# Supplementary material for: A collection of forcefield precursors for metal–organic frameworks
Source: RSC Adv. 2019 Nov 13;9(63):36492–507. doi: 10.1039/c9ra07327b (PMC9075174; doi:10.1039/c9ra07327b)
Supplement: RA-009-C9RA07327B-s4797 [file RA-009-C9RA07327B-s4797.xyz]

  102
jmolscript: load "" {1 1 1} spacegroup "x,y,z" unitcell [{      9.534000     0.000000     0.000000 }, {      4.767003    12.510993     0.000000 }, {      4.766988     0.890692    13.645590 }]
Mn     6.638238     6.764228     1.576066     1.017261
Mn     6.638236    12.447607     5.246729     1.020014
Mn    12.429753     6.637457    12.069524     1.017085
Mn    12.429755     0.954078     8.398861     0.875901
Mn     7.519846     9.605918     3.411397     1.134875
Mn    11.548145     3.795767    10.234193     1.133996
H     10.447354     7.180614     5.701128     0.116969
H     11.322573     5.572022     7.105259     0.107849
H     10.330086     2.744217     4.455285     0.114503
H      9.356666     4.344929     3.122111     0.116214
H     14.464982     8.803252     5.873062     0.118453
H      5.319015     4.831074     5.586505     0.121717
H     10.447359    12.031222     1.121667     0.117181
H     11.322567     2.019513    13.363126     0.107921
H      5.563088     3.956626     2.367510     0.114589
H      4.589665     2.355913     3.700684     0.116328
H      4.930986    10.408583     0.949733     0.119991
H     10.086018     1.869769     1.236290     0.120780
H      8.620637     6.221071     7.944462     0.116897
H      7.745418     7.829663     6.540331     0.107978
H      8.737905    10.657468     9.190305     0.115137
H      9.711325     9.056756    10.523479     0.115977
H      4.603009     4.598433     7.772528     0.119013
H     13.748976     8.570611     8.059085     0.121496
H      8.620632     1.370463    12.523923     0.117339
H      7.745424    11.382172     0.282464     0.108207
H     13.504903     9.445059    11.278080     0.114626
H     14.478326    11.045772     9.944906     0.116875
H     14.137005     2.993102    12.695857     0.119855
H      8.981973    11.531916    12.409300     0.120547
C      9.054438     6.944037     3.441418     0.610085
C      9.775208     5.923136     4.284715    -0.015670
C     10.393963     6.282590     5.463694    -0.100870
C     10.936447     5.321619     6.297440    -0.096255
C     10.904985     3.989357     5.933785    -0.036532
C     10.330086     3.634869     4.725468    -0.100759
C      9.759953     4.595548     3.921743    -0.100743
C     11.438888     2.936840     6.856227     0.616858
C      5.694656     6.990648     4.105685     0.598608
C      5.193167     6.840266     5.512545    -0.019064
C     14.399197     7.956319     6.253501    -0.098073
C      5.095919     5.585880     6.083204    -0.103535
C      9.054440    12.267799     3.381377     0.613637
C      5.008208     0.777706     2.538080    -0.015406
C      5.626966     0.418252     1.359101    -0.102986
C      6.169451     1.379223     0.525355    -0.095134
C      6.137989     2.711485     0.889010    -0.036123
C      5.563088     3.065973     2.097327    -0.100377
C      4.992954     2.105295     2.901052    -0.099378
C      6.671894     3.764002    -0.033432     0.626202
C      5.694659    12.221187     2.717110     0.599573
C      5.193172    12.371570     1.310250    -0.019243
C      4.865202    11.255517     0.569294    -0.099512
C      9.862923     1.114963     0.739591    -0.101313
C     10.013553     6.457648    10.204172     0.610384
C      9.292783     7.478549     9.360875    -0.015624
C      8.674028     7.119095     8.181896    -0.101197
C      8.131544     8.080066     7.348150    -0.096326
C      8.163006     9.412328     7.711805    -0.034840
C      8.737905     9.766816     8.920122    -0.100529
C      9.308038     8.806137     9.723847    -0.101606
C      7.629103    10.464845     6.789363     0.616179
C     13.373335     6.411037     9.539905     0.598733
C     13.874824     6.561419     8.133045    -0.019245
C      4.668794     5.445366     7.392089    -0.097878
C     13.972072     7.815805     7.562386    -0.103788
C     10.013551     1.133886    10.264213     0.606384
C     14.059783    12.623979    11.107510    -0.013697
C     13.441025    12.983433    12.286489    -0.103603
C     12.898540    12.022462    13.120235    -0.094738
C     12.930002    10.690200    12.756580    -0.036496
C     13.504903    10.335712    11.548263    -0.100475
C     14.075037    11.296390    10.744538    -0.100299
C      7.629109     8.746991     0.033432     0.625588
C     13.373332     1.180498    10.928480     0.591315
C     13.874819     1.030115    12.335340    -0.020001
C     14.202789     2.146168    13.076296    -0.100409
C      9.205068    12.286722    12.905999    -0.103338
O      8.955285     8.110009     3.891040    -0.566439
O      8.583460     6.540006     2.353864    -0.580309
O     11.778297     3.227781     8.026336    -0.553649
O     11.548529     1.748493     6.441401    -0.552343
O      5.970189     8.123570     3.661794    -0.597704
O      5.830039     5.958587     3.417129    -0.546860
O      8.955286    11.101827     2.931755    -0.567532
O      8.583459    12.671830     4.468931    -0.580865
O     11.778294     4.363754    12.442049    -0.576101
O      6.781535     4.952349     0.381394    -0.579432
O      5.970191    11.088265     3.161001    -0.597842
O     10.597038     0.742256     3.405666    -0.548049
O     10.112706     5.291676     9.754550    -0.566716
O     10.484531     6.861679    11.291726    -0.580191
O      7.289694    10.173904     5.619254    -0.572657
O      7.519462    11.653192     7.204189    -0.551109
O     13.097802     5.278115     9.983796    -0.597668
O     13.237952     7.443098    10.228461    -0.546675
O     10.112705     2.299858    10.713835    -0.564168
O     10.484532     0.729855     9.176659    -0.546314
O      7.289697     9.037931     1.203541    -0.575579
O     12.286456     8.449336    13.264196    -0.579692
O     13.097800     2.313420    10.484589    -0.580202
O      8.470953    12.659429    10.239924    -0.505959

The following XYZ coordinates are in angstroms. Other properties are in atomic units.
The sperically averaged electron density of each atom fit to a function of the form exp(a - br)
eigen_1, eigen_2 and eigen_3 are the three eigenvalues of traceless quadrupole moment tensor
  atom number  atomic symbol              X              Y              Z     net charge C6 coefficient C8 coefficient C10 coefficient fluctuating dipole atomic polarizability isotropic forcefield polarizability              a              b squared Pearson coefficient          <r^3>          <r^4>         wp_QDO          m_QDO          q_QDO       dipole_x       dipole_y       dipole_z         dipole            Qxy            Qxz            Qyz     Q(x^2-y^2)  Q(3z^2 - R^2)        eigen_1        eigen_2        eigen_3 static polarizability      alpha(xx)      alpha(xy)      alpha(xz)      alpha(yy)      alpha(yz)      alpha(zz) atomic spin moment
            1             Mn       6.638238       6.764228       1.576066       1.017261     155.945498 0.36877799E+04  0.13845915E+06                                22.816393                           19.196623       0.194337       1.848820                    0.999945      53.999594     157.941502       0.435345       0.374728      -1.167626      -0.005365      -0.040429      -0.036758       0.054904      -0.059981       0.037297      -0.016291       0.080792      -0.096237      -0.057002      -0.043755       0.100757             26.678045      17.508798       3.095908      -1.942293      26.554171       2.832362      35.971166           4.758781
            2             Mn       6.638236      12.447607       5.246729       1.020014     155.307449 0.36710828E+04  0.13765802E+06                                22.751221                           19.149998       0.196387       1.850226                    0.999960      53.890686     157.456225       0.436038       0.374606      -1.167874      -0.006527       0.040089       0.037947       0.055585       0.059935      -0.039287      -0.016537       0.082632      -0.093913      -0.058055      -0.043934       0.101989             26.594295      17.461302      -3.075931       1.939018      26.463677       2.839296      35.857906           4.754670
            3             Mn      12.429753       6.637457      12.069524       1.017085     155.957432 0.36877603E+04  0.13845834E+06                                22.818043                           19.196694       0.194589       1.848889                    0.999944      53.999142     157.940549       0.435340       0.374733      -1.167622       0.005525       0.040441       0.036890       0.055017      -0.060063       0.037423      -0.016527       0.081128      -0.096497      -0.057049      -0.044013       0.101062             26.683244      17.510876       3.097615      -1.940466      26.554120       2.832956      35.984736           4.758868
            4             Mn      12.429755       0.954078       8.398861       0.875901     169.839162 0.41113657E+04  0.15849573E+06                                23.886696                           20.074142       0.279613       1.851566                    0.999985      57.203172     169.115640       0.432270       0.367552      -1.174177       0.059353      -0.034417      -0.047023       0.083177       0.008494      -0.023340       0.021541       0.074132      -0.238767      -0.088572       0.007930       0.080643             27.942538      18.250314      -3.266790       1.996924      27.894273       3.083390      37.683028           1.325996
            5             Mn       7.519846       9.605918       3.411397       1.134875     152.524157 0.29512655E+04  0.10548847E+06                                23.688578                           18.329395      -0.016122       1.807054                    0.999867      51.709137     150.742095       0.401412       0.426893      -1.122855      -0.026292      -0.000116      -0.000439       0.026296      -0.000176      -0.000313      -0.014437       0.171626       0.132667      -0.109282       0.045576       0.063707             29.223280      19.449812       0.004315       0.000172      40.374071      -1.682719      27.845956           4.711392
            6             Mn      11.548145       3.795767      10.234193       1.133996     152.741272 0.29584323E+04  0.10578646E+06                                23.682270                           18.329414      -0.002269       1.811212                    0.999877      51.693479     150.622454       0.402227       0.425860      -1.123773       0.026200       0.000436      -0.000096       0.026204       0.000183      -0.001018      -0.010036       0.171213       0.126630      -0.107385       0.042834       0.064550             29.211714      19.434497       0.035704      -0.018552      40.344266      -1.628711      27.856378           4.708781
            7              H      10.447354       7.180614       5.701128       0.116969       1.129382 0.86547916E+01  0.86384687E+02                                 1.769703                            1.705567      -1.085003       2.367258                    0.997074       3.509600       9.806805       0.486871       1.260411      -0.713846       0.004677       0.038360       0.010265       0.039984       0.005626       0.008337       0.005561      -0.024376      -0.001385      -0.016555      -0.000397       0.016952              1.777785       1.529690      -0.061273       0.047500       2.241559       0.188166       1.562106          -0.000056
            8              H      11.322573       5.572022       7.105259       0.107849       0.997856 0.72858548E+01  0.71092847E+02                                 1.745408                            1.651103      -1.301336       2.257918                    0.993526       3.876477      11.447965       0.447364       1.403134      -0.680923       0.012246       0.012132       0.033920       0.038049      -0.000163       0.009900       0.005327      -0.020927       0.017646      -0.017783       0.003926       0.013858              1.788892       1.704944       0.063041       0.390709       1.532727       0.183345       2.129005          -0.000208
            9              H      10.330086       2.744217       4.455285       0.114503       1.106513 0.75986015E+01  0.73907464E+02                                 1.773775                            1.612113      -1.299272       2.257458                    0.994681       3.674600      10.359935       0.490979       1.282592      -0.706000       0.000495      -0.033429      -0.015219       0.036734      -0.001421       0.006609       0.001449      -0.008683       0.001754      -0.009424       0.004172       0.005253              1.861011       1.399202      -0.127116       0.053234       2.572758       0.390682       1.611073          -0.000046
           10              H       9.356666       4.344929       3.122111       0.116214       1.045822 0.74729743E+01  0.71899029E+02                                 1.681472                            1.583267      -0.863743       2.468559                    0.999318       3.377894       9.266346       0.506093       1.257900      -0.714218      -0.016556      -0.012864      -0.032553       0.038720       0.001915       0.008615       0.008987      -0.012161       0.014577      -0.013109      -0.002636       0.015744              1.717695       1.563758       0.034599       0.421150       1.547825       0.212834       2.041503          -0.000181
           11              H      14.464982       8.803252       5.873062       0.118453       1.110285 0.81346318E+01  0.79666494E+02                                 1.727794                            1.636136      -0.964797       2.422156                    0.998413       3.390448       9.278222       0.506799       1.234049      -0.720132       0.002003       0.037233      -0.015970       0.040563      -0.005551      -0.002006      -0.001984      -0.028509       0.003945      -0.016267       0.001440       0.014827              1.759002       1.484491       0.154308      -0.110422       2.122749      -0.355891       1.669768          -0.000188
           12              H       5.319015       4.831074       5.586505       0.121717       1.021466 0.73539361E+01  0.70001189E+02                                 1.618328                            1.543409      -0.840765       2.485497                    0.999515       3.217252       8.589166       0.529721       1.214713      -0.725311       0.008016      -0.033083      -0.019264       0.039113      -0.002945      -0.004307       0.002713      -0.028173      -0.005512      -0.014747      -0.001137       0.015884              1.637326       1.390757      -0.117071      -0.174851       1.829896       0.371174       1.691326          -0.000094
           13              H      10.447359      12.031222       1.121667       0.117181       1.123829 0.85994838E+01  0.85680007E+02                                 1.762661                            1.699129      -1.074097       2.372199                    0.997177       3.500690       9.767549       0.488301       1.258959      -0.714178       0.004594      -0.038377      -0.010226       0.039981      -0.005690      -0.008121       0.005704      -0.024407      -0.001887      -0.016362      -0.000724       0.017086              1.770730       1.524388       0.060963      -0.047146       2.231376       0.186781       1.556427          -0.000093
           14              H      11.322567       2.019513      13.363126       0.107921       0.994904 0.72576405E+01  0.70736986E+02                                 1.741154                            1.647325      -1.294448       2.261436                    0.993594       3.866215      11.404897       0.448188       1.402149      -0.681157       0.012511      -0.012194      -0.034204       0.038407       0.000393      -0.009604       0.005311      -0.020631       0.017330      -0.017457       0.003883       0.013574              1.784398       1.700903      -0.062732      -0.389023       1.529416       0.182456       2.122876          -0.000283
           15              H       5.563088       3.956626       2.367510       0.114589       1.107884 0.76109804E+01  0.74064817E+02                                 1.775731                            1.613781      -1.302736       2.255857                    0.994680       3.678539      10.376749       0.490518       1.283158      -0.705858       0.000302       0.033532       0.015221       0.036826       0.001246      -0.006429       0.001383      -0.008405       0.001621      -0.009117       0.003984       0.005133              1.863135       1.400558       0.127376      -0.053390       2.576054       0.391128       1.612793          -0.000114
           16              H       4.589665       2.355913       3.700684       0.116328       1.048906 0.74994528E+01  0.72220377E+02                                 1.684910                            1.586133      -0.862792       2.468580                    0.999342       3.382342       9.283989       0.505586       1.258001      -0.714176      -0.016417       0.012963       0.032655       0.038781      -0.001938      -0.008777       0.008916      -0.012111       0.015119      -0.013233      -0.002584       0.015817              1.721332       1.566809      -0.034869      -0.422889       1.550629       0.213739       2.046558          -0.000130
           17              H       4.930986      10.408583       0.949733       0.119991       1.108618 0.81259530E+01  0.79623839E+02                                 1.732571                            1.640444      -0.989524       2.413573                    0.998156       3.388642       9.299980       0.503335       1.241880      -0.718419       0.001969      -0.036992       0.015872       0.040301       0.005541       0.002077      -0.001948      -0.028107       0.003576      -0.016039       0.001354       0.014686              1.763952       1.488218      -0.155026       0.110848       2.129620      -0.357166       1.674018          -0.000175
           18              H      10.086018       1.869769       1.236290       0.120780       1.023656 0.73703002E+01  0.70169770E+02                                 1.617775                            1.542843      -0.836803       2.486373                    0.999536       3.219925       8.586617       0.531192       1.211127      -0.726118       0.008240       0.033351       0.019522       0.039513       0.002881       0.004382       0.002694      -0.028192      -0.004942      -0.014860      -0.000928       0.015789              1.636701       1.390071       0.117122       0.174755       1.829586       0.371223       1.690448          -0.000138
           19              H       8.620637       6.221071       7.944462       0.116897       1.129328 0.86548122E+01  0.86385493E+02                                 1.769690                            1.705616      -1.084518       2.367435                    0.997078       3.509759       9.807487       0.486840       1.260481      -0.713831      -0.004685      -0.038352      -0.010276       0.039980       0.005616       0.008353       0.005552      -0.024407      -0.001384      -0.016579      -0.000376       0.016954              1.777722       1.529739      -0.061267       0.047513       2.241216       0.188141       1.562210          -0.000030
           20              H       7.745418       7.829663       6.540331       0.107978       0.996949 0.72774772E+01  0.70990221E+02                                 1.744403                            1.650202      -1.299890       2.258741                    0.993539       3.873924      11.438502       0.447470       1.403217      -0.680918      -0.012266      -0.012021      -0.033957       0.038053      -0.000178       0.009935       0.005214      -0.021012       0.017625      -0.017837       0.004062       0.013775              1.787863       1.704066       0.062810       0.390482       1.531782       0.182841       2.127740          -0.000336
           21              H       8.737905      10.657468       9.190305       0.115137       1.098824 0.75348188E+01  0.73093164E+02                                 1.762151                            1.602878      -1.289077       2.262922                    0.994815       3.653002      10.267209       0.493790       1.278673      -0.706924      -0.000656       0.033790       0.014890       0.036931      -0.001389       0.006546       0.001212      -0.009845       0.001451      -0.009702       0.004596       0.005106              1.847883       1.391458      -0.125690       0.052819       2.551537       0.385651       1.600654           0.000265
           22              H       9.711325       9.056756      10.523479       0.115977       1.047187 0.74848794E+01  0.72042476E+02                                 1.682886                            1.584450      -0.865446       2.467522                    0.999303       3.380820       9.276336       0.505940       1.257776      -0.714233       0.016562       0.012780       0.032525       0.038672       0.001893       0.008641       0.008965      -0.012140       0.014638      -0.013129      -0.002605       0.015733              1.719276       1.565033       0.034749       0.421759       1.549108       0.213317       2.043687          -0.000164
           23              H       4.603009       4.598433       7.772528       0.119013       1.107893 0.81117691E+01  0.79374122E+02                                 1.723998                            1.632797      -0.966616       2.421856                    0.998396       3.386249       9.257940       0.507882       1.232481      -0.720475      -0.001968      -0.037337       0.015946       0.040648      -0.005509      -0.001951      -0.002067      -0.028365       0.004349      -0.016240       0.001536       0.014704              1.755019       1.481554       0.153655      -0.109904       2.117409      -0.354449       1.666094          -0.000272
           24              H      13.748976       8.570611       8.059085       0.121496       1.022494 0.73631933E+01  0.70107569E+02                                 1.618951                            1.544015      -0.842217       2.484623                    0.999504       3.219036       8.593533       0.529833       1.214138      -0.725436      -0.008035       0.033019       0.019292       0.039077      -0.002987      -0.004307       0.002668      -0.028245      -0.005462      -0.014793      -0.001113       0.015905              1.637943       1.391282      -0.117105      -0.174996       1.830442       0.371299       1.692105          -0.000085
           25              H       8.620632       1.370463      12.523923       0.117339       1.122992 0.85919576E+01  0.85590443E+02                                 1.762188                            1.698713      -1.072659       2.372951                    0.997198       3.499691       9.765480       0.488195       1.259445      -0.714074      -0.004579       0.038398       0.010281       0.040014      -0.005701      -0.008166       0.005700      -0.024463      -0.001798      -0.016427      -0.000683       0.017111              1.770253       1.524052       0.061005      -0.047142       2.230593       0.186610       1.556115          -0.000104
           26              H       7.745424      11.382172       0.282464       0.108207       0.993455 0.72444409E+01  0.70577809E+02                                 1.739714                            1.646032      -1.294073       2.261843                    0.993614       3.863228      11.394466       0.448270       1.402500      -0.681099      -0.012545       0.012142       0.034297       0.038485       0.000412      -0.009632       0.005297      -0.020653       0.017455      -0.017499       0.003917       0.013583              1.782890       1.699383      -0.062656      -0.388573       1.528260       0.182340       2.121027          -0.000336
           27              H      13.504903       9.445059      11.278080       0.114626       1.108012 0.76121903E+01  0.74082498E+02                                 1.776158                            1.614127      -1.303060       2.255740                    0.994671       3.679203      10.380392       0.490347       1.283503      -0.705782      -0.000306      -0.033560      -0.015164       0.036828       0.001252      -0.006440       0.001390      -0.008432       0.001623      -0.009138       0.003995       0.005143              1.863616       1.400871       0.127330      -0.053433       2.576633       0.391432       1.613344          -0.000074
           28              H      14.478326      11.045772       9.944906       0.116875       1.045389 0.74675380E+01  0.71833842E+02                                 1.681389                            1.583000      -0.857334       2.472019                    0.999375       3.373074       9.252373       0.505986       1.258392      -0.714146       0.016779      -0.012671      -0.032771       0.038937      -0.001565      -0.009083       0.008497      -0.012253       0.015252      -0.013584      -0.001907       0.015491              1.717664       1.563538      -0.034906      -0.421428       1.547479       0.213220       2.041976          -0.000234
           29              H      14.137005       2.993102      12.695857       0.119855       1.109734 0.81353261E+01  0.79736107E+02                                 1.733491                            1.641167      -0.989374       2.413459                    0.998156       3.390161       9.304367       0.503343       1.241543      -0.718491      -0.001906       0.037031      -0.015727       0.040278       0.005566       0.002063      -0.001929      -0.028237       0.003434      -0.016080       0.001307       0.014773              1.765016       1.489012      -0.155333       0.111039       2.130915      -0.357754       1.675120          -0.000066
           30              H       8.981973      11.531916      12.409300       0.120547       1.024336 0.73766621E+01  0.70251280E+02                                 1.619255                            1.544125      -0.832060       2.488712                    0.999548       3.220611       8.592040       0.530610       1.212094      -0.725913      -0.008233      -0.033333      -0.019450       0.039461       0.002915       0.004571       0.002583      -0.028324      -0.003651      -0.015194      -0.000440       0.015634              1.638265       1.391258       0.117349       0.174924       1.831605       0.371990       1.691932          -0.000359
           31              C       9.054438       6.944037       3.441418       0.610085      23.326109 0.24900261E+03  0.51436074E+04                                 7.522848                            5.599016      -0.050769       2.042425                    0.999418      22.089749      61.492975       0.628046       0.472118      -1.021110      -0.020383       0.049907      -0.046654       0.071294       0.051875      -0.071098      -0.008850       0.091181      -0.024616      -0.076970      -0.035745       0.112714              8.857577       6.968220      -2.536450       3.298119      10.357814      -0.769692       9.246695           0.018275
           32              C       9.775208       5.923136       4.284715      -0.015670      35.441868 0.41979136E+03  0.96970237E+04                                 9.302333                            6.766679       0.128632       2.050944                    0.999362      26.709039      73.941524       0.648264       0.409024      -1.078486       0.020087      -0.030701       0.024256       0.043982       0.007073      -0.013487       0.004163       0.006600       0.014283      -0.016719       0.000144       0.016575             11.195803       8.868382      -3.667053       4.947656      13.333399      -2.098976      11.385628           0.002197
           33              C      10.393963       6.282590       5.463694      -0.100870      31.191038 0.42120929E+03  0.98683387E+04                                 8.708469                            6.931284      -0.014678       1.975527                    0.999502      29.186369      84.985481       0.611222       0.427721      -1.052414      -0.000167      -0.025277      -0.001629       0.025330       0.011298      -0.018569       0.008606      -0.004614      -0.047091      -0.030739       0.010083       0.020656              9.695049       7.843529      -2.174066       4.061614      10.475720      -1.326703      10.765898           0.002449
           34              C      10.936447       5.321619       6.297440      -0.096255      33.086121 0.45159473E+03  0.10793353E+05                                 9.177184                            7.265173      -0.224111       1.907760                    0.998782      29.797827      88.362669       0.584688       0.438303      -1.043360      -0.020102      -0.000698      -0.020530       0.028741       0.013417      -0.007234       0.010516       0.023145       0.039462      -0.028135       0.010473       0.017663             10.301567       7.610526      -2.236216       3.396407      13.087642      -1.146020      10.206534          -0.000840
           35              C      10.904985       3.989357       5.933785      -0.036532      35.635346 0.42730518E+03  0.99153578E+04                                 9.297065                            6.812338       0.198110       2.071638                    0.999411      26.923679      74.726550       0.648112       0.407273      -1.079546      -0.020665       0.036549      -0.028747       0.050885      -0.007186      -0.006945       0.006026      -0.002665       0.018737      -0.010627      -0.003771       0.014398             11.068812       7.026157      -2.459545       3.926344      14.269928      -2.115165      11.910352           0.001313
           36              C      10.330086       3.634869       4.725468      -0.100759      33.838228 0.42274975E+03  0.99057549E+04                                 9.190911                            6.951021      -0.053728       1.961717                    0.999473      29.164864      84.712759       0.609897       0.428593      -1.052698       0.000082       0.031036      -0.001055       0.031054       0.006111      -0.013891       0.018277       0.001084      -0.023718      -0.028148       0.009916       0.018233             10.456936       7.382303      -2.513480       3.772691      12.791833      -0.619688      11.196673          -0.000464
           37              C       9.759953       4.595548       3.921743      -0.100743      32.063622 0.41162691E+03  0.95648012E+04                                 8.799074                            6.806021       0.062665       1.996994                    0.999675      28.895778      83.118834       0.624626       0.422002      -1.058580       0.010393      -0.001890       0.021422       0.023885       0.009874       0.001911       0.018074       0.024404       0.036314      -0.028624       0.005821       0.022803              9.884462       7.216357      -2.782619       3.278636      13.103109      -1.013913       9.333919           0.002255
           38              C      11.438888       2.936840       6.856227       0.616858      24.659173 0.23913423E+03  0.48973327E+04                                 7.792463                            5.483236       0.006474       2.066580                    0.999425      21.871240      60.917256       0.634344       0.471480      -1.019941       0.018726      -0.056698       0.042736       0.073428       0.039645      -0.055430       0.020699       0.132115      -0.122846      -0.089672      -0.023451       0.113123              9.434419       5.243614      -2.035842       2.144282      12.106741      -1.015943      10.952903           0.010024
           39              C       5.694656       6.990648       4.105685       0.598608      23.920738 0.24607488E+03  0.50747341E+04                                 7.665841                            5.561075      -0.035294       2.045637                    0.999529      22.220077      62.068468       0.630200       0.471283      -1.020231       0.016014       0.010230      -0.057096       0.060175      -0.028524       0.060565      -0.003019       0.104255      -0.201181      -0.088808      -0.023902       0.112711              9.185803       5.974715       1.163960      -3.460869       9.112740      -0.231006      12.469954           0.021802
           40              C       5.193167       6.840266       5.512545      -0.019064      34.501226 0.43257204E+03  0.10078750E+05                                 9.185069                            6.912218       0.098322       2.044712                    0.999370      26.845932      74.915414       0.634673       0.414198      -1.073897      -0.015819      -0.005954       0.042899       0.046109       0.004835       0.008524       0.002013       0.001524      -0.015099      -0.010428      -0.000959       0.011387             10.894663       7.279446       0.890560      -4.885088       9.619785      -1.045072      15.784758          -0.000672
           41              C      14.399197       7.956319       6.253501      -0.098073      30.411401 0.41734980E+03  0.97426832E+04                                 8.545611                            6.897934      -0.006201       1.978203                    0.999533      28.990969      83.904881       0.613703       0.427533      -1.053908       0.000676      -0.015493       0.013928       0.020843       0.000972       0.011456      -0.010891      -0.014478      -0.063510      -0.028099       0.007182       0.020917              9.460694       6.762525       0.530106      -3.591514       8.912899      -0.382220      12.706659           0.001819
           42              C       5.095919       5.585880       6.083204      -0.103535      30.499952 0.41300474E+03  0.95871401E+04                                 8.475290                            6.794600       0.171837       2.032522                    0.999701      28.713599      82.057307       0.629460       0.419183      -1.062312      -0.009879       0.015499       0.017287       0.025233      -0.003911       0.005133       0.016579      -0.009951      -0.051057      -0.025645       0.004744       0.020900              9.404930       6.610869       0.927334      -3.658989       9.070129      -1.213678      12.533791           0.002622
           43              C       9.054440      12.267799       3.381377       0.613637      23.265432 0.24824651E+03  0.51242056E+04                                 7.512104                            5.591924      -0.047217       2.044175                    0.999422      22.050409      61.365283       0.628191       0.472357      -1.020958      -0.020077      -0.049226       0.046295       0.070495      -0.051768       0.070532      -0.008298       0.090588      -0.024451      -0.076913      -0.034948       0.111861              8.844178       6.956423       2.531865      -3.289512      10.346939      -0.766156       9.229172           0.018575
           44              C       5.008208       0.777706       2.538080      -0.015406      35.414789 0.41948041E+03  0.96875949E+04                                 9.296886                            6.763563       0.128858       2.051228                    0.999348      26.696406      73.886745       0.648532       0.408950      -1.078585       0.021510       0.030803      -0.025652       0.045492      -0.008132       0.014162       0.005283       0.007397       0.016103      -0.018678       0.001079       0.017599             11.189002       8.861537       3.665657      -4.940898      13.332337      -2.097397      11.373133           0.005064
           45              C       5.626966       0.418252       1.359101      -0.102986      31.269457 0.42254420E+03  0.99078443E+04                                 8.725968                            6.945111      -0.017980       1.973979                    0.999503      29.227294      85.151148       0.610213       0.428073      -1.052155       0.000673       0.024840       0.000903       0.024866      -0.011092       0.018977       0.008551      -0.003610      -0.046451      -0.030799       0.010117       0.020682              9.715594       7.862014       2.183408      -4.070414      10.499156      -1.335193      10.785612           0.001893
           46              C       6.169451       1.379223       0.525355      -0.095134      33.093247 0.45166990E+03  0.10795610E+05                                 9.179399                            7.266498      -0.220940       1.908516                    0.998788      29.796534      88.361021       0.584547       0.438390      -1.043308      -0.021002       0.000866       0.021079       0.029768      -0.013318       0.007310       0.010028       0.022114       0.038565      -0.027436       0.010106       0.017330             10.305842       7.613075       2.240207      -3.395702      13.099391      -1.152132      10.205059           0.001750
           47              C       6.137989       2.711485       0.889010      -0.036123      35.602542 0.42677560E+03  0.99002115E+04                                 9.295213                            6.810366       0.186618       2.068789                    0.999401      26.897569      74.648531       0.647871       0.407542      -1.079345      -0.020349      -0.035220       0.028599       0.049723       0.006534       0.006620       0.005148      -0.001729       0.021650      -0.010400      -0.003269       0.013668             11.069995       7.024413       2.461646      -3.924526      14.278516      -2.118883      11.907056          -0.000539
           48              C       5.563088       3.065973       2.097327      -0.100377      33.828982 0.42266959E+03  0.99033392E+04                                 9.189703                            6.950514      -0.053715       1.961643                    0.999468      29.157666      84.687659       0.609904       0.428612      -1.052693       0.000129      -0.031127       0.001435       0.031160      -0.006453       0.014635       0.018843       0.002203      -0.022138      -0.029077       0.010200       0.018877             10.456105       7.380860       2.514695      -3.771435      12.794554      -0.622568      11.192899           0.002080
           49              C       4.992954       2.105295       2.901052      -0.099378      31.953816 0.40987508E+03  0.95131298E+04                                 8.777166                            6.789499       0.069108       1.999758                    0.999693      28.832934      82.867110       0.625718       0.421750      -1.058828       0.010859       0.001754      -0.021081       0.023779      -0.009273      -0.001546       0.018008       0.023955       0.033922      -0.028017       0.006054       0.021964              9.860031       7.197580       2.771698      -3.270289      13.069389      -1.008083       9.313124           0.001868
           50              C       6.671894       3.764002      -0.033432       0.626202      24.455161 0.23682591E+03  0.48385114E+04                                 7.750289                            5.456340       0.036877       2.077905                    0.999521      21.778564      60.594992       0.635944       0.471417      -1.019933       0.017032       0.056081      -0.042979       0.072680      -0.039965       0.056654       0.022229       0.137354      -0.123391      -0.092541      -0.023469       0.116010              9.382189       5.217943       2.020396      -2.127952      12.037371      -1.005868      10.891253           0.019330
           51              C       5.694659      12.221187       2.717110       0.599573      23.907806 0.24595816E+03  0.50716838E+04                                 7.662455                            5.559608      -0.042103       2.043738                    0.999549      22.214456      62.047165       0.630314       0.471258      -1.020253       0.015805      -0.009235       0.057603       0.060442       0.028807      -0.061006      -0.002933       0.104497      -0.201076      -0.089084      -0.024069       0.113153              9.179140       5.970437      -1.163927       3.455079       9.113377      -0.229555      12.453607           0.021774
           52              C       5.193172      12.371570       1.310250      -0.019243      34.498026 0.43260971E+03  0.10079752E+05                                 9.184467                            6.912965       0.097119       2.044353                    0.999323      26.844087      74.908403       0.634584       0.414251      -1.073873      -0.016660       0.005591      -0.042928       0.046386      -0.005265      -0.007916       0.002168       0.000991      -0.015471      -0.010038      -0.001282       0.011320             10.889586       7.275079      -0.891733       4.877701       9.627653      -1.046177      15.766024          -0.001183
           53              C       4.865202      11.255517       0.569294      -0.099512      30.451500 0.41826579E+03  0.97694485E+04                                 8.550103                            6.903027      -0.004305       1.978200                    0.999492      29.023730      84.023665       0.613805       0.427226      -1.054094       0.000655       0.016588      -0.014499       0.022041      -0.000510      -0.011704      -0.010802      -0.012997      -0.060810      -0.027424       0.007368       0.020056              9.461968       6.762637      -0.532074       3.586798       8.926076      -0.383063      12.697192           0.001885
           54              C       9.862923       1.114963       0.739591      -0.101313      30.397381 0.41127929E+03  0.95359446E+04                                 8.453085                            6.778030       0.172521       2.033314                    0.999698      28.654736      81.808912       0.630635       0.418891      -1.062626      -0.009305      -0.015040      -0.016422       0.024134       0.003834      -0.005226       0.017404      -0.010066      -0.050823      -0.026200       0.004694       0.021506              9.377512       6.589968      -0.926372       3.643026       9.054479      -1.214666      12.488090           0.002543
           55              C      10.013553       6.457648      10.204172       0.610384      23.317426 0.24891434E+03  0.51414100E+04                                 7.521450                            5.598424      -0.051143       2.042399                    0.999417      22.085655      61.482534       0.628002       0.472186      -1.021058       0.020301      -0.049947       0.046613       0.071272       0.051982      -0.071159      -0.008823       0.091220      -0.024735      -0.077097      -0.035727       0.112824              8.855147       6.966218      -2.533249       3.298144      10.351291      -0.768038       9.247932           0.018453
           56              C       9.292783       7.478549       9.360875      -0.015624      35.439351 0.41982739E+03  0.96982630E+04                                 9.302001                            6.767302       0.128284       2.050821                    0.999363      26.711217      73.954060       0.648173       0.409064      -1.078437      -0.020069       0.030698      -0.024193       0.043937       0.007038      -0.013480       0.004072       0.006631       0.014205      -0.016631       0.000057       0.016574             11.193850       8.867597      -3.662530       4.949490      13.323141      -2.096743      11.390814           0.003120
           57              C       8.674028       7.119095       8.181896      -0.101197      31.202343 0.42140019E+03  0.98739882E+04                                 8.710685                            6.932909      -0.014937       1.975339                    0.999503      29.193773      85.013758       0.611140       0.427728      -1.052403       0.000117       0.025307       0.001560       0.025355       0.011284      -0.018455       0.008633      -0.004795      -0.046861      -0.030634       0.010088       0.020546              9.698086       7.846692      -2.173940       4.065300      10.473480      -1.327872      10.774086           0.002467
           58              C       8.131544       8.080066       7.348150      -0.096326      33.073476 0.45147628E+03  0.10789439E+05                                 9.174121                            7.263865      -0.221560       1.908672                    0.998790      29.788954      88.321882       0.584804       0.438260      -1.043422       0.019997       0.000496       0.020302       0.028501       0.013252      -0.007085       0.009941       0.022896       0.040135      -0.027710       0.010109       0.017601             10.297924       7.610053      -2.236922       3.398418      13.075820      -1.152793      10.207900           0.000120
           59              C       8.163006       9.412328       7.711805      -0.034840      35.558693 0.42639092E+03  0.98881863E+04                                 9.284076                            6.805447       0.195815       2.071445                    0.999412      26.887816      74.588278       0.648427       0.407321      -1.079586       0.020507      -0.035844       0.027914       0.049845      -0.006961      -0.006673       0.005854      -0.003401       0.021117      -0.010895      -0.003400       0.014295             11.052897       7.017880      -2.455681       3.922679      14.240607      -2.118139      11.900202           0.000979
           60              C       8.737905       9.766816       8.920122      -0.100529      33.772710 0.42204135E+03  0.98829070E+04                                 9.173809                            6.942211      -0.047606       1.963807                    0.999491      29.130278      84.526787       0.610808       0.428225      -1.053148      -0.000150      -0.030920       0.000811       0.030931       0.005826      -0.013954       0.017597      -0.000408      -0.024543      -0.027588       0.009581       0.018006             10.434919       7.372483      -2.508389       3.770127      12.750308      -0.629831      11.181965           0.000837
           61              C       9.308038       8.806137       9.723847      -0.101606      32.094544 0.41222038E+03  0.95821496E+04                                 8.803962                            6.810876       0.061496       1.996222                    0.999674      28.920181      83.207530       0.624403       0.421995      -1.058572      -0.010311       0.001678      -0.021483       0.023888       0.009813       0.002157       0.017972       0.024347       0.036819      -0.028511       0.005569       0.022942              9.888449       7.220711      -2.779274       3.283662      13.097915      -1.012455       9.346721           0.002239
           62              C       7.629103      10.464845       6.789363       0.616179      24.596600 0.23843044E+03  0.48774386E+04                                 7.768150                            5.468309       0.058181       2.084000                    0.999508      21.831412      60.695558       0.636649       0.470301      -1.020974      -0.016751       0.054559      -0.043349       0.071669       0.039583      -0.055459       0.022878       0.132957      -0.125416      -0.091846      -0.021675       0.113520              9.403491       5.227055      -2.026543       2.133138      12.071259      -1.008423      10.912158           0.010619
           63              C      13.373335       6.411037       9.539905       0.598733      23.919678 0.24607493E+03  0.50747137E+04                                 7.665752                            5.561123      -0.035321       2.045629                    0.999529      22.219004      62.064474       0.630192       0.471291      -1.020231      -0.015902      -0.010291       0.057180       0.060236      -0.028612       0.060571      -0.003073       0.104232      -0.201384      -0.088864      -0.023906       0.112770              9.186021       5.975102       1.163596      -3.461743       9.109115      -0.230495      12.473848           0.021731
           64              C      13.874824       6.561419       8.133045      -0.019245      34.505417 0.43261355E+03  0.10079945E+05                                 9.185635                            6.912260       0.099038       2.044904                    0.999371      26.848146      74.922089       0.634712       0.414163      -1.073921       0.015933       0.006024      -0.042909       0.046166       0.004754       0.008478       0.002002       0.001373      -0.014862      -0.010360      -0.000891       0.011252             10.896218       7.280337       0.890364      -4.886332       9.618464      -1.044435      15.789854          -0.000575
           65              C       4.668794       5.445366       7.392089      -0.097878      30.404916 0.41728843E+03  0.97410074E+04                                 8.546445                            6.899449      -0.005741       1.978632                    0.999528      28.981824      83.880599       0.613359       0.427783      -1.053741      -0.000458       0.015511      -0.014109       0.020973       0.000927       0.011686      -0.010604      -0.014347      -0.063332      -0.028071       0.007359       0.020712              9.461126       6.763632       0.528901      -3.591163       8.911793      -0.378310      12.707952           0.001839
           66              C      13.972072       7.815805       7.562386      -0.103788      30.519485 0.41329055E+03  0.95956308E+04                                 8.479388                            6.797292       0.169166       2.031493                    0.999702      28.726413      82.107366       0.629275       0.419225      -1.062263       0.009893      -0.015666      -0.017160       0.025254      -0.004110       0.005098       0.016660      -0.009832      -0.050866      -0.025686       0.004757       0.020929              9.410138       6.614385       0.928375      -3.662471       9.072715      -1.216072      12.543315           0.002536
           67              C      10.013551       1.133886      10.264213       0.606384      23.385574 0.24970247E+03  0.51612636E+04                                 7.537671                            5.608932      -0.060527       2.039713                    0.999383      22.096584      61.514674       0.627197       0.472464      -1.021007       0.021889       0.049710      -0.044570       0.070261      -0.050306       0.068627      -0.008365       0.087972      -0.023021      -0.074622      -0.034193       0.108815              8.875978       6.978771       2.543946      -3.305406      10.381040      -0.772122       9.268124           0.004208
           68              C      14.059783      12.623979      11.107510      -0.013697      35.409861 0.41949061E+03  0.96883116E+04                                 9.296285                            6.764121       0.133796       2.052477                    0.999359      26.700319      73.909935       0.648408       0.409008      -1.078500      -0.020679      -0.030224       0.025767       0.044777      -0.007277       0.012120       0.005436       0.005648       0.014844      -0.016828       0.001831       0.014997             11.186373       8.853390       3.665242      -4.932715      13.339249      -2.096523      11.366480           0.000498
           69              C      13.441025      12.983433      12.286489      -0.103603      31.290336 0.42294381E+03  0.99200396E+04                                 8.731424                            6.949670      -0.020394       1.973210                    0.999490      29.241769      85.218960       0.609815       0.428230      -1.052008      -0.000243      -0.024935      -0.000803       0.024949      -0.011237       0.018467       0.008659      -0.004350      -0.047162      -0.030654       0.010071       0.020583              9.721501       7.864462       2.185870      -4.071826      10.507001      -1.337355      10.793040          -0.001723
           70              C      12.898540      12.022462      13.120235      -0.094738      33.088232 0.45158377E+03  0.10793178E+05                                 9.179155                            7.266265      -0.221799       1.908312                    0.998783      29.792671      88.351805       0.584493       0.438445      -1.043261       0.021091      -0.000969      -0.020893       0.029704      -0.013310       0.007036       0.009938       0.022013       0.038658      -0.027301       0.010173       0.017128             10.305482       7.610665       2.239907      -3.394846      13.100951      -1.150125      10.204830           0.002179
           71              C      12.930002      10.690200      12.756580      -0.036496      35.623716 0.42705549E+03  0.99086452E+04                                 9.299368                            6.813027       0.185726       2.068387                    0.999402      26.907987      74.692561       0.647663       0.407593      -1.079276       0.020605       0.035251      -0.028568       0.049833       0.006538       0.006419       0.005401      -0.002143       0.021825      -0.010417      -0.003311       0.013728             11.074649       7.026080       2.462729      -3.925456      14.286069      -2.117219      11.911798          -0.004571
           72              C      13.504903      10.335712      11.548263      -0.100475      33.847732 0.42297671E+03  0.99127203E+04                                 9.194015                            6.953839      -0.055296       1.961026                    0.999465      29.169422      84.741908       0.609629       0.428710      -1.052592      -0.000078       0.031082      -0.001216       0.031106      -0.006262       0.014425       0.018759       0.001571      -0.022157      -0.028768       0.009910       0.018857             10.460524       7.381629       2.513836      -3.771382      12.801133      -0.619066      11.198809           0.002462
           73              C      14.075037      11.296390      10.744538      -0.100299      31.955765 0.40995127E+03  0.95149366E+04                                 8.776304                            6.789370       0.072282       2.000808                    0.999694      28.834096      82.859129       0.625856       0.421656      -1.058932      -0.010350      -0.001684       0.021102       0.023563      -0.008691      -0.002922       0.017728       0.024443       0.035540      -0.027704       0.005057       0.022647              9.858020       7.192270       2.768133      -3.265920      13.071187      -1.003803       9.310602          -0.001397
           74              C       7.629109       8.746991       0.033432       0.625588      24.468555 0.23696699E+03  0.48420106E+04                                 7.751891                            5.457163       0.038181       2.078143                    0.999522      21.786476      60.616616       0.636050       0.471278      -1.020030      -0.016978      -0.056212       0.043019       0.072792      -0.039908       0.056439       0.022352       0.136913      -0.123142      -0.092439      -0.023199       0.115638              9.383866       5.218682       2.020543      -2.128550      12.039684      -1.003513      10.893232           0.018564
           75              C      13.373332       1.180498      10.928480       0.591315      24.008170 0.24733291E+03  0.51025323E+04                                 7.666431                            5.564734      -0.048279       2.041166                    0.999511      22.201108      61.842364       0.632360       0.469503      -1.022128      -0.016619       0.010200      -0.059521       0.062634       0.027432      -0.059384      -0.002895       0.101288      -0.187905      -0.084589      -0.024249       0.108838              9.183136       5.971567      -1.163894       3.460886       9.107512      -0.234085      12.470328           0.018177
           76              C      13.874819       1.030115      12.335340      -0.020001      34.510960 0.43327478E+03  0.10098567E+05                                 9.181289                            6.916098       0.098879       2.044054                    0.999342      26.874273      74.991404       0.634775       0.413990      -1.074101       0.016375      -0.005069       0.043823       0.047057      -0.005744      -0.007179       0.001950       0.000001      -0.014482      -0.009435      -0.001531       0.010966             10.878990       7.270350      -0.895016       4.864754       9.629243      -1.053208      15.737378          -0.000426
           77              C      14.202789       2.146168      13.076296      -0.100409      30.479928 0.41880074E+03  0.97853381E+04                                 8.555798                            6.907942      -0.006969       1.977115                    0.999485      29.046097      84.110548       0.613503       0.427288      -1.054026      -0.000960      -0.016794       0.014575       0.022257      -0.000067      -0.011555      -0.010645      -0.013874      -0.061979      -0.027521       0.006902       0.020619              9.468129       6.767171      -0.535905       3.587897       8.933727      -0.390042      12.703490           0.001127
           78              C       9.205068      12.286722      12.905999      -0.103338      30.443813 0.41214113E+03  0.95612741E+04                                 8.461214                            6.785202       0.171743       2.032707                    0.999707      28.691357      81.946030       0.630268       0.418900      -1.062581       0.009657       0.015015       0.016761       0.024487       0.003988      -0.004859       0.017729      -0.012053      -0.049891      -0.025991       0.003460       0.022530              9.384680       6.595278      -0.925476       3.642287       9.068387      -1.209833      12.490374           0.001753
           79              O       8.955285       8.110009       3.891040      -0.566439      33.470769 0.49837963E+03  0.11749142E+05                                 8.171328                            6.853155       0.428275       2.193974                    0.996593      27.302043      70.935625       0.735204       0.353388      -1.144141       0.035257      -0.023847      -0.009310       0.043571       0.024410      -0.062057       0.022737      -0.026150      -0.082767      -0.086688       0.035001       0.051687              9.126384       6.547782      -2.789169       0.426664      14.352265       0.681403       6.479104           0.049025
           80              O       8.583460       6.540006       2.353864      -0.580309      34.412916 0.51834330E+03  0.12373992E+05                                 8.377145                            7.037399       0.175579       2.101576                    0.996653      27.908854      73.620031       0.716103       0.358293      -1.137106       0.041486       0.014439       0.019215       0.047946       0.053677      -0.002049       0.005653       0.068376       0.099026      -0.080455       0.033259       0.047196              9.345927       8.545112       0.001545       4.684529       6.521862       0.778020      12.970808           0.054030
           81              O      11.778297       3.227781       8.026336      -0.553649      44.188035 0.62827366E+03  0.15704075E+05                                 9.954850                            7.795080      -0.034878       2.035387                    0.995001      28.172849      75.525299       0.675646       0.362680      -1.136033      -0.018714       0.015115      -0.035616       0.042979       0.028955      -0.001581       0.013778       0.101340       0.012910      -0.063298       0.007010       0.056288             11.645144       6.548578       0.100115       2.397590       9.740260       1.085098      18.646594           0.044496
           82              O      11.548529       1.748493       6.441401      -0.552343      45.067226 0.57340859E+03  0.14010273E+05                                10.050746                            7.385017       0.065170       2.073331                    0.996657      27.709891      73.466069       0.702835       0.356673      -1.140682      -0.011166       0.045488      -0.000536       0.046841      -0.000185      -0.034253       0.009867      -0.000686      -0.093611      -0.050486       0.015789       0.034697             12.253461       6.102385      -2.389116      -0.114057      19.509948       4.180155      11.148050           0.033112
           83              O       5.970189       8.123570       3.661794      -0.597704      40.737346 0.57417188E+03  0.14073997E+05                                 9.457113                            7.451045       0.081767       2.065435                    0.995195      28.578149      76.605761       0.689139       0.362597      -1.132732      -0.045777      -0.013405       0.031985       0.057431      -0.009626       0.029629      -0.041080       0.000186      -0.157843      -0.075720       0.017026       0.058695             11.052867       8.030202       3.694637      -2.520311      14.977803      -3.839769      10.150596           0.057423
           84              O       5.830039       5.958587       3.417129      -0.546860      33.507633 0.48747241E+03  0.11413098E+05                                 8.186040                            6.760574       0.534049       2.235793                    0.997103      26.819300      69.134356       0.744054       0.351600      -1.147150       0.003253      -0.003586       0.034632       0.034969      -0.022447       0.013646       0.056706       0.012619      -0.060813      -0.073076       0.020772       0.052304              9.163153       5.942261      -0.052369      -1.715038      10.702296       3.929271      10.844901           0.035521
           85              O       8.955286      11.101827       2.931755      -0.567532      33.534403 0.49947467E+03  0.11782005E+05                                 8.183931                            6.862092       0.426453       2.193054                    0.996593      27.323977      71.025386       0.734462       0.353534      -1.143966       0.035301       0.022801       0.009479       0.043080      -0.024339       0.062148       0.022321      -0.024663      -0.081281      -0.086194       0.033954       0.052240              9.142937       6.558343       2.796865      -0.427046      14.382806       0.683028       6.487661           0.049292
           86              O       8.583459      12.671830       4.468931      -0.580865      34.409879 0.51840849E+03  0.12375549E+05                                 8.375160                            7.036894       0.166406       2.098569                    0.996560      27.915715      73.630585       0.716296       0.358196      -1.137218       0.041996      -0.013876      -0.016960       0.047369      -0.053936       0.002448       0.005326       0.068537       0.094248      -0.079917       0.031713       0.048204              9.341390       8.540903      -0.001765      -4.678081       6.523691       0.780017      12.959575           0.053345
           87              O      11.778294       4.363754      12.442049      -0.576101      44.967469 0.64119060E+03  0.16108800E+05                                10.065853                            7.872299       0.008112       2.045003                    0.995012      28.454955      76.477821       0.672640       0.362449      -1.136206      -0.020422      -0.023986       0.034759       0.046911      -0.030740       0.005234       0.018991       0.117433       0.010471      -0.073085       0.008549       0.064537             11.784750       6.611888      -0.099684      -2.425945       9.862605       1.092841      18.879756           0.064226
           88              O       6.781535       4.952349       0.381394      -0.579432      45.924882 0.58529444E+03  0.14377221E+05                                10.184052                            7.467978       0.077360       2.077267                    0.995026      27.958086      74.372843       0.697819       0.357325      -1.139923      -0.013476      -0.046036       0.006472       0.048403      -0.000802       0.038556       0.014427       0.007174      -0.120958      -0.060745       0.017721       0.043024             12.431111       6.173935       2.430698       0.114213      19.794945       4.247480      11.324453           0.065178
           89              O       5.970191      11.088265       3.161001      -0.597842      40.736175 0.57413169E+03  0.14072402E+05                                 9.455486                            7.449751       0.083236       2.065592                    0.995183      28.582241      76.608619       0.689360       0.362496      -1.132840      -0.045953       0.013176      -0.031882       0.057461       0.009884      -0.029823      -0.040705       0.000192      -0.157333      -0.075401       0.016658       0.058743             11.050764       8.027800      -3.695224       2.516762      14.982361      -3.836386      10.142129           0.057622
           90              O      10.597038       0.742256       3.405666      -0.548049      33.538106 0.48806515E+03  0.11430544E+05                                 8.190757                            6.764767       0.535792       2.236130                    0.997099      26.836745      69.192028       0.743803       0.351608      -1.147133       0.003504       0.004466      -0.034266       0.034733       0.021498      -0.013594       0.055882       0.012917      -0.059871      -0.071936       0.020829       0.051107              9.167198       5.944812       0.050746       1.713717      10.713586       3.930825      10.843196           0.035233
           91              O      10.112706       5.291676       9.754550      -0.566716      33.481990 0.49870738E+03  0.11758904E+05                                 8.172737                            6.855499       0.427547       2.193516                    0.996611      27.310637      70.966135       0.735058       0.353398      -1.144123      -0.035391       0.023968       0.009450       0.043775       0.024401      -0.061784       0.022424      -0.025734      -0.082835      -0.086256       0.034593       0.051662              9.125960       6.547181      -2.785902       0.426496      14.348643       0.682559       6.482057           0.048987
           92              O      10.484531       6.861679      11.291726      -0.580191      34.411866 0.51828459E+03  0.12372285E+05                                 8.377589                            7.037231       0.175509       2.101631                    0.996649      27.905945      73.612319       0.716074       0.358316      -1.137083      -0.041512      -0.014301      -0.019139       0.047896       0.053707      -0.002070       0.005647       0.068370       0.098994      -0.080474       0.033251       0.047223              9.347678       8.545659       0.002832       4.686240       6.521457       0.779401      12.975917           0.054150
           93              O       7.289694      10.173904       5.619254      -0.572657      44.818872 0.63909254E+03  0.16042207E+05                                10.041533                            7.859308       0.009271       2.045670                    0.995121      28.416673      76.330522       0.673240       0.362440      -1.136265       0.021934      -0.025117       0.037662       0.050303       0.030380      -0.003571       0.019919       0.112704       0.012682      -0.071515       0.009572       0.061942             11.749075       6.599376       0.098520       2.422431       9.830605       1.075942      18.817245           0.051892
           94              O       7.519462      11.653192       7.204189      -0.551109      44.755696 0.56811421E+03  0.13844372E+05                                 9.993885                            7.345178       0.108875       2.090697                    0.996234      27.581531      72.953857       0.705778       0.356123      -1.141483       0.015702      -0.041132       0.016320       0.046955       0.000927      -0.032948       0.020006       0.005566      -0.107020      -0.055766       0.017090       0.038676             12.178601       6.070569      -2.371835      -0.113454      19.392427       4.142787      11.072806           0.025099
           95              O      13.097802       5.278115       9.983796      -0.597668      40.696761 0.57369183E+03  0.14059103E+05                                 9.449785                            7.447329       0.081107       2.065225                    0.995209      28.573759      76.582147       0.689403       0.362538      -1.132793       0.045868       0.013371      -0.032059       0.057537      -0.009485       0.029279      -0.040987       0.000196      -0.158566      -0.075717       0.017302       0.058415             11.042044       8.026463       3.690871      -2.518437      14.953912      -3.834430      10.145757           0.057631
           96              O      13.237952       7.443098      10.228461      -0.546675      33.502726 0.48739440E+03  0.11410871E+05                                 8.185732                            6.760336       0.533934       2.235860                    0.997097      26.815819      69.125280       0.744013       0.351631      -1.147119      -0.003205       0.003683      -0.034598       0.034941      -0.022491       0.013685       0.056675       0.012696      -0.060735      -0.073082       0.020819       0.052263              9.163146       5.942214      -0.052681      -1.715666      10.698305       3.929747      10.848919           0.035506
           97              O      10.112705       2.299858      10.713835      -0.564168      33.491469 0.49862444E+03  0.11757823E+05                                 8.181089                            6.859342       0.422801       2.192651                    0.996514      27.292170      70.947645       0.734058       0.353853      -1.143622      -0.035275      -0.024322      -0.010789       0.044185      -0.026015       0.059766       0.021968      -0.027795      -0.079143      -0.084702       0.034253       0.050449              9.140278       6.557819       2.800844      -0.427215      14.377433       0.676207       6.485583           0.036892
           98              O      10.484532       0.729855       9.176659      -0.546314      33.579288 0.50308578E+03  0.11915596E+05                                 8.224679                            6.918259       0.316700       2.147212                    0.998045      27.589442      72.396380       0.724852       0.356766      -1.138779      -0.031889       0.019585       0.015161       0.040378      -0.044518       0.002326       0.004158       0.059030       0.088716      -0.068431       0.029803       0.038628              9.166031       8.363844      -0.009894      -4.566520       6.411769       0.770874      12.722480          -0.031036
           99              O       7.289697       9.037931       1.203541      -0.575579      44.938989 0.64065200E+03  0.16091861E+05                                10.061988                            7.869258       0.008751       2.045503                    0.994984      28.442463      76.435733       0.672737       0.362474      -1.136189       0.020354       0.024238      -0.034723       0.046984      -0.030825       0.005056       0.019250       0.116694       0.009659      -0.072808       0.008428       0.064381             11.779226       6.609204      -0.101348      -2.427241       9.860724       1.098906      18.867748           0.063633
          100              O      12.286456       8.449336      13.264196      -0.579692      45.947234 0.58557128E+03  0.14385797E+05                                10.187311                            7.469728       0.077505       2.077174                    0.995031      27.964898      74.396837       0.697736       0.357323      -1.139918       0.013571       0.046214      -0.006404       0.048589      -0.000738       0.038484       0.014429       0.007089      -0.120706      -0.060630       0.017685       0.042945             12.435914       6.175537       2.431782       0.114447      19.802725       4.251627      11.329480           0.064899
          101              O      13.097800       2.313420      10.484589      -0.580202      39.834442 0.55968105E+03  0.13626373E+05                                 9.309845                            7.350116       0.062392       2.063400                    0.995185      28.266472      75.423502       0.695004       0.361975      -1.133637       0.044558      -0.017649       0.025203       0.054149       0.009509      -0.027174      -0.036383      -0.004393      -0.135131      -0.066025       0.012774       0.053251             10.868326       7.907415      -3.616469       2.470591      14.697756      -3.770801       9.999809           0.053310
          102              O       8.470953      12.659429      10.239924      -0.505959      31.985495 0.46108835E+03  0.10636572E+05                                 7.911229                            6.554677       0.689997       2.293354                    0.998581      26.221612      66.895863       0.759869       0.349422      -1.149978      -0.004742       0.001729       0.026994       0.027462       0.018396      -0.009278       0.047624       0.006506      -0.031067      -0.057800       0.012227       0.045572              8.836557       5.750456       0.058748       1.626815      10.326875       3.779709      10.432340          -0.006685

******************************************************
Auxiliary information for the entire system
The total spin magnetic moment of the unit cell is   26.308801
The total net atomic charge of the unit cell is   0.000003
Accuracy of reproducing the electrostatic potential in the unit cell:
  The inner radius (bohr) =    5.0000
  The outer radius (bohr) =   12.0000
  Valid grid points have density less than (e/(bohr^3)) =    0.0001
  The number of valid grid points were=        57199
  The rms potential error without charges in kcal/mol is=      4.12124
  The rms potential error with partial charges in kcal/mol is=      0.75523
  The RRMSE value at monopole order=      0.18325
  The rms potential error with partial charges and cloud penetration in kcal/mol is=      0.75559
  The RRMSE value at monopole order with cloud penetration is=      0.18334
  The rms potential error with partial charges and atomic dipoles in kcal/mol is=      0.55918
  The RRMSE value at dipole order=      0.13568
  The rms potential error with partial charges, atomic dipoles and cloud penetration in kcal/mol is=      0.55425
  The RRMSE value at dipole order with cloud penetration=      0.13449

******************************************************
The electron densities and ab initio electrostatic potential were computed in VASP using the PBE functional and
projector augmented wave method. See the main text of the journal article for a description of computational details.
The atomic charges, dipoles, and quadrupoles were computed with the DDEC6 method as described in
(a) T. A. Manz and N. Gabaldon Limas, RSC Adv. 6 (2016) 47771-47801 DOI: 10.1039/c6ra04656h
(b) N. Gabaldon Limas and T. A. Manz, RSC Adv. 8 (2018) 2678-2707 DOI: 10.1039/c7ra11829e.
For each atom in the material, the electron cloud parameters were fit to the spherically averaged atom-in-material
electron density using radial positions for which this density was between 10^-4 and 10^-2 electrons per cubic bohr.
The polarizabilities, dispersion coefficients, and quantum Drude oscillator (QDO) parameters were fit using the MCLF method.
The magnetic structure of the system was optimized in VASP from the default ferromagnetic initial guess using spin polarization.
The atomic spin moments (ASMs) were computed on this optimized magnetic structure using the DDEC6 partition as inputs
to the method of T. A. Manz and D. S. Sholl, J. Chem. Theory Comput. 7 (2011) 4146-4164 DOI: 10.1021/ct200539n.
The RMSE and RRMSE were computed using a uniform grid with Ewald summation.
