# Supplementary material for: A collection of forcefield precursors for metal–organic frameworks
Source: RSC Adv. 2019 Nov 13;9(63):36492–507. doi: 10.1039/c9ra07327b (PMC9075174; doi:10.1039/c9ra07327b)
Supplement: RA-009-C9RA07327B-s4798 [file RA-009-C9RA07327B-s4798.xyz]

  102
jmolscript: load "" {1 1 1} spacegroup "x,y,z" unitcell [{      9.534700     0.000000     0.000000 }, {      4.767352    12.499515     0.000000 }, {      4.767376     0.885696    13.638032 }]
Mn    11.407816     6.627225    12.063658     1.016858
Mn    11.407808     0.951077     8.393390     1.016406
Mn     7.661612     6.757986     1.574374     1.016825
Mn     7.661620    12.434134     5.244642     1.016448
Mn    12.289104     3.789151    10.228524     1.134879
Mn     6.780324     9.596060     3.409508     1.134873
H     12.509552     2.018567    13.355725     0.107680
H     13.396258    12.023778     1.104681     0.115603
H      9.721587     2.350926     3.691815     0.116770
H      8.728069     3.960932     2.364835     0.115067
H     10.102985     8.563233     8.042347     0.120929
H      9.710154     4.593979     7.762768     0.118886
H     12.509541     5.559734     7.101323     0.107814
H     13.396265     7.168343     5.714335     0.116279
H      4.954237     4.341680     3.127201     0.115962
H      3.960723     2.731674     4.454181     0.115371
H     14.870344    11.514584    12.414701     0.121277
H      9.710163     2.984322    12.694280     0.117596
H      6.559876    11.366644     0.282307     0.107680
H      5.673170     1.361433    12.533351     0.115603
H      9.347841    11.034285     9.946217     0.116770
H     10.341359     9.424279    11.273197     0.115067
H      8.966443     4.821978     5.595685     0.120931
H      9.359274     8.791232     5.875264     0.118887
H      6.559887     7.825477     6.536709     0.107814
H      5.673163     6.216868     7.923697     0.116280
H     14.115191     9.043531    10.510831     0.115961
H     15.108705    10.653537     9.183851     0.115373
H      4.199084     1.870627     1.223331     0.121275
H      9.359265    10.400889     0.943752     0.117594
C      7.623947     3.760583    -0.027276     0.625344
C      8.163612     2.711483     0.890563    -0.035326
C      8.132147     1.380297     0.525064    -0.095710
C      8.675626     0.420171     1.350165    -0.101212
C      9.290617     0.774893     2.539402    -0.016682
C      9.311594     2.098048     2.896718    -0.101320
C      8.732836     3.069591     2.093438    -0.100270
C     14.788328    12.252670     3.378141     0.612628
C     10.463399     6.411377     9.532984     0.595832
C      9.961871     6.546480     8.129631    -0.016437
C      9.869384     7.810037     7.550015    -0.103468
C      9.635783     5.442000     7.386358    -0.097880
C     12.391310     2.932023     6.846292     0.625680
C     12.930972     3.981123     5.928453    -0.035787
C     12.899508     5.312308     6.293952    -0.094843
C     13.442985     6.272434     5.468851    -0.103791
C      4.523271     5.917713     4.279614    -0.016592
C      4.544246     4.594558     3.922298    -0.100451
C      3.965491     3.623015     4.725578    -0.100100
C      5.253627     6.939451     3.440875     0.614949
C     10.463401     1.166925    10.924064     0.594687
C      9.961878     1.031822    12.327417    -0.017424
C     14.636744    12.267779    12.907033    -0.103966
C      9.635793     2.136301    13.070690    -0.095357
C      6.678105     8.738932     0.027276     0.625342
C     10.905816    10.673728    12.747469    -0.035317
C     10.937281    12.004914    13.112968    -0.095703
C     10.393802    12.965040    12.287867    -0.101209
C      9.778811    12.610318    11.098630    -0.016688
C      9.757834    11.287163    10.741314    -0.101319
C     10.336592    10.315620    11.544594    -0.100270
C      4.281100     1.132541    10.259891     0.612631
C      8.606029     6.973834     4.105048     0.595835
C      9.107557     6.838731     5.508401    -0.016451
C      9.200044     5.575174     6.088017    -0.103464
C      9.433645     7.943211     6.251674    -0.097884
C      6.678118    10.453188     6.791740     0.625676
C      6.138456     9.404088     7.709579    -0.035796
C      6.169920     8.072903     7.344080    -0.094852
C      5.626443     7.112777     8.169181    -0.103792
C     14.546157     7.467498     9.358418    -0.016583
C     14.525182     8.790653     9.715734    -0.100450
C     15.103937     9.762196     8.912454    -0.100099
C     13.815801     6.445760    10.197157     0.614945
C      8.606027    12.218286     2.713968     0.594688
C      9.107550    12.353389     1.310615    -0.017417
C      4.432684     1.117432     0.730999    -0.103961
C      9.433635    11.248910     0.567342    -0.095349
O      7.520019     4.949124     0.385956    -0.580051
O     10.607374     7.436332    10.225796    -0.541273
O     10.741813     5.265973     9.980312    -0.604173
O     12.054745     4.357794    12.440613    -0.573497
O      5.350881    11.092413     2.930813    -0.562157
O     15.255531    12.657028     4.473274    -0.583367
O      2.752680     1.743481     6.433060    -0.579845
O     15.374725    12.641484    10.231252    -0.540856
O     10.741813     2.312328    10.476736    -0.603310
O     12.054737     3.220507     8.016435    -0.573743
O      5.350882     8.099707     3.888203    -0.562901
O      5.720825     6.535092     2.345742    -0.584710
O     11.549409     8.436087    13.252076    -0.580036
O      8.462054     5.948879     3.412236    -0.541281
O      8.327615     8.119238     3.657720    -0.604180
O      7.014683     9.027417     1.197419    -0.573508
O     13.718547     2.292798    10.707219    -0.562155
O      3.813897     0.728183     9.164758    -0.583389
O      6.782048    11.641730     7.204972    -0.579846
O      3.694703     0.743727     3.406780    -0.540851
O      8.327615    11.072883     3.161296    -0.603308
O      7.014691    10.164704     5.621597    -0.573742
O     13.718546     5.285504     9.749829    -0.562918
O     13.348603     6.850119    11.292290    -0.584678

The following XYZ coordinates are in angstroms. Other properties are in atomic units.
The sperically averaged electron density of each atom fit to a function of the form exp(a - br)
eigen_1, eigen_2 and eigen_3 are the three eigenvalues of traceless quadrupole moment tensor
  atom number  atomic symbol              X              Y              Z     net charge C6 coefficient C8 coefficient C10 coefficient fluctuating dipole atomic polarizability isotropic forcefield polarizability              a              b squared Pearson coefficient          <r^3>          <r^4>         wp_QDO          m_QDO          q_QDO       dipole_x       dipole_y       dipole_z         dipole            Qxy            Qxz            Qyz     Q(x^2-y^2)  Q(3z^2 - R^2)        eigen_1        eigen_2        eigen_3 static polarizability      alpha(xx)      alpha(xy)      alpha(xz)      alpha(yy)      alpha(yz)      alpha(zz) atomic spin moment
            1             Mn      11.407816       6.627225      12.063658       1.016858     155.886811 0.36761275E+04  0.13792419E+06                                22.805852                           19.161234       0.196488       1.849587                    0.999948      53.992423     157.908472       0.435882       0.374531      -1.167681      -0.005481       0.039965       0.035844       0.053963       0.058118      -0.035574      -0.017184       0.083024      -0.095611      -0.055564      -0.043689       0.099252             26.700359      17.474488      -3.103715       1.951770      26.606213       2.854831      36.020376           4.744932
            2             Mn      11.407808       0.951077       8.393390       1.016406     155.966776 0.36784483E+04  0.13803350E+06                                22.813394                           19.167182       0.195786       1.849265                    0.999944      54.006999     157.965528       0.435816       0.374527      -1.167680      -0.005844      -0.040340      -0.036346       0.054612      -0.058012       0.035361      -0.016844       0.081918      -0.095322      -0.055263      -0.043389       0.098652             26.709684      17.480313       3.104394      -1.951152      26.616393       2.856371      36.032347           4.745377
            3             Mn       7.661612       6.757986       1.574374       1.016825     155.889368 0.36762036E+04  0.13792769E+06                                22.805992                           19.161346       0.196558       1.849601                    0.999948      53.993193     157.910826       0.435884       0.374528      -1.167684       0.005499      -0.039964      -0.035854       0.053971       0.058123      -0.035585      -0.017187       0.083059      -0.095635      -0.055574      -0.043701       0.099275             26.700520      17.474581      -3.103742       1.951733      26.606504       2.854937      36.020474           4.744932
            4             Mn       7.661620      12.434134       5.244642       1.016448     155.963823 0.36783586E+04  0.13802935E+06                                22.813204                           19.167023       0.195740       1.849259                    0.999944      54.006184     157.962914       0.435815       0.374530      -1.167677       0.005829       0.040342       0.036341       0.054609      -0.058008       0.035352      -0.016841       0.081885      -0.095299      -0.055254      -0.043378       0.098632             26.709469      17.480184       3.104361      -1.951166      26.616095       2.856291      36.032128           4.745401
            5             Mn      12.289104       3.789151      10.228524       1.134879     152.358847 0.29465396E+04  0.10528388E+06                                23.672402                           18.314630      -0.020267       1.806018                    0.999863      51.712135     150.755807       0.401551       0.426889      -1.122788      -0.027517       0.000187      -0.000018       0.027518      -0.000046      -0.000261      -0.012779       0.172381       0.128547      -0.108693       0.043923       0.064769             29.206289      19.436504       0.002850      -0.000958      40.507797      -1.689243      27.674564           4.699686
            6             Mn       6.780324       9.596060       3.409508       1.134873     152.358270 0.29465263E+04  0.10528333E+06                                23.672395                           18.314628      -0.020294       1.806011                    0.999863      51.711982     150.755521       0.401550       0.426891      -1.122787       0.027518      -0.000181       0.000024       0.027518      -0.000048      -0.000259      -0.012780       0.172384       0.128560      -0.108696       0.043928       0.064768             29.206278      19.436490       0.002767      -0.000957      40.507766      -1.689226      27.674578           4.699702
            7              H      12.509552       2.018567      13.355725       0.107680       0.997974 0.72837404E+01  0.71074188E+02                                 1.746327                            1.651367      -1.304588       2.256399                    0.993459       3.879021      11.459391       0.447079       1.403990      -0.680751      -0.012627      -0.011922      -0.033605       0.037827      -0.000421       0.009935       0.005476      -0.020768       0.017033      -0.017749       0.003916       0.013834              1.790199       1.709684       0.062377       0.395440       1.533049       0.180562       2.127865          -0.000298
            8              H      13.396258      12.023778       1.104681       0.115603       1.130197 0.86585219E+01  0.86432103E+02                                 1.770427                            1.705811      -1.084759       2.366434                    0.997070       3.514299       9.820838       0.486884       1.260229      -0.713864      -0.004377      -0.038184      -0.011112       0.040008       0.005482       0.008425       0.005848      -0.024727      -0.001691      -0.016698      -0.000551       0.017249              1.779083       1.529805      -0.070012       0.043442       2.242309       0.194169       1.565134          -0.000092
            9              H       9.721587       2.350926       3.691815       0.116770       1.044164 0.74661998E+01  0.71846737E+02                                 1.682132                            1.584408      -0.874627       2.464120                    0.999264       3.382786       9.292918       0.504816       1.260857      -0.713509       0.017092       0.013081       0.031855       0.038444       0.002044       0.008699       0.008836      -0.011914       0.013814      -0.012999      -0.002588       0.015587              1.718102       1.570215       0.036876       0.423870       1.549943       0.213870       2.034149          -0.000194
           10              H       8.728069       3.960932       2.364835       0.115067       1.108043 0.76014342E+01  0.73949073E+02                                 1.775445                            1.612353      -1.308959       2.252274                    0.994620       3.681306      10.383115       0.490922       1.282496      -0.705945      -0.001111       0.033750       0.015193       0.037029      -0.001180       0.006377       0.001222      -0.008118       0.001272      -0.008936       0.003950       0.004986              1.863947       1.400260      -0.130616       0.051909       2.574888       0.397741       1.616693          -0.000100
           11              H      10.102985       8.563233       8.042347       0.120929       1.020870 0.73395666E+01  0.69769576E+02                                 1.611561                            1.537135      -0.828310       2.489951                    0.999601       3.210087       8.539935       0.533735       1.207216      -0.727066       0.008905       0.033688       0.018785       0.039586       0.003145       0.004650       0.002598      -0.027337      -0.005032      -0.014666      -0.000785       0.015450              1.630440       1.391296       0.124105       0.180068       1.816152       0.367153       1.683873          -0.000101
           12              H       9.710154       4.593979       7.762768       0.118886       1.110354 0.81402933E+01  0.79819397E+02                                 1.735991                            1.642922      -0.985968       2.414375                    0.998170       3.397974       9.336399       0.502357       1.243441      -0.718015       0.002707      -0.036830       0.015246       0.039953       0.005338       0.002207      -0.001631      -0.027946       0.003364      -0.015877       0.001370       0.014507              1.768019       1.493101      -0.164818       0.115599       2.136779      -0.356440       1.674176          -0.000167
           13              H      12.509541       5.559734       7.101323       0.107814       0.994066 0.72486666E+01  0.70651212E+02                                 1.742677                            1.648167      -1.304921       2.257143                    0.993449       3.870580      11.430346       0.447166       1.405320      -0.680546      -0.012762       0.011838       0.033928       0.038133       0.000491      -0.009747       0.005484      -0.020664       0.016826      -0.017565       0.003856       0.013709              1.786363       1.706165      -0.062134      -0.393944       1.530197       0.179902       2.122726          -0.000297
           14              H      13.396265       7.168343       5.714335       0.116279       1.125483 0.86122621E+01  0.85846757E+02                                 1.764850                            1.700749      -1.076542       2.370309                    0.997101       3.506100       9.787713       0.487871       1.259489      -0.714040      -0.004185       0.038065       0.010986       0.039839      -0.005491      -0.008263       0.005881      -0.024779      -0.001205      -0.016627      -0.000592       0.017219              1.773420       1.525582       0.069653      -0.043222       2.233997       0.193042       1.560680          -0.000092
           15              H       4.954237       4.341680       3.127201       0.115962       1.046409 0.74850879E+01  0.72064101E+02                                 1.683428                            1.585532      -0.868577       2.466016                    0.999293       3.386466       9.301149       0.505126       1.259460      -0.713805       0.017088      -0.013273      -0.032141       0.038745      -0.001962      -0.008861       0.008869      -0.011984       0.013749      -0.013187      -0.002475       0.015663              1.719456       1.571387      -0.036939      -0.424448       1.551041       0.214144       2.035939          -0.000193
           16              H       3.960723       2.731674       4.454181       0.115371       1.108809 0.76073163E+01  0.74014380E+02                                 1.775512                            1.612387      -1.306413       2.253272                    0.994827       3.681470      10.381291       0.491228       1.281559      -0.706134      -0.001318      -0.033487      -0.014992       0.036714       0.001280      -0.006373       0.001254      -0.008304       0.001019      -0.009017       0.004100       0.004917              1.864006       1.400237       0.130614      -0.051888       2.575105       0.397830       1.616677          -0.000100
           17              H      14.870344      11.514584      12.414701       0.121277       1.019927 0.73316187E+01  0.69674074E+02                                 1.610406                            1.536176      -0.830594       2.489137                    0.999580       3.208723       8.534654       0.533976       1.207017      -0.727107       0.009218      -0.033560      -0.018764       0.039539      -0.003180      -0.004619       0.002551      -0.027471      -0.005427      -0.014668      -0.000894       0.015563              1.629217       1.390468      -0.123853      -0.179777       1.814631       0.366525       1.682552          -0.000101
           18              H       9.710163       2.984322      12.694280       0.117596       1.112608 0.81564802E+01  0.79980111E+02                                 1.734437                            1.641443      -0.971749       2.419296                    0.998312       3.401318       9.331315       0.504251       1.238739      -0.719035       0.002853       0.037083      -0.015581       0.040324      -0.005367      -0.002436      -0.001716      -0.028234       0.003122      -0.016053       0.001355       0.014699              1.766424       1.491743       0.164628      -0.115409       2.134951      -0.356187       1.672577          -0.000169
           19              H       6.559876      11.366644       0.282307       0.107680       0.997971 0.72837072E+01  0.71073784E+02                                 1.746324                            1.651364      -1.304583       2.256402                    0.993459       3.879013      11.459362       0.447080       1.403991      -0.680751       0.012628       0.011921       0.033605       0.037827      -0.000422       0.009935       0.005476      -0.020768       0.017033      -0.017750       0.003916       0.013834              1.790196       1.709681       0.062377       0.395439       1.533046       0.180563       2.127861          -0.000298
           20              H       5.673170       1.361433      12.533351       0.115603       1.130191 0.86584594E+01  0.86431285E+02                                 1.770418                            1.705803      -1.084744       2.366441                    0.997070       3.514286       9.820776       0.486886       1.260225      -0.713865       0.004377       0.038184       0.011113       0.040008       0.005482       0.008425       0.005848      -0.024728      -0.001690      -0.016698      -0.000551       0.017249              1.779073       1.529797      -0.070011       0.043441       2.242296       0.194168       1.565126          -0.000092
           21              H       9.347841      11.034285       9.946217       0.116770       1.044155 0.74661122E+01  0.71845656E+02                                 1.682119                            1.584397      -0.874608       2.464129                    0.999264       3.382767       9.292839       0.504818       1.260854      -0.713509      -0.017091      -0.013081      -0.031855       0.038444       0.002044       0.008699       0.008835      -0.011914       0.013816      -0.012999      -0.002587       0.015586              1.718090       1.570204       0.036875       0.423865       1.549932       0.213868       2.034133          -0.000194
           22              H      10.341359       9.424279      11.273197       0.115067       1.108052 0.76015091E+01  0.73950013E+02                                 1.775457                            1.612363      -1.308975       2.252266                    0.994620       3.681325      10.383197       0.490920       1.282499      -0.705944       0.001112      -0.033750      -0.015192       0.037029      -0.001181       0.006376       0.001221      -0.008117       0.001270      -0.008935       0.003951       0.004985              1.863960       1.400268      -0.130617       0.051910       2.574908       0.397746       1.616704          -0.000100
           23              H       8.966443       4.821978       5.595685       0.120931       1.020853 0.73394036E+01  0.69767617E+02                                 1.611542                            1.537118      -0.828273       2.489971                    0.999601       3.210051       8.539805       0.533738       1.207215      -0.727067      -0.008904      -0.033689      -0.018785       0.039587       0.003145       0.004650       0.002598      -0.027338      -0.005031      -0.014666      -0.000784       0.015450              1.630420       1.391280       0.124104       0.180064       1.816129       0.367147       1.683852          -0.000101
           24              H       9.359274       8.791232       5.875264       0.118887       1.110333 0.81400997E+01  0.79817043E+02                                 1.735973                            1.642905      -0.985934       2.414393                    0.998170       3.397937       9.336278       0.502358       1.243445      -0.718014      -0.002706       0.036831      -0.015246       0.039953       0.005338       0.002207      -0.001631      -0.027945       0.003366      -0.015877       0.001371       0.014507              1.768000       1.493087      -0.164815       0.115597       2.136754      -0.356436       1.674159          -0.000167
           25              H       6.559887       7.825477       6.536709       0.107814       0.994069 0.72486949E+01  0.70651551E+02                                 1.742679                            1.648169      -1.304923       2.257141                    0.993449       3.870585      11.430363       0.447166       1.405319      -0.680546       0.012761      -0.011839      -0.033928       0.038133       0.000491      -0.009747       0.005484      -0.020664       0.016826      -0.017565       0.003856       0.013709              1.786365       1.706168      -0.062134      -0.393944       1.530199       0.179902       2.122729          -0.000297
           26              H       5.673163       6.216868       7.923697       0.116280       1.125482 0.86122547E+01  0.85846690E+02                                 1.764851                            1.700750      -1.076543       2.370309                    0.997101       3.506100       9.787723       0.487870       1.259492      -0.714039       0.004184      -0.038065      -0.010985       0.039839      -0.005491      -0.008262       0.005881      -0.024780      -0.001206      -0.016627      -0.000592       0.017218              1.773421       1.525583       0.069653      -0.043222       2.233998       0.193042       1.560681          -0.000092
           27              H      14.115191       9.043531      10.510831       0.115961       1.046428 0.74852632E+01  0.72066251E+02                                 1.683452                            1.585553      -0.868610       2.465999                    0.999293       3.386506       9.301306       0.505121       1.259463      -0.713804      -0.017089       0.013273       0.032141       0.038745      -0.001962      -0.008861       0.008870      -0.011984       0.013747      -0.013187      -0.002476       0.015663              1.719480       1.571408      -0.036940      -0.424457       1.551062       0.214148       2.035969          -0.000193
           28              H      15.108705      10.653537       9.183851       0.115373       1.108792 0.76071762E+01  0.74012661E+02                                 1.775493                            1.612372      -1.306392       2.253284                    0.994827       3.681436      10.381163       0.491230       1.281559      -0.706134       0.001318       0.033487       0.014993       0.036714       0.001279      -0.006373       0.001255      -0.008304       0.001020      -0.009017       0.004099       0.004918              1.863986       1.400224       0.130612      -0.051887       2.575073       0.397822       1.616660          -0.000100
           29              H       4.199084       1.870627       1.223331       0.121275       1.019943 0.73317626E+01  0.69675785E+02                                 1.610422                            1.536190      -0.830627       2.489119                    0.999579       3.208752       8.534753       0.533973       1.207016      -0.727108      -0.009219       0.033559       0.018764       0.039539      -0.003181      -0.004619       0.002551      -0.027471      -0.005428      -0.014668      -0.000895       0.015563              1.629233       1.390480      -0.123855      -0.179780       1.814651       0.366531       1.682569          -0.000100
           30              H       9.359265      10.400889       0.943752       0.117594       1.112629 0.81566672E+01  0.79982387E+02                                 1.734455                            1.641459      -0.971771       2.419283                    0.998312       3.401353       9.331431       0.504250       1.238736      -0.719035      -0.002853      -0.037082       0.015581       0.040324      -0.005367      -0.002437      -0.001715      -0.028235       0.003121      -0.016053       0.001354       0.014699              1.766443       1.491757       0.164631      -0.115411       2.134978      -0.356193       1.672594          -0.000168
           31              C       7.623947       3.760583      -0.027276       0.625344      24.402986 0.23588204E+03  0.48150100E+04                                 7.740607                            5.446163       0.045808       2.080922                    0.999484      21.762469      60.548001       0.636335       0.471539      -1.019742      -0.017186       0.056804      -0.041417       0.072370       0.039906      -0.057083       0.021893       0.137311      -0.126954      -0.092636      -0.024044       0.116680              9.373087       5.219585      -2.023152       2.142748      12.026161      -1.009319      10.873515           0.019309
           32              C       8.163612       2.711483       0.890563      -0.035326      35.474898 0.42383259E+03  0.98180317E+04                                 9.277660                            6.789912       0.184076       2.068245                    0.999426      26.870189      74.596322       0.648203       0.407911      -1.078762       0.020867      -0.037274       0.027329       0.050712      -0.006766      -0.008306       0.004119      -0.000930       0.019975      -0.010968      -0.003175       0.014143             11.052702       7.009558      -2.466613       3.908232      14.294822      -2.063993      11.853725          -0.000489
           33              C       8.132147       1.380297       0.525064      -0.095710      32.997565 0.44815671E+03  0.10690578E+05                                 9.155490                            7.232793      -0.217015       1.910688                    0.998813      29.728499      88.067931       0.586572       0.437737      -1.043713       0.020238       0.003066       0.020154       0.028726       0.013622      -0.007225       0.010671       0.022956       0.040029      -0.028374       0.010572       0.017802             10.289371       7.609522      -2.268286       3.389639      13.124349      -1.144630      10.134242           0.001695
           34              C       8.675626       0.420171       1.350165      -0.101212      31.245792 0.42186425E+03  0.98880321E+04                                 8.721149                            6.938891      -0.016672       1.974560                    0.999490      29.206898      85.078260       0.610563       0.427995      -1.052191       0.001150       0.023912       0.002997       0.024126       0.011766      -0.018249       0.008819      -0.006257      -0.046854      -0.030831       0.010025       0.020806              9.711325       7.849764      -2.227137       4.041227      10.521803      -1.316781      10.762409           0.001869
           35              C       9.290617       0.774893       2.539402      -0.016682      35.434228 0.42035537E+03  0.97125718E+04                                 9.298819                            6.769493       0.129976       2.051045                    0.999327      26.730397      73.991831       0.648428       0.408815      -1.078706      -0.022354       0.028145      -0.025249       0.043925       0.008072      -0.013475       0.004519       0.007635       0.018487      -0.017894       0.000576       0.017318             11.188506       8.861923      -3.678906       4.932184      13.335895      -2.114901      11.367699           0.004937
           36              C       9.311594       2.098048       2.896718      -0.101320      32.125417 0.41342449E+03  0.96161511E+04                                 8.811609                            6.820622       0.062319       1.996505                    0.999676      28.920182      83.205327       0.624048       0.421971      -1.058697      -0.011903       0.002910      -0.023560       0.026556       0.008354       0.001927       0.016945       0.025411       0.035970      -0.027608       0.006173       0.021435              9.900755       7.260690      -2.789217       3.293290      13.136186      -1.003892       9.305390           0.001950
           37              C       8.732836       3.069591       2.093438      -0.100270      33.952613 0.42478091E+03  0.99635138E+04                                 9.212599                            6.967554      -0.050318       1.962646                    0.999481      29.171219      84.725342       0.609301       0.428575      -1.052895       0.001735      -0.031364       0.003686       0.031627       0.005014      -0.014219       0.015564       0.002604      -0.025421      -0.026103       0.009299       0.016804             10.488063       7.404312      -2.541642       3.759724      12.863098      -0.570383      11.196779           0.002219
           38              C      14.788328      12.252670       3.378141       0.612628      23.284863 0.24859114E+03  0.51331317E+04                                 7.518236                            5.597480      -0.054689       2.042080                    0.999397      22.056842      61.395288       0.627594       0.472640      -1.020799       0.020380      -0.048911       0.046394       0.070428       0.051942      -0.071314      -0.008136       0.090407      -0.022897      -0.077628      -0.034789       0.112416              8.851888       6.957584      -2.547856       3.270509      10.381923      -0.752622       9.216155           0.019014
           39              C      10.463399       6.411377       9.532984       0.595832      24.205404 0.24874306E+03  0.51419645E+04                                 7.721347                            5.586603      -0.036142       2.044391                    0.999579      22.272891      62.224960       0.629727       0.470518      -1.020972       0.016359      -0.011793       0.057227       0.060676       0.026484      -0.061203      -0.004379       0.101482      -0.197324      -0.087990      -0.022931       0.110921              9.274711       6.030684      -1.109328       3.541931       9.098649      -0.124923      12.694799           0.022855
           40              C       9.961871       6.546480       8.129631      -0.016437      34.570677 0.43135408E+03  0.10043860E+05                                 9.202753                            6.905657       0.096805       2.044815                    0.999359      26.800201      74.777410       0.634500       0.414579      -1.073589      -0.017271       0.003596      -0.042924       0.046408      -0.005448      -0.008966      -0.000859      -0.000630      -0.018830      -0.012623       0.001735       0.010888             10.944055       7.313823      -0.835068       4.953828       9.556703      -0.936812      15.961638          -0.000206
           41              C       9.869384       7.810037       7.550015      -0.103468      30.487668 0.41241351E+03  0.95669506E+04                                 8.470109                            6.786785       0.181686       2.036323                    0.999714      28.658029      81.786001       0.630433       0.418819      -1.062880      -0.008331      -0.014437      -0.016467       0.023431       0.003777      -0.005542       0.016971      -0.011400      -0.057409      -0.027474       0.005134       0.022340              9.410331       6.663744      -0.888217       3.731006       9.003123      -1.191528      12.564126           0.002821
           42              C       9.635783       5.442000       7.386358      -0.097880      30.305634 0.41219426E+03  0.95988086E+04                                 8.532188                            6.859365      -0.025247       1.972886                    0.999540      28.962506      83.900638       0.614460       0.428053      -1.052893       0.000522       0.016111      -0.014951       0.021986      -0.000445      -0.012505      -0.011111      -0.009755      -0.062078      -0.028254       0.009007       0.019247              9.466052       6.797417      -0.537961       3.662684       8.878544      -0.326288      12.722194           0.001912
           43              C      12.391310       2.932023       6.846292       0.625680      24.404441 0.23589186E+03  0.48151647E+04                                 7.740199                            5.445775       0.039761       2.079269                    0.999513      21.762530      60.543947       0.636459       0.471452      -1.019809      -0.017425      -0.056340       0.041475       0.072098      -0.039688       0.056839       0.022276       0.139072      -0.125257      -0.092911      -0.024046       0.116956              9.372712       5.219374       2.023106      -2.142694      12.025908      -1.009431      10.872855           0.019339
           44              C      12.930972       3.981123       5.928453      -0.035787      35.496325 0.42412825E+03  0.98268139E+04                                 9.281477                            6.792474       0.179548       2.066909                    0.999417      26.881053      74.639291       0.648038       0.407934      -1.078722       0.020994       0.037103      -0.027063       0.050496       0.006188       0.008476       0.004109       0.000838       0.019376      -0.010172      -0.003907       0.014079             11.057480       7.012625       2.468820      -3.910149      14.301311      -2.066730      11.858505          -0.000478
           45              C      12.899508       5.312308       6.293952      -0.094843      33.035488 0.44884434E+03  0.10711894E+05                                 9.164911                            7.240425      -0.218004       1.909990                    0.998816      29.751623      88.178403       0.585965       0.437989      -1.043484       0.020735      -0.002016      -0.020733       0.029391      -0.012809       0.007110       0.010197       0.022315       0.037624      -0.027047       0.009999       0.017048             10.300073       7.617988       2.272258      -3.392719      13.139197      -1.147928      10.143034           0.001686
           46              C      13.442985       6.272434       5.468851      -0.103791      31.311703 0.42299408E+03  0.99212243E+04                                 8.734111                            6.949228      -0.016842       1.974168                    0.999487      29.243917      85.217132       0.609965       0.428124      -1.052103       0.000821      -0.023667      -0.002652       0.023829      -0.012150       0.019501       0.009352      -0.004328      -0.050559      -0.032663       0.010595       0.022069              9.726213       7.863931       2.232965      -4.049336      10.534722      -1.322397      10.779987           0.001882
           47              C       4.523271       5.917713       4.279614      -0.016592      35.421395 0.42020828E+03  0.97078668E+04                                 9.294633                            6.766837       0.132813       2.051960                    0.999370      26.726816      73.965568       0.648797       0.408637      -1.078874      -0.023452      -0.028151       0.026405       0.045164      -0.008009       0.013514       0.005393       0.007520       0.017129      -0.018317       0.001234       0.017083             11.183227       8.857875       3.677430      -4.929375      13.329948      -2.114539      11.361857           0.004934
           48              C       4.544246       4.594558       3.922298      -0.100451      32.103332 0.41308123E+03  0.96063248E+04                                 8.808579                            6.818726       0.063661       1.996999                    0.999693      28.908229      83.167288       0.623996       0.422087      -1.058607      -0.010845      -0.002437       0.022796       0.025362      -0.008608      -0.002381       0.017236       0.024855       0.037468      -0.027757       0.005487       0.022271              9.896883       7.258090       2.786656      -3.292684      13.128919      -1.002287       9.303641           0.001959
           49              C       3.965491       3.623015       4.725578      -0.100100      33.921864 0.42434363E+03  0.99503252E+04                                 9.205788                            6.963071      -0.048676       1.963283                    0.999475      29.156833      84.660819       0.609637       0.428465      -1.053002       0.001630       0.032111      -0.003810       0.032377      -0.005565       0.014021       0.015537       0.002508      -0.025919      -0.026241       0.009946       0.016295             10.479696       7.398403       2.538556      -3.756318      12.852420      -0.568751      11.188264           0.002207
           50              C       5.253627       6.939451       3.440875       0.614949      23.247913 0.24812718E+03  0.51211643E+04                                 7.510883                            5.592489      -0.048131       2.044282                    0.999395      22.034499      61.319012       0.627834       0.472680      -1.020777       0.020295       0.048650      -0.047069       0.070669      -0.052633       0.069500      -0.008578       0.090400      -0.024249      -0.076843      -0.034637       0.111479              8.842826       6.950346       2.544391      -3.266292      10.371403      -0.750968       9.206728           0.018995
           51              C      10.463401       1.166925      10.924064       0.594687      24.216699 0.24887205E+03  0.51452596E+04                                 7.723495                            5.587869      -0.034304       2.044819                    0.999509      22.279233      62.244962       0.629691       0.470487      -1.020997       0.016752       0.011202      -0.057489       0.060919      -0.027928       0.060744      -0.004071       0.102753      -0.199855      -0.088431      -0.023530       0.111961              9.277538       6.032507       1.110110      -3.543316       9.101273      -0.126002      12.698834           0.022871
           52              C       9.961878       1.031822      12.327417      -0.017424      34.598669 0.43177748E+03  0.10055999E+05                                 9.206128                            6.907945       0.097683       2.044970                    0.999343      26.815768      74.824817       0.634559       0.414447      -1.073695      -0.016645      -0.003860       0.042373       0.045688       0.005668       0.008889      -0.001223      -0.000886      -0.016955      -0.012513       0.001857       0.010656             10.948417       7.317216       0.835779      -4.956724       9.558801      -0.937723      15.969236          -0.000231
           53              C      14.636744      12.267779      12.907033      -0.103966      30.520789 0.41300236E+03  0.95845380E+04                                 8.478308                            6.793580       0.182794       2.036455                    0.999716      28.675876      81.867923       0.629813       0.419060      -1.062671      -0.008598       0.015014       0.016306       0.023774      -0.003340       0.005620       0.016721      -0.011920      -0.056777      -0.027088       0.004816       0.022272              9.419555       6.671050       0.890235      -3.735506       9.010370      -1.194282      12.577245           0.002846
           54              C       9.635793       2.136301      13.070690      -0.095357      30.229876 0.41084999E+03  0.95596236E+04                                 8.519496                            6.849672      -0.021713       1.974701                    0.999547      28.913083      83.720943       0.614697       0.428240      -1.052785       0.000515      -0.015525       0.014388       0.021173       0.000728       0.012867      -0.010895      -0.011495      -0.064350      -0.029056       0.009077       0.019978              9.451503       6.786884       0.536601      -3.655819       8.866175      -0.325873      12.701449           0.001937
           55              C       6.678105       8.738932       0.027276       0.625342      24.402974 0.23588224E+03  0.48150128E+04                                 7.740591                            5.446158       0.045837       2.080931                    0.999484      21.762462      60.547884       0.636337       0.471538      -1.019743       0.017187      -0.056799       0.041416       0.072366       0.039908      -0.057084       0.021897       0.137309      -0.126948      -0.092640      -0.024039       0.116679              9.373060       5.219572      -2.023140       2.142738      12.026126      -1.009300      10.873483           0.019318
           56              C      10.905816      10.673728      12.747469      -0.035317      35.474553 0.42382830E+03  0.98179038E+04                                 9.277591                            6.789872       0.184088       2.068250                    0.999426      26.870033      74.595685       0.648206       0.407910      -1.078762      -0.020864       0.037273      -0.027330       0.050709      -0.006766      -0.008305       0.004120      -0.000931       0.019976      -0.010968      -0.003175       0.014143             11.052604       7.009500      -2.466568       3.908193      14.294676      -2.063938      11.853636          -0.000478
           57              C      10.937281      12.004914      13.112968      -0.095703      32.997413 0.44815456E+03  0.10690509E+05                                 9.155450                            7.232768      -0.216992       1.910696                    0.998813      29.728388      88.067419       0.586574       0.437736      -1.043714      -0.020236      -0.003065      -0.020154       0.028724       0.013620      -0.007224       0.010670       0.022954       0.040031      -0.028372       0.010570       0.017802             10.289319       7.609482      -2.268262       3.389617      13.124276      -1.144604      10.134197           0.001683
           58              C      10.393802      12.965040      12.287867      -0.101209      31.245733 0.42186376E+03  0.98880137E+04                                 8.721127                            6.938880      -0.016660       1.974563                    0.999490      29.206862      85.078018       0.610564       0.427994      -1.052192      -0.001149      -0.023912      -0.002997       0.024127       0.011766      -0.018248       0.008820      -0.006260      -0.046851      -0.030831       0.010026       0.020805              9.711292       7.849735      -2.227120       4.041205      10.521765      -1.316762      10.762376           0.001884
           59              C       9.778811      12.610318      11.098630      -0.016688      35.434099 0.42035451E+03  0.97125397E+04                                 9.298773                            6.769470       0.130000       2.051052                    0.999327      26.730370      73.991533       0.648431       0.408813      -1.078708       0.022356      -0.028146       0.025250       0.043926       0.008071      -0.013473       0.004518       0.007632       0.018489      -0.017891       0.000575       0.017316             11.188435       8.861863      -3.678862       4.932144      13.335807      -2.114864      11.367636           0.004926
           60              C       9.757834      11.287163      10.741314      -0.101319      32.125271 0.41342256E+03  0.96160909E+04                                 8.811571                            6.820598       0.062340       1.996512                    0.999676      28.920099      83.204908       0.624050       0.421970      -1.058698       0.011905      -0.002910       0.023560       0.026557       0.008354       0.001927       0.016945       0.025411       0.035974      -0.027608       0.006173       0.021435              9.900706       7.260654      -2.789197       3.293267      13.136123      -1.003879       9.305342           0.001963
           61              C      10.336592      10.315620      11.544594      -0.100270      33.952671 0.42478182E+03  0.99635433E+04                                 9.212620                            6.967570      -0.050344       1.962638                    0.999481      29.171243      84.725517       0.609299       0.428576      -1.052894      -0.001733       0.031363      -0.003687       0.031626       0.005013      -0.014219       0.015561       0.002604      -0.025426      -0.026101       0.009299       0.016802             10.488084       7.404322      -2.541638       3.759725      12.863130      -0.570361      11.196801           0.002206
           62              C       4.281100       1.132541      10.259891       0.612631      23.284432 0.24858599E+03  0.51329938E+04                                 7.518126                            5.597410      -0.054636       2.042102                    0.999397      22.056555      61.394114       0.627600       0.472638      -1.020801      -0.020379       0.048911      -0.046397       0.070429       0.051944      -0.071316      -0.008135       0.090407      -0.022888      -0.077631      -0.034787       0.112418              8.851747       6.957469      -2.547794       3.270443      10.381759      -0.752586       9.216015           0.019009
           63              C       8.606029       6.973834       4.105048       0.595835      24.205030 0.24873878E+03  0.51418494E+04                                 7.721252                            5.586543      -0.036086       2.044413                    0.999579      22.272642      62.223922       0.629733       0.470516      -1.020974      -0.016356       0.011792      -0.057225       0.060674       0.026483      -0.061205      -0.004377       0.101477      -0.197343      -0.087997      -0.022925       0.110922              9.274588       6.030604      -1.109309       3.541866       9.098548      -0.124914      12.694612           0.022854
           64              C       9.107557       6.838731       5.508401      -0.016451      34.570515 0.43135223E+03  0.10043798E+05                                 9.202704                            6.905629       0.096834       2.044826                    0.999359      26.800123      74.776929       0.634504       0.414577      -1.073591       0.017274      -0.003596       0.042924       0.046410      -0.005448      -0.008965      -0.000859      -0.000631      -0.018824      -0.012622       0.001735       0.010887             10.943990       7.313782      -0.835061       4.953792       9.556644      -0.936802      15.961545          -0.000224
           65              C       9.200044       5.575174       6.088017      -0.103464      30.487409 0.41240940E+03  0.95668262E+04                                 8.470051                            6.786744       0.181715       2.036335                    0.999714      28.657848      81.785217       0.630436       0.418818      -1.062881       0.008334       0.014437       0.016466       0.023431       0.003777      -0.005543       0.016972      -0.011403      -0.057412      -0.027475       0.005133       0.022342              9.410264       6.663697      -0.888205       3.730974       9.003054      -1.191512      12.564039           0.002836
           66              C       9.433645       7.943211       6.251674      -0.097884      30.305531 0.41219255E+03  0.95987567E+04                                 8.532168                            6.859350      -0.025235       1.972892                    0.999540      28.962412      83.900250       0.614461       0.428053      -1.052893      -0.000519      -0.016112       0.014950       0.021986      -0.000445      -0.012506      -0.011112      -0.009755      -0.062082      -0.028257       0.009007       0.019249              9.466032       6.797406      -0.537963       3.662680       8.878511      -0.326294      12.722178           0.001927
           67              C       6.678118      10.453188       6.791740       0.625676      24.404511 0.23589238E+03  0.48151785E+04                                 7.740214                            5.445780       0.039756       2.079268                    0.999513      21.762568      60.544091       0.636458       0.471452      -1.019809       0.017424       0.056341      -0.041476       0.072098      -0.039687       0.056838       0.022275       0.139074      -0.125257      -0.092909      -0.024047       0.116957              9.372739       5.219388       2.023119      -2.142703      12.025947      -1.009453      10.872884           0.019333
           68              C       6.138456       9.404088       7.709579      -0.035796      35.496668 0.42413246E+03  0.98269403E+04                                 9.281549                            6.792515       0.179534       2.066903                    0.999417      26.881206      74.639938       0.648035       0.407935      -1.078721      -0.020997      -0.037104       0.027063       0.050497       0.006188       0.008477       0.004108       0.000838       0.019374      -0.010173      -0.003907       0.014079             11.057581       7.012688       2.468865      -3.910194      14.301448      -2.066789      11.858608          -0.000481
           69              C       6.169920       8.072903       7.344080      -0.094852      33.035671 0.44884712E+03  0.10711981E+05                                 9.164955                            7.240454      -0.218024       1.909982                    0.998816      29.751754      88.178981       0.585963       0.437990      -1.043483      -0.020737       0.002016       0.020733       0.029393      -0.012811       0.007111       0.010198       0.022316       0.037622      -0.027049       0.010001       0.017048             10.300130       7.618033       2.272282      -3.392743      13.139271      -1.147956      10.143085           0.001690
           70              C       5.626443       7.112777       8.169181      -0.103792      31.311716 0.42299388E+03  0.99212203E+04                                 8.734120                            6.949229      -0.016842       1.974168                    0.999487      29.243916      85.217184       0.609965       0.428125      -1.052103      -0.000822       0.023667       0.002652       0.023829      -0.012149       0.019502       0.009350      -0.004329      -0.050563      -0.032663       0.010594       0.022069              9.726230       7.863948       2.232979      -4.049351      10.534739      -1.322416      10.780003           0.001877
           71              C      14.546157       7.467498       9.358418      -0.016583      35.421538 0.42020937E+03  0.97079051E+04                                 9.294681                            6.766860       0.132790       2.051953                    0.999370      26.726851      73.965887       0.648793       0.408639      -1.078872       0.023451       0.028151      -0.026405       0.045162      -0.008010       0.013514       0.005394       0.007522       0.017123      -0.018318       0.001235       0.017083             11.183299       8.857932       3.677476      -4.929410      13.330050      -2.114574      11.361914           0.004938
           72              C      14.525182       8.790653       9.715734      -0.100450      32.103551 0.41308420E+03  0.96064167E+04                                 8.808632                            6.818759       0.063629       1.996987                    0.999693      28.908366      83.167940       0.623993       0.422088      -1.058606       0.010843       0.002437      -0.022796       0.025361      -0.008607      -0.002381       0.017236       0.024856       0.037461      -0.027757       0.005487       0.022270              9.896950       7.258140       2.786678      -3.292716      13.129000      -1.002298       9.303712           0.001954
           73              C      15.103937       9.762196       8.912454      -0.100099      33.921775 0.42434227E+03  0.99502837E+04                                 9.205767                            6.963055      -0.048657       1.963289                    0.999475      29.156778      84.660565       0.609638       0.428464      -1.053003      -0.001631      -0.032111       0.003809       0.032377      -0.005566       0.014022       0.015540       0.002509      -0.025916      -0.026244       0.009947       0.016297             10.479676       7.398397       2.538560      -3.756322      12.852378      -0.568777      11.188251           0.002210
           74              C      13.815801       6.445760      10.197157       0.614945      23.248281 0.24813153E+03  0.51212817E+04                                 7.510981                            5.592552      -0.048189       2.044260                    0.999395      22.034750      61.320070       0.627827       0.472682      -1.020774      -0.020299      -0.048651       0.047064       0.070668      -0.052632       0.069497      -0.008580       0.090402      -0.024264      -0.076838      -0.034640       0.111478              8.842952       6.950449       2.544450      -3.266348      10.371556      -0.751000       9.206850           0.019001
           75              C       8.606027      12.218286       2.713968       0.594688      24.217029 0.24887585E+03  0.51453620E+04                                 7.723580                            5.587922      -0.034352       2.044799                    0.999509      22.279461      62.245920       0.629686       0.470489      -1.020995      -0.016755      -0.011203       0.057489       0.060920      -0.027928       0.060743      -0.004072       0.102754      -0.199846      -0.088428      -0.023532       0.111960              9.277647       6.032578       1.110125      -3.543372       9.101363      -0.126007      12.698998           0.022869
           76              C       9.107550      12.353389       1.310615      -0.017417      34.598893 0.43178029E+03  0.10056087E+05                                 9.206183                            6.907979       0.097660       2.044961                    0.999343      26.815867      74.825318       0.634555       0.414448      -1.073693       0.016641       0.003861      -0.042373       0.045687       0.005668       0.008889      -0.001223      -0.000885      -0.016957      -0.012513       0.001856       0.010657             10.948491       7.317263       0.835786      -4.956768       9.558860      -0.937730      15.969349          -0.000198
           77              C       4.432684       1.117432       0.730999      -0.103961      30.520787 0.41300214E+03  0.95845333E+04                                 8.478306                            6.793576       0.182783       2.036452                    0.999716      28.675901      81.868042       0.629813       0.419060      -1.062671       0.008594      -0.015014      -0.016306       0.023774      -0.003340       0.005619       0.016720      -0.011919      -0.056773      -0.027086       0.004816       0.022270              9.419554       6.671048       0.890234      -3.735506       9.010376      -1.194280      12.577239           0.002812
           78              C       9.433635      11.248910       0.567342      -0.095349      30.229798 0.41084848E+03  0.95595798E+04                                 8.519473                            6.849652      -0.021709       1.974702                    0.999547      28.913066      83.720851       0.614699       0.428239      -1.052786      -0.000519       0.015525      -0.014390       0.021174       0.000728       0.012865      -0.010894      -0.011496      -0.064347      -0.029054       0.009076       0.019978              9.451476       6.786859       0.536598      -3.655802       8.866167      -0.325870      12.701401           0.001905
           79              O       7.520019       4.949124       0.385956      -0.580051      46.034390 0.58570826E+03  0.14390992E+05                                10.201230                            7.471389       0.067707       2.074184                    0.995061      27.967097      74.424111       0.697500       0.357398      -1.139780       0.013561      -0.045494       0.006273       0.047885       0.001065      -0.038703       0.014249       0.007446      -0.118875      -0.060330       0.017367       0.042964             12.462698       6.175506      -2.431868      -0.104174      19.861597       4.261496      11.350990           0.065506
           80              O      10.607374       7.436332      10.225796      -0.541273      33.520379 0.48501911E+03  0.11343397E+05                                 8.196150                            6.748543       0.517757       2.232151                    0.997074      26.750075      68.959413       0.743754       0.352121      -1.146517       0.004452       0.002463      -0.033422       0.033807       0.022601      -0.014611       0.057355       0.016204      -0.058039      -0.074393       0.022724       0.051670              9.196193       5.952356       0.089004       1.748967      10.704336       3.984655      10.931886           0.036221
           81              O      10.741813       5.265973       9.980312      -0.604173      41.184549 0.58532401E+03  0.14410986E+05                                 9.521622                            7.516429       0.036589       2.048282                    0.995237      28.730895      77.089045       0.687307       0.361958      -1.133667      -0.046208       0.012286      -0.031605       0.057315       0.007732      -0.028345      -0.042454      -0.006358      -0.158701      -0.076344       0.018090       0.058254             11.128093       8.093295      -3.713827       2.540817      15.054332      -3.846531      10.236652           0.058162
           82              O      12.054745       4.357794      12.440613      -0.573497      44.791547 0.63798416E+03  0.16007766E+05                                10.039679                            7.852534       0.015019       2.048126                    0.995018      28.395015      76.261695       0.673510       0.362444      -1.136239       0.020774      -0.023564       0.035603       0.047480       0.031332      -0.003984       0.019138       0.118053       0.011842      -0.073714       0.008851       0.064863             11.752152       6.595730       0.100147       2.439073       9.842939       1.073444      18.817789           0.063986
           83              O       5.350881      11.092413       2.930813      -0.562157      33.181363 0.49176312E+03  0.11556298E+05                                 8.123650                            6.807902       0.422171       2.193910                    0.996610      27.191376      70.571771       0.737465       0.353429      -1.143929      -0.035368       0.022963       0.010024       0.043344       0.025369      -0.062577       0.021097      -0.021077      -0.080943      -0.085866       0.031447       0.054419              9.074153       6.505135      -2.767971       0.420863      14.272115       0.693729       6.445208           0.049092
           84              O      15.255531      12.657028       4.473274      -0.583367      34.543879 0.52231759E+03  0.12491399E+05                                 8.397230                            7.062380       0.178775       2.101505                    0.996688      27.972243      73.828785       0.715206       0.358095      -1.137381      -0.040799      -0.014468      -0.017585       0.046723       0.053581      -0.000705       0.006205       0.067145       0.105021      -0.081020       0.034774       0.046246              9.364828       8.548626       0.004876       4.671677       6.535572       0.786784      13.010286           0.055044
           85              O       2.752680       1.743481       6.433060      -0.579845      46.022232 0.58553373E+03  0.14385466E+05                                10.199058                            7.469945       0.069574       2.074836                    0.995007      27.963896      74.409592       0.697622       0.357367      -1.139818       0.013740       0.045668      -0.005719       0.048032      -0.000832       0.038633       0.014037       0.007788      -0.118164      -0.059990       0.016963       0.043028             12.459953       6.174366       2.431362       0.104349      19.857684       4.260185      11.347809           0.065503
           86              O      15.374725      12.641484      10.231252      -0.540856      33.501928 0.48469168E+03  0.11333705E+05                                 8.192781                            6.745994       0.516559       2.231798                    0.997059      26.742881      68.932280       0.743947       0.352093      -1.146552       0.003587      -0.001961       0.033860       0.034106      -0.023385       0.013879       0.057864       0.015286      -0.058306      -0.074717       0.021786       0.052931              9.192197       5.950100      -0.089135      -1.747984      10.699397       3.982749      10.927093           0.036202
           87              O      10.741813       2.312328      10.476736      -0.603310      41.162493 0.58490937E+03  0.14398376E+05                                 9.519275                            7.514425       0.031415       2.047042                    0.995193      28.719090      77.053554       0.687301       0.362021      -1.133606      -0.046061      -0.012702       0.032075       0.057548      -0.007807       0.028184      -0.042534      -0.006803      -0.156855      -0.075845       0.017627       0.058218             11.125511       8.091166       3.713004      -2.539789      15.051660      -3.846336      10.233707           0.058151
           88              O      12.054737       3.220507       8.016435      -0.573743      44.776884 0.63771591E+03  0.15999182E+05                                10.037332                            7.850768       0.018202       2.049347                    0.995108      28.389204      76.239016       0.673608       0.362433      -1.136259       0.020692       0.023609      -0.034888       0.046933      -0.031105       0.004485       0.019071       0.117386       0.011033      -0.073253       0.008665       0.064588             11.749457       6.594664      -0.100356      -2.438659       9.840775       1.073234      18.812931           0.064092
           89              O       5.350882       8.099707       3.888203      -0.562901      33.247042 0.49294930E+03  0.11592005E+05                                 8.137131                            6.818374       0.419561       2.192916                    0.996613      27.212477      70.667385       0.736477       0.353664      -1.143655      -0.034828      -0.022702      -0.009632       0.042675      -0.025880       0.062452       0.020457      -0.020757      -0.080384      -0.085552       0.030717       0.054834              9.090060       6.516556       2.774682      -0.422598      14.297999       0.693897       6.455624           0.049197
           90              O       5.720825       6.535092       2.345742      -0.584710      34.549613 0.52245766E+03  0.12495310E+05                                 8.397350                            7.062697       0.179350       2.101583                    0.996733      27.977791      73.839764       0.715301       0.358032      -1.137456      -0.041015       0.013891       0.016623       0.046385      -0.053497       0.001072       0.005965       0.066230       0.102951      -0.080362       0.034268       0.046094              9.364745       8.548250      -0.005201      -4.671182       6.536136       0.787614      13.009849           0.054910
           91              O      11.549409       8.436087      13.252076      -0.580036      46.033691 0.58569879E+03  0.14390692E+05                                10.201105                            7.471311       0.067729       2.074193                    0.995061      27.966917      74.423301       0.697506       0.357397      -1.139782      -0.013564       0.045495      -0.006281       0.047887       0.001063      -0.038702       0.014245       0.007445      -0.118866      -0.060325       0.017364       0.042961             12.462531       6.175435      -2.431822      -0.104174      19.861317       4.261443      11.350839           0.065496
           92              O       8.462054       5.948879       3.412236      -0.541281      33.520094 0.48501415E+03  0.11343256E+05                                 8.196129                            6.748530       0.517710       2.232141                    0.997074      26.749879      68.958906       0.743751       0.352124      -1.146515      -0.004447      -0.002474       0.033426       0.033811       0.022600      -0.014612       0.057351       0.016209      -0.058049      -0.074391       0.022727       0.051664              9.196167       5.952341       0.089003       1.748959      10.704312       3.984640      10.931847           0.036215
           93              O       8.327615       8.119238       3.657720      -0.604180      41.184417 0.58532184E+03  0.14410919E+05                                 9.521609                            7.516421       0.036553       2.048272                    0.995237      28.730829      77.088829       0.687306       0.361958      -1.133667       0.046214      -0.012278       0.031613       0.057322       0.007735      -0.028344      -0.042454      -0.006358      -0.158706      -0.076344       0.018089       0.058255             11.128079       8.093280      -3.713818       2.540809      15.054319      -3.846518      10.236637           0.058158
           94              O       7.014683       9.027417       1.197419      -0.573508      44.791859 0.63798998E+03  0.16007951E+05                                10.039730                            7.852575       0.014990       2.048115                    0.995017      28.395136      76.262163       0.673508       0.362445      -1.136238      -0.020777       0.023572      -0.035607       0.047489       0.031332      -0.003983       0.019137       0.118051       0.011833      -0.073711       0.008848       0.064863             11.752209       6.595759       0.100148       2.439079       9.843007       1.073464      18.817860           0.063982
           95              O      13.718547       2.292798      10.707219      -0.562155      33.181004 0.49175689E+03  0.11556111E+05                                 8.123585                            6.807854       0.422189       2.193918                    0.996611      27.191238      70.571207       0.737469       0.353428      -1.143930       0.035374      -0.022958      -0.010021       0.043345       0.025372      -0.062579       0.021099      -0.021075      -0.080946      -0.085869       0.031448       0.054421              9.074074       6.505076      -2.767928       0.420858      14.271981       0.693732       6.445165           0.049092
           96              O       3.813897       0.728183       9.164758      -0.583389      34.543803 0.52231631E+03  0.12491371E+05                                 8.397270                            7.062415       0.178698       2.101487                    0.996688      27.972049      73.828479       0.715197       0.358100      -1.137376       0.040805       0.014466       0.017575       0.046725       0.053580      -0.000713       0.006208       0.067146       0.105022      -0.081020       0.034777       0.046243              9.364871       8.548666       0.004876       4.671699       6.535608       0.786790      13.010339           0.055048
           97              O       6.782048      11.641730       7.204972      -0.579846      46.022405 0.58553578E+03  0.14385531E+05                                10.199085                            7.469959       0.069578       2.074836                    0.995007      27.963942      74.409771       0.697621       0.357367      -1.139818      -0.013741      -0.045666       0.005720       0.048030      -0.000833       0.038634       0.014040       0.007788      -0.118172      -0.059994       0.016965       0.043029             12.459991       6.174382       2.431378       0.104350      19.857759       4.260187      11.347833           0.065511
           98              O       3.694703       0.743727       3.406780      -0.540851      33.502364 0.48469929E+03  0.11333924E+05                                 8.192825                            6.746025       0.516605       2.231806                    0.997059      26.743149      68.933027       0.743949       0.352091      -1.146555      -0.003591       0.001955      -0.033862       0.034108      -0.023387       0.013879       0.057867       0.015284      -0.058298      -0.074719       0.021784       0.052935              9.192251       5.950131      -0.089137      -1.748000      10.699455       3.982780      10.927167           0.036207
           99              O       8.327615      11.072883       3.161296      -0.603308      41.162585 0.58491082E+03  0.14398422E+05                                 9.519289                            7.514434       0.031432       2.047048                    0.995193      28.719115      77.053675       0.687301       0.362021      -1.133605       0.046057       0.012708      -0.032074       0.057545      -0.007805       0.028185      -0.042536      -0.006804      -0.156850      -0.075846       0.017628       0.058218             11.125527       8.091180       3.713013      -2.539795      15.051681      -3.846346      10.233720           0.058153
          100              O       7.014691      10.164704       5.621597      -0.573742      44.776773 0.63771344E+03  0.15999109E+05                                10.037335                            7.850767       0.018184       2.049344                    0.995108      28.389124      76.238849       0.673606       0.362435      -1.136258      -0.020693      -0.023606       0.034886       0.046931      -0.031105       0.004485       0.019073       0.117390       0.011043      -0.073257       0.008669       0.064588             11.749467       6.594668      -0.100352      -2.438669       9.840766       1.073206      18.812966           0.064091
          101              O      13.718546       5.285504       9.749829      -0.562918      33.247671 0.49296019E+03  0.11592335E+05                                 8.137262                            6.818473       0.419506       2.192896                    0.996613      27.212666      70.668292       0.736467       0.353666      -1.143652       0.034823       0.022705       0.009635       0.042673      -0.025881       0.062449       0.020454      -0.020754      -0.080383      -0.085547       0.030713       0.054834              9.090218       6.516670       2.774760      -0.422610      14.298267       0.693893       6.455716           0.049194
          102              O      13.348603       6.850119      11.292290      -0.584678      34.549523 0.52245602E+03  0.12495249E+05                                 8.397277                            7.062637       0.179436       2.101604                    0.996734      27.977929      73.839824       0.715312       0.358027      -1.137462       0.040999      -0.013897      -0.016636       0.046377      -0.053498       0.001061       0.005961       0.066226       0.102952      -0.080361       0.034265       0.046097              9.364661       8.548169      -0.005203      -4.671132       6.536076       0.787608      13.009738           0.054913

******************************************************
Auxiliary information for the entire system
The total spin magnetic moment of the unit cell is   29.999997
The total net atomic charge of the unit cell is   0.000000
Accuracy of reproducing the electrostatic potential in the unit cell:
  The inner radius (bohr) =    5.0000
  The outer radius (bohr) =   12.0000
  Valid grid points have density less than (e/(bohr^3)) =    0.0001
  The number of valid grid points were=        57383
  The rms potential error without charges in kcal/mol is=      4.11773
  The rms potential error with partial charges in kcal/mol is=      0.74184
  The RRMSE value at monopole order=      0.18016
  The rms potential error with partial charges and cloud penetration in kcal/mol is=      0.74279
  The RRMSE value at monopole order with cloud penetration is=      0.18039
  The rms potential error with partial charges and atomic dipoles in kcal/mol is=      0.56599
  The RRMSE value at dipole order=      0.13745
  The rms potential error with partial charges, atomic dipoles and cloud penetration in kcal/mol is=      0.56120
  The RRMSE value at dipole order with cloud penetration=      0.13629

******************************************************
The electron densities and ab initio electrostatic potential were computed in VASP using the PBE functional and
projector augmented wave method. See the main text of the journal article for a description of computational details.
The atomic charges, dipoles, and quadrupoles were computed with the DDEC6 method as described in
(a) T. A. Manz and N. Gabaldon Limas, RSC Adv. 6 (2016) 47771-47801 DOI: 10.1039/c6ra04656h
(b) N. Gabaldon Limas and T. A. Manz, RSC Adv. 8 (2018) 2678-2707 DOI: 10.1039/c7ra11829e.
For each atom in the material, the electron cloud parameters were fit to the spherically averaged atom-in-material
electron density using radial positions for which this density was between 10^-4 and 10^-2 electrons per cubic bohr.
The polarizabilities, dispersion coefficients, and quantum Drude oscillator (QDO) parameters were fit using the MCLF method.
The magnetic structure of the system was optimized in VASP from the default ferromagnetic initial guess using spin polarization.
The atomic spin moments (ASMs) were computed on this optimized magnetic structure using the DDEC6 partition as inputs
to the method of T. A. Manz and D. S. Sholl, J. Chem. Theory Comput. 7 (2011) 4146-4164 DOI: 10.1021/ct200539n.
The RMSE and RRMSE were computed using a uniform grid with Ewald summation.
