# Supplementary material for: A collection of forcefield precursors for metal–organic frameworks
Source: RSC Adv. 2019 Nov 13;9(63):36492–507. doi: 10.1039/c9ra07327b (PMC9075174; doi:10.1039/c9ra07327b)
Supplement: RA-009-C9RA07327B-s4799 [file RA-009-C9RA07327B-s4799.xyz]

  320
jmolscript: load "" {1 1 1} spacegroup "x,y,z" unitcell [{     12.610000     0.000000     0.000000 }, {      0.000000    18.003000     0.000000 }, {      0.000000    -4.803824    18.750414 }]
Cu     9.366708    13.424769     0.196317     0.726593
Cu     3.252119    13.462441     0.661327     0.719656
Cu     3.061708    11.177819     9.178890     0.726616
Cu     9.557119    11.140147     8.713880     0.719906
Cu     3.243292    -0.225593    18.554097     0.726642
Cu     9.357881    -0.263265    18.089087     0.719715
Cu     9.548292     2.021357     9.571524     0.726530
Cu     3.052881     2.059029    10.036534     0.719900
H      0.485485     1.035437    11.010243     0.093764
H     11.366654    -0.297520    10.359604     0.134909
H      0.836043    -1.108435     7.010780     0.137686
H      2.510651     0.191847     7.845173     0.098560
H     10.197707    -1.196122     8.203306     0.125036
H     10.945480    15.515267     8.670191     0.121900
H     11.862227    15.255767     6.542019     0.093283
H     11.152284    -1.428496     6.067634     0.088335
H      9.052719    15.539133     6.553270     0.117476
H      9.820668    14.207103     6.847651     0.125705
H      7.834593    15.177235     4.550725     0.138343
H      7.705971    14.553482     2.375677     0.093409
H     11.649118    13.986155     4.561976     0.138924
H     11.408267    13.453023     2.349427     0.098046
H      8.549580    -4.409392    18.461658     0.115829
H      5.689632     2.793607     8.799569     0.095495
H      7.397026     4.245196     9.127702     0.134329
H      5.233150     5.905081    12.050891     0.132408
H      3.601416     4.439108    11.610256     0.102401
H      8.539492     5.803050    10.650235     0.123876
H      7.571044     7.020318    10.494607     0.118503
H      8.007350     5.674632    12.859034     0.083863
H      7.066644     6.909544    12.697780     0.086198
H      9.849671     7.021922    12.455900     0.120811
H      8.907704     8.260075    12.289021     0.132417
H      7.238140     8.350333    14.501570     0.131218
H      7.384416     8.814690    16.736620     0.108503
H     11.036272     7.083757    14.533446     0.136422
H     11.051404     7.449093    16.796621     0.101524
H     10.374247     8.543950     0.211880     0.112136
H      6.790485     0.760327    17.115378     0.093710
H      5.061654     2.093284    17.766017     0.134881
H      7.141043     7.708023     2.364427     0.137626
H      8.815651     6.407741     1.530034     0.098492
H      3.892707     7.795710     1.171901     0.125024
H      4.640480     9.087321     0.705016     0.121923
H      5.557227     9.346821     2.833188     0.093272
H      4.847284     8.028084     3.307573     0.088287
H      2.747719     9.063455     2.821937     0.117497
H      3.515668    10.395485     2.527556     0.125772
H      1.529593     9.425353     4.824482     0.138381
H      1.400971    10.049106     6.999530     0.093387
H      5.344118    10.616433     4.813231     0.138958
H      5.103267    11.149565     7.025780     0.098013
H      2.244580     6.205156     9.663963     0.115846
H     11.994632     3.805981     0.575638     0.095454
H      1.092026     2.354392     0.247505     0.134299
H     11.538150    -4.109317    16.074730     0.132346
H      9.906416    -2.643344    16.515365     0.102329
H      2.234492    -4.007286    17.475386     0.123876
H      1.266044    12.778446    17.631014     0.118517
H      1.702350    -3.878868    15.266587     0.083823
H      0.761644    12.889220    15.427841     0.086174
H      3.544671    12.776842    15.669721     0.120836
H      2.602704    11.538689    15.836600     0.132465
H      0.933140    11.448431    13.624051     0.131248
H      1.079416    10.984074    11.389001     0.108477
H      4.731272    12.715007    13.592175     0.136450
H      4.746404    12.349671    11.329000     0.101503
H      4.069247    -1.944362     9.163327     0.112160
H     12.124515    12.163739     7.740171     0.093757
H      1.243346    13.496696     8.390810     0.134903
H     11.773957    14.307611    11.739634     0.137673
H     10.099349    13.007329    10.905241     0.098541
H      2.412293    14.395298    10.547108     0.125031
H      1.664520    -2.316091    10.080223     0.121900
H      0.747773    -2.056591    12.208395     0.093285
H      1.457716    14.627672    12.682780     0.088333
H      3.557281    -2.339957    12.197144     0.117481
H      2.789332    -1.007927    11.902763     0.125712
H      4.775407    -1.978059    14.199689     0.138366
H      4.904029    -1.354306    16.374737     0.093420
H      0.960882    -0.786979    14.188438     0.138939
H      1.201733    -0.253847    16.400987     0.098055
H      4.060420    17.608568     0.288756     0.115830
H      6.920368    10.405569     9.950845     0.095482
H      5.212974     8.953980     9.622712     0.134317
H      7.376850     7.294095     6.699523     0.132394
H      9.008584     8.760068     7.140158     0.102386
H      4.070508     7.396126     8.100179     0.123870
H      5.038956     6.178858     8.255807     0.118498
H      4.602650     7.524544     5.891380     0.083859
H      5.543356     6.289632     6.052634     0.086195
H      2.760329     6.177254     6.294514     0.120813
H      3.702296     4.939101     6.461393     0.132427
H      5.371860     4.848843     4.248844     0.131229
H      5.225584     4.384486     2.013794     0.108510
H      1.573728     6.115419     4.216968     0.136444
H      1.558596     5.750083     1.953793     0.101534
H      2.235753     4.655226    18.538534     0.112138
H      5.819515    12.438849     1.635036     0.093710
H      7.548346    11.105892     0.984397     0.134881
H      5.468957     5.491153    16.385987     0.137620
H      3.794349     6.791435    17.220380     0.098490
H      8.717293     5.403466    17.578513     0.125032
H      7.969520     4.111855    18.045398     0.121908
H      7.052773     3.852355    15.917226     0.093265
H      7.762716     5.171092    15.442841     0.088298
H      9.862281     4.135721    15.928477     0.117502
H      9.094332     2.803691    16.222858     0.125759
H     11.080407     3.773823    13.925932     0.138380
H     11.209029     3.150070    11.750884     0.093384
H      7.265882     2.582743    13.937183     0.138956
H      7.506733     2.049611    11.724634     0.098006
H     10.365420     6.994020     9.086451     0.115850
H      0.615368     9.393195    18.174776     0.095459
H     11.517974    10.844784    18.502909     0.134302
H      1.071850    -0.694507     2.675684     0.132340
H      2.703584    15.842520     2.235049     0.102323
H     10.375508    17.206462     1.275028     0.123881
H     11.343956     0.420730     1.119400     0.118501
H     10.907650    -0.924956     3.483827     0.083834
H     11.848356     0.309956     3.322573     0.086171
H      9.065329     0.422334     3.080693     0.120835
H     10.007296     1.660487     2.913814     0.132450
H     11.676860     1.750745     5.126363     0.131248
H     11.530584     2.215102     7.361413     0.108469
H      7.878728     0.484169     5.158239     0.136449
H      7.863596     0.849505     7.421414     0.101497
H      8.540753    15.143538     9.587087     0.112164
C      0.554840     0.586333    10.198350     0.098194
C     12.110644    -0.203576     9.810217    -0.215472
C     12.166128    -0.867687     8.572689     0.194742
C      0.732641    -0.691499     7.835798    -0.207947
C      1.730092     0.102352     8.342059     0.112418
C     11.013574    -1.709670     8.092679    -0.251329
C     11.076624    15.811921     6.662022    -0.168310
C      9.832017    15.016005     6.311389    -0.250160
C      9.719788    14.624498     4.831982     0.194259
C      8.578583    14.804520     4.136341    -0.208414
C      8.516794    14.438792     2.816312     0.113792
C     10.831990    14.108284     4.134466    -0.196258
C     10.674365    13.790325     2.810687     0.098230
C      8.180107    11.014281    18.319154     0.569621
C      7.178873    12.134759    18.499158    -0.040941
C      7.640399    -4.565677    18.579785    -0.147702
C      5.786729    11.900572    18.675412    -0.025444
C      5.148663    10.574379    18.497283     0.611853
C      5.605145     3.426723     9.476459     0.116583
C      6.642948     4.297197     9.669588    -0.215957
C      6.577376     5.249276    10.661485     0.198771
C      5.360511     5.269563    11.383376    -0.198689
C      4.390802     4.386258    11.120871     0.090761
C      7.714798     6.193782    10.980242    -0.237315
C      7.890077     6.508728    12.379023    -0.151738
C      9.018672     7.419379    12.759657    -0.247157
C      9.133423     7.698553    14.199689     0.207648
C      8.041397     8.192436    14.942205    -0.208575
C      8.118318     8.450981    16.294110     0.101575
C     10.278411     7.425387    14.949705    -0.208337
C     10.284716     7.662086    16.316610     0.093121
C     10.718500    11.010970     0.898145     0.590955
C     11.732344     9.980184     0.487511    -0.028159
C     11.279645     8.734436     0.121878    -0.154430
C      0.481702    10.261409     0.380633    -0.035212
C      1.093287    11.522367     0.946896     0.593067
C      6.859840     1.209431    17.927271     0.098172
C      5.805644     1.999340    18.315404    -0.215511
C      5.861128     7.467275     0.802518     0.194710
C      7.037641     7.291087     1.539409    -0.208006
C      8.035092     6.497236     1.033148     0.112435
C      4.708574     8.309258     1.282528    -0.251307
C      4.771624     8.790667     2.713185    -0.168310
C      3.527017     9.586583     3.063818    -0.250172
C      3.414788     9.978090     4.543225     0.194343
C      2.273583     9.798068     5.238866    -0.208370
C      2.211794    10.163796     6.558895     0.113748
C      4.526990    10.494304     5.240741    -0.196210
C      4.369365    10.812263     6.564520     0.098163
C      1.875107     8.784483     9.806467     0.569619
C      0.873873     7.664005     9.626463    -0.040898
C      1.335399     6.361441     9.545836    -0.147651
C     12.091729     7.898192     9.450209    -0.025405
C     11.453663     9.224385     9.628338     0.611817
C     11.910145    -1.630959    18.649162     0.116576
C      0.337948    -2.501433    18.456033    -0.215997
C      0.272376    -3.453512    17.464136     0.198732
C     11.665511    -3.473799    16.742245    -0.198755
C     10.695802    -2.590494    17.004750     0.090747
C      1.409798    -4.398018    17.145379    -0.237295
C      1.585077    13.290036    15.746598    -0.151730
C      2.713672    12.379385    15.365964    -0.247169
C      2.828423    12.100211    13.925932     0.207726
C      1.736397    11.606328    13.183416    -0.208543
C      1.813318    11.347783    11.831511     0.101517
C      3.973411    12.373377    13.175916    -0.208295
C      3.979716    12.136678    11.809011     0.093072
C      4.413500    13.591618     8.477062     0.590931
C      5.427344    14.622404     8.887696    -0.028105
C      4.974645    -2.134848     9.253329    -0.154365
C      6.786702    14.341179     8.994574    -0.035156
C      7.398287    13.080221     8.428311     0.593038
C     12.055160    12.612843     8.552064     0.098199
C      0.499356    13.402752     8.940197    -0.215484
C      0.443872    14.066863    10.177725     0.194731
C     11.877359    13.890675    10.914616    -0.207954
C     10.879908    13.096824    10.408355     0.112428
C      1.596426    14.908846    10.657735    -0.251326
C      1.533376    -2.612745    12.088392    -0.168309
C      2.777983    -1.816829    12.439025    -0.250163
C      2.890212    -1.425322    13.918432     0.194272
C      4.031417    -1.605344    14.614073    -0.208398
C      4.093206    -1.239616    15.934102     0.113800
C      1.778010    -0.909108    14.615948    -0.196235
C      1.935635    -0.591149    15.939727     0.098236
C      4.429893     2.184895     0.431260     0.569616
C      5.431127     1.064417     0.251256    -0.040969
C      4.969601    17.764853     0.170629    -0.147683
C      6.823271     1.298604     0.075002    -0.025435
C      7.461337     2.624797     0.253131     0.611843
C      7.004855     9.772453     9.273955     0.116585
C      5.967052     8.901979     9.080826    -0.215970
C      6.032624     7.949900     8.088929     0.198760
C      7.249489     7.929613     7.367038    -0.198695
C      8.219198     8.812918     7.629543     0.090765
C      4.895202     7.005394     7.770172    -0.237311
C      4.719923     6.690448     6.371391    -0.151737
C      3.591328     5.779797     5.990757    -0.247160
C      3.476577     5.500623     4.550725     0.207659
C      4.568603     5.006740     3.808209    -0.208553
C      4.491682     4.748195     2.456304     0.101576
C      2.331589     5.773789     3.800709    -0.208319
C      2.325284     5.537090     2.433804     0.093128
C      1.891500     2.188206    17.852269     0.590950
C      0.877656     3.218992    18.262903    -0.028166
C      1.330355     4.464740    18.628536    -0.154429
C     12.128298     2.937767    18.369781    -0.035220
C     11.516713     1.676809    17.803518     0.593064
C      5.750160    11.989745     0.823143     0.098175
C      6.804356    11.199836     0.435010    -0.215514
C      6.748872     5.731901    17.947896     0.194705
C      5.572359     5.908089    17.211005    -0.208020
C      4.574908     6.701940    17.717266     0.112430
C      7.901426     4.889918    17.467886    -0.251304
C      7.838376     4.408509    16.037229    -0.168310
C      9.082983     3.612593    15.686596    -0.250173
C      9.195212     3.221086    14.207189     0.194341
C     10.336417     3.401108    13.511548    -0.208375
C     10.398206     3.035380    12.191519     0.113742
C      8.083010     2.704872    13.509673    -0.196225
C      8.240635     2.386913    12.185894     0.098156
C     10.734893     4.414693     8.943947     0.569618
C     11.736127     5.535171     9.123951    -0.040887
C     11.274601     6.837735     9.204578    -0.147636
C      0.518271     5.300984     9.300205    -0.025402
C      1.156337     3.974791     9.122076     0.611818
C      0.699855    14.830135     0.101252     0.116574
C     12.272052    15.700609     0.294381    -0.215996
C     12.337624    16.652688     1.286278     0.198726
C      0.944489    16.672975     2.008169    -0.198770
C      1.914198    15.789670     1.745664     0.090744
C     11.200202    -0.405806     1.605035    -0.237294
C     11.024923    -0.090860     3.003816    -0.151730
C      9.896328     0.819791     3.384450    -0.247169
C      9.781577     1.098965     4.824482     0.207721
C     10.873603     1.592848     5.566998    -0.208555
C     10.796682     1.851393     6.918903     0.101510
C      8.636589     0.825799     5.574498    -0.208301
C      8.630284     1.062498     6.941403     0.093064
C      8.196500    -0.392442    10.273352     0.590923
C      7.182656    -1.423228     9.862718    -0.028100
C      7.635355    15.334024     9.497085    -0.154362
C      5.823298    -1.142003     9.755840    -0.035165
C      5.211713     0.118955    10.322103     0.593036
N      1.650649     0.747513     9.498960    -0.209835
N      9.505418    13.941659     2.135672    -0.219107
N      9.246913     8.182865    16.982250    -0.222770
N      4.496726     3.424809    10.179600    -0.220627
N      7.955649     1.048251    18.626661    -0.209822
N      3.200418    10.660929     7.239535    -0.219143
N      2.941913    11.615899    11.143371    -0.222804
N     10.801726    -1.629045    17.946021    -0.220602
N     10.959351    12.451663     9.251454    -0.209843
N      3.104582    -0.742483    16.614742    -0.219080
N      3.363087     5.016311     1.768164    -0.222750
N      8.113274     9.774367     8.570814    -0.220633
N      4.654351    12.150925     0.123753    -0.209831
N      9.409582     2.538247    11.510879    -0.219136
N      9.668087     1.583277     7.607043    -0.222801
N      1.808274    14.828221     0.804393    -0.220611
O      7.878728    14.680118     0.054376    -0.548305
O      9.273394    11.261610    17.775392    -0.589379
O      5.104528    10.082239    17.368508    -0.585895
O      4.593823    14.902397     0.781892    -0.575093
O     10.810553    12.126169     0.318757    -0.568088
O      9.797970    10.704913     1.678162    -0.585571
O      1.924286    12.068942     0.183754    -0.574331
O      0.780559    11.909250     2.071921    -0.577181
O      1.573728     9.922470     9.320831    -0.548230
O      2.968394     8.537154    10.350229    -0.589246
O     11.409528     9.716525    10.757113    -0.585705
O     10.898823     9.700191     8.593315    -0.574954
O      4.505553    12.476419     9.056450    -0.568013
O      3.492970    13.897675     7.697045    -0.585395
O      8.229286    12.533646     9.191453    -0.574222
O      7.085559    12.693338     7.303286    -0.576952
O      4.731272    -1.480942    18.696038    -0.548262
O      3.336606     1.937566     0.975022    -0.589355
O      7.505472     3.116937     1.381906    -0.585904
O      8.016177    -1.703221    17.968522    -0.575069
O      1.799447     1.073007    18.431657    -0.568054
O      2.812030     2.494263    17.072252    -0.585601
O     10.685714     1.130234    18.566660    -0.574307
O     11.829441     1.289926    16.678493    -0.577204
O     11.036272     3.276706     9.429583    -0.548244
O      9.641606     4.662022     8.400185    -0.589277
O      1.200472     3.482651     7.993301    -0.585706
O      1.711177     3.498985    10.157099    -0.574923
O      8.104447     0.722757     9.693964    -0.568013
O      9.117030    -0.698499    11.053369    -0.585390
O      4.380714     0.665530     9.558961    -0.574192
O      5.524441     0.505838    11.447128    -0.576951

The following XYZ coordinates are in angstroms. Other properties are in atomic units.
The sperically averaged electron density of each atom fit to a function of the form exp(a - br)
eigen_1, eigen_2 and eigen_3 are the three eigenvalues of traceless quadrupole moment tensor
  atom number  atomic symbol              X              Y              Z     net charge C6 coefficient C8 coefficient C10 coefficient fluctuating dipole atomic polarizability isotropic forcefield polarizability              a              b squared Pearson coefficient          <r^3>          <r^4>         wp_QDO          m_QDO          q_QDO       dipole_x       dipole_y       dipole_z         dipole            Qxy            Qxz            Qyz     Q(x^2-y^2)  Q(3z^2 - R^2)        eigen_1        eigen_2        eigen_3 static polarizability      alpha(xx)      alpha(xy)      alpha(xz)      alpha(yy)      alpha(yz)      alpha(zz) atomic spin moment
            1             Cu       9.366708      13.424769       0.196317       0.726593      71.640138 0.11716651E+04  0.32956246E+05                                14.861317                           11.788937       1.131166       2.258784                    0.995405      43.165518     108.514301       0.489547       0.444813      -1.121039       0.008216       0.002796      -0.001317       0.008778      -0.047567      -0.017866      -0.025118       0.094702      -0.283597      -0.105313      -0.009303       0.114616             18.473429      13.273356      -5.475912       3.610491      19.699940       3.157401      22.446992           0.712142
            2             Cu       3.252119      13.462441       0.661327       0.719656      73.629731 0.10382373E+04  0.28477701E+05                                15.353807                           11.227191       0.899439       2.185732                    0.994453      43.397708     109.532391       0.490480       0.455278      -1.108906       0.004676       0.006356      -0.002654       0.008325       0.084744       0.048969       0.046146       0.000330       0.105306      -0.102329      -0.017971       0.120300             19.992417      26.888163      -2.356395      -3.639942      24.778101      -0.004466       8.310986           0.686515
            3             Cu       3.061708      11.177819       9.178890       0.726616      71.638474 0.11716440E+04  0.32955462E+05                                14.860988                           11.788772       1.131112       2.258773                    0.995405      43.165379     108.513180       0.489555       0.444808      -1.121043       0.008222      -0.002800       0.001318       0.008785       0.047560       0.017875      -0.025137       0.094735      -0.283731      -0.105364      -0.009281       0.114645             18.472782      13.272730       5.475345      -3.610305      19.698809       3.157580      22.446808           0.711992
            4             Cu       9.557119      11.140147       8.713880       0.719906      73.598680 0.10377829E+04  0.28461787E+05                                15.348994                           11.224273       0.899968       2.185971                    0.994453      43.391656     109.506261       0.490579       0.455241      -1.108942       0.004680      -0.006338       0.002580       0.008290      -0.084739      -0.049007       0.046087       0.000302       0.105927      -0.102429      -0.017869       0.120298             19.985311      26.878225       2.356294       3.638305      24.769123      -0.004331       8.308586           0.686175
            5             Cu       3.243292      -0.225593      18.554097       0.726642      71.636888 0.11716090E+04  0.32954210E+05                                14.860775                           11.788584       1.131085       2.258773                    0.995405      43.164756     108.510930       0.489560       0.444807      -1.121044      -0.008214      -0.002788       0.001315       0.008773      -0.047503      -0.017882      -0.025127       0.094709      -0.283682      -0.105341      -0.009248       0.114589             18.472651      13.272883      -5.475722       3.610303      19.699229       3.157177      22.445841           0.712057
            6             Cu       9.357881      -0.263265      18.089087       0.719715      73.622071 0.10381236E+04  0.28473740E+05                                15.352695                           11.226519       0.899454       2.185761                    0.994452      43.395881     109.525368       0.490499       0.455274      -1.108912      -0.004677      -0.006351       0.002635       0.008316       0.084735       0.048976       0.046112       0.000312       0.105586      -0.102367      -0.017916       0.120283             19.990808      26.885818      -2.356175      -3.639569      24.776175      -0.004492       8.310432           0.686125
            7             Cu       9.548292       2.021357       9.571524       0.726530      71.644692 0.11717596E+04  0.32959660E+05                                14.862067                           11.789540       1.047370       2.233062                    0.994970      43.166727     108.519592       0.489526       0.444822      -1.121030      -0.008224       0.002805      -0.001320       0.008789       0.047603       0.017862      -0.025128       0.094728      -0.283675      -0.105343      -0.009319       0.114663             18.474243      13.273645       5.475755      -3.610651      19.700345       3.157905      22.448738           0.712469
            8             Cu       3.052881       2.059029      10.036534       0.719900      73.599970 0.10378041E+04  0.28462508E+05                                15.349138                           11.224364       0.899940       2.185957                    0.994453      43.392158     109.507733       0.490579       0.455239      -1.108944      -0.004680       0.006339      -0.002584       0.008293      -0.084739      -0.049008       0.046087       0.000308       0.105955      -0.102435      -0.017866       0.120301             19.985519      26.878599       2.356416       3.638358      24.769300      -0.004308       8.308657           0.686171
            9              H       0.485485       1.035437      11.010243       0.093764       1.120268 0.82531645E+01  0.81199453E+02                                 1.751529                            1.658479      -0.800760       2.495748                    0.999408       3.411530       9.387279       0.498130       1.249772      -0.717155      -0.010017       0.023624       0.039188       0.046842       0.004652      -0.007526       0.009486       0.006092       0.033561      -0.016365      -0.000216       0.016581              1.782374       1.503298      -0.041563      -0.044152       1.758320       0.382841       2.085505           0.000655
           10              H      11.366654      -0.297520      10.359604       0.134909       1.027944 0.76508450E+01  0.75171991E+02                                 1.747813                            1.667953      -1.328697       2.251458                    0.995872       3.714509      10.818343       0.457162       1.363608      -0.689456      -0.024467      -0.009493       0.023673       0.035344       0.012340      -0.001129       0.006903      -0.003230       0.034961      -0.019240       0.004327       0.014913              1.779103       2.184124       0.059161      -0.346175       1.486068       0.012034       1.667118           0.000082
           11              H       0.836043      -1.108435       7.010780       0.137686       0.972113 0.70440237E+01  0.66275295E+02                                 1.560409                            1.508084      -0.867240       2.480998                    0.999612       3.127844       8.278327       0.537667       1.210770      -0.726536       0.006602      -0.016273      -0.030035       0.034792       0.005067      -0.009012       0.009078       0.009680       0.019593      -0.016667       0.002303       0.014364              1.567094       1.394660       0.064605       0.058917       1.439296       0.308972       1.867327           0.000370
           12              H       2.510651       0.191847       7.845173       0.098560       1.255120 0.92130699E+01  0.92323006E+02                                 1.831455                            1.708912      -0.867972       2.467994                    0.998924       3.353181       9.037667       0.514202       1.188684      -0.732870       0.041876       0.001116      -0.030392       0.051755       0.004685      -0.015654       0.008579       0.013876       0.025675      -0.020028      -0.001936       0.021965              1.875042       2.425044       0.162543      -0.341166       1.516620      -0.056251       1.683463           0.000596
           13              H      10.197707      -1.196122       8.203306       0.125036       0.885642 0.67677108E+01  0.64930857E+02                                 1.632948                            1.604804      -1.204864       2.310415                    0.992412       3.774767      11.109988       0.447367       1.427030      -0.677004      -0.024049       0.013579      -0.000526       0.027623      -0.007039      -0.000201       0.004762       0.010286       0.003093      -0.010736       0.001756       0.008981              1.650264       1.887523      -0.298703      -0.037889       1.641161       0.080077       1.422109          -0.000175
           14              H      10.945480      15.515267       8.670191       0.121900       0.929022 0.70731993E+01  0.68501595E+02                                 1.672169                            1.628152      -1.204732       2.299887                    0.993056       3.837473      11.286542       0.450003       1.405418      -0.680716      -0.004271      -0.022858       0.009586       0.025152       0.004822      -0.000856      -0.000677      -0.015967       0.007402      -0.010592       0.002364       0.008228              1.703093       1.449050       0.015379       0.070998       1.968263      -0.387988       1.691965          -0.000113
           15              H      11.862227      15.255767       6.542019       0.093283       1.111495 0.90158800E+01  0.90916733E+02                                 1.754666                            1.739363      -0.852577       2.456129                    0.997276       3.639381      10.223108       0.482688       1.258356      -0.714108       0.021551      -0.020652       0.001542       0.029889      -0.006891      -0.000092       0.006781       0.008105      -0.022977      -0.012329      -0.000152       0.012481              1.748452       1.870361      -0.300952       0.085318       1.760737       0.084944       1.614257           0.000070
           16              H      11.152284      -1.428496       6.067634       0.088335       1.064109 0.84781163E+01  0.85054756E+02                                 1.758889                            1.727424      -1.121285       2.326458                    0.993853       3.896971      11.289374       0.462570       1.319865      -0.698460      -0.004334       0.022351      -0.012375       0.025914       0.002269       0.000125      -0.004647      -0.003210       0.006772      -0.004974      -0.001333       0.006308              1.762459       1.385909       0.038014       0.071262       1.982200      -0.390539       1.919270          -0.000004
           17              H       9.052719      15.539133       6.553270       0.117476       1.032630 0.82962747E+01  0.82539888E+02                                 1.718952                            1.706728      -0.928157       2.432332                    0.996837       3.620435      10.345798       0.467572       1.316669      -0.700921      -0.018023       0.015549       0.006909       0.024786      -0.002790       0.002622       0.004924       0.010491      -0.008718      -0.009214       0.001594       0.007620              1.719818       1.856038      -0.214833      -0.135080       1.643928       0.154210       1.659487           0.000023
           18              H       9.820668      14.207103       6.847651       0.125705       0.987553 0.75633590E+01  0.73911510E+02                                 1.700335                            1.653342      -0.944735       2.429448                    0.995938       3.630832      10.459134       0.462452       1.355320      -0.692260       0.002181      -0.019518       0.016859       0.025883       0.000526      -0.000584      -0.003370      -0.004365       0.002159      -0.002647      -0.002122       0.004769              1.728864       1.430425       0.078382       0.000356       1.945392      -0.412002       1.810776          -0.000320
           19              H       7.834593      15.177235       4.550725       0.138343       1.025009 0.74948891E+01  0.71256126E+02                                 1.590708                            1.536603      -0.834944       2.496778                    0.999718       3.082713       8.066309       0.545330       1.181380      -0.734743      -0.027540       0.010198       0.016155       0.033518      -0.009049       0.000204       0.005908       0.023396       0.013592      -0.018453       0.005527       0.012927              1.587358       1.766425      -0.183704      -0.246800       1.380218       0.164323       1.615433           0.000400
           20              H       7.705971      14.553482       2.375677       0.093409       1.121820 0.79403055E+01  0.77705497E+02                                 1.772258                            1.636289      -0.964926       2.413073                    0.998146       3.539931       9.852806       0.494968       1.264486      -0.711975      -0.042508       0.006734      -0.017992       0.046648      -0.007520       0.001266       0.005582       0.023134      -0.019117      -0.014585      -0.002404       0.016989              1.842360       2.203867      -0.057899       0.578014       1.396120      -0.030260       1.927094           0.000682
           21              H      11.649118      13.986155       4.561976       0.138924       0.970067 0.70445753E+01  0.66503625E+02                                 1.582575                            1.527975      -0.807279       2.513789                    0.999818       3.133078       8.397280       0.522044       1.242822      -0.719398       0.031580      -0.008420       0.014818       0.035886      -0.008429       0.003073       0.003701       0.024027       0.011350      -0.017504       0.004342       0.013162              1.589093       1.758604      -0.110589       0.321398       1.310047       0.025711       1.698629           0.000411
           22              H      11.408267      13.453023       2.349427       0.098046       1.028432 0.73379741E+01  0.71788917E+02                                 1.787293                            1.659762      -1.310156       2.251903                    0.993985       3.925177      11.638592       0.444711       1.407819      -0.679789       0.039600      -0.022811      -0.016797       0.048689      -0.004324      -0.001071       0.004121       0.024151       0.004581      -0.014532       0.002168       0.012365              1.854201       2.030088      -0.343690      -0.449856       1.674552       0.339384       1.857962           0.000462
           23              H       8.549580      -4.409392      18.461658       0.115829       1.010571 0.73929381E+01  0.72196943E+02                                 1.746552                            1.651960      -1.291177       2.269349                    0.993900       3.782058      11.071001       0.453097       1.384245      -0.685169       0.033167       0.008766      -0.006508       0.034918       0.007245       0.001110       0.001646       0.004878      -0.025839      -0.008865      -0.003253       0.012119              1.793166       2.380403       0.100909      -0.050509       1.640060      -0.035092       1.359035           0.000077
           24              H       5.689632       2.793607       8.799569       0.095495       1.174421 0.86961345E+01  0.86649004E+02                                 1.805853                            1.700891      -0.861324       2.467995                    0.998899       3.448299       9.536454       0.492732       1.247550      -0.717758       0.008829      -0.033968      -0.034003       0.048866       0.001670      -0.008100       0.012885       0.003421       0.020639      -0.015900      -0.001174       0.017073              1.839192       1.537454      -0.018422      -0.062205       2.117327       0.463556       1.862795           0.000547
           25              H       7.397026       4.245196       9.127702       0.134329       1.034709 0.75889295E+01  0.74226739E+02                                 1.739863                            1.648788      -1.324128       2.253201                    0.996106       3.657697      10.542436       0.466172       1.343323      -0.693775       0.024227       0.003655      -0.022990       0.033599       0.011039      -0.003690       0.006993      -0.007485       0.024771      -0.017746       0.005223       0.012524              1.774274       2.182672      -0.023523      -0.388100       1.492377       0.052559       1.647772           0.000134
           26              H       5.233150       5.905081      12.050891       0.132408       0.989188 0.71378084E+01  0.67003545E+02                                 1.544420                            1.490803      -0.819860       2.499259                    0.999771       3.088789       8.017449       0.558813       1.167634      -0.737276      -0.008869       0.024525       0.021787       0.033983       0.002845      -0.010985       0.010287       0.002944      -0.006379      -0.017019       0.003724       0.013296              1.547319       1.396925       0.037365       0.036399       1.595106       0.359117       1.649925           0.000335
           27              H       3.601416       4.439108      11.610256       0.102401       1.239564 0.90489947E+01  0.90338503E+02                                 1.821571                            1.697395      -0.940105       2.435505                    0.998523       3.338352       9.002304       0.513851       1.193979      -0.731521      -0.040915       0.009989       0.027576       0.050341      -0.000499      -0.016436       0.012212       0.005256       0.006692      -0.019501      -0.002289       0.021790              1.861291       2.429829       0.047414      -0.360996       1.474984       0.016731       1.679060           0.000362
           28              H       8.539492       5.803050      10.650235       0.123876       0.878883 0.66222568E+01  0.62777713E+02                                 1.589686                            1.560141      -0.912758       2.447187                    0.996728       3.574935      10.237035       0.468764       1.378329      -0.687404       0.026244      -0.013475      -0.001861       0.029560      -0.004092       0.001913       0.004775       0.008127      -0.007249      -0.008742       0.001766       0.006976              1.601768       1.866704      -0.194646      -0.205262       1.465038       0.132425       1.473561          -0.000029
           29              H       7.571044       7.020318      10.494607       0.118503       0.933027 0.68995705E+01  0.65820717E+02                                 1.626252                            1.568081      -0.891396       2.442821                    0.997555       3.607288      10.229683       0.480418       1.336430      -0.695467      -0.000399       0.023228      -0.002969       0.023420       0.001549      -0.002456      -0.000265      -0.009499      -0.000176      -0.005939       0.000823       0.005116              1.665679       1.380792      -0.103830       0.168083       1.915987      -0.443414       1.700257          -0.000132
           30              H       8.007350       5.674632      12.859034       0.083863       1.025451 0.81637574E+01  0.81283119E+02                                 1.726429                            1.702344      -1.142245       2.314588                    0.993741       3.934195      11.423808       0.462125       1.331178      -0.695667       0.011405      -0.023294       0.005078       0.026429      -0.000717       0.002818      -0.001957      -0.005128       0.006763      -0.004815       0.000109       0.004706              1.724996       1.371442      -0.091465       0.147437       2.031644      -0.351878       1.771901          -0.000027
           31              H       7.066644       6.909544      12.697780       0.086198       1.100428 0.88683593E+01  0.88371039E+02                                 1.688567                            1.679604      -0.831207       2.462074                    0.997988       3.552429       9.670809       0.515274       1.192893      -0.729360      -0.022396       0.018968      -0.001105       0.029370      -0.006061       0.001702       0.004162       0.006675      -0.014718      -0.009153      -0.000253       0.009406              1.674003       1.838663      -0.160124      -0.038289       1.540281       0.195404       1.643064           0.000076
           32              H       9.849671       7.021922      12.455900       0.120811       1.026920 0.80839765E+01  0.79446771E+02                                 1.681247                            1.660341      -0.734790       2.526601                    0.999200       3.445570       9.602500       0.487365       1.278795      -0.710155       0.018639      -0.014491      -0.008186       0.024988      -0.002879       0.002194       0.005561       0.009010      -0.003223      -0.009188       0.003225       0.005963              1.678987       1.890755      -0.159511      -0.217108       1.485472       0.123652       1.660735           0.000027
           33              H       8.907704       8.260075      12.289021       0.132417       1.029794 0.78407552E+01  0.76012683E+02                                 1.651572                            1.609336      -0.652579       2.568829                    0.999842       3.273891       8.886130       0.510048       1.238702      -0.720142      -0.007735       0.021318      -0.013961       0.026631      -0.002687       0.003119      -0.002256      -0.010071      -0.008420      -0.006392      -0.001564       0.007956              1.668592       1.356905       0.016198       0.040664       1.913091      -0.371252       1.735779          -0.000174
           34              H       7.238140       8.350333      14.501570       0.131218       0.985864 0.72281627E+01  0.68226456E+02                                 1.555630                            1.512428      -0.802584       2.507412                    0.999802       3.120363       8.184672       0.546800       1.186732      -0.732558      -0.030240       0.008699      -0.014966       0.034844      -0.008999       0.001401       0.001760       0.024387       0.018231      -0.018375       0.006158       0.012217              1.551586       1.684998      -0.125809       0.291007       1.309279       0.012320       1.660482           0.000462
           35              H       7.384416       8.814690      16.736620       0.108503       1.024889 0.73147094E+01  0.71399028E+02                                 1.778243                            1.654697      -1.281312       2.275195                    0.994221       3.805707      11.217317       0.447033       1.403689      -0.681294      -0.040203       0.022637       0.017467       0.049333      -0.005978      -0.001798       0.001340       0.021997       0.002950      -0.013063       0.000659       0.012403              1.838350       1.970842      -0.353386      -0.425565       1.694678       0.354804       1.849530           0.000391
           36              H      11.036272       7.083757      14.533446       0.136422       1.006407 0.73107604E+01  0.68760774E+02                                 1.541058                            1.493393      -0.840603       2.491959                    0.999759       3.032533       7.775824       0.569261       1.143976      -0.744058       0.028754      -0.010518      -0.015768       0.034439      -0.009085       0.000080       0.002552       0.023952       0.017364      -0.018175       0.005950       0.012225              1.533756       1.719161      -0.161199      -0.243570       1.332263       0.128877       1.549844           0.000390
           37              H      11.051404       7.449093      16.796621       0.101524       1.111544 0.79236598E+01  0.77268526E+02                                 1.742488                            1.621954      -0.945068       2.424853                    0.998723       3.451921       9.496825       0.504483       1.245038      -0.716898       0.042891      -0.012553       0.020530       0.049180      -0.009790       0.000895       0.005212       0.024616      -0.022669      -0.015418      -0.004116       0.019534              1.797201       2.045867      -0.142543       0.529474       1.423190      -0.108741       1.922548           0.000448
           38              H      10.374247       8.543950       0.211880       0.112136       1.049283 0.76994384E+01  0.76109292E+02                                 1.804070                            1.695788      -1.347928       2.240925                    0.992870       3.873134      11.481265       0.442397       1.400604      -0.681798      -0.033636      -0.009712       0.007599       0.035825       0.003950      -0.000167       0.002531       0.008489      -0.023883      -0.008826      -0.000987       0.009813              1.867903       2.519918       0.144704       0.016238       1.674076       0.042385       1.409715           0.000176
           39              H       6.790485       0.760327      17.115378       0.093710       1.120459 0.82549577E+01  0.81221747E+02                                 1.751744                            1.658671      -0.800925       2.495642                    0.999407       3.411923       9.388720       0.498095       1.249789      -0.717151      -0.010010      -0.023625      -0.039177       0.046832      -0.004651       0.007527       0.009484       0.006092       0.033550      -0.016363      -0.000215       0.016578              1.782597       1.503472       0.041567       0.044163       1.758539       0.382913       2.085780           0.000655
           40              H       5.061654       2.093284      17.766017       0.134881       1.028021 0.76515648E+01  0.75180974E+02                                 1.747909                            1.668037      -1.328773       2.251404                    0.995871       3.714752      10.819255       0.457147       1.363616      -0.689454      -0.024466       0.009498      -0.023671       0.035343      -0.012343       0.001127       0.006904      -0.003231       0.034947      -0.019241       0.004329       0.014912              1.779207       2.184276      -0.059173       0.346205       1.486145       0.012032       1.667201           0.000081
           41              H       7.141043       7.708023       2.364427       0.137626       0.972341 0.70461734E+01  0.66300757E+02                                 1.560661                            1.508320      -0.867461       2.480852                    0.999611       3.128329       8.280010       0.537621       1.210779      -0.726533       0.006605       0.016276       0.030021       0.034782      -0.005070       0.009011       0.009078       0.009685       0.019577      -0.016669       0.002309       0.014360              1.567349       1.394880      -0.064628      -0.058940       1.439522       0.309048       1.867646           0.000370
           42              H       8.815651       6.407741       1.530034       0.098492       1.255526 0.92168272E+01  0.92371255E+02                                 1.831957                            1.709346      -0.868232       2.467858                    0.998922       3.353747       9.040089       0.514092       1.188803      -0.732843       0.041879      -0.001117       0.030379       0.051749      -0.004685       0.015651       0.008581       0.013870       0.025660      -0.020027      -0.001932       0.021959              1.875574       2.425830      -0.162620       0.341306       1.516993      -0.056269       1.683897           0.000596
           43              H       3.892707       7.795710       1.171901       0.125024       0.885653 0.67678027E+01  0.64931807E+02                                 1.632947                            1.604803      -1.204786       2.310445                    0.992412       3.774761      11.109891       0.447373       1.427009      -0.677008      -0.024047      -0.013576       0.000513       0.027619       0.007040       0.000202       0.004763       0.010283       0.003103      -0.010738       0.001757       0.008981              1.650265       1.887535       0.298701       0.037893       1.641152       0.080076       1.422107          -0.000176
           44              H       4.640480       9.087321       0.705016       0.121923       0.928897 0.70719910E+01  0.68487115E+02                                 1.672046                            1.628036      -1.204689       2.299936                    0.993057       3.837163      11.285481       0.450009       1.405456      -0.680710      -0.004270       0.022860      -0.009597       0.025157      -0.004822       0.000857      -0.000676      -0.015967       0.007413      -0.010594       0.002368       0.008226              1.702966       1.448950      -0.015379      -0.070984       1.968113      -0.387951       1.691835          -0.000114
           45              H       5.557227       9.346821       2.833188       0.093272       1.111556 0.90165008E+01  0.90924594E+02                                 1.754730                            1.739423      -0.852716       2.456062                    0.997274       3.639501      10.223548       0.482680       1.258356      -0.714107       0.021557       0.020652      -0.001561       0.029894       0.006890       0.000089       0.006782       0.008106      -0.022986      -0.012332      -0.000148       0.012481              1.748518       1.870433       0.300974      -0.085331       1.760814       0.084942       1.614307           0.000070
           46              H       4.847284       8.028084       3.307573       0.088287       1.064274 0.84797761E+01  0.85075380E+02                                 1.759045                            1.727570      -1.121318       2.326408                    0.993851       3.897356      11.290670       0.462561       1.319830      -0.698466      -0.004330      -0.022355       0.012358       0.025908      -0.002270      -0.000126      -0.004649      -0.003215       0.006765      -0.004977      -0.001333       0.006310              1.762619       1.386015      -0.038018      -0.071279       1.982391      -0.390595       1.919449          -0.000003
           47              H       2.747719       9.063455       2.821937       0.117497       1.032538 0.82953435E+01  0.82528512E+02                                 1.718873                            1.706653      -0.928173       2.432347                    0.996837       3.620244      10.345204       0.467573       1.316701      -0.700915      -0.018023      -0.015544      -0.006929       0.024788       0.002792      -0.002621       0.004925       0.010491      -0.008712      -0.009215       0.001596       0.007619              1.719738       1.855960       0.214817       0.135074       1.643847       0.154197       1.659407           0.000023
           48              H       3.515668      10.395485       2.527556       0.125772       0.987304 0.75609885E+01  0.73883218E+02                                 1.700128                            1.653149      -0.944853       2.429457                    0.995938       3.630335      10.457646       0.462447       1.355428      -0.692240       0.002177       0.019520      -0.016881       0.025899      -0.000525       0.000587      -0.003370      -0.004364       0.002184      -0.002651      -0.002119       0.004770              1.728651       1.430268      -0.078368      -0.000355       1.945151      -0.411929       1.810534          -0.000323
           49              H       1.529593       9.425353       4.824482       0.138381       1.024904 0.74939269E+01  0.71244988E+02                                 1.590637                            1.536536      -0.834934       2.496819                    0.999718       3.082487       8.065715       0.545323       1.181428      -0.734732      -0.027543      -0.010194      -0.016173       0.033528       0.009050      -0.000198       0.005911       0.023393       0.013587      -0.018452       0.005522       0.012930              1.587288       1.766342       0.183694       0.246790       1.380162       0.164314       1.615359           0.000400
           50              H       1.400971      10.049106       6.999530       0.093387       1.121870 0.79407102E+01  0.77709738E+02                                 1.772241                            1.636277      -0.964892       2.413070                    0.998146       3.539951       9.852585       0.494999       1.264403      -0.711993      -0.042509      -0.006734       0.017983       0.046645       0.007523      -0.001263       0.005580       0.023142      -0.019112      -0.014586      -0.002407       0.016993              1.842337       2.203834       0.057898      -0.577997       1.396109      -0.030259       1.927069           0.000683
           51              H       5.344118      10.616433       4.813231       0.138958       0.969908 0.70430426E+01  0.66485204E+02                                 1.582377                            1.527790      -0.807280       2.513818                    0.999819       3.132706       8.395895       0.522088       1.242791      -0.719406       0.031578       0.008425      -0.014836       0.035892       0.008427      -0.003076       0.003695       0.024022       0.011341      -0.017498       0.004336       0.013162              1.588893       1.758376       0.110567      -0.321347       1.309899       0.025703       1.698404           0.000412
           52              H       5.103267      11.149565       7.025780       0.098013       1.028596 0.73394009E+01  0.71806042E+02                                 1.787440                            1.659889      -1.310182       2.251860                    0.993983       3.925484      11.639587       0.444710       1.407761      -0.679800       0.039598       0.022812       0.016787       0.048684       0.004326       0.001067       0.004119       0.024154       0.004583      -0.014534       0.002169       0.012366              1.854355       2.030268       0.343735       0.449912       1.674683       0.339426       1.858115           0.000462
           53              H       2.244580       6.205156       9.663963       0.115846       1.010580 0.73929597E+01  0.72196724E+02                                 1.746512                            1.651922      -1.291161       2.269360                    0.993900       3.781943      11.070390       0.453122       1.384178      -0.685182       0.033167      -0.008765       0.006506       0.034917      -0.007245      -0.001112       0.001646       0.004878      -0.025826      -0.008861      -0.003255       0.012117              1.793121       2.380353      -0.100904       0.050506       1.640006      -0.035090       1.359004           0.000077
           54              H      11.994632       3.805981       0.575638       0.095454       1.174542 0.86972702E+01  0.86663359E+02                                 1.805995                            1.701016      -0.861453       2.467921                    0.998897       3.448535       9.537349       0.492707       1.247570      -0.717753       0.008820       0.033969       0.033995       0.048860      -0.001669       0.008100       0.012882       0.003423       0.020628      -0.015898      -0.001172       0.017069              1.839341       1.537567       0.018422       0.062215       2.117516       0.463615       1.862941           0.000546
           55              H       1.092026       2.354392       0.247505       0.134299       1.034811 0.75898430E+01  0.74237832E+02                                 1.739964                            1.648876      -1.324202       2.253145                    0.996105       3.657932      10.543231       0.466164       1.343304      -0.693778       0.024224      -0.003659       0.022991       0.033597      -0.011041       0.003691       0.006994      -0.007488       0.024761      -0.017748       0.005224       0.012523              1.774383       2.182830       0.023520       0.388139       1.492456       0.052561       1.647862           0.000133
           56              H      11.538150      -4.109317      16.074730       0.132346       0.989440 0.71401826E+01  0.67031726E+02                                 1.544705                            1.491070      -0.820057       2.499129                    0.999770       3.089296       8.019243       0.558750       1.167664      -0.737267      -0.008873      -0.024527      -0.021771       0.033975      -0.002849       0.010984       0.010288       0.002952      -0.006401      -0.017023       0.003730       0.013293              1.547607       1.397179      -0.037386      -0.036417       1.595409       0.359216       1.650233           0.000336
           57              H       9.906416      -2.643344      16.515365       0.102329       1.240036 0.90533512E+01  0.90394184E+02                                 1.822148                            1.697894      -0.940455       2.435323                    0.998519       3.339045       9.005207       0.513726       1.194107      -0.731491      -0.040917      -0.009988      -0.027561       0.050334       0.000498       0.016434       0.012213       0.005250       0.006682      -0.019501      -0.002285       0.021786              1.861897       2.430728      -0.047448       0.361162       1.475402       0.016744       1.679561           0.000365
           58              H       2.234492      -4.007286      17.475386       0.123876       0.878864 0.66220512E+01  0.62775184E+02                                 1.589655                            1.560111      -0.912699       2.447216                    0.996729       3.574859      10.236721       0.468771       1.378319      -0.687406       0.026240       0.013473       0.001875       0.029556       0.004093      -0.001912       0.004776       0.008127      -0.007233      -0.008742       0.001768       0.006974              1.601738       1.866677       0.194637       0.205261       1.465004       0.132418       1.473532          -0.000029
           59              H       1.266044      12.778446      17.631014       0.118517       0.932937 0.68987282E+01  0.65810718E+02                                 1.626161                            1.567997      -0.891345       2.442866                    0.997556       3.607062      10.228912       0.480425       1.336450      -0.695464      -0.000401      -0.023227       0.002981       0.023421      -0.001551       0.002457      -0.000265      -0.009496      -0.000161      -0.005940       0.000827       0.005113              1.665584       1.380720       0.103819      -0.168063       1.915877      -0.443380       1.700154          -0.000133
           60              H       1.702350      -3.878868      15.266587       0.083823       1.025575 0.81649954E+01  0.81298350E+02                                 1.726545                            1.702454      -1.142263       2.314552                    0.993740       3.934495      11.424802       0.462120       1.331147      -0.695673       0.011401       0.023299      -0.005062       0.026428       0.000717      -0.002818      -0.001958      -0.005134       0.006749      -0.004817       0.000111       0.004706              1.725113       1.371523       0.091478      -0.147459       2.031795      -0.351918       1.772021          -0.000027
           61              H       0.761644      12.889220      15.427841       0.086174       1.100497 0.88690643E+01  0.88379751E+02                                 1.688632                            1.679665      -0.831282       2.462029                    0.997987       3.552561       9.671236       0.515267       1.192885      -0.729362      -0.022404      -0.018968       0.001125       0.029376       0.006063      -0.001706       0.004163       0.006671      -0.014732      -0.009157      -0.000251       0.009408              1.674068       1.838746       0.160136       0.038284       1.540340       0.195414       1.643117           0.000076
           62              H       3.544671      12.776842      15.669721       0.120836       1.026812 0.80828912E+01  0.79433611E+02                                 1.681152                            1.660250      -0.734805       2.526622                    0.999200       3.445336       9.601765       0.487368       1.278826      -0.710149       0.018638       0.014488       0.008207       0.024993       0.002882      -0.002193       0.005562       0.009011      -0.003209      -0.009189       0.003227       0.005962              1.678891       1.890651       0.159495       0.217092       1.485388       0.123638       1.660635           0.000027
           63              H       2.602704      11.538689      15.836600       0.132465       1.029575 0.78386563E+01  0.75987593E+02                                 1.651386                            1.609162      -0.652658       2.568848                    0.999842       3.273454       8.884798       0.510054       1.238765      -0.720129      -0.007733      -0.021320       0.013986       0.026645       0.002690      -0.003118      -0.002259      -0.010074      -0.008393      -0.006390      -0.001567       0.007957              1.668401       1.356769      -0.016195      -0.040656       1.912868      -0.371189       1.735565          -0.000177
           64              H       0.933140      11.448431      13.624051       0.131248       0.985681 0.72263820E+01  0.68205143E+02                                 1.555417                            1.512226      -0.802545       2.507461                    0.999803       3.119975       8.183265       0.546847       1.186708      -0.732565      -0.030240      -0.008703       0.014982       0.034852       0.008998      -0.001404       0.001754       0.024383       0.018226      -0.018371       0.006154       0.012217              1.551373       1.684761       0.125781      -0.290954       1.309116       0.012315       1.660243           0.000462
           65              H       1.079416      10.984074      11.389001       0.108477       1.025005 0.73157110E+01  0.71410921E+02                                 1.778339                            1.654780      -1.281298       2.275179                    0.994220       3.805888      11.217848       0.447037       1.403638      -0.681303      -0.040202      -0.022639      -0.017458       0.049330       0.005981       0.001793       0.001339       0.022000       0.002948      -0.013065       0.000660       0.012405              1.838450       1.970957       0.353418       0.425598       1.694766       0.354831       1.849626           0.000392
           66              H       4.731272      12.715007      13.592175       0.136450       1.006273 0.73095093E+01  0.68746220E+02                                 1.540949                            1.493288      -0.840508       2.492038                    0.999759       3.032252       7.775003       0.569266       1.144012      -0.744050       0.028757       0.010514       0.015784       0.034448       0.009083      -0.000073       0.002553       0.023949       0.017361      -0.018172       0.005947       0.012225              1.533647       1.719034       0.161184       0.243552       1.332176       0.128866       1.549732           0.000392
           67              H       4.746404      12.349671      11.329000       0.101503       1.111614 0.79242541E+01  0.77275256E+02                                 1.742509                            1.621974      -0.945086       2.424826                    0.998723       3.452005       9.496907       0.504502       1.244975      -0.716912       0.042892       0.012552      -0.020523       0.049178       0.009791      -0.000893       0.005211       0.024621      -0.022662      -0.015419      -0.004117       0.019536              1.797220       2.045887       0.142545      -0.529476       1.423206      -0.108741       1.922566           0.000450
           68              H       4.069247      -1.944362       9.163327       0.112160       1.049266 0.76992485E+01  0.76106742E+02                                 1.804032                            1.695752      -1.347903       2.240946                    0.992871       3.872987      11.480678       0.442409       1.400579      -0.681803      -0.033637       0.009712      -0.007598       0.035826      -0.003951       0.000165       0.002528       0.008488      -0.023872      -0.008821      -0.000990       0.009811              1.867860       2.519871      -0.144699      -0.016239       1.674024       0.042382       1.409686           0.000176
           69              H      12.124515      12.163739       7.740171       0.093757       1.120253 0.82530229E+01  0.81197702E+02                                 1.751516                            1.658467      -0.800750       2.495755                    0.999408       3.411502       9.387178       0.498131       1.249776      -0.717155       0.010014      -0.023622      -0.039190       0.046842       0.004652      -0.007526       0.009485       0.006091       0.033561      -0.016365      -0.000216       0.016581              1.782361       1.503287      -0.041563      -0.044151       1.758306       0.382837       2.085490           0.000660
           70              H       1.243346      13.496696       8.390810       0.134903       1.027953 0.76509282E+01  0.75172926E+02                                 1.747816                            1.667956      -1.328678       2.251462                    0.995872       3.714519      10.818340       0.457165       1.363597      -0.689458       0.024465       0.009494      -0.023675       0.035344       0.012340      -0.001129       0.006904      -0.003229       0.034963      -0.019241       0.004327       0.014914              1.779106       2.184127       0.059161      -0.346175       1.486071       0.012034       1.667121           0.000085
           71              H      11.773957      14.307611      11.739634       0.137673       0.972140 0.70442821E+01  0.66278352E+02                                 1.560440                            1.508113      -0.867258       2.480985                    0.999612       3.127902       8.278527       0.537661       1.210772      -0.726536      -0.006603       0.016272       0.030034       0.034791       0.005067      -0.009012       0.009078       0.009681       0.019592      -0.016668       0.002304       0.014363              1.567125       1.394687       0.064608       0.058919       1.439323       0.308981       1.867367           0.000370
           72              H      10.099349      13.007329      10.905241       0.098541       1.255192 0.92137333E+01  0.92331595E+02                                 1.831554                            1.708997      -0.868014       2.467974                    0.998924       3.353270       9.038091       0.514177       1.188717      -0.732863      -0.041877      -0.001117       0.030391       0.051755       0.004685      -0.015653       0.008579       0.013874       0.025673      -0.020028      -0.001935       0.021963              1.875147       2.425200       0.162559      -0.341197       1.516692      -0.056255       1.683549           0.000599
           73              H       2.412293      14.395298      10.547108       0.125031       0.885663 0.67679117E+01  0.64933233E+02                                 1.632969                            1.604823      -1.204864       2.310409                    0.992412       3.774819      11.110161       0.447366       1.427023      -0.677005       0.024048      -0.013579       0.000524       0.027622      -0.007039      -0.000201       0.004762       0.010285       0.003095      -0.010737       0.001756       0.008981              1.650285       1.887550      -0.298709      -0.037890       1.641181       0.080078       1.422125          -0.000173
           74              H       1.664520      -2.316091      10.080223       0.121900       0.929025 0.70732311E+01  0.68501977E+02                                 1.672173                            1.628155      -1.204732       2.299887                    0.993056       3.837481      11.286570       0.450003       1.405417      -0.680716       0.004269       0.022857      -0.009588       0.025151       0.004822      -0.000856      -0.000676      -0.015967       0.007405      -0.010593       0.002365       0.008228              1.703096       1.449053       0.015378       0.070998       1.968268      -0.387989       1.691967          -0.000113
           75              H       0.747773      -2.056591      12.208395       0.093285       1.111491 0.90158356E+01  0.90916178E+02                                 1.754662                            1.739360      -0.852579       2.456129                    0.997276       3.639368      10.223067       0.482688       1.258358      -0.714107      -0.021554       0.020650      -0.001544       0.029889      -0.006891      -0.000092       0.006781       0.008107      -0.022978      -0.012329      -0.000152       0.012481              1.748448       1.870358      -0.300952       0.085317       1.760734       0.084943       1.614252           0.000069
           76              H       1.457716      14.627672      12.682780       0.088333       1.064116 0.84781787E+01  0.85055541E+02                                 1.758896                            1.727430      -1.121294       2.326453                    0.993853       3.896984      11.289423       0.462569       1.319865      -0.698460       0.004331      -0.022353       0.012373       0.025913       0.002270       0.000124      -0.004647      -0.003210       0.006771      -0.004975      -0.001333       0.006308              1.762467       1.385914       0.038014       0.071262       1.982208      -0.390543       1.919279          -0.000003
           77              H       3.557281      -2.339957      12.197144       0.117481       1.032630 0.82962761E+01  0.82539976E+02                                 1.718957                            1.706733      -0.928190       2.432321                    0.996836       3.620431      10.345820       0.467569       1.316677      -0.700919       0.018022      -0.015550      -0.006912       0.024787      -0.002791       0.002622       0.004924       0.010491      -0.008716      -0.009215       0.001595       0.007620              1.719823       1.856046      -0.214835      -0.135081       1.643933       0.154210       1.659490           0.000023
           78              H       2.789332      -1.007927      11.902763       0.125712       0.987545 0.75632941E+01  0.73910815E+02                                 1.700336                            1.653342      -0.944779       2.429432                    0.995938       3.630823      10.459149       0.462448       1.355333      -0.692257      -0.002181       0.019516      -0.016863       0.025884       0.000525      -0.000585      -0.003370      -0.004366       0.002164      -0.002648      -0.002121       0.004769              1.728865       1.430426       0.078382       0.000356       1.945395      -0.412003       1.810774          -0.000322
           79              H       4.775407      -1.978059      14.199689       0.138366       1.024932 0.74941683E+01  0.71247522E+02                                 1.590626                            1.536528      -0.834904       2.496809                    0.999718       3.082567       8.065814       0.545345       1.181378      -0.734743       0.027542      -0.010200      -0.016158       0.033521      -0.009050       0.000203       0.005908       0.023396       0.013588      -0.018453       0.005524       0.012928              1.587277       1.766330      -0.183691      -0.246781       1.380153       0.164310       1.615346           0.000397
           80              H       4.904029      -1.354306      16.374737       0.093420       1.121791 0.79400510E+01  0.77702350E+02                                 1.772226                            1.636262      -0.964882       2.413100                    0.998147       3.539857       9.852544       0.494973       1.264485      -0.711975       0.042512      -0.006736       0.017990       0.046650      -0.007521       0.001266       0.005581       0.023134      -0.019121      -0.014585      -0.002405       0.016990              1.842325       2.203824      -0.057898       0.577998       1.396098      -0.030260       1.927053           0.000678
           81              H       0.960882      -0.786979      14.188438       0.138939       0.970008 0.70440161E+01  0.66496989E+02                                 1.582510                            1.527914      -0.807266       2.513808                    0.999818       3.132945       8.396822       0.522054       1.242822      -0.719398      -0.031582       0.008421      -0.014820       0.035888      -0.008428       0.003074       0.003700       0.024026       0.011344      -0.017502       0.004339       0.013163              1.589027       1.758530      -0.110583       0.321380       1.309998       0.025708       1.698553           0.000408
           82              H       1.201733      -0.253847      16.400987       0.098055       1.028423 0.73379028E+01  0.71788083E+02                                 1.787286                            1.659756      -1.310184       2.251893                    0.993985       3.925156      11.638539       0.444711       1.407823      -0.679789      -0.039603       0.022812       0.016794       0.048691      -0.004324      -0.001071       0.004120       0.024149       0.004581      -0.014532       0.002168       0.012364              1.854193       2.030081      -0.343688      -0.449853       1.674546       0.339381       1.857952           0.000459
           83              H       4.060420      17.608568       0.288756       0.115830       1.010550 0.73927449E+01  0.72194611E+02                                 1.746534                            1.651943      -1.291149       2.269366                    0.993900       3.782009      11.070837       0.453097       1.384253      -0.685168      -0.033168      -0.008770       0.006511       0.034920       0.007244       0.001110       0.001649       0.004879      -0.025839      -0.008866      -0.003252       0.012118              1.793146       2.380375       0.100909      -0.050509       1.640041      -0.035092       1.359022           0.000077
           84              H       6.920368      10.405569       9.950845       0.095482       1.174430 0.86962226E+01  0.86650133E+02                                 1.805869                            1.700905      -0.861329       2.467992                    0.998899       3.448317       9.536529       0.492728       1.247557      -0.717757      -0.008826       0.033967       0.034004       0.048866       0.001670      -0.008100       0.012884       0.003421       0.020638      -0.015899      -0.001173       0.017073              1.839208       1.537465      -0.018421      -0.062205       2.117348       0.463563       1.862811           0.000551
           85              H       5.212974       8.953980       9.622712       0.134317       1.034743 0.75892319E+01  0.74230333E+02                                 1.739890                            1.648812      -1.324131       2.253192                    0.996106       3.657757      10.542606       0.466172       1.343309      -0.693777      -0.024225      -0.003656       0.022992       0.033598       0.011040      -0.003691       0.006994      -0.007485       0.024772      -0.017747       0.005223       0.012525              1.774302       2.182710      -0.023523      -0.388109       1.492398       0.052560       1.647797           0.000137
           86              H       7.376850       7.294095       6.699523       0.132394       0.989220 0.71381075E+01  0.67007104E+02                                 1.544459                            1.490839      -0.819881       2.499246                    0.999771       3.088849       8.017669       0.558803       1.167642      -0.737274       0.008870      -0.024525      -0.021786       0.033982       0.002846      -0.010985       0.010288       0.002945      -0.006380      -0.017020       0.003725       0.013295              1.547358       1.396959       0.037367       0.036401       1.595147       0.359131       1.649967           0.000336
           87              H       9.008584       8.760068       7.140158       0.102386       1.239620 0.90495027E+01  0.90345059E+02                                 1.821648                            1.697461      -0.940143       2.435489                    0.998522       3.338422       9.002637       0.513831       1.194005      -0.731515       0.040915      -0.009988      -0.027575       0.050341      -0.000498      -0.016435       0.012211       0.005255       0.006690      -0.019500      -0.002288       0.021788              1.861372       2.429951       0.047418      -0.361021       1.475038       0.016733       1.679128           0.000368
           88              H       4.070508       7.396126       8.100179       0.123870       0.878898 0.66223951E+01  0.62779353E+02                                 1.589702                            1.560157      -0.912762       2.447181                    0.996728       3.574974      10.237174       0.468761       1.378328      -0.687404      -0.026242       0.013476       0.001863       0.029559      -0.004092       0.001913       0.004775       0.008128      -0.007246      -0.008742       0.001766       0.006976              1.601785       1.866728      -0.194649      -0.205265       1.465052       0.132426       1.473575          -0.000026
           89              H       5.038956       6.178858       8.255807       0.118498       0.933038 0.68996789E+01  0.65821995E+02                                 1.626264                            1.568092      -0.891399       2.442817                    0.997555       3.607316      10.229774       0.480417       1.336428      -0.695468       0.000401      -0.023226       0.002970       0.023419       0.001548      -0.002455      -0.000265      -0.009498      -0.000174      -0.005938       0.000824       0.005115              1.665691       1.380801      -0.103832       0.168085       1.916004      -0.443419       1.700268          -0.000132
           90              H       4.602650       7.524544       5.891380       0.083859       1.025457 0.81638064E+01  0.81283737E+02                                 1.726436                            1.702351      -1.142258       2.314582                    0.993741       3.934206      11.423852       0.462124       1.331179      -0.695667      -0.011403       0.023295      -0.005076       0.026428      -0.000716       0.002818      -0.001957      -0.005128       0.006761      -0.004815       0.000110       0.004705              1.725003       1.371446      -0.091466       0.147438       2.031652      -0.351882       1.771910          -0.000025
           91              H       5.543356       6.289632       6.052634       0.086195       1.100417 0.88682457E+01  0.88369612E+02                                 1.688558                            1.679594      -0.831186       2.462085                    0.997988       3.552403       9.670718       0.515274       1.192895      -0.729360       0.022399      -0.018966       0.001107       0.029371      -0.006061       0.001702       0.004162       0.006676      -0.014720      -0.009153      -0.000253       0.009406              1.673993       1.838654      -0.160123      -0.038289       1.540273       0.195401       1.643053           0.000076
           92              H       2.760329       6.177254       6.294514       0.120813       1.026916 0.80839368E+01  0.79446318E+02                                 1.681247                            1.660341      -0.734805       2.526598                    0.999199       3.445553       9.602462       0.487363       1.278801      -0.710154      -0.018638       0.014492       0.008190       0.024989      -0.002879       0.002194       0.005561       0.009011      -0.003220      -0.009189       0.003226       0.005963              1.678987       1.890757      -0.159512      -0.217109       1.485472       0.123652       1.660732           0.000028
           93              H       3.702296       4.939101       6.461393       0.132427       1.029785 0.78406663E+01  0.76011603E+02                                 1.651562                            1.609326      -0.652594       2.568826                    0.999842       3.273864       8.886043       0.510050       1.238701      -0.720142       0.007735      -0.021317       0.013965       0.026632      -0.002688       0.003119      -0.002256      -0.010072      -0.008416      -0.006392      -0.001564       0.007956              1.668581       1.356897       0.016197       0.040663       1.913081      -0.371248       1.735765          -0.000176
           94              H       5.371860       4.848843       4.248844       0.131229       0.985798 0.72275269E+01  0.68218888E+02                                 1.555558                            1.512360      -0.802546       2.507442                    0.999802       3.120221       8.184179       0.546814       1.186730      -0.732559       0.030242      -0.008699       0.014968       0.034847      -0.008998       0.001402       0.001758       0.024386       0.018226      -0.018373       0.006155       0.012218              1.551514       1.684920      -0.125800       0.290989       1.309223       0.012318       1.660399           0.000460
           95              H       5.225584       4.384486       2.013794       0.108510       1.024881 0.73146397E+01  0.71398174E+02                                 1.778233                            1.654688      -1.281325       2.275192                    0.994221       3.805679      11.217219       0.447035       1.403688      -0.681294       0.040205      -0.022638      -0.017464       0.049335      -0.005978      -0.001797       0.001340       0.021995       0.002949      -0.013062       0.000659       0.012403              1.838339       1.970832      -0.353384      -0.425560       1.694669       0.354800       1.849516           0.000388
           96              H       1.573728       6.115419       4.216968       0.136444       1.006320 0.73099329E+01  0.68750940E+02                                 1.540960                            1.493301      -0.840530       2.492006                    0.999759       3.032371       7.775254       0.569283       1.143965      -0.744060      -0.028756       0.010519       0.015770       0.034442      -0.009085       0.000079       0.002552       0.023952       0.017359      -0.018175       0.005948       0.012226              1.533658       1.719047      -0.161184      -0.243547       1.332186       0.128864       1.549742           0.000391
           97              H       1.558596       5.750083       1.953793       0.101534       1.111511 0.79233641E+01  0.77264882E+02                                 1.742453                            1.621923      -0.945029       2.424878                    0.998724       3.451842       9.496545       0.504489       1.245037      -0.716898      -0.042894       0.012555      -0.020528       0.049183      -0.009789       0.000895       0.005211       0.024617      -0.022673      -0.015417      -0.004117       0.019534              1.797163       2.045823      -0.142540       0.529457       1.423165      -0.108738       1.922501           0.000444
           98              H       2.235753       4.655226      18.538534       0.112138       1.049254 0.76991722E+01  0.76106001E+02                                 1.804039                            1.695762      -1.347905       2.240940                    0.992871       3.873064      11.481007       0.442399       1.400609      -0.681797       0.033636       0.009716      -0.007602       0.035827       0.003949      -0.000167       0.002532       0.008491      -0.023879      -0.008825      -0.000987       0.009812              1.867871       2.519870       0.144701       0.016237       1.674048       0.042383       1.409694           0.000174
           99              H       5.819515      12.438849       1.635036       0.093710       1.120476 0.82551202E+01  0.81223848E+02                                 1.751769                            1.658693      -0.800953       2.495628                    0.999407       3.411962       9.388895       0.498088       1.249798      -0.717148       0.010011       0.023629       0.039174       0.046831      -0.004651       0.007527       0.009484       0.006091       0.033549      -0.016362      -0.000215       0.016578              1.782624       1.503493       0.041568       0.044164       1.758565       0.382922       2.085813           0.000658
          100              H       7.548346      11.105892       0.984397       0.134881       1.028041 0.76517589E+01  0.75183340E+02                                 1.747929                            1.668054      -1.328819       2.251380                    0.995871       3.714801      10.819423       0.457147       1.363610      -0.689455       0.024468      -0.009492       0.023669       0.035342      -0.012343       0.001128       0.006905      -0.003230       0.034949      -0.019241       0.004328       0.014913              1.779228       2.184305      -0.059175       0.346210       1.486160       0.012033       1.667219           0.000085
          101              H       5.468957       5.491153      16.385987       0.137620       0.972382 0.70465431E+01  0.66305037E+02                                 1.560693                            1.508350      -0.867507       2.480821                    0.999611       3.128412       8.280252       0.537621       1.210764      -0.726536      -0.006604      -0.016273      -0.030020       0.034780      -0.005070       0.009011       0.009078       0.009686       0.019573      -0.016669       0.002310       0.014359              1.567382       1.394908      -0.064631      -0.058943       1.439552       0.309058       1.867687           0.000368
          102              H       3.794349       6.791435      17.220380       0.098490       1.255559 0.92171256E+01  0.92374979E+02                                 1.831984                            1.709370      -0.868271       2.467834                    0.998921       3.353807       9.040282       0.514090       1.188797      -0.732844      -0.041878       0.001119      -0.030376       0.051747      -0.004685       0.015650       0.008582       0.013870       0.025658      -0.020027      -0.001930       0.021958              1.875601       2.425872      -0.162625       0.341312       1.517013      -0.056269       1.683919           0.000593
          103              H       8.717293       5.403466      17.578513       0.125032       0.885622 0.67675036E+01  0.64928274E+02                                 1.632917                            1.604774      -1.204793       2.310450                    0.992413       3.774686      11.109644       0.447373       1.427022      -0.677006       0.024048       0.013580      -0.000513       0.027622       0.007040       0.000202       0.004764       0.010284       0.003103      -0.010738       0.001757       0.008981              1.650234       1.887497       0.298693       0.037891       1.641123       0.080073       1.422083          -0.000174
          104              H       7.969520       4.111855      18.045398       0.121908       0.928936 0.70723530E+01  0.68491332E+02                                 1.672073                            1.628062      -1.204631       2.299951                    0.993058       3.837239      11.285674       0.450013       1.405430      -0.680715       0.004270      -0.022856       0.009596       0.025154      -0.004821       0.000857      -0.000676      -0.015967       0.007414      -0.010594       0.002368       0.008226              1.702995       1.448973      -0.015382      -0.070986       1.968147      -0.387959       1.691865          -0.000114
          105              H       7.052773       3.852355      15.917226       0.093265       1.111589 0.90168463E+01  0.90928895E+02                                 1.754758                            1.739450      -0.852708       2.456057                    0.997274       3.639575      10.223782       0.482679       1.258347      -0.714109      -0.021555      -0.020649       0.001561       0.029891       0.006890       0.000088       0.006782       0.008105      -0.022985      -0.012332      -0.000148       0.012479              1.748546       1.870462       0.300978      -0.085334       1.760841       0.084947       1.614334           0.000067
          106              H       7.762716       5.171092      15.442841       0.088298       1.064249 0.84795339E+01  0.85072438E+02                                 1.759026                            1.727552      -1.121341       2.326404                    0.993851       3.897313      11.290553       0.462560       1.319841      -0.698464       0.004332       0.022358      -0.012357       0.025910      -0.002270      -0.000127      -0.004648      -0.003215       0.006764      -0.004976      -0.001332       0.006308              1.762599       1.386003      -0.038016      -0.071279       1.982370      -0.390587       1.919425          -0.000004
          107              H       9.862281       4.135721      15.928477       0.117502       1.032510 0.82950493E+01  0.82524870E+02                                 1.718845                            1.706625      -0.928160       2.432358                    0.996837       3.620187      10.345003       0.467575       1.316706      -0.700914       0.018024       0.015547       0.006928       0.024791       0.002792      -0.002621       0.004925       0.010491      -0.008712      -0.009215       0.001596       0.007619              1.719710       1.855927       0.214812       0.135070       1.643823       0.154193       1.659380           0.000022
          108              H       9.094332       2.803691      16.222858       0.125759       0.987345 0.75613762E+01  0.73887799E+02                                 1.700158                            1.653177      -0.944812       2.429464                    0.995939       3.630412      10.457852       0.462450       1.355405      -0.692244      -0.002177      -0.019517       0.016879       0.025895      -0.000525       0.000586      -0.003370      -0.004364       0.002181      -0.002651      -0.002120       0.004770              1.728682       1.430292      -0.078371      -0.000354       1.945184      -0.411939       1.810570          -0.000322
          109              H      11.080407       3.773823      13.925932       0.138380       1.024909 0.74939767E+01  0.71245566E+02                                 1.590639                            1.536539      -0.834934       2.496816                    0.999718       3.082505       8.065763       0.545324       1.181424      -0.734733       0.027541       0.010197       0.016172       0.033527       0.009050      -0.000198       0.005911       0.023392       0.013589      -0.018452       0.005523       0.012929              1.587290       1.766343       0.183694       0.246790       1.380165       0.164314       1.615363           0.000395
          110              H      11.209029       3.150070      11.750884       0.093384       1.121900 0.79409683E+01  0.77712825E+02                                 1.772262                            1.636295      -0.964918       2.413051                    0.998146       3.540008       9.852750       0.495000       1.264391      -0.711995       0.042506       0.006735      -0.017984       0.046642       0.007523      -0.001263       0.005582       0.023141      -0.019112      -0.014587      -0.002406       0.016993              1.842360       2.203861       0.057899      -0.578007       1.396124      -0.030259       1.927095           0.000677
          111              H       7.265882       2.582743      13.937183       0.138956       0.969958 0.70435173E+01  0.66490861E+02                                 1.582431                            1.527841      -0.807297       2.513800                    0.999819       3.132820       8.396298       0.522079       1.242790      -0.719406      -0.031575      -0.008423       0.014835       0.035889       0.008427      -0.003075       0.003696       0.024022       0.011344      -0.017498       0.004337       0.013161              1.588948       1.758437       0.110572      -0.321362       1.309940       0.025706       1.698468           0.000407
          112              H       7.506733       2.049611      11.724634       0.098006       1.028607 0.73394967E+01  0.71807211E+02                                 1.787452                            1.659900      -1.310175       2.251860                    0.993983       3.925519      11.639708       0.444709       1.407760      -0.679800      -0.039596      -0.022812      -0.016788       0.048683       0.004327       0.001067       0.004119       0.024154       0.004581      -0.014535       0.002168       0.012366              1.854368       2.030280       0.343738       0.449915       1.674694       0.339430       1.858131           0.000459
          113              H      10.365420       6.994020       9.086451       0.115850       1.010565 0.73928306E+01  0.72195225E+02                                 1.746504                            1.651914      -1.291168       2.269361                    0.993900       3.781919      11.070340       0.453120       1.384189      -0.685180      -0.033167       0.008765      -0.006506       0.034917      -0.007246      -0.001112       0.001646       0.004879      -0.025825      -0.008861      -0.003256       0.012117              1.793112       2.380340      -0.100904       0.050506       1.639998      -0.035090       1.358999           0.000077
          114              H       0.615368       9.393195      18.174776       0.095459       1.174552 0.86973700E+01  0.86664701E+02                                 1.806012                            1.701031      -0.861475       2.467911                    0.998897       3.448561       9.537476       0.492702       1.247578      -0.717751      -0.008821      -0.033972      -0.033991       0.048860      -0.001670       0.008100       0.012882       0.003423       0.020627      -0.015898      -0.001171       0.017069              1.839359       1.537581       0.018422       0.062217       2.117536       0.463622       1.862959           0.000548
          115              H      11.517974      10.844784      18.502909       0.134302       1.034814 0.75898715E+01  0.74238225E+02                                 1.739971                            1.648881      -1.324251       2.253124                    0.996104       3.657950      10.543312       0.466163       1.343308      -0.693777      -0.024226       0.003655      -0.022989       0.033597      -0.011042       0.003691       0.006994      -0.007487       0.024762      -0.017748       0.005224       0.012524              1.774390       2.182841       0.023520       0.388142       1.492461       0.052561       1.647868           0.000137
          116              H       1.071850      -0.694507       2.675684       0.132340       0.989480 0.71405442E+01  0.67035867E+02                                 1.544732                            1.491095      -0.820104       2.499096                    0.999770       3.089380       8.019466       0.558753       1.167644      -0.737272       0.008871       0.024523       0.021771       0.033972      -0.002849       0.010984       0.010287       0.002954      -0.006404      -0.017023       0.003731       0.013292              1.547634       1.397204      -0.037390      -0.036420       1.595438       0.359224       1.650261           0.000335
          117              H       2.703584      15.842520       2.235049       0.102323       1.240102 0.90539602E+01  0.90401883E+02                                 1.822219                            1.697956      -0.940524       2.435285                    0.998518       3.339150       9.005603       0.513715       1.194113      -0.731489       0.040916       0.009985       0.027559       0.050332       0.000497       0.016433       0.012214       0.005250       0.006680      -0.019501      -0.002284       0.021785              1.861971       2.430839      -0.047453       0.361181       1.475453       0.016746       1.679622           0.000364
          118              H      10.375508      17.206462       1.275028       0.123881       0.878844 0.66218611E+01  0.62772977E+02                                 1.589637                            1.560094      -0.912709       2.447217                    0.996729       3.574816      10.236589       0.468771       1.378328      -0.687405      -0.026241      -0.013478      -0.001874       0.029559       0.004093      -0.001913       0.004776       0.008127      -0.007237      -0.008742       0.001768       0.006975              1.601721       1.866655       0.194635       0.205257       1.464990       0.132415       1.473517          -0.000027
          119              H      11.343956       0.420730       1.119400       0.118501       0.932978 0.68990985E+01  0.65814979E+02                                 1.626190                            1.568025      -0.891294       2.442877                    0.997556       3.607143      10.229120       0.480429       1.336425      -0.695469       0.000402       0.023224      -0.002980       0.023418      -0.001549       0.002455      -0.000266      -0.009497      -0.000160      -0.005939       0.000827       0.005113              1.665615       1.380743       0.103819      -0.168068       1.915914      -0.443391       1.700188          -0.000133
          120              H      10.907650      -0.924956       3.483827       0.083834       1.025540 0.81646467E+01  0.81294114E+02                                 1.726516                            1.702426      -1.142273       2.314555                    0.993740       3.934424      11.424589       0.462119       1.331161      -0.695670      -0.011402      -0.023301       0.005061       0.026430       0.000717      -0.002818      -0.001957      -0.005134       0.006749      -0.004816       0.000112       0.004705              1.725084       1.371505       0.091478      -0.147455       2.031759      -0.351907       1.771988          -0.000026
          121              H      11.848356       0.309956       3.322573       0.086171       1.100538 0.88694916E+01  0.88385066E+02                                 1.688668                            1.679700      -0.831327       2.462001                    0.997987       3.552650       9.671533       0.515264       1.192878      -0.729363       0.022401       0.018964      -0.001125       0.029372       0.006062      -0.001707       0.004163       0.006671      -0.014730      -0.009157      -0.000249       0.009406              1.674104       1.838787       0.160137       0.038283       1.540372       0.195423       1.643155           0.000075
          122              H       9.065329       0.422334       3.080693       0.120835       1.026791 0.80826770E+01  0.79430949E+02                                 1.681128                            1.660227      -0.734779       2.526636                    0.999200       3.445297       9.601610       0.487372       1.278825      -0.710149      -0.018639      -0.014492      -0.008206       0.024995       0.002882      -0.002192       0.005562       0.009010      -0.003210      -0.009189       0.003227       0.005962              1.678868       1.890622       0.159494       0.217086       1.485371       0.123636       1.660611           0.000027
          123              H      10.007296       1.660487       2.913814       0.132450       1.029630 0.78391833E+01  0.75993908E+02                                 1.651435                            1.609207      -0.652642       2.568842                    0.999842       3.273564       8.885140       0.510051       1.238752      -0.720132       0.007733       0.021317      -0.013983       0.026641       0.002690      -0.003117      -0.002259      -0.010072      -0.008393      -0.006389      -0.001567       0.007956              1.668452       1.356805      -0.016198      -0.040657       1.912927      -0.371206       1.735623          -0.000178
          124              H      11.676860       1.750745       5.126363       0.131248       0.985730 0.72268474E+01  0.68210590E+02                                 1.555458                            1.512266      -0.802581       2.507433                    0.999802       3.120079       8.183584       0.546845       1.186694      -0.732568       0.030237       0.008700      -0.014981       0.034848       0.008998      -0.001403       0.001754       0.024383       0.018229      -0.018372       0.006155       0.012217              1.551415       1.684804       0.125785      -0.290964       1.309148       0.012318       1.660292           0.000460
          125              H      11.530584       2.215102       7.361413       0.108469       1.025023 0.73158676E+01  0.71412812E+02                                 1.778357                            1.654795      -1.281290       2.275177                    0.994220       3.805936      11.218008       0.447036       1.403634      -0.681304       0.040200       0.022639       0.017459       0.049329       0.005981       0.001793       0.001340       0.022001       0.002947      -0.013066       0.000660       0.012406              1.838469       1.970975       0.353423       0.425604       1.694783       0.354838       1.849649           0.000389
          126              H       7.878728       0.484169       5.158239       0.136449       1.006295 0.73097158E+01  0.68748643E+02                                 1.540968                            1.493307      -0.840528       2.492024                    0.999759       3.032299       7.775149       0.569264       1.144007      -0.744051      -0.028755      -0.010517      -0.015783       0.034447       0.009083      -0.000074       0.002554       0.023948       0.017363      -0.018173       0.005948       0.012224              1.533666       1.719054       0.161187       0.243555       1.332192       0.128868       1.549753           0.000391
          127              H       7.863596       0.849505       7.421414       0.101497       1.111648 0.79245426E+01  0.77278685E+02                                 1.742531                            1.621994      -0.945119       2.424803                    0.998722       3.452070       9.497088       0.504504       1.244961      -0.716915      -0.042888      -0.012553       0.020523       0.049175       0.009792      -0.000892       0.005212       0.024620      -0.022660      -0.015419      -0.004116       0.019536              1.797244       2.045913       0.142547      -0.529485       1.423222      -0.108742       1.922595           0.000445
          128              H       8.540753      15.143538       9.587087       0.112164       1.049241 0.76990262E+01  0.76104041E+02                                 1.804009                            1.695733      -1.347900       2.240952                    0.992872       3.872939      11.480521       0.442409       1.400588      -0.681801       0.033637      -0.009712       0.007597       0.035826      -0.003951       0.000165       0.002527       0.008489      -0.023872      -0.008821      -0.000991       0.009812              1.867836       2.519831      -0.144697      -0.016238       1.674005       0.042381       1.409671           0.000176
          129              C       0.554840       0.586333      10.198350       0.098194      24.659884 0.32545433E+03  0.71701442E+04                                 7.548001                            6.157378       0.194130       2.084767                    0.999367      26.062897      74.312020       0.636408       0.436851      -1.043758       0.008254       0.009423      -0.048676       0.050262      -0.036288      -0.009730      -0.023606      -0.059219       0.062985      -0.061814       0.013293       0.048521              8.372058      10.515118       2.678875      -0.218929       7.440533       1.586443       7.160525          -0.001503
          130              C      12.110644      -0.203576       9.810217      -0.215472      32.160818 0.47954937E+03  0.11597747E+05                                 8.896401                            7.397161      -0.026710       1.967645                    0.997900      30.481062      89.979961       0.591886       0.427886      -1.053014       0.007787       0.003228       0.011302       0.014100       0.016204      -0.006902      -0.020146      -0.022303       0.002182      -0.021024      -0.012056       0.033080              9.878041      11.613659       2.980643       0.869124       8.845915       2.882696       9.174548           0.003123
          131              C      12.166128      -0.867687       8.572689       0.194742      29.085716 0.40748483E+03  0.94339212E+04                                 8.554577                            6.963679      -0.187145       1.971647                    0.999410      25.671822      73.436957       0.592827       0.446270      -1.045071      -0.026288      -0.018198      -0.011143       0.033858       0.010053       0.010080       0.004440      -0.005626      -0.015540      -0.013617      -0.003744       0.017361              9.825729      11.718007       4.048757       2.156818       8.714393       3.299273       9.044786          -0.003990
          132              C       0.732641      -0.691499       7.835798      -0.207947      30.306111 0.44009524E+03  0.10355833E+05                                 8.382145                            6.976048       0.349502       2.092780                    0.999394      29.271542      83.595315       0.627717       0.414671      -1.067630       0.014439       0.000739      -0.006069       0.015680      -0.006102      -0.006435       0.010715      -0.025519       0.000866      -0.015652      -0.005311       0.020963              9.171744      11.697802       3.553660       1.231562       7.685220       2.224210       8.132209           0.003940
          133              C       1.730092       0.102352       8.342059       0.112418      24.566821 0.31831466E+03  0.69576129E+04                                 7.465014                            6.046841       0.076835       2.044347                    0.999708      25.790790      72.683023       0.650535       0.430756      -1.049907      -0.023921       0.016446       0.034654       0.045206      -0.037002      -0.018765      -0.017132       0.000756       0.018974      -0.051338       0.017409       0.033929              8.231509      10.387437       2.764345       0.658366       7.106222       2.134744       7.200868          -0.000474
          134              C      11.013574      -1.709670       8.092679      -0.251329      29.530340 0.45448814E+03  0.10879080E+05                                 8.488260                            7.136561      -0.389898       1.871002                    0.995749      30.271029      89.813181       0.608905       0.420230      -1.054478       0.035910      -0.001221      -0.069577       0.078307       0.017363       0.002127       0.031728       0.013266       0.076260      -0.041817      -0.002109       0.043926              9.775526       9.375063       2.357278       2.894605       9.291528       2.659930      10.659988           0.000023
          135              C      11.076624      15.811921       6.662022      -0.168310      26.503092 0.42288340E+03  0.99746177E+04                                 7.985751                            6.948750      -0.260701       1.903691                    0.998466      30.004163      89.325068       0.606466       0.428178      -1.046097      -0.078981      -0.020433       0.067617       0.105961       0.017387       0.013929       0.029811       0.012855       0.007008      -0.033440      -0.007605       0.041046              8.972777       7.587397       1.765771       2.647689       8.123854       2.494635      11.207081          -0.000033
          136              C       9.832017      15.016005       6.311389      -0.250160      29.811435 0.44694849E+03  0.10640145E+05                                 8.543513                            7.070604      -0.232288       1.920991                    0.996226      30.076191      88.614749       0.613379       0.419456      -1.056333       0.063313       0.032524      -0.016286       0.073018       0.013359       0.016405       0.023155       0.034474       0.017872      -0.033994      -0.003998       0.037992              9.999920       7.866617       1.852711       2.066332       8.024878       2.562549      14.108265           0.000046
          137              C       9.719788      14.624498       4.831982       0.194259      30.049189 0.37700389E+03  0.85190965E+04                                 8.651568                            6.607906       0.040515       2.045826                    0.999475      24.897443      69.264980       0.624087       0.434323      -1.057265       0.001126      -0.004834       0.036347       0.036684       0.012811       0.000426       0.010622      -0.022669       0.039137      -0.024088       0.002142       0.021947             10.419052       8.176807      -0.407342       1.816269       5.688027       3.303797      17.392324          -0.003934
          138              C       8.578583      14.804520       4.136341      -0.208414      30.173516 0.40347573E+03  0.92766038E+04                                 8.293902                            6.614890       0.473931       2.133561                    0.999788      28.636956      80.455790       0.655051       0.406686      -1.074401      -0.017178      -0.018878      -0.012657       0.028489      -0.000635      -0.018166      -0.001180       0.001011      -0.001197      -0.018114      -0.000220       0.018334              9.333676       8.385945      -0.431966       1.942959       5.236943       2.250770      14.378140           0.004176
          139              C       8.516794      14.438792       2.816312       0.113792      24.913496 0.30517345E+03  0.65874426E+04                                 7.494906                            5.877495       0.335992       2.132351                    0.999522      25.240964      70.236235       0.668447       0.424492      -1.055839       0.042711      -0.016962       0.007214       0.046519       0.010679       0.006399      -0.030882      -0.034826      -0.128298      -0.054684       0.004086       0.050598              8.486695       8.096706      -0.862843       1.207658       4.914622       2.026433      12.448757          -0.000954
          140              C      10.831990      14.108284       4.134466      -0.196258      30.797438 0.42776382E+03  0.99901337E+04                                 8.487229                            6.855417       0.397156       2.110649                    0.999532      28.968826      82.304927       0.636567       0.411998      -1.069814       0.005590      -0.020202       0.001383       0.021007      -0.010441       0.015206       0.001835       0.014486      -0.014708      -0.018620      -0.003103       0.021723              9.549574       7.833661      -1.124414       0.108175       5.862671       3.042862      14.952389           0.003458
          141              C      10.674365      13.790325       2.810687       0.098230      27.663507 0.36121466E+03  0.81830777E+04                                 8.280808                            6.569981      -0.155066       1.967080                    0.998715      26.857265      78.117902       0.603338       0.448120      -1.035237      -0.057972      -0.013582       0.004629       0.059721      -0.007784      -0.003628      -0.014915      -0.018242      -0.152782      -0.053796       0.014485       0.039311              9.390192       8.887426      -1.218716       0.548217       5.955478       2.832712      13.327672          -0.000365
          142              C       8.180107      11.014281      18.319154       0.569621      23.952908 0.26915805E+03  0.57007443E+04                                 7.778949                            5.880699      -0.224696       1.974090                    0.998885      23.358567      67.047304       0.600206       0.481817      -1.010312       0.019235      -0.051059      -0.010741       0.055609       0.038311       0.056709       0.035246      -0.008513       0.188930      -0.074100      -0.032236       0.106336              9.258115       9.856695      -3.048306      -1.083803      12.924363      -0.640884       4.993289          -0.000815
          143              C       7.178873      12.134759      18.499158      -0.040941      42.713446 0.47136931E+03  0.11248120E+05                                10.643313                            7.244275       0.007704       1.998952                    0.999326      28.078914      79.922779       0.614791       0.417503      -1.069190      -0.020332       0.036347      -0.006853       0.042207       0.002590      -0.012626      -0.007177      -0.000836       0.054882      -0.014443      -0.010453       0.024896             13.632617      15.907682      -3.445378      -0.256815      19.813713       0.726433       5.176456           0.009709
          144              C       7.640399      -4.565677      18.579785      -0.147702      38.688014 0.46119477E+03  0.11097556E+05                                10.171840                            7.321808      -0.152808       1.915200                    0.999220      30.856747      92.263595       0.583955       0.435897      -1.043231      -0.026316      -0.004310      -0.008986       0.028140       0.015129      -0.002103      -0.004218       0.042560       0.092898      -0.041750       0.010114       0.031636             12.399583      12.092169      -1.689199      -0.221675      20.016357       0.865977       5.090222           0.002741
          145              C       5.786729      11.900572      18.675412      -0.025444      41.118469 0.45289636E+03  0.10715042E+05                                10.372576                            7.112055      -0.185865       1.941537                    0.998915      27.761134      79.046233       0.618142       0.418815      -1.066835       0.013071       0.035506       0.001640       0.037871       0.001415      -0.005271      -0.013393      -0.002481       0.140905      -0.025396      -0.024471       0.049866             13.022993      14.781807       0.667023      -0.119021      19.183992       0.988462       5.103182           0.011720
          146              C       5.148663      10.574379      18.497283       0.611853      22.086437 0.25670306E+03  0.53854025E+04                                 7.451288                            5.805807      -0.411721       1.918984                    0.998890      22.961272      66.092466       0.592916       0.492408      -1.002507      -0.021884      -0.045741       0.016194       0.053230      -0.082749       0.014540      -0.018350       0.070285      -0.177559      -0.068383      -0.053846       0.122229              8.518614       6.971048       3.228685      -1.064224      11.466965       0.104784       7.117830           0.000595
          147              C       5.605145       3.426723       9.476459       0.116583      24.417336 0.31345252E+03  0.68341883E+04                                 7.463057                            6.013055       0.152919       2.073517                    0.999733      25.661742      72.546068       0.649443       0.432564      -1.047402      -0.010033       0.002624       0.048015       0.049122      -0.037059       0.004853      -0.013889      -0.033319       0.069879      -0.052442       0.011673       0.040769              8.277798      10.342053       2.669935      -0.789494       8.560617       1.623246       5.930724          -0.000509
          148              C       6.642948       4.297197       9.669588      -0.215957      31.815439 0.45703651E+03  0.10911821E+05                                 8.787301                            7.194282       0.037877       1.991160                    0.998349      30.013240      87.783319       0.604094       0.424674      -1.055907      -0.003704      -0.014097      -0.008511       0.016878       0.009186      -0.008883      -0.022593      -0.009287       0.034328      -0.018973      -0.013394       0.032367              9.718150      11.366826       3.069991      -0.106236      10.177082       2.657185       7.610543           0.003468
          149              C       6.577376       5.249276      10.661485       0.198771      28.893878 0.39356818E+03  0.90068337E+04                                 8.443264                            6.800281      -0.055470       2.018490                    0.999566      25.129895      70.799865       0.607420       0.440621      -1.051441       0.027296       0.023298       0.012009       0.037843       0.009635       0.006581       0.000022       0.003460      -0.029536      -0.012958      -0.002790       0.015748              9.587098      11.489450       4.001117       1.289762       9.640964       3.185038       7.630881          -0.003992
          150              C       5.360511       5.269563      11.383376      -0.198689      29.924478 0.42360637E+03  0.98691249E+04                                 8.293452                            6.835936       0.353430       2.095394                    0.999597      28.952248      82.164091       0.635514       0.413680      -1.068702      -0.011061       0.005936      -0.003381       0.013000      -0.011934      -0.001145       0.011543      -0.030813      -0.013689      -0.017901      -0.008068       0.025969              9.013807      11.839590       3.428298       0.239218       8.419971       2.053340       6.781859           0.003142
          151              C       4.390802       4.386258      11.120871       0.090761      25.000145 0.31888073E+03  0.69694749E+04                                 7.515428                            6.028297       0.180065       2.072895                    0.999788      25.982374      73.096593       0.655756       0.427358      -1.052532       0.018661      -0.019820      -0.040579       0.048865      -0.043839      -0.009625      -0.010175       0.002743       0.053912      -0.055515       0.020638       0.034877              8.240894      10.412600       2.652456      -0.054924       8.167250       2.168445       6.142832          -0.001027
          152              C       7.714798       6.193782      10.980242      -0.237315      28.507816 0.41852113E+03  0.97952168E+04                                 8.245266                            6.822476      -0.162318       1.952090                    0.996552      29.248928      85.281039       0.627497       0.417059      -1.058477      -0.020896      -0.010265       0.079212       0.082563       0.008517       0.005872       0.029743       0.006145      -0.009735      -0.032188       0.000864       0.031324              9.429291       8.968700       2.341861       2.699995       8.428054       1.789234      10.891117           0.000036
          153              C       7.890077       6.508728      12.379023      -0.151738      26.309869 0.39099382E+03  0.90307352E+04                                 7.901651                            6.632833      -0.099631       1.959924                    0.999114      29.115124      85.380299       0.628483       0.421949      -1.051411       0.068099       0.044317      -0.081795       0.115291       0.000928       0.021066       0.022615       0.006510      -0.032903      -0.034571       0.004614       0.029956              8.999174       7.501153       1.996120       3.218968       7.711657       2.669390      11.784713          -0.000198
          154              C       9.018672       7.419379      12.759657      -0.247157      28.934394 0.41205667E+03  0.96020096E+04                                 8.324858                            6.764309      -0.139179       1.955229                    0.997358      29.338230      85.226164       0.631218       0.416410      -1.059381      -0.063709      -0.044146       0.016694       0.079287       0.002965       0.019437       0.020548       0.012882       0.016132      -0.026892      -0.004709       0.031601              9.684496       7.408315       1.760059       1.854734       7.623321       2.315795      14.021850           0.000026
          155              C       9.133423       7.698553      14.199689       0.207648      30.102721 0.36816637E+03  0.82571877E+04                                 8.598047                            6.491685       0.028747       2.042497                    0.999340      24.617010      67.878060       0.636233       0.429242      -1.062052      -0.001014      -0.000224      -0.038468       0.038482       0.010925       0.000911       0.002308      -0.018795       0.034825      -0.020216       0.007211       0.013004             10.320039       7.594891      -0.548764       1.596738       5.458634       2.797047      17.906591          -0.004177
          156              C       8.041397       8.192436      14.942205      -0.208575      31.636816 0.43737367E+03  0.10272951E+05                                 8.653994                            6.947980       0.337909       2.084912                    0.999640      29.361738      83.699085       0.630040       0.413900      -1.068427      -0.001311       0.013666       0.008794       0.016304      -0.011720       0.021954      -0.006521       0.010453      -0.005999      -0.020705      -0.008900       0.029605              9.726031       7.481223      -1.232034      -0.336362       5.912545       2.937999      15.784324           0.003687
          157              C       8.118318       8.450981      16.294110       0.101575      27.058493 0.35564046E+03  0.80230330E+04                                 8.134080                            6.506782      -0.126778       1.978792                    0.998515      26.707233      77.439700       0.608172       0.446429      -1.036539       0.051472       0.005238      -0.000466       0.051739       0.002466      -0.000707      -0.007272      -0.023800      -0.140111      -0.047348       0.011199       0.036149              9.130784       8.141826      -1.504818       0.238065       6.036488       2.502198      13.214038          -0.000981
          158              C      10.278411       7.425387      14.949705      -0.208337      30.240169 0.42083727E+03  0.97553477E+04                                 8.261350                            6.736783       0.530726       2.147302                    0.999772      28.878415      80.846191       0.653364       0.404410      -1.078432       0.010815       0.005560       0.015762       0.019908      -0.007746      -0.015610       0.003536       0.006862      -0.005385      -0.015099      -0.005074       0.020174              9.100727       8.106038      -0.688659       1.508864       5.067050       1.415515      14.129094           0.004261
          159              C      10.284716       7.662086      16.316610       0.093121      25.982280 0.33353254E+03  0.73598756E+04                                 7.708556                            6.167063       0.213319       2.082020                    0.999740      26.056573      73.261150       0.649118       0.427612      -1.054115      -0.044588       0.018613       0.000900       0.048325       0.006010       0.008446      -0.012111      -0.015214      -0.138733      -0.049431       0.015586       0.033845              8.575847       7.945099      -1.267069       0.878898       5.133286       1.376494      12.649156          -0.000761
          160              C      10.718500      11.010970       0.898145       0.590955      23.271365 0.26449186E+03  0.55955813E+04                                 7.719532                            5.897718      -0.368465       1.930027                    0.998899      23.378536      67.780428       0.587065       0.493159      -1.001202      -0.016266       0.054022       0.013386       0.057984       0.043919       0.068847       0.043317       0.005953       0.075755      -0.065881      -0.043066       0.108947              9.073086       9.639154      -3.362854      -1.836516      11.700277      -0.140623       5.879826           0.000741
          161              C      11.732344       9.980184       0.487511      -0.028159      41.477461 0.45372879E+03  0.10749599E+05                                10.470217                            7.133864      -0.129715       1.958135                    0.999112      27.925631      79.810317       0.614647       0.420615      -1.064707       0.022458      -0.033799       0.000947       0.040591       0.002240      -0.006271      -0.022801      -0.016421       0.096556      -0.024999      -0.018157       0.043157             13.327190      16.539132      -2.771468      -0.382879      17.453479       3.298206       5.988959           0.010901
          162              C      11.279645       8.734436       0.121878      -0.154430      39.096909 0.47728581E+03  0.11578247E+05                                10.227109                            7.436162      -0.174786       1.905199                    0.998959      31.169273      93.434463       0.581154       0.434461      -1.044578       0.027200      -0.002697       0.012775       0.030171       0.014636      -0.002541      -0.020802       0.039570       0.059645      -0.040636       0.010178       0.030458             12.356546      12.812207      -1.124783      -0.223308      18.005936       3.868075       6.251495           0.002999
          163              C       0.481702      10.261409       0.380633      -0.035212      41.804521 0.46772111E+03  0.11145094E+05                                10.477699                            7.217413      -0.087637       1.969323                    0.999183      27.988793      79.742121       0.615463       0.417645      -1.068554      -0.008124      -0.034777      -0.018028       0.040006       0.004023      -0.016294      -0.027162      -0.017971       0.083408      -0.028880      -0.018032       0.046912             13.148907      15.880594       1.015187       0.596128      17.135323       3.994769       6.430804           0.013557
          164              C       1.093287      11.522367       0.946896       0.593067      22.802900 0.25893893E+03  0.54475121E+04                                 7.579855                            5.824218      -0.393836       1.922018                    0.998610      23.261468      67.187577       0.592647       0.491258      -1.002466       0.023890       0.045215      -0.004321       0.051321      -0.076963       0.029210      -0.039850       0.038946      -0.126067      -0.070404      -0.044489       0.114893              8.698790       8.358273       3.116150      -1.127158      10.472113       1.484908       7.265984           0.000866
          165              C       6.859840       1.209431      17.927271       0.098172      24.660601 0.32546187E+03  0.71703666E+04                                 7.548150                            6.157429       0.194077       2.084735                    0.999368      26.063594      74.314801       0.636407       0.436848      -1.043757       0.008260      -0.009431       0.048674       0.050263       0.036278       0.009720      -0.023600      -0.059250       0.062934      -0.061802       0.013279       0.048524              8.372301      10.515454      -2.679034       0.218984       7.440760       1.586519       7.160688          -0.001503
          166              C       5.805644       1.999340      18.315404      -0.215511      32.162242 0.47957173E+03  0.11598428E+05                                 8.896622                            7.397288      -0.026628       1.967653                    0.997901      30.482075      89.983600       0.591886       0.427881      -1.053017       0.007801      -0.003199      -0.011300       0.014099      -0.016213       0.006920      -0.020142      -0.022289       0.002125      -0.021013      -0.012073       0.033086              9.878354      11.614191      -2.980851      -0.869081       8.846198       2.882736       9.174674           0.003119
          167              C       5.861128       7.467275       0.802518       0.194710      29.086250 0.40749340E+03  0.94341643E+04                                 8.554633                            6.963713      -0.187025       1.971678                    0.999410      25.672216      73.438133       0.592831       0.446265      -1.045075      -0.026278       0.018225       0.011119       0.033858      -0.010076      -0.010082       0.004455      -0.005599      -0.015573      -0.013618      -0.003773       0.017391              9.825826      11.718253      -4.048814      -2.156728       8.714445       3.299240       9.044780          -0.003990
          168              C       7.037641       7.291087       1.539409      -0.208006      30.308678 0.44013571E+03  0.10357060E+05                                 8.382650                            6.976367       0.349468       2.092740                    0.999394      29.273431      83.602774       0.627701       0.414671      -1.067626       0.014457      -0.000702       0.006038       0.015683       0.006104       0.006443       0.010740      -0.025521       0.000854      -0.015655      -0.005333       0.020988              9.172401      11.698776      -3.554055      -1.231697       7.685774       2.224418       8.132653           0.003937
          169              C       8.035092       6.497236       1.033148       0.112435      24.566580 0.31830388E+03  0.69573652E+04                                 7.465090                            6.046788       0.076627       2.044289                    0.999708      25.790854      72.684740       0.650526       0.430763      -1.049896      -0.023902      -0.016435      -0.034669       0.045204       0.036997       0.018753      -0.017131       0.000733       0.018849      -0.051316       0.017374       0.033943              8.231680      10.387863      -2.764471      -0.658258       7.106294       2.134766       7.200883          -0.000474
          170              C       4.708574       8.309258       1.282528      -0.251307      29.529235 0.45446880E+03  0.10878489E+05                                 8.488053                            7.136424      -0.389908       1.871015                    0.995748      30.270062      89.809455       0.608910       0.420231      -1.054478       0.035917       0.001229       0.069559       0.078294      -0.017355      -0.002107       0.031748       0.013291       0.076350      -0.041846      -0.002103       0.043949              9.775272       9.374986      -2.357236      -2.894439       9.291277       2.659766      10.659553           0.000022
          171              C       4.771624       8.790667       2.713185      -0.168310      26.503209 0.42288686E+03  0.99747221E+04                                 7.985725                            6.948742      -0.260642       1.903698                    0.998466      30.004577      89.326471       0.606471       0.428173      -1.046099      -0.078979       0.020435      -0.067654       0.105982      -0.017411      -0.013945       0.029787       0.012859       0.006867      -0.033423      -0.007626       0.041049              8.972708       7.587422      -1.765738      -2.647632       8.123880       2.494449      11.206823          -0.000033
          172              C       3.527017       9.586583       3.063818      -0.250172      29.810009 0.44692790E+03  0.10639481E+05                                 8.543155                            7.070391      -0.232265       1.921031                    0.996222      30.074601      88.607962       0.613398       0.419450      -1.056342       0.063304      -0.032516       0.016250       0.072998      -0.013365      -0.016396       0.023186       0.034487       0.018058      -0.034035      -0.003976       0.038011              9.999413       7.866414      -1.852688      -2.066192       8.024573       2.562334      14.107253           0.000044
          173              C       3.414788       9.978090       4.543225       0.194343      30.046037 0.37696139E+03  0.85179026E+04                                 8.651109                            6.607655       0.040527       2.045864                    0.999475      24.895587      69.259047       0.624081       0.434339      -1.057254       0.001114       0.004875      -0.036353       0.036696      -0.012824      -0.000416       0.010590      -0.022712       0.038918      -0.024075       0.002176       0.021899             10.418394       8.176368       0.407297      -1.816166       5.687750       3.303531      17.391064          -0.003936
          174              C       2.273583       9.798068       5.238866      -0.208370      30.171369 0.40344209E+03  0.92756329E+04                                 8.293574                            6.614668       0.473916       2.133590                    0.999788      28.635283      80.450120       0.655055       0.406693      -1.074397      -0.017195       0.018922       0.012614       0.028510       0.000606       0.018178      -0.001189       0.000949      -0.001165      -0.018136      -0.000198       0.018334              9.333273       8.385545       0.431947      -1.942776       5.236762       2.250663      14.377512           0.004176
          175              C       2.211794      10.163796       6.558895       0.113748      24.914287 0.30518646E+03  0.65877711E+04                                 7.494925                            5.877527       0.336111       2.132363                    0.999521      25.241714      70.237800       0.668463       0.424478      -1.055851       0.042713       0.016991      -0.007224       0.046532      -0.010665      -0.006394      -0.030894      -0.034764      -0.128318      -0.054696       0.004119       0.050577              8.486682       8.096662       0.862848      -1.207557       4.914638       2.026441      12.448747          -0.000950
          176              C       4.526990      10.494304       5.240741      -0.196210      30.794195 0.42770985E+03  0.99885116E+04                                 8.486587                            6.854962       0.397291       2.110724                    0.999532      28.966518      82.295627       0.636594       0.411995      -1.069821       0.005578       0.020243      -0.001427       0.021046       0.010414      -0.015211       0.001804       0.014389      -0.014684      -0.018589      -0.003101       0.021690              9.548800       7.833008       1.124296      -0.108169       5.862242       3.042561      14.951151           0.003457
          177              C       4.369365      10.812263       6.564520       0.098163      27.664508 0.36123152E+03  0.81835085E+04                                 8.280728                            6.569931      -0.154724       1.967158                    0.998717      26.858154      78.119268       0.603372       0.448092      -1.035259      -0.057991       0.013599      -0.004638       0.059745       0.007804       0.003632      -0.014922      -0.018186      -0.152787      -0.053802       0.014499       0.039303              9.390045       8.887353       1.218741      -0.548126       5.955389       2.832621      13.327392          -0.000362
          178              C       1.875107       8.784483       9.806467       0.569619      23.952825 0.26916102E+03  0.57007869E+04                                 7.778796                            5.880659      -0.224595       1.974125                    0.998886      23.358091      67.044445       0.600223       0.481805      -1.010324       0.019235       0.051063       0.010748       0.055614      -0.038304      -0.056711       0.035244      -0.008526       0.189004      -0.074109      -0.032238       0.106346              9.257797       9.856314       3.048071       1.083777      12.923866      -0.640900       4.993211          -0.000819
          179              C       0.873873       7.664005       9.626463      -0.040898      42.708395 0.47132165E+03  0.11246602E+05                                10.642201                            7.243739       0.007977       1.999055                    0.999327      28.077268      79.914510       0.614841       0.417484      -1.069212      -0.020334      -0.036357       0.006861       0.042218      -0.002587       0.012618      -0.007176      -0.000824       0.054929      -0.014437      -0.010465       0.024901             13.630818      15.905614       3.444720       0.256740      19.810863       0.726340       5.175978           0.009714
          180              C       1.335399       6.361441       9.545836      -0.147651      38.684589 0.46115588E+03  0.11096328E+05                                10.171098                            7.321423      -0.152655       1.915264                    0.999220      30.855107      92.255904       0.583983       0.435888      -1.043242      -0.026320       0.004317       0.008987       0.028145      -0.015126       0.002092      -0.004221       0.042550       0.092999      -0.041762       0.010096       0.031666             12.398419      12.091251       1.689103       0.221644      20.014102       0.865914       5.089904           0.002746
          181              C      12.091729       7.898192       9.450209      -0.025405      41.115012 0.45286818E+03  0.10714135E+05                                10.371774                            7.111713      -0.185560       1.941646                    0.998916      27.759972      79.040262       0.618177       0.418801      -1.066851       0.013067      -0.035505      -0.001622       0.037868      -0.001423       0.005268      -0.013401      -0.002490       0.140938      -0.025410      -0.024469       0.049880             13.021634      14.780504      -0.666508       0.119000      19.181571       0.988372       5.102827           0.011737
          182              C      11.453663       9.224385       9.628338       0.611817      22.087737 0.25672549E+03  0.53859406E+04                                 7.451370                            5.805948      -0.411487       1.919049                    0.998891      22.961280      66.090895       0.592932       0.492389      -1.002526      -0.021890       0.045728      -0.016205       0.053224       0.082756      -0.014535      -0.018366       0.070293      -0.177448      -0.068392      -0.053829       0.122220              8.518561       6.970934      -3.228484       1.064205      11.466737       0.104802       7.118013           0.000592
          183              C      11.910145      -1.630959      18.649162       0.116576      24.417368 0.31345010E+03  0.68341323E+04                                 7.463081                            6.013029       0.152854       2.073494                    0.999733      25.661820      72.546616       0.649444       0.432563      -1.047401      -0.010040      -0.002616      -0.048012       0.049120       0.037047      -0.004866      -0.013896      -0.033349       0.069810      -0.052425       0.011648       0.040777              8.277882      10.342169      -2.669977       0.789549       8.560727       1.623299       5.930748          -0.000510
          184              C       0.337948      -2.501433      18.456033      -0.215997      31.816768 0.45705743E+03  0.10912444E+05                                 8.787483                            7.194390       0.037992       1.991176                    0.998349      30.014254      87.786754       0.604097       0.424667      -1.055912      -0.003723       0.014072       0.008524       0.016868      -0.009187       0.008907      -0.022590      -0.009286       0.034278      -0.018962      -0.013407       0.032369              9.718403      11.367271      -3.070110       0.106347      10.177301       2.657193       7.610636           0.003464
          185              C       0.272376      -3.453512      17.464136       0.198732      28.894623 0.39357968E+03  0.90071623E+04                                 8.443370                            6.800346      -0.055361       2.018516                    0.999566      25.130428      70.801613       0.607421       0.440616      -1.051444       0.027284      -0.023324      -0.011980       0.037841      -0.009663      -0.006583       0.000037       0.003477      -0.029596      -0.012970      -0.002819       0.015788              9.587254      11.489816      -4.001174      -1.289655       9.641035       3.185007       7.630910          -0.003992
          186              C      11.665511      -3.473799      16.742245      -0.198755      29.927675 0.42365465E+03  0.98705830E+04                                 8.294116                            6.836349       0.353303       2.095320                    0.999597      28.954529      82.173374       0.635488       0.413683      -1.068694      -0.011082      -0.005971       0.003434       0.013048       0.011941       0.001153       0.011572      -0.030819      -0.013772      -0.017899      -0.008104       0.026003              9.014647      11.840866      -3.428787      -0.239270       8.420748       2.053563       6.782326           0.003141
          187              C      10.695802      -2.590494      17.004750       0.090747      25.001248 0.31888958E+03  0.69697835E+04                                 7.515831                            6.028469       0.179719       2.072781                    0.999788      25.983386      73.102335       0.655726       0.427371      -1.052515       0.018636       0.019800       0.040610       0.048873       0.043835       0.009616      -0.010184       0.002737       0.053790      -0.055493       0.020599       0.034893              8.241446      10.413526      -2.652709       0.055018       8.167706       2.168592       6.143104          -0.001024
          188              C       1.409798      -4.398018      17.145379      -0.237295      28.506761 0.41850382E+03  0.97947009E+04                                 8.245076                            6.822356      -0.162353       1.952096                    0.996551      29.248021      85.277641       0.627500       0.417062      -1.058477      -0.020907       0.010260      -0.079192       0.082546      -0.008517      -0.005862       0.029754       0.006167      -0.009601      -0.032193       0.000863       0.031331              9.429053       8.968634      -2.341841      -2.699826       8.427830       1.789072      10.890694           0.000035
          189              C       1.585077      13.290036      15.746598      -0.151730      26.309616 0.39099181E+03  0.90306659E+04                                 7.901509                            6.632751      -0.099465       1.959966                    0.999115      29.115185      85.380017       0.628497       0.421940      -1.051418       0.068098      -0.044321       0.081825       0.115313      -0.000944      -0.021076       0.022602       0.006508      -0.033087      -0.034588       0.004625       0.029963              8.998952       7.501089      -1.996031      -3.218835       7.711529       2.669167      11.784239          -0.000197
          190              C       2.713672      12.379385      15.365964      -0.247169      28.932915 0.41203564E+03  0.96013521E+04                                 8.324509                            6.764103      -0.139082       1.955293                    0.997356      29.336637      85.219492       0.631236       0.416406      -1.059388      -0.063703       0.044141      -0.016655       0.079271      -0.002966      -0.019429       0.020558       0.012885       0.016341      -0.026889      -0.004733       0.031622              9.684012       7.408105      -1.760038      -1.854611       7.623024       2.315620      14.020908           0.000025
          191              C       2.828423      12.100211      13.925932       0.207726      30.099619 0.36812587E+03  0.82560425E+04                                 8.597526                            6.491390       0.028811       2.042545                    0.999339      24.615266      67.872015       0.636239       0.429250      -1.062048      -0.001003       0.000197       0.038469       0.038482      -0.010941      -0.000903       0.002288      -0.018832       0.034616      -0.020205       0.007257       0.012948             10.319318       7.594432       0.548706      -1.596636       5.458334       2.796814      17.905188          -0.004173
          192              C       1.736397      11.606328      13.183416      -0.208543      31.634094 0.43732942E+03  0.10271605E+05                                 8.653450                            6.947606       0.338001       2.084966                    0.999641      29.359782      83.691025       0.630062       0.413898      -1.068434      -0.001306      -0.013695      -0.008763       0.016311       0.011699      -0.021958      -0.006542       0.010380      -0.005978      -0.020711      -0.008881       0.029592              9.725377       7.480705       1.231920       0.336335       5.912189       2.937764      15.783237           0.003686
          193              C       1.813318      11.347783      11.831511       0.101517      27.059312 0.35565465E+03  0.80233921E+04                                 8.134004                            6.506736      -0.126496       1.978856                    0.998517      26.707988      77.440784       0.608201       0.446405      -1.036558       0.051485      -0.005252       0.000474       0.051754      -0.002443       0.000705      -0.007275      -0.023752      -0.140137      -0.047357       0.011232       0.036126              9.130648       8.141785       1.504836      -0.238027       6.036415       2.502109      13.213743          -0.000977
          194              C       3.973411      12.373377      13.175916      -0.208295      30.237605 0.42079465E+03  0.97540900E+04                                 8.260888                            6.736448       0.530814       2.147363                    0.999772      28.876544      80.839217       0.653381       0.404411      -1.078434       0.010831      -0.005590      -0.015729       0.019899       0.007712       0.015626       0.003529       0.006804      -0.005355      -0.015116      -0.005039       0.020155              9.100195       8.105536       0.688603      -1.508703       5.066796       1.415427      14.128252           0.004263
          195              C       3.979716      12.136678      11.809011       0.093072      25.983336 0.33355038E+03  0.73603487E+04                                 7.708640                            6.167144       0.213428       2.082028                    0.999740      26.057519      73.263593       0.649129       0.427600      -1.054125      -0.044590      -0.018634      -0.000894       0.048335      -0.005992      -0.008445      -0.012119      -0.015160      -0.138746      -0.049436       0.015619       0.033817              8.575912       7.945161       1.267076      -0.878843       5.133341       1.376515      12.649233          -0.000755
          196              C       4.413500      13.591618       8.477062       0.590931      23.271867 0.26450289E+03  0.55958160E+04                                 7.719396                            5.897697      -0.368248       1.930096                    0.998899      23.378069      67.776826       0.587094       0.493135      -1.001224      -0.016261      -0.054025      -0.013393       0.057987      -0.043905      -0.068848       0.043314       0.005939       0.075843      -0.065884      -0.043060       0.108945              9.072790       9.638750       3.362619       1.836444      11.699869      -0.140690       5.879753           0.000735
          197              C       5.427344      14.622404       8.887696      -0.028105      41.472715 0.45368527E+03  0.10748206E+05                                10.469110                            7.133334      -0.129432       1.958241                    0.999113      27.923940      79.801602       0.614700       0.420593      -1.064732       0.022458       0.033807      -0.000954       0.040598      -0.002238       0.006261      -0.022807      -0.016412       0.096601      -0.025000      -0.018169       0.043169             13.325420      16.536931       2.770872       0.382710      17.450983       3.297682       5.988345           0.010915
          198              C       4.974645      -2.134848       9.253329      -0.154365      39.093133 0.47724198E+03  0.11576854E+05                                10.226297                            7.435736      -0.174641       1.905265                    0.998959      31.167422      93.425889       0.581184       0.434451      -1.044590       0.027200       0.002693      -0.012777       0.030172      -0.014631       0.002529      -0.020815       0.039555       0.059733      -0.040648       0.010173       0.030474             12.355303      12.811151       1.124695       0.223272      18.003737       3.867582       6.251020           0.003027
          199              C       6.786702      14.341179       8.994574      -0.035156      41.799713 0.46767735E+03  0.11143692E+05                                10.476614                            7.216909      -0.087292       1.969451                    0.999184      27.987125      79.733762       0.615511       0.417626      -1.068576      -0.008121       0.034781       0.018005       0.039998      -0.004025       0.016288      -0.027172      -0.017976       0.083418      -0.028879      -0.018041       0.046920             13.147171      15.878734      -1.014639      -0.595989      17.132644       3.994098       6.430135           0.013579
          200              C       7.398287      13.080221       8.428311       0.593038      22.803954 0.25895854E+03  0.54479752E+04                                 7.579873                            5.824327      -0.393631       1.922078                    0.998611      23.261270      67.185193       0.592664       0.491239      -1.002485       0.023909      -0.045202       0.004329       0.051318       0.076960      -0.029205      -0.039869       0.038952      -0.125999      -0.070420      -0.044467       0.114886              8.698655       8.358089      -3.115882       1.127200      10.471785       1.484883       7.266091           0.000864
          201              C      12.055160      12.612843       8.552064       0.098199      24.659641 0.32545026E+03  0.71700309E+04                                 7.547954                            6.157342       0.194130       2.084771                    0.999367      26.062689      74.311259       0.636409       0.436851      -1.043758      -0.008261      -0.009413       0.048668       0.050253      -0.036284      -0.009726      -0.023608      -0.059224       0.062989      -0.061812       0.013287       0.048525              8.372003      10.515036       2.678856      -0.218932       7.440485       1.586429       7.160490          -0.001498
          202              C       0.499356      13.402752       8.940197      -0.215484      32.161171 0.47955587E+03  0.11597938E+05                                 8.896438                            7.397190      -0.026658       1.967656                    0.997901      30.481314      89.980694       0.591887       0.427884      -1.053016      -0.007797      -0.003216      -0.011310       0.014108       0.016206      -0.006907      -0.020143      -0.022293       0.002203      -0.021025      -0.012054       0.033078              9.878080      11.613702       2.980658       0.869125       8.845947       2.882704       9.174591           0.003129
          203              C       0.443872      14.066863      10.177725       0.194731      29.086073 0.40749051E+03  0.94340821E+04                                 8.554621                            6.963707      -0.187112       1.971653                    0.999410      25.672037      73.437594       0.592829       0.446267      -1.045073       0.026286       0.018204       0.011139       0.033859       0.010063       0.010083       0.004444      -0.005616      -0.015538      -0.013619      -0.003753       0.017372              9.825780      11.718098       4.048788       2.156820       8.714425       3.299277       9.044819          -0.003988
          204              C      11.877359      13.890675      10.914616      -0.207954      30.306382 0.44009958E+03  0.10355963E+05                                 8.382191                            6.976076       0.349518       2.092782                    0.999394      29.271752      83.596076       0.627717       0.414670      -1.067630      -0.014443      -0.000736       0.006065       0.015683      -0.006100      -0.006440       0.010717      -0.025516       0.000882      -0.015654      -0.005309       0.020964              9.171801      11.697903       3.553699       1.231560       7.685259       2.224215       8.132240           0.003940
          205              C      10.879908      13.096824      10.408355       0.112428      24.566423 0.31830736E+03  0.69574191E+04                                 7.464948                            6.046774       0.076816       2.044347                    0.999708      25.790552      72.682369       0.650538       0.430757      -1.049906       0.023918      -0.016444      -0.034653       0.045203      -0.036999      -0.018761      -0.017135       0.000751       0.018969      -0.051335       0.017409       0.033926              8.231440      10.387389       2.764322       0.658311       7.106133       2.134702       7.200797          -0.000471
          206              C       1.596426      14.908846      10.657735      -0.251326      29.530333 0.45448791E+03  0.10879079E+05                                 8.488273                            7.136570      -0.389913       1.870996                    0.995749      30.271104      89.813599       0.608903       0.420231      -1.054477      -0.035914       0.001220       0.069575       0.078307       0.017359       0.002124       0.031730       0.013269       0.076289      -0.041820      -0.002110       0.043931              9.775536       9.375108       2.357284       2.894604       9.291531       2.659915      10.659967           0.000024
          207              C       1.533376      -2.612745      12.088392      -0.168309      26.503050 0.42288283E+03  0.99746019E+04                                 7.985743                            6.948747      -0.260706       1.903690                    0.998465      30.004148      89.325036       0.606466       0.428178      -1.046096       0.078978       0.020431      -0.067622       0.105961       0.017396       0.013930       0.029809       0.012868       0.006980      -0.033444      -0.007605       0.041049              8.972757       7.587399       1.765768       2.647673       8.123839       2.494604      11.207032          -0.000034
          208              C       2.777983      -1.816829      12.439025      -0.250163      29.811353 0.44694796E+03  0.10640127E+05                                 8.543487                            7.070593      -0.232303       1.920989                    0.996225      30.076141      88.614522       0.613381       0.419456      -1.056334      -0.063313      -0.032526       0.016280       0.073017       0.013358       0.016403       0.023158       0.034472       0.017918      -0.033997      -0.003995       0.037993              9.999867       7.866609       1.852707       2.066307       8.024858       2.562509      14.108133           0.000044
          209              C       2.890212      -1.425322      13.918432       0.194272      30.048667 0.37699712E+03  0.85189020E+04                                 8.651481                            6.607858       0.040522       2.045833                    0.999475      24.897118      69.263825       0.624088       0.434325      -1.057264      -0.001126       0.004832      -0.036346       0.036683       0.012812       0.000424       0.010615      -0.022676       0.039083      -0.024082       0.002148       0.021935             10.418922       8.176697      -0.407333       1.816233       5.687973       3.303743      17.392096          -0.003939
          210              C       4.031417      -1.605344      14.614073      -0.208398      30.172535 0.40346139E+03  0.92761786E+04                                 8.293716                            6.614772       0.473985       2.133591                    0.999788      28.636238      80.452992       0.655058       0.406686      -1.074402       0.017182       0.018876       0.012653       0.028489      -0.000627      -0.018163      -0.001183       0.000995      -0.001197      -0.018115      -0.000213       0.018327              9.333442       8.385742      -0.431945       1.942926       5.236832       2.250683      14.377750           0.004169
          211              C       4.093206      -1.239616      15.934102       0.113800      24.913148 0.30516948E+03  0.65873287E+04                                 7.494827                            5.877455       0.336073       2.132382                    0.999522      25.240688      70.235087       0.668450       0.424491      -1.055840      -0.042713       0.016963      -0.007216       0.046521       0.010677       0.006393      -0.030884      -0.034825      -0.128333      -0.054692       0.004089       0.050603              8.486582       8.096626      -0.862839       1.207633       4.914576       2.026383      12.448544          -0.000965
          212              C       1.778010      -0.909108      14.615948      -0.196235      30.796172 0.42774342E+03  0.99895265E+04                                 8.486999                            6.855258       0.397192       2.110676                    0.999532      28.967930      82.301526       0.636574       0.411998      -1.069815      -0.005597       0.020203      -0.001387       0.021010      -0.010435       0.015200       0.001831       0.014457      -0.014720      -0.018612      -0.003097       0.021708              9.549290       7.833435      -1.124383       0.108144       5.862529       3.042759      14.951907           0.003450
          213              C       1.935635      -0.591149      15.939727       0.098236      27.663330 0.36121313E+03  0.81830289E+04                                 8.280767                            6.569967      -0.155099       1.967072                    0.998715      26.857097      78.117178       0.603339       0.448120      -1.035238       0.057974       0.013583      -0.004633       0.059724      -0.007786      -0.003620      -0.014922      -0.018235      -0.152806      -0.053805       0.014489       0.039316              9.390122       8.887379      -1.218721       0.548193       5.955458       2.832678      13.327529          -0.000375
          214              C       4.429893       2.184895       0.431260       0.569616      23.953228 0.26916216E+03  0.57008453E+04                                 7.778976                            5.880717      -0.224669       1.974093                    0.998886      23.358665      67.047366       0.600210       0.481812      -1.010316      -0.019233       0.051067       0.010745       0.055616       0.038332       0.056711       0.035232      -0.008532       0.188941      -0.074128      -0.032209       0.106336              9.258148       9.856718      -3.048318      -1.083804      12.924427      -0.640892       4.993300          -0.000820
          215              C       5.431127       1.064417       0.251256      -0.040969      42.714623 0.47138528E+03  0.11248581E+05                                10.643416                            7.244340       0.007768       1.998962                    0.999327      28.079499      79.924379       0.614797       0.417497      -1.069196       0.020336      -0.036356       0.006870       0.042220       0.002573      -0.012633      -0.007176      -0.000827       0.054798      -0.014436      -0.010440       0.024876             13.632750      15.907802      -3.445434      -0.256808      19.813948       0.726437       5.176499           0.009707
          216              C       4.969601      17.764853       0.170629      -0.147683      38.687472 0.46118759E+03  0.11097334E+05                                10.171730                            7.321739      -0.152788       1.915209                    0.999220      30.856471      92.262428       0.583960       0.435895      -1.043232       0.026321       0.004306       0.009007       0.028151       0.015139      -0.002103      -0.004217       0.042562       0.092885      -0.041754       0.010123       0.031632             12.399437      12.092017      -1.689146      -0.221673      20.016121       0.865960       5.090172           0.002740
          217              C       6.823271       1.298604       0.075002      -0.025435      41.118393 0.45289660E+03  0.10715038E+05                                10.372508                            7.112020      -0.185793       1.941557                    0.998916      27.761191      79.046108       0.618149       0.418811      -1.066839      -0.013069      -0.035515      -0.001619       0.037877       0.001430      -0.005273      -0.013395      -0.002490       0.140871      -0.025406      -0.024452       0.049857             13.022892      14.781688       0.666954      -0.119017      19.183834       0.988466       5.103154           0.011719
          218              C       7.461337       2.624797       0.253131       0.611843      22.086625 0.25670589E+03  0.53854729E+04                                 7.451317                            5.805833      -0.411695       1.918990                    0.998890      22.961317      66.092504       0.592917       0.492407      -1.002509       0.021901       0.045735      -0.016193       0.053231      -0.082753       0.014537      -0.018360       0.070299      -0.177538      -0.068394      -0.053839       0.122233              8.518642       6.971039       3.228677      -1.064218      11.467022       0.104789       7.117863           0.000595
          219              C       7.004855       9.772453       9.273955       0.116585      24.417163 0.31344941E+03  0.68341031E+04                                 7.463020                            6.013022       0.152918       2.073518                    0.999733      25.661611      72.545587       0.649445       0.432563      -1.047403       0.010037      -0.002629      -0.048008       0.049116      -0.037054       0.004856      -0.013891      -0.033324       0.069886      -0.052440       0.011669       0.040771              8.277755      10.341984       2.669918      -0.789495       8.560576       1.623244       5.930705          -0.000505
          220              C       5.967052       8.901979       9.080826      -0.215970      31.815819 0.45704288E+03  0.10912007E+05                                 8.787339                            7.194307       0.037933       1.991171                    0.998349      30.013547      87.784241       0.604096       0.424671      -1.055910       0.003711       0.014090       0.008518       0.016878       0.009188      -0.008889      -0.022589      -0.009280       0.034342      -0.018971      -0.013396       0.032367              9.718189      11.366875       3.070004      -0.106246      10.177118       2.657193       7.610575           0.003473
          221              C       6.032624       7.949900       8.088929       0.198760      28.894150 0.39357246E+03  0.90069539E+04                                 8.443299                            6.800304      -0.055449       2.018493                    0.999566      25.130063      70.800365       0.607421       0.440619      -1.051442      -0.027295      -0.023302      -0.012006       0.037843       0.009644       0.006582       0.000026       0.003463      -0.029543      -0.012960      -0.002799       0.015759              9.587134      11.489513       4.001129       1.289745       9.640988       3.185039       7.630902          -0.003990
          222              C       7.249489       7.929613       7.367038      -0.198695      29.924602 0.42360796E+03  0.98691747E+04                                 8.293479                            6.835948       0.353430       2.095393                    0.999597      28.952358      82.164555       0.635513       0.413680      -1.068701       0.011064      -0.005937       0.003385       0.013004      -0.011935      -0.001149       0.011546      -0.030812      -0.013686      -0.017901      -0.008071       0.025971              9.013840      11.839645       3.428313       0.239200       8.419995       2.053345       6.781879           0.003145
          223              C       8.219198       8.812918       7.629543       0.090765      24.999849 0.31887528E+03  0.69693321E+04                                 7.515392                            6.028256       0.180034       2.072891                    0.999788      25.982178      73.096124       0.655756       0.427360      -1.052531      -0.018659       0.019820       0.040578       0.048863      -0.043836      -0.009622      -0.010179       0.002738       0.053910      -0.055512       0.020637       0.034874              8.240857      10.412582       2.652435      -0.054959       8.167187       2.168424       6.142802          -0.001021
          224              C       4.895202       7.005394       7.770172      -0.237311      28.507756 0.41852027E+03  0.97951965E+04                                 8.245263                            6.822476      -0.162330       1.952085                    0.996552      29.248962      85.281275       0.627496       0.417060      -1.058476       0.020900       0.010266      -0.079211       0.082563       0.008512       0.005871       0.029745       0.006149      -0.009708      -0.032188       0.000865       0.031323              9.429277       8.968716       2.341855       2.699977       8.428046       1.789203      10.891070           0.000038
          225              C       4.719923       6.690448       6.371391      -0.151737      26.309749 0.39099217E+03  0.90306868E+04                                 7.901625                            6.632820      -0.099631       1.959926                    0.999114      29.115035      85.379957       0.628483       0.421949      -1.051411      -0.068097      -0.044315       0.081797       0.115290       0.000936       0.021066       0.022614       0.006518      -0.032934      -0.034572       0.004611       0.029961              8.999126       7.501131       1.996103       3.218937       7.711620       2.669339      11.784627          -0.000196
          226              C       3.591328       5.779797       5.990757      -0.247160      28.934200 0.41205460E+03  0.96019411E+04                                 8.324794                            6.764275      -0.139169       1.955234                    0.997358      29.338080      85.225397       0.631223       0.416408      -1.059383       0.063709       0.044149      -0.016689       0.079288       0.002962       0.019435       0.020548       0.012879       0.016173      -0.026890      -0.004712       0.031602              9.684391       7.408273       1.760043       1.854696       7.623271       2.315745      14.021629           0.000025
          227              C       3.476577       5.500623       4.550725       0.207659      30.102006 0.36815737E+03  0.82569277E+04                                 8.597909                            6.491608       0.028762       2.042507                    0.999340      24.616603      67.876488       0.636237       0.429242      -1.062053       0.001014       0.000228       0.038468       0.038482       0.010928       0.000909       0.002301      -0.018806       0.034768      -0.020212       0.007224       0.012988             10.319842       7.594748      -0.548750       1.596688       5.458555       2.796980      17.906223          -0.004187
          228              C       4.568603       5.006740       3.808209      -0.208553      31.635373 0.43735062E+03  0.10272255E+05                                 8.653709                            6.947783       0.337948       2.084939                    0.999640      29.360774      83.695202       0.630051       0.413899      -1.068430       0.001318      -0.013664      -0.008792       0.016302      -0.011714       0.021949      -0.006524       0.010426      -0.006010      -0.020705      -0.008889       0.029594              9.725681       7.480973      -1.231990      -0.336373       5.912367       2.937874      15.783704           0.003683
          229              C       4.491682       4.748195       2.456304       0.101576      27.058396 0.35564025E+03  0.80230180E+04                                 8.134036                            6.506766      -0.126793       1.978788                    0.998515      26.707125      77.439048       0.608175       0.446427      -1.036541      -0.051472      -0.005234       0.000470       0.051739       0.002461      -0.000699      -0.007277      -0.023795      -0.140138      -0.047358       0.011207       0.036151              9.130710       8.141785      -1.504819       0.238053       6.036468       2.502160      13.213876          -0.000992
          230              C       2.331589       5.773789       3.800709      -0.208319      30.238967 0.42081860E+03  0.97547883E+04                                 8.261114                            6.736626       0.530787       2.147335                    0.999772      28.877569      80.842800       0.653374       0.404409      -1.078434      -0.010818      -0.005555      -0.015760       0.019906      -0.007736      -0.015608       0.003533       0.006846      -0.005386      -0.015099      -0.005063       0.020162              9.100442       8.105789      -0.688624       1.508833       5.066922       1.415439      14.128616           0.004260
          231              C       2.325284       5.537090       2.433804       0.093128      25.981851 0.33352726E+03  0.73597208E+04                                 7.708456                            6.167009       0.213375       2.082043                    0.999740      26.056247      73.259751       0.649123       0.427611      -1.054117       0.044591      -0.018609      -0.000899       0.048327       0.006009       0.008440      -0.012111      -0.015212      -0.138768      -0.049440       0.015591       0.033849              8.575711       7.945009      -1.267056       0.878877       5.133233       1.376449      12.648890          -0.000772
          232              C       1.891500       2.188206      17.852269       0.590950      23.271302 0.26449121E+03  0.55955566E+04                                 7.719485                            5.897689      -0.368429       1.930038                    0.998899      23.378405      67.779687       0.587071       0.493155      -1.001205       0.016263      -0.054028      -0.013383       0.057988       0.043931       0.068853       0.043298       0.005929       0.075749      -0.065904      -0.043040       0.108944              9.073022       9.639080      -3.362815      -1.836502      11.700194      -0.140628       5.879791           0.000738
          233              C       0.877656       3.218992      18.262903      -0.028166      41.477310 0.45372856E+03  0.10749574E+05                                10.470117                            7.133814      -0.129637       1.958159                    0.999112      27.925633      79.809802       0.614656       0.420609      -1.064713      -0.022460       0.033810      -0.000969       0.040602       0.002228      -0.006278      -0.022797      -0.016412       0.096510      -0.024990      -0.018152       0.043142             13.327043      16.538942      -2.771442      -0.382874      17.453280       3.298168       5.988907           0.010897
          234              C       1.330355       4.464740      18.628536      -0.154429      39.096572 0.47728169E+03  0.11578115E+05                                10.227041                            7.436126      -0.174750       1.905212                    0.998959      31.169053      93.433490       0.581156       0.434460      -1.044579      -0.027204       0.002706      -0.012797       0.030185       0.014643      -0.002537      -0.020800       0.039569       0.059646      -0.040639       0.010183       0.030456             12.356453      12.812111      -1.124766      -0.223303      18.005795       3.868038       6.251453           0.002997
          235              C      12.128298       2.937767      18.369781      -0.035220      41.804854 0.46772637E+03  0.11145242E+05                                10.477709                            7.217425      -0.087572       1.969340                    0.999184      27.988990      79.742563       0.615467       0.417642      -1.068557       0.008124       0.034789       0.018007       0.040006       0.004034      -0.016294      -0.027157      -0.017982       0.083378      -0.028873      -0.018032       0.046905             13.148911      15.880557       1.015119       0.596112      17.135358       3.994789       6.430818           0.013554
          236              C      11.516713       1.676809      17.803518       0.593064      22.802914 0.25893949E+03  0.54475242E+04                                 7.579848                            5.824220      -0.393827       1.922020                    0.998611      23.261438      67.187382       0.592648       0.491257      -1.002466      -0.023904      -0.045209       0.004316       0.051321      -0.076962       0.029205      -0.039861       0.038953      -0.126058      -0.070416      -0.044477       0.114893              8.698772       8.358218       3.116111      -1.127159      10.472107       1.484916       7.265991           0.000868
          237              C       5.750160      11.989745       0.823143       0.098175      24.660526 0.32545983E+03  0.71703157E+04                                 7.548151                            6.157417       0.194054       2.084730                    0.999367      26.063569      74.314880       0.636406       0.436849      -1.043756      -0.008248       0.009451      -0.048684       0.050274       0.036282       0.009718      -0.023599      -0.059247       0.062917      -0.061801       0.013277       0.048524              8.372318      10.515501      -2.679059       0.218983       7.440761       1.586532       7.160694          -0.001500
          238              C       6.804356      11.199836       0.435010      -0.215514      32.162598 0.47957737E+03  0.11598604E+05                                 8.896700                            7.397339      -0.026638       1.967646                    0.997901      30.482326      89.984663       0.591882       0.427882      -1.053016      -0.007789       0.003228       0.011284       0.014086      -0.016212       0.006924      -0.020139      -0.022290       0.002133      -0.021011      -0.012074       0.033085              9.878460      11.614348      -2.980899      -0.869090       8.846279       2.882773       9.174755           0.003128
          239              C       6.748872       5.731901      17.947896       0.194705      29.086428 0.40749570E+03  0.94342301E+04                                 8.554654                            6.963720      -0.187010       1.971681                    0.999410      25.672329      73.438482       0.592832       0.446263      -1.045076       0.026288      -0.018208      -0.011129       0.033859      -0.010083      -0.010081       0.004460      -0.005600      -0.015594      -0.013620      -0.003781       0.017400              9.825870      11.718305      -4.048848      -2.156739       8.714491       3.299269       9.044812          -0.003990
          240              C       5.572359       5.908089      17.211005      -0.208020      30.309377 0.44014687E+03  0.10357390E+05                                 8.382761                            6.976439       0.349481       2.092734                    0.999395      29.273944      83.604561       0.627700       0.414669      -1.067627      -0.014448       0.000720      -0.006043       0.015678       0.006105       0.006444       0.010747      -0.025517       0.000858      -0.015654      -0.005339       0.020994              9.172543      11.698966      -3.554139      -1.231748       7.685894       2.224479       8.132769           0.003937
          241              C       4.574908       6.701940      17.717266       0.112430      24.566820 0.31830660E+03  0.69574433E+04                                 7.465139                            6.046811       0.076628       2.044286                    0.999708      25.791061      72.685546       0.650524       0.430763      -1.049895       0.023907       0.016444       0.034665       0.045206       0.036997       0.018749      -0.017131       0.000743       0.018828      -0.051312       0.017366       0.033946              8.231752      10.387973      -2.764524      -0.658290       7.106353       2.134801       7.200930          -0.000477
          242              C       7.901426       4.889918      17.467886      -0.251304      29.529327 0.45446981E+03  0.10878521E+05                                 8.488078                            7.136436      -0.389895       1.871017                    0.995748      30.270122      89.809711       0.608909       0.420232      -1.054478      -0.035917      -0.001222      -0.069560       0.078295      -0.017353      -0.002106       0.031742       0.013274       0.076359      -0.041838      -0.002109       0.043947              9.775321       9.375016      -2.357276      -2.894464       9.291334       2.659801      10.659613           0.000023
          243              C       7.838376       4.408509      16.037229      -0.168310      26.503299 0.42288811E+03  0.99747637E+04                                 7.985759                            6.948762      -0.260665       1.903690                    0.998466      30.004668      89.326934       0.606469       0.428174      -1.046098       0.078980      -0.020429       0.067652       0.105981      -0.017408      -0.013949       0.029791       0.012860       0.006848      -0.033426      -0.007626       0.041052              8.972768       7.587466      -1.765760      -2.647675       8.123930       2.494511      11.206907          -0.000035
          244              C       9.082983       3.612593      15.686596      -0.250173      29.810269 0.44693134E+03  0.10639585E+05                                 8.543208                            7.070418      -0.232247       1.921032                    0.996223      30.074766      88.608580       0.613397       0.419450      -1.056342      -0.063303       0.032521      -0.016251       0.072999      -0.013362      -0.016395       0.023180       0.034478       0.018051      -0.034027      -0.003978       0.038005              9.999505       7.866454      -1.852713      -2.066230       8.024629       2.562386      14.107433           0.000042
          245              C       9.195212       3.221086      14.207189       0.194341      30.046350 0.37696481E+03  0.85180053E+04                                 8.651179                            6.607689       0.040482       2.045847                    0.999475      24.895764      69.259806       0.624079       0.434340      -1.057253      -0.001116      -0.004865       0.036349       0.036690      -0.012821      -0.000415       0.010593      -0.022712       0.038931      -0.024076       0.002174       0.021902             10.418508       8.176435       0.407297      -1.816199       5.687802       3.303591      17.391286          -0.003942
          246              C      10.336417       3.401108      13.511548      -0.208375      30.171880 0.40344955E+03  0.92758544E+04                                 8.293684                            6.614741       0.473883       2.133575                    0.999788      28.635594      80.451412       0.655049       0.406694      -1.074395       0.017186      -0.018907      -0.012616       0.028496       0.000612       0.018180      -0.001186       0.000946      -0.001163      -0.018139      -0.000196       0.018335              9.333415       8.385650       0.431947      -1.942825       5.236833       2.250721      14.377762           0.004169
          247              C      10.398206       3.035380      12.191519       0.113742      24.914714 0.30519202E+03  0.65879262E+04                                 7.495020                            5.877587       0.336070       2.132343                    0.999521      25.242026      70.239027       0.668458       0.424479      -1.055849      -0.042716      -0.016982       0.007219       0.046531      -0.010662      -0.006400      -0.030890      -0.034769      -0.128302      -0.054691       0.004117       0.050574              8.486807       8.096753       0.862854      -1.207589       4.914700       2.026494      12.448969          -0.000963
          248              C       8.083010       2.704872      13.509673      -0.196225      30.795332 0.42772799E+03  0.99890547E+04                                 8.486808                            6.855113       0.397233       2.110693                    0.999532      28.967298      82.298700       0.636585       0.411996      -1.069819      -0.005576      -0.020232       0.001425       0.021035       0.010417      -0.015216       0.001810       0.014401      -0.014677      -0.018597      -0.003100       0.021697              9.549077       7.833201       1.124322      -0.108197       5.862393       3.042682      14.951637           0.003450
          249              C       8.240635       2.386913      12.185894       0.098156      27.664919 0.36123676E+03  0.81836630E+04                                 8.280822                            6.569983      -0.154712       1.967158                    0.998717      26.858443      78.120471       0.603368       0.448093      -1.035258       0.057991      -0.013599       0.004634       0.059744       0.007806       0.003636      -0.014915      -0.018192      -0.152775      -0.053796       0.014494       0.039302              9.390177       8.887435       1.218742      -0.548166       5.955456       2.832688      13.327640          -0.000372
          250              C      10.734893       4.414693       8.943947       0.569618      23.952712 0.26915944E+03  0.57007483E+04                                 7.778785                            5.880649      -0.224605       1.974124                    0.998885      23.358086      67.044519       0.600222       0.481806      -1.010323      -0.019238      -0.051061      -0.010746       0.055613      -0.038293      -0.056713       0.035249      -0.008526       0.188997      -0.074098      -0.032249       0.106347              9.257788       9.856290       3.048077       1.083772      12.923867      -0.640898       4.993206          -0.000822
          251              C      11.736127       5.535171       9.123951      -0.040887      42.708053 0.47131717E+03  0.11246469E+05                                10.642160                            7.243713       0.007974       1.999055                    0.999327      28.077092      79.913926       0.614841       0.417485      -1.069211       0.020335       0.036355      -0.006855       0.042216      -0.002592       0.012616      -0.007174      -0.000818       0.054962      -0.014436      -0.010473       0.024909             13.630770      15.905566       3.444740       0.256743      19.810784       0.726342       5.175961           0.009711
          252              C      11.274601       6.837735       9.204578      -0.147636      38.683962 0.46114758E+03  0.11096080E+05                                10.171012                            7.321371      -0.152680       1.915263                    0.999220      30.854736      92.254635       0.583983       0.435889      -1.043241       0.026315      -0.004315      -0.008981       0.028138      -0.015123       0.002092      -0.004223       0.042540       0.093008      -0.041758       0.010089       0.031669             12.398308      12.091140       1.689091       0.221644      20.013918       0.865905       5.089868           0.002747
          253              C       0.518271       5.300984       9.300205      -0.025402      41.115054 0.45286882E+03  0.10714148E+05                                10.371755                            7.111700      -0.185555       1.941647                    0.998916      27.760007      79.040236       0.618180       0.418799      -1.066853      -0.013069       0.035503       0.001624       0.037867      -0.001421       0.005268      -0.013394      -0.002497       0.140921      -0.025407      -0.024465       0.049872             13.021607      14.780472      -0.666471       0.118998      19.181531       0.988383       5.102818           0.011738
          254              C       1.156337       3.974791       9.122076       0.611818      22.087895 0.25672770E+03  0.53860002E+04                                 7.451415                            5.805981      -0.411511       1.919038                    0.998891      22.961385      66.091343       0.592929       0.492391      -1.002525       0.021885      -0.045733       0.016208       0.053227       0.082758      -0.014528      -0.018368       0.070293      -0.177442      -0.068396      -0.053824       0.122220              8.518614       6.970978      -3.228505       1.064211      11.466816       0.104808       7.118047           0.000589
          255              C       0.699855      14.830135       0.101252       0.116574      24.417437 0.31345060E+03  0.68341503E+04                                 7.463106                            6.013038       0.152839       2.073489                    0.999733      25.661892      72.547007       0.649442       0.432564      -1.047400       0.010030       0.002603       0.048023       0.049128       0.037047      -0.004868      -0.013895      -0.033345       0.069790      -0.052421       0.011645       0.040776              8.277924      10.342251      -2.670004       0.789553       8.560754       1.623315       5.930768          -0.000508
          256              C      12.272052      15.700609       0.294381      -0.215996      31.816935 0.45705942E+03  0.10912510E+05                                 8.787533                            7.194418       0.037957       1.991164                    0.998350      30.014348      87.787260       0.604094       0.424668      -1.055910       0.003712      -0.014093      -0.008503       0.016873      -0.009184       0.008907      -0.022588      -0.009284       0.034271      -0.018958      -0.013407       0.032364              9.718476      11.367394      -3.070147       0.106352      10.177355       2.657219       7.610678           0.003471
          257              C      12.337624      16.652688       1.286278       0.198726      28.894894 0.39358308E+03  0.90072589E+04                                 8.443409                            6.800362      -0.055344       2.018519                    0.999566      25.130582      70.802101       0.607423       0.440615      -1.051445      -0.027293       0.023310       0.011993       0.037843      -0.009668      -0.006580       0.000039       0.003479      -0.029616      -0.012972      -0.002824       0.015796              9.587323      11.489911      -4.001231      -1.289674       9.641111       3.185041       7.630946          -0.003992
          258              C       0.944489      16.672975       2.008169      -0.198770      29.928551 0.42366824E+03  0.98709805E+04                                 8.294258                            6.836440       0.353316       2.095311                    0.999597      28.955155      82.175536       0.635487       0.413681      -1.068696       0.011072       0.005955      -0.003423       0.013030       0.011942       0.001154       0.011581      -0.030818      -0.013776      -0.017899      -0.008109       0.026008              9.014828      11.841137      -3.428910      -0.239305       8.420919       2.053618       6.782427           0.003142
          259              C       1.914198      15.789670       1.745664       0.090744      25.001618 0.31889373E+03  0.69699048E+04                                 7.515911                            6.028507       0.179687       2.072766                    0.999788      25.983713      73.103677       0.655723       0.427371      -1.052514      -0.018639      -0.019809      -0.040604       0.048872       0.043833       0.009612      -0.010184       0.002752       0.053776      -0.055488       0.020594       0.034894              8.241555      10.413702      -2.652778       0.055012       8.167802       2.168629       6.143162          -0.001026
          260              C      11.200202      -0.405806       1.605035      -0.237294      28.506962 0.41850648E+03  0.97947821E+04                                 8.245122                            6.822381      -0.162340       1.952096                    0.996551      29.248179      85.278279       0.627498       0.417062      -1.058476       0.020907      -0.010267       0.079195       0.082549      -0.008510      -0.005864       0.029749       0.006153      -0.009606      -0.032184       0.000858       0.031326              9.429129       8.968698      -2.341888      -2.699862       8.427912       1.789115      10.890776           0.000036
          261              C      11.024923      -0.090860       3.003816      -0.151730      26.309702 0.39099267E+03  0.90306987E+04                                 7.901558                            6.632779      -0.099521       1.959949                    0.999115      29.115280      85.380606       0.628492       0.421943      -1.051415      -0.068100       0.044315      -0.081824       0.115311      -0.000945      -0.021076       0.022607       0.006514      -0.033094      -0.034593       0.004626       0.029967              8.999035       7.501157      -1.996070      -3.218890       7.711591       2.669247      11.784358          -0.000197
          262              C       9.896328       0.819791       3.384450      -0.247169      28.933158 0.41203839E+03  0.96014364E+04                                 8.324563                            6.764125      -0.139084       1.955287                    0.997356      29.336829      85.220263       0.631234       0.416406      -1.059388       0.063702      -0.044146       0.016657       0.079274      -0.002962      -0.019428       0.020555       0.012878       0.016335      -0.026887      -0.004729       0.031616              9.684108       7.408145      -1.760061      -1.854658       7.623084       2.315658      14.021093           0.000023
          263              C       9.781577       1.098965       4.824482       0.207721      30.100086 0.36813101E+03  0.82561979E+04                                 8.597648                            6.491456       0.028747       2.042522                    0.999340      24.615492      67.873108       0.636232       0.429253      -1.062045       0.001006      -0.000207      -0.038465       0.038478      -0.010938      -0.000902       0.002290      -0.018835       0.034628      -0.020205       0.007254       0.012951             10.319500       7.594537       0.548707      -1.596695       5.458410       2.796881      17.905555          -0.004187
          264              C      10.873603       1.592848       5.566998      -0.208555      31.635216 0.43734705E+03  0.10272136E+05                                 8.653670                            6.947755       0.337946       2.084937                    0.999641      29.360526      83.693976       0.630054       0.413899      -1.068432       0.001303       0.013685       0.008764       0.016303       0.011702      -0.021963      -0.006537       0.010388      -0.005970      -0.020715      -0.008882       0.029597              9.725652       7.480873       1.231947       0.336326       5.912338       2.937883      15.783746           0.003683
          265              C      10.796682       1.851393       6.918903       0.101510      27.059680 0.35565920E+03  0.80235255E+04                                 8.134082                            6.506778      -0.126475       1.978858                    0.998517      26.708258      77.441871       0.608199       0.446405      -1.036557      -0.051487       0.005253      -0.000470       0.051756      -0.002442       0.000709      -0.007267      -0.023756      -0.140125      -0.047352       0.011228       0.036124              9.130760       8.141845       1.504841      -0.238048       6.036470       2.502167      13.213966          -0.000987
          266              C       8.636589       0.825799       5.574498      -0.208301      30.238264 0.42080477E+03  0.97543944E+04                                 8.261031                            6.736545       0.530743       2.147335                    0.999772      28.876953      80.840957       0.653373       0.404413      -1.078431      -0.010821       0.005574       0.015730       0.019890       0.007720       0.015626       0.003534       0.006802      -0.005354      -0.015118      -0.005044       0.020161              9.100372       8.105672       0.688614      -1.508750       5.066880       1.415476      14.128565           0.004260
          267              C       8.630284       1.062498       6.941403       0.093064      25.983823 0.33355703E+03  0.73605383E+04                                 7.708747                            6.167212       0.213383       2.082008                    0.999740      26.057872      73.265000       0.649124       0.427601      -1.054124       0.044594       0.018625       0.000897       0.048335      -0.005987      -0.008451      -0.012115      -0.015165      -0.138731      -0.049432       0.015619       0.033813              8.576050       7.945253       1.267092      -0.878867       5.133409       1.376562      12.649489          -0.000767
          268              C       8.196500      -0.392442      10.273352       0.590923      23.272034 0.26450476E+03  0.55958703E+04                                 7.719455                            5.897731      -0.368267       1.930089                    0.998899      23.378242      67.777611       0.587089       0.493137      -1.001222       0.016265       0.054021       0.013391       0.057984      -0.043900      -0.068851       0.043324       0.005947       0.075843      -0.065879      -0.043072       0.108951              9.072872       9.638830       3.362673       1.836454      11.699995      -0.140689       5.879790           0.000728
          269              C       7.182656      -1.423228       9.862718      -0.028100      41.472759 0.45368510E+03  0.10748207E+05                                10.469139                            7.133346      -0.129454       1.958233                    0.999113      27.923943      79.801780       0.614697       0.420594      -1.064730      -0.022459      -0.033804       0.000943       0.040596      -0.002243       0.006258      -0.022806      -0.016406       0.096624      -0.024999      -0.018174       0.043174             13.325469      16.536996       2.770911       0.382717      17.451049       3.297696       5.988362           0.010915
          270              C       7.635355      15.334024       9.497085      -0.154362      39.092964 0.47723968E+03  0.11576790E+05                                10.226309                            7.435747      -0.174693       1.905253                    0.998958      31.167252      93.425502       0.581180       0.434454      -1.044587      -0.027194      -0.002692       0.012765       0.030162      -0.014630       0.002530      -0.020818       0.039543       0.059738      -0.040644       0.010167       0.030477             12.355321      12.811124       1.124687       0.223268      18.003809       3.867595       6.251030           0.003028
          271              C       5.823298      -1.142003       9.755840      -0.035165      41.800177 0.46768322E+03  0.11143865E+05                                10.476670                            7.216941      -0.087299       1.969446                    0.999184      27.987344      79.734475       0.615512       0.417624      -1.068577       0.008124      -0.034778      -0.018011       0.039999      -0.004024       0.016288      -0.027162      -0.017979       0.083410      -0.028877      -0.018033       0.046910             13.147244      15.878832      -1.014617      -0.595990      17.132729       3.994130       6.430170           0.013581
          272              C       5.211713       0.118955      10.322103       0.593036      22.804156 0.25896123E+03  0.54480486E+04                                 7.579926                            5.824364      -0.393661       1.922065                    0.998611      23.261439      67.185893       0.592661       0.491240      -1.002484      -0.023904       0.045207      -0.004334       0.051321       0.076962      -0.029198      -0.039871       0.038958      -0.126008      -0.070427      -0.044461       0.114888              8.698716       8.358156      -3.115910       1.127206      10.471862       1.484899       7.266131           0.000859
          273              N       1.650649       0.747513       9.498960      -0.209835      35.932589 0.52439374E+03  0.12733572E+05                                 9.221055                            7.485339      -0.146620       1.973262                    0.999306      28.054271      78.164701       0.629530       0.400679      -1.090237      -0.102440      -0.058415      -0.059973       0.132299      -0.040937      -0.042720      -0.000349      -0.001859       0.011463      -0.060081       0.001659       0.058421             10.544154      13.477308       3.504109      -0.448256       9.880473       1.967480       8.274682           0.056061
          274              N       9.505418      13.941659       2.135672      -0.219107      35.066829 0.51819523E+03  0.12521924E+05                                 8.981453                            7.392291       0.040276       2.032244                    0.999475      27.927140      77.141622       0.640962       0.395454      -1.095898       0.009089       0.020369       0.129731       0.131634      -0.025024       0.005232      -0.019794       0.043449      -0.148316      -0.056168      -0.003290       0.059458             10.078454      10.482604      -1.636097       1.205171       6.584770       2.540725      13.167988           0.058007
          275              N       9.246913       8.182865      16.982250      -0.222770      35.621555 0.54425230E+03  0.13318069E+05                                 9.081480                            7.592643      -0.111709       1.979390                    0.999279      28.343353      78.866295       0.630156       0.397207      -1.094342      -0.000873      -0.008943      -0.135248       0.135546      -0.031797       0.005670      -0.007190       0.039238      -0.156427      -0.053052      -0.010998       0.064050             10.051458      10.113579      -2.031002       0.994479       7.012778       2.170054      13.028018           0.058313
          276              N       4.496726       3.424809      10.179600      -0.220627      37.067273 0.53237854E+03  0.12959746E+05                                 9.388921                            7.524679      -0.080452       1.990690                    0.999420      28.187145      78.303839       0.630875       0.398829      -1.092901       0.095339       0.082528       0.025639       0.128676      -0.050590      -0.021433       0.021521       0.001939       0.025529      -0.054857      -0.008351       0.063208             10.738619      13.714497       3.284908      -1.011092      11.346692       2.248134       7.154669           0.054447
          277              N       7.955649       1.048251      18.626661      -0.209822      35.931725 0.52437167E+03  0.12732970E+05                                 9.221136                            7.485333      -0.146765       1.973230                    0.999306      28.053742      78.164394       0.629508       0.400695      -1.090220      -0.102416       0.058393       0.059969       0.132269       0.040953       0.042723      -0.000365      -0.001886       0.011413      -0.060103       0.001679       0.058424             10.544343      13.477582      -3.504161       0.448377       9.880652       1.967575       8.274794           0.056017
          278              N       3.200418      10.660929       7.239535      -0.219143      35.068157 0.51821923E+03  0.12522613E+05                                 8.981523                            7.392353       0.040392       2.032263                    0.999475      27.928018      77.143667       0.640976       0.395442      -1.095909       0.009090      -0.020365      -0.129766       0.131668       0.025028      -0.005233      -0.019792       0.043461      -0.148216      -0.056140      -0.003309       0.059449             10.078486      10.482640       1.636095      -1.205114       6.584776       2.540728      13.168042           0.058027
          279              N       2.941913      11.615899      11.143371      -0.222804      35.622950 0.54427853E+03  0.13318839E+05                                 9.081576                            7.592727      -0.111618       1.979403                    0.999280      28.344242      78.868536       0.630166       0.397197      -1.094352      -0.000871       0.008939       0.135280       0.135578       0.031803      -0.005674      -0.007186       0.039251      -0.156338      -0.053022      -0.011021       0.064043             10.051522      10.113670       2.031012      -0.994455       7.012812       2.170057      13.028083           0.058332
          280              N      10.801726      -1.629045      17.946021      -0.220602      37.066364 0.53235537E+03  0.12959113E+05                                 9.389009                            7.524676      -0.080619       1.990656                    0.999420      28.186458      78.303143       0.630852       0.398846      -1.092883       0.095313      -0.082509      -0.025625       0.128643       0.050613       0.021423       0.021509       0.001921       0.025494      -0.054874      -0.008341       0.063214             10.738814      13.714691      -3.284890       1.011148      11.346979       2.248313       7.154771           0.054406
          281              N      10.959351      12.451663       9.251454      -0.209843      35.932469 0.52439198E+03  0.12733524E+05                                 9.221065                            7.485350      -0.146628       1.973261                    0.999306      28.054188      78.164569       0.629527       0.400682      -1.090234       0.102432       0.058415       0.059967       0.132291      -0.040938      -0.042720      -0.000353      -0.001864       0.011474      -0.060085       0.001665       0.058420             10.544158      13.477289       3.504096      -0.448274       9.880479       1.967485       8.274706           0.056055
          282              N       3.104582      -0.742483      16.614742      -0.219080      35.066056 0.51818353E+03  0.12521538E+05                                 8.981228                            7.392141       0.040302       2.032260                    0.999475      27.926782      77.139664       0.640979       0.395447      -1.095905      -0.009091      -0.020373      -0.129749       0.131653      -0.025023       0.005230      -0.019792       0.043458      -0.148307      -0.056165      -0.003293       0.059458             10.078152      10.482363      -1.636068       1.205109       6.584614       2.540603      13.167479           0.058017
          283              N       3.363087       5.016311       1.768164      -0.222750      35.620923 0.54424264E+03  0.13317735E+05                                 9.081265                            7.592498      -0.111672       1.979407                    0.999279      28.343064      78.864465       0.630174       0.397199      -1.094351       0.000875       0.008953       0.135263       0.135562      -0.031797       0.005670      -0.007190       0.039249      -0.156408      -0.053046      -0.011004       0.064050             10.051172      10.113368      -2.030965       0.994438       7.012625       2.169944      13.027523           0.058326
          284              N       8.113274       9.774367       8.570814      -0.220633      37.067014 0.53237419E+03  0.12959616E+05                                 9.388902                            7.524667      -0.080445       1.990695                    0.999420      28.186986      78.303393       0.630873       0.398831      -1.092899      -0.095333      -0.082525      -0.025636       0.128670      -0.050592      -0.021433       0.021516       0.001936       0.025543      -0.054861      -0.008346       0.063206             10.738588      13.714435       3.284870      -1.011111      11.346661       2.248136       7.154670           0.054442
          285              N       4.654351      12.150925       0.123753      -0.209831      35.932296 0.52437941E+03  0.12733230E+05                                 9.221296                            7.485430      -0.146796       1.973217                    0.999306      28.054025      78.165894       0.629497       0.400700      -1.090214       0.102416      -0.058378      -0.059975       0.132265       0.040961       0.042723      -0.000367      -0.001883       0.011393      -0.060108       0.001679       0.058429             10.544570      13.477934      -3.504304       0.448345       9.880858       1.967638       8.274918           0.056030
          286              N       9.409582       2.538247      11.510879      -0.219136      35.068059 0.51821553E+03  0.12522514E+05                                 8.981539                            7.392346       0.040360       2.032255                    0.999475      27.927947      77.143700       0.640973       0.395444      -1.095906      -0.009091       0.020368       0.129760       0.131663       0.025032      -0.005235      -0.019792       0.043456      -0.148223      -0.056141      -0.003311       0.059452             10.078534      10.482641       1.636086      -1.205142       6.584791       2.540770      13.168170           0.058028
          287              N       9.668087       1.583277       7.607043      -0.222801      35.622923 0.54427603E+03  0.13318780E+05                                 9.081616                            7.592737      -0.111650       1.979395                    0.999280      28.344212      78.868798       0.630162       0.397200      -1.094348       0.000871      -0.008937      -0.135275       0.135572       0.031806      -0.005675      -0.007183       0.039242      -0.156343      -0.053023      -0.011022       0.064045             10.051597      10.113688       2.031009      -0.994477       7.012842       2.170109      13.028260           0.058334
          288              N       1.808274      14.828221       0.804393      -0.220611      37.067202 0.53236724E+03  0.12959498E+05                                 9.389206                            7.524796      -0.080661       1.990636                    0.999420      28.186833      78.304959       0.630841       0.398850      -1.092879      -0.095312       0.082499       0.025630       0.128637       0.050620       0.021420       0.021511       0.001925       0.025481      -0.054878      -0.008341       0.063220             10.739084      13.715090      -3.285045       1.011136      11.347261       2.248393       7.154902           0.054416
          289              O       7.878728      14.680118       0.054376      -0.548305      43.420511 0.68679512E+03  0.17618581E+05                                10.043143                            8.283949      -0.217736       1.970619                    0.995083      28.837636      79.272497       0.637211       0.374696      -1.122643       0.013756       0.021181      -0.028660       0.038200      -0.006352       0.021513      -0.019717      -0.049569       0.028143      -0.039128      -0.001026       0.040154             11.670963       9.256782      -2.543800       0.783581      17.685699      -1.982935       8.070409           0.074911
          290              O       9.273394      11.261610      17.775392      -0.589379      30.362940 0.49962552E+03  0.11791158E+05                                 7.578316                            6.852876       0.748246       2.266278                    0.998843      28.228869      73.490696       0.736312       0.352478      -1.144365      -0.020359       0.002966      -0.002429       0.020717       0.051721      -0.003180       0.042031       0.154525       0.136631      -0.125659       0.051240       0.074419              7.871059      10.902345       0.469921      -1.555650       6.825199      -0.127969       5.885632           0.001755
          291              O       5.104528      10.082239      17.368508      -0.585895      28.675517 0.49421391E+03  0.11625248E+05                                 7.253584                            6.802562       0.836102       2.295165                    0.999138      28.075685      72.839330       0.741579       0.351125      -1.146105       0.020012      -0.009931       0.019962       0.029960      -0.099184       0.028239       0.045310       0.043633       0.082094      -0.132800       0.044072       0.088728              7.323106       5.818179      -0.212111       0.079873       7.552408       1.902508       8.598730           0.004267
          292              O       4.593823      14.902397       0.781892      -0.575093      38.278081 0.57244310E+03  0.14023117E+05                                 9.123167                            7.436366       0.059350       2.045677                    0.997170      28.730540      77.028042       0.690197       0.362260      -1.132828       0.009861      -0.005394      -0.047331       0.048648       0.006524      -0.029883      -0.035227       0.019559      -0.069321      -0.054175       0.005376       0.048799             10.466256      11.536454       4.295159      -3.152020      11.860352      -3.001308       8.001962           0.076833
          293              O      10.810553      12.126169       0.318757      -0.568088      43.925727 0.67781070E+03  0.17332580E+05                                10.083203                            8.197074      -0.123294       1.995167                    0.995859      29.012988      79.651506       0.644334       0.371741      -1.124762      -0.012266      -0.015253       0.039941       0.044479      -0.014024       0.030572      -0.021852      -0.050849       0.022617      -0.046528      -0.002702       0.049229             11.732423       9.364419      -4.042745       1.320833      17.539038      -2.192518       8.293811           0.069190
          294              O       9.797970      10.704913       1.678162      -0.585571      29.249483 0.48445018E+03  0.11353348E+05                                 7.382410                            6.744493       0.742954       2.267139                    0.998430      28.147554      73.194702       0.742250       0.352112      -1.143841       0.015590       0.013411      -0.005311       0.021239       0.069837      -0.004650       0.041951       0.142743       0.147333      -0.133471       0.052569       0.080902              7.606230       9.496846       0.444665      -2.382035       6.184243      -0.278861       7.137602           0.003294
          295              O       1.924286      12.068942       0.183754      -0.574331      42.539516 0.59801927E+03  0.14826277E+05                                 9.838365                            7.645446      -0.006842       2.024591                    0.996848      28.945668      78.341216       0.674012       0.366540      -1.128313      -0.027440       0.000653       0.030421       0.040973       0.016482      -0.020139      -0.032569       0.012430      -0.116977      -0.056228       0.004754       0.051474             11.600658      14.863640       5.708227      -2.995825      13.086606      -1.864578       6.851729           0.074649
          296              O       0.780559      11.909250       2.071921      -0.577181      30.729833 0.51931470E+03  0.12384708E+05                                 7.688078                            7.038931       0.722435       2.261954                    0.998578      28.216839      74.037505       0.717855       0.357778      -1.139193      -0.022161       0.003433      -0.024757       0.033404      -0.114128      -0.002512       0.001605       0.037662       0.140755      -0.139131       0.046727       0.092404              7.928687       6.958769      -1.111294      -1.279827       7.147759       2.001414       9.679534           0.003971
          297              O       1.573728       9.922470       9.320831      -0.548230      43.418215 0.68675964E+03  0.17617401E+05                                10.042687                            8.283678      -0.217842       1.970595                    0.995083      28.836964      79.269421       0.637230       0.374691      -1.122649       0.013776      -0.021182       0.028653       0.038202       0.006352      -0.021513      -0.019722      -0.049601       0.028192      -0.039145      -0.001023       0.040167             11.670233       9.256135       2.543505      -0.783538      17.684435      -1.982790       8.070128           0.074914
          298              O       2.968394       8.537154      10.350229      -0.589246      30.356351 0.49948974E+03  0.11787107E+05                                 7.577097                            6.851849       0.748438       2.266390                    0.998842      28.226106      73.479948       0.736385       0.352468      -1.144377      -0.020353      -0.002955       0.002480       0.020715      -0.051714       0.003189       0.042026       0.154534       0.136756      -0.125676       0.051276       0.074400              7.869706      10.900313      -0.469956       1.555371       6.823990      -0.127956       5.884816           0.001805
          299              O      11.409528       9.716525      10.757113      -0.585705      28.667894 0.49404046E+03  0.11620098E+05                                 7.252186                            6.801273       0.836448       2.295347                    0.999137      28.071952      72.825264       0.741668       0.351115      -1.146118       0.020020       0.009892      -0.019870       0.029892       0.099184      -0.028241       0.045302       0.043632       0.082250      -0.132816       0.044113       0.088702              7.321666       5.817067       0.212151      -0.079947       7.550797       1.902103       8.597135           0.004289
          300              O      10.898823       9.700191       8.593315      -0.574954      38.268133 0.57227825E+03  0.14017973E+05                                 9.121335                            7.435123       0.059550       2.045780                    0.997170      28.727752      77.015795       0.690284       0.362243      -1.132849       0.009896       0.005356       0.047290       0.048610      -0.006548       0.029862      -0.035225       0.019549      -0.069180      -0.054131       0.005337       0.048794             10.463814      11.533538      -4.293640       3.151189      11.857302      -3.000586       8.000603           0.076878
          301              O       4.505553      12.476419       9.056450      -0.568013      43.923727 0.67778179E+03  0.17331644E+05                                10.082876                            8.196912      -0.123427       1.995136                    0.995859      29.012381      79.649206       0.644339       0.371742      -1.124761      -0.012280       0.015248      -0.039931       0.044473       0.014021      -0.030572      -0.021858      -0.050893       0.022663      -0.046546      -0.002696       0.049242             11.731847       9.363925       4.042407      -1.320790      17.537993      -2.192355       8.293622           0.069188
          302              O       3.492970      13.897675       7.697045      -0.585395      29.239506 0.48423904E+03  0.11347091E+05                                 7.380537                            6.742866       0.743377       2.267351                    0.998430      28.143177      73.177597       0.742371       0.352096      -1.143861       0.015586      -0.013420       0.005224       0.021221      -0.069828       0.004659       0.041932       0.142737       0.147497      -0.133480       0.052611       0.080869              7.604217       9.494124      -0.444677       2.381312       6.182613      -0.278830       7.135915           0.003339
          303              O       8.229286      12.533646       9.191453      -0.574222      42.531307 0.59790251E+03  0.14822571E+05                                 9.836865                            7.644553      -0.006778       2.024637                    0.996848      28.943778      78.332433       0.674074       0.366526      -1.128331      -0.027462      -0.000620      -0.030398       0.040971      -0.016492       0.020120      -0.032571       0.012427      -0.116862      -0.056195       0.004733       0.051462             11.598505      14.860699      -5.706616       2.995240      13.083960      -1.864271       6.850855           0.074690
          304              O       7.085559      12.693338       7.303286      -0.576952      30.719678 0.51909184E+03  0.12377998E+05                                 7.686242                            7.037300       0.722790       2.262156                    0.998576      28.212152      74.019713       0.717961       0.357766      -1.139209      -0.022161      -0.003401       0.024662       0.033330       0.114122       0.002511       0.001600       0.037665       0.140872      -0.139145       0.046767       0.092378              7.926742       6.957009       1.111101       1.279430       7.145965       2.000845       9.677253           0.003996
          305              O       4.731272      -1.480942      18.696038      -0.548262      43.419889 0.68678299E+03  0.17618177E+05                                10.043019                            8.283855      -0.217826       1.970596                    0.995082      28.837393      79.271394       0.637218       0.374694      -1.122645      -0.013734      -0.021204       0.028664       0.038208      -0.006359       0.021511      -0.019722      -0.049563       0.028119      -0.039121      -0.001037       0.040158             11.670815       9.256628      -2.543765       0.783573      17.685527      -1.982922       8.070291           0.074925
          306              O       3.336606       1.937566       0.975022      -0.589355      30.361328 0.49959113E+03  0.11790138E+05                                 7.578047                            6.852641       0.748298       2.266311                    0.998842      28.228051      73.487807       0.736325       0.352478      -1.144365       0.020357      -0.003016       0.002450       0.020725       0.051731      -0.003179       0.042018       0.154514       0.136654      -0.125657       0.051241       0.074417              7.870771      10.901942       0.469912      -1.555594       6.824932      -0.127964       5.885439           0.001728
          307              O       7.505472       3.116937       1.381906      -0.585904      28.675179 0.49420605E+03  0.11625016E+05                                 7.253529                            6.802509       0.836161       2.295187                    0.999138      28.075503      72.838680       0.741582       0.351125      -1.146105      -0.019999       0.009903      -0.019942       0.029929      -0.099188       0.028242       0.045304       0.043637       0.082109      -0.132804       0.044075       0.088729              7.323051       5.818127      -0.212110       0.079895       7.552368       1.902500       8.598659           0.004248
          308              O       8.016177      -1.703221      17.968522      -0.575069      38.276406 0.57241513E+03  0.14022239E+05                                 9.122844                            7.436142       0.059416       2.045703                    0.997170      28.730106      77.025970       0.690215       0.362256      -1.132833      -0.009862       0.005372       0.047335       0.048649       0.006532      -0.029879      -0.035223       0.019545      -0.069299      -0.054163       0.005365       0.048797             10.465845      11.535921       4.294918      -3.151880      11.859887      -3.001206       8.001728           0.076823
          309              O       1.799447       1.073007      18.431657      -0.568054      43.925095 0.67779962E+03  0.17332217E+05                                10.083098                            8.197003      -0.123346       1.995157                    0.995859      29.012741      79.650520       0.644337       0.371741      -1.124762       0.012248       0.015279      -0.039943       0.044485      -0.014032       0.030563      -0.021857      -0.050832       0.022582      -0.046512      -0.002718       0.049230             11.732290       9.364299      -4.042677       1.320810      17.538863      -2.192501       8.293707           0.069213
          310              O       2.812030       2.494263      17.072252      -0.585601      29.248866 0.48443698E+03  0.11352964E+05                                 7.382337                            6.744430       0.743002       2.267162                    0.998430      28.147108      73.193362       0.742249       0.352115      -1.143838      -0.015589      -0.013358       0.005292       0.021201       0.069847      -0.004640       0.041941       0.142730       0.147350      -0.133470       0.052562       0.080908              7.606151       9.496741       0.444666      -2.382006       6.184181      -0.278856       7.137529           0.003212
          311              O      10.685714       1.130234      18.566660      -0.574307      42.537955 0.59799601E+03  0.14825538E+05                                 9.838084                            7.645268      -0.006819       2.024604                    0.996848      28.945256      78.339359       0.674024       0.366537      -1.128317       0.027446      -0.000631      -0.030423       0.040978       0.016487      -0.020135      -0.032563       0.012417      -0.116947      -0.056214       0.004744       0.051470             11.600283      14.863085       5.707974      -2.995730      13.086191      -1.864536       6.851572           0.074641
          312              O      11.829441       1.289926      16.678493      -0.577204      30.729886 0.51931583E+03  0.12384743E+05                                 7.688092                            7.038942       0.722463       2.261962                    0.998578      28.216879      74.037645       0.717854       0.357779      -1.139192       0.022154      -0.003405       0.024741       0.033384      -0.114131      -0.002510       0.001597       0.037665       0.140758      -0.139135       0.046729       0.092406              7.928701       6.958759      -1.111305      -1.279808       7.147794       2.001434       9.679551           0.003934
          313              O      11.036272       3.276706       9.429583      -0.548244      43.418407 0.68676268E+03  0.17617495E+05                                10.042690                            8.283672      -0.217768       1.970616                    0.995083      28.837077      79.269712       0.637233       0.374688      -1.122651      -0.013799       0.021171      -0.028655       0.038206       0.006346      -0.021519      -0.019720      -0.049617       0.028213      -0.039158      -0.001013       0.040171             11.670243       9.256135       2.543508      -0.783537      17.684449      -1.982789       8.070145           0.074907
          314              O       9.641606       4.662022       8.400185      -0.589277      30.357552 0.49951565E+03  0.11787881E+05                                 7.577319                            6.852048       0.748385       2.266362                    0.998842      28.226632      73.482013       0.736371       0.352471      -1.144374       0.020355       0.002938      -0.002470       0.020714      -0.051712       0.003187       0.042029       0.154528       0.136743      -0.125671       0.051271       0.074400              7.869938      10.900614      -0.469968       1.555416       6.824227      -0.127964       5.884974           0.001774
          315              O       1.200472       3.482651       7.993301      -0.585706      28.668154 0.49404637E+03  0.11620276E+05                                 7.252238                            6.801320       0.836396       2.295328                    0.999137      28.072087      72.825810       0.741664       0.351115      -1.146117      -0.020043      -0.009894       0.019872       0.029908       0.099188      -0.028235       0.045301       0.043636       0.082241      -0.132815       0.044107       0.088708              7.321721       5.817118       0.212154      -0.079947       7.550862       1.902126       8.597182           0.004288
          316              O       1.711177       3.498985      10.157099      -0.574923      38.267034 0.57225878E+03  0.14017367E+05                                 9.121133                            7.434973       0.059529       2.045779                    0.997170      28.727403      77.014341       0.690295       0.362241      -1.132852      -0.009903      -0.005354      -0.047290       0.048612      -0.006549       0.029861      -0.035221       0.019550      -0.069177      -0.054127       0.005335       0.048792             10.463563      11.533259      -4.293506       3.151107      11.856986      -3.000506       8.000444           0.076881
          317              O       8.104447       0.722757       9.693964      -0.568013      43.923637 0.67777880E+03  0.17331542E+05                                10.082831                            8.196864      -0.123378       1.995151                    0.995860      29.012379      79.649050       0.644345       0.371740      -1.124764       0.012301      -0.015239       0.039930       0.044474       0.014016      -0.030584      -0.021857      -0.050915       0.022686      -0.046566      -0.002683       0.049249             11.731803       9.363871       4.042396      -1.320787      17.537934      -2.192354       8.293603           0.069182
          318              O       9.117030      -0.698499      11.053369      -0.585390      29.240366 0.48425758E+03  0.11347638E+05                                 7.380677                            6.742992       0.743329       2.267326                    0.998430      28.143656      73.179277       0.742364       0.352095      -1.143861      -0.015587       0.013435      -0.005241       0.021235      -0.069826       0.004660       0.041937       0.142736       0.147475      -0.133478       0.052607       0.080871              7.604362       9.494301      -0.444681       2.381359       6.182744      -0.278838       7.136043           0.003387
          319              O       4.380714       0.665530       9.558961      -0.574192      42.530254 0.59788511E+03  0.14822023E+05                                 9.836677                            7.644421      -0.006798       2.024636                    0.996848      28.943471      78.331148       0.674083       0.366524      -1.128333       0.027468       0.000617       0.030395       0.040972      -0.016492       0.020119      -0.032569       0.012430      -0.116860      -0.056193       0.004733       0.051461             11.598266      14.860401      -5.706477       2.995181      13.083657      -1.864233       6.850739           0.074697
          320              O       5.524441       0.505838      11.447128      -0.576951      30.720241 0.51910417E+03  0.12378372E+05                                 7.686354                            7.037399       0.722726       2.262132                    0.998577      28.212380      74.020695       0.717953       0.357768      -1.139207       0.022186       0.003403      -0.024670       0.033353       0.114125       0.002516       0.001600       0.037669       0.140861      -0.139147       0.046763       0.092384              7.926860       6.957118       1.111122       1.279447       7.146082       2.000892       9.677381           0.003998

******************************************************
Auxiliary information for the entire system
The total spin magnetic moment of the unit cell is   7.999534
The total net atomic charge of the unit cell is   0.000003
Accuracy of reproducing the electrostatic potential in the unit cell:
  The inner radius (bohr) =    5.0000
  The outer radius (bohr) =   12.0000
  Valid grid points have density less than (e/(bohr^3)) =    0.0001
  The number of valid grid points were=        74338
  The rms potential error without charges in kcal/mol is=      5.19511
  The rms potential error with partial charges in kcal/mol is=      0.74242
  The RRMSE value at monopole order=      0.14291
  The rms potential error with partial charges and cloud penetration in kcal/mol is=      0.74258
  The RRMSE value at monopole order with cloud penetration is=      0.14294
  The rms potential error with partial charges and atomic dipoles in kcal/mol is=      0.29556
  The RRMSE value at dipole order=      0.05689
  The rms potential error with partial charges, atomic dipoles and cloud penetration in kcal/mol is=      0.28842
  The RRMSE value at dipole order with cloud penetration=      0.05552

******************************************************
The electron densities and ab initio electrostatic potential were computed in VASP using the PBE functional and
projector augmented wave method. See the main text of the journal article for a description of computational details.
The atomic charges, dipoles, and quadrupoles were computed with the DDEC6 method as described in
(a) T. A. Manz and N. Gabaldon Limas, RSC Adv. 6 (2016) 47771-47801 DOI: 10.1039/c6ra04656h
(b) N. Gabaldon Limas and T. A. Manz, RSC Adv. 8 (2018) 2678-2707 DOI: 10.1039/c7ra11829e.
For each atom in the material, the electron cloud parameters were fit to the spherically averaged atom-in-material
electron density using radial positions for which this density was between 10^-4 and 10^-2 electrons per cubic bohr.
The polarizabilities, dispersion coefficients, and quantum Drude oscillator (QDO) parameters were fit using the MCLF method.
The magnetic structure of the system was optimized in VASP from the default ferromagnetic initial guess using spin polarization.
The atomic spin moments (ASMs) were computed on this optimized magnetic structure using the DDEC6 partition as inputs
to the method of T. A. Manz and D. S. Sholl, J. Chem. Theory Comput. 7 (2011) 4146-4164 DOI: 10.1021/ct200539n.
The RMSE and RRMSE were computed using a uniform grid with Ewald summation.
