# Supplementary material for: A collection of forcefield precursors for metal–organic frameworks
Source: RSC Adv. 2019 Nov 13;9(63):36492–507. doi: 10.1039/c9ra07327b (PMC9075174; doi:10.1039/c9ra07327b)
Supplement: RA-009-C9RA07327B-s4800 [file RA-009-C9RA07327B-s4800.xyz]

  218
jmolscript: load "" {1 1 1} spacegroup "x,y,z" unitcell [{     11.347500     0.000000     0.000000 }, {     -3.692511    11.192638     0.000000 }, {     -0.361903    -2.553556    21.045560 }]
Mn    -0.294673     4.732363     5.063351     0.799817
Mn     7.587759     3.906719    15.982209     0.799781
Mn    -0.180951    -1.276778    10.522780     0.963508
Mn     3.827494     5.596319     0.000000     0.956503
H     -2.223997     6.578034     6.751416     0.097075
H      4.291249     4.503650    18.322265     0.104627
H      3.671956     4.840086    16.139840     0.132040
H      1.430350     6.830085     3.327303     0.101263
H      1.138542     2.309179    18.983095     0.096482
H      0.435725     2.576868    16.832239     0.116883
H      3.280103     8.194071     3.413590     0.135115
H      3.512877     7.423722     7.336482     0.127871
H      0.494484     0.405914     7.936281     0.101312
H      7.770631     8.434110     6.684070     0.129340
H      1.688025     6.074742     7.144968     0.095865
H      5.606718     8.148650     5.909593     0.117068
H      4.781265     9.443765     6.185290     0.125848
H      8.582806     3.913799     3.203134     0.085878
H      6.835448     2.453131     2.935856     0.137210
H      7.878052     0.752063     6.421000     0.134507
H     -2.832278     8.725669     2.759073     0.145758
H      5.573947     8.734649     3.579850     0.097824
H      4.965363    10.116589     4.007075     0.102462
H     -1.074431     8.726969     9.491548     0.092876
H      0.383873     8.754550     7.723721     0.126927
H      1.437832     3.021904    14.363595     0.125162
H      0.569003     4.244240    14.805551     0.126975
H      2.387651     5.674385    14.300458     0.088464
H      3.182098     4.431435    13.770110     0.093591
H     -1.465429     6.891523     2.931647     0.097140
H      1.885067     0.513751     6.115840     0.134809
H     -0.131020    10.553643     4.703683     0.126256
H      0.777268     9.441717     5.335049     0.114992
H      9.624601     2.220983     6.555692     0.094307
H      6.372661    -0.427962     4.154394     0.122630
H      5.416963     0.749833     3.773469     0.122053
H      0.875266     7.153808    11.101533     0.127580
H      4.310889     5.257980    11.865487     0.125719
H      8.699210     2.538326    11.854964     0.112519
H      6.957457    10.445518     5.391872     0.120321
H      7.228948    10.516546     3.847128     0.137174
H      1.653307     4.147997    12.038060     0.124189
H      0.763881     5.308769    12.599977     0.123179
H      8.736617     3.556204     0.772372     0.122097
H      5.769405    -0.172134     6.399955     0.099427
H      4.785134     0.976267     5.993775     0.092961
H      5.397622     6.819031    10.585917     0.085880
H      2.072141     8.650904     9.832486     0.076985
H      9.517083     2.061048    14.294144     0.097090
H      3.001837     4.135432     2.723295     0.104617
H      3.621130     3.798996     4.905720     0.132036
H      5.862736     1.808997    17.718257     0.101276
H      6.154544     6.329903     2.062465     0.096476
H      6.857361     6.062214     4.213321     0.116885
H      4.012983     0.445011    17.631970     0.135129
H      3.780209     1.215360    13.709078     0.127885
H      6.798602     8.233168    13.109279     0.101312
H     -0.477545     0.204972    14.361490     0.129352
H      5.605061     2.564340    13.900592     0.095883
H      1.686368     0.490432    15.135967     0.117075
H      2.511821    -0.804683    14.860270     0.125856
H     -1.289720     4.725283    17.842426     0.085890
H      0.457638     6.185951    18.109704     0.137228
H     -0.584966     7.887019    14.624560     0.134517
H     10.125364    -0.086587    18.286487     0.145775
H      1.719139    -0.095567    17.465710     0.097835
H      2.327723    -1.477507    17.038485     0.102471
H      8.367517    -0.087887    11.554012     0.092886
H      6.909213    -0.115468    13.321839     0.126927
H      5.855254     5.617178     6.681965     0.125161
H      6.724083     4.394842     6.240009     0.126975
H      4.905435     2.964697     6.745102     0.088469
H      4.110988     4.207647     7.275450     0.093592
H      8.758515     1.747559    18.113913     0.097155
H      5.408019     8.125331    14.929720     0.134809
H      7.424106    -1.914561    16.341877     0.126255
H      6.515818    -0.802635    15.710511     0.114989
H     -2.331515     6.418099    14.489868     0.094318
H      0.920425     9.067044    16.891166     0.122634
H      1.876123     7.889249    17.272091     0.122061
H      6.417820     1.485274     9.944027     0.127580
H      2.982197     3.381102     9.180073     0.125723
H     -1.406124     6.100756     9.190596     0.112527
H      0.335629    -1.806436    15.653688     0.120329
H      0.064138    -1.877464    17.198432     0.137192
H      5.639779     4.491085     9.007500     0.124188
H      6.529205     3.330313     8.445583     0.123183
H     -1.443531     5.082878    20.273188     0.122096
H      1.523681     8.811216    14.645605     0.099430
H      2.507952     7.662815    15.051785     0.092964
H      1.895464     1.820051    10.459643     0.085876
H      5.220945    -0.011822    11.213074     0.076976
C      9.917251     1.534220     9.783239     0.603793
C     -0.443875     3.908851     8.105277     0.576745
C      9.690159     2.996863    10.157850    -0.024337
C     -2.348030     7.012431     5.938636     0.083188
C      3.503605     4.112785    18.019840     0.107659
C      3.138653     4.317183    16.695022    -0.214029
C     -1.272504     4.088360     9.355383    -0.045643
C      1.863214     6.941530     4.143029     0.104738
C      1.655094     2.824485    18.407499     0.087722
C      1.226557     2.979980    17.107515    -0.208518
C      2.981635     7.768215     4.183647    -0.214710
C      3.645190     7.949130     5.386190     0.185702
C      3.115784     7.306408     6.504551    -0.206495
C      1.214153    -0.181321     7.887034     0.104851
C     -0.251831     4.003683     1.862743     0.598626
C      8.173462     8.129218     5.903700    -0.228626
C      7.945779     8.795412     4.693370     0.182562
C      1.972510     3.738373    16.198136     0.189184
C      2.010939     6.500670     6.383539     0.074604
C      4.937479     8.742568     5.534772    -0.263042
C      8.449771     3.258754     3.851127     0.102509
C      7.385598     2.382627     3.682973    -0.209306
C      7.145721     1.395295     4.643492     0.180381
C      8.008312     1.372985     5.740597    -0.203567
C     -2.729490     8.305614     3.582796    -0.199261
C      5.536553     9.387508     4.296662    -0.154663
C     -1.228932     9.326148     8.796623     0.098509
C     -0.339756     9.339538     7.736137    -0.210473
C     -0.538236    10.240601     6.684070     0.194432
C      1.476076     3.901150    14.773562    -0.257716
C      2.293809     4.808400    13.873444    -0.156936
C     -1.906931     7.193167     3.692654     0.094500
C      2.055656    -0.106176     6.788035    -0.201560
C      0.383089    10.313832     5.490155    -0.250866
C      9.056304     2.271996     5.821623     0.098551
C      6.005552     0.413757     4.467762    -0.246669
C      0.884175     6.474491     0.584856     0.597391
C      1.795427     7.052708    11.012300    -0.219022
C      3.823257     5.939418    11.461202    -0.211716
C      8.948224     3.252972    11.315356    -0.168533
C      6.960181     9.929435     4.571727    -0.251410
C      1.677694     5.002265    12.497064    -0.242969
C      9.042873     4.380252     0.465738    -0.163628
C      5.182706     0.142808     5.695349    -0.150877
C      4.475220     6.888102    10.680832     0.085781
C      2.530013     7.954988    10.245400     0.055139
C      2.446357     6.006313    11.638616     0.179566
C     -0.555352     6.037558     0.339254    -0.056710
C     -1.022906     4.804361     0.826249    -0.038698
C     -2.624165     7.104862    11.262321     0.603797
C      7.736961     4.730231    12.940283     0.576750
C     -2.397073     5.642219    10.887710    -0.024339
C      9.641116     1.626651    15.106924     0.083197
C      3.789481     4.526297     3.025720     0.107664
C      4.154433     4.321899     4.350538    -0.214021
C      8.565590     4.550722    11.690177    -0.045654
C      5.429872     1.697552    16.902531     0.104742
C      5.637992     5.814597     2.638061     0.087720
C      6.066529     5.659102     3.938045    -0.208509
C      4.311451     0.870867    16.861913    -0.214705
C      3.647896     0.689952    15.659370     0.185703
C      4.177302     1.332674    14.541009    -0.206480
C      6.078933     8.820403    13.158526     0.104849
C      7.544917     4.635399    19.182817     0.598629
C     -0.880376     0.509864    15.141860    -0.228619
C     -0.652693    -0.156330    16.352190     0.182564
C      5.320576     4.900709     4.847424     0.189184
C      5.282147     2.138412    14.662021     0.074608
C      2.355607    -0.103486    15.510788    -0.263041
C     -1.156685     5.380328    17.194433     0.102516
C     -0.092512     6.256455    17.362587    -0.209297
C      0.147365     7.243787    16.402068     0.180383
C     -0.715226     7.266097    15.304963    -0.203560
C     10.022576     0.333468    17.462764    -0.199251
C      1.756533    -0.748426    16.748898    -0.154664
C      8.522018    -0.687066    12.248937     0.098515
C      7.632842    -0.700456    13.309423    -0.210475
C      7.831322    -1.601519    14.361490     0.194428
C      5.817010     4.737932     6.271998    -0.257713
C      4.999277     3.830682     7.172116    -0.156935
C      9.200017     1.445915    17.352906     0.094511
C      5.237430     8.745258    14.257525    -0.201570
C      6.909997    -1.674750    15.555405    -0.250867
C     -1.763218     6.367086    15.223937     0.098559
C      1.287534     8.225325    16.577798    -0.246671
C      6.408911     2.164591    20.460704     0.597395
C      5.497659     1.586374    10.033260    -0.219024
C      3.469829     2.699664     9.584358    -0.211711
C     -1.655138     5.386110     9.730204    -0.168525
C      0.332905    -1.290353    16.473833    -0.251415
C      5.615392     3.636817     8.548496    -0.242970
C     -1.749787     4.258830    20.579822    -0.163638
C      2.110380     8.496274    15.350211    -0.150876
C      2.817866     1.750980    10.364728     0.085783
C      4.763073     0.684094    10.800160     0.055132
C      4.846729     2.632769     9.406944     0.179568
C      7.848438     2.601524    20.706306    -0.056715
C      8.315992     3.834721    20.219311    -0.038704
N      2.785809     3.383081    18.886496    -0.260667
N      1.391338    -1.063447     8.880805    -0.266996
N     -1.718610     6.531148     4.852896    -0.234029
N      9.299438     3.219962     4.890357    -0.245540
N      3.859236     7.881632    10.065881    -0.307387
N      1.371980     6.296177     5.208355    -0.245020
N      4.507277     5.256001     2.159064    -0.260680
N      9.594259    -1.490109    12.164755    -0.266987
N      9.011696     2.107934    16.192664    -0.234018
N     -2.006352     5.419120    16.155203    -0.245533
N      3.433850     0.757450    10.979679    -0.307406
N      5.921106     2.342905    15.837205    -0.245010
O     -0.590804     4.795957     7.200528    -0.589625
O     -0.598351     0.876385    10.480058    -0.604178
O      0.315795     2.920715     8.026356    -0.579931
O      9.196346     1.070978     8.872598    -0.600770
O      0.017291     4.612760     2.936697    -0.606257
O      0.001416     2.795751     1.624928    -0.597700
O      1.749228     5.564775     0.581910    -0.600968
O      1.113769     7.692867     0.736595    -0.605705
O      7.883890     3.843125    13.845032    -0.589630
O      7.891437     7.762697    10.565502    -0.604167
O      6.977291     5.718367    13.019204    -0.579929
O     -1.903260     7.568104    12.172962    -0.600792
O      7.275795     4.026322    18.108863    -0.606264
O      7.291670     5.843331    19.420632    -0.597663
O      5.543858     3.074307    20.463650    -0.600972
O      6.179317     0.946215    20.308965    -0.605711

The following XYZ coordinates are in angstroms. Other properties are in atomic units.
The sperically averaged electron density of each atom fit to a function of the form exp(a - br)
eigen_1, eigen_2 and eigen_3 are the three eigenvalues of traceless quadrupole moment tensor
  atom number  atomic symbol              X              Y              Z     net charge C6 coefficient C8 coefficient C10 coefficient fluctuating dipole atomic polarizability isotropic forcefield polarizability              a              b squared Pearson coefficient          <r^3>          <r^4>         wp_QDO          m_QDO          q_QDO       dipole_x       dipole_y       dipole_z         dipole            Qxy            Qxz            Qyz     Q(x^2-y^2)  Q(3z^2 - R^2)        eigen_1        eigen_2        eigen_3 static polarizability      alpha(xx)      alpha(xy)      alpha(xz)      alpha(yy)      alpha(yz)      alpha(zz) atomic spin moment
            1             Mn      -0.294673       4.732363       5.063351       0.799817     192.466756 0.47974382E+04  0.19236559E+06                                25.676290                           21.624717       0.415966       1.859713                    0.999462      61.117488     184.736496       0.417893       0.365530      -1.174903       0.051667      -0.053580       0.001224       0.074443      -0.110034      -0.022139      -0.022427      -0.015947       0.234340      -0.153656       0.071108       0.082547             29.485602      31.101181       8.255413      -0.546812      25.526209      -0.442279      31.829415           4.750079
            2             Mn       7.587759       3.906719      15.982209       0.799781     192.477841 0.47977706E+04  0.19238237E+06                                25.677199                           21.625415       0.415968       1.859701                    0.999462      61.119546     184.744732       0.417888       0.365528      -1.174903      -0.051650       0.053559      -0.001222       0.074416      -0.110011      -0.022140      -0.022428      -0.015932       0.234357      -0.153636       0.071083       0.082553             29.486700      31.102311       8.255781      -0.546857      25.527091      -0.442341      31.830700           4.750009
            3             Mn      -0.180951      -1.276778      10.522780       0.963508     181.386986 0.41012046E+04  0.15802453E+06                                25.177911                           20.397202       0.236061       1.858361                    0.998497      55.352960     163.666391       0.417861       0.380418      -1.163986       0.000000       0.000000      -0.000004       0.000004       0.097588       0.311585       0.120511       0.021065       0.072534      -0.301246      -0.080936       0.382182             29.828657      27.870235      -4.546783     -11.485216      35.585391      -2.853044      26.030345           4.823323
            4             Mn       3.827494       5.596319       0.000000       0.956503     194.556277 0.39308115E+04  0.14964747E+06                                26.165017                           19.812406       0.332384       1.884646                    0.999092      54.946755     160.741155       0.429631       0.374476      -1.170242       0.000000       0.000000       0.000005       0.000005       0.170588      -0.046154       0.029088      -0.503916      -0.859111      -0.305800      -0.141940       0.447739             33.292337      39.108745      -4.903306       1.708929      12.949874      -1.571874      47.818392           4.804005
            5              H      -2.223997       6.578034       6.751416       0.097075       1.014708 0.72744844E+01  0.70466342E+02                                 1.726102                            1.620306      -1.059075       2.370432                    0.997209       3.692385      10.622525       0.467201       1.353391      -0.691853       0.003161      -0.018875       0.041781       0.045955      -0.004576      -0.009502      -0.001729      -0.001772       0.043090      -0.014477      -0.003371       0.017848              1.765986       1.476819      -0.133912       0.208517       1.716369      -0.428447       2.104769          -0.000096
            6              H       4.291249       4.503650      18.322265       0.104627       1.200349 0.87693548E+01  0.88456580E+02                                 1.904608                            1.761651      -1.053692       2.388898                    0.996615       3.595732      10.343150       0.457552       1.327099      -0.699603       0.044571       0.021234       0.015803       0.051839       0.012276       0.004968      -0.001848       0.007928       0.015097      -0.016344       0.004542       0.011802              1.956527       2.488816       0.328338       0.452133       1.600968       0.111871       1.779796           0.000217
            7              H       3.671956       4.840086      16.139840       0.132040       0.975370 0.72637890E+01  0.69829871E+02                                 1.645284                            1.595465      -0.924499       2.450687                    0.998943       3.388082       9.483345       0.484825       1.314143      -0.702021       0.020001       0.019151      -0.018916       0.033535       0.012925       0.001251      -0.005067       0.004263       0.007178      -0.015528       0.003042       0.012486              1.651596       1.595523       0.198354      -0.181165       1.609757      -0.321489       1.749507           0.000958
            8              H       1.430350       6.830085       3.327303       0.101263       1.015743 0.71303129E+01  0.69133786E+02                                 1.765456                            1.631081      -1.245121       2.288393                    0.994559       3.807920      11.174369       0.451493       1.399180      -0.682064      -0.020036      -0.004733      -0.043462       0.048092       0.006207       0.004128      -0.002090       0.008100       0.024925      -0.012283       0.002276       0.010007              1.845828       1.807456       0.155924       0.509360       1.428586       0.231962       2.301441          -0.000313
            9              H       1.138542       2.309179      18.983095       0.096482       1.152756 0.85871487E+01  0.86061139E+02                                 1.835958                            1.729391      -1.041223       2.382326                    0.997064       3.638229      10.390568       0.467929       1.306076      -0.703251      -0.029177      -0.025404       0.028797       0.048228       0.011687      -0.000881      -0.010607       0.005692      -0.005429      -0.016025      -0.000224       0.016249              1.877101       1.807626       0.289041      -0.412515       1.649765      -0.286868       2.173913           0.000074
           10              H       0.435725       2.576868      16.832239       0.116883       0.919102 0.67671647E+01  0.65166166E+02                                 1.681243                            1.613548      -1.474805       2.177725                    0.992233       3.953092      11.798811       0.440862       1.442741      -0.672647      -0.026409      -0.010920      -0.010348       0.030393       0.005204       0.003739      -0.003856       0.011360       0.016747      -0.011915       0.003703       0.008212              1.702315       2.042893       0.366335       0.216501       1.598394       0.105646       1.465658           0.000008
           11              H       3.280103       8.194071       3.413590       0.135115       1.087198 0.84758816E+01  0.84631713E+02                                 1.769305                            1.724906      -1.052745       2.394274                    0.997295       3.481012       9.908701       0.465994       1.316368      -0.702186       0.009183       0.016527      -0.029773       0.035269       0.009479       0.000298      -0.009242       0.002367       0.021960      -0.015596       0.001924       0.013672              1.760781       1.672357       0.195520      -0.181348       1.672634      -0.206277       1.937352           0.000194
           12              H       3.512877       7.423722       7.336482       0.127871       0.946346 0.69501005E+01  0.66695259E+02                                 1.658644                            1.594073      -1.225189       2.303313                    0.996081       3.625780      10.450802       0.465528       1.371060      -0.688221       0.013949       0.002883       0.027682       0.031132       0.006559      -0.001076      -0.008371       0.003261      -0.001765      -0.010775      -0.000099       0.010874              1.665730       1.526110       0.053558       0.260368       1.387971       0.065942       2.083110           0.000079
           13              H       0.494484       0.405914       7.936281       0.101312       1.075580 0.74343724E+01  0.72944897E+02                                 1.843197                            1.671492      -1.330488       2.247361                    0.993661       3.891988      11.544232       0.442955       1.409274      -0.679845      -0.031077       0.037615       0.001745       0.048824      -0.012661      -0.000938      -0.006749       0.004165       0.005709      -0.015713       0.002510       0.013204              1.961071       2.274529      -0.695121      -0.132875       2.098012       0.139921       1.510671           0.000317
           14              H       7.770631       8.434110       6.684070       0.129340       0.955485 0.71937596E+01  0.69493682E+02                                 1.664059                            1.619753      -1.061086       2.387622                    0.996723       3.543540      10.182002       0.463600       1.367643      -0.690009      -0.013667       0.011141       0.030138       0.034917      -0.012986      -0.006776      -0.003786      -0.002552       0.027948      -0.019686       0.007620       0.012066              1.670929       1.619588      -0.104455      -0.154157       1.541799       0.258240       1.851399           0.000214
           15              H       1.688025       6.074742       7.144968       0.095865       1.031555 0.73970460E+01  0.71672586E+02                                 1.722846                            1.617425      -1.002960       2.398434                    0.997789       3.609267      10.252940       0.476639       1.326238      -0.698092      -0.013507      -0.020239       0.041973       0.048515       0.005855       0.003096      -0.008640       0.003746       0.045297      -0.016209      -0.001691       0.017900              1.760116       1.647854       0.224023      -0.303332       1.641907      -0.377495       1.990587           0.000073
           16              H       5.606718       8.148650       5.909593       0.117068       1.023966 0.80268954E+01  0.79772901E+02                                 1.747269                            1.706476      -1.130946       2.329953                    0.994593       3.812663      11.146971       0.453017       1.360454      -0.690250       0.018562      -0.012435       0.004511       0.022793      -0.000351       0.001718      -0.008073      -0.001901      -0.001395      -0.007908      -0.000779       0.008687              1.769288       2.092770      -0.321253       0.139175       1.809186      -0.152340       1.405906           0.000150
           17              H       4.781265       9.443765       6.185290       0.125848       0.977281 0.74392217E+01  0.71807430E+02                                 1.641136                            1.603507      -0.697574       2.543585                    0.999436       3.431298       9.564141       0.489574       1.296121      -0.705792      -0.004447       0.023113       0.013266       0.027018      -0.000112      -0.006791       0.004952      -0.005442      -0.004774      -0.009494       0.001233       0.008262              1.662022       1.476071      -0.105539      -0.111705       1.964117       0.345326       1.545878           0.000163
           18              H       8.582806       3.913799       3.203134       0.085878       1.024464 0.72321169E+01  0.70341919E+02                                 1.770681                            1.638342      -1.248834       2.278812                    0.993622       3.880438      11.390348       0.452462       1.391795      -0.683238       0.008341       0.027848      -0.033929       0.044680       0.006361       0.006815      -0.008441      -0.003954       0.004168      -0.014466       0.004673       0.009794              1.856414       1.524145       0.194487      -0.209993       1.968965      -0.593645       2.076133           0.000127
           19              H       6.835448       2.453131       2.935856       0.137210       1.018610 0.76378106E+01  0.74016188E+02                                 1.672389                            1.620460      -0.864956       2.487621                    0.999392       3.293062       9.118161       0.490240       1.289256      -0.708595      -0.019328       0.001539      -0.032338       0.037705       0.006255       0.008895      -0.006115      -0.000797       0.012700      -0.014507       0.003877       0.010630              1.670471       1.609644      -0.011540       0.312657       1.472931      -0.161567       1.928839           0.000042
           20              H       7.878052       0.752063       6.421000       0.134507       0.951530 0.69655903E+01  0.66680298E+02                                 1.653190                            1.587878      -1.039384       2.397979                    0.997768       3.486228       9.938157       0.471367       1.357399      -0.692024      -0.003232      -0.019984       0.027145       0.033862       0.007383       0.003357      -0.007553      -0.001358       0.009299      -0.012726       0.003358       0.009367              1.673910       1.492150       0.109299      -0.034015       1.841003      -0.309801       1.688577           0.000066
           21              H      -2.832278       8.725669       2.759073       0.145758       0.970907 0.70823442E+01  0.66612188E+02                                 1.558793                            1.514074      -0.801824       2.522740                    0.999795       3.021402       7.950622       0.536514       1.213804      -0.727325      -0.003014       0.016890      -0.033127       0.037306      -0.010288      -0.003297      -0.006093      -0.004312       0.022627      -0.016043       0.005171       0.010872              1.553162       1.323794      -0.065004       0.001179       1.442299      -0.226673       1.893392           0.000197
           22              H       5.573947       8.734649       3.579850       0.097824       1.136475 0.90952041E+01  0.91648845E+02                                 1.760101                            1.730128      -0.879216       2.443632                    0.997530       3.594859       9.998181       0.492512       1.234171      -0.719686       0.004205      -0.018878      -0.020082       0.027881       0.003887      -0.004108       0.003470      -0.000070       0.027282      -0.009945      -0.000673       0.010618              1.760564       1.578116      -0.019627      -0.061710       1.943154       0.438227       1.760422          -0.000014
           23              H       4.965363      10.116589       4.007075       0.102462       1.111362 0.83388760E+01  0.82025438E+02                                 1.719788                            1.642742      -0.801586       2.480598                    0.998146       3.477466       9.480787       0.513101       1.213563      -0.724467      -0.014619       0.023449      -0.008018       0.028772      -0.002046       0.000339      -0.009573       0.002580       0.002887      -0.010235       0.000675       0.009560              1.757224       1.820756      -0.484332       0.088422       2.104215      -0.139665       1.346703           0.000014
           24              H      -1.074431       8.726969       9.491548       0.092876       1.026059 0.72286559E+01  0.69980126E+02                                 1.749491                            1.623036      -1.027654       2.390156                    0.996580       3.683990      10.629001       0.462976       1.366565      -0.689506       0.011424      -0.031250       0.034448       0.047893      -0.011727      -0.000015      -0.011680      -0.000981      -0.001226      -0.016393      -0.000333       0.016726              1.805395       1.489236      -0.093253       0.072210       1.951000      -0.552319       1.975951           0.000210
           25              H       0.383873       8.754550       7.723721       0.126927       0.911901 0.65402096E+01  0.61664006E+02                                 1.606422                            1.537288      -1.032525       2.394554                    0.997731       3.502601       9.927309       0.479419       1.355034      -0.691940       0.023689      -0.020613      -0.001236       0.031426      -0.005600      -0.005234      -0.009053      -0.000290       0.005935      -0.013384       0.003641       0.009744              1.636844       1.857997      -0.437734      -0.049547       1.678708      -0.010813       1.373829           0.000052
           26              H       1.437832       3.021904      14.363595       0.125162       0.947740 0.73745094E+01  0.71074648E+02                                 1.608978                            1.598281      -0.726432       2.529398                    0.999092       3.449635       9.628801       0.489238       1.298986      -0.704935       0.004020      -0.019803      -0.018182       0.027183      -0.000144      -0.002162       0.005589      -0.016689       0.011739      -0.010653      -0.000324       0.010977              1.603520       1.338637      -0.005092      -0.013067       1.988535       0.155778       1.483387           0.000103
           27              H       0.569003       4.244240      14.805551       0.126975       0.925402 0.71668837E+01  0.69197257E+02                                 1.632131                            1.613970      -0.970767       2.416634                    0.996078       3.628956      10.438435       0.465431       1.362988      -0.690318      -0.023333       0.015627      -0.003659       0.028320      -0.003697      -0.000967      -0.004209       0.013238      -0.003995      -0.009264       0.001015       0.008249              1.632046       1.980518      -0.271041      -0.063205       1.496427      -0.035479       1.419193          -0.000030
           28              H       2.387651       5.674385      14.300458       0.088464       0.974845 0.75814908E+01  0.73989216E+02                                 1.664603                            1.637728      -0.913499       2.424702                    0.996175       3.768427      10.779598       0.473077       1.326661      -0.697322      -0.005103       0.023821       0.009946       0.026314       0.000645       0.000960       0.003157      -0.010454       0.005280      -0.006230      -0.000326       0.006556              1.664144       1.305718       0.014197      -0.006329       2.110265       0.265476       1.576449          -0.000006
           29              H       3.182098       4.431435      13.770110       0.093591       0.994304 0.78241829E+01  0.76697623E+02                                 1.667495                            1.650132      -0.865175       2.451407                    0.997047       3.678689      10.428612       0.478777       1.305058      -0.702599       0.022908      -0.015995      -0.009359       0.029465      -0.005518      -0.004823       0.001258       0.009040       0.001392      -0.007501      -0.002053       0.009555              1.664206       1.922753      -0.307322      -0.105814       1.544997      -0.058003       1.524868          -0.000011
           30              H      -1.465429       6.891523       2.931647       0.097140       1.063381 0.73989866E+01  0.72264086E+02                                 1.805051                            1.649505      -1.261865       2.274335                    0.994819       3.832802      11.216771       0.454767       1.379007      -0.685882       0.020729      -0.009644      -0.038925       0.045142      -0.005388      -0.003057      -0.004972       0.001759       0.025638      -0.011405       0.001111       0.010294              1.899901       1.783913      -0.254692      -0.520078       1.596721       0.404900       2.319069          -0.000035
           31              H       1.885067       0.513751       6.115840       0.134809       0.977693 0.72834776E+01  0.69613373E+02                                 1.614454                            1.572803      -0.790663       2.518299                    0.999800       3.230653       8.827361       0.503165       1.273624      -0.712146      -0.006558       0.024227      -0.024420       0.035018      -0.006672      -0.005209      -0.010177       0.005710       0.017884      -0.016108       0.004130       0.011978              1.608795       1.488887      -0.099086       0.063812       1.708859      -0.303146       1.628641           0.000384
           32              H      -0.131020      10.553643       4.703683       0.126256       1.057671 0.84313737E+01  0.82971165E+02                                 1.662735                            1.655955      -0.667143       2.557561                    0.999841       3.288279       8.899083       0.510325       1.219636      -0.725248      -0.010013       0.011857      -0.020813       0.025962      -0.002995       0.003022      -0.003757       0.003992       0.010641      -0.005890      -0.001485       0.007374              1.643147       1.726560       0.010929       0.241795       1.452798      -0.086529       1.750082           0.000018
           33              H       0.777268       9.441717       5.335049       0.114992       0.971169 0.73724898E+01  0.71762799E+02                                 1.691241                            1.638860      -1.100565       2.348929                    0.994628       3.739436      10.837066       0.460596       1.366158      -0.689194       0.011475      -0.020896      -0.000916       0.023857       0.001275      -0.000585      -0.002591      -0.012792      -0.007051      -0.005390      -0.002957       0.008347              1.715912       1.607943      -0.281822      -0.124413       2.172287       0.168365       1.367506          -0.000049
           34              H       9.624601       2.220983       6.555692       0.094307       1.084938 0.76705789E+01  0.75872195E+02                                 1.851366                            1.695627      -1.348370       2.231366                    0.993496       3.981785      11.867956       0.440543       1.405606      -0.680119       0.025354      -0.005194       0.037724       0.045749       0.002739       0.008203      -0.005521      -0.001666       0.005826      -0.011243       0.001880       0.009362              1.924647       1.999431       0.036558       0.662879       1.549254      -0.000651       2.225254           0.000478
           35              H       6.372661      -0.427962       4.154394       0.122630       1.037208 0.77426302E+01  0.75239929E+02                                 1.684527                            1.615672      -0.745841       2.517034                    0.998942       3.451385       9.549796       0.498537       1.264297      -0.712522       0.005810      -0.023387      -0.004424       0.024501      -0.003927      -0.002539       0.003275      -0.003732       0.006965      -0.005535      -0.001373       0.006908              1.718311       1.586080      -0.297416      -0.128539       2.205239       0.210890       1.363614           0.000125
           36              H       5.416963       0.749833       3.773469       0.122053       1.058473 0.82275817E+01  0.79900371E+02                                 1.616041                            1.597275      -0.672787       2.553666                    0.999848       3.202639       8.411944       0.542389       1.162836      -0.739197      -0.019675       0.010694      -0.014766       0.026824      -0.000247       0.001048      -0.005115       0.008708       0.004183      -0.007881       0.002868       0.005013              1.601986       1.618585      -0.079509       0.220030       1.548025      -0.222942       1.639347          -0.000027
           37              H       0.875266       7.153808      11.101533       0.127580       0.958069 0.69224196E+01  0.66189199E+02                                 1.657569                            1.579612      -1.135886       2.347121                    0.996541       3.557630      10.148300       0.473918       1.351681      -0.692492      -0.033861       0.003780       0.003579       0.034259      -0.003127       0.000325      -0.010771       0.004234      -0.019261      -0.014196       0.003910       0.010286              1.682603       2.255573      -0.100737      -0.016433       1.417554      -0.076351       1.374681          -0.000030
           38              H       4.310889       5.257980      11.865487       0.125719       0.956117 0.71202623E+01  0.68616323E+02                                 1.661813                            1.608635      -1.078411       2.374122                    0.997077       3.577543      10.271598       0.466363       1.362857      -0.690523       0.019536      -0.023544       0.014939       0.034046      -0.004173      -0.003802      -0.012286       0.001215      -0.032016      -0.018639       0.006487       0.012153              1.673356       1.670519      -0.294621       0.113554       1.805105      -0.271996       1.544444          -0.000035
           39              H       8.699210       2.538326      11.854964       0.112519       0.983914 0.71598290E+01  0.69434664E+02                                 1.723068                            1.632089      -1.241727       2.289671                    0.994734       3.770588      11.036350       0.452706       1.395136      -0.683119      -0.007414      -0.027441       0.021814       0.035830       0.001193      -0.005093      -0.004926      -0.014648      -0.011424      -0.010073      -0.001292       0.011365              1.767046       1.473607       0.133846      -0.154612       2.029811      -0.336637       1.797719          -0.000176
           40              H       6.957457      10.445518       5.391872       0.120321       0.956180 0.72929002E+01  0.70376086E+02                                 1.639721                            1.604619      -0.869202       2.459260                    0.997516       3.557329      10.067366       0.479409       1.323960      -0.698763      -0.004111       0.011161       0.022720       0.025645       0.001627      -0.000589       0.005613      -0.006831       0.017109      -0.006996      -0.002321       0.009317              1.655421       1.497419      -0.002524       0.056535       1.744752       0.377947       1.724092          -0.000028
           41              H       7.228948      10.516546       3.847128       0.137174       0.969334 0.72451947E+01  0.68511996E+02                                 1.555855                            1.524114      -0.631056       2.585043                    0.999963       3.112093       8.203436       0.538733       1.202309      -0.729273       0.003998       0.016392      -0.026348       0.031287      -0.000098      -0.001682      -0.006118       0.000672       0.012234      -0.006270      -0.001699       0.007969              1.556879       1.413000       0.099870      -0.138934       1.679917      -0.308163       1.577718           0.000023
           42              H       1.653307       4.147997      12.038060       0.124189       0.905102 0.68299299E+01  0.64512032E+02                                 1.552418                            1.531398      -0.672152       2.553562                    0.999653       3.384089       9.321045       0.503606       1.287630      -0.707180       0.001304      -0.023894      -0.009256       0.025657       0.000553       0.003073       0.003418      -0.011400       0.007255      -0.007848       0.000445       0.007403              1.552901       1.289985      -0.001097      -0.006177       1.818037       0.304154       1.550681          -0.000008
           43              H       0.763881       5.308769      12.599977       0.123179       0.914344 0.69560183E+01  0.66414697E+02                                 1.599326                            1.574847      -0.859963       2.470275                    0.997730       3.510016       9.918995       0.479795       1.337049      -0.696223      -0.023275       0.010775       0.005926       0.026324      -0.002393      -0.000989      -0.003556       0.003266       0.000111      -0.005360       0.001991       0.003369              1.603514       1.966801      -0.198936      -0.045528       1.409047      -0.041648       1.434693          -0.000028
           44              H       8.736617       3.556204       0.772372       0.122097       1.275086 0.10048539E+02  0.10488850E+03                                 1.982680                            1.887106      -1.298543       2.274118                    0.993427       3.727256      10.912968       0.441530       1.328988      -0.699228      -0.010078      -0.037735       0.007937       0.039855       0.003602      -0.000483      -0.008515      -0.009244      -0.018362      -0.010331      -0.002260       0.012590              2.009245       1.797132       0.277023      -0.086321       2.213140      -0.411852       2.017462          -0.000044
           45              H       5.769405      -0.172134       6.399955       0.099427       1.000616 0.80565473E+01  0.79023659E+02                                 1.639169                            1.647751      -0.693363       2.536225                    0.999277       3.504323       9.722042       0.494120       1.263762      -0.713035       0.019870      -0.013806       0.016575       0.029329      -0.000536       0.005145      -0.006991       0.007309       0.000372      -0.009653       0.000455       0.009199              1.620127       1.738058      -0.070400       0.190861       1.536227      -0.148416       1.586094           0.000014
           46              H       4.785134       0.976267       5.993775       0.092961       0.969430 0.73667300E+01  0.71033943E+02                                 1.631050                            1.592825      -0.792452       2.482678                    0.998065       3.612933      10.111666       0.491838       1.291494      -0.705428      -0.014514       0.023240       0.002273       0.027494      -0.002914      -0.000282       0.001572      -0.001518      -0.013059      -0.004697      -0.000698       0.005395              1.640546       1.484802      -0.189239      -0.146990       2.084197       0.227763       1.352638          -0.000013
           47              H       5.397622       6.819031      10.585917       0.085880       1.146257 0.82007489E+01  0.82018380E+02                                 1.882544                            1.726983      -1.237945       2.280396                    0.994001       3.912164      11.510747       0.449050       1.363810      -0.689153       0.044172      -0.002578      -0.000534       0.044251      -0.003656      -0.002969      -0.008388       0.008629      -0.017925      -0.013371       0.004727       0.008644              1.960338       2.813548      -0.062553      -0.096137       1.554187       0.034529       1.513278          -0.000286
           48              H       2.072141       8.650904       9.832486       0.076985       1.139647 0.80615322E+01  0.79518179E+02                                 1.817668                            1.669422      -0.907230       2.431472                    0.998014       3.671199      10.397635       0.478973       1.296420      -0.704640      -0.019935       0.032273      -0.017397       0.041733      -0.001565      -0.003835      -0.013511       0.007714      -0.027613      -0.019218       0.008549       0.010669              1.897687       1.782112      -0.481617       0.307986       2.192082      -0.430025       1.718868          -0.000032
           49              H       9.517083       2.061048      14.294144       0.097090       1.014692 0.72743450E+01  0.70464677E+02                                 1.726085                            1.620291      -1.059065       2.370440                    0.997209       3.692351      10.622415       0.467203       1.353391      -0.691852      -0.003160       0.018874      -0.041782       0.045956      -0.004576      -0.009502      -0.001729      -0.001772       0.043090      -0.014477      -0.003371       0.017848              1.765968       1.476806      -0.133910       0.208513       1.716351      -0.428441       2.104746          -0.000090
           50              H       3.001837       4.135432       2.723295       0.104617       1.200334 0.87692074E+01  0.88454680E+02                                 1.904593                            1.761637      -1.053676       2.388907                    0.996616       3.595698      10.343012       0.457553       1.327101      -0.699603      -0.044573      -0.021235      -0.015802       0.051840       0.012277       0.004968      -0.001849       0.007929       0.015096      -0.016345       0.004543       0.011802              1.956510       2.488794       0.328336       0.452128       1.600956       0.111870       1.779781           0.000211
           51              H       3.621130       3.798996       4.905720       0.132036       0.975353 0.72636101E+01  0.69827656E+02                                 1.645262                            1.595444      -0.924477       2.450700                    0.998943       3.388027       9.483128       0.484830       1.314140      -0.702023      -0.020003      -0.019151       0.018916       0.033536       0.012926       0.001251      -0.005067       0.004264       0.007177      -0.015528       0.003042       0.012487              1.651572       1.595501       0.198351      -0.181163       1.609736      -0.321483       1.749481           0.000948
           52              H       5.862736       1.808997      17.718257       0.101276       1.015747 0.71303491E+01  0.69134251E+02                                 1.765459                            1.631084      -1.245139       2.288384                    0.994559       3.807934      11.174433       0.451493       1.399178      -0.682064       0.020035       0.004734       0.043462       0.048091       0.006207       0.004127      -0.002089       0.008100       0.024922      -0.012283       0.002277       0.010006              1.845831       1.807460       0.155924       0.509360       1.428589       0.231962       2.301444          -0.000308
           53              H       6.154544       6.329903       2.062465       0.096476       1.152761 0.85871855E+01  0.86061507E+02                                 1.835955                            1.729388      -1.041206       2.382332                    0.997064       3.638232      10.390540       0.467932       1.306067      -0.703253       0.029177       0.025404      -0.028796       0.048227       0.011687      -0.000882      -0.010607       0.005693      -0.005426      -0.016025      -0.000224       0.016249              1.877098       1.807623       0.289040      -0.412514       1.649763      -0.286867       2.173909           0.000069
           54              H       6.857361       6.062214       4.213321       0.116885       0.919085 0.67670116E+01  0.65164344E+02                                 1.681227                            1.613533      -1.474801       2.177731                    0.992233       3.953047      11.798657       0.440862       1.442747      -0.672646       0.026409       0.010921       0.010348       0.030394       0.005204       0.003740      -0.003855       0.011360       0.016745      -0.011915       0.003702       0.008212              1.702298       2.042871       0.366329       0.216498       1.598379       0.105645       1.465645           0.000005
           55              H       4.012983       0.445011      17.631970       0.135129       1.087182 0.84757209E+01  0.84629741E+02                                 1.769288                            1.724890      -1.052735       2.394282                    0.997296       3.480982       9.908607       0.465996       1.316369      -0.702185      -0.009183      -0.016527       0.029774       0.035270       0.009479       0.000298      -0.009242       0.002367       0.021960      -0.015596       0.001923       0.013673              1.760764       1.672342       0.195517      -0.181346       1.672619      -0.206273       1.937332           0.000200
           56              H       3.780209       1.215360      13.709078       0.127885       0.946330 0.69499532E+01  0.66693560E+02                                 1.658631                            1.594060      -1.225199       2.303314                    0.996081       3.625748      10.450722       0.465527       1.371068      -0.688220      -0.013949      -0.002883      -0.027684       0.031133       0.006559      -0.001076      -0.008371       0.003260      -0.001769      -0.010774      -0.000100       0.010874              1.665717       1.526099       0.053557       0.260366       1.387960       0.065942       2.083093           0.000084
           57              H       6.798602       8.233168      13.109279       0.101312       1.075595 0.74345027E+01  0.72946536E+02                                 1.843216                            1.671508      -1.330515       2.247346                    0.993661       3.892035      11.544421       0.442953       1.409276      -0.679844       0.031077      -0.037615      -0.001747       0.048823      -0.012661      -0.000938      -0.006748       0.004164       0.005708      -0.015713       0.002509       0.013203              1.961093       2.274556      -0.695132      -0.132878       2.098036       0.139923       1.510686           0.000320
           58              H      -0.477545       0.204972      14.361490       0.129352       0.955459 0.71935048E+01  0.69490616E+02                                 1.664029                            1.619726      -1.061067       2.387637                    0.996724       3.543476      10.181779       0.463604       1.367646      -0.690008       0.013667      -0.011142      -0.030140       0.034919      -0.012986      -0.006776      -0.003786      -0.002551       0.027948      -0.019686       0.007619       0.012067              1.670899       1.619560      -0.104452      -0.154152       1.541773       0.258232       1.851364           0.000219
           59              H       5.605061       2.564340      13.900592       0.095883       1.031539 0.73969112E+01  0.71670987E+02                                 1.722829                            1.617411      -1.002944       2.398445                    0.997789       3.609238      10.252852       0.476641       1.326238      -0.698092       0.013506       0.020238      -0.041974       0.048516       0.005855       0.003096      -0.008640       0.003746       0.045298      -0.016209      -0.001692       0.017901              1.760098       1.647838       0.224018      -0.303327       1.641891      -0.377488       1.990564           0.000078
           60              H       1.686368       0.490432      15.135967       0.117075       1.023947 0.80267069E+01  0.79770552E+02                                 1.747248                            1.706456      -1.130926       2.329966                    0.994593       3.812615      11.146794       0.453020       1.360454      -0.690250      -0.018562       0.012435      -0.004512       0.022793      -0.000351       0.001718      -0.008073      -0.001902      -0.001392      -0.007908      -0.000780       0.008688              1.769265       2.092740      -0.321246       0.139172       1.809162      -0.152337       1.405892           0.000155
           61              H       2.511821      -0.804683      14.860270       0.125856       0.977262 0.74390365E+01  0.71805200E+02                                 1.641115                            1.603488      -0.697562       2.543595                    0.999437       3.431255       9.563993       0.489577       1.296122      -0.705792       0.004447      -0.023113      -0.013268       0.027019      -0.000112      -0.006791       0.004952      -0.005442      -0.004772      -0.009494       0.001232       0.008262              1.662000       1.476053      -0.105536      -0.111702       1.964088       0.345318       1.545859           0.000171
           62              H      -1.289720       4.725283      17.842426       0.085890       1.024462 0.72321086E+01  0.70341842E+02                                 1.770679                            1.638341      -1.248846       2.278808                    0.993622       3.880439      11.390364       0.452462       1.391794      -0.683238      -0.008340      -0.027848       0.033929       0.044680       0.006361       0.006816      -0.008440      -0.003954       0.004165      -0.014466       0.004674       0.009792              1.856412       1.524144       0.194486      -0.209993       1.968962      -0.593643       2.076129           0.000131
           63              H       0.457638       6.185951      18.109704       0.137228       1.018587 0.76375906E+01  0.74013550E+02                                 1.672365                            1.620438      -0.864951       2.487629                    0.999392       3.293015       9.118011       0.490243       1.289257      -0.708594       0.019328      -0.001539       0.032339       0.037706       0.006255       0.008895      -0.006115      -0.000797       0.012700      -0.014506       0.003876       0.010630              1.670447       1.609621      -0.011539       0.312650       1.472911      -0.161562       1.928808           0.000049
           64              H      -0.584966       7.887019      14.624560       0.134517       0.951514 0.69654406E+01  0.66678532E+02                                 1.653174                            1.587863      -1.039378       2.397985                    0.997768       3.486191       9.938039       0.471368       1.357402      -0.692023       0.003233       0.019983      -0.027147       0.033864       0.007382       0.003356      -0.007553      -0.001359       0.009299      -0.012725       0.003357       0.009368              1.673893       1.492136       0.109297      -0.034015       1.840983      -0.309796       1.688559           0.000072
           65              H      10.125364      -0.086587      18.286487       0.145775       0.970886 0.70821598E+01  0.66610107E+02                                 1.558779                            1.514061      -0.801826       2.522746                    0.999795       3.021360       7.950525       0.536512       1.213815      -0.727323       0.003014      -0.016890       0.033129       0.037308      -0.010288      -0.003297      -0.006093      -0.004312       0.022626      -0.016042       0.005170       0.010872              1.553148       1.323783      -0.065003       0.001179       1.442287      -0.226671       1.893374           0.000205
           66              H       1.719139      -0.095567      17.465710       0.097835       1.136444 0.90948874E+01  0.91644895E+02                                 1.760072                            1.730101      -0.879188       2.443649                    0.997531       3.594802       9.997995       0.492514       1.234175      -0.719685      -0.004205       0.018878       0.020084       0.027883       0.003887      -0.004108       0.003471      -0.000070       0.027285      -0.009945      -0.000674       0.010619              1.760534       1.578091      -0.019626      -0.061708       1.943119       0.438214       1.760392          -0.000007
           67              H       2.327723      -1.477507      17.038485       0.102471       1.111350 0.83387644E+01  0.82024021E+02                                 1.719770                            1.642726      -0.801576       2.480603                    0.998146       3.477444       9.480692       0.513106       1.213556      -0.724468       0.014618      -0.023448       0.008019       0.028771      -0.002046       0.000339      -0.009573       0.002580       0.002890      -0.010235       0.000675       0.009560              1.757205       1.820736      -0.484323       0.088421       2.104188      -0.139663       1.346691           0.000023
           68              H       8.367517      -0.087887      11.554012       0.092886       1.026046 0.72285472E+01  0.69978853E+02                                 1.749481                            1.623027      -1.027671       2.390153                    0.996580       3.683963      10.628928       0.462976       1.366570      -0.689505      -0.011425       0.031250      -0.034449       0.047894      -0.011726      -0.000014      -0.011680      -0.000981      -0.001227      -0.016393      -0.000333       0.016726              1.805384       1.489228      -0.093253       0.072210       1.950988      -0.552313       1.975937           0.000209
           69              H       6.909213      -0.115468      13.321839       0.126927       0.911905 0.65402489E+01  0.61664465E+02                                 1.606427                            1.537292      -1.032526       2.394552                    0.997731       3.502613       9.927348       0.479419       1.355033      -0.691940      -0.023689       0.020612       0.001234       0.031425      -0.005600      -0.005235      -0.009053      -0.000290       0.005935      -0.013384       0.003641       0.009744              1.636849       1.858002      -0.437736      -0.049547       1.678713      -0.010814       1.373832           0.000056
           70              H       5.855254       5.617178       6.681965       0.125161       0.947744 0.73745477E+01  0.71075128E+02                                 1.608984                            1.598287      -0.726444       2.529392                    0.999092       3.449644       9.628842       0.489236       1.298989      -0.704934      -0.004019       0.019804       0.018180       0.027182      -0.000144      -0.002162       0.005589      -0.016689       0.011738      -0.010653      -0.000324       0.010977              1.603526       1.338641      -0.005093      -0.013067       1.988545       0.155779       1.483392           0.000098
           71              H       6.724083       4.394842       6.240009       0.126975       0.925399 0.71668563E+01  0.69196958E+02                                 1.632131                            1.613970      -0.970782       2.416628                    0.996078       3.628950      10.438431       0.465430       1.362993      -0.690317       0.023334      -0.015626       0.003657       0.028320      -0.003696      -0.000967      -0.004209       0.013238      -0.003996      -0.009265       0.001016       0.008249              1.632047       1.980519      -0.271042      -0.063205       1.496428      -0.035479       1.419193          -0.000034
           72              H       4.905435       2.964697       6.745102       0.088469       0.974837 0.75814061E+01  0.73988167E+02                                 1.664592                            1.637718      -0.913491       2.424707                    0.996175       3.768399      10.779494       0.473079       1.326660      -0.697322       0.005103      -0.023821      -0.009948       0.026314       0.000645       0.000961       0.003157      -0.010453       0.005281      -0.006230      -0.000326       0.006556              1.664133       1.305710       0.014197      -0.006329       2.110251       0.265474       1.576439          -0.000010
           73              H       4.110988       4.207647       7.275450       0.093592       0.994293 0.78240723E+01  0.76696246E+02                                 1.667483                            1.650120      -0.865167       2.451413                    0.997047       3.678655      10.428486       0.478779       1.305057      -0.702600      -0.022909       0.015995       0.009357       0.029466      -0.005518      -0.004823       0.001258       0.009041       0.001392      -0.007501      -0.002053       0.009554              1.664194       1.922738      -0.307319      -0.105812       1.544987      -0.058003       1.524857          -0.000015
           74              H       8.758515       1.747559      18.113913       0.097155       1.063377 0.73989645E+01  0.72263860E+02                                 1.805049                            1.649504      -1.261884       2.274328                    0.994819       3.832798      11.216781       0.454767       1.379008      -0.685881      -0.020728       0.009644       0.038926       0.045143      -0.005388      -0.003057      -0.004972       0.001759       0.025634      -0.011405       0.001112       0.010293              1.899898       1.783910      -0.254691      -0.520077       1.596719       0.404899       2.319065          -0.000031
           75              H       5.408019       8.125331      14.929720       0.134809       0.977724 0.72837845E+01  0.69617115E+02                                 1.614491                            1.572839      -0.790670       2.518289                    0.999800       3.230730       8.827654       0.503158       1.273629      -0.712144       0.006557      -0.024226       0.024418       0.035016      -0.006671      -0.005210      -0.010176       0.005711       0.017884      -0.016108       0.004130       0.011978              1.608833       1.488921      -0.099090       0.063813       1.708900      -0.303156       1.628678           0.000395
           76              H       7.424106      -1.914561      16.341877       0.126255       1.057682 0.84314908E+01  0.82972634E+02                                 1.662748                            1.655968      -0.667147       2.557557                    0.999841       3.288303       8.899175       0.510322       1.219638      -0.725247       0.010013      -0.011857       0.020813       0.025962      -0.002995       0.003021      -0.003757       0.003992       0.010641      -0.005889      -0.001485       0.007374              1.643160       1.726574       0.010929       0.241797       1.452809      -0.086530       1.750096           0.000029
           77              H       6.515818      -0.802635      15.710511       0.114989       0.971187 0.73726643E+01  0.71764902E+02                                 1.691259                            1.638876      -1.100568       2.348923                    0.994628       3.739482      10.837220       0.460595       1.366152      -0.689195      -0.011474       0.020896       0.000915       0.023856       0.001275      -0.000585      -0.002591      -0.012793      -0.007050      -0.005390      -0.002957       0.008347              1.715930       1.607960      -0.281827      -0.124416       2.172313       0.168368       1.367518          -0.000043
           78              H      -2.331515       6.418099      14.489868       0.094318       1.084941 0.76706142E+01  0.75872677E+02                                 1.851370                            1.695631      -1.348390       2.231356                    0.993496       3.981805      11.868049       0.440542       1.405606      -0.680119      -0.025352       0.005194      -0.037726       0.045749       0.002739       0.008203      -0.005520      -0.001667       0.005824      -0.011243       0.001881       0.009362              1.924652       1.999436       0.036558       0.662881       1.549258      -0.000651       2.225260           0.000484
           79              H       0.920425       9.067044      16.891166       0.122634       1.037208 0.77426296E+01  0.75239885E+02                                 1.684523                            1.615668      -0.745834       2.517037                    0.998942       3.451382       9.549770       0.498539       1.264291      -0.712523      -0.005809       0.023387       0.004424       0.024500      -0.003927      -0.002539       0.003275      -0.003732       0.006966      -0.005535      -0.001373       0.006908              1.718306       1.586076      -0.297414      -0.128538       2.205232       0.210889       1.363611           0.000133
           80              H       1.876123       7.889249      17.272091       0.122061       1.058456 0.82274165E+01  0.79898412E+02                                 1.616028                            1.597263      -0.672777       2.553675                    0.999848       3.202608       8.411860       0.542389       1.162842      -0.739196       0.019677      -0.010694       0.014766       0.026825      -0.000247       0.001048      -0.005115       0.008707       0.004184      -0.007881       0.002868       0.005014              1.601973       1.618572      -0.079508       0.220027       1.548013      -0.222939       1.639333          -0.000013
           81              H       6.417820       1.485274       9.944027       0.127580       0.958077 0.69224946E+01  0.66190117E+02                                 1.657580                            1.579621      -1.135897       2.347115                    0.996541       3.557653      10.148392       0.473915       1.351682      -0.692492       0.033861      -0.003780      -0.003581       0.034259      -0.003127       0.000325      -0.010771       0.004233      -0.019261      -0.014196       0.003910       0.010286              1.682613       2.255588      -0.100737      -0.016433       1.417563      -0.076352       1.374690          -0.000033
           82              H       2.982197       3.381102       9.180073       0.125723       0.956096 0.71200617E+01  0.68613895E+02                                 1.661790                            1.608614      -1.078398       2.374132                    0.997078       3.577484      10.271386       0.466366       1.362859      -0.690523      -0.019537       0.023544      -0.014941       0.034047      -0.004173      -0.003801      -0.012286       0.001213      -0.032014      -0.018639       0.006485       0.012153              1.673332       1.670495      -0.294615       0.113551       1.805079      -0.271991       1.544423          -0.000036
           83              H      -1.406124       6.100756       9.190596       0.112527       0.983882 0.71595270E+01  0.69430986E+02                                 1.723032                            1.632056      -1.241708       2.289687                    0.994734       3.770495      11.036010       0.452710       1.395138      -0.683119       0.007414       0.027441      -0.021816       0.035832       0.001193      -0.005092      -0.004927      -0.014647      -0.011426      -0.010072      -0.001293       0.011365              1.767008       1.473578       0.133843      -0.154607       2.029764      -0.336628       1.797680          -0.000177
           84              H       0.335629      -1.806436      15.653688       0.120329       0.956173 0.72928469E+01  0.70375528E+02                                 1.639720                            1.604619      -0.869225       2.459252                    0.997516       3.557329      10.067403       0.479406       1.323970      -0.698761       0.004111      -0.011160      -0.022721       0.025645       0.001627      -0.000589       0.005614      -0.006831       0.017111      -0.006996      -0.002321       0.009317              1.655421       1.497420      -0.002524       0.056535       1.744752       0.377946       1.724091          -0.000022
           85              H       0.064138      -1.877464      17.198432       0.137192       0.969331 0.72451746E+01  0.68511798E+02                                 1.555852                            1.524112      -0.631059       2.585044                    0.999963       3.112090       8.203443       0.538733       1.202309      -0.729273      -0.003999      -0.016391       0.026349       0.031287      -0.000098      -0.001682      -0.006118       0.000674       0.012238      -0.006270      -0.001699       0.007969              1.556876       1.412998       0.099870      -0.138933       1.679914      -0.308161       1.577715           0.000031
           86              H       5.639779       4.491085       9.007500       0.124188       0.905111 0.68300100E+01  0.64512951E+02                                 1.552424                            1.531404      -0.672147       2.553561                    0.999653       3.384106       9.321091       0.503606       1.287625      -0.707181      -0.001305       0.023894       0.009254       0.025656       0.000553       0.003072       0.003418      -0.011400       0.007252      -0.007848       0.000445       0.007403              1.552907       1.289990      -0.001096      -0.006177       1.818045       0.304155       1.550687          -0.000010
           87              H       6.529205       3.330313       8.445583       0.123183       0.914339 0.69559720E+01  0.66414139E+02                                 1.599320                            1.574841      -0.859959       2.470279                    0.997730       3.510001       9.918941       0.479796       1.337048      -0.696223       0.023275      -0.010775      -0.005928       0.026324      -0.002393      -0.000990      -0.003557       0.003266       0.000109      -0.005360       0.001992       0.003368              1.603507       1.966791      -0.198934      -0.045528       1.409042      -0.041647       1.434688          -0.000031
           88              H      -1.443531       5.082878      20.273188       0.122096       1.275115 0.10048801E+02  0.10489161E+03                                 1.982679                            1.887105      -1.298564       2.274100                    0.993427       3.727297      10.912998       0.441540       1.328952      -0.699235       0.010077       0.037734      -0.007933       0.039854       0.003601      -0.000483      -0.008514      -0.009244      -0.018360      -0.010330      -0.002260       0.012589              2.009243       1.797132       0.277022      -0.086321       2.213137      -0.411850       2.017460          -0.000044
           89              H       1.523681       8.811216      14.645605       0.099430       1.000600 0.80563661E+01  0.79021398E+02                                 1.639148                            1.647730      -0.693337       2.536240                    0.999277       3.504280       9.721877       0.494124       1.263759      -0.713036      -0.019869       0.013806      -0.016577       0.029329      -0.000535       0.005145      -0.006992       0.007309       0.000375      -0.009654       0.000455       0.009199              1.620106       1.738035      -0.070399       0.190858       1.536209      -0.148413       1.586075           0.000022
           90              H       2.507952       7.662815      15.051785       0.092964       0.969413 0.73665695E+01  0.71032035E+02                                 1.631035                            1.592811      -0.792447       2.482684                    0.998066       3.612897      10.111552       0.491839       1.291500      -0.705427       0.014515      -0.023239      -0.002275       0.027494      -0.002914      -0.000282       0.001572      -0.001517      -0.013056      -0.004696      -0.000698       0.005395              1.640531       1.484789      -0.189236      -0.146988       2.084176       0.227760       1.352627          -0.000007
           91              H       1.895464       1.820051      10.459643       0.085876       1.146259 0.82007608E+01  0.82018580E+02                                 1.882551                            1.726989      -1.237963       2.280388                    0.994001       3.912178      11.510818       0.449047       1.363817      -0.689151      -0.044173       0.002578       0.000532       0.044252      -0.003656      -0.002969      -0.008387       0.008629      -0.017928      -0.013371       0.004727       0.008644              1.960346       2.813562      -0.062554      -0.096138       1.554192       0.034530       1.513282          -0.000283
           92              H       5.220945      -0.011822      11.213074       0.076976       1.139671 0.80617510E+01  0.79520895E+02                                 1.817695                            1.669445      -0.907245       2.431460                    0.998014       3.671257      10.397844       0.478970       1.296421      -0.704640       0.019934      -0.032274       0.017395       0.041732      -0.001565      -0.003835      -0.013511       0.007715      -0.027613      -0.019218       0.008549       0.010669              1.897717       1.782139      -0.481628       0.307993       2.192118      -0.430035       1.718893          -0.000030
           93              C       9.917251       1.534220       9.783239       0.603793      24.194292 0.27176069E+03  0.57786679E+04                                 7.843437                            5.948480      -0.364907       1.924528                    0.998820      23.471447      67.846722       0.589941       0.488266      -1.005402       0.028810      -0.049102      -0.002609       0.056989       0.016388      -0.086741      -0.032111       0.091132       0.093221      -0.074053      -0.049640       0.123694              9.182475       7.768620      -2.236894       2.115608      12.243447       0.806387       7.535356           0.005059
           94              C      -0.443875       3.908851       8.105277       0.576745      24.653493 0.26545021E+03  0.55888877E+04                                 7.771987                            5.776177      -0.141700       1.995314                    0.999120      23.175993      65.791295       0.617212       0.471334      -1.018403       0.022590       0.012359      -0.053100       0.059014       0.069560       0.054392       0.027340      -0.000995      -0.099389      -0.072884      -0.036933       0.109817              8.992251       7.390739      -2.468875      -1.712691       8.947464      -1.571643      10.638550           0.007134
           95              C       9.690159       2.996863      10.157850      -0.024337      39.796450 0.48466673E+03  0.11659360E+05                                10.148468                            7.376183      -0.168157       1.941497                    0.998801      28.244148      81.018384       0.604816       0.420970      -1.065773      -0.009763       0.034857       0.008974       0.037294      -0.006184       0.026193      -0.000498       0.044691       0.002778      -0.024480      -0.015601       0.040080             12.214180       7.801185      -1.591055      -3.704130      17.133087       1.228873      11.708268           0.001523
           96              C      -2.348030       7.012431       5.938636       0.083188      25.652108 0.35736307E+03  0.80545241E+04                                 7.725963                            6.456292       0.089132       2.041663                    0.999393      26.767853      77.043954       0.621281       0.437409      -1.044055       0.018255       0.000966      -0.043016       0.046740       0.027349      -0.000451      -0.007615       0.016884       0.020563      -0.032922       0.006472       0.026450              8.260607       7.309002      -3.117783      -0.421108       8.875310      -0.213732       8.597509           0.003975
           97              C       3.503605       4.112785      18.019840       0.107659      24.861001 0.33395275E+03  0.73981886E+04                                 7.563697                            6.211736       0.062018       2.037277                    0.999532      26.224327      74.756306       0.638107       0.433284      -1.046854      -0.032699      -0.030519       0.008673       0.045562      -0.004676      -0.007269       0.017392       0.002200      -0.104789      -0.040800       0.013696       0.027104              8.227025       8.462845       1.375046       1.375492       5.271034      -1.471923      10.947195           0.004954
           98              C       3.138653       4.317183      16.695022      -0.214029      30.546551 0.47447190E+03  0.11422445E+05                                 8.534398                            7.328264       0.073039       1.997985                    0.998430      30.274252      88.605837       0.599425       0.424446      -1.057174       0.016459      -0.001392       0.009390       0.019000       0.002695      -0.010803      -0.009214      -0.011866      -0.001460      -0.014928      -0.001317       0.016245              9.099465       8.938342       1.155106       2.228822       6.207807      -1.710008      12.152247           0.000221
           99              C      -1.272504       4.088360       9.355383      -0.045643      39.549784 0.48448456E+03  0.11644457E+05                                10.070156                            7.346510       0.024223       2.000225                    0.999332      28.322395      80.991814       0.610033       0.417747      -1.068687      -0.023918       0.012395       0.038392       0.046901      -0.008601       0.016030      -0.003313       0.011414      -0.007153      -0.015189      -0.006748       0.021938             11.959379       8.415218      -1.284853      -4.960166      13.651031       0.593238      13.811887           0.001257
          100              C       1.863214       6.941530       4.143029       0.104738      26.250850 0.35845672E+03  0.81155914E+04                                 8.017670                            6.567678      -0.174847       1.963594                    0.998015      26.857180      78.425728       0.599521       0.451251      -1.032094       0.005478      -0.010801       0.040261       0.042043      -0.028476      -0.002463       0.005971      -0.009970       0.010546      -0.030780       0.002118       0.028662              8.801173      10.257325       3.398003       1.004438       6.881170       0.136627       9.265024           0.005094
          101              C       1.655094       2.824485      18.407499       0.087722      25.254981 0.34721824E+03  0.77718355E+04                                 7.650721                            6.351395       0.135034       2.056053                    0.999582      26.660147      76.536263       0.628084       0.435679      -1.044807       0.035732       0.040592       0.003056       0.054164      -0.012002      -0.027097       0.003889      -0.019688      -0.086967      -0.044151       0.009484       0.034668              8.294404       8.207044       1.652195       1.145190       5.209480      -0.852313      11.466689           0.004276
          102              C       1.226557       2.979980      17.107515      -0.208518      31.425978 0.49165802E+03  0.11968080E+05                                 8.758144                            7.495476      -0.114911       1.938942                    0.996830      30.627106      90.782724       0.587189       0.428516      -1.052352      -0.002555      -0.000148       0.008747       0.009114      -0.007659       0.007795       0.020543       0.004367      -0.009194      -0.026400       0.007675       0.018724              9.407807       8.916992       1.982794       0.829270       6.892066      -1.801397      12.414362          -0.000411
          103              C       2.981635       7.768215       4.183647      -0.214710      30.361803 0.46675795E+03  0.11205280E+05                                 8.511023                            7.257035       0.023094       1.983880                    0.997654      30.306583      88.951484       0.603000       0.423115      -1.056637      -0.010379      -0.013163      -0.018702       0.025115      -0.002008      -0.005239      -0.008390      -0.009751       0.001170      -0.011047      -0.000327       0.011374              9.110526      11.013810       3.731662       1.379394       7.733281       0.426756       8.584487          -0.000619
          104              C       3.645190       7.949130       5.386190       0.185702      28.747600 0.39634843E+03  0.90928697E+04                                 8.391732                            6.802468      -0.004321       2.027199                    0.999634      25.452831      71.964393       0.609811       0.437812      -1.052378       0.030708       0.015538       0.003473       0.034590       0.013195      -0.001431       0.002637      -0.006871      -0.046345      -0.016218      -0.005181       0.021399              9.414063      12.298467       4.554006       0.368572       7.862058      -0.480970       8.081663           0.004154
          105              C       3.115784       7.306408       6.504551      -0.206495      30.593696 0.46127904E+03  0.11022104E+05                                 8.508057                            7.195968       0.135657       2.022565                    0.998317      29.881000      87.006613       0.608919       0.420965      -1.059807       0.001597      -0.007563       0.002893       0.008253      -0.010187       0.014353       0.003049      -0.002381      -0.010392      -0.019688       0.003618       0.016070              9.050180      10.271491       3.477645      -0.262992       7.601471      -1.000112       9.277579          -0.000763
          106              C       1.214153      -0.181321       7.887034       0.104851      26.268137 0.35730104E+03  0.80842372E+04                                 8.011326                            6.551868      -0.171131       1.964085                    0.998145      26.864746      78.465091       0.600861       0.450534      -1.032334       0.043021      -0.016472       0.030210       0.055089       0.006050       0.033112       0.019017      -0.035958      -0.044674      -0.047288       0.006120       0.041168              8.721695       9.222070      -2.760029      -2.062291       8.373356      -0.802600       8.569658           0.004995
          107              C      -0.251831       4.003683       1.862743       0.598626      24.254043 0.27403143E+03  0.58521627E+04                                 7.899501                            6.020727      -0.483646       1.888174                    0.998236      23.707635      69.181188       0.578178       0.496054      -0.999195       0.040954      -0.006696       0.048103       0.063529       0.060927      -0.042810      -0.012125       0.131202      -0.108564      -0.072194      -0.047977       0.120171              9.016356       6.421792      -1.269205       2.339790       8.794564       0.204580      11.832711           0.006056
          108              C       8.173462       8.129218       5.903700      -0.228626      30.975220 0.49904053E+03  0.12168325E+05                                 8.586105                            7.505937       0.025068       1.973123                    0.998648      30.894059      91.043671       0.593343       0.423356      -1.057696       0.012363      -0.006855       0.009796       0.017199      -0.008597      -0.012821       0.007056       0.027265       0.040561      -0.023217      -0.002770       0.025987              8.985758       8.518019      -3.443394       0.411773       9.794212      -0.136251       8.645043           0.000403
          109              C       7.945779       8.795412       4.693370       0.182562      28.253722 0.39625452E+03  0.90736851E+04                                 8.216637                            6.765535      -0.109229       1.990930                    0.999371      25.435394      71.422800       0.617498       0.433173      -1.057102      -0.028033       0.022161      -0.004514       0.036019      -0.005275       0.006203      -0.003806       0.017106      -0.062445      -0.022140       0.000522       0.021618              9.033524       9.898044      -4.564171      -0.696108       9.260678       0.213191       7.941851           0.002766
          110              C       1.972510       3.738373      16.198136       0.189184      28.099759 0.41011872E+03  0.95088716E+04                                 8.292657                            6.955267      -0.201399       1.960413                    0.999534      25.890788      74.083835       0.597224       0.442333      -1.047536      -0.008092       0.005945      -0.032584       0.034096      -0.004227       0.003960      -0.006707      -0.007000       0.054601      -0.014607      -0.006082       0.020690              9.064426       8.106764       1.250688       1.483879       6.212944      -2.392268      12.873570           0.003225
          111              C       2.010939       6.500670       6.383539       0.074604      25.924982 0.35846471E+03  0.80723801E+04                                 7.731288                            6.422662       0.190474       2.067054                    0.999778      26.836525      76.797525       0.630283       0.431534      -1.049303      -0.009968       0.002825      -0.048189       0.049290      -0.024954      -0.006052      -0.010317      -0.001258       0.036408      -0.033931       0.013337       0.020594              8.312635       9.455603       3.028110       0.612987       6.732988      -0.592354       8.749315           0.005240
          112              C       4.937479       8.742568       5.534772      -0.263042      28.778752 0.45536395E+03  0.10898823E+05                                 8.321705                            7.159119      -0.245557       1.910151                    0.996832      30.488829      90.279190       0.606308       0.422077      -1.053948      -0.006597       0.014290      -0.079566       0.081108       0.023229      -0.012955      -0.017699       0.021998       0.020476      -0.031241      -0.005464       0.036705              9.200333      12.368680       2.865819      -1.096283       9.044583      -0.416203       6.187735           0.000154
          113              C       8.449771       3.258754       3.851127       0.102509      26.243824 0.36062560E+03  0.81613422E+04                                 7.957182                            6.551577      -0.142171       1.971223                    0.998075      26.812266      77.789371       0.606366       0.446341      -1.036909       0.026798      -0.032390       0.029245       0.051211      -0.026323      -0.021100       0.004741      -0.007636       0.045968      -0.037722       0.002008       0.035714              8.662031       8.607761       2.752931       0.948920       8.750588      -2.430548       8.627744           0.003844
          114              C       7.385598       2.382627       3.682973      -0.209306      30.641811 0.44247936E+03  0.10433165E+05                                 8.437830                            6.967959       0.313065       2.075320                    0.999524      29.577379      84.744600       0.631297       0.411481      -1.068959       0.014521       0.001053      -0.016505       0.022008      -0.005545       0.008556       0.014155       0.016251       0.052235      -0.024744       0.000603       0.024142              9.220697       8.584246       3.376938       0.276418      10.713412      -3.079075       8.364434          -0.000745
          115              C       7.145721       1.395295       4.643492       0.180381      29.833294 0.38781209E+03  0.88022209E+04                                 8.469328                            6.633073       0.135863       2.072585                    0.999429      24.981883      69.056327       0.634301       0.425441      -1.065548      -0.027055      -0.021222      -0.001150       0.034405       0.014261      -0.009705       0.006652       0.016518      -0.025388      -0.021391      -0.000285       0.021676              9.746721      10.297131       4.757721       0.602503      11.441340      -2.264238       7.501692           0.003159
          116              C       8.008312       1.372985       5.740597      -0.203567      31.000660 0.46013767E+03  0.10964230E+05                                 8.547580                            7.162948       0.267939       2.069027                    0.998455      29.517566      85.223096       0.614736       0.418145      -1.063893       0.010757       0.008313       0.010958       0.017462      -0.007292      -0.016448      -0.003053      -0.007924      -0.005507      -0.021015       0.006032       0.014983              9.186695      10.198253       3.321254       1.958183       9.624312      -0.909013       7.737520          -0.000517
          117              C      -2.729490       8.305614       3.582796      -0.199261      28.722210 0.41898100E+03  0.97178027E+04                                 7.996925                            6.741504       0.530813       2.153897                    0.999809      28.715551      80.852726       0.649205       0.406771      -1.075067       0.008962      -0.008675      -0.011077       0.016682       0.002987       0.012374      -0.013830       0.010931       0.017387      -0.020692       0.001005       0.019687              8.474473       8.141164      -3.510988      -1.791946       8.656852       0.817361       8.625402           0.000520
          118              C       5.536553       9.387508       4.296662      -0.154663      24.822764 0.40532474E+03  0.94155254E+04                                 7.512927                            6.744668      -0.126401       1.954589                    0.998520      29.027180      84.459656       0.626492       0.420871      -1.055529       0.052493      -0.001205       0.080993       0.096523       0.038723      -0.014693      -0.026146       0.050905       0.048318      -0.058194       0.002612       0.055582              7.975607      10.373650       0.842144      -0.530579       7.767597      -0.252272       5.785574           0.000263
          119              C      -1.228932       9.326148       8.796623       0.098509      26.345202 0.35833661E+03  0.80957641E+04                                 7.942913                            6.515012       0.009761       2.015947                    0.999351      26.855163      77.820096       0.610336       0.444192      -1.038274      -0.025698       0.040422      -0.014781       0.050128       0.008049       0.032727      -0.002027      -0.046885      -0.045460      -0.048880       0.016087       0.032793              8.592410       8.838865      -2.160379      -2.003946       8.074813      -1.595357       8.863551           0.004299
          120              C      -0.339756       9.339538       7.736137      -0.210473      30.461112 0.46635046E+03  0.11146764E+05                                 8.418186                            7.190063       0.304371       2.073543                    0.999210      29.794827      86.085691       0.616432       0.415704      -1.065722      -0.000367      -0.004055       0.006990       0.008089      -0.007660      -0.005825       0.008686      -0.004901      -0.040892      -0.017063      -0.001218       0.018281              8.867553       9.003382      -1.641606      -2.455577       7.963307      -1.796292       9.635970          -0.000422
          121              C      -0.538236      10.240601       6.684070       0.194432      28.340479 0.39257462E+03  0.89748447E+04                                 8.290908                            6.759221      -0.074947       2.005499                    0.999386      25.255084      71.023445       0.613902       0.436418      -1.054383       0.029067       0.004448      -0.022500       0.037026       0.015361      -0.013885       0.006870       0.009258       0.011012      -0.024860       0.005800       0.019060              9.162630      10.912621      -1.009587      -3.966363       7.181374      -1.580684       9.393896           0.003245
          122              C       1.476076       3.901150      14.773562      -0.257716      28.285630 0.45245757E+03  0.10801656E+05                                 8.206253                            7.118863      -0.228502       1.918054                    0.996674      30.238113      89.145081       0.610828       0.420025      -1.056238       0.063937       0.051309      -0.015696       0.083468       0.012774       0.000920      -0.018039       0.001817       0.095283      -0.031927      -0.005998       0.037926              8.967032       6.825620       0.124583      -0.149135       7.817742      -2.904326      12.257735           0.000032
          123              C       2.293809       4.808400      13.873444      -0.156936      26.720927 0.42280330E+03  0.99421950E+04                                 7.978923                            6.919942      -0.121037       1.953565                    0.998920      29.389529      86.503921       0.613288       0.424715      -1.051392      -0.090614      -0.044732      -0.032935       0.106285       0.003116      -0.007312      -0.018319      -0.003426       0.089463      -0.020011      -0.017713       0.037724              8.731781       6.264308       0.269824      -0.512417       7.765636      -3.021480      12.165399           0.000027
          124              C      -1.906931       7.193167       3.692654       0.094500      25.508991 0.35039311E+03  0.78508680E+04                                 7.712293                            6.393299       0.181932       2.078022                    0.999492      26.354357      75.385926       0.624911       0.437447      -1.045066      -0.003213      -0.001426       0.043938       0.044079       0.030089       0.005873       0.006426       0.027201       0.024216      -0.037167       0.005207       0.031960              8.276303       7.550905      -3.006409      -1.452077       7.967865       0.393263       9.310138           0.003937
          125              C       2.055656      -0.106176       6.788035      -0.201560      29.959808 0.45430134E+03  0.10805749E+05                                 8.392787                            7.143110       0.202388       2.046269                    0.998550      29.653613      85.930156       0.611411       0.421174      -1.060493      -0.008397       0.017267       0.011701       0.022485       0.006453       0.004864      -0.011604      -0.012900       0.046996      -0.019500      -0.002100       0.021600              8.920920      10.737369      -2.331953      -2.806986       7.543143      -0.433889       8.482247          -0.000437
          126              C       0.383089      10.313832       5.490155      -0.250866      28.461386 0.43113353E+03  0.10156506E+05                                 8.220145                            6.913807      -0.150939       1.947353                    0.997084      29.721876      86.690218       0.625345       0.415771      -1.060243       0.042191       0.058628       0.040805       0.082960       0.012976      -0.014926      -0.016851      -0.000823      -0.011014      -0.018832      -0.011063       0.029896              9.213140      11.491750       2.702137      -2.675711       8.642530      -0.318881       7.505140           0.000059
          127              C       9.056304       2.271996       5.821623       0.098551      26.901823 0.34872005E+03  0.78063447E+04                                 7.976131                            6.350049       0.052516       2.032176                    0.999512      26.438052      75.664272       0.630996       0.433619      -1.047055      -0.013000       0.020758      -0.039752       0.046692      -0.029248      -0.010287       0.012361      -0.004776       0.047111      -0.037211       0.002289       0.034922              8.798184       8.777599       2.760474       1.967760       9.068001      -1.790752       8.548951           0.004946
          128              C       6.005552       0.413757       4.467762      -0.246669      28.049978 0.41509750E+03  0.96627409E+04                                 8.076018                            6.746550      -0.062684       1.974597                    0.997882      29.292855      84.251863       0.639899       0.411192      -1.065797      -0.016630       0.014595       0.075319       0.078502       0.020070      -0.008258      -0.013310       0.018163       0.029134      -0.028226      -0.000162       0.028388              9.081912      10.580319       3.307239      -1.907640       9.917779      -0.983660       6.747637           0.000090
          129              C       0.884175       6.474491       0.584856       0.597391      22.335326 0.26854931E+03  0.56929946E+04                                 7.464938                            5.924349      -0.300902       1.948984                    0.999028      23.333250      67.327409       0.589523       0.490104      -1.004536       0.055930      -0.009155       0.015836       0.058845      -0.015863      -0.006659      -0.036336      -0.022843       0.318555      -0.075770      -0.038909       0.114679              8.220411      11.939979      -0.010856       0.947787       7.260322       0.717484       5.460931           0.005191
          130              C       1.795427       7.052708      11.012300      -0.219022      31.040205 0.45991310E+03  0.10942366E+05                                 8.449642                            7.078432       0.363481       2.081435                    0.999824      29.966041      86.062234       0.630146       0.408535      -1.071579       0.002905       0.008507      -0.004670       0.010130       0.002017      -0.008817       0.007757       0.041869      -0.028895      -0.022224      -0.005602       0.027826              9.034951       9.865881      -0.467024      -0.213670       9.735684      -3.838021       7.503287           0.000010
          131              C       3.823257       5.939418      11.461202      -0.211716      31.087693 0.48122289E+03  0.11624237E+05                                 8.600289                            7.366871       0.090025       2.000135                    0.998682      30.377854      89.016531       0.599566       0.422913      -1.058288       0.014502       0.014658       0.000570       0.020627      -0.010496       0.010496      -0.012093      -0.020194       0.000728      -0.017109      -0.007226       0.024335              9.018281      11.191619       0.368111      -1.698920       8.756475      -2.765305       7.106751          -0.000035
          132              C       8.948224       3.252972      11.315356      -0.168533      37.907049 0.49986470E+03  0.12240489E+05                                 9.943888                            7.574247      -0.049842       1.938177                    0.999451      31.427273      93.987279       0.581169       0.430386      -1.049302       0.005585       0.021152      -0.009626       0.023901       0.012007       0.015827      -0.025879      -0.000461      -0.004531      -0.036671       0.010748       0.025924             11.512466       8.100742      -2.261247      -4.189177      13.911157       2.467700      12.525498           0.000874
          133              C       6.960181       9.929435       4.571727      -0.251410      28.341205 0.43882738E+03  0.10363184E+05                                 8.160437                            6.983648      -0.129468       1.952942                    0.997571      29.614701      85.930396       0.622306       0.416776      -1.061687      -0.059380      -0.062265      -0.016735       0.087653      -0.001584      -0.001395      -0.009667       0.029777       0.008671      -0.020471       0.006842       0.013629              8.953082      11.585038      -1.085189       0.307125       9.569778       0.157201       5.704430           0.000034
          134              C       1.677694       5.002265      12.497064      -0.242969      28.259497 0.44294191E+03  0.10488625E+05                                 8.160326                            7.023684      -0.078541       1.973159                    0.997375      29.514663      85.858422       0.619327       0.417652      -1.060742       0.055443       0.019006       0.052994       0.079016      -0.004384       0.007715      -0.025771      -0.004060       0.050624      -0.023067      -0.012163       0.035230              8.872934       7.075155       0.809285      -0.460235       7.999401      -2.689060      11.544245          -0.000006
          135              C       9.042873       4.380252       0.465738      -0.163628      36.329115 0.47368910E+03  0.11472574E+05                                 9.685130                            7.362227      -0.065905       1.934664                    0.999525      31.401718      94.143861       0.589362       0.429098      -1.047527       0.014235       0.008420      -0.027526       0.032113       0.007493      -0.020183       0.008311      -0.055061      -0.007839      -0.039462       0.008433       0.031029             11.157507      13.962995       0.413847       4.632369       8.350314      -2.855349      11.159213           0.001324
          136              C       5.182706       0.142808       5.695349      -0.150877      26.500092 0.40988883E+03  0.95402951E+04                                 7.887690                            6.772894       0.057680       2.013918                    0.999086      28.839791      83.768940       0.627042       0.419676      -1.057160      -0.017812      -0.045520      -0.094265       0.106185       0.024379      -0.008269      -0.013237       0.031275      -0.039696      -0.027506      -0.011670       0.039176              8.848821      10.916101       3.410734      -2.439640       8.951813      -0.961417       6.678549           0.000408
          137              C       4.475220       6.888102      10.680832       0.085781      25.518797 0.35261839E+03  0.79392718E+04                                 7.742054                            6.435362      -0.118932       1.973183                    0.998717      27.010538      78.286462       0.617672       0.440425      -1.039874      -0.032244       0.020821       0.010298       0.039740      -0.003118       0.011708       0.047751       0.043346       0.027973      -0.060585       0.015835       0.044749              8.265189      10.481909      -0.480547      -0.404240       8.160983      -2.230251       6.152674          -0.000041
          138              C       2.530013       7.954988      10.245400       0.055139      26.611914 0.36764373E+03  0.83199111E+04                                 7.809833                            6.463363       0.183654       2.052939                    0.999826      27.303859      77.969423       0.635175       0.426109      -1.054103       0.033857      -0.018761       0.014025       0.041170      -0.027690       0.027584       0.009249      -0.040320       0.021749      -0.051925       0.019891       0.032034              8.378105       9.830810      -0.993062       0.004442       8.699780      -2.848656       6.603725          -0.000015
          139              C       2.446357       6.006313      11.638616       0.179566      28.621769 0.38594035E+03  0.87717554E+04                                 8.261147                            6.653090       0.025342       2.035162                    0.999317      25.200858      70.299475       0.626588       0.430089      -1.059919      -0.018638      -0.019662       0.022017       0.034910       0.017894      -0.009306      -0.015461      -0.007500       0.022804      -0.022381      -0.006907       0.029288              9.137396       9.706522       0.426686      -1.542776       9.387818      -4.314911       8.317848          -0.000009
          140              C      -0.555352       6.037558       0.339254      -0.056710      40.315785 0.49910832E+03  0.12105109E+05                                10.273110                            7.488533      -0.050155       1.974150                    0.999342      28.726687      82.960194       0.599380       0.421337      -1.064671      -0.042956       0.001043      -0.009879       0.044089      -0.011600      -0.003587       0.022557      -0.034406      -0.013796      -0.020713      -0.015066       0.035779             12.239011      16.976024       1.274848       3.737250       8.991978      -3.117586      10.749031           0.001612
          141              C      -1.022906       4.804361       0.826249      -0.038698      39.338108 0.49201010E+03  0.11904467E+05                                10.137023                            7.461682      -0.174763       1.934634                    0.999064      28.686977      83.069130       0.596540       0.424356      -1.061508      -0.020632       0.009128      -0.039496       0.045486      -0.012761      -0.011123       0.034604      -0.022220      -0.006884      -0.030401      -0.015102       0.045503             12.043819      13.646425       0.982564       4.369310       9.428639      -3.902612      13.056392           0.001697
          142              C      -2.624165       7.104862      11.262321       0.603797      24.194159 0.27175904E+03  0.57786250E+04                                 7.843416                            5.948468      -0.364914       1.924528                    0.998820      23.471375      67.846498       0.589940       0.488267      -1.005401      -0.028804       0.049105       0.002607       0.056989       0.016392      -0.086741      -0.032114       0.091132       0.093218      -0.074054      -0.049642       0.123696              9.182446       7.768594      -2.236879       2.115606      12.243414       0.806365       7.535331           0.005060
          143              C       7.736961       4.730231      12.940283       0.576750      24.653705 0.26545251E+03  0.55889549E+04                                 7.772049                            5.776213      -0.141737       1.995298                    0.999120      23.176223      65.792327       0.617208       0.471336      -1.018400      -0.022591      -0.012360       0.053099       0.059013       0.069560       0.054400       0.027334      -0.001002      -0.099398      -0.072896      -0.036923       0.109819              8.992330       7.390804      -2.468904      -1.712715       8.947539      -1.571643      10.638648           0.007138
          144              C      -2.397073       5.642219      10.887710      -0.024339      39.796364 0.48466618E+03  0.11659339E+05                                10.148438                            7.376169      -0.168138       1.941502                    0.998801      28.244129      81.018207       0.604818       0.420969      -1.065774       0.009763      -0.034859      -0.008975       0.037296      -0.006183       0.026193      -0.000498       0.044685       0.002775      -0.024476      -0.015602       0.040078             12.214135       7.801148      -1.591021      -3.704103      17.133041       1.228845      11.708217           0.001522
          145              C       9.641116       1.626651      15.106924       0.083197      25.652074 0.35736274E+03  0.80545140E+04                                 7.725957                            6.456291       0.089125       2.041663                    0.999393      26.767801      77.043767       0.621281       0.437410      -1.044055      -0.018254      -0.000967       0.043015       0.046738       0.027348      -0.000454      -0.007613       0.016884       0.020563      -0.032920       0.006470       0.026450              8.260601       7.309001      -3.117783      -0.421106       8.875313      -0.213728       8.597489           0.003986
          146              C       3.789481       4.526297       3.025720       0.107664      24.860686 0.33394774E+03  0.73980446E+04                                 7.563621                            6.211681       0.062023       2.037282                    0.999532      26.224074      74.755241       0.638112       0.433282      -1.046855       0.032697       0.030522      -0.008671       0.045562      -0.004674      -0.007270       0.017388       0.002203      -0.104795      -0.040801       0.013699       0.027102              8.226938       8.462754       1.375033       1.375474       5.270988      -1.471902      10.947071           0.004945
          147              C       4.154433       4.321899       4.350538      -0.214021      30.546102 0.47446348E+03  0.11422183E+05                                 8.534306                            7.328194       0.073052       1.997994                    0.998430      30.273890      88.604341       0.599429       0.424446      -1.057175      -0.016463       0.001394      -0.009389       0.019003       0.002696      -0.010804      -0.009213      -0.011862      -0.001470      -0.014928      -0.001316       0.016244              9.099362       8.938233       1.155091       2.228790       6.207746      -1.709984      12.152106           0.000207
          148              C       8.565590       4.550722      11.690177      -0.045654      39.550469 0.48449310E+03  0.11644720E+05                                10.070277                            7.346578       0.024212       2.000217                    0.999332      28.322710      80.993076       0.610029       0.417747      -1.068686       0.023916      -0.012395      -0.038395       0.046902      -0.008603       0.016023      -0.003312       0.011413      -0.007143      -0.015183      -0.006748       0.021931             11.959541       8.415325      -1.284894      -4.960247      13.651230       0.593277      13.812068           0.001256
          149              C       5.429872       1.697552      16.902531       0.104742      26.251041 0.35845996E+03  0.81156884E+04                                 8.017723                            6.567719      -0.174887       1.963580                    0.998015      26.857345      78.426489       0.599517       0.451253      -1.032093      -0.005481       0.010801      -0.040260       0.042043      -0.028474      -0.002464       0.005971      -0.009970       0.010543      -0.030778       0.002117       0.028661              8.801236      10.257409       3.398036       1.004444       6.881224       0.136632       9.265074           0.005105
          150              C       5.637992       5.814597       2.638061       0.087720      25.254979 0.34721817E+03  0.77718315E+04                                 7.650714                            6.351391       0.135041       2.056054                    0.999582      26.660138      76.536162       0.628085       0.435679      -1.044808      -0.035734      -0.040588      -0.003054       0.054163      -0.012000      -0.027097       0.003889      -0.019685      -0.086970      -0.044152       0.009486       0.034666              8.294399       8.207028       1.652189       1.145192       5.209477      -0.852310      11.466690           0.004268
          151              C       6.066529       5.659102       3.938045      -0.208509      31.425609 0.49165086E+03  0.11967862E+05                                 8.758088                            7.495432      -0.114933       1.938941                    0.996829      30.626811      90.781668       0.587190       0.428517      -1.052351       0.002555       0.000150      -0.008747       0.009114      -0.007662       0.007795       0.020543       0.004363      -0.009200      -0.026401       0.007676       0.018725              9.407748       8.916915       1.982771       0.829264       6.892026      -1.801387      12.414302          -0.000418
          152              C       4.311451       0.870867      16.861913      -0.214705      30.361912 0.46676013E+03  0.11205346E+05                                 8.511047                            7.257055       0.023082       1.983876                    0.997654      30.306643      88.951740       0.602998       0.423115      -1.056636       0.010380       0.013166       0.018703       0.025118      -0.002008      -0.005239      -0.008390      -0.009751       0.001172      -0.011047      -0.000327       0.011374              9.110555      11.013864       3.731684       1.379403       7.733313       0.426767       8.584489          -0.000606
          153              C       3.647896       0.689952      15.659370       0.185703      28.747678 0.39634975E+03  0.90929048E+04                                 8.391734                            6.802469      -0.004306       2.027203                    0.999634      25.452870      71.964450       0.609812       0.437810      -1.052380      -0.030709      -0.015537      -0.003473       0.034591       0.013198      -0.001430       0.002638      -0.006869      -0.046337      -0.016216      -0.005184       0.021401              9.414068      12.298488       4.554017       0.368572       7.862069      -0.480965       8.081648           0.004162
          154              C       4.177302       1.332674      14.541009      -0.206480      30.593370 0.46127308E+03  0.11021926E+05                                 8.508007                            7.195930       0.135636       2.022563                    0.998317      29.880753      87.005776       0.608919       0.420966      -1.059807      -0.001594       0.007565      -0.002893       0.008254      -0.010189       0.014350       0.003050      -0.002383      -0.010400      -0.019688       0.003618       0.016070              9.050127      10.271432       3.477623      -0.262981       7.601429      -1.000097       9.277521          -0.000749
          155              C       6.078933       8.820403      13.158526       0.104849      26.268330 0.35730378E+03  0.80843219E+04                                 8.011386                            6.551907      -0.171161       1.964074                    0.998145      26.864923      78.465945       0.600857       0.450536      -1.032332      -0.043024       0.016468      -0.030213       0.055092       0.006052       0.033110       0.019019      -0.035955      -0.044680      -0.047287       0.006117       0.041170              8.721767       9.222147      -2.760061      -2.062315       8.373432      -0.802611       8.569723           0.005001
          156              C       7.544917       4.635399      19.182817       0.598629      24.254468 0.27403699E+03  0.58523152E+04                                 7.899597                            6.020791      -0.483685       1.888155                    0.998236      23.707971      69.182517       0.578174       0.496054      -0.999194      -0.040956       0.006695      -0.048098       0.063527       0.060931      -0.042815      -0.012112       0.131201      -0.108550      -0.072204      -0.047968       0.120171              9.016471       6.421874      -1.269223       2.339831       8.794655       0.204567      11.832884           0.006059
          157              C      -0.880376       0.509864      15.141860      -0.228619      30.975153 0.49903972E+03  0.12168301E+05                                 8.586103                            7.505942       0.025052       1.973120                    0.998648      30.893971      91.043393       0.593342       0.423357      -1.057695      -0.012366       0.006855      -0.009798       0.017202      -0.008597      -0.012821       0.007054       0.027262       0.040561      -0.023215      -0.002771       0.025986              8.985754       8.518020      -3.443394       0.411785       9.794226      -0.136257       8.645016           0.000413
          158              C      -0.652693      -0.156330      16.352190       0.182564      28.253776 0.39625545E+03  0.90737104E+04                                 8.216638                            6.765536      -0.109230       1.990928                    0.999371      25.435424      71.422860       0.617499       0.433172      -1.057103       0.028033      -0.022163       0.004514       0.036020      -0.005277       0.006202      -0.003805       0.017105      -0.062437      -0.022137       0.000519       0.021617              9.033527       9.898055      -4.564181      -0.696105       9.260697       0.213195       7.941830           0.002771
          159              C       5.320576       4.900709       4.847424       0.189184      28.099667 0.41011743E+03  0.95088319E+04                                 8.292640                            6.955258      -0.201391       1.960418                    0.999534      25.890699      74.083485       0.597225       0.442333      -1.047536       0.008093      -0.005943       0.032585       0.034097      -0.004227       0.003961      -0.006707      -0.006999       0.054599      -0.014607      -0.006082       0.020689              9.064407       8.106730       1.250678       1.483873       6.212935      -2.392264      12.873555           0.003221
          160              C       5.282147       2.138412      14.662021       0.074608      25.925084 0.35846689E+03  0.80724440E+04                                 7.731322                            6.422693       0.190463       2.067051                    0.999778      26.836585      76.797846       0.630280       0.431536      -1.049302       0.009966      -0.002826       0.048187       0.049288      -0.024954      -0.006050      -0.010315      -0.001256       0.036413      -0.033931       0.013337       0.020593              8.312672       9.455653       3.028126       0.613001       6.733020      -0.592344       8.749342           0.005253
          161              C       2.355607      -0.103486      15.510788      -0.263041      28.778797 0.45536464E+03  0.10898841E+05                                 8.321714                            7.159126      -0.245550       1.910154                    0.996832      30.488783      90.278971       0.606308       0.422077      -1.053948       0.006597      -0.014289       0.079564       0.081106       0.023230      -0.012955      -0.017700       0.021999       0.020491      -0.031245      -0.005461       0.036706              9.200348      12.368718       2.865852      -1.096285       9.044595      -0.416204       6.187730           0.000166
          162              C      -1.156685       5.380328      17.194433       0.102516      26.243994 0.36062866E+03  0.81614326E+04                                 7.957225                            6.551612      -0.142203       1.971212                    0.998074      26.812415      77.790029       0.606363       0.446342      -1.036908      -0.026794       0.032389      -0.029246       0.051208      -0.026319      -0.021099       0.004741      -0.007634       0.045974      -0.037718       0.002007       0.035712              8.662079       8.607820       2.752951       0.948927       8.750635      -2.430559       8.627783           0.003853
          163              C      -0.092512       6.256455      17.362587      -0.209297      30.641763 0.44247870E+03  0.10433144E+05                                 8.437822                            6.967955       0.313074       2.075325                    0.999524      29.577325      84.744394       0.631297       0.411481      -1.068959      -0.014519      -0.001056       0.016504       0.022007      -0.005544       0.008554       0.014157       0.016250       0.052243      -0.024744       0.000601       0.024144              9.220687       8.584253       3.376947       0.276412      10.713405      -3.079059       8.364404          -0.000730
          164              C       0.147365       7.243787      16.402068       0.180383      29.833394 0.38781350E+03  0.88022582E+04                                 8.469332                            6.633074       0.135871       2.072586                    0.999429      24.981936      69.056425       0.634303       0.425440      -1.065549       0.027059       0.021218       0.001147       0.034405       0.014262      -0.009704       0.006652       0.016516      -0.025379      -0.021390      -0.000284       0.021674              9.746731      10.297162       4.757745       0.602501      11.441355      -2.264226       7.501675           0.003166
          165              C      -0.715226       7.266097      15.304963      -0.203560      31.000623 0.46013696E+03  0.10964209E+05                                 8.547577                            7.162945       0.267931       2.069026                    0.998454      29.517517      85.222937       0.614736       0.418145      -1.063893      -0.010752      -0.008321      -0.010965       0.017466      -0.007292      -0.016448      -0.003052      -0.007924      -0.005503      -0.021015       0.006030       0.014984              9.186695      10.198269       3.321267       1.958182       9.624313      -0.909004       7.737503          -0.000503
          166              C      10.022576       0.333468      17.462764      -0.199251      28.721950 0.41897651E+03  0.97176693E+04                                 7.996872                            6.741463       0.530858       2.153917                    0.999809      28.715348      80.851944       0.649208       0.406771      -1.075068      -0.008963       0.008677       0.011079       0.016685       0.002988       0.012374      -0.013828       0.010930       0.017389      -0.020690       0.001004       0.019686              8.474416       8.141114      -3.510966      -1.791932       8.656804       0.817356       8.625330           0.000534
          167              C       1.756533      -0.748426      16.748898      -0.154664      24.822870 0.40532701E+03  0.94155894E+04                                 7.512950                            6.744689      -0.126398       1.954589                    0.998520      29.027213      84.459750       0.626491       0.420872      -1.055529      -0.052494       0.001206      -0.080992       0.096523       0.038724      -0.014692      -0.026147       0.050909       0.048335      -0.058199       0.002616       0.055583              7.975633      10.373711       0.842168      -0.530582       7.767612      -0.252279       5.785577           0.000277
          168              C       8.522018      -0.687066      12.248937       0.098515      26.345142 0.35833572E+03  0.80957427E+04                                 7.942923                            6.515020       0.009725       2.015938                    0.999350      26.855109      77.820051       0.610333       0.444194      -1.038272       0.025695      -0.040425       0.014779       0.050128       0.008051       0.032727      -0.002027      -0.046880      -0.045467      -0.048879       0.016087       0.032792              8.592420       8.838879      -2.160389      -2.003942       8.074833      -1.595361       8.863549           0.004301
          169              C       7.632842      -0.700456      13.309423      -0.210475      30.461176 0.46635157E+03  0.11146797E+05                                 8.418194                            7.190069       0.304385       2.073546                    0.999210      29.794880      86.085875       0.616433       0.415704      -1.065722       0.000363       0.004048      -0.006997       0.008091      -0.007661      -0.005823       0.008683      -0.004898      -0.040894      -0.017061      -0.001218       0.018279              8.867563       9.003393      -1.641622      -2.455565       7.963331      -1.796299       9.635965          -0.000413
          170              C       7.831322      -1.601519      14.361490       0.194428      28.340556 0.39257539E+03  0.89748693E+04                                 8.290928                            6.759230      -0.074938       2.005502                    0.999386      25.255140      71.023694       0.613901       0.436418      -1.054383      -0.029070      -0.004453       0.022497       0.037027       0.015360      -0.013887       0.006870       0.009260       0.011021      -0.024862       0.005800       0.019061              9.162658      10.912662      -1.009612      -3.966374       7.181400      -1.580682       9.393911           0.003252
          171              C       5.817010       4.737932       6.271998      -0.257713      28.285462 0.45245417E+03  0.10801553E+05                                 8.206217                            7.118832      -0.228510       1.918055                    0.996674      30.237974      89.144532       0.610830       0.420024      -1.056238      -0.063938      -0.051308       0.015693       0.083467       0.012777       0.000917      -0.018042       0.001818       0.095275      -0.031929      -0.005997       0.037926              8.966993       6.825586       0.124579      -0.149137       7.817721      -2.904307      12.257673           0.000024
          172              C       4.999277       3.830682       7.172116      -0.156935      26.720853 0.42280175E+03  0.99421460E+04                                 7.978904                            6.919927      -0.121032       1.953568                    0.998919      29.389419      86.503440       0.613289       0.424715      -1.051392       0.090615       0.044732       0.032933       0.106285       0.003115      -0.007307      -0.018319      -0.003421       0.089468      -0.020014      -0.017710       0.037724              8.731762       6.264287       0.269825      -0.512415       7.765624      -3.021476      12.165376           0.000020
          173              C       9.200017       1.445915      17.352906       0.094511      25.508937 0.35039243E+03  0.78508501E+04                                 7.712289                            6.393300       0.181924       2.078022                    0.999492      26.354304      75.385789       0.624910       0.437448      -1.045065       0.003216       0.001426      -0.043937       0.044078       0.030088       0.005877       0.006424       0.027197       0.024217      -0.037165       0.005205       0.031960              8.276298       7.550906      -3.006410      -1.452076       7.967867       0.393263       9.310120           0.003947
          174              C       5.237430       8.745258      14.257525      -0.201570      29.960259 0.45430930E+03  0.10805997E+05                                 8.392887                            7.143183       0.202370       2.046258                    0.998550      29.653979      85.931719       0.611406       0.421176      -1.060492       0.008391      -0.017271      -0.011706       0.022488       0.006454       0.004863      -0.011603      -0.012898       0.046998      -0.019500      -0.002100       0.021600              8.921034      10.737510      -2.331997      -2.807029       7.543245      -0.433897       8.482346          -0.000423
          175              C       6.909997      -1.674750      15.555405      -0.250867      28.461515 0.43113572E+03  0.10156575E+05                                 8.220176                            6.913828      -0.150939       1.947351                    0.997085      29.722019      86.690835       0.625343       0.415771      -1.060242      -0.042191      -0.058630      -0.040807       0.082962       0.012974      -0.014924      -0.016851      -0.000826      -0.011012      -0.018831      -0.011062       0.029893              9.213179      11.491805       2.702136      -2.675732       8.642567      -0.318880       7.505167           0.000073
          176              C      -1.763218       6.367086      15.223937       0.098559      26.901979 0.34872249E+03  0.78064184E+04                                 7.976177                            6.350082       0.052482       2.032164                    0.999512      26.438175      75.664886       0.630993       0.433621      -1.047054       0.013008      -0.020762       0.039745       0.046690      -0.029246      -0.010288       0.012361      -0.004780       0.047113      -0.037210       0.002288       0.034922              8.798238       8.777659       2.760497       1.967772       9.068059      -1.790765       8.548998           0.004960
          177              C       1.287534       8.225325      16.577798      -0.246671      28.050098 0.41509936E+03  0.96627922E+04                                 8.076033                            6.746559      -0.062665       1.974602                    0.997882      29.292900      84.251941       0.639899       0.411191      -1.065798       0.016632      -0.014595      -0.075319       0.078502       0.020071      -0.008256      -0.013306       0.018160       0.029136      -0.028227      -0.000160       0.028386              9.081936      10.580362       3.307270      -1.907646       9.917811      -0.983660       6.747635           0.000109
          178              C       6.408911       2.164591      20.460704       0.597395      22.335270 0.26854857E+03  0.56929750E+04                                 7.464922                            5.924338      -0.300905       1.948984                    0.999028      23.333234      67.327337       0.589524       0.490104      -1.004536      -0.055932       0.009154      -0.015822       0.058844      -0.015862      -0.006662      -0.036340      -0.022848       0.318559      -0.075771      -0.038911       0.114682              8.220389      11.939938      -0.010855       0.947779       7.260311       0.717478       5.460919           0.005189
          179              C       5.497659       1.586374      10.033260      -0.219024      31.040473 0.45991790E+03  0.10942515E+05                                 8.449701                            7.078476       0.363456       2.081424                    0.999824      29.966239      86.063092       0.630143       0.408536      -1.071578      -0.002906      -0.008512       0.004660       0.010130       0.002018      -0.008820       0.007757       0.041869      -0.028903      -0.022225      -0.005604       0.027829              9.035015       9.865948      -0.467009      -0.213682       9.735755      -3.838055       7.503341           0.000001
          180              C       3.469829       2.699664       9.584358      -0.211711      31.087487 0.48121914E+03  0.11624121E+05                                 8.600253                            7.366844       0.090024       2.000138                    0.998682      30.377684      89.015880       0.599567       0.422913      -1.058288      -0.014504      -0.014662      -0.000578       0.020631      -0.010496       0.010496      -0.012092      -0.020196       0.000727      -0.017111      -0.007224       0.024335              9.018241      11.191562       0.368119      -1.698918       8.756438      -2.765293       7.106722          -0.000039
          181              C      -1.655138       5.386110       9.730204      -0.168525      37.906443 0.49985625E+03  0.12240220E+05                                 9.943772                            7.574178      -0.049815       1.938191                    0.999451      31.426871      93.985585       0.581172       0.430385      -1.049304      -0.005587      -0.021152       0.009622       0.023900       0.012007       0.015829      -0.025878      -0.000453      -0.004524      -0.036672       0.010750       0.025921             11.512314       8.100640      -2.261192      -4.189111      13.910957       2.467632      12.525344           0.000873
          182              C       0.332905      -1.290353      16.473833      -0.251415      28.341473 0.43883238E+03  0.10363337E+05                                 8.160505                            6.983702      -0.129482       1.952936                    0.997571      29.614888      85.931235       0.622302       0.416777      -1.061686       0.059380       0.062269       0.016735       0.087655      -0.001583      -0.001394      -0.009666       0.029783       0.008685      -0.020475       0.006845       0.013630              8.953163      11.585157      -1.085207       0.307129       9.569870       0.157204       5.704461           0.000049
          183              C       5.615392       3.636817       8.548496      -0.242970      28.259625 0.44294418E+03  0.10488692E+05                                 8.160348                            7.023700      -0.078531       1.973160                    0.997375      29.514751      85.858724       0.619326       0.417652      -1.060742      -0.055443      -0.019006      -0.052997       0.079018      -0.004383       0.007711      -0.025771      -0.004065       0.050607      -0.023065      -0.012161       0.035226              8.872962       7.075158       0.809293      -0.460241       7.999437      -2.689080      11.544291          -0.000012
          184              C      -1.749787       4.258830      20.579822      -0.163638      36.329555 0.47369540E+03  0.11472762E+05                                 9.685189                            7.362266      -0.065874       1.934668                    0.999525      31.402010      94.144794       0.589362       0.429097      -1.047528      -0.014242      -0.008415       0.027542       0.032128       0.007495      -0.020182       0.008313      -0.055062      -0.007843      -0.039463       0.008432       0.031032             11.157584      13.963106       0.413848       4.632426       8.350349      -2.855357      11.159297           0.001323
          185              C       2.110380       8.496274      15.350211      -0.150876      26.500009 0.40988701E+03  0.95402402E+04                                 7.887678                            6.772883       0.057685       2.013922                    0.999086      28.839662      83.768455       0.627042       0.419676      -1.057160       0.017814       0.045519       0.094262       0.106183       0.024381      -0.008272      -0.013237       0.031277      -0.039674      -0.027507      -0.011669       0.039176              8.848814      10.916103       3.410748      -2.439638       8.951810      -0.961416       6.678528           0.000419
          186              C       2.817866       1.750980      10.364728       0.085783      25.518796 0.35261843E+03  0.79392786E+04                                 7.742071                            6.435374      -0.118974       1.973170                    0.998717      27.010589      78.286818       0.617670       0.440427      -1.039872       0.032243      -0.020826      -0.010306       0.039744      -0.003119       0.011708       0.047751       0.043344       0.027964      -0.060584       0.015837       0.044748              8.265207      10.481956      -0.480551      -0.404243       8.160989      -2.230246       6.152678          -0.000038
          187              C       4.763073       0.684094      10.800160       0.055132      26.612243 0.36764894E+03  0.83200653E+04                                 7.809903                            6.463411       0.183635       2.052928                    0.999826      27.304175      77.970704       0.635172       0.426110      -1.054102      -0.033859       0.018754      -0.014035       0.041172      -0.027692       0.027584       0.009247      -0.040323       0.021742      -0.051926       0.019887       0.032038              8.378184       9.830910      -0.993072       0.004444       8.699862      -2.848688       6.603781          -0.000016
          188              C       4.846729       2.632769       9.406944       0.179568      28.621828 0.38594124E+03  0.87717821E+04                                 8.261161                            6.653099       0.025332       2.035158                    0.999317      25.200896      70.299644       0.626587       0.430089      -1.059918       0.018637       0.019657      -0.022021       0.034910       0.017892      -0.009306      -0.015459      -0.007502       0.022796      -0.022378      -0.006907       0.029286              9.137414       9.706521       0.426698      -1.542784       9.387848      -4.314930       8.317871          -0.000014
          189              C       7.848438       2.601524      20.706306      -0.056715      40.315940 0.49911093E+03  0.12105184E+05                                10.273120                            7.488541      -0.050118       1.974160                    0.999342      28.726765      82.960378       0.599381       0.421336      -1.064673       0.042952      -0.001035       0.009890       0.044088      -0.011595      -0.003586       0.022554      -0.034408      -0.013797      -0.020708      -0.015067       0.035775             12.239020      16.976024       1.274852       3.737244       8.991989      -3.117599      10.749048           0.001609
          190              C       8.315992       3.834721      20.219311      -0.038704      39.338346 0.49201276E+03  0.11904546E+05                                10.137046                            7.461688      -0.174734       1.934641                    0.999064      28.687104      83.069503       0.596541       0.424355      -1.061509       0.020628      -0.009124       0.039505       0.045491      -0.012763      -0.011116       0.034602      -0.022223      -0.006870      -0.030396      -0.015104       0.045500             12.043857      13.646463       0.982566       4.369348       9.428643      -3.902618      13.056466           0.001694
          191              N       2.785809       3.383081      18.886496      -0.260667      35.063167 0.52654025E+03  0.12723783E+05                                 8.862638                            7.365839       0.226964       2.094487                    0.998592      27.960669      76.237836       0.655960       0.386406      -1.106650      -0.055167       0.025654      -0.162563       0.173575       0.039007      -0.035234       0.003849       0.034222      -0.238305      -0.089630       0.002651       0.086979              9.842892      10.404311       2.043256       0.913794       5.931040      -1.262303      13.193326           0.024551
          192              N       1.391338      -1.063447       8.880805      -0.266996      35.845938 0.55250809E+03  0.13560430E+05                                 9.054602                            7.614246       0.045946       2.035382                    0.997639      28.525739      79.288640       0.634198       0.393502      -1.097770       0.120790       0.019452      -0.124668       0.174673      -0.028744       0.053956      -0.017015      -0.069351      -0.146527      -0.086902       0.006645       0.080256              9.806955      10.145842      -2.881951      -1.655192      10.050885      -1.729496       9.224136           0.023130
          193              N      -1.718610       6.531148       4.852896      -0.234029      33.406290 0.54289764E+03  0.13262893E+05                                 8.642115                            7.586209      -0.046643       2.016967                    0.996934      27.979316      77.525887       0.630700       0.397524      -1.095259      -0.084087       0.131286      -0.004858       0.155981       0.044613      -0.015911      -0.002627       0.027256       0.241512      -0.087227       0.003734       0.083493              9.073370       8.039785      -2.386325      -1.075082       8.421371      -0.069088      10.758952           0.035027
          194              N       9.299438       3.219962       4.890357      -0.245540      35.061087 0.53198078E+03  0.12920932E+05                                 8.929849                            7.474912       0.105986       2.060583                    0.997982      28.024472      77.241514       0.640266       0.393865      -1.098595      -0.114446      -0.107816      -0.018981       0.158374      -0.049503       0.006538      -0.025296      -0.027833       0.206154      -0.086459       0.007702       0.078757              9.705681       8.943251       2.282069       1.689066       9.824506      -2.985621      10.349286           0.026025
          195              N       3.859236       7.881632      10.065881      -0.307387      33.639807 0.54128107E+03  0.13169721E+05                                 8.489110                            7.419248       0.452252       2.121811                    0.999768      29.467740      80.604712       0.660122       0.381354      -1.110371      -0.137438      -0.182789       0.166728       0.283018      -0.142209       0.110119       0.121230       0.117046      -0.051731      -0.255812       0.087727       0.168086              8.868136      11.466914      -2.128110       0.971070       8.330873      -1.624219       6.806622           0.001118
          196              N       1.371980       6.296177       5.208355      -0.245020      35.151018 0.54647616E+03  0.13374580E+05                                 8.967859                            7.591593      -0.050903       2.009322                    0.997411      28.218894      78.305077       0.632807       0.395481      -1.096480       0.118364       0.097014       0.010817       0.153424      -0.036974      -0.000215      -0.013053      -0.026880       0.256321      -0.082414      -0.004609       0.087023              9.748465      10.880457       3.173579       0.790123       7.432546      -0.527012      10.932391           0.027281
          197              N       4.507277       5.256001       2.159064      -0.260680      35.063315 0.52654335E+03  0.12723870E+05                                 8.862641                            7.365845       0.227010       2.094499                    0.998593      27.960769      76.238013       0.655962       0.386405      -1.106652       0.055165      -0.025651       0.162567       0.173577       0.039006      -0.035233       0.003848       0.034225      -0.238304      -0.089630       0.002651       0.086979              9.842894      10.404307       2.043251       0.913805       5.931041      -1.262297      13.193335           0.024548
          198              N       9.594259      -1.490109      12.164755      -0.266987      35.845821 0.55250548E+03  0.13560355E+05                                 9.054599                            7.614240       0.045908       2.035371                    0.997639      28.525667      79.288511       0.634197       0.393503      -1.097769      -0.120790      -0.019452       0.124665       0.174671      -0.028743       0.053956      -0.017017      -0.069351      -0.146530      -0.086902       0.006645       0.080257              9.806954      10.145830      -2.881951      -1.655186      10.050899      -1.729516       9.224133           0.023132
          199              N       9.011696       2.107934      16.192664      -0.234018      33.406168 0.54289549E+03  0.13262825E+05                                 8.642086                            7.586187      -0.046634       2.016971                    0.996934      27.979261      77.525659       0.630702       0.397523      -1.095259       0.084087      -0.131284       0.004858       0.155980       0.044612      -0.015911      -0.002627       0.027255       0.241513      -0.087226       0.003732       0.083493              9.073338       8.039761      -2.386314      -1.075077       8.421347      -0.069087      10.758905           0.035037
          200              N      -2.006352       5.419120      16.155203      -0.245533      35.061500 0.53198851E+03  0.12921179E+05                                 8.929939                            7.474981       0.105957       2.060571                    0.997982      28.024692      77.242530       0.640261       0.393867      -1.098593       0.114449       0.107810       0.018977       0.158372      -0.049499       0.006539      -0.025297      -0.027835       0.206162      -0.086456       0.007696       0.078759              9.705784       8.943358       2.282109       1.689081       9.824614      -2.985654      10.349379           0.026047
          201              N       3.433850       0.757450      10.979679      -0.307406      33.640752 0.54130063E+03  0.13170329E+05                                 8.489289                            7.419399       0.452185       2.121782                    0.999768      29.468246      80.606751       0.660112       0.381356      -1.110369       0.137438       0.182784      -0.166743       0.283024      -0.142210       0.110124       0.121236       0.117045      -0.051753      -0.255820       0.087730       0.168089              8.868325      11.467183      -2.128147       0.971085       8.331038      -1.624250       6.806752           0.001127
          202              N       5.921106       2.342905      15.837205      -0.245010      35.151131 0.54647820E+03  0.13374648E+05                                 8.967883                            7.591610      -0.050918       2.009317                    0.997411      28.218974      78.305470       0.632806       0.395481      -1.096479      -0.118364      -0.097013      -0.010817       0.153423      -0.036972      -0.000216      -0.013052      -0.026877       0.256322      -0.082412      -0.004611       0.087023              9.748496      10.880499       3.173599       0.790121       7.432576      -0.527011      10.932412           0.027301
          203              O      -0.590804       4.795957       7.200528      -0.589625      46.174090 0.65780444E+03  0.16642587E+05                                10.251243                            7.998586       0.016184       2.050374                    0.993146      28.648498      77.426079       0.663775       0.364721      -1.133726       0.009269      -0.023715       0.019302       0.031951       0.027978       0.034959      -0.041774      -0.036729       0.096942      -0.074608       0.010931       0.063677             11.783650       7.367930      -0.447442       0.252972      11.467202      -5.978611      16.515818           0.037383
          204              O      -0.598351       0.876385      10.480058      -0.604178      41.023533 0.61462558E+03  0.15292455E+05                                 9.447614                            7.689584       0.308821       2.135869                    0.994976      28.762945      77.154755       0.682359       0.360767      -1.136522      -0.011950       0.023906      -0.035732       0.044621      -0.037665      -0.012706      -0.052867       0.057972      -0.045539      -0.082431       0.024129       0.058302             10.890980      10.896016      -4.609611       1.908979      13.793781      -2.512030       7.983144           0.038046
          205              O       0.315795       2.920715       8.026356      -0.579931      37.117969 0.56685400E+03  0.13766627E+05                                 8.762743                            7.337004       0.789890       2.287802                    0.998177      28.104957      73.522654       0.708194       0.356121      -1.144749      -0.025247       0.000956       0.027513       0.037353      -0.007283       0.081628       0.029841      -0.039014      -0.308691      -0.145536       0.066251       0.079285              9.885148      10.848354      -4.998996       0.004842      12.392234      -0.156009       6.414856           0.008351
          206              O       9.196346       1.070978       8.872598      -0.600770      34.958403 0.56161378E+03  0.13621047E+05                                 8.354635                            7.275264       0.848348       2.293537                    0.998843      28.616950      75.051143       0.714566       0.353420      -1.145809       0.017299       0.026308      -0.004502       0.031806       0.060878      -0.009087      -0.003089       0.175497       0.266116      -0.151151       0.059314       0.091837              8.941025       8.585778       1.073506       3.278333       7.698349       1.963489      10.538947           0.008245
          207              O       0.017291       4.612760       2.936697      -0.606257      46.861846 0.67750916E+03  0.17303601E+05                                10.390176                            8.134649      -0.025543       2.025837                    0.993011      29.288436      80.065640       0.654773       0.366264      -1.130205       0.009547      -0.022504      -0.039883       0.046778       0.049385      -0.031627       0.052673       0.041187       0.122531      -0.100572       0.032891       0.067682             12.214647       8.413415       1.177698       1.791092       8.030151       3.755880      20.200375           0.047674
          208              O       0.001416       2.795751       1.624928      -0.597700      31.347274 0.50097034E+03  0.11849656E+05                                 7.722718                            6.823411       0.377475       2.121823                    0.998653      29.163432      76.405113       0.743002       0.348516      -1.145782      -0.003651       0.017455      -0.001769       0.017920       0.025802      -0.084657       0.039713      -0.012708      -0.331154      -0.156971       0.068068       0.088903              7.910308       5.881882      -1.666698      -0.290099      11.491071       0.836692       6.357971           0.010081
          209              O       1.749228       5.564775       0.581910      -0.600968      40.918938 0.62364615E+03  0.15599572E+05                                 9.530815                            7.793059       0.151272       2.087256                    0.994449      28.835798      77.980604       0.670537       0.365182      -1.131179      -0.040173       0.017553       0.029912       0.053073      -0.064718      -0.024761      -0.018833       0.014537       0.058534      -0.083922       0.027386       0.056536             10.710303      16.581199      -3.475977      -1.078908       7.066047      -0.000194       8.483662           0.042991
          210              O       1.113769       7.692867       0.736595      -0.605705      28.399485 0.47524363E+03  0.11078858E+05                                 7.153525                            6.613584       0.767986       2.254241                    0.999697      28.649874      74.185341       0.761270       0.345135      -1.150142      -0.024718      -0.016526      -0.001791       0.029788       0.010839       0.008019       0.004356      -0.199265       0.266208      -0.144847       0.055176       0.089671              7.146879       5.906005       1.193027       0.581769       8.870968       1.221686       6.663665           0.010993
          211              O       7.883890       3.843125      13.845032      -0.589630      46.175274 0.65782338E+03  0.16643191E+05                                10.251403                            7.998691       0.016190       2.050369                    0.993146      28.648920      77.427598       0.663772       0.364720      -1.133727      -0.009264       0.023717      -0.019309       0.031955       0.027981       0.034960      -0.041772      -0.036727       0.096962      -0.074612       0.010932       0.063680             11.783846       7.368034      -0.447456       0.252972      11.467382      -5.978721      16.516122           0.037399
          212              O       7.891437       7.762697      10.565502      -0.604167      41.022611 0.61460899E+03  0.15291929E+05                                 9.447453                            7.689463       0.308858       2.135886                    0.994976      28.762631      77.153462       0.682367       0.360765      -1.136524       0.011957      -0.023903       0.035721       0.044613      -0.037664      -0.012703      -0.052867       0.057973      -0.045522      -0.082429       0.024130       0.058299             10.890782      10.895817      -4.609498       1.908960      13.793491      -2.512001       7.983037           0.038040
          213              O       6.977291       5.718367      13.019204      -0.579929      37.119114 0.56687475E+03  0.13767264E+05                                 8.762935                            7.337148       0.789836       2.287778                    0.998177      28.105349      73.524169       0.708185       0.356122      -1.144748       0.025251      -0.000955      -0.027536       0.037373      -0.007285       0.081634       0.029837      -0.039018      -0.308709      -0.145545       0.066259       0.079286              9.885384      10.848613      -4.999148       0.004843      12.392549      -0.156019       6.414989           0.008364
          214              O      -1.903260       7.568104      12.172962      -0.600792      34.959324 0.56163308E+03  0.13621637E+05                                 8.354787                            7.275396       0.848332       2.293524                    0.998844      28.617357      75.052634       0.714558       0.353421      -1.145808      -0.017294      -0.026306       0.004486       0.031800       0.060882      -0.009088      -0.003093       0.175500       0.266111      -0.151154       0.059316       0.091838              8.941188       8.585934       1.073526       3.278390       7.698509       1.963518      10.539121           0.008259
          215              O       7.275795       4.026322      18.108863      -0.606264      46.863781 0.67754151E+03  0.17304651E+05                                10.390465                            8.134851      -0.025577       2.025815                    0.993012      29.289112      80.068266       0.654764       0.366264      -1.130204      -0.009542       0.022497       0.039889       0.046779       0.049390      -0.031632       0.052677       0.041194       0.122551      -0.100584       0.032894       0.067690             12.215008       8.413653       1.177735       1.791152       8.030340       3.755964      20.201032           0.047686
          216              O       7.291670       5.843331      19.420632      -0.597663      31.346669 0.50095787E+03  0.11849279E+05                                 7.722575                            6.823287       0.377517       2.121837                    0.998653      29.163342      76.404429       0.743016       0.348512      -1.145786       0.003654      -0.017463       0.001803       0.017932       0.025804      -0.084661       0.039734      -0.012707      -0.331133      -0.156978       0.068078       0.088900              7.910159       5.881776      -1.666661      -0.290095      11.490849       0.836693       6.357853           0.010088
          217              O       5.543858       3.074307      20.463650      -0.600972      40.919090 0.62364913E+03  0.15599663E+05                                 9.530827                            7.793068       0.151292       2.087260                    0.994449      28.835893      77.980855       0.670538       0.365181      -1.131179       0.040175      -0.017555      -0.029894       0.053064      -0.064717      -0.024763      -0.018833       0.014534       0.058532      -0.083921       0.027386       0.056535             10.710317      16.581216      -3.475983      -1.078917       7.066057      -0.000195       8.483679           0.042986
          218              O       6.179317       0.946215      20.308965      -0.605711      28.399798 0.47525038E+03  0.11079056E+05                                 7.153581                            6.613635       0.767983       2.254238                    0.999697      28.650022      74.185896       0.761266       0.345135      -1.150142       0.024718       0.016523       0.001817       0.029787       0.010840       0.008015       0.004347      -0.199271       0.266214      -0.144851       0.055181       0.089670              7.146934       5.906049       1.193037       0.581772       8.871039       1.221691       6.663715           0.010999

******************************************************
Auxiliary information for the entire system
The total spin magnetic moment of the unit cell is   19.999821
The total net atomic charge of the unit cell is   -0.000001
Accuracy of reproducing the electrostatic potential in the unit cell:
  The inner radius (bohr) =    5.0000
  The outer radius (bohr) =   12.0000
  Valid grid points have density less than (e/(bohr^3)) =    0.0001
  The number of valid grid points were=        33968
  The rms potential error without charges in kcal/mol is=      6.05853
  The rms potential error with partial charges in kcal/mol is=      0.47275
  The RRMSE value at monopole order=      0.07803
  The rms potential error with partial charges and cloud penetration in kcal/mol is=      0.47417
  The RRMSE value at monopole order with cloud penetration is=      0.07826
  The rms potential error with partial charges and atomic dipoles in kcal/mol is=      0.46904
  The RRMSE value at dipole order=      0.07742
  The rms potential error with partial charges, atomic dipoles and cloud penetration in kcal/mol is=      0.46026
  The RRMSE value at dipole order with cloud penetration=      0.07597

******************************************************
The electron densities and ab initio electrostatic potential were computed in VASP using the PBE functional and
projector augmented wave method. See the main text of the journal article for a description of computational details.
The atomic charges, dipoles, and quadrupoles were computed with the DDEC6 method as described in
(a) T. A. Manz and N. Gabaldon Limas, RSC Adv. 6 (2016) 47771-47801 DOI: 10.1039/c6ra04656h
(b) N. Gabaldon Limas and T. A. Manz, RSC Adv. 8 (2018) 2678-2707 DOI: 10.1039/c7ra11829e.
For each atom in the material, the electron cloud parameters were fit to the spherically averaged atom-in-material
electron density using radial positions for which this density was between 10^-4 and 10^-2 electrons per cubic bohr.
The polarizabilities, dispersion coefficients, and quantum Drude oscillator (QDO) parameters were fit using the MCLF method.
The magnetic structure of the system was optimized in VASP from the default ferromagnetic initial guess using spin polarization.
The atomic spin moments (ASMs) were computed on this optimized magnetic structure using the DDEC6 partition as inputs
to the method of T. A. Manz and D. S. Sholl, J. Chem. Theory Comput. 7 (2011) 4146-4164 DOI: 10.1021/ct200539n.
The RMSE and RRMSE were computed using a uniform grid with Ewald summation.
