# Supplementary material for: A collection of forcefield precursors for metal–organic frameworks
Source: RSC Adv. 2019 Nov 13;9(63):36492–507. doi: 10.1039/c9ra07327b (PMC9075174; doi:10.1039/c9ra07327b)
Supplement: RA-009-C9RA07327B-s4801 [file RA-009-C9RA07327B-s4801.xyz]

  240
jmolscript: load "" {1 1 1} spacegroup "x,y,z" unitcell [{     10.058000     0.000000     0.000000 }, {      0.000000    16.679000     0.000000 }, {     -5.029004    -5.177280    17.063362 }]
Cd     2.029200    12.470920     7.138969     1.066989
Cd     4.681594     9.452189    11.837878     0.919347
Cd     7.058199     7.370300     9.924393     1.068029
Cd    -0.347405    10.389031     5.225484     0.919673
Cd     2.999796    -0.969200     9.924393     1.066989
Cd     0.347402     2.049531     5.225484     0.919347
Cd    -2.029203     4.131420     7.138969     1.068029
Cd     5.376401     1.112689    11.837878     0.919673
H      4.059408    13.076504     3.852907     0.138006
H     -3.007346     9.242931    16.943918     0.137591
H      0.835819    13.239067     1.481100     0.111764
H      7.055686    12.956184     2.924660     0.105185
H      6.032787    13.513141     3.986001     0.112313
H     -0.775473    13.863380     3.364895     0.128651
H      0.585375    -1.109512     4.003065     0.094960
H      7.573673     1.253301     4.422823     0.091377
H      6.151472    -0.415771     3.849494     0.120038
H     -1.284410    10.555540    15.503771     0.100558
H     -1.260271     8.984323    15.476469     0.096547
H     -0.433503     9.393965    13.114900     0.139767
H      1.448349     9.442704    11.766894     0.112578
H      3.688265    10.046867    14.909966     0.095929
H      1.865755    10.199082    16.244321     0.135057
H      6.414991    13.084842     6.705901     0.120247
H     -0.757369    -0.819025     7.091533     0.125411
H      5.442382     0.190545     7.535181     0.126253
H     -0.969594     6.764716    13.210455     0.139478
H      2.021658    10.598289     0.119444     0.137170
H     -4.193184     6.602153    15.582262     0.111394
H      2.026684     6.885036    14.138702     0.105377
H      1.003785     6.328079    13.077361     0.111980
H      4.253525     5.977840    13.698467     0.127916
H      5.614373     4.271732    13.060297     0.095710
H      2.544671     1.908919    12.640539     0.092484
H      1.122470     3.577991    13.213868     0.119712
H      3.744593     9.285680     1.559591     0.101429
H      3.768732    10.856897     1.586893     0.095558
H      4.595499    10.447255     3.948462     0.137850
H      6.477351    10.398516     5.296468     0.112921
H      8.717268     9.794353     2.153396     0.095103
H      6.894759     9.642138     0.819041     0.135054
H      1.385990     6.756378    10.357461     0.118342
H      4.271630     3.981245     9.971829     0.124551
H      0.413382     2.971675     9.528181     0.123770
H      0.969588    -1.574784    13.210455     0.138006
H      8.036342     2.258789     0.119444     0.137591
H      4.193177    -1.737347    15.582262     0.111764
H     -2.026690    -1.454464    14.138702     0.105185
H     -1.003791    -2.011421    13.077361     0.112313
H      5.804469    -2.361660    13.698467     0.128651
H      4.443621    12.611232    13.060297     0.094960
H     -2.544677    10.248419    12.640539     0.091377
H     -1.122476    11.917491    13.213868     0.120038
H      6.313406     0.946180     1.559591     0.100558
H      6.289267     2.517397     1.586893     0.096547
H      5.462499     2.107755     3.948462     0.139766
H      3.580647     2.059016     5.296468     0.112578
H      1.340731     1.454853     2.153396     0.095928
H      3.163241     1.302638     0.819041     0.135057
H     -1.385995    -1.583122    10.357461     0.120247
H      5.786365    12.320745     9.971829     0.125411
H     -0.413386    11.311175     9.528181     0.126254
H      5.998590     4.737004     3.852907     0.139478
H      3.007338     0.903431    16.943918     0.137169
H      9.222180     4.899567     1.481100     0.111394
H      3.002312     4.616684     2.924660     0.105377
H      4.025211     5.173641     3.986001     0.111980
H      0.775471     5.523880     3.364895     0.127916
H     -0.585377     7.229988     4.003065     0.095710
H      2.484325     9.592801     4.422823     0.092484
H      3.906526     7.923729     3.849494     0.119712
H      1.284403     2.216040    15.503771     0.101429
H      1.260264     0.644823    15.476469     0.095558
H      0.433497     1.054465    13.114900     0.137850
H     -1.448355     1.103204    11.766894     0.112922
H     -3.688272     1.707367    14.909966     0.095103
H     -1.865763     1.859582    16.244321     0.135054
H      3.643006     4.745342     6.705901     0.118342
H      0.757366     7.520475     7.091533     0.124551
H      4.615614     8.530045     7.535181     0.123771
C      1.529821    12.156115     3.791479     0.575344
C      2.290206    13.012266     2.822280    -0.030026
C      3.657088    13.310864     3.047516    -0.241741
C      4.389311    13.951628     2.068079     0.156166
C      3.800918    14.334914     0.887295     0.160008
C      2.437053    14.118446     0.655233    -0.222987
C      1.732993    13.429314     1.634670    -0.120579
C      6.571896    13.745486     3.214737    -0.063134
C      7.522377    14.845532     3.552592     0.164094
C      8.910381    14.685066     3.586719    -0.188070
C     -0.330909    -0.960145     3.945049     0.099194
C      7.922686     0.420976     4.197587     0.078299
C      7.065744    -0.583367     3.863145    -0.190455
C     -0.738261     9.773457    15.684642    -0.069146
C      0.510943     9.806925    14.821236     0.166877
C      0.400305     9.563608    13.490294    -0.202709
C      1.541888     9.571133    12.684903     0.108256
C      2.845405     9.951647    14.531159     0.086881
C      1.762158    10.015841    15.336550    -0.187580
C      4.263585    -2.169572     7.210977     0.593847
C      5.695844    -1.760415     7.159787    -0.022200
C      6.667447    13.964793     6.873122    -0.130623
C     -2.018642    14.318735     6.838995    -0.036178
C     -1.657560    -1.052128     7.084708    -0.115894
C      7.449959    -0.080734     7.313357    -0.018228
C      6.087100    -0.458201     7.364547    -0.122515
C     -0.990715    13.253195     6.552331     0.604850
C      7.795954     1.372348     7.378198     0.582074
C     -3.499181     7.685105    13.271883     0.576596
C     -2.738797     6.828954    14.241082    -0.029900
C     -1.371914     6.530356    14.015846    -0.246133
C     -0.639692     5.889592    14.995283     0.160684
C     -1.228086     5.506306    16.176067     0.155242
C     -2.591950     5.722774    16.408129    -0.220366
C     -3.296010     6.411906    15.428692    -0.119943
C      1.542894     6.095734    13.848625    -0.062798
C      2.493375     4.995688    13.510770     0.163200
C      3.881379     5.156154    13.476643    -0.189757
C      4.698089     4.122365    13.118313     0.102633
C      2.893684     2.741244    12.865775     0.074616
C      2.036742     3.745587    13.200217    -0.187050
C      4.290742    10.067763     1.378720    -0.068226
C      5.539946    10.034295     2.242126     0.164518
C      5.429308    10.277612     3.573068    -0.196594
C      6.570890    10.270087     4.378459     0.104331
C      7.874408     9.889573     2.532203     0.087738
C      6.791161     9.825379     1.726812    -0.187524
C     -0.765416     5.331792     9.852385     0.594891
C      0.666843     4.922635     9.903575    -0.020687
C      1.638446     5.876427    10.190240    -0.127440
C      3.010357     5.522485    10.224367    -0.038630
C      3.371439     4.214348     9.978654    -0.115385
C      2.420958     3.242954     9.750005    -0.016617
C      1.058099     3.620421     9.698815    -0.120415
C      4.038285     6.588025    10.511031     0.603175
C      2.766954     1.789872     9.685164     0.581488
C      3.499175    -0.654395    13.271883     0.575344
C      2.738790    -1.510546    14.241082    -0.030026
C      1.371908    -1.809144    14.015846    -0.241741
C      0.639685    -2.449908    14.995283     0.156167
C      1.228078    -2.833194    16.176067     0.160008
C      2.591943    -2.616726    16.408129    -0.222987
C      3.296003    -1.927594    15.428692    -0.120579
C     -1.542900    -2.243766    13.848625    -0.063134
C     -2.493381    -3.343812    13.510770     0.164094
C     -3.881385    -3.183346    13.476643    -0.188070
C      5.359905    12.461865    13.118313     0.099194
C     -2.893690    11.080744    12.865775     0.078299
C     -2.036748    12.085087    13.200217    -0.190455
C      5.767257     1.728263     1.378720    -0.069145
C      4.518053     1.694795     2.242126     0.166877
C      4.628691     1.938112     3.573068    -0.202709
C      3.487108     1.930587     4.378459     0.108256
C      2.183591     1.550073     2.532203     0.086882
C      3.266838     1.485879     1.726812    -0.187580
C      0.765411    -3.007708     9.852385     0.593848
C     -0.666848    13.262135     9.903575    -0.022200
C     -1.638451    -2.463073    10.190240    -0.130623
C     -3.010362    -2.817015    10.224367    -0.036178
C      6.686556    12.553848     9.978654    -0.115894
C     -2.420963    11.582454     9.750005    -0.018228
C     -1.058104    11.959921     9.698815    -0.122515
C      6.019711    -1.751475    10.511031     0.604849
C     -2.766958    10.129372     9.685164     0.582074
C      8.528177     3.816615     3.791479     0.576596
C      7.767793     4.672766     2.822280    -0.029900
C      6.400910     4.971364     3.047516    -0.246132
C      5.668688     5.612128     2.068079     0.160684
C      6.257082     5.995414     0.887295     0.155242
C      7.620946     5.778946     0.655233    -0.220366
C      8.325006     5.089814     1.634670    -0.119942
C      3.486102     5.405986     3.214737    -0.062798
C      2.535621     6.506032     3.552592     0.163200
C      1.147617     6.345566     3.586719    -0.189757
C      0.330907     7.379355     3.945049     0.102633
C      2.135312     8.760476     4.197587     0.074616
C      2.992254     7.756133     3.863145    -0.187050
C      0.738254     1.433957    15.684642    -0.068226
C     -0.510950     1.467425    14.821236     0.164518
C     -0.400312     1.224108    13.490294    -0.196594
C     -1.541894     1.231633    12.684903     0.104332
C     -2.845412     1.612147    14.531159     0.087739
C     -1.762165     1.676341    15.336550    -0.187524
C      5.794412     6.169928     7.210977     0.594891
C      4.362153     6.579085     7.159787    -0.020688
C      3.390550     5.625293     6.873122    -0.127440
C      2.018639     5.979235     6.838995    -0.038630
C      1.657557     7.287372     7.084708    -0.115386
C      2.608038     8.258766     7.313357    -0.016617
C      3.970897     7.881299     7.364547    -0.120415
C      0.990711     4.913695     6.552331     0.603175
C      2.262042     9.711848     7.378198     0.581488
N      2.758906     9.756470    13.189979    -0.244282
N     -0.805647     0.251712     4.211238    -0.248639
N      7.787908    10.084750     3.873383    -0.243342
N      4.223351     2.910508    12.852124    -0.249815
N      2.270090     1.745250     3.873383    -0.244282
N      5.834643    11.250008    12.852124    -0.248639
N     -2.758912     1.416970    13.189979    -0.243342
N      0.805645     8.591212     4.211238    -0.249815
O      2.116202    11.826610     4.866471    -0.602347
O      0.385221    11.759520     3.460450    -0.574757
O      5.745129    14.244943     2.156809    -0.203526
O      4.661883    14.934321    -0.027301    -0.187025
O      3.980955    13.381382     6.740028    -0.549488
O      3.389544    -1.377002     7.671688    -0.610965
O     -1.356826    12.126463     6.214476    -0.551209
O      0.221274    13.621677     6.695663    -0.587588
O     -1.081237     1.771106     7.135898    -0.609706
O      6.903809     2.206683     7.668275    -0.522666
O     -2.912800     8.014610    12.196891    -0.603299
O      5.414218     8.081700    13.602912    -0.575489
O      0.716126     5.596277    14.906553    -0.204808
O      4.661883    10.084179     0.027301    -0.185621
O     -1.048046     6.459839    10.323334    -0.550818
O     -1.639456     4.539222     9.391674    -0.612199
O      3.672173     7.714757    10.848886    -0.550058
O      5.250274     6.219543    10.367699    -0.587009
O      3.947763     1.391114     9.927464    -0.610421
O      1.874809     0.955537     9.395087    -0.522472
O      2.912794    -0.324890    12.196891    -0.602347
O      4.643775    -0.257800    13.602912    -0.574757
O     -0.716133    -2.743223    14.906553    -0.203526
O      5.396117     1.744679     0.027301    -0.187025
O      1.048041    -1.879662    10.323334    -0.549488
O      1.639452    12.878722     9.391674    -0.610965
O      6.385822    -0.624743    10.848886    -0.551209
O      4.807722    -2.119957    10.367699    -0.587588
O      6.110233     9.730614     9.927464    -0.609706
O     -1.874813     9.295037     9.395087    -0.522666
O      7.941796     3.487110     4.866471    -0.603299
O     -0.385222     3.420020     3.460450    -0.575489
O      4.312870     5.905443     2.156809    -0.204808
O      5.396117     6.594821    -0.027301    -0.185621
O      6.077042     5.041881     6.740028    -0.550818
O      6.668452     6.962498     7.671688    -0.612199
O      1.356823     3.786963     6.214476    -0.550058
O     -0.221278     5.282177     6.695663    -0.587008
O      1.081233    10.110606     7.135898    -0.610421
O      3.154187    10.546183     7.668275    -0.522472

The following XYZ coordinates are in angstroms. Other properties are in atomic units.
The sperically averaged electron density of each atom fit to a function of the form exp(a - br)
eigen_1, eigen_2 and eigen_3 are the three eigenvalues of traceless quadrupole moment tensor
  atom number  atomic symbol              X              Y              Z     net charge C6 coefficient C8 coefficient C10 coefficient fluctuating dipole atomic polarizability isotropic forcefield polarizability              a              b squared Pearson coefficient          <r^3>          <r^4>         wp_QDO          m_QDO          q_QDO       dipole_x       dipole_y       dipole_z         dipole            Qxy            Qxz            Qyz     Q(x^2-y^2)  Q(3z^2 - R^2)        eigen_1        eigen_2        eigen_3 static polarizability      alpha(xx)      alpha(xy)      alpha(xz)      alpha(yy)      alpha(yz)      alpha(zz) atomic spin moment
            1             Cd       2.029200      12.470920       7.138969       1.066989     163.782776 0.42742122E+04  0.16142208E+06                                22.559004                           20.198919       0.593165       1.930390                    0.998787      74.437098     197.316103       0.453073       0.357957      -1.218281       0.036891       0.015335       0.009581       0.041084      -0.046340      -0.016902      -0.001585      -0.026988       0.061542      -0.061113       0.019056       0.042057             25.134330      24.986902      -0.082130      -0.867564      25.432363       2.760194      24.983723          -0.000008
            2             Cd       4.681594       9.452189      11.837878       0.919347     161.914211 0.41552806E+04  0.15616780E+06                                22.439112                           19.916958       1.090756       2.044329                    0.998258      77.794950     207.187683       0.455238       0.357995      -1.215592      -0.007743      -0.061306      -0.140677       0.153650      -0.061295       0.123302      -0.121353       0.041727       0.123860      -0.135620      -0.079181       0.214800             24.968696      25.272447       5.665799      -1.977727      28.708209       2.622575      20.925433          -0.000004
            3             Cd       7.058199       7.370300       9.924393       1.068029     163.645791 0.42693746E+04  0.16119102E+06                                22.545626                           20.186761       0.588389       1.929378                    0.998794      74.398026     197.172094       0.453241       0.357932      -1.218324       0.037690      -0.015804      -0.009133       0.041878       0.046914       0.017382      -0.001935      -0.026183       0.062117      -0.061818       0.019348       0.042470             25.119122      24.978230       0.086830       0.863974      25.414993       2.756233      24.964142          -0.000008
            4             Cd      -0.347405      10.389031       5.225484       0.919673     161.894309 0.41541688E+04  0.15611612E+06                                22.438388                           19.915113       1.088393       2.043866                    0.998226      77.780683     207.145481       0.455229       0.358024      -1.215563      -0.006919       0.061438       0.140877       0.153847       0.061919      -0.123500      -0.121527       0.044453       0.123231      -0.136131      -0.079297       0.215428             24.969207      25.278264      -5.671389       1.977580      28.707368       2.624543      20.921990          -0.000004
            5             Cd       2.999796      -0.969200       9.924393       1.066989     163.782763 0.42742117E+04  0.16142206E+06                                22.559003                           20.198917       0.593165       1.930390                    0.998787      74.437095     197.316091       0.453073       0.357957      -1.218281      -0.036891      -0.015335      -0.009581       0.041084      -0.046340      -0.016902      -0.001585      -0.026988       0.061542      -0.061113       0.019056       0.042057             25.134328      24.986901      -0.082131      -0.867564      25.432361       2.760194      24.983722          -0.000008
            6             Cd       0.347402       2.049531       5.225484       0.919347     161.914194 0.41552801E+04  0.15616778E+06                                22.439110                           19.916956       1.090756       2.044329                    0.998258      77.794946     207.187666       0.455238       0.357995      -1.215592       0.007743       0.061306       0.140677       0.153650      -0.061295       0.123302      -0.121353       0.041727       0.123860      -0.135620      -0.079180       0.214800             24.968694      25.272444       5.665798      -1.977727      28.708206       2.622575      20.925432          -0.000004
            7             Cd      -2.029203       4.131420       7.138969       1.068029     163.645785 0.42693744E+04  0.16119101E+06                                22.545625                           20.186760       0.588389       1.929378                    0.998794      74.398025     197.172090       0.453241       0.357932      -1.218324      -0.037691       0.015804       0.009133       0.041878       0.046914       0.017382      -0.001935      -0.026183       0.062117      -0.061818       0.019348       0.042470             25.119120      24.978228       0.086831       0.863974      25.414992       2.756234      24.964142          -0.000008
            8             Cd       5.376401       1.112689      11.837878       0.919673     161.894339 0.41541697E+04  0.15611616E+06                                22.438391                           19.915116       1.088392       2.043866                    0.998226      77.780687     207.145502       0.455229       0.358024      -1.215563       0.006919      -0.061438      -0.140877       0.153847       0.061919      -0.123500      -0.121527       0.044453       0.123231      -0.136131      -0.079297       0.215428             24.969211      25.278268      -5.671391       1.977580      28.707373       2.624544      20.921992          -0.000004
            9              H       4.059408      13.076504       3.852907       0.138006       0.928481 0.68930354E+01  0.66387759E+02                                 1.668870                            1.610424      -1.445939       2.204383                    0.992962       3.768878      11.086927       0.450741       1.410916      -0.679435       0.009201      -0.006174       0.034618       0.036348       0.001743       0.005719      -0.004589       0.006037       0.009060      -0.008563       0.000068       0.008495              1.681719       1.680030       0.014128       0.236063       1.426123      -0.152215       1.939004          -0.000001
           10              H      -3.007346       9.242931      16.943918       0.137591       0.975757 0.71012560E+01  0.67572619E+02                                 1.623104                            1.559417      -0.878632       2.479374                    0.999128       3.256944       8.935346       0.501244       1.284165      -0.709318      -0.023472       0.010429      -0.029322       0.038981       0.003205       0.007627      -0.012751       0.021617       0.000761      -0.020793       0.005535       0.015258              1.625881       1.511569      -0.066016       0.196203       1.401312      -0.229695       1.964760           0.000003
           11              H       0.835819      13.239067       1.481100       0.111764       1.068991 0.79377029E+01  0.77279049E+02                                 1.684690                            1.615935      -0.939029       2.429571                    0.998593       3.401710       9.287806       0.509982       1.233629      -0.720044      -0.037188      -0.007652      -0.010165       0.039304       0.003516       0.010627      -0.005157       0.024255       0.009253      -0.016816      -0.001289       0.018104              1.693403       2.204347       0.115837      -0.017069       1.388802       0.000464       1.487059           0.000004
           12              H       7.055686      12.956184       2.924660       0.105185       1.076105 0.83306568E+01  0.82871319E+02                                 1.761532                            1.706183      -0.919545       2.438868                    0.996929       3.607336      10.268645       0.469870       1.310398      -0.702574       0.022830      -0.024448      -0.012278       0.035633      -0.007462       0.001336       0.005256       0.006028       0.010072      -0.011502       0.003906       0.007596              1.765283       1.700830      -0.307461      -0.063120       2.150139       0.235352       1.444881           0.000001
           13              H       6.032787      13.513141       3.986001       0.112313       0.908714 0.70307938E+01  0.67733795E+02                                 1.629314                            1.610760      -1.026638       2.390479                    0.995728       3.698175      10.716033       0.459427       1.383848      -0.685924      -0.023172      -0.005097       0.029279       0.037685      -0.004384      -0.005111      -0.005993       0.012460       0.010560      -0.012723       0.003542       0.009181              1.623978       1.671421       0.158312      -0.202278       1.413032      -0.095553       1.787481          -0.000002
           14              H      -0.775473      13.863380       3.364895       0.128651       0.965145 0.69096540E+01  0.66412098E+02                                 1.698495                            1.601121      -1.277509       2.279709                    0.994489       3.710328      10.809810       0.458028       1.391308      -0.683621       0.012978      -0.029677      -0.005565       0.032866       0.002681       0.003661       0.007107       0.004998      -0.015029      -0.010187       0.000811       0.009376              1.736281       1.746573      -0.427056      -0.130760       2.091345       0.203624       1.370924           0.000002
           15              H       0.585375      -1.109512       4.003065       0.094960       1.101507 0.79809567E+01  0.78629497E+02                                 1.790635                            1.673951      -0.972708       2.418337                    0.997210       3.585859      10.193665       0.472187       1.316625      -0.700997       0.045359      -0.013163       0.009710       0.048218      -0.003706       0.006601       0.003239       0.014134      -0.043966      -0.017003       0.000627       0.016376              1.838612       2.583268      -0.164575      -0.035840       1.546370       0.015265       1.386199          -0.000004
           16              H       7.573673       1.253301       4.422823       0.091377       0.990209 0.70036404E+01  0.67710435E+02                                 1.741628                            1.620823      -1.233437       2.283515                    0.994007       3.902797      11.496358       0.450397       1.406626      -0.680069      -0.021038       0.037284       0.014062       0.045060      -0.007145      -0.004553       0.003392       0.008968      -0.025961      -0.010133      -0.004019       0.014152              1.802355       1.542292      -0.273550       0.012641       2.431701       0.161621       1.433070           0.000000
           17              H       6.151472      -0.415771       3.849494       0.120038       0.990368 0.75229922E+01  0.73573433E+02                                 1.706620                            1.656681      -1.211680       2.308986                    0.994748       3.681172      10.681395       0.457780       1.368102      -0.689185      -0.033161       0.000219       0.003100       0.033306       0.005012      -0.001287       0.002616       0.009332      -0.042031      -0.014586       0.000732       0.013854              1.710419       2.144761      -0.175818       0.123902       1.582463      -0.024354       1.404033          -0.000004
           18              H      -1.284410      10.555540      15.503771       0.100558       1.077132 0.83427820E+01  0.82996865E+02                                 1.759044                            1.702014      -0.887212       2.444448                    0.997443       3.652532      10.387281       0.472834       1.302106      -0.703904      -0.017757       0.030621       0.001192       0.035417      -0.007272      -0.002868       0.005886      -0.005554       0.001940      -0.008260      -0.003123       0.011383              1.769955       1.595602      -0.381177       0.095728       2.121373      -0.241428       1.592890           0.000002
           19              H      -1.260271       8.984323      15.476469       0.096547       1.021333 0.80199544E+01  0.80089787E+02                                 1.770096                            1.724434      -1.357611       2.216017                    0.992955       4.055675      12.083658       0.441112       1.390440      -0.683043      -0.016611      -0.028206      -0.003634       0.032935       0.002636       0.003798      -0.004840      -0.003146       0.016225      -0.008259      -0.000118       0.008378              1.771225       1.627978       0.387288       0.006711       2.072950       0.150207       1.612747           0.000006
           20              H      -0.433503       9.393965      13.114900       0.139767       0.834521 0.58337959E+01  0.53669680E+02                                 1.542822                            1.475039      -0.991702       2.432279                    0.997574       3.387994       9.610844       0.476037       1.398580      -0.683733      -0.031518      -0.006780      -0.017112       0.036499       0.000514       0.001005       0.002772       0.020758       0.024439      -0.014794       0.005881       0.008913              1.560023       1.913606       0.036963       0.246878       1.346608       0.025283       1.419857          -0.000001
           21              H       1.448349       9.442704      11.766894       0.112578       0.953150 0.65728025E+01  0.61154308E+02                                 1.578255                            1.483287      -0.756860       2.533266                    0.999723       3.190371       8.566643       0.524443       1.255253      -0.715610      -0.009060      -0.006358      -0.051721       0.052892       0.005844       0.003634       0.002267       0.021844       0.046938      -0.020259       0.003233       0.017026              1.614517       1.329205      -0.032618       0.019309       1.334347       0.125064       2.180000          -0.000007
           22              H       3.688265      10.046867      14.909966       0.095929       1.163412 0.84079151E+01  0.82721671E+02                                 1.759288                            1.644280      -0.950891       2.425800                    0.997887       3.406324       9.231708       0.516275       1.205853      -0.726969       0.041717       0.001678       0.024702       0.048511       0.002162       0.009710       0.005011       0.027561       0.037789      -0.020849       0.000082       0.020767              1.788054       2.441304       0.099418       0.243416       1.417922       0.056556       1.504937          -0.000002
           23              H       1.865755      10.199082      16.244321       0.135057       1.022405 0.74669352E+01  0.71826673E+02                                 1.654401                            1.582911      -1.028912       2.402489                    0.998349       3.341637       9.166086       0.506012       1.258352      -0.714151       0.006100       0.009791       0.034660       0.036529      -0.001167       0.010823       0.009131       0.015366       0.023780      -0.016733      -0.001535       0.018268              1.654858       1.421491       0.023349      -0.041542       1.378099       0.214048       2.164983          -0.000002
           24              H       6.414991      13.084842       6.705901       0.120247       1.018746 0.78248102E+01  0.77209135E+02                                 1.729347                            1.681587      -1.313894       2.257476                    0.994985       3.733568      10.848530       0.458053       1.355177      -0.691469      -0.012244      -0.037955      -0.001038       0.039895       0.006602      -0.001697       0.000863      -0.021826      -0.019303      -0.010414      -0.005564       0.015978              1.745630       1.605400       0.152636       0.038825       2.081544       0.153109       1.549947          -0.000004
           25              H      -0.757369      -0.819025       7.091533       0.125411       0.980254 0.75194800E+01  0.73657971E+02                                 1.707587                            1.666868      -1.245011       2.297925                    0.995254       3.681179      10.750700       0.451262       1.385625      -0.685807       0.039562       0.009005       0.008215       0.041397       0.005923       0.003259       0.003404       0.023269      -0.015510      -0.011584      -0.004793       0.016378              1.716677       2.061971       0.143753       0.023133       1.617766      -0.014271       1.470295          -0.000005
           26              H       5.442382       0.190545       7.535181       0.126253       1.034169 0.78040296E+01  0.77118720E+02                                 1.760816                            1.689736      -1.387998       2.228553                    0.993691       3.759615      11.009474       0.451767       1.371988      -0.687859      -0.027495       0.027042       0.010524       0.039975      -0.012260       0.000717       0.001104       0.001956      -0.017100      -0.009854      -0.005297       0.015151              1.789044       1.887331      -0.336601      -0.158029       1.957987       0.105538       1.521813          -0.000008
           27              H      -0.969594       6.764716      13.210455       0.139478       0.924125 0.68594505E+01  0.66041338E+02                                 1.669978                            1.611561      -1.443655       2.206733                    0.992956       3.769701      11.119100       0.448068       1.419828      -0.677774       0.008638       0.006120      -0.034178       0.035780      -0.001386      -0.005567      -0.004591       0.006238       0.009448      -0.008342      -0.000185       0.008527              1.682845       1.681467      -0.014353      -0.235907       1.427122      -0.152231       1.939945          -0.000001
           28              H       2.021658      10.598289       0.119444       0.137170       0.978004 0.71204248E+01  0.67791247E+02                                 1.624385                            1.560532      -0.878793       2.478642                    0.999125       3.260637       8.943795       0.501612       1.282540      -0.709642      -0.023457      -0.010415       0.028987       0.038717      -0.003216      -0.007842      -0.012804       0.021702       0.001785      -0.020932       0.005451       0.015481              1.627176       1.512602       0.066208      -0.196645       1.402128      -0.230163       1.966798           0.000003
           29              H      -4.193184       6.602153      15.582262       0.111394       1.072716 0.79754767E+01  0.77768719E+02                                 1.691435                            1.622022      -0.949064       2.424980                    0.998417       3.409671       9.328482       0.507773       1.237052      -0.719270      -0.037105       0.008102       0.010055       0.039288      -0.003261      -0.010675      -0.005152       0.024551       0.008854      -0.016775      -0.001476       0.018251              1.700279       2.214759      -0.116714       0.017124       1.393574       0.000381       1.492503           0.000004
           30              H       2.026684       6.885036      14.138702       0.105377       1.077061 0.83397725E+01  0.82987599E+02                                 1.762775                            1.707237      -0.924132       2.436615                    0.996965       3.609167      10.276621       0.469659       1.310583      -0.702525       0.023072       0.024399       0.012128       0.035703       0.007332      -0.001412       0.005064       0.006009       0.010248      -0.011338       0.004010       0.007328              1.766585       1.702099       0.308058       0.063297       2.151908       0.235710       1.445748           0.000001
           31              H       1.003785       6.328079      13.077361       0.111980       0.910272 0.70465333E+01  0.67928116E+02                                 1.631554                            1.612827      -1.033091       2.387551                    0.995666       3.703250      10.736552       0.458987       1.384304      -0.685820      -0.022868       0.004839      -0.029478       0.037621       0.003945       0.005059      -0.006155       0.012590       0.010107      -0.012585       0.003394       0.009191              1.626255       1.673876      -0.158714       0.202847       1.414676      -0.095827       1.790213          -0.000002
           32              H       4.253525       5.977840      13.698467       0.127916       0.963815 0.68945717E+01  0.66183099E+02                                 1.691851                            1.595496      -1.241203       2.294308                    0.994847       3.700347      10.748491       0.460841       1.384572      -0.684946       0.012960       0.029935       0.006035       0.033173      -0.002485      -0.003552       0.007089       0.005564      -0.016058      -0.010439       0.001152       0.009287              1.729202       1.739607       0.423801       0.129879       2.081532       0.202158       1.366466           0.000002
           33              H       5.614373       4.271732      13.060297       0.095710       1.101540 0.79817165E+01  0.78663981E+02                                 1.793115                            1.675868      -0.982655       2.414657                    0.997088       3.587696      10.211288       0.470990       1.319516      -0.700389       0.044775       0.012895      -0.009572       0.047567       0.003719      -0.006632       0.002953       0.014276      -0.044845      -0.017149       0.000543       0.016606              1.841344       2.588411       0.165229       0.035917       1.548044       0.015262       1.387576          -0.000005
           34              H       2.544671       1.908919      12.640539       0.092484       0.989389 0.69969194E+01  0.67620015E+02                                 1.739558                            1.619190      -1.225450       2.286457                    0.994159       3.898535      11.476538       0.451043       1.405141      -0.680341      -0.020322      -0.036672      -0.014209       0.044269       0.007245       0.004537       0.003176       0.008982      -0.025916      -0.010021      -0.004153       0.014175              1.800072       1.540899       0.272859      -0.012728       2.427574       0.161065       1.431744           0.000000
           35              H       1.122470       3.577991      13.213868       0.119712       0.989729 0.75119142E+01  0.73404420E+02                                 1.702673                            1.652903      -1.191293       2.317434                    0.995040       3.674317      10.641177       0.459578       1.363877      -0.690034      -0.033412      -0.000436      -0.002994       0.033549      -0.004859       0.001184       0.002429       0.009638      -0.042281      -0.014587       0.000695       0.013891              1.706462       2.139665       0.175245      -0.123432       1.578698      -0.024335       1.401022          -0.000004
           36              H       3.744593       9.285680       1.559591       0.101429       1.079215 0.83643371E+01  0.83288322E+02                                 1.763279                            1.705695      -0.891485       2.442257                    0.997303       3.657896      10.416874       0.471575       1.304376      -0.703401      -0.017295      -0.029762      -0.001365       0.034450       0.007589       0.002646       0.005776      -0.005665       0.001205      -0.008494      -0.002964       0.011457              1.774364       1.599106       0.383051      -0.096105       2.127804      -0.242492       1.596183           0.000002
           37              H       3.768732      10.856897       1.586893       0.095558       1.025297 0.80634909E+01  0.80679088E+02                                 1.778632                            1.732196      -1.383692       2.204828                    0.992762       4.074793      12.174662       0.438699       1.395411      -0.682049      -0.016889       0.028423       0.003583       0.033256      -0.002691      -0.003756      -0.004913      -0.003252       0.016324      -0.008333      -0.000107       0.008440              1.779907       1.635444      -0.390677      -0.006845       2.084276       0.151562       1.620000           0.000006
           38              H       4.595499      10.447255       3.948462       0.137850       0.838313 0.58656587E+01  0.54034852E+02                                 1.547221                            1.478813      -0.993759       2.430751                    0.997518       3.397576       9.643588       0.475563       1.398109      -0.683809      -0.032617       0.007006       0.017365       0.037610      -0.000340      -0.000891       0.003000       0.020621       0.024994      -0.014866       0.005847       0.009019              1.564595       1.920597      -0.037388      -0.248541       1.349675       0.025468       1.423513          -0.000001
           39              H       6.477351      10.398516       5.296468       0.112921       0.951971 0.65644228E+01  0.61058197E+02                                 1.577063                            1.482455      -0.758542       2.532732                    0.999713       3.188962       8.562197       0.524519       1.255445      -0.715567      -0.009036       0.006690       0.051731       0.052938      -0.005728      -0.003578       0.002326       0.022016       0.047143      -0.020322       0.003258       0.017064              1.613182       1.328652       0.032603      -0.019188       1.333661       0.124710       2.177233          -0.000008
           40              H       8.717268       9.794353       2.153396       0.095103       1.167396 0.84443776E+01  0.83195755E+02                                 1.765883                            1.649866      -0.961334       2.421691                    0.997821       3.412688       9.264617       0.514294       1.208818      -0.726301       0.041851      -0.001546      -0.024804       0.048674      -0.002167      -0.009856       0.004887       0.027452       0.037764      -0.020757      -0.000102       0.020859              1.794973       2.452540      -0.100086      -0.245001       1.422350       0.056930       1.510031          -0.000002
           41              H       6.894759       9.642138       0.819041       0.135054       1.022769 0.74711807E+01  0.71883718E+02                                 1.655359                            1.583817      -1.029414       2.402488                    0.998376       3.342976       9.173291       0.505607       1.259075      -0.713989       0.005785      -0.009747      -0.034530       0.036343       0.001021      -0.010863       0.009119       0.015197       0.024383      -0.016651      -0.001751       0.018403              1.655809       1.422295      -0.023372       0.041623       1.378801       0.214259       2.166332          -0.000002
           42              H       1.385990       6.756378      10.357461       0.118342       1.023122 0.78688060E+01  0.77768040E+02                                 1.735738                            1.687436      -1.320790       2.254170                    0.994958       3.746213      10.901285       0.456706       1.356992      -0.691097      -0.012195       0.038723       0.000767       0.040605      -0.006519       0.001510       0.001031      -0.022222      -0.019323      -0.010415      -0.005703       0.016119              1.752201       1.611094      -0.153792      -0.039093       2.090450       0.154167       1.555059          -0.000004
           43              H       4.271630       3.981245       9.971829       0.124551       0.981011 0.75273264E+01  0.73757849E+02                                 1.708959                            1.668153      -1.251726       2.295019                    0.995092       3.683618      10.761308       0.450896       1.386316      -0.685686       0.039791      -0.008479      -0.008467       0.041556      -0.006325      -0.003127       0.003553       0.023623      -0.014838      -0.012029      -0.004557       0.016586              1.718078       2.063821      -0.143902      -0.023145       1.619077      -0.014310       1.471336          -0.000005
           44              H       0.413382       2.971675       9.528181       0.123770       1.039514 0.78514166E+01  0.77672649E+02                                 1.763631                            1.692298      -1.387090       2.227927                    0.993775       3.768110      11.025661       0.452636       1.367845      -0.688662      -0.027891      -0.027525      -0.011162       0.040745       0.012417      -0.000749       0.001110       0.002020      -0.017671      -0.009945      -0.005460       0.015405              1.791976       1.890580       0.337371       0.158440       1.961325       0.105792       1.524022          -0.000008
           45              H       0.969588      -1.574784      13.210455       0.138006       0.928481 0.68930386E+01  0.66387796E+02                                 1.668870                            1.610424      -1.445939       2.204383                    0.992962       3.768879      11.086930       0.450741       1.410916      -0.679435      -0.009201       0.006174      -0.034618       0.036348       0.001743       0.005719      -0.004589       0.006037       0.009060      -0.008563       0.000068       0.008495              1.681719       1.680030       0.014128       0.236063       1.426123      -0.152215       1.939005          -0.000001
           46              H       8.036342       2.258789       0.119444       0.137591       0.975758 0.71012646E+01  0.67572724E+02                                 1.623105                            1.559419      -0.878633       2.479373                    0.999128       3.256946       8.935354       0.501244       1.284165      -0.709318       0.023472      -0.010429       0.029322       0.038981       0.003205       0.007627      -0.012751       0.021617       0.000761      -0.020793       0.005536       0.015258              1.625882       1.511570      -0.066016       0.196204       1.401313      -0.229695       1.964762           0.000003
           47              H       4.193177      -1.737347      15.582262       0.111764       1.068990 0.79376987E+01  0.77279001E+02                                 1.684690                            1.615935      -0.939028       2.429572                    0.998593       3.401709       9.287804       0.509982       1.233629      -0.720044       0.037188       0.007652       0.010165       0.039304       0.003516       0.010627      -0.005157       0.024255       0.009253      -0.016815      -0.001289       0.018104              1.693403       2.204347       0.115837      -0.017069       1.388802       0.000464       1.487059           0.000004
           48              H      -2.026690      -1.454464      14.138702       0.105185       1.076105 0.83306571E+01  0.82871327E+02                                 1.761532                            1.706183      -0.919545       2.438868                    0.996929       3.607336      10.268647       0.469870       1.310399      -0.702574      -0.022830       0.024448       0.012278       0.035633      -0.007462       0.001336       0.005256       0.006028       0.010072      -0.011502       0.003906       0.007596              1.765284       1.700830      -0.307461      -0.063120       2.150140       0.235353       1.444881           0.000001
           49              H      -1.003791      -2.011421      13.077361       0.112313       0.908713 0.70307887E+01  0.67733739E+02                                 1.629314                            1.610760      -1.026638       2.390480                    0.995728       3.698174      10.716032       0.459427       1.383849      -0.685924       0.023172       0.005097      -0.029279       0.037685      -0.004384      -0.005111      -0.005993       0.012460       0.010560      -0.012723       0.003542       0.009181              1.623978       1.671421       0.158312      -0.202278       1.413032      -0.095553       1.787481          -0.000002
           50              H       5.804469      -2.361660      13.698467       0.128651       0.965145 0.69096532E+01  0.66412090E+02                                 1.698495                            1.601121      -1.277509       2.279708                    0.994489       3.710328      10.809811       0.458028       1.391308      -0.683621      -0.012978       0.029677       0.005565       0.032866       0.002681       0.003661       0.007107       0.004998      -0.015029      -0.010187       0.000811       0.009376              1.736281       1.746573      -0.427056      -0.130760       2.091345       0.203624       1.370924           0.000002
           51              H       4.443621      12.611232      13.060297       0.094960       1.101506 0.79809527E+01  0.78629453E+02                                 1.790635                            1.673951      -0.972708       2.418337                    0.997210       3.585858      10.193664       0.472186       1.316625      -0.700997      -0.045359       0.013163      -0.009710       0.048218      -0.003706       0.006601       0.003240       0.014134      -0.043966      -0.017003       0.000627       0.016376              1.838613       2.583268      -0.164575      -0.035840       1.546370       0.015265       1.386199          -0.000005
           52              H      -2.544677      10.248419      12.640539       0.091377       0.990210 0.70036428E+01  0.67710465E+02                                 1.741628                            1.620824      -1.233437       2.283514                    0.994007       3.902798      11.496362       0.450397       1.406626      -0.680069       0.021038      -0.037284      -0.014062       0.045060      -0.007145      -0.004553       0.003392       0.008968      -0.025961      -0.010133      -0.004019       0.014152              1.802355       1.542293      -0.273550       0.012641       2.431702       0.161621       1.433070           0.000000
           53              H      -1.122476      11.917491      13.213868       0.120038       0.990368 0.75229922E+01  0.73573433E+02                                 1.706620                            1.656681      -1.211679       2.308986                    0.994748       3.681172      10.681395       0.457780       1.368102      -0.689185       0.033161      -0.000219      -0.003100       0.033306       0.005012      -0.001287       0.002616       0.009332      -0.042031      -0.014586       0.000732       0.013854              1.710419       2.144761      -0.175818       0.123902       1.582463      -0.024354       1.404033          -0.000004
           54              H       6.313406       0.946180       1.559591       0.100558       1.077131 0.83427726E+01  0.82996757E+02                                 1.759044                            1.702013      -0.887212       2.444449                    0.997443       3.652530      10.387278       0.472834       1.302108      -0.703904       0.017757      -0.030621      -0.001192       0.035417      -0.007272      -0.002868       0.005886      -0.005554       0.001940      -0.008260      -0.003123       0.011383              1.769955       1.595602      -0.381177       0.095728       2.121373      -0.241428       1.592890           0.000002
           55              H       6.289267       2.517397       1.586893       0.096547       1.021333 0.80199544E+01  0.80089787E+02                                 1.770096                            1.724434      -1.357612       2.216017                    0.992955       4.055675      12.083658       0.441112       1.390440      -0.683043       0.016611       0.028206       0.003635       0.032935       0.002636       0.003798      -0.004840      -0.003146       0.016225      -0.008259      -0.000118       0.008378              1.771225       1.627978       0.387288       0.006711       2.072950       0.150207       1.612747           0.000006
           56              H       5.462499       2.107755       3.948462       0.139766       0.834521 0.58337974E+01  0.53669699E+02                                 1.542823                            1.475040      -0.991703       2.432278                    0.997574       3.387995       9.610849       0.476037       1.398581      -0.683733       0.031518       0.006780       0.017112       0.036499       0.000514       0.001005       0.002772       0.020758       0.024439      -0.014794       0.005881       0.008913              1.560024       1.913607       0.036963       0.246878       1.346608       0.025283       1.419858          -0.000001
           57              H       3.580647       2.059016       5.296468       0.112578       0.953149 0.65727990E+01  0.61154266E+02                                 1.578255                            1.483287      -0.756860       2.533266                    0.999723       3.190370       8.566639       0.524443       1.255253      -0.715610       0.009060       0.006358       0.051721       0.052892       0.005844       0.003634       0.002267       0.021844       0.046938      -0.020259       0.003233       0.017026              1.614517       1.329205      -0.032618       0.019309       1.334347       0.125064       2.179999          -0.000008
           58              H       1.340731       1.454853       2.153396       0.095928       1.163413 0.84079217E+01  0.82721754E+02                                 1.759289                            1.644281      -0.950892       2.425800                    0.997887       3.406325       9.231712       0.516274       1.205853      -0.726969      -0.041717      -0.001678      -0.024702       0.048511       0.002162       0.009710       0.005011       0.027561       0.037789      -0.020849       0.000082       0.020767              1.788055       2.441306       0.099418       0.243416       1.417923       0.056556       1.504937          -0.000002
           59              H       3.163241       1.302638       0.819041       0.135057       1.022405 0.74669392E+01  0.71826720E+02                                 1.654401                            1.582912      -1.028912       2.402489                    0.998349       3.341638       9.166089       0.506012       1.258351      -0.714151      -0.006100      -0.009791      -0.034660       0.036529      -0.001167       0.010823       0.009131       0.015366       0.023780      -0.016733      -0.001535       0.018268              1.654858       1.421491       0.023349      -0.041542       1.378099       0.214048       2.164984          -0.000002
           60              H      -1.385995      -1.583122      10.357461       0.120247       1.018746 0.78248096E+01  0.77209129E+02                                 1.729347                            1.681587      -1.313894       2.257476                    0.994985       3.733568      10.848531       0.458052       1.355177      -0.691469       0.012244       0.037955       0.001038       0.039895       0.006602      -0.001697       0.000863      -0.021826      -0.019303      -0.010414      -0.005564       0.015978              1.745630       1.605400       0.152636       0.038825       2.081544       0.153109       1.549947          -0.000004
           61              H       5.786365      12.320745       9.971829       0.125411       0.980254 0.75194762E+01  0.73657928E+02                                 1.707587                            1.666868      -1.245011       2.297925                    0.995254       3.681178      10.750698       0.451261       1.385626      -0.685807      -0.039562      -0.009005      -0.008215       0.041397       0.005923       0.003259       0.003404       0.023269      -0.015510      -0.011584      -0.004793       0.016378              1.716677       2.061971       0.143753       0.023133       1.617766      -0.014271       1.470295          -0.000005
           62              H      -0.413386      11.311175       9.528181       0.126254       1.034168 0.78040190E+01  0.77118584E+02                                 1.760814                            1.689735      -1.387997       2.228554                    0.993691       3.759612      11.009461       0.451768       1.371987      -0.687859       0.027495      -0.027042      -0.010524       0.039975      -0.012260       0.000717       0.001104       0.001956      -0.017100      -0.009854      -0.005297       0.015151              1.789042       1.887329      -0.336600      -0.158028       1.957984       0.105537       1.521812          -0.000008
           63              H       5.998590       4.737004       3.852907       0.139478       0.924125 0.68594464E+01  0.66041292E+02                                 1.669978                            1.611561      -1.443655       2.206733                    0.992956       3.769700      11.119098       0.448068       1.419828      -0.677774      -0.008638      -0.006120       0.034178       0.035780      -0.001386      -0.005567      -0.004591       0.006239       0.009448      -0.008342      -0.000185       0.008527              1.682845       1.681467      -0.014353      -0.235907       1.427122      -0.152231       1.939945          -0.000001
           64              H       3.007338       0.903431      16.943918       0.137169       0.978005 0.71204333E+01  0.67791348E+02                                 1.624386                            1.560533      -0.878794       2.478642                    0.999125       3.260639       8.943802       0.501611       1.282540      -0.709642       0.023457       0.010415      -0.028987       0.038717      -0.003216      -0.007842      -0.012804       0.021702       0.001785      -0.020932       0.005451       0.015481              1.627177       1.512604       0.066208      -0.196645       1.402129      -0.230163       1.966800           0.000003
           65              H       9.222180       4.899567       1.481100       0.111394       1.072717 0.79754808E+01  0.77768769E+02                                 1.691435                            1.622022      -0.949065       2.424980                    0.998417       3.409672       9.328485       0.507773       1.237052      -0.719270       0.037105      -0.008102      -0.010055       0.039288      -0.003261      -0.010675      -0.005152       0.024551       0.008854      -0.016775      -0.001476       0.018251              1.700279       2.214760      -0.116714       0.017124       1.393574       0.000381       1.492504           0.000004
           66              H       3.002312       4.616684       2.924660       0.105377       1.077061 0.83397689E+01  0.82987558E+02                                 1.762775                            1.707237      -0.924132       2.436615                    0.996965       3.609166      10.276619       0.469659       1.310584      -0.702525      -0.023072      -0.024399      -0.012128       0.035703       0.007332      -0.001412       0.005064       0.006009       0.010248      -0.011338       0.004010       0.007328              1.766585       1.702099       0.308058       0.063297       2.151908       0.235711       1.445748           0.000001
           67              H       4.025211       5.173641       3.986001       0.111980       0.910272 0.70465346E+01  0.67928131E+02                                 1.631554                            1.612827      -1.033091       2.387551                    0.995666       3.703250      10.736552       0.458987       1.384304      -0.685820       0.022868      -0.004839       0.029478       0.037621       0.003945       0.005059      -0.006155       0.012590       0.010107      -0.012585       0.003394       0.009191              1.626255       1.673876      -0.158714       0.202847       1.414676      -0.095827       1.790213          -0.000002
           68              H       0.775471       5.523880       3.364895       0.127916       0.963815 0.68945666E+01  0.66183040E+02                                 1.691850                            1.595496      -1.241202       2.294309                    0.994847       3.700346      10.748489       0.460840       1.384573      -0.684946      -0.012960      -0.029935      -0.006035       0.033173      -0.002485      -0.003552       0.007089       0.005564      -0.016058      -0.010439       0.001152       0.009287              1.729201       1.739607       0.423801       0.129879       2.081532       0.202158       1.366466           0.000002
           69              H      -0.585377       7.229988       4.003065       0.095710       1.101539 0.79817122E+01  0.78663930E+02                                 1.793114                            1.675868      -0.982655       2.414657                    0.997088       3.587695      10.211285       0.470990       1.319516      -0.700389      -0.044775      -0.012895       0.009572       0.047567       0.003719      -0.006632       0.002953       0.014276      -0.044845      -0.017149       0.000543       0.016606              1.841343       2.588410       0.165229       0.035917       1.548044       0.015262       1.387576          -0.000005
           70              H       2.484325       9.592801       4.422823       0.092484       0.989390 0.69969239E+01  0.67620068E+02                                 1.739559                            1.619190      -1.225451       2.286456                    0.994159       3.898536      11.476541       0.451043       1.405141      -0.680341       0.020322       0.036672       0.014209       0.044269       0.007245       0.004537       0.003176       0.008982      -0.025916      -0.010021      -0.004153       0.014175              1.800073       1.540900       0.272859      -0.012728       2.427574       0.161066       1.431745           0.000000
           71              H       3.906526       7.923729       3.849494       0.119712       0.989728 0.75119104E+01  0.73404377E+02                                 1.702673                            1.652903      -1.191294       2.317434                    0.995040       3.674316      10.641175       0.459578       1.363878      -0.690034       0.033412       0.000436       0.002994       0.033549      -0.004859       0.001184       0.002429       0.009638      -0.042281      -0.014587       0.000695       0.013891              1.706462       2.139665       0.175245      -0.123432       1.578698      -0.024335       1.401022          -0.000004
           72              H       1.284403       2.216040      15.503771       0.101429       1.079215 0.83643325E+01  0.83288266E+02                                 1.763279                            1.705695      -0.891486       2.442257                    0.997303       3.657895      10.416871       0.471575       1.304376      -0.703401       0.017295       0.029762       0.001365       0.034450       0.007589       0.002646       0.005776      -0.005665       0.001205      -0.008494      -0.002964       0.011457              1.774364       1.599106       0.383051      -0.096105       2.127803      -0.242492       1.596183           0.000002
           73              H       1.260264       0.644823      15.476469       0.095558       1.025297 0.80634929E+01  0.80679109E+02                                 1.778632                            1.732195      -1.383692       2.204828                    0.992762       4.074793      12.174660       0.438699       1.395410      -0.682049       0.016889      -0.028423      -0.003583       0.033256      -0.002692      -0.003756      -0.004913      -0.003252       0.016324      -0.008333      -0.000107       0.008440              1.779907       1.635444      -0.390677      -0.006845       2.084275       0.151562       1.620000           0.000006
           74              H       0.433497       1.054465      13.114900       0.137850       0.838313 0.58656592E+01  0.54034863E+02                                 1.547222                            1.478813      -0.993759       2.430751                    0.997518       3.397577       9.643594       0.475563       1.398110      -0.683809       0.032617      -0.007006      -0.017365       0.037610      -0.000340      -0.000891       0.003000       0.020621       0.024994      -0.014866       0.005847       0.009019              1.564596       1.920598      -0.037388      -0.248541       1.349676       0.025468       1.423513          -0.000001
           75              H      -1.448355       1.103204      11.766894       0.112922       0.951972 0.65644242E+01  0.61058208E+02                                 1.577062                            1.482454      -0.758543       2.532732                    0.999713       3.188962       8.562194       0.524519       1.255443      -0.715568       0.009035      -0.006690      -0.051731       0.052938      -0.005728      -0.003578       0.002326       0.022016       0.047143      -0.020322       0.003258       0.017064              1.613181       1.328651       0.032603      -0.019188       1.333660       0.124710       2.177232          -0.000008
           76              H      -3.688272       1.707367      14.909966       0.095103       1.167398 0.84443925E+01  0.83195936E+02                                 1.765884                            1.649867      -0.961335       2.421690                    0.997821       3.412691       9.264626       0.514294       1.208818      -0.726301      -0.041851       0.001546       0.024804       0.048674      -0.002167      -0.009856       0.004887       0.027451       0.037764      -0.020757      -0.000102       0.020859              1.794975       2.452542      -0.100086      -0.245002       1.422350       0.056930       1.510032          -0.000002
           77              H      -1.865763       1.859582      16.244321       0.135054       1.022769 0.74711797E+01  0.71883705E+02                                 1.655358                            1.583816      -1.029414       2.402488                    0.998376       3.342976       9.173290       0.505607       1.259075      -0.713989      -0.005785       0.009747       0.034530       0.036343       0.001021      -0.010863       0.009119       0.015197       0.024383      -0.016651      -0.001751       0.018403              1.655809       1.422294      -0.023372       0.041623       1.378801       0.214259       2.166332          -0.000002
           78              H       3.643006       4.745342       6.705901       0.118342       1.023122 0.78688061E+01  0.77768040E+02                                 1.735738                            1.687436      -1.320790       2.254170                    0.994958       3.746213      10.901285       0.456706       1.356992      -0.691097       0.012195      -0.038723      -0.000767       0.040605      -0.006519       0.001510       0.001031      -0.022222      -0.019323      -0.010415      -0.005703       0.016119              1.752201       1.611094      -0.153792      -0.039093       2.090450       0.154167       1.555059          -0.000004
           79              H       0.757366       7.520475       7.091533       0.124551       0.981012 0.75273271E+01  0.73757856E+02                                 1.708959                            1.668153      -1.251725       2.295019                    0.995092       3.683618      10.761307       0.450896       1.386316      -0.685686      -0.039791       0.008479       0.008467       0.041556      -0.006325      -0.003127       0.003553       0.023623      -0.014838      -0.012029      -0.004557       0.016586              1.718078       2.063821      -0.143902      -0.023145       1.619077      -0.014310       1.471336          -0.000005
           80              H       4.615614       8.530045       7.535181       0.123771       1.039513 0.78514072E+01  0.77672528E+02                                 1.763630                            1.692296      -1.387089       2.227928                    0.993775       3.768107      11.025648       0.452637       1.367844      -0.688662       0.027891       0.027525       0.011162       0.040745       0.012417      -0.000749       0.001110       0.002020      -0.017671      -0.009945      -0.005460       0.015405              1.791974       1.890578       0.337370       0.158440       1.961323       0.105792       1.524021          -0.000008
           81              C       1.529821      12.156115       3.791479       0.575344      22.839273 0.26009712E+03  0.54600727E+04                                 7.474560                            5.753858      -0.005542       2.048437                    0.999597      23.079638      65.881765       0.611264       0.477325      -1.013015      -0.031505      -0.030082       0.043074       0.061260      -0.054626      -0.012681       0.057095      -0.058384      -0.088330      -0.067568      -0.033170       0.100738              8.521055       9.286709       2.163343      -1.172701       6.842177      -2.985942       9.434279           0.000010
           82              C       2.290206      13.012266       2.822280      -0.030026      37.421938 0.46727910E+03  0.11136677E+05                                 9.722729                            7.210878       0.040664       2.011073                    0.999526      27.970126      79.807569       0.615879       0.417283      -1.068330       0.039868       0.032073      -0.011884       0.052530       0.004262       0.016719       0.008112       0.033872       0.025584      -0.023269      -0.005651       0.028920             11.375713      12.951323       3.225452      -2.685657       8.330035      -4.575306      12.845780           0.000008
           83              C       3.657088      13.310864       3.047516      -0.241741      36.479637 0.52920273E+03  0.13134787E+05                                 9.652080                            7.787249      -0.160445       1.897617                    0.999143      32.240582      96.825425       0.574286       0.429712      -1.050530      -0.037101       0.005337       0.011774       0.039288      -0.009978       0.013579       0.021289      -0.013273       0.038463      -0.030724       0.001343       0.029381             10.632694      13.903617       3.369061      -1.509359       7.480015      -2.693622      10.514450           0.000001
           84              C       4.389311      13.951628       2.068079       0.156166      31.975247 0.38414340E+03  0.87422292E+04                                 8.799586                            6.615050       0.190146       2.068691                    0.999711      26.126246      73.516952       0.630047       0.427173      -1.059112       0.071956       0.006878       0.035923       0.080718       0.010244       0.010538       0.003967       0.059182      -0.065845      -0.024814      -0.019323       0.044138             10.006562      12.175838       2.239866       1.067152       6.356527      -2.579034      11.487321           0.000004
           85              C       3.800918      14.334914       0.887295       0.160008      32.293247 0.39798890E+03  0.91401221E+04                                 8.910401                            6.756915       0.015972       2.010928                    0.999745      26.351691      74.549935       0.619966       0.430187      -1.056989       0.021240       0.033260      -0.064184       0.075345       0.028950      -0.031015      -0.020687       0.002990       0.043277      -0.037582      -0.017637       0.055219             10.138374      10.274906       1.760163      -0.820719       6.265655      -3.380196      13.874561           0.000008
           86              C       2.437053      14.118446       0.655233      -0.222987      33.215931 0.48664579E+03  0.11783295E+05                                 8.940584                            7.364217       0.018065       1.962623                    0.999763      31.116472      91.165459       0.605314       0.417899      -1.061891      -0.031204      -0.022729       0.009205       0.039687       0.000391       0.019064      -0.026770       0.034574       0.031713      -0.039442       0.002514       0.036929              9.534561      10.785747       2.022140      -1.602646       6.605314      -2.801139      11.212622           0.000009
           87              C       1.732993      13.429314       1.634670      -0.120579      32.728887 0.45692557E+03  0.10938994E+05                                 9.007481                            7.245463      -0.147313       1.914768                    0.999470      30.467723      90.051455       0.593822       0.430842      -1.049176       0.030248       0.012720      -0.021805       0.039398       0.009669       0.022059       0.008349       0.042353      -0.022353      -0.022513      -0.016308       0.038821              9.746006      10.224952       1.547738      -1.885550       6.699003      -3.330381      12.314063           0.000012
           88              C       6.571896      13.745486       3.214737      -0.063134      25.970405 0.36721102E+03  0.83303183E+04                                 7.778163                            6.452727      -0.132487       1.979650                    0.996403      27.534889      79.427799       0.634977       0.425209      -1.051794      -0.031524       0.056988      -0.063832       0.091192      -0.027129       0.026794      -0.007654       0.067937       0.031364      -0.048753      -0.006699       0.055452              8.582266      10.027890       1.856997       2.662193       8.426339       0.989467       7.292568           0.000000
           89              C       7.522377      14.845532       3.552592       0.164094      29.892187 0.38576097E+03  0.87897094E+04                                 8.581543                            6.685971      -0.163512       1.975028                    0.999119      25.441827      71.672908       0.618597       0.434552      -1.054414      -0.017323      -0.023982      -0.001480       0.029621       0.013382       0.006983       0.004043      -0.013558       0.028284      -0.020240       0.003079       0.017161              9.748662      12.588059       2.259954       2.078246      11.137734       2.254132       5.520191          -0.000001
           90              C       8.910381      14.685066       3.586719      -0.188070      31.167049 0.45907485E+03  0.10984810E+05                                 8.724685                            7.253460      -0.071481       1.959457                    0.997735      29.953733      88.023361       0.595606       0.429772      -1.051600       0.007197       0.003994       0.025882       0.027159      -0.008840       0.007533      -0.005952      -0.038947       0.059942      -0.032109       0.007355       0.024755              9.379464      12.727407       0.015188       0.662007      10.195393       1.526335       5.215591           0.000002
           91              C      -0.330909      -0.960145       3.945049       0.099194      24.930790 0.33539773E+03  0.74488695E+04                                 7.592025                            6.256692      -0.036918       2.006258                    0.999024      26.405399      75.719885       0.630108       0.437684      -1.042720      -0.035226       0.017885       0.028267       0.048578      -0.021718       0.005370      -0.027878       0.025038       0.081332      -0.045535       0.002016       0.043519              8.128430       9.886258      -0.213391       0.077363      10.022408       1.347103       4.476623          -0.000003
           92              C       7.922686       0.420976       4.197587       0.078299      26.303864 0.36678391E+03  0.83613451E+04                                 8.010795                            6.640680      -0.238531       1.932725                    0.998649      27.474074      80.799716       0.595928       0.450865      -1.031154       0.042301      -0.028791       0.007674       0.051741      -0.022671      -0.019677      -0.015985      -0.017686       0.085561      -0.047050       0.009936       0.037114              8.631654       9.737112       0.629387       0.947091      11.080953       1.425640       5.076897          -0.000003
           93              C       7.065744      -0.583367       3.863145      -0.190455      30.566048 0.45964196E+03  0.11028809E+05                                 8.628896                            7.271093      -0.231243       1.902689                    0.997646      30.392349      90.155598       0.591815       0.431331      -1.048073       0.002621       0.000167       0.022286       0.022440       0.008322      -0.014185      -0.011296       0.045646       0.041501      -0.033003       0.000829       0.032174              9.187183       9.691304       0.923842       1.375259      12.266424       1.837299       5.603823          -0.000003
           94              C      -0.738261       9.773457      15.684642      -0.069146      26.024063 0.36809403E+03  0.83691244E+04                                 7.815054                            6.459562      -0.165656       1.965021                    0.996383      27.852364      80.867331       0.633733       0.425088      -1.050140       0.054527       0.004664       0.076254       0.093859       0.004955       0.010291       0.003725       0.017446       0.133338      -0.032268      -0.014215       0.046483              8.676909       7.608482       0.331184      -2.498470       6.718091      -0.985991      11.704154           0.000006
           95              C       0.510943       9.806925      14.821236       0.166877      28.324469 0.37971625E+03  0.86267922E+04                                 8.312469                            6.682503      -0.001287       2.033864                    0.999369      25.264253      71.309236       0.611316       0.441012      -1.049446      -0.014705       0.002881       0.020893       0.025711      -0.005423      -0.013721      -0.003702      -0.010898      -0.019441      -0.019653       0.008133       0.011520              9.158881      11.228735       0.618242      -2.789606       4.678491       0.711313      11.569417           0.000004
           96              C       0.400305       9.563608      13.490294      -0.202709      31.033451 0.45492787E+03  0.10808597E+05                                 8.564143                            7.144761       0.220086       2.058049                    0.998335      29.257595      84.332408       0.612654       0.420789      -1.062285       0.006671      -0.004837      -0.020854       0.022423       0.000097       0.014034      -0.001152       0.008258      -0.028350      -0.017115       0.000646       0.016470              9.196771      10.989534      -0.072692      -1.777400       5.247803       0.912779      11.352976          -0.000001
           97              C       1.541888       9.571133      12.684903       0.108256      24.226997 0.32086323E+03  0.69825275E+04                                 7.259896                            5.988205       0.374074       2.144459                    0.999808      25.182740      69.349885       0.671597       0.419087      -1.063921       0.017154       0.006957       0.031941       0.036917       0.000537       0.017608      -0.000589      -0.060825       0.014091      -0.039746       0.011667       0.028079              7.791344       9.973121       0.088593      -1.119451       4.424987       0.699777       8.975923          -0.000013
           98              C       2.845405       9.951647      14.531159       0.086881      25.442706 0.33272758E+03  0.73368065E+04                                 7.568870                            6.146631       0.126411       2.052591                    0.999733      26.134659      73.425609       0.652336       0.425811      -1.055354      -0.017711      -0.014776      -0.042936       0.048739      -0.005875       0.034341      -0.001783      -0.033773      -0.022886      -0.044946       0.016938       0.028008              8.098125      10.997066       0.102630      -1.843574       4.467791       1.045030       8.829519          -0.000004
           99              C       1.762158      10.015841      15.336550      -0.187580      30.055324 0.42214348E+03  0.98586133E+04                                 8.359837                            6.856271       0.204441       2.044919                    0.999674      29.219054      83.908965       0.628063       0.417587      -1.062725       0.000454       0.002866      -0.001612       0.003320      -0.008148       0.013790      -0.000955      -0.028454       0.011167      -0.024444       0.007516       0.016928              8.879917      11.936401       0.412167      -2.434938       4.894427       1.216867       9.808924          -0.000002
          100              C       4.263585      -2.169572       7.210977       0.593847      23.069036 0.25710734E+03  0.53629161E+04                                 7.458333                            5.688851      -0.093638       2.018726                    0.999395      22.622442      63.638359       0.622091       0.472026      -1.019410      -0.058598      -0.020236       0.000598       0.061996      -0.021516       0.030328      -0.065599      -0.049182       0.201537      -0.066778      -0.046179       0.112956              8.558199      11.808853       1.529988      -0.832133       8.071398       2.005330       5.794345          -0.000005
          101              C       5.695844      -1.760415       7.159787      -0.022200      34.624338 0.44762433E+03  0.10571969E+05                                 9.259269                            7.087603      -0.090315       1.978896                    0.999173      27.569115      78.737894       0.616237       0.420839      -1.064279       0.040032       0.005150       0.017427       0.043964      -0.007673       0.006802       0.001482      -0.031814       0.045605      -0.026426       0.010059       0.016366             10.772078      15.526102       1.831815      -1.133776      11.078834       0.918645       5.711299          -0.000009
          102              C       6.667447      13.964793       6.873122      -0.130623      32.307431 0.49709594E+03  0.12191975E+05                                 9.067217                            7.662338      -0.349661       1.852368                    0.998809      31.240097      94.413555       0.563844       0.442908      -1.038714       0.002174       0.015382       0.029848       0.033649       0.015829       0.007802      -0.015466      -0.046315       0.105491      -0.047441       0.005657       0.041784              9.863162      13.905363      -1.118406      -1.130759       9.517288       1.012357       6.166835          -0.000002
          103              C      -2.018642      14.318735       6.838995      -0.036178      35.396296 0.48035407E+03  0.11561060E+05                                 9.506430                            7.433176      -0.251879       1.920760                    0.998411      28.350746      82.065448       0.589999       0.431339      -1.056447      -0.026312       0.033116       0.029557       0.051600       0.017754       0.005541      -0.001932       0.008943      -0.014619      -0.017792      -0.003352       0.021144             11.079512      13.165036      -2.947009      -1.185246      13.965821       1.450268       6.107679          -0.000001
          104              C      -1.657560      -1.052128       7.084708      -0.115894      31.075639 0.46526439E+03  0.11251149E+05                                 8.895439                            7.457382      -0.421069       1.839095                    0.998399      30.739353      92.976368       0.565073       0.448233      -1.033118      -0.015527      -0.011372       0.024486       0.031145       0.012050       0.016705      -0.008876       0.055827       0.153741      -0.057412       0.000781       0.056631              9.816209       9.134796      -1.265085      -0.395405      14.546497       0.917380       5.767334          -0.000002
          105              C       7.449959      -0.080734       7.313357      -0.018228      35.882542 0.45064896E+03  0.10638071E+05                                 9.455656                            7.087386       0.025023       2.018863                    0.999286      27.311077      77.426869       0.620750       0.417989      -1.068420      -0.009790      -0.042665       0.018848       0.047659      -0.002667       0.002249       0.004767       0.036777       0.016065      -0.022140       0.005885       0.016255             11.340804      10.580935       1.601439      -0.905633      17.833593       0.379598       5.607883          -0.000011
          106              C       6.087100      -0.458201       7.364547      -0.122515      32.556867 0.47820306E+03  0.11615318E+05                                 9.116583                            7.517312      -0.308387       1.871630                    0.998823      30.750171      92.477350       0.569041       0.443143      -1.038596       0.019401      -0.015766       0.017641       0.030596      -0.027543       0.005665      -0.012502       0.001252       0.155006      -0.053626      -0.001343       0.054970             10.049767      11.792037       2.531496      -1.029740      12.591909       0.492499       5.765355          -0.000012
          107              C      -0.990715      13.253195       6.552331       0.604850      21.394662 0.25696426E+03  0.53865443E+04                                 7.205319                            5.765343      -0.184864       1.990789                    0.999291      22.970197      65.863260       0.602365       0.485075      -1.007341       0.045131      -0.048448      -0.001849       0.066238       0.022267      -0.008588      -0.035390      -0.009394       0.217227      -0.061163      -0.023923       0.085086              8.122288       9.465498      -2.027602      -0.216852       9.703595       1.675526       5.197771           0.000006
          108              C       7.795954       1.372348       7.378198       0.582074      23.355150 0.25799706E+03  0.53860447E+04                                 7.544681                            5.696377      -0.057942       2.032984                    0.999477      22.642122      63.717692       0.622067       0.471644      -1.019632       0.027611       0.056500       0.022491       0.066787      -0.009406       0.047853      -0.011873       0.051905       0.274281      -0.073414      -0.036912       0.110326              8.917438       7.822781       1.717782      -1.017582      13.991886       0.311771       4.937645          -0.000003
          109              C      -3.499181       7.685105      13.271883       0.576596      22.827105 0.25995588E+03  0.54564613E+04                                 7.472218                            5.752761      -0.006217       2.048212                    0.999617      23.073366      65.863691       0.611238       0.477402      -1.012956      -0.031836       0.030657      -0.043371       0.061923       0.054132       0.011392       0.056904      -0.058978      -0.084722      -0.067614      -0.032049       0.099663              8.517807       9.283291      -2.162834       1.171804       6.839989      -2.984320       9.430140           0.000010
          110              C      -2.738797       6.828954      14.241082      -0.029900      37.353588 0.46631089E+03  0.11106596E+05                                 9.707510                            7.200967       0.042020       2.012005                    0.999513      27.938328      79.662544       0.616685       0.417001      -1.068630       0.040002      -0.032199       0.011202       0.052559      -0.005163      -0.015659       0.007148       0.031523       0.023965      -0.021560      -0.005670       0.027231             11.356424      12.932381      -3.218928       2.675390       8.315716      -4.564823      12.821175           0.000008
          111              C      -1.371914       6.530356      14.015846      -0.246133      36.640031 0.53214307E+03  0.13226168E+05                                 9.677908                            7.806660      -0.164395       1.895518                    0.999125      32.327228      97.155500       0.573809       0.429471      -1.050670      -0.038622      -0.004423      -0.012621       0.040872       0.009867      -0.014290       0.022946      -0.013509       0.035048      -0.031887       0.001332       0.030556             10.662373      13.945803      -3.381189       1.516758       7.499633      -2.701791      10.541684           0.000002
          112              C      -0.639692       5.889592      14.995283       0.160684      31.879390 0.38269996E+03  0.87017962E+04                                 8.786089                            6.605237       0.192269       2.070008                    0.999732      26.076001      73.360391       0.630095       0.427513      -1.058827       0.070694      -0.006570      -0.036095       0.079647      -0.011993      -0.010553       0.003747       0.059210      -0.063920      -0.024118      -0.020343       0.044461              9.991123      12.156193      -2.235349      -1.064554       6.347109      -2.575390      11.470067           0.000004
          113              C      -1.228086       5.506306      16.176067       0.155242      32.383169 0.39937953E+03  0.91787066E+04                                 8.919809                            6.763837       0.018272       2.011100                    0.999747      26.398925      74.674635       0.620410       0.429568      -1.057526       0.021014      -0.033462       0.063794       0.075040      -0.028985       0.030874      -0.019526       0.001790       0.040836      -0.037671      -0.016520       0.054191             10.149003      10.285287      -1.761686       0.820847       6.271107      -3.383804      13.890616           0.000008
          114              C      -2.591950       5.722774      16.408129      -0.220366      33.114020 0.48474878E+03  0.11725410E+05                                 8.922061                            7.349621       0.013386       1.961932                    0.999780      31.055240      90.927120       0.605969       0.417873      -1.061952      -0.030098       0.022545      -0.009321       0.038744      -0.001478      -0.019499      -0.027481       0.035249       0.032469      -0.040763       0.003356       0.037407              9.514287      10.764184      -2.017435       1.597438       6.591480      -2.794717      11.187197           0.000009
          115              C      -3.296010       6.411906      15.428692      -0.119943      32.700678 0.45645197E+03  0.10924455E+05                                 9.000122                            7.239460      -0.142206       1.916150                    0.999508      30.452310      89.982790       0.594364       0.430575      -1.049374       0.030322      -0.012351       0.021008       0.038901      -0.008373      -0.022034       0.007580       0.043889      -0.019610      -0.022519      -0.016059       0.038579              9.737787      10.222427      -1.547684       1.881179       6.692289      -3.325693      12.298645           0.000011
          116              C       1.542894       6.095734      13.848625      -0.062798      25.944459 0.36671864E+03  0.83160882E+04                                 7.771252                            6.446621      -0.131779       1.980277                    0.996412      27.518724      79.358145       0.635561       0.424974      -1.051973      -0.032753      -0.056009       0.064556       0.091527       0.026037      -0.026359      -0.007378       0.068975       0.034732      -0.049037      -0.005707       0.054744              8.574721      10.019515      -1.853910      -2.657149       8.418275       0.987241       7.286375          -0.000000
          117              C       2.493375       4.995688      13.510770       0.163200      29.904548 0.38595488E+03  0.87949786E+04                                 8.582634                            6.686659      -0.156727       1.976978                    0.999173      25.447786      71.686399       0.618721       0.434423      -1.054523      -0.017148       0.026253       0.001434       0.031390      -0.013058      -0.007880       0.004453      -0.014010       0.029419      -0.020432       0.002436       0.017996              9.750399      12.589186      -2.264550      -2.079840      11.140612       2.254933       5.521399          -0.000001
          118              C       3.881379       5.156154      13.476643      -0.189757      31.225857 0.46026353E+03  0.11021282E+05                                 8.741026                            7.268853      -0.076430       1.957586                    0.997715      29.986976      88.176862       0.594188       0.430483      -1.051079       0.005601      -0.001697      -0.025744       0.026401       0.012045      -0.008619      -0.006191      -0.041208       0.062909      -0.035171       0.008407       0.026764              9.396515      12.754269      -0.020016      -0.665166      10.209480       1.527820       5.225795           0.000002
          119              C       4.698089       4.122365      13.118313       0.102633      24.852741 0.33405979E+03  0.74112222E+04                                 7.573276                            6.241217      -0.032996       2.008101                    0.999097      26.349597      75.502060       0.631386       0.437266      -1.043043      -0.037743      -0.017523      -0.027830       0.050060       0.021296      -0.006143      -0.024734       0.021801       0.082080      -0.042627       0.000807       0.041819              8.108416       9.867236       0.214715      -0.077400       9.991995       1.342119       4.466016          -0.000003
          120              C       2.893684       2.741244      12.865775       0.074616      26.372489 0.36805472E+03  0.83980631E+04                                 8.025931                            6.653719      -0.272901       1.921438                    0.998625      27.527983      81.011068       0.595102       0.451074      -1.030974       0.042187       0.027788      -0.007276       0.051038       0.023287       0.018798      -0.016953      -0.016617       0.088575      -0.047685       0.009682       0.038003              8.647918       9.756227      -0.633045      -0.950243      11.100721       1.427614       5.086806          -0.000003
          121              C       2.036742       3.745587      13.200217      -0.187050      30.481506 0.45794201E+03  0.10977354E+05                                 8.613584                            7.258510      -0.226649       1.904800                    0.997689      30.328128      89.908265       0.592247       0.431435      -1.048057       0.003484       0.000384      -0.022629       0.022899      -0.009410       0.013525      -0.009611       0.045539       0.040600      -0.032516       0.001202       0.031314              9.170854       9.674527      -0.922918      -1.372506      12.243848       1.833632       5.594188          -0.000003
          122              C       4.290742      10.067763       1.378720      -0.068226      25.953999 0.36688069E+03  0.83343162E+04                                 7.796147                            6.444217      -0.170437       1.964414                    0.996243      27.810620      80.700466       0.635206       0.424470      -1.050564       0.055204      -0.003427      -0.075981       0.093980      -0.005802      -0.009690       0.004035       0.017282       0.136380      -0.033153      -0.014150       0.047303              8.654464       7.590807      -0.330772       2.485213       6.709850      -0.981339      11.662735           0.000006
          123              C       5.539946      10.034295       2.242126       0.164518      28.392079 0.38084135E+03  0.86588711E+04                                 8.326052                            6.692876      -0.007376       2.031385                    0.999406      25.300756      71.442272       0.610768       0.441075      -1.049395      -0.013908      -0.004223      -0.021938       0.026316       0.004578       0.014518      -0.003689      -0.012885      -0.022411      -0.020877       0.009084       0.011792              9.174251      11.249532      -0.619926       2.795346       4.684865       0.712463      11.588355           0.000004
          124              C       5.429308      10.277612       3.573068      -0.196594      30.890672 0.45211702E+03  0.10724775E+05                                 8.535978                            7.120334       0.231656       2.062379                    0.998366      29.172387      84.009653       0.614027       0.420515      -1.062499       0.007778       0.004848       0.021560       0.023428      -0.000624      -0.013902      -0.000625       0.009652      -0.025742      -0.016257      -0.000493       0.016750              9.166511      10.958899       0.070374       1.766707       5.229451       0.909538      11.311182          -0.000001
          125              C       6.570890      10.270087       4.378459       0.104331      24.326899 0.32254264E+03  0.70287472E+04                                 7.281698                            6.005579       0.372667       2.143249                    0.999818      25.248765      69.595975       0.670288       0.419328      -1.063692       0.018317      -0.006593      -0.030775       0.036415       0.000124      -0.019197      -0.002633      -0.062252       0.014157      -0.041476       0.012325       0.029151              7.815228      10.009669      -0.088622       1.125576       4.437304       0.701243       8.998711          -0.000013
          126              C       7.874408       9.889573       2.532203       0.087738      25.412729 0.33217291E+03  0.73212185E+04                                 7.560559                            6.138837       0.136169       2.055650                    0.999746      26.115986      73.346428       0.653202       0.425441      -1.055627      -0.016682       0.015271       0.043169       0.048734       0.005496      -0.034549      -0.001246      -0.031904      -0.018916      -0.044418       0.016736       0.027682              8.089672      10.988966      -0.103908       1.836651       4.462148       1.043483       8.817901          -0.000004
          127              C       6.791161       9.825379       1.726812      -0.187524      30.055168 0.42213995E+03  0.98586725E+04                                 8.360342                            6.856429       0.204429       2.044795                    0.999665      29.220442      83.918066       0.628020       0.417610      -1.062693       0.001288      -0.002139       0.001178       0.002761       0.006176      -0.013221      -0.000347      -0.029714       0.011171      -0.024000       0.008510       0.015490              8.880728      11.939520      -0.412474       2.435192       4.894473       1.216735       9.808191          -0.000001
          128              C      -0.765416       5.331792       9.852385       0.594891      23.072312 0.25721457E+03  0.53659735E+04                                 7.460820                            5.691618      -0.095171       2.018042                    0.999421      22.626541      63.664891       0.621650       0.472288      -1.019219      -0.059439       0.020874      -0.000964       0.063005       0.023072      -0.029807      -0.063071      -0.050173       0.205965      -0.068764      -0.043186       0.111950              8.560259      11.810240      -1.530114       0.831967       8.073879       2.006340       5.796659          -0.000005
          129              C       0.666843       4.922635       9.903575      -0.020687      34.509574 0.44595173E+03  0.10518777E+05                                 9.227710                            7.065850      -0.072785       1.984962                    0.999164      27.500703      78.398046       0.618524       0.419829      -1.065307       0.039911      -0.005666      -0.016544       0.043574       0.007818      -0.007289       0.002398      -0.030947       0.042579      -0.025892       0.010167       0.015724             10.733341      15.461854      -1.821104       1.128198      11.045408       0.916612       5.692762          -0.000009
          130              C       1.638446       5.876427      10.190240      -0.127440      32.233096 0.49559578E+03  0.12145613E+05                                 9.051817                            7.649226      -0.339058       1.855747                    0.998833      31.191817      94.220704       0.564515       0.442730      -1.038852       0.002650      -0.013277      -0.029084       0.032081      -0.017302      -0.006833      -0.014254      -0.044019       0.103105      -0.046746       0.006622       0.040125              9.845962      13.875224       1.111529       1.126930       9.507026       1.011885       6.155637          -0.000002
          131              C       3.010357       5.522485      10.224367      -0.038630      35.470864 0.48157219E+03  0.11597682E+05                                 9.518565                            7.442190      -0.253825       1.919827                    0.998369      28.391465      82.208372       0.589692       0.431292      -1.056479      -0.025490      -0.033898      -0.030228       0.052083      -0.017741      -0.005320      -0.003025       0.008703      -0.012826      -0.018419      -0.002209       0.020628             11.094004      13.181970       2.949901       1.186458      13.985453       1.452159       6.114588          -0.000001
          132              C       3.371439       4.214348       9.978654      -0.115385      31.064924 0.46499146E+03  0.11243446E+05                                 8.894957                            7.456176      -0.422304       1.838875                    0.998346      30.734723      92.972570       0.564980       0.448351      -1.033000      -0.013387       0.011278      -0.024674       0.030252      -0.013370      -0.016308      -0.009084       0.055572       0.151908      -0.057634       0.001780       0.055854              9.816215       9.134699       1.267051       0.395755      14.547172       0.917603       5.766773          -0.000002
          133              C       2.420958       3.242954       9.750005      -0.016617      35.868348 0.45043471E+03  0.10631781E+05                                 9.453393                            7.085697       0.025878       2.019189                    0.999283      27.301774      77.396759       0.620822       0.417989      -1.068417      -0.009769       0.042388      -0.018656       0.047332       0.003689      -0.001669       0.007021       0.036072       0.015285      -0.022793       0.006836       0.015958             11.337916      10.578860      -1.596032       0.906124      17.828293       0.379802       5.606596          -0.000011
          134              C       1.058099       3.620421       9.698815      -0.120415      32.526751 0.47757871E+03  0.11598353E+05                                 9.120528                            7.520092      -0.318296       1.869095                    0.998710      30.731733      92.466512       0.567966       0.444051      -1.037887       0.017107       0.013604      -0.018195       0.028439       0.029627      -0.005276      -0.013730       0.002835       0.147579      -0.054651       0.001420       0.053230             10.054470      11.798502      -2.530507       1.030957      12.597465       0.492902       5.767445          -0.000012
          135              C       4.038285       6.588025      10.511031       0.603175      21.384894 0.25682208E+03  0.53824744E+04                                 7.200416                            5.761765      -0.191454       1.989224                    0.999295      22.965153      65.828363       0.602902       0.484741      -1.007579       0.042923       0.047619       0.002686       0.064165      -0.021879       0.007842      -0.036377      -0.010697       0.218408      -0.061327      -0.024532       0.085859              8.116399       9.457888       2.024944       0.216211       9.696824       1.674190       5.194484           0.000006
          136              C       2.766954       1.789872       9.685164       0.581488      23.354762 0.25801851E+03  0.53864146E+04                                 7.542802                            5.695238      -0.058491       2.032946                    0.999474      22.645944      63.720652       0.622376       0.471416      -1.019791       0.029091      -0.057531      -0.022677       0.068341       0.008827      -0.047716      -0.011276       0.052874       0.279559      -0.074561      -0.037043       0.111605              8.914919       7.820727      -1.715922       1.017471      13.987339       0.311600       4.936690          -0.000003
          137              C       3.499175      -0.654395      13.271883       0.575344      22.839274 0.26009713E+03  0.54600730E+04                                 7.474560                            5.753859      -0.005542       2.048437                    0.999597      23.079639      65.881769       0.611264       0.477325      -1.013015       0.031505       0.030082      -0.043074       0.061260      -0.054625      -0.012681       0.057095      -0.058384      -0.088330      -0.067568      -0.033170       0.100738              8.521055       9.286709       2.163343      -1.172701       6.842178      -2.985942       9.434279           0.000010
          138              C       2.738790      -1.510546      14.241082      -0.030026      37.421939 0.46727910E+03  0.11136677E+05                                 9.722730                            7.210878       0.040664       2.011073                    0.999526      27.970126      79.807572       0.615879       0.417284      -1.068330      -0.039868      -0.032073       0.011884       0.052530       0.004262       0.016719       0.008112       0.033872       0.025583      -0.023269      -0.005651       0.028920             11.375714      12.951324       3.225453      -2.685657       8.330036      -4.575306      12.845781           0.000008
          139              C       1.371908      -1.809144      14.015846      -0.241741      36.479633 0.52920265E+03  0.13134784E+05                                 9.652079                            7.787248      -0.160444       1.897617                    0.999143      32.240580      96.825415       0.574286       0.429712      -1.050530       0.037101      -0.005337      -0.011774       0.039288      -0.009978       0.013579       0.021289      -0.013273       0.038463      -0.030724       0.001343       0.029381             10.632693      13.903616       3.369061      -1.509358       7.480014      -2.693621      10.514449           0.000001
          140              C       0.639685      -2.449908      14.995283       0.156167      31.975247 0.38414340E+03  0.87422294E+04                                 8.799586                            6.615050       0.190147       2.068691                    0.999711      26.126246      73.516953       0.630047       0.427173      -1.059112      -0.071956      -0.006878      -0.035923       0.080718       0.010244       0.010538       0.003967       0.059182      -0.065845      -0.024814      -0.019323       0.044138             10.006562      12.175838       2.239866       1.067152       6.356527      -2.579034      11.487321           0.000004
          141              C       1.228078      -2.833194      16.176067       0.160008      32.293247 0.39798891E+03  0.91401222E+04                                 8.910401                            6.756915       0.015972       2.010928                    0.999745      26.351691      74.549936       0.619966       0.430187      -1.056989      -0.021240      -0.033260       0.064184       0.075345       0.028950      -0.031015      -0.020687       0.002990       0.043277      -0.037582      -0.017637       0.055219             10.138374      10.274906       1.760163      -0.820718       6.265655      -3.380196      13.874561           0.000008
          142              C       2.591943      -2.616726      16.408129      -0.222987      33.215923 0.48664563E+03  0.11783290E+05                                 8.940582                            7.364215       0.018065       1.962623                    0.999763      31.116468      91.165444       0.605314       0.417899      -1.061891       0.031204       0.022729      -0.009205       0.039687       0.000391       0.019064      -0.026770       0.034574       0.031713      -0.039442       0.002514       0.036929              9.534559      10.785744       2.022139      -1.602645       6.605313      -2.801138      11.212620           0.000009
          143              C       3.296003      -1.927594      15.428692      -0.120579      32.728883 0.45692549E+03  0.10938992E+05                                 9.007481                            7.245463      -0.147313       1.914768                    0.999470      30.467719      90.051443       0.593822       0.430842      -1.049176      -0.030247      -0.012720       0.021805       0.039398       0.009669       0.022059       0.008349       0.042353      -0.022353      -0.022513      -0.016308       0.038820              9.746006      10.224951       1.547737      -1.885549       6.699003      -3.330381      12.314063           0.000011
          144              C      -1.542900      -2.243766      13.848625      -0.063134      25.970411 0.36721112E+03  0.83303213E+04                                 7.778164                            6.452727      -0.132487       1.979650                    0.996403      27.534893      79.427815       0.634977       0.425209      -1.051794       0.031524      -0.056988       0.063832       0.091192      -0.027129       0.026794      -0.007654       0.067938       0.031364      -0.048753      -0.006699       0.055452              8.582267      10.027891       1.856998       2.662194       8.426340       0.989467       7.292569           0.000000
          145              C      -2.493381      -3.343812      13.510770       0.164094      29.892187 0.38576096E+03  0.87897091E+04                                 8.581543                            6.685971      -0.163512       1.975028                    0.999119      25.441827      71.672908       0.618597       0.434552      -1.054414       0.017323       0.023982       0.001480       0.029621       0.013382       0.006983       0.004043      -0.013558       0.028284      -0.020240       0.003079       0.017161              9.748662      12.588059       2.259954       2.078246      11.137734       2.254132       5.520191          -0.000001
          146              C      -3.881385      -3.183346      13.476643      -0.188070      31.167048 0.45907483E+03  0.10984810E+05                                 8.724684                            7.253460      -0.071481       1.959457                    0.997735      29.953732      88.023355       0.595606       0.429772      -1.051600      -0.007197      -0.003994      -0.025882       0.027159      -0.008840       0.007533      -0.005952      -0.038947       0.059942      -0.032109       0.007355       0.024755              9.379463      12.727406       0.015188       0.662007      10.195392       1.526335       5.215590           0.000002
          147              C       5.359905      12.461865      13.118313       0.099194      24.930790 0.33539774E+03  0.74488699E+04                                 7.592025                            6.256692      -0.036918       2.006258                    0.999024      26.405399      75.719886       0.630108       0.437684      -1.042720       0.035226      -0.017885      -0.028267       0.048578      -0.021718       0.005370      -0.027878       0.025038       0.081332      -0.045535       0.002016       0.043519              8.128430       9.886258      -0.213391       0.077363      10.022409       1.347103       4.476623          -0.000004
          148              C      -2.893690      11.080744      12.865775       0.078299      26.303864 0.36678391E+03  0.83613452E+04                                 8.010796                            6.640680      -0.238531       1.932725                    0.998649      27.474075      80.799725       0.595928       0.450865      -1.031154      -0.042301       0.028791      -0.007674       0.051741      -0.022671      -0.019677      -0.015985      -0.017686       0.085561      -0.047050       0.009936       0.037114              8.631655       9.737113       0.629387       0.947091      11.080955       1.425640       5.076897          -0.000003
          149              C      -2.036748      12.085087      13.200217      -0.190455      30.566056 0.45964212E+03  0.11028814E+05                                 8.628897                            7.271094      -0.231243       1.902689                    0.997646      30.392355      90.155620       0.591815       0.431331      -1.048073      -0.002621      -0.000167      -0.022286       0.022440       0.008322      -0.014185      -0.011296       0.045647       0.041501      -0.033003       0.000829       0.032174              9.187185       9.691305       0.923842       1.375260      12.266426       1.837299       5.603823          -0.000003
          150              C       5.767257       1.728263       1.378720      -0.069145      26.024052 0.36809385E+03  0.83691188E+04                                 7.815050                            6.459559      -0.165656       1.965021                    0.996383      27.852353      80.867281       0.633733       0.425088      -1.050140      -0.054527      -0.004664      -0.076254       0.093859       0.004955       0.010292       0.003725       0.017446       0.133338      -0.032268      -0.014215       0.046484              8.676904       7.608478       0.331184      -2.498468       6.718089      -0.985990      11.704146           0.000005
          151              C       4.518053       1.694795       2.242126       0.166877      28.324471 0.37971629E+03  0.86267933E+04                                 8.312469                            6.682504      -0.001286       2.033864                    0.999369      25.264254      71.309239       0.611316       0.441012      -1.049446       0.014705      -0.002881      -0.020893       0.025711      -0.005423      -0.013721      -0.003702      -0.010898      -0.019441      -0.019653       0.008133       0.011520              9.158881      11.228735       0.618243      -2.789605       4.678491       0.711313      11.569417           0.000004
          152              C       4.628691       1.938112       3.573068      -0.202709      31.033451 0.45492787E+03  0.10808597E+05                                 8.564143                            7.144761       0.220086       2.058049                    0.998335      29.257595      84.332408       0.612654       0.420789      -1.062285      -0.006671       0.004837       0.020854       0.022423       0.000097       0.014034      -0.001152       0.008258      -0.028350      -0.017115       0.000646       0.016470              9.196771      10.989535      -0.072692      -1.777399       5.247803       0.912779      11.352976          -0.000001
          153              C       3.487108       1.930587       4.378459       0.108256      24.226984 0.32086301E+03  0.69825215E+04                                 7.259893                            5.988203       0.374075       2.144459                    0.999808      25.182731      69.349847       0.671597       0.419087      -1.063921      -0.017154      -0.006957      -0.031941       0.036917       0.000537       0.017608      -0.000589      -0.060825       0.014091      -0.039746       0.011667       0.028079              7.791340       9.973116       0.088593      -1.119450       4.424986       0.699776       8.975918          -0.000013
          154              C       2.183591       1.550073       2.532203       0.086882      25.442685 0.33272723E+03  0.73367965E+04                                 7.568865                            6.146627       0.126412       2.052592                    0.999733      26.134645      73.425551       0.652336       0.425811      -1.055354       0.017711       0.014776       0.042936       0.048739      -0.005875       0.034341      -0.001783      -0.033773      -0.022886      -0.044946       0.016938       0.028008              8.098119      10.997059       0.102630      -1.843571       4.467788       1.045030       8.829512          -0.000004
          155              C       3.266838       1.485879       1.726812      -0.187580      30.055318 0.42214338E+03  0.98586102E+04                                 8.359836                            6.856270       0.204442       2.044919                    0.999674      29.219050      83.908947       0.628063       0.417587      -1.062725      -0.000454      -0.002866       0.001612       0.003320      -0.008148       0.013791      -0.000955      -0.028454       0.011167      -0.024444       0.007516       0.016928              8.879916      11.936399       0.412167      -2.434937       4.894427       1.216867       9.808922          -0.000002
          156              C       0.765411      -3.007708       9.852385       0.593848      23.069032 0.25710728E+03  0.53629145E+04                                 7.458331                            5.688850      -0.093638       2.018726                    0.999395      22.622439      63.638346       0.622091       0.472026      -1.019410       0.058598       0.020236      -0.000598       0.061996      -0.021516       0.030328      -0.065599      -0.049182       0.201537      -0.066778      -0.046179       0.112956              8.558197      11.808852       1.529987      -0.832133       8.071397       2.005329       5.794344          -0.000005
          157              C      -0.666848      13.262135       9.903575      -0.022200      34.624349 0.44762449E+03  0.10571974E+05                                 9.259272                            7.087604      -0.090316       1.978896                    0.999173      27.569122      78.737927       0.616237       0.420839      -1.064279      -0.040032      -0.005150      -0.017427       0.043964      -0.007673       0.006802       0.001483      -0.031814       0.045605      -0.026426       0.010059       0.016367             10.772082      15.526108       1.831816      -1.133776      11.078837       0.918645       5.711301          -0.000009
          158              C      -1.638451      -2.463073      10.190240      -0.130623      32.307440 0.49709612E+03  0.12191981E+05                                 9.067219                            7.662340      -0.349662       1.852368                    0.998809      31.240105      94.413594       0.563843       0.442908      -1.038714      -0.002174      -0.015382      -0.029848       0.033649       0.015829       0.007802      -0.015466      -0.046315       0.105491      -0.047441       0.005657       0.041784              9.863165      13.905368      -1.118407      -1.130759       9.517291       1.012357       6.166837          -0.000003
          159              C      -3.010362      -2.817015      10.224367      -0.036178      35.396297 0.48035407E+03  0.11561060E+05                                 9.506431                            7.433176      -0.251880       1.920760                    0.998411      28.350748      82.065460       0.589999       0.431339      -1.056447       0.026312      -0.033116      -0.029557       0.051600       0.017754       0.005541      -0.001932       0.008943      -0.014619      -0.017792      -0.003352       0.021144             11.079513      13.165038      -2.947010      -1.185247      13.965822       1.450268       6.107679          -0.000001
          160              C       6.686556      12.553848       9.978654      -0.115894      31.075642 0.46526447E+03  0.11251151E+05                                 8.895440                            7.457383      -0.421070       1.839095                    0.998399      30.739355      92.976377       0.565073       0.448233      -1.033118       0.015527       0.011372      -0.024487       0.031145       0.012050       0.016705      -0.008876       0.055827       0.153741      -0.057412       0.000781       0.056631              9.816210       9.134796      -1.265085      -0.395405      14.546498       0.917380       5.767335          -0.000002
          161              C      -2.420963      11.582454       9.750005      -0.018228      35.882534 0.45064882E+03  0.10638067E+05                                 9.455655                            7.087386       0.025023       2.018863                    0.999286      27.311073      77.426857       0.620750       0.417989      -1.068420       0.009790       0.042665      -0.018848       0.047659      -0.002667       0.002249       0.004767       0.036777       0.016065      -0.022140       0.005885       0.016255             11.340803      10.580933       1.601439      -0.905632      17.833592       0.379598       5.607883          -0.000011
          162              C      -1.058104      11.959921       9.698815      -0.122515      32.556886 0.47820342E+03  0.11615329E+05                                 9.116587                            7.517315      -0.308388       1.871630                    0.998823      30.750182      92.477396       0.569040       0.443143      -1.038596      -0.019401       0.015766      -0.017641       0.030596      -0.027543       0.005665      -0.012502       0.001252       0.155007      -0.053627      -0.001343       0.054970             10.049772      11.792042       2.531499      -1.029741      12.591915       0.492499       5.765357          -0.000012
          163              C       6.019711      -1.751475      10.511031       0.604849      21.394667 0.25696432E+03  0.53865457E+04                                 7.205320                            5.765344      -0.184865       1.990789                    0.999291      22.970200      65.863270       0.602365       0.485075      -1.007341      -0.045131       0.048448       0.001849       0.066238       0.022267      -0.008588      -0.035390      -0.009394       0.217227      -0.061163      -0.023923       0.085086              8.122289       9.465500      -2.027603      -0.216852       9.703596       1.675527       5.197771           0.000006
          164              C      -2.766958      10.129372       9.685164       0.582074      23.355151 0.25799707E+03  0.53860449E+04                                 7.544681                            5.696377      -0.057942       2.032984                    0.999477      22.642122      63.717693       0.622067       0.471644      -1.019632      -0.027611      -0.056500      -0.022491       0.066787      -0.009406       0.047853      -0.011873       0.051905       0.274281      -0.073414      -0.036912       0.110327              8.917438       7.822782       1.717782      -1.017583      13.991888       0.311771       4.937645          -0.000003
          165              C       8.528177       3.816615       3.791479       0.576596      22.827102 0.25995585E+03  0.54564606E+04                                 7.472217                            5.752761      -0.006218       2.048212                    0.999617      23.073364      65.863684       0.611238       0.477402      -1.012956       0.031836      -0.030657       0.043371       0.061923       0.054132       0.011392       0.056904      -0.058978      -0.084722      -0.067614      -0.032049       0.099663              8.517806       9.283290      -2.162833       1.171804       6.839988      -2.984320       9.430139           0.000010
          166              C       7.767793       4.672766       2.822280      -0.029900      37.353587 0.46631090E+03  0.11106596E+05                                 9.707509                            7.200967       0.042021       2.012005                    0.999513      27.938327      79.662536       0.616685       0.417001      -1.068630      -0.040002       0.032199      -0.011202       0.052559      -0.005163      -0.015659       0.007148       0.031523       0.023964      -0.021560      -0.005670       0.027230             11.356423      12.932380      -3.218928       2.675390       8.315715      -4.564823      12.821174           0.000008
          167              C       6.400910       4.971364       3.047516      -0.246132      36.640009 0.53214269E+03  0.13226156E+05                                 9.677904                            7.806657      -0.164394       1.895519                    0.999125      32.327214      97.155443       0.573809       0.429470      -1.050670       0.038622       0.004424       0.012621       0.040872       0.009867      -0.014290       0.022946      -0.013510       0.035048      -0.031887       0.001332       0.030556             10.662368      13.945796      -3.381186       1.516757       7.499629      -2.701790      10.541680           0.000002
          168              C       5.668688       5.612128       2.068079       0.160684      31.879387 0.38269993E+03  0.87017951E+04                                 8.786088                            6.605236       0.192270       2.070008                    0.999732      26.075999      73.360381       0.630095       0.427513      -1.058827      -0.070694       0.006570       0.036095       0.079647      -0.011993      -0.010553       0.003747       0.059210      -0.063920      -0.024118      -0.020343       0.044461              9.991122      12.156191      -2.235349      -1.064553       6.347108      -2.575390      11.470066           0.000003
          169              C       6.257082       5.995414       0.887295       0.155242      32.383171 0.39937957E+03  0.91787078E+04                                 8.919809                            6.763837       0.018273       2.011100                    0.999747      26.398926      74.674636       0.620410       0.429568      -1.057526      -0.021014       0.033462      -0.063794       0.075040      -0.028985       0.030874      -0.019526       0.001790       0.040836      -0.037671      -0.016520       0.054192             10.149003      10.285287      -1.761686       0.820846       6.271107      -3.383803      13.890615           0.000008
          170              C       7.620946       5.778946       0.655233      -0.220366      33.114004 0.48474847E+03  0.11725400E+05                                 8.922058                            7.349618       0.013387       1.961932                    0.999780      31.055231      90.927082       0.605969       0.417873      -1.061952       0.030099      -0.022545       0.009321       0.038744      -0.001478      -0.019499      -0.027481       0.035250       0.032470      -0.040763       0.003356       0.037407              9.514283      10.764179      -2.017433       1.597436       6.591477      -2.794716      11.187193           0.000009
          171              C       8.325006       5.089814       1.634670      -0.119942      32.700668 0.45645179E+03  0.10924449E+05                                 9.000120                            7.239459      -0.142205       1.916151                    0.999508      30.452303      89.982765       0.594364       0.430575      -1.049374      -0.030322       0.012351      -0.021008       0.038901      -0.008373      -0.022034       0.007580       0.043889      -0.019610      -0.022519      -0.016059       0.038579              9.737785      10.222425      -1.547684       1.881179       6.692287      -3.325692      12.298643           0.000011
          172              C       3.486102       5.405986       3.214737      -0.062798      25.944446 0.36671843E+03  0.83160820E+04                                 7.771248                            6.446619      -0.131779       1.980277                    0.996412      27.518714      79.358104       0.635561       0.424974      -1.051974       0.032753       0.056009      -0.064556       0.091527       0.026037      -0.026359      -0.007378       0.068975       0.034733      -0.049037      -0.005707       0.054744              8.574717      10.019509      -1.853909      -2.657146       8.418271       0.987240       7.286372          -0.000000
          173              C       2.535621       6.506032       3.552592       0.163200      29.904549 0.38595492E+03  0.87949796E+04                                 8.582634                            6.686659      -0.156726       1.976978                    0.999173      25.447787      71.686400       0.618721       0.434423      -1.054523       0.017148      -0.026253      -0.001434       0.031390      -0.013058      -0.007880       0.004453      -0.014010       0.029419      -0.020432       0.002436       0.017996              9.750399      12.589185      -2.264550      -2.079840      11.140611       2.254933       5.521399          -0.000001
          174              C       1.147617       6.345566       3.586719      -0.189757      31.225854 0.46026349E+03  0.11021281E+05                                 8.741026                            7.268853      -0.076430       1.957586                    0.997715      29.986973      88.176853       0.594188       0.430483      -1.051079      -0.005601       0.001697       0.025744       0.026401       0.012045      -0.008619      -0.006191      -0.041208       0.062909      -0.035171       0.008407       0.026764              9.396514      12.754268      -0.020016      -0.665166      10.209480       1.527820       5.225795           0.000002
          175              C       0.330907       7.379355       3.945049       0.102633      24.852734 0.33405968E+03  0.74112190E+04                                 7.573275                            6.241216      -0.032996       2.008101                    0.999097      26.349591      75.502036       0.631386       0.437266      -1.043043       0.037742       0.017523       0.027829       0.050060       0.021296      -0.006143      -0.024734       0.021801       0.082080      -0.042627       0.000807       0.041819              8.108414       9.867233       0.214715      -0.077400       9.991993       1.342119       4.466016          -0.000003
          176              C       2.135312       8.760476       4.197587       0.074616      26.372478 0.36805452E+03  0.83980572E+04                                 8.025929                            6.653717      -0.272901       1.921439                    0.998625      27.527975      81.011035       0.595102       0.451074      -1.030974      -0.042187      -0.027787       0.007276       0.051038       0.023287       0.018798      -0.016953      -0.016617       0.088575      -0.047685       0.009682       0.038003              8.647915       9.756223      -0.633044      -0.950242      11.100718       1.427614       5.086804          -0.000003
          177              C       2.992254       7.756133       3.863145      -0.187050      30.481504 0.45794200E+03  0.10977354E+05                                 8.613583                            7.258509      -0.226648       1.904800                    0.997689      30.328126      89.908254       0.592248       0.431435      -1.048057      -0.003484      -0.000384       0.022629       0.022899      -0.009410       0.013525      -0.009611       0.045539       0.040600      -0.032516       0.001202       0.031314              9.170853       9.674526      -0.922918      -1.372506      12.243846       1.833632       5.594187          -0.000003
          178              C       0.738254       1.433957      15.684642      -0.068226      25.953989 0.36688053E+03  0.83343116E+04                                 7.796145                            6.444215      -0.170437       1.964415                    0.996243      27.810612      80.700430       0.635206       0.424470      -1.050564      -0.055204       0.003427       0.075981       0.093980      -0.005802      -0.009690       0.004035       0.017282       0.136379      -0.033153      -0.014150       0.047303              8.654461       7.590804      -0.330772       2.485212       6.709849      -0.981338      11.662730           0.000006
          179              C      -0.510950       1.467425      14.821236       0.164518      28.392085 0.38084146E+03  0.86588742E+04                                 8.326053                            6.692877      -0.007377       2.031384                    0.999406      25.300760      71.442286       0.610768       0.441075      -1.049395       0.013908       0.004224       0.021938       0.026316       0.004578       0.014518      -0.003689      -0.012885      -0.022411      -0.020877       0.009084       0.011792              9.174252      11.249533      -0.619926       2.795346       4.684866       0.712463      11.588356           0.000004
          180              C      -0.400312       1.224108      13.490294      -0.196594      30.890680 0.45211719E+03  0.10724780E+05                                 8.535980                            7.120336       0.231655       2.062378                    0.998366      29.172393      84.009682       0.614027       0.420515      -1.062499      -0.007778      -0.004847      -0.021561       0.023428      -0.000624      -0.013902      -0.000625       0.009652      -0.025743      -0.016257      -0.000493       0.016750              9.166513      10.958902       0.070374       1.766707       5.229453       0.909538      11.311184          -0.000001
          181              C      -1.541894       1.231633      12.684903       0.104332      24.326889 0.32254245E+03  0.70287421E+04                                 7.281695                            6.005577       0.372668       2.143249                    0.999818      25.248758      69.595945       0.670288       0.419328      -1.063692      -0.018317       0.006593       0.030775       0.036415       0.000124      -0.019196      -0.002633      -0.062252       0.014157      -0.041476       0.012325       0.029151              7.815225      10.009666      -0.088622       1.125575       4.437302       0.701243       8.998707          -0.000013
          182              C      -2.845412       1.612147      14.531159       0.087739      25.412717 0.33217271E+03  0.73212129E+04                                 7.560555                            6.138835       0.136170       2.055651                    0.999746      26.115980      73.346398       0.653203       0.425441      -1.055627       0.016682      -0.015271      -0.043169       0.048734       0.005497      -0.034549      -0.001246      -0.031903      -0.018916      -0.044418       0.016736       0.027682              8.089668      10.988961      -0.103909       1.836648       4.462146       1.043482       8.817896          -0.000004
          183              C      -1.762165       1.676341      15.336550      -0.187524      30.055162 0.42213986E+03  0.98586694E+04                                 8.360340                            6.856428       0.204429       2.044796                    0.999665      29.220438      83.918044       0.628020       0.417610      -1.062693      -0.001288       0.002139      -0.001178       0.002761       0.006176      -0.013222      -0.000347      -0.029713       0.011171      -0.024000       0.008510       0.015490              8.880726      11.939518      -0.412474       2.435191       4.894472       1.216735       9.808188          -0.000002
          184              C       5.794412       6.169928       7.210977       0.594891      23.072303 0.25721445E+03  0.53659702E+04                                 7.460817                            5.691617      -0.095170       2.018043                    0.999421      22.626534      63.664860       0.621650       0.472288      -1.019219       0.059439      -0.020874       0.000964       0.063005       0.023072      -0.029807      -0.063071      -0.050173       0.205965      -0.068764      -0.043186       0.111950              8.560256      11.810236      -1.530113       0.831967       8.073876       2.006339       5.796657          -0.000005
          185              C       4.362153       6.579085       7.159787      -0.020688      34.509585 0.44595190E+03  0.10518782E+05                                 9.227713                            7.065852      -0.072786       1.984962                    0.999164      27.500710      78.398080       0.618524       0.419829      -1.065307      -0.039911       0.005666       0.016544       0.043574       0.007818      -0.007289       0.002398      -0.030947       0.042579      -0.025892       0.010167       0.015724             10.733345      15.461860      -1.821105       1.128199      11.045411       0.916613       5.692763          -0.000009
          186              C       3.390550       5.625293       6.873122      -0.127440      32.233102 0.49559589E+03  0.12145616E+05                                 9.051818                            7.649226      -0.339058       1.855746                    0.998833      31.191822      94.220723       0.564515       0.442730      -1.038852      -0.002650       0.013277       0.029084       0.032081      -0.017302      -0.006833      -0.014254      -0.044019       0.103105      -0.046747       0.006622       0.040125              9.845963      13.875225       1.111529       1.126930       9.507027       1.011885       6.155637          -0.000003
          187              C       2.018639       5.979235       6.838995      -0.038630      35.470869 0.48157226E+03  0.11597684E+05                                 9.518566                            7.442191      -0.253825       1.919827                    0.998369      28.391469      82.208389       0.589691       0.431292      -1.056479       0.025490       0.033899       0.030228       0.052083      -0.017741      -0.005320      -0.003025       0.008703      -0.012826      -0.018419      -0.002209       0.020628             11.094005      13.181971       2.949901       1.186458      13.985455       1.452159       6.114588          -0.000001
          188              C       1.657557       7.287372       7.084708      -0.115386      31.064928 0.46499154E+03  0.11243449E+05                                 8.894959                            7.456177      -0.422304       1.838875                    0.998346      30.734727      92.972590       0.564980       0.448352      -1.033000       0.013387      -0.011278       0.024674       0.030252      -0.013370      -0.016308      -0.009084       0.055572       0.151908      -0.057635       0.001780       0.055854              9.816217       9.134701       1.267051       0.395755      14.547175       0.917603       5.766774          -0.000002
          189              C       2.608038       8.258766       7.313357      -0.016617      35.868341 0.45043460E+03  0.10631778E+05                                 9.453392                            7.085697       0.025878       2.019189                    0.999283      27.301771      77.396750       0.620822       0.417989      -1.068417       0.009769      -0.042389       0.018656       0.047332       0.003689      -0.001669       0.007021       0.036072       0.015286      -0.022793       0.006836       0.015958             11.337915      10.578858      -1.596033       0.906123      17.828292       0.379802       5.606596          -0.000011
          190              C       3.970897       7.881299       7.364547      -0.120415      32.526763 0.47757895E+03  0.11598361E+05                                 9.120531                            7.520094      -0.318296       1.869095                    0.998710      30.731740      92.466539       0.567966       0.444051      -1.037887      -0.017107      -0.013604       0.018195       0.028439       0.029627      -0.005276      -0.013730       0.002835       0.147579      -0.054651       0.001420       0.053230             10.054473      11.798505      -2.530509       1.030957      12.597468       0.492902       5.767447          -0.000012
          191              C       0.990711       4.913695       6.552331       0.603175      21.384898 0.25682215E+03  0.53824761E+04                                 7.200417                            5.761765      -0.191454       1.989224                    0.999295      22.965156      65.828373       0.602902       0.484741      -1.007579      -0.042923      -0.047619      -0.002686       0.064165      -0.021879       0.007842      -0.036377      -0.010697       0.218409      -0.061327      -0.024532       0.085859              8.116400       9.457890       2.024944       0.216211       9.696826       1.674190       5.194484           0.000006
          192              C       2.262042       9.711848       7.378198       0.581488      23.354765 0.25801854E+03  0.53864153E+04                                 7.542803                            5.695239      -0.058491       2.032946                    0.999474      22.645945      63.720656       0.622376       0.471416      -1.019791      -0.029091       0.057531       0.022677       0.068341       0.008827      -0.047717      -0.011276       0.052874       0.279559      -0.074561      -0.037043       0.111605              8.914920       7.820727      -1.715922       1.017471      13.987341       0.311600       4.936691          -0.000003
          193              N       2.758906       9.756470      13.189979      -0.244282      33.960498 0.51966357E+03  0.12502363E+05                                 8.643376                            7.333011       0.210489       2.090515                    0.998662      27.720769      75.141224       0.656089       0.388037      -1.106727      -0.128812      -0.009312       0.101367       0.164178      -0.012488       0.080273       0.014708      -0.046544       0.075376      -0.094523       0.013644       0.080879              9.188956      11.995569       0.392741      -0.506125       5.519453       1.273625      10.051846          -0.000003
          194              N      -0.805647       0.251712       4.211238      -0.248639      34.705522 0.53091466E+03  0.12894778E+05                                 8.851682                            7.456886       0.036010       2.029395                    0.998046      28.280577      78.069272       0.642089       0.392755      -1.098841      -0.109087      -0.126596      -0.032741       0.170289      -0.083077      -0.013039      -0.016664       0.025225       0.048898      -0.096151       0.020256       0.075896              9.518123      11.024808      -0.850899      -0.029811      12.183900       1.422830       5.345662           0.000001
          195              N       7.787908      10.084750       3.873383      -0.243342      33.922737 0.51888349E+03  0.12479240E+05                                 8.638686                            7.328780       0.214538       2.092001                    0.998656      27.698490      75.074286       0.656089       0.388173      -1.106601      -0.129419       0.008715      -0.100564       0.164129       0.013035      -0.080454       0.015654      -0.045065       0.078805      -0.094609       0.012666       0.081943              9.183881      11.988431      -0.393529       0.502263       5.516263       1.272877      10.046949          -0.000003
          196              N       4.223351       2.910508      12.852124      -0.249815      34.763538 0.53207426E+03  0.12931008E+05                                 8.863482                            7.466875       0.031294       2.027538                    0.997991      28.311329      78.198590       0.641371       0.392950      -1.098619      -0.110539       0.125598       0.033372       0.170609       0.081707       0.012781      -0.016134       0.027685       0.050638      -0.095090       0.020652       0.074439              9.530979      11.039542       0.849698       0.029277      12.200949       1.424970       5.352446           0.000001
          197              N       2.270090       1.745250       3.873383      -0.244282      33.960518 0.51966396E+03  0.12502374E+05                                 8.643380                            7.333015       0.210489       2.090514                    0.998662      27.720778      75.141261       0.656088       0.388038      -1.106727       0.128812       0.009312      -0.101367       0.164178      -0.012488       0.080273       0.014708      -0.046544       0.075375      -0.094523       0.013644       0.080879              9.188961      11.995576       0.392741      -0.506126       5.519455       1.273625      10.051851          -0.000003
          198              N       5.834643      11.250008      12.852124      -0.248639      34.705523 0.53091467E+03  0.12894779E+05                                 8.851681                            7.456885       0.036011       2.029395                    0.998046      28.280578      78.069270       0.642089       0.392755      -1.098841       0.109087       0.126596       0.032741       0.170289      -0.083077      -0.013039      -0.016664       0.025225       0.048898      -0.096151       0.020256       0.075896              9.518123      11.024808      -0.850899      -0.029811      12.183899       1.422830       5.345662           0.000001
          199              N      -2.758912       1.416970      13.189979      -0.243342      33.922753 0.51888381E+03  0.12479250E+05                                 8.638690                            7.328783       0.214537       2.092001                    0.998656      27.698497      75.074318       0.656089       0.388173      -1.106601       0.129419      -0.008715       0.100564       0.164129       0.013035      -0.080454       0.015654      -0.045064       0.078805      -0.094609       0.012666       0.081943              9.183885      11.988437      -0.393529       0.502264       5.516266       1.272878      10.046953          -0.000003
          200              N       0.805645       8.591212       4.211238      -0.249815      34.763539 0.53207429E+03  0.12931009E+05                                 8.863482                            7.466876       0.031294       2.027538                    0.997991      28.311329      78.198591       0.641371       0.392950      -1.098619       0.110539      -0.125598      -0.033372       0.170609       0.081707       0.012781      -0.016134       0.027684       0.050638      -0.095091       0.020652       0.074439              9.530979      11.039542       0.849698       0.029277      12.200949       1.424970       5.352446           0.000001
          201              O       2.116202      11.826610       4.866471      -0.602347      41.564810 0.68236779E+03  0.17408890E+05                                 9.555920                            8.162492       0.078445       2.062857                    0.993672      28.953620      78.370580       0.655685       0.366149      -1.133537       0.007880       0.006561      -0.024629       0.026678      -0.051163       0.044178       0.007688      -0.053261       0.061787      -0.084837       0.026363       0.058474             10.443417       7.554214      -0.188600       1.129755       8.517077      -2.252371      15.258960           0.000002
          202              O       0.385221      11.759520       3.460450      -0.574757      35.665987 0.58983437E+03  0.14510655E+05                                 8.581689                            7.548716       0.273660       2.130915                    0.995317      28.210253      74.997346       0.687230       0.362282      -1.136481       0.021650       0.012841       0.023391       0.034361       0.007094      -0.010168       0.029389       0.022268      -0.157312      -0.064850       0.025386       0.039463              9.150062      12.987531       2.435957      -0.211492       7.948797      -0.695045       6.513857           0.000010
          203              O       5.745129      14.244943       2.156809      -0.203526      28.553714 0.36485688E+03  0.79490761E+04                                 7.475442                            5.891156       0.331168       2.219666                    0.999443      22.932904      57.111155       0.788138       0.356705      -1.142503      -0.055381      -0.107046       0.149283       0.191863      -0.017041       0.119709      -0.039391       0.220452      -0.072313      -0.123129      -0.070297       0.193425              8.411873      12.434076       1.083082       4.715246       4.885249      -0.063112       7.916296          -0.000001
          204              O       4.661883      14.934321      -0.027301      -0.187025      30.844104 0.38174619E+03  0.84255913E+04                                 7.971532                            6.076646       0.213154       2.189757                    0.998871      22.896720      57.702943       0.765061       0.362731      -1.135848      -0.149281      -0.062069      -0.090382       0.185220       0.040090      -0.038670      -0.063888       0.034239       0.474409      -0.127012      -0.055379       0.182391              9.317689       6.172928       1.374513      -2.915431       5.690996      -2.688870      16.089143           0.000002
          205              O       3.980955      13.381382       6.740028      -0.549488      35.961221 0.53147289E+03  0.12691861E+05                                 8.525087                            7.051769       0.659205       2.271279                    0.998093      26.998203      69.869791       0.730997       0.350870      -1.149841      -0.001189       0.019304       0.021451       0.028883       0.025466       0.036868      -0.014417      -0.089287       0.066614      -0.077968       0.034601       0.043367              9.557973       9.910763       4.324235       1.216649      11.387029       2.779667       7.376125          -0.000010
          206              O       3.389544      -1.377002       7.671688      -0.610965      35.749633 0.57778743E+03  0.14122499E+05                                 8.504530                            7.389939       0.480183       2.179652                    0.998195      28.636462      75.557904       0.706997       0.354442      -1.144223       0.007418      -0.006927      -0.031592       0.033183      -0.076922      -0.025696      -0.006755      -0.009202       0.109326      -0.099322       0.034122       0.065199              9.237820      10.594580      -2.458708      -2.811272       8.135343       2.367635       8.983537          -0.000019
          207              O      -1.356826      12.126463       6.214476      -0.551209      35.839268 0.55937490E+03  0.13577149E+05                                 8.601485                            7.337697       0.309991       2.159649                    0.994961      27.403023      72.310751       0.699122       0.360951      -1.137775       0.027579       0.009553       0.023369       0.037389       0.006630      -0.008571       0.003061      -0.112755       0.090892      -0.072656       0.030458       0.042198              9.485605       6.793888      -0.755150      -0.229062      13.997804       3.533887       7.665124          -0.000005
          208              O       0.221274      13.621677       6.695663      -0.587588      36.324581 0.61433792E+03  0.15263823E+05                                 8.660320                            7.684830       0.271186       2.130715                    0.995263      28.348240      75.669665       0.683845       0.360489      -1.138206      -0.020179       0.003030       0.000635       0.020415       0.027742       0.009501      -0.018329       0.092657       0.065033      -0.069329       0.025193       0.044136              9.331551      14.673392      -1.263236       0.904087       6.651691      -0.040405       6.669569          -0.000008
          209              O      -1.081237       1.771106       7.135898      -0.609706      39.859680 0.66027421E+03  0.16708649E+05                                 9.257118                            7.989378       0.244800       2.104882                    0.996036      29.174648      78.670548       0.667661       0.362521      -1.136264      -0.015581      -0.021760       0.044304       0.051760       0.043367      -0.006151      -0.020038       0.124596       0.125416      -0.098944       0.036452       0.062491             10.244661      11.943744       4.131292      -1.583936      10.999969      -0.958817       7.790269          -0.000012
          210              O       6.903809       2.206683       7.668275      -0.522666      31.189546 0.47776932E+03  0.11103055E+05                                 7.695750                            6.659417       0.829240       2.333252                    0.998976      26.422328      67.326373       0.757175       0.348085      -1.152809       0.011069      -0.005124       0.010882       0.016346      -0.059276       0.017222       0.009245      -0.025001       0.081102      -0.077622       0.029802       0.047820              8.403962       7.580246      -1.950294      -1.248454      11.702139       0.929169       5.929499          -0.000017
          211              O      -2.912800       8.014610      12.196891      -0.603299      41.551553 0.68213314E+03  0.17400220E+05                                 9.550520                            8.158624       0.084198       2.064520                    0.993676      28.953265      78.346116       0.656182       0.365928      -1.133786       0.008134      -0.006463       0.024039       0.026188       0.051218      -0.042850       0.007628      -0.052569       0.058633      -0.083581       0.025803       0.057778             10.436745       7.550861       0.188486      -1.129631       8.512257      -2.249544      15.247117           0.000002
          212              O       5.414218       8.081700      13.602912      -0.575489      35.732414 0.59128835E+03  0.14556739E+05                                 8.595695                            7.561173       0.266528       2.128619                    0.995320      28.231552      75.103469       0.686169       0.362585      -1.136137       0.020975      -0.012809      -0.023982       0.034339      -0.005532       0.009572       0.029664       0.021308      -0.154932      -0.064098       0.026168       0.037930              9.164760      13.007638      -2.441205       0.213014       7.961356      -0.697356       6.525287           0.000010
          213              O       0.716126       5.596277      14.906553      -0.204808      28.599176 0.36550980E+03  0.79669895E+04                                 7.483624                            5.896740       0.334153       2.220339                    0.999422      22.950177      57.170412       0.787689       0.356744      -1.142454      -0.055133       0.106811      -0.149144       0.191552       0.015397      -0.119421      -0.038959       0.219881      -0.071065      -0.123093      -0.069450       0.192543              8.421872      12.450066      -1.084593      -4.721672       4.890009      -0.063615       7.925542          -0.000001
          214              O       4.661883      10.084179       0.027301      -0.185621      30.835569 0.38162250E+03  0.84225463E+04                                 7.972057                            6.077408       0.210234       2.188934                    0.998868      22.890519      57.694455       0.764650       0.362939      -1.135635      -0.149991       0.063030       0.089562       0.185718      -0.040310       0.038786      -0.064313       0.034098       0.476476      -0.127562      -0.055681       0.183243              9.317999       6.172973      -1.373983       2.913499       5.690371      -2.687279      16.090653           0.000002
          215              O      -1.048046       6.459839      10.323334      -0.550818      35.994029 0.53214242E+03  0.12711979E+05                                 8.529784                            7.056116       0.654854       2.269645                    0.998176      27.014677      69.926101       0.730779       0.350861      -1.149837      -0.001473      -0.019396      -0.022083       0.029428      -0.024164      -0.037118      -0.013442      -0.089972       0.070092      -0.077988       0.035261       0.042726              9.562655       9.915811      -4.324969      -1.216885      11.391296       2.781273       7.380858          -0.000010
          216              O      -1.639456       4.539222       9.391674      -0.612199      35.742252 0.57772501E+03  0.14120213E+05                                 8.501751                            7.388412       0.477744       2.178989                    0.998152      28.639539      75.557373       0.707251       0.354334      -1.144341       0.006243       0.006004       0.031936       0.033089       0.075982       0.025797      -0.006827      -0.009847       0.110538      -0.098667       0.034287       0.064380              9.233879      10.587387       2.456948       2.808557       8.133407       2.366678       8.980842          -0.000019
          217              O       3.672173       7.714757      10.848886      -0.550058      35.820163 0.55900112E+03  0.13565863E+05                                 8.598827                            7.335649       0.313075       2.160430                    0.995059      27.394298      72.282756       0.699159       0.360990      -1.137739       0.028587      -0.011066      -0.024032       0.038951      -0.008062       0.008339       0.003332      -0.113332       0.089206      -0.072818       0.029855       0.042963              9.482437       6.791746       0.753214       0.228510      13.993017       3.532734       7.662548          -0.000005
          218              O       5.250274       6.219543      10.367699      -0.587009      36.424124 0.61645433E+03  0.15331882E+05                                 8.682142                            7.703052       0.264424       2.128025                    0.995106      28.379516      75.828551       0.682269       0.360957      -1.137666      -0.021284      -0.002865      -0.000832       0.021492      -0.028101      -0.008999      -0.018234       0.093463       0.064230      -0.069624       0.025062       0.044563              9.356220      14.714569       1.270946      -0.906978       6.668947      -0.040360       6.685144          -0.000008
          219              O       3.947763       1.391114       9.927464      -0.610421      39.904153 0.66122187E+03  0.16738865E+05                                 9.263904                            7.995102       0.244602       2.104561                    0.996090      29.195176      78.744166       0.667414       0.362520      -1.136248      -0.015068       0.022350      -0.044370       0.051916      -0.043664       0.005835      -0.020322       0.123273       0.126997      -0.098907       0.036819       0.062089             10.252225      11.952223      -4.133531       1.585799      11.008423      -0.959774       7.796029          -0.000012
          220              O       1.874809       0.955537       9.395087      -0.522472      31.226476 0.47846698E+03  0.11123878E+05                                 7.703792                            6.665914       0.825500       2.332035                    0.998958      26.431533      67.374707       0.756490       0.348256      -1.152610       0.010723       0.004913      -0.010197       0.015592       0.058211      -0.016450       0.010227      -0.024909       0.083398      -0.076956       0.030950       0.046007              8.413248       7.588459       1.952209       1.250203      11.716032       0.930126       5.935255          -0.000017
          221              O       2.912794      -0.324890      12.196891      -0.602347      41.564819 0.68236798E+03  0.17408896E+05                                 9.555922                            8.162493       0.078445       2.062857                    0.993672      28.953624      78.370594       0.655685       0.366149      -1.133537      -0.007880      -0.006561       0.024629       0.026678      -0.051163       0.044178       0.007688      -0.053262       0.061787      -0.084837       0.026363       0.058474             10.443419       7.554215      -0.188600       1.129755       8.517079      -2.252371      15.258962           0.000002
          222              O       4.643775      -0.257800      13.602912      -0.574757      35.665986 0.58983436E+03  0.14510654E+05                                 8.581689                            7.548715       0.273660       2.130915                    0.995317      28.210253      74.997345       0.687230       0.362282      -1.136481      -0.021650      -0.012841      -0.023391       0.034362       0.007094      -0.010167       0.029389       0.022268      -0.157311      -0.064850       0.025386       0.039463              9.150061      12.987531       2.435957      -0.211492       7.948796      -0.695045       6.513857           0.000010
          223              O      -0.716133      -2.743223      14.906553      -0.203526      28.553717 0.36485692E+03  0.79490772E+04                                 7.475443                            5.891156       0.331167       2.219666                    0.999443      22.932905      57.111159       0.788138       0.356705      -1.142503       0.055381       0.107047      -0.149283       0.191863      -0.017041       0.119709      -0.039391       0.220452      -0.072313      -0.123129      -0.070297       0.193425              8.411874      12.434077       1.083082       4.715247       4.885249      -0.063112       7.916297          -0.000001
          224              O       5.396117       1.744679       0.027301      -0.187025      30.844105 0.38174621E+03  0.84255918E+04                                 7.971533                            6.076646       0.213154       2.189758                    0.998871      22.896720      57.702945       0.765061       0.362731      -1.135848       0.149281       0.062069       0.090382       0.185219       0.040090      -0.038670      -0.063888       0.034239       0.474409      -0.127012      -0.055379       0.182391              9.317690       6.172928       1.374513      -2.915431       5.690997      -2.688870      16.089144           0.000002
          225              O       1.048041      -1.879662      10.323334      -0.549488      35.961233 0.53147310E+03  0.12691868E+05                                 8.525088                            7.051770       0.659205       2.271279                    0.998093      26.998208      69.869807       0.730997       0.350870      -1.149841       0.001189      -0.019304      -0.021451       0.028883       0.025466       0.036868      -0.014417      -0.089287       0.066614      -0.077968       0.034601       0.043367              9.557975       9.910766       4.324236       1.216650      11.387032       2.779667       7.376127          -0.000010
          226              O       1.639452      12.878722       9.391674      -0.610965      35.749630 0.57778738E+03  0.14122497E+05                                 8.504529                            7.389938       0.480183       2.179652                    0.998195      28.636462      75.557901       0.706997       0.354442      -1.144223      -0.007417       0.006927       0.031592       0.033183      -0.076922      -0.025696      -0.006755      -0.009202       0.109326      -0.099322       0.034122       0.065199              9.237819      10.594579      -2.458708      -2.811272       8.135343       2.367635       8.983536          -0.000019
          227              O       6.385822      -0.624743      10.848886      -0.551209      35.839269 0.55937490E+03  0.13577149E+05                                 8.601485                            7.337697       0.309990       2.159649                    0.994961      27.403023      72.310751       0.699122       0.360951      -1.137775      -0.027579      -0.009553      -0.023369       0.037389       0.006630      -0.008571       0.003061      -0.112755       0.090892      -0.072656       0.030458       0.042198              9.485605       6.793888      -0.755150      -0.229062      13.997804       3.533887       7.665124          -0.000005
          228              O       4.807722      -2.119957      10.367699      -0.587588      36.324573 0.61433775E+03  0.15263818E+05                                 8.660319                            7.684829       0.271186       2.130715                    0.995263      28.348236      75.669653       0.683845       0.360489      -1.138206       0.020179      -0.003030      -0.000635       0.020415       0.027742       0.009501      -0.018329       0.092657       0.065033      -0.069329       0.025193       0.044136              9.331550      14.673391      -1.263235       0.904087       6.651690      -0.040405       6.669569          -0.000008
          229              O       6.110233       9.730614       9.927464      -0.609706      39.859676 0.66027413E+03  0.16708647E+05                                 9.257117                            7.989378       0.244801       2.104882                    0.996036      29.174647      78.670543       0.667661       0.362521      -1.136264       0.015581       0.021760      -0.044304       0.051760       0.043367      -0.006151      -0.020039       0.124596       0.125416      -0.098944       0.036452       0.062491             10.244660      11.943743       4.131291      -1.583936      10.999969      -0.958817       7.790268          -0.000012
          230              O      -1.874813       9.295037       9.395087      -0.522666      31.189545 0.47776929E+03  0.11103054E+05                                 7.695750                            6.659416       0.829241       2.333252                    0.998976      26.422328      67.326371       0.757175       0.348085      -1.152809      -0.011069       0.005124      -0.010882       0.016346      -0.059276       0.017222       0.009245      -0.025001       0.081102      -0.077622       0.029802       0.047820              8.403961       7.580245      -1.950294      -1.248454      11.702139       0.929169       5.929499          -0.000017
          231              O       7.941796       3.487110       4.866471      -0.603299      41.551543 0.68213294E+03  0.17400213E+05                                 9.550518                            8.158623       0.084198       2.064520                    0.993676      28.953261      78.346102       0.656182       0.365928      -1.133786      -0.008134       0.006463      -0.024039       0.026188       0.051218      -0.042851       0.007628      -0.052569       0.058633      -0.083581       0.025803       0.057778             10.436743       7.550860       0.188486      -1.129632       8.512255      -2.249543      15.247115           0.000002
          232              O      -0.385222       3.420020       3.460450      -0.575489      35.732412 0.59128833E+03  0.14556738E+05                                 8.595694                            7.561173       0.266528       2.128619                    0.995320      28.231552      75.103467       0.686169       0.362585      -1.136137      -0.020975       0.012809       0.023982       0.034339      -0.005532       0.009572       0.029664       0.021308      -0.154932      -0.064098       0.026168       0.037930              9.164759      13.007636      -2.441204       0.213014       7.961355      -0.697356       6.525286           0.000010
          233              O       4.312870       5.905443       2.156809      -0.204808      28.599171 0.36550974E+03  0.79669879E+04                                 7.483623                            5.896739       0.334153       2.220339                    0.999422      22.950176      57.170406       0.787689       0.356744      -1.142454       0.055133      -0.106811       0.149143       0.191551       0.015397      -0.119421      -0.038959       0.219881      -0.071064      -0.123093      -0.069450       0.192543              8.421871      12.450063      -1.084592      -4.721671       4.890008      -0.063615       7.925540          -0.000001
          234              O       5.396117       6.594821      -0.027301      -0.185621      30.835567 0.38162250E+03  0.84225461E+04                                 7.972056                            6.077408       0.210234       2.188934                    0.998868      22.890519      57.694454       0.764650       0.362939      -1.135635       0.149991      -0.063030      -0.089562       0.185718      -0.040309       0.038786      -0.064313       0.034098       0.476477      -0.127562      -0.055681       0.183243              9.317998       6.172972      -1.373983       2.913498       5.690371      -2.687279      16.090651           0.000002
          235              O       6.077042       5.041881       6.740028      -0.550818      35.994017 0.53214221E+03  0.12711973E+05                                 8.529783                            7.056115       0.654855       2.269645                    0.998176      27.014672      69.926083       0.730779       0.350861      -1.149837       0.001473       0.019395       0.022083       0.029428      -0.024164      -0.037118      -0.013442      -0.089972       0.070092      -0.077988       0.035261       0.042726              9.562653       9.915809      -4.324968      -1.216885      11.391293       2.781272       7.380857          -0.000010
          236              O       6.668452       6.962498       7.671688      -0.612199      35.742247 0.57772490E+03  0.14120210E+05                                 8.501750                            7.388411       0.477744       2.178989                    0.998152      28.639537      75.557364       0.707251       0.354334      -1.144341      -0.006243      -0.006004      -0.031936       0.033090       0.075982       0.025797      -0.006827      -0.009847       0.110538      -0.098667       0.034287       0.064380              9.233878      10.587387       2.456948       2.808557       8.133406       2.366678       8.980840          -0.000019
          237              O       1.356823       3.786963       6.214476      -0.550058      35.820161 0.55900107E+03  0.13565861E+05                                 8.598826                            7.335648       0.313075       2.160430                    0.995059      27.394298      72.282753       0.699159       0.360990      -1.137739      -0.028587       0.011066       0.024031       0.038951      -0.008062       0.008339       0.003332      -0.113332       0.089206      -0.072818       0.029855       0.042963              9.482436       6.791745       0.753214       0.228510      13.993016       3.532734       7.662547          -0.000005
          238              O      -0.221278       5.282177       6.695663      -0.587008      36.424116 0.61645416E+03  0.15331876E+05                                 8.682141                            7.703051       0.264424       2.128025                    0.995106      28.379513      75.828539       0.682269       0.360957      -1.137666       0.021284       0.002865       0.000832       0.021492      -0.028101      -0.008999      -0.018234       0.093463       0.064230      -0.069624       0.025062       0.044563              9.356218      14.714566       1.270946      -0.906978       6.668946      -0.040360       6.685142          -0.000008
          239              O       1.081233      10.110606       7.135898      -0.610421      39.904162 0.66122207E+03  0.16738872E+05                                 9.263906                            7.995103       0.244602       2.104561                    0.996090      29.195180      78.744183       0.667414       0.362520      -1.136248       0.015068      -0.022350       0.044370       0.051916      -0.043664       0.005835      -0.020322       0.123273       0.126997      -0.098908       0.036819       0.062089             10.252227      11.952225      -4.133533       1.585799      11.008426      -0.959774       7.796030          -0.000012
          240              O       3.154187      10.546183       7.668275      -0.522472      31.226461 0.47846671E+03  0.11123870E+05                                 7.703789                            6.665912       0.825501       2.332036                    0.998958      26.431528      67.374687       0.756490       0.348256      -1.152610      -0.010723      -0.004913       0.010197       0.015592       0.058211      -0.016450       0.010227      -0.024909       0.083398      -0.076956       0.030950       0.046007              8.413245       7.588456       1.952208       1.250202      11.716027       0.930126       5.935253          -0.000017

******************************************************
Auxiliary information for the entire system
The total spin magnetic moment of the unit cell is   -0.000410
The total net atomic charge of the unit cell is   -0.000010
Accuracy of reproducing the electrostatic potential in the unit cell:
  The inner radius (bohr) =    5.0000
  The outer radius (bohr) =   12.0000
  Valid grid points have density less than (e/(bohr^3)) =    0.0001
  The number of valid grid points were=         3896
  The rms potential error without charges in kcal/mol is=      4.85799
  The rms potential error with partial charges in kcal/mol is=      1.73696
  The RRMSE value at monopole order=      0.35755
  The rms potential error with partial charges and cloud penetration in kcal/mol is=      1.72216
  The RRMSE value at monopole order with cloud penetration is=      0.35450
  The rms potential error with partial charges and atomic dipoles in kcal/mol is=      0.88914
  The RRMSE value at dipole order=      0.18303
  The rms potential error with partial charges, atomic dipoles and cloud penetration in kcal/mol is=      0.87886
  The RRMSE value at dipole order with cloud penetration=      0.18091

******************************************************
The electron densities and ab initio electrostatic potential were computed in VASP using the PBE functional and
projector augmented wave method. See the main text of the journal article for a description of computational details.
The atomic charges, dipoles, and quadrupoles were computed with the DDEC6 method as described in
(a) T. A. Manz and N. Gabaldon Limas, RSC Adv. 6 (2016) 47771-47801 DOI: 10.1039/c6ra04656h
(b) N. Gabaldon Limas and T. A. Manz, RSC Adv. 8 (2018) 2678-2707 DOI: 10.1039/c7ra11829e.
For each atom in the material, the electron cloud parameters were fit to the spherically averaged atom-in-material
electron density using radial positions for which this density was between 10^-4 and 10^-2 electrons per cubic bohr.
The polarizabilities, dispersion coefficients, and quantum Drude oscillator (QDO) parameters were fit using the MCLF method.
The magnetic structure of the system was optimized in VASP from the default ferromagnetic initial guess using spin polarization.
The atomic spin moments (ASMs) were computed on this optimized magnetic structure using the DDEC6 partition as inputs
to the method of T. A. Manz and D. S. Sholl, J. Chem. Theory Comput. 7 (2011) 4146-4164 DOI: 10.1021/ct200539n.
The RMSE and RRMSE were computed using a uniform grid with Ewald summation.
