# Supplementary material for: A collection of forcefield precursors for metal–organic frameworks
Source: RSC Adv. 2019 Nov 13;9(63):36492–507. doi: 10.1039/c9ra07327b (PMC9075174; doi:10.1039/c9ra07327b)
Supplement: RA-009-C9RA07327B-s4802 [file RA-009-C9RA07327B-s4802.xyz]

  160
jmolscript: load "" {1 1 1} spacegroup "x,y,z" unitcell [{      6.640000     0.000000     0.000000 }, {      3.319984    13.215457     0.000000 }, {      3.319986     5.318609    23.650553 }]
Zn    12.445125    17.081056    22.920224     0.846347
Zn     9.125136    10.720043    12.555606     0.848115
Zn     0.834845     1.453010     0.730329     0.846347
Zn     4.154834     7.814023    11.094947     0.848115
H      8.822541    16.924229    19.653610     0.113904
H      6.720333     4.425438    17.815962     0.110838
H      3.420251     6.241327    16.335437     0.106335
H      8.826540     5.462774    18.144704     0.114839
H      7.423510     4.524021    15.692142     0.112225
H      8.780725     5.536521    14.100460     0.101473
H      6.217681     8.655319    13.871049     0.122501
H      4.862458     7.649169    15.467462     0.112874
H      9.549621    16.335467    21.860206     0.118639
H      8.280056    14.369522    21.850746     0.136797
H      7.661887     7.294776     0.657485     0.123515
H      8.931453     9.258078     0.666946     0.101637
H      9.288011    11.270877    22.898465     0.115068
H      8.062930    12.089118    22.276456     0.116251
H      5.502550    10.876870    15.822220     0.114577
H      6.720326    10.160204    17.659868     0.110523
H     10.060248     8.344315    19.140393     0.106960
H      8.826535     9.122868    17.331125     0.113295
H      7.423501    10.061621    19.783688     0.112836
H      8.780718     9.049121    21.375370     0.102877
H      6.217682     5.930323    21.604780     0.122655
H      4.862457     6.936473    20.008368     0.111719
H      6.229630    11.465632    13.615623     0.118053
H      4.960059    13.431577    13.625084     0.136251
H      7.661874    15.187714    11.167791     0.124121
H      8.931444    13.224412    11.158331     0.103850
H      2.648024     3.314765    12.577364     0.113828
H     11.382929    15.711981    13.199374     0.116497
H      4.457429     1.609837     3.996943     0.113904
H      6.559637    14.108628     5.834591     0.110838
H      9.859719    12.292739     7.315116     0.106335
H      4.453430    13.071292     5.505849     0.114839
H      5.856460    14.010045     7.958411     0.112225
H      4.499245    12.997545     9.550093     0.101473
H      7.062289     9.878747     9.779504     0.122501
H      8.417512    10.884897     8.183091     0.112874
H      3.730349     2.198599     1.790347     0.118639
H      4.999914     4.164544     1.799807     0.136797
H      5.618083    11.239290    22.993068     0.123515
H      4.348517     9.275988    22.983607     0.101637
H      3.991959     7.263189     0.752088     0.115068
H      5.217040     6.444948     1.374097     0.116251
H      7.777420     7.657196     7.828333     0.114577
H      6.559644     8.373862     5.990685     0.110523
H      3.219722    10.189751     4.510160     0.106960
H      4.453435     9.411198     6.319428     0.113295
H      5.856469     8.472445     3.866865     0.112836
H      4.499252     9.484945     2.275183     0.102877
H      7.062288    12.603743     2.045773     0.122655
H      8.417513    11.597593     3.642185     0.111719
H      7.050340     7.068434    10.034930     0.118053
H      8.319911     5.102489    10.025469     0.136251
H      5.618096     3.346352    12.482762     0.124121
H      4.348526     5.309654    12.492222     0.103850
H     10.631946    15.219301    11.073189     0.113828
H      1.897041     2.822085    10.451179     0.116497
C      6.256180    17.353950    20.313933     0.567460
C      3.719052     4.518376    19.093091    -0.027021
C      8.394261    17.434713    18.976494    -0.095646
C      5.802021     4.656703    17.888805    -0.140222
C      5.208404     5.439035    16.889096     0.061984
C      3.849196     5.723673    17.007113    -0.147117
C      3.114148     5.264941    18.088889    -0.111952
C      6.020476     6.006551    15.783906     0.082342
C      7.183805     5.373848    15.340458    -0.159713
C      7.989900     5.976360    14.390888    -0.110020
C      7.658563     7.219751    13.852365    -0.050874
C      6.475978     7.824167    14.252296    -0.068723
C      5.669882     7.223271    15.204941    -0.136228
C      8.568242     7.894352    12.891916     0.603437
C      9.840454    15.580224    22.356868     0.126226
C      9.086151    14.413556    22.352138    -0.192353
C      9.511113    13.306832    23.078210     0.182343
C      7.371054     8.050020     0.160824    -0.210883
C      8.125357     9.216687     0.165554     0.084171
C      8.684434    12.043918    23.045099    -0.222934
C      9.576191    10.447149    15.161897     0.566438
C     10.359047    10.067266    16.382738    -0.027736
C      5.074270    10.366386    16.499335    -0.097854
C      5.802014     9.928939    17.587024    -0.138136
C      5.208399     9.146607    18.586733     0.060430
C      3.849191     8.861969    18.468717    -0.146938
C      9.754143     9.320701    17.386941    -0.110142
C      6.020471     8.579091    19.691923     0.083751
C      7.183798     9.211794    20.135371    -0.162092
C      7.989895     8.609282    21.084941    -0.110740
C      7.658560     7.365891    21.623464    -0.050986
C      6.475977     6.761475    21.223533    -0.069807
C      5.669881     7.362371    20.270889    -0.134084
C      8.568241     6.691290    22.583913     0.599894
C      6.520461    12.220875    13.118962     0.126767
C      5.766156    13.387543    13.123692    -0.192531
C      6.191114    14.494267    12.397620     0.182910
C      7.371043    14.432470    11.664453    -0.209568
C      8.125348    13.265803    11.659723     0.079841
C      5.364433    15.757181    12.430731    -0.222522
C      7.023790     1.180116     3.336620     0.567460
C      9.560918    14.015690     4.557462    -0.027021
C      4.885709     1.099353     4.674059    -0.095646
C      7.477949    13.877363     5.761748    -0.140222
C      8.071566    13.095031     6.761457     0.061984
C      9.430774    12.810393     6.643440    -0.147117
C     10.165822    13.269125     5.561664    -0.111952
C      7.259494    12.527515     7.866647     0.082342
C      6.096165    13.160218     8.310095    -0.159713
C      5.290070    12.557706     9.259665    -0.110019
C      5.621407    11.314315     9.798188    -0.050874
C      6.803992    10.709899     9.398257    -0.068723
C      7.610088    11.310795     8.445612    -0.136228
C      4.711728    10.639714    10.758637     0.603437
C      3.439516     2.953842     1.293685     0.126226
C      4.193819     4.120510     1.298415    -0.192353
C      3.768857     5.227234     0.572343     0.182343
C      5.908916    10.484046    23.489729    -0.210883
C      5.154613     9.317379    23.484999     0.084171
C      4.595536     6.490148     0.605454    -0.222934
C      3.703779     8.086917     8.488656     0.566438
C      2.920923     8.466800     7.267815    -0.027736
C      8.205700     8.167680     7.151218    -0.097855
C      7.477956     8.605127     6.063529    -0.138136
C      8.071571     9.387459     5.063820     0.060430
C      9.430779     9.672097     5.181836    -0.146938
C      3.525827     9.213365     6.263612    -0.110142
C      7.259499     9.954975     3.958630     0.083751
C      6.096172     9.322272     3.515182    -0.162092
C      5.290075     9.924784     2.565612    -0.110740
C      5.621410    11.168175     2.027089    -0.050986
C      6.803993    11.772591     2.427020    -0.069807
C      7.610089    11.171695     3.379664    -0.134084
C      4.711729    11.842776     1.066640     0.599894
C      6.759509     6.313191    10.531591     0.126768
C      7.513814     5.146523    10.526861    -0.192531
C      7.088856     4.039799    11.252933     0.182911
C      5.908927     4.101596    11.986100    -0.209568
C      5.154622     5.268263    11.990830     0.079841
C      7.915537     2.776885    11.219822    -0.222522
N     11.020382    15.642020    23.090035    -0.241823
N      7.700389    12.159079    12.385795    -0.241147
N      2.259588     2.892046     0.560518    -0.241823
N      5.579581     6.374987    11.264758    -0.241147
O      6.962676    17.086560    21.363308    -0.581947
O     11.667117    17.320787    20.281059    -0.554340
O      8.216321     9.001336    12.393836    -0.551593
O      3.020523     7.312029    12.623719    -0.558630
O     10.282687    10.714539    14.112521    -0.582908
O      8.347126    10.480312    15.194771    -0.552507
O      8.216322     5.584306    23.081994    -0.550398
O      9.660520     7.273613    22.852110    -0.555280
O      6.317294     1.447506     2.287245    -0.581947
O      1.612853     1.213279     3.369494    -0.554340
O      5.063649     9.532730    11.256717    -0.551593
O     10.259447    11.222037    11.026834    -0.558630
O      2.997283     7.819527     9.538032    -0.582908
O      4.932844     8.053754     8.455782    -0.552507
O      5.063648    12.949760     0.568559    -0.550398
O      3.619450    11.260453     0.798443    -0.555280

The following XYZ coordinates are in angstroms. Other properties are in atomic units.
The sperically averaged electron density of each atom fit to a function of the form exp(a - br)
eigen_1, eigen_2 and eigen_3 are the three eigenvalues of traceless quadrupole moment tensor
  atom number  atomic symbol              X              Y              Z     net charge C6 coefficient C8 coefficient C10 coefficient fluctuating dipole atomic polarizability isotropic forcefield polarizability              a              b squared Pearson coefficient          <r^3>          <r^4>         wp_QDO          m_QDO          q_QDO       dipole_x       dipole_y       dipole_z         dipole            Qxy            Qxz            Qyz     Q(x^2-y^2)  Q(3z^2 - R^2)        eigen_1        eigen_2        eigen_3 static polarizability      alpha(xx)      alpha(xy)      alpha(xz)      alpha(yy)      alpha(yz)      alpha(zz) atomic spin moment
            1             Zn      12.445125      17.081056      22.920224       0.846347      91.530384 0.19985252E+04  0.64838885E+05                                16.796020                           14.759340       0.197568       1.913402                    0.998550      47.710446     132.762262       0.461875       0.408748      -1.134451       0.025388       0.049283       0.018067       0.058308      -0.067770      -0.011690      -0.029802       0.024039       0.058061      -0.087206       0.025182       0.062023             19.081461      17.821527       2.282615      -0.601017      19.661472      -3.249662      19.761385          -0.000004
            2             Zn       9.125136      10.720043      12.555606       0.848115      91.406648 0.19948998E+04  0.64690366E+05                                16.780451                           14.745537       0.201550       1.914840                    0.998557      47.670147     132.608237       0.462122       0.408725      -1.134494       0.026969      -0.048798      -0.018083       0.058614       0.066996       0.012245      -0.029920       0.024202       0.059509      -0.086944       0.025988       0.060956             19.063932      17.801591      -2.275633       0.596568      19.646197      -3.247854      19.744009          -0.000004
            3             Zn       0.834845       1.453010       0.730329       0.846347      91.530383 0.19985252E+04  0.64838884E+05                                16.796020                           14.759340       0.197568       1.913403                    0.998550      47.710446     132.762260       0.461875       0.408748      -1.134451      -0.025388      -0.049283      -0.018067       0.058308      -0.067770      -0.011690      -0.029802       0.024039       0.058061      -0.087206       0.025182       0.062023             19.081461      17.821526       2.282615      -0.601017      19.661472      -3.249662      19.761384          -0.000004
            4             Zn       4.154834       7.814023      11.094947       0.848115      91.406648 0.19948998E+04  0.64690366E+05                                16.780451                           14.745537       0.201550       1.914840                    0.998557      47.670147     132.608237       0.462122       0.408725      -1.134494      -0.026969       0.048798       0.018083       0.058614       0.066996       0.012245      -0.029920       0.024202       0.059509      -0.086944       0.025988       0.060956             19.063932      17.801591      -2.275633       0.596568      19.646196      -3.247854      19.744009          -0.000004
            5              H       8.822541      16.924229      19.653610       0.113904       1.166225 0.84388515E+01  0.84418058E+02                                 1.867080                            1.725087      -1.078007       2.367777                    0.995934       3.668360      10.552694       0.463004       1.322421      -0.699318       0.022091      -0.018815       0.028359       0.040574      -0.007631       0.002497      -0.010297       0.005565      -0.000493      -0.013012      -0.000655       0.013667              1.932131       1.768851      -0.224404       0.275349       1.798449      -0.520372       2.229093           0.000001
            6              H       6.720333       4.425438      17.815962       0.110838       1.236154 0.92555374E+01  0.94049818E+02                                 1.879044                            1.759331      -1.260043       2.273578                    0.994308       3.703357      10.479821       0.480646       1.254078      -0.713939       0.035297      -0.010669       0.001981       0.036927      -0.007887      -0.004848      -0.007557       0.009007      -0.011430      -0.014622       0.003620       0.011002              1.922978       2.586959      -0.155172      -0.146685       1.473440      -0.050055       1.708535           0.000001
            7              H       3.420251       6.241327      16.335437       0.106335       1.014829 0.75338770E+01  0.73791269E+02                                 1.733553                            1.654227      -1.275913       2.265417                    0.993382       3.848822      11.218322       0.459110       1.362082      -0.689153      -0.017927       0.021922      -0.024451       0.037414      -0.007389      -0.002307      -0.010597       0.011211       0.010994      -0.016635       0.005835       0.010800              1.761361       1.751170      -0.124868       0.283545       1.559542      -0.340102       1.973372          -0.000000
            8              H       8.826540       5.462774      18.144704       0.114839       1.032184 0.74948212E+01  0.73053114E+02                                 1.741159                            1.640650      -1.079121       2.364133                    0.996723       3.656449      10.508953       0.466581       1.346796      -0.693563      -0.037633       0.011826       0.002865       0.039552      -0.009742       0.000476      -0.005536       0.013891      -0.013742      -0.012563      -0.002167       0.014731              1.785565       2.471987      -0.097275      -0.057439       1.366296      -0.040474       1.518412          -0.000001
            9              H       7.423510       4.524021      15.692142       0.112225       1.196865 0.92595347E+01  0.93484581E+02                                 1.805538                            1.737966      -1.008689       2.395133                    0.997687       3.494723       9.648307       0.495942       1.223276      -0.723125       0.011699      -0.032294       0.014492       0.037279      -0.008605      -0.008315      -0.009039      -0.010400      -0.029465      -0.019647       0.003928       0.015719              1.804332       1.585551      -0.170568      -0.004928       2.061627      -0.239064       1.765819           0.000002
           10              H       8.780725       5.536521      14.100460       0.101473       1.114315 0.83182445E+01  0.82979493E+02                                 1.809932                            1.710987      -1.119613       2.334079                    0.996224       3.758833      10.826329       0.465237       1.319754      -0.699107       0.033008      -0.017513      -0.007936       0.038200      -0.012548      -0.005628      -0.004892       0.001147      -0.028858      -0.016177      -0.001213       0.017390              1.861490       2.187703      -0.314289      -0.297588       1.699765       0.165724       1.697002           0.000000
           11              H       6.217681       8.655319      13.871049       0.122501       0.910067 0.65626868E+01  0.62438013E+02                                 1.654540                            1.577986      -1.229970       2.306667                    0.993758       3.696675      10.810046       0.452463       1.422839      -0.677973      -0.012579       0.037670      -0.015125       0.042498      -0.007955      -0.001578      -0.007273      -0.010712      -0.017839      -0.011766      -0.002486       0.014252              1.693782       1.510968      -0.177327       0.055259       1.985326      -0.323970       1.585050          -0.000001
           12              H       4.862458       7.649169      15.467462       0.112874       0.976088 0.72348471E+01  0.70589919E+02                                 1.731884                            1.654525      -1.331647       2.245142                    0.992720       3.901087      11.583707       0.442430       1.418889      -0.677884      -0.030266       0.017144       0.008026       0.035698      -0.006433      -0.004134      -0.008509       0.008481      -0.010710      -0.014272       0.004761       0.009511              1.763479       2.084553      -0.286430      -0.305741       1.619974       0.082345       1.585912          -0.000001
           13              H       9.549621      16.335467      21.860206       0.118639       0.980878 0.67000160E+01  0.63936589E+02                                 1.728481                            1.583742      -1.230300       2.308537                    0.994570       3.661498      10.647561       0.457202       1.403862      -0.681730      -0.018845       0.040565      -0.026588       0.052034       0.000256       0.008802      -0.006909      -0.019918      -0.005844      -0.015614       0.001141       0.014474              1.817129       1.530944      -0.191294       0.148942       2.183778      -0.533449       1.736663          -0.000001
           14              H       8.280056      14.369522      21.850746       0.136797       1.106708 0.83304425E+01  0.81906997E+02                                 1.719526                            1.654488      -0.954947       2.437772                    0.998691       3.288914       8.959512       0.505548       1.232226      -0.721838      -0.030676       0.000273      -0.020385       0.036832       0.005455       0.011374      -0.003671       0.006188      -0.006153      -0.014039       0.000894       0.013145              1.721150       1.969636       0.048481       0.352511       1.604174      -0.049856       1.589640           0.000002
           15              H       7.661887       7.294776       0.657485       0.123515       1.141677 0.86769455E+01  0.86733020E+02                                 1.787915                            1.711120      -1.052665       2.380828                    0.996941       3.528196       9.892747       0.484243       1.265392      -0.712551       0.008771      -0.025611       0.021918       0.034832       0.006301       0.012942      -0.008645      -0.000842      -0.008762      -0.019386       0.007115       0.012271              1.806910       1.685965      -0.240461       0.102725       2.224570      -0.223410       1.510197           0.000002
           16              H       8.931453       9.258078       0.666946       0.101637       1.103946 0.79114146E+01  0.78159544E+02                                 1.816232                            1.680509      -1.189347       2.307713                    0.995502       3.772241      10.913149       0.463148       1.338624      -0.694655       0.037082      -0.001544       0.031684       0.048799      -0.002178       0.011839      -0.010349       0.000654      -0.001721      -0.014841      -0.001915       0.016756              1.885042       2.379423       0.170890       0.451524       1.617654       0.101902       1.658049           0.000001
           17              H       9.288011      11.270877      22.898465       0.115068       1.025460 0.77131036E+01  0.75105916E+02                                 1.692931                            1.629447      -0.722329       2.526053                    0.998695       3.509327       9.815521       0.487280       1.290870      -0.706708       0.016603      -0.022952       0.001235       0.028354      -0.007994      -0.006135       0.000672       0.001911      -0.001293      -0.009503      -0.001192       0.010695              1.730349       1.746968      -0.348499      -0.100524       2.083962       0.187499       1.360117           0.000001
           18              H       8.062930      12.089118      22.276456       0.116251       1.106439 0.88455339E+01  0.88265376E+02                                 1.719672                            1.698850      -0.774403       2.502419                    0.998966       3.438078       9.428132       0.501675       1.223537      -0.723284      -0.022171       0.003598      -0.018370       0.029017      -0.000821       0.002301      -0.003114       0.008193       0.019148      -0.007975       0.000077       0.007899              1.714982       1.745390       0.128358       0.295954       1.613818       0.056874       1.785738           0.000002
           19              H       5.502550      10.876870      15.822220       0.114577       1.164198 0.84231647E+01  0.84224903E+02                                 1.865140                            1.723692      -1.085079       2.365359                    0.995850       3.665683      10.543933       0.463090       1.322742      -0.699251       0.022023       0.018371      -0.028260       0.040263       0.007357      -0.002704      -0.010208       0.004964      -0.001180      -0.012595      -0.000979       0.013574              1.929946       1.767246       0.223726      -0.274445       1.796485      -0.519001       2.226108           0.000001
           20              H       6.720326      10.160204      17.659868       0.110523       1.241497 0.93040543E+01  0.94684580E+02                                 1.885953                            1.765075      -1.269843       2.268995                    0.994256       3.711477      10.517238       0.479307       1.255698      -0.713572       0.035227       0.011003      -0.001798       0.036949       0.007643       0.005130      -0.007460       0.008996      -0.011491      -0.014558       0.003718       0.010840              1.930367       2.599140       0.156355       0.147682       1.477893      -0.050289       1.714069           0.000001
           21              H      10.060248       8.344315      19.140393       0.106960       1.012888 0.75154214E+01  0.73560397E+02                                 1.730931                            1.651877      -1.269292       2.268442                    0.993515       3.843213      11.195682       0.459602       1.361549      -0.689267      -0.017727      -0.021726       0.024096       0.036971       0.007674       0.002233      -0.010567       0.011286       0.011112      -0.016779       0.005835       0.010944              1.758637       1.748475       0.124532      -0.282867       1.557342      -0.339282       1.970094          -0.000000
           22              H       8.826535       9.122868      17.331125       0.113295       1.037465 0.75371140E+01  0.73521308E+02                                 1.742023                            1.641264      -1.066687       2.367872                    0.996827       3.661075      10.504089       0.468506       1.340242      -0.694857      -0.038602      -0.011396      -0.002502       0.040326       0.010218       0.000031      -0.005428       0.013724      -0.014501      -0.012855      -0.002206       0.015061              1.786543       2.474026       0.097466       0.057463       1.366762      -0.040485       1.518841          -0.000001
           23              H       7.423501      10.061621      19.783688       0.112836       1.191842 0.92093033E+01  0.92833599E+02                                 1.798848                            1.731934      -0.992701       2.401735                    0.997812       3.487776       9.615757       0.497463       1.221426      -0.723535       0.011530       0.032233      -0.014947       0.037354       0.008796       0.008581      -0.008777      -0.010163      -0.029524      -0.019770       0.004108       0.015662              1.797616       1.580213       0.169290       0.005078       2.052994      -0.237454       1.759641           0.000002
           24              H       8.780718       9.049121      21.375370       0.102877       1.113647 0.83151764E+01  0.82975800E+02                                 1.812250                            1.713036      -1.136214       2.327692                    0.995937       3.761181      10.849604       0.463803       1.323405      -0.698334       0.032678       0.017031       0.007672       0.037640       0.012675       0.005811      -0.004845       0.001326      -0.028880      -0.016331      -0.001206       0.017537              1.863956       2.190759       0.314908       0.298169       1.701973       0.165989       1.699136           0.000000
           25              H       6.217682       5.930323      21.604780       0.122655       0.910653 0.65668628E+01  0.62471985E+02                                 1.653495                            1.577095      -1.220237       2.310284                    0.993863       3.693920      10.792632       0.453304       1.420329      -0.678443      -0.012268      -0.037582       0.015368       0.042416       0.007972       0.002004      -0.007337      -0.010734      -0.018036      -0.012153      -0.002080       0.014234              1.692630       1.510063       0.177159      -0.055215       1.983804      -0.323548       1.584022          -0.000001
           26              H       4.862457       6.936473      20.008368       0.111719       0.981819 0.72849292E+01  0.71176585E+02                                 1.735748                            1.657879      -1.322623       2.247482                    0.992839       3.909931      11.604826       0.443081       1.414854      -0.678602      -0.030524      -0.017649      -0.008550       0.036281       0.006341       0.004088      -0.008839       0.008391      -0.010760      -0.014488       0.005043       0.009446              1.767536       2.090086       0.287806       0.307024       1.623327       0.082801       1.589194          -0.000001
           27              H       6.229630      11.465632      13.615623       0.118053       0.982944 0.67166143E+01  0.64133236E+02                                 1.730622                            1.585456      -1.229749       2.308237                    0.994552       3.666206      10.663669       0.457072       1.403424      -0.681798      -0.018843      -0.040791       0.026439       0.052134      -0.000598      -0.009432      -0.006901      -0.020132      -0.006325      -0.016359       0.001787       0.014573              1.819537       1.532677       0.191753      -0.149279       2.187077      -0.534670       1.738857          -0.000001
           28              H       4.960059      13.431577      13.625084       0.136251       1.106598 0.83269497E+01  0.81835824E+02                                 1.716462                            1.651742      -0.941138       2.442681                    0.998799       3.289813       8.949850       0.507246       1.228654      -0.722611      -0.031127      -0.000771       0.020954       0.037531      -0.005680      -0.011293      -0.003581       0.006389      -0.006016      -0.014021       0.000813       0.013207              1.718035       1.965714      -0.048357      -0.351384       1.601482      -0.049715       1.586908           0.000002
           29              H       7.661874      15.187714      11.167791       0.124121       1.143283 0.86935987E+01  0.86969309E+02                                 1.792229                            1.714845      -1.063917       2.376152                    0.996766       3.530590       9.913918       0.482679       1.268473      -0.711888       0.008749       0.025049      -0.021855       0.034375      -0.006230      -0.012721      -0.008573      -0.001237      -0.008619      -0.019147       0.007176       0.011971              1.811405       1.689596       0.241712      -0.103224       2.231218      -0.224662       1.513400           0.000002
           30              H       8.931444      13.224412      11.158331       0.103850       1.098548 0.78698860E+01  0.77700003E+02                                 1.815694                            1.680291      -1.208781       2.300904                    0.995352       3.767966      10.921627       0.461128       1.345339      -0.693314       0.036560       0.001154      -0.031072       0.047994       0.002174      -0.011873      -0.010542       0.000474      -0.000670      -0.014890      -0.002076       0.016966              1.884384       2.377970      -0.170786      -0.450718       1.617678       0.101822       1.657504           0.000001
           31              H       2.648024       3.314765      12.577364       0.113828       1.028990 0.77438664E+01  0.75452992E+02                                 1.693947                            1.630375      -0.714815       2.528006                    0.998751       3.514150       9.820391       0.488359       1.287208      -0.707468       0.016956       0.023076      -0.001663       0.028684       0.008104       0.006295       0.001025       0.001624      -0.001293      -0.009529      -0.001483       0.011013              1.731412       1.748047       0.348780       0.100651       2.085358       0.187747       1.360832           0.000001
           32              H      11.382929      15.711981      13.199374       0.116497       1.105511 0.88353649E+01  0.88133077E+02                                 1.718248                            1.697500      -0.770056       2.504143                    0.998901       3.435875       9.418531       0.502071       1.222999      -0.723408      -0.021766      -0.003704       0.017921       0.028437       0.000871      -0.002689      -0.003102       0.008167       0.019347      -0.007985      -0.000210       0.008195              1.713551       1.744016      -0.128143      -0.295573       1.612452       0.056816       1.784186           0.000002
           33              H       4.457429       1.609837       3.996943       0.113904       1.166225 0.84388515E+01  0.84418058E+02                                 1.867080                            1.725087      -1.078007       2.367777                    0.995934       3.668360      10.552694       0.463004       1.322421      -0.699318      -0.022091       0.018815      -0.028359       0.040574      -0.007631       0.002497      -0.010297       0.005565      -0.000493      -0.013012      -0.000655       0.013667              1.932131       1.768851      -0.224404       0.275349       1.798449      -0.520372       2.229093           0.000001
           34              H       6.559637      14.108628       5.834591       0.110838       1.236154 0.92555378E+01  0.94049819E+02                                 1.879044                            1.759331      -1.260043       2.273578                    0.994308       3.703357      10.479820       0.480646       1.254078      -0.713939      -0.035297       0.010669      -0.001981       0.036927      -0.007887      -0.004848      -0.007557       0.009007      -0.011430      -0.014622       0.003620       0.011002              1.922978       2.586959      -0.155172      -0.146685       1.473440      -0.050055       1.708535           0.000001
           35              H       9.859719      12.292739       7.315116       0.106335       1.014829 0.75338770E+01  0.73791269E+02                                 1.733553                            1.654227      -1.275913       2.265417                    0.993382       3.848822      11.218322       0.459110       1.362082      -0.689153       0.017927      -0.021922       0.024451       0.037414      -0.007389      -0.002307      -0.010597       0.011211       0.010994      -0.016635       0.005835       0.010800              1.761361       1.751170      -0.124868       0.283545       1.559542      -0.340102       1.973372          -0.000000
           36              H       4.453430      13.071292       5.505849       0.114839       1.032184 0.74948205E+01  0.73053107E+02                                 1.741159                            1.640650      -1.079121       2.364133                    0.996723       3.656449      10.508954       0.466581       1.346796      -0.693563       0.037633      -0.011826      -0.002865       0.039552      -0.009742       0.000476      -0.005536       0.013891      -0.013742      -0.012563      -0.002167       0.014731              1.785565       2.471987      -0.097275      -0.057439       1.366297      -0.040474       1.518412          -0.000001
           37              H       5.856460      14.010045       7.958411       0.112225       1.196865 0.92595347E+01  0.93484581E+02                                 1.805538                            1.737966      -1.008689       2.395133                    0.997687       3.494723       9.648307       0.495942       1.223276      -0.723125      -0.011699       0.032294      -0.014492       0.037279      -0.008605      -0.008315      -0.009039      -0.010400      -0.029465      -0.019647       0.003928       0.015719              1.804332       1.585551      -0.170568      -0.004928       2.061627      -0.239064       1.765819           0.000002
           38              H       4.499245      12.997545       9.550093       0.101473       1.114315 0.83182451E+01  0.82979499E+02                                 1.809932                            1.710987      -1.119613       2.334079                    0.996224       3.758833      10.826328       0.465237       1.319754      -0.699107      -0.033008       0.017513       0.007936       0.038200      -0.012548      -0.005628      -0.004892       0.001147      -0.028858      -0.016177      -0.001213       0.017390              1.861490       2.187703      -0.314289      -0.297588       1.699765       0.165724       1.697001           0.000000
           39              H       7.062289       9.878747       9.779504       0.122501       0.910067 0.65626868E+01  0.62438013E+02                                 1.654540                            1.577986      -1.229970       2.306667                    0.993758       3.696675      10.810046       0.452463       1.422839      -0.677973       0.012579      -0.037670       0.015125       0.042498      -0.007955      -0.001578      -0.007273      -0.010712      -0.017839      -0.011766      -0.002486       0.014252              1.693782       1.510968      -0.177327       0.055259       1.985326      -0.323970       1.585050          -0.000001
           40              H       8.417512      10.884897       8.183091       0.112874       0.976088 0.72348471E+01  0.70589919E+02                                 1.731884                            1.654525      -1.331647       2.245142                    0.992720       3.901087      11.583707       0.442430       1.418889      -0.677884       0.030266      -0.017144      -0.008026       0.035698      -0.006433      -0.004134      -0.008509       0.008481      -0.010710      -0.014272       0.004761       0.009511              1.763479       2.084553      -0.286430      -0.305741       1.619974       0.082345       1.585912          -0.000001
           41              H       3.730349       2.198599       1.790347       0.118639       0.980878 0.67000152E+01  0.63936581E+02                                 1.728481                            1.583742      -1.230300       2.308537                    0.994570       3.661498      10.647562       0.457202       1.403863      -0.681730       0.018845      -0.040565       0.026588       0.052034       0.000256       0.008802      -0.006909      -0.019918      -0.005844      -0.015614       0.001141       0.014474              1.817129       1.530944      -0.191294       0.148942       2.183778      -0.533449       1.736663          -0.000001
           42              H       4.999914       4.164544       1.799807       0.136797       1.106707 0.83304387E+01  0.81906953E+02                                 1.719526                            1.654488      -0.954948       2.437772                    0.998691       3.288913       8.959510       0.505548       1.232227      -0.721838       0.030676      -0.000273       0.020385       0.036832       0.005455       0.011374      -0.003671       0.006188      -0.006153      -0.014039       0.000894       0.013145              1.721150       1.969636       0.048481       0.352511       1.604174      -0.049856       1.589640           0.000002
           43              H       5.618083      11.239290      22.993068       0.123515       1.141677 0.86769446E+01  0.86733004E+02                                 1.787915                            1.711119      -1.052664       2.380828                    0.996941       3.528196       9.892745       0.484243       1.265392      -0.712551      -0.008771       0.025611      -0.021918       0.034832       0.006301       0.012942      -0.008645      -0.000842      -0.008762      -0.019386       0.007115       0.012271              1.806910       1.685964      -0.240461       0.102725       2.224569      -0.223410       1.510196           0.000002
           44              H       4.348517       9.275988      22.983607       0.101637       1.103947 0.79114194E+01  0.78159598E+02                                 1.816232                            1.680509      -1.189347       2.307713                    0.995502       3.772242      10.913150       0.463148       1.338623      -0.694655      -0.037082       0.001544      -0.031684       0.048799      -0.002178       0.011839      -0.010349       0.000654      -0.001721      -0.014841      -0.001915       0.016756              1.885042       2.379423       0.170890       0.451524       1.617654       0.101902       1.658049           0.000001
           45              H       3.991959       7.263189       0.752088       0.115068       1.025460 0.77131037E+01  0.75105916E+02                                 1.692931                            1.629447      -0.722329       2.526053                    0.998695       3.509327       9.815521       0.487280       1.290870      -0.706708      -0.016603       0.022952      -0.001235       0.028354      -0.007994      -0.006135       0.000672       0.001911      -0.001293      -0.009503      -0.001192       0.010695              1.730349       1.746968      -0.348499      -0.100524       2.083962       0.187499       1.360117           0.000001
           46              H       5.217040       6.444948       1.374097       0.116251       1.106439 0.88455323E+01  0.88265361E+02                                 1.719672                            1.698850      -0.774403       2.502419                    0.998966       3.438077       9.428131       0.501675       1.223538      -0.723284       0.022171      -0.003598       0.018370       0.029017      -0.000821       0.002301      -0.003114       0.008193       0.019148      -0.007975       0.000077       0.007899              1.714982       1.745390       0.128358       0.295954       1.613818       0.056874       1.785739           0.000002
           47              H       7.777420       7.657196       7.828333       0.114577       1.164199 0.84231655E+01  0.84224916E+02                                 1.865141                            1.723692      -1.085079       2.365359                    0.995850       3.665683      10.543934       0.463090       1.322742      -0.699251      -0.022023      -0.018371       0.028260       0.040263       0.007357      -0.002704      -0.010208       0.004964      -0.001180      -0.012595      -0.000979       0.013574              1.929947       1.767246       0.223726      -0.274445       1.796485      -0.519001       2.226109           0.000001
           48              H       6.559644       8.373862       5.990685       0.110523       1.241497 0.93040557E+01  0.94684597E+02                                 1.885954                            1.765075      -1.269844       2.268995                    0.994256       3.711477      10.517238       0.479307       1.255698      -0.713572      -0.035227      -0.011002       0.001798       0.036949       0.007643       0.005130      -0.007460       0.008996      -0.011491      -0.014558       0.003718       0.010840              1.930367       2.599140       0.156355       0.147682       1.477893      -0.050289       1.714069           0.000001
           49              H       3.219722      10.189751       4.510160       0.106960       1.012888 0.75154214E+01  0.73560397E+02                                 1.730931                            1.651877      -1.269292       2.268442                    0.993515       3.843213      11.195682       0.459602       1.361549      -0.689267       0.017727       0.021726      -0.024096       0.036971       0.007674       0.002233      -0.010567       0.011286       0.011112      -0.016779       0.005835       0.010944              1.758637       1.748475       0.124532      -0.282867       1.557342      -0.339282       1.970094          -0.000000
           50              H       4.453435       9.411198       6.319428       0.113295       1.037464 0.75371126E+01  0.73521295E+02                                 1.742023                            1.641264      -1.066688       2.367872                    0.996827       3.661075      10.504091       0.468505       1.340242      -0.694857       0.038602       0.011396       0.002502       0.040326       0.010218       0.000031      -0.005428       0.013724      -0.014501      -0.012855      -0.002206       0.015061              1.786543       2.474026       0.097466       0.057463       1.366762      -0.040485       1.518841          -0.000001
           51              H       5.856469       8.472445       3.866865       0.112836       1.191842 0.92093031E+01  0.92833591E+02                                 1.798847                            1.731934      -0.992701       2.401735                    0.997812       3.487776       9.615755       0.497463       1.221426      -0.723535      -0.011530      -0.032233       0.014947       0.037354       0.008796       0.008581      -0.008777      -0.010163      -0.029524      -0.019770       0.004108       0.015662              1.797616       1.580213       0.169289       0.005078       2.052994      -0.237454       1.759641           0.000002
           52              H       4.499252       9.484945       2.275183       0.102877       1.113647 0.83151758E+01  0.82975794E+02                                 1.812250                            1.713036      -1.136214       2.327692                    0.995937       3.761181      10.849605       0.463803       1.323405      -0.698334      -0.032678      -0.017031      -0.007672       0.037640       0.012675       0.005811      -0.004845       0.001326      -0.028880      -0.016331      -0.001206       0.017537              1.863956       2.190759       0.314908       0.298169       1.701973       0.165989       1.699136           0.000000
           53              H       7.062288      12.603743       2.045773       0.122655       0.910653 0.65668628E+01  0.62471985E+02                                 1.653495                            1.577095      -1.220237       2.310284                    0.993863       3.693920      10.792632       0.453304       1.420329      -0.678443       0.012268       0.037582      -0.015368       0.042416       0.007972       0.002004      -0.007337      -0.010734      -0.018036      -0.012153      -0.002080       0.014234              1.692630       1.510063       0.177159      -0.055215       1.983804      -0.323548       1.584022          -0.000001
           54              H       8.417513      11.597593       3.642185       0.111719       0.981819 0.72849292E+01  0.71176585E+02                                 1.735748                            1.657879      -1.322623       2.247482                    0.992839       3.909931      11.604826       0.443081       1.414854      -0.678602       0.030524       0.017649       0.008550       0.036281       0.006341       0.004088      -0.008839       0.008391      -0.010759      -0.014488       0.005043       0.009446              1.767536       2.090086       0.287806       0.307024       1.623327       0.082801       1.589194          -0.000001
           55              H       7.050340       7.068434      10.034930       0.118053       0.982945 0.67166204E+01  0.64133304E+02                                 1.730623                            1.585456      -1.229749       2.308237                    0.994552       3.666207      10.663670       0.457072       1.403423      -0.681798       0.018843       0.040791      -0.026439       0.052134      -0.000598      -0.009432      -0.006901      -0.020132      -0.006325      -0.016359       0.001787       0.014573              1.819537       1.532677       0.191753      -0.149279       2.187077      -0.534670       1.738857          -0.000001
           56              H       8.319911       5.102489      10.025469       0.136251       1.106598 0.83269503E+01  0.81835837E+02                                 1.716462                            1.651743      -0.941138       2.442681                    0.998799       3.289813       8.949853       0.507246       1.228655      -0.722611       0.031127       0.000771      -0.020954       0.037531      -0.005680      -0.011293      -0.003581       0.006389      -0.006016      -0.014021       0.000813       0.013207              1.718035       1.965714      -0.048357      -0.351385       1.601483      -0.049715       1.586909           0.000002
           57              H       5.618096       3.346352      12.482762       0.124121       1.143283 0.86935980E+01  0.86969293E+02                                 1.792229                            1.714844      -1.063917       2.376152                    0.996766       3.530590       9.913915       0.482679       1.268472      -0.711888      -0.008749      -0.025049       0.021855       0.034375      -0.006230      -0.012721      -0.008573      -0.001237      -0.008619      -0.019147       0.007176       0.011971              1.811404       1.689595       0.241712      -0.103224       2.231217      -0.224662       1.513400           0.000002
           58              H       4.348526       5.309654      12.492222       0.103850       1.098548 0.78698868E+01  0.77700010E+02                                 1.815693                            1.680291      -1.208781       2.300903                    0.995352       3.767966      10.921626       0.461128       1.345339      -0.693314      -0.036560      -0.001154       0.031072       0.047994       0.002174      -0.011873      -0.010542       0.000474      -0.000670      -0.014890      -0.002076       0.016966              1.884384       2.377970      -0.170786      -0.450718       1.617678       0.101822       1.657503           0.000001
           59              H      10.631946      15.219301      11.073189       0.113828       1.028991 0.77438675E+01  0.75453001E+02                                 1.693946                            1.630375      -0.714814       2.528007                    0.998751       3.514150       9.820389       0.488359       1.287207      -0.707468      -0.016956      -0.023076       0.001663       0.028684       0.008104       0.006295       0.001025       0.001624      -0.001293      -0.009529      -0.001483       0.011013              1.731412       1.748046       0.348780       0.100651       2.085357       0.187747       1.360832           0.000001
           60              H       1.897041       2.822085      10.451179       0.116497       1.105511 0.88353663E+01  0.88133096E+02                                 1.718248                            1.697500      -0.770056       2.504143                    0.998901       3.435875       9.418532       0.502071       1.223000      -0.723408       0.021766       0.003704      -0.017921       0.028437       0.000871      -0.002689      -0.003102       0.008167       0.019347      -0.007985      -0.000210       0.008195              1.713552       1.744017      -0.128143      -0.295573       1.612452       0.056816       1.784186           0.000002
           61              C       6.256180      17.353950      20.313933       0.567460      24.010958 0.26231947E+03  0.54882057E+04                                 7.614075                            5.702556      -0.044336       2.029642                    0.999593      22.825848      63.890361       0.629747       0.464879      -1.025348      -0.010569      -0.013697       0.057688       0.060226      -0.019883       0.017487       0.037872      -0.144703      -0.152835      -0.076533      -0.031902       0.108435              8.975469      10.166492       0.806285      -2.101116       4.877031      -2.397374      11.882882           0.000000
           62              C       3.719052       4.518376      19.093091      -0.027021      36.654474 0.44223422E+03  0.10375010E+05                                 9.556678                            6.985511      -0.005556       2.001225                    0.999359      27.416808      77.113243       0.630949       0.413786      -1.072708       0.021526       0.015096      -0.032318       0.041662       0.009817       0.012260       0.003339       0.007200       0.004663      -0.013345      -0.005119       0.018464             11.552570      12.652133       0.281722      -4.074660       6.797094      -4.044810      15.208482          -0.000001
           63              C       8.394261      17.434713      18.976494      -0.095646      34.234812 0.44320841E+03  0.10534337E+05                                 9.335350                            7.152080      -0.124144       1.936461                    0.999117      29.772792      87.797264       0.595414       0.432801      -1.047560       0.005902       0.029984      -0.011340       0.032596      -0.006679       0.022820       0.000344      -0.013838       0.001311      -0.027322       0.006338       0.020984             10.701236      12.430874      -0.061822      -3.288336       6.829428      -3.306686      12.843405           0.000002
           64              C       5.802021       4.656703      17.888805      -0.140222      35.019927 0.45696011E+03  0.10933934E+05                                 9.433111                            7.228952      -0.083370       1.943050                    0.998945      30.306055      89.386676       0.596904       0.428848      -1.050978      -0.017408       0.009137       0.026472       0.032975      -0.009448       0.002550       0.009933       0.019029      -0.055766      -0.023856       0.001099       0.022757             10.799332      11.219807      -0.063123      -2.802327       6.972323      -3.963732      14.205866           0.000002
           65              C       5.208404       5.439035      16.889096       0.061984      36.223864 0.42524785E+03  0.99058959E+04                                 9.587522                            6.914084      -0.097252       1.974469                    0.999383      26.938205      76.164705       0.623729       0.421559      -1.064860       0.001164       0.011138       0.013121       0.017250      -0.000658      -0.016748      -0.006282      -0.005876       0.006283      -0.018977       0.001602       0.017376             11.724653      13.026104       0.731317      -4.642514       7.109122      -4.433443      15.038731          -0.000000
           66              C       3.849196       5.723673      17.007113      -0.147117      34.851216 0.47599347E+03  0.11498396E+05                                 9.383214                            7.370725      -0.086479       1.938550                    0.999032      30.540840      90.310406       0.592406       0.428007      -1.052203      -0.001613      -0.000499       0.031698       0.031743      -0.004656       0.019280      -0.009768      -0.018677       0.015390      -0.024536       0.000257       0.024279             10.660362      13.226077       0.182557      -3.157608       6.342935      -2.979513      12.412074          -0.000001
           67              C       3.114148       5.264941      18.088889      -0.111952      34.012455 0.45516278E+03  0.10869483E+05                                 9.224076                            7.204004       0.004242       1.970972                    0.999654      29.933841      87.918314       0.599862       0.427575      -1.052797       0.028234       0.004909      -0.004706       0.029041      -0.011161       0.001581       0.013988       0.011049      -0.066054      -0.028660       0.004289       0.024370             10.442361      11.510604       0.069648      -2.063152       6.594630      -3.729632      13.221850          -0.000000
           68              C       6.020476       6.006551      15.783906       0.082342      34.919828 0.41832971E+03  0.97049099E+04                                 9.374498                            6.869093      -0.037281       1.996524                    0.999143      26.605117      75.070182       0.624197       0.422972      -1.063965       0.012126       0.010715       0.008823       0.018431       0.010199       0.003915      -0.006270       0.031853       0.005636      -0.021983       0.003746       0.018238             11.349984      11.670357       0.166527      -6.103614       8.757617      -3.600424      13.621979          -0.000001
           69              C       7.183805       5.373848      15.340458      -0.159713      33.210262 0.45871370E+03  0.10953527E+05                                 8.990723                            7.162265       0.088187       1.993358                    0.999553      30.215827      88.162302       0.611651       0.419363      -1.060044       0.016071       0.028041       0.000599       0.032325      -0.007740       0.014865      -0.013158      -0.037381      -0.009138      -0.026569      -0.003474       0.030043             10.041532      11.250795      -0.442677      -4.718003       8.090130      -1.886313      10.783673           0.000001
           70              C       7.989900       5.976360      14.390888      -0.110020      32.778858 0.46720333E+03  0.11235662E+05                                 8.998902                            7.297247      -0.016051       1.959636                    0.999655      30.251602      89.309055       0.595895       0.427409      -1.052377      -0.017924       0.020178       0.024346       0.036347      -0.018127       0.007119       0.015421       0.024745      -0.025446      -0.030676       0.004459       0.026217              9.935585      10.013906      -0.163464      -3.413157       9.502282      -2.831906      10.290568          -0.000001
           71              C       7.658563       7.219751      13.852365      -0.050874      36.231846 0.46949582E+03  0.11223299E+05                                 9.583511                            7.268225      -0.095398       1.972623                    0.999040      28.100485      80.782496       0.607241       0.421945      -1.063416      -0.025478      -0.016885       0.043712       0.053338      -0.004718       0.007800      -0.001392      -0.000302       0.004402      -0.008612      -0.001266       0.009878             11.277459      12.522007       0.763145      -5.004247      10.377154      -3.661999      10.933215          -0.000002
           72              C       6.475978       7.824167      14.252296      -0.068723      32.761461 0.45532071E+03  0.10918850E+05                                 9.193894                            7.348801      -0.222715       1.914796                    0.998260      29.609270      88.321531       0.574248       0.444782      -1.038201       0.008325      -0.014215       0.024839       0.029805      -0.003725       0.028255       0.006739      -0.017077       0.011126      -0.033711       0.007445       0.026266             10.385484      11.891938      -0.257507      -4.337957       8.786744      -2.521716      10.477771          -0.000003
           73              C       5.669882       7.223271      15.204941      -0.136228      33.189490 0.47056772E+03  0.11344725E+05                                 9.134662                            7.358882      -0.073310       1.954402                    0.998365      30.088779      89.139740       0.588710       0.431552      -1.049117       0.024733       0.010336      -0.006861       0.027670      -0.003402       0.009330       0.010525       0.037713      -0.009624      -0.024158       0.000460       0.023698             10.179826      10.224018      -0.089307      -3.953574       9.281286      -3.354206      11.034173          -0.000002
           74              C       8.568242       7.894352      12.891916       0.603437      23.149092 0.25632470E+03  0.53665012E+04                                 7.585045                            5.745474      -0.129968       2.010520                    0.999508      22.839067      65.315920       0.605777       0.482939      -1.009072       0.043366       0.032253      -0.041501       0.068142       0.001852       0.065939       0.048449       0.013516       0.109541      -0.075107      -0.021721       0.096828              8.823175       9.583140      -0.078728      -3.087669       9.013622      -2.442400       7.872763          -0.000001
           75              C       9.840454      15.580224      22.356868       0.126226      27.942757 0.36973161E+03  0.83942747E+04                                 8.283264                            6.626074      -0.141785       1.978598                    0.998030      26.398584      75.956449       0.605832       0.445305      -1.040660       0.033818      -0.010893       0.035002       0.049875      -0.025739      -0.010758       0.021555       0.015895       0.067462      -0.040378      -0.001315       0.041694              9.319211       9.302730       2.015871       1.704081      11.988240      -2.012452       6.666663          -0.000001
           76              C       9.086151      14.413556      22.352138      -0.192353      31.875302 0.44005626E+03  0.10367688E+05                                 8.700004                            6.978989       0.245500       2.057742                    0.999101      29.462079      84.537130       0.626360       0.415057      -1.066043      -0.003213       0.018104      -0.001863       0.018481      -0.000801      -0.001457       0.010562       0.026833       0.034562      -0.022464       0.007306       0.015158              9.787077       8.513087       2.323064       1.366743      14.497221      -2.205310       6.350921           0.000003
           77              C       9.511113      13.306832      23.078210       0.182343      31.064939 0.38056670E+03  0.86132506E+04                                 8.751653                            6.591461      -0.082787       2.001088                    0.999259      25.122182      69.770857       0.632129       0.428118      -1.061888      -0.020312      -0.022001       0.010833       0.031843       0.018570      -0.017839       0.007344      -0.007559       0.001435      -0.030444       0.009193       0.021251             10.626805      10.451491       4.553981       1.554956      15.507752      -1.306912       5.921171           0.000001
           78              C       7.371054       8.050020       0.160824      -0.210883      33.407312 0.47330652E+03  0.11367133E+05                                 8.990241                            7.254509       0.109028       2.003815                    0.999078      30.293945      88.043916       0.611636       0.416970      -1.063774      -0.001503       0.011836       0.016313       0.020211      -0.005298       0.000965      -0.012427      -0.026659       0.016286      -0.017170      -0.004147       0.021317             10.086603      11.040362       3.217099       2.083798      13.317982      -0.175011       5.901464           0.000002
           79              C       8.125357       9.216687       0.165554       0.084171      28.565719 0.37931489E+03  0.86548705E+04                                 8.290925                            6.619282      -0.002330       2.004996                    0.999192      27.088451      77.775690       0.619715       0.433165      -1.049359      -0.039079       0.039457      -0.011561       0.056724      -0.017816      -0.003640       0.004389       0.019200       0.084430      -0.034368       0.004927       0.029441              9.376533       9.814239       2.787842       1.871348      12.214999      -0.861615       6.100361           0.000000
           80              C       8.684434      12.043918      23.045099      -0.222934      28.816889 0.41858794E+03  0.97750315E+04                                 8.229960                            6.762867       0.015254       1.995281                    0.998980      29.369544      84.907819       0.640130       0.409738      -1.065582      -0.025526       0.023333       0.081436       0.088475      -0.000902      -0.009705      -0.015185       0.018031       0.030598      -0.022433       0.000850       0.021583              9.683543       9.717825       4.213215      -1.275220      12.707906      -0.268868       6.624898           0.000002
           81              C       9.576191      10.447149      15.161897       0.566438      24.045410 0.26274202E+03  0.54995188E+04                                 7.622476                            5.707978      -0.046804       2.028515                    0.999618      22.846472      63.972360       0.629281       0.465014      -1.025224      -0.008214       0.013585      -0.058742       0.060849       0.020982      -0.017120       0.037404      -0.145845      -0.151050      -0.076318      -0.032433       0.108750              8.986129      10.179576      -0.807679       2.105675       4.881660      -2.400121      11.897150           0.000001
           82              C      10.359047      10.067266      16.382738      -0.027736      36.673321 0.44246101E+03  0.10381761E+05                                 9.559413                            6.986910      -0.001027       2.002450                    0.999378      27.426244      77.147527       0.630933       0.413739      -1.072727       0.021799      -0.016258       0.031908       0.041924      -0.010204      -0.013561       0.004575       0.005884       0.002056      -0.013883      -0.006228       0.020110             11.556254      12.659041      -0.281900       4.077504       6.798413      -4.045011      15.211308          -0.000001
           83              C       5.074270      10.366386      16.499335      -0.097854      34.354941 0.44511128E+03  0.10591528E+05                                 9.358543                            7.169025      -0.130827       1.933574                    0.999108      29.837015      88.053369       0.594474       0.432995      -1.047381       0.004027      -0.029278       0.011834       0.031835       0.006118      -0.023139       0.000037      -0.012594       0.000553      -0.027127       0.005779       0.021348             10.729122      12.468853       0.059081       3.304821       6.843571      -3.312627      12.874943           0.000002
           84              C       5.802014       9.928939      17.587024      -0.138136      34.909386 0.45506282E+03  0.10877115E+05                                 9.412022                            7.212201      -0.084075       1.943779                    0.998986      30.249381      89.170001       0.597817       0.428643      -1.051114      -0.017349      -0.009226      -0.028126       0.034310       0.009291      -0.001272       0.009302       0.018783      -0.053978      -0.022606       0.000250       0.022357             10.774911      11.204286       0.065371       2.796449       6.955564      -3.950414      14.164882           0.000002
           85              C       5.208399       9.146607      18.586733       0.060430      36.265006 0.42587466E+03  0.99232983E+04                                 9.590936                            6.916782      -0.088832       1.976501                    0.999411      26.958400      76.211182       0.623985       0.421267      -1.065136       0.001002      -0.011102      -0.014447       0.018247       0.002149       0.017845      -0.005207      -0.007158       0.006240      -0.020510       0.003133       0.017377             11.728619      13.030110      -0.731015       4.643169       7.111573      -4.435263      15.044174          -0.000001
           86              C       3.849191       8.861969      18.468717      -0.146938      34.833884 0.47574861E+03  0.11490835E+05                                 9.381022                            7.369983      -0.092359       1.937151                    0.999039      30.526093      90.256025       0.592305       0.428141      -1.052136      -0.000521       0.002345      -0.030871       0.030964       0.006360      -0.017880      -0.010130      -0.018597       0.014900      -0.023152      -0.001298       0.024450             10.657267      13.223123      -0.182633       3.156712       6.341401      -2.977730      12.407277          -0.000001
           87              C       9.754143       9.320701      17.386941      -0.110142      33.942839 0.45392491E+03  0.10832066E+05                                 9.210847                            7.194137       0.005650       1.971888                    0.999657      29.895724      87.761879       0.600308       0.427567      -1.052848       0.026645      -0.005855       0.004489       0.027648       0.011766      -0.001179       0.014095       0.010608      -0.067843      -0.029107       0.003840       0.025267             10.426726      11.497205      -0.067801       2.057936       6.585258      -3.722391      13.197716           0.000000
           88              C       6.020471       8.579091      19.691923       0.083751      34.874112 0.41774871E+03  0.96870042E+04                                 9.362523                            6.861633      -0.037379       1.996868                    0.999101      26.583875      74.966306       0.624972       0.422641      -1.064290       0.012044      -0.010618      -0.008741       0.018281      -0.008824      -0.002727      -0.005642       0.034370       0.008052      -0.022172       0.004075       0.018097             11.334099      11.654547      -0.165551       6.093656       8.746224      -3.594006      13.601525          -0.000000
           89              C       7.183798       9.211794      20.135371      -0.162092      33.294579 0.46014658E+03  0.10996455E+05                                 9.007510                            7.175234       0.083841       1.991643                    0.999552      30.259780      88.329263       0.610861       0.419573      -1.059898       0.016770      -0.027466      -0.000762       0.032190       0.006409      -0.015759      -0.011973      -0.038825      -0.010286      -0.027890      -0.001386       0.029276             10.061447      11.275559       0.440302       4.732883       8.099247      -1.888589      10.809534           0.000001
           90              C       7.989895       8.609282      21.084941      -0.110740      32.815449 0.46784705E+03  0.11255958E+05                                 9.006329                            7.302535      -0.017546       1.958835                    0.999682      30.281368      89.440490       0.595598       0.427439      -1.052270      -0.020139      -0.020792      -0.025017       0.038259       0.016757      -0.007710       0.015492       0.022056      -0.024928      -0.029817       0.005590       0.024228              9.943977      10.023036       0.164602       3.416470       9.509747      -2.833466      10.299148          -0.000001
           91              C       7.658560       7.365891      21.623464      -0.050986      36.259455 0.46992452E+03  0.11236381E+05                                 9.587589                            7.271302      -0.101287       1.970751                    0.999008      28.118627      80.851226       0.607128       0.421917      -1.063408      -0.025976       0.017297      -0.043343       0.053409       0.003345      -0.008548      -0.000931       0.000361       0.007487      -0.008616      -0.001537       0.010152             11.281651      12.525420      -0.763334       5.005157      10.382048      -3.664087      10.937484          -0.000002
           92              C       6.475977       6.761475      21.223533      -0.069807      32.772739 0.45555534E+03  0.10924794E+05                                 9.192283                            7.348282      -0.220306       1.915666                    0.998152      29.613383      88.306302       0.574609       0.444490      -1.038475       0.007541       0.012832      -0.025142       0.029217       0.002157      -0.029092       0.006787      -0.016142       0.008956      -0.033928       0.006688       0.027240             10.382907      11.891490       0.258878       4.337383       8.782804      -2.518589      10.474427          -0.000003
           93              C       5.669881       7.362371      20.270889      -0.134084      33.106235 0.46901841E+03  0.11297792E+05                                 9.119501                            7.347064      -0.074384       1.954647                    0.998359      30.040198      88.951351       0.589160       0.431588      -1.049119       0.025078      -0.010487       0.007174       0.028113       0.003999      -0.008779       0.010211       0.039579      -0.010977      -0.024564       0.000180       0.024384             10.162042      10.211185       0.093333       3.946737       9.263935      -3.343550      11.011005          -0.000002
           94              C       8.568241       6.691290      22.583913       0.599894      23.207640 0.25708504E+03  0.53859505E+04                                 7.594517                            5.752056      -0.135355       2.008470                    0.999499      22.870635      65.409542       0.605787       0.482615      -1.009327       0.040692      -0.032708       0.040434       0.066034      -0.003022      -0.066575       0.048714       0.012418       0.112578      -0.074979      -0.023278       0.098257              8.834405       9.594896       0.077693       3.092717       9.025119      -2.446769       7.883199          -0.000001
           95              C       6.520461      12.220875      13.118962       0.126767      27.913328 0.36919793E+03  0.83793920E+04                                 8.279350                            6.622499      -0.142760       1.978707                    0.997986      26.378964      75.895175       0.605811       0.445467      -1.040533       0.033447       0.009871      -0.035393       0.049687       0.026171       0.011254       0.020953       0.015941       0.068812      -0.040681      -0.001283       0.041964              9.315116       9.296478      -2.012222      -1.703697      11.984278      -2.013682       6.664593          -0.000001
           96              C       5.766156      13.387543      13.123692      -0.192531      31.895680 0.44042908E+03  0.10378489E+05                                 8.703770                            6.982265       0.243450       2.056728                    0.999109      29.474512      84.576234       0.626181       0.415095      -1.066037      -0.004173      -0.017594       0.002645       0.018275       0.000781       0.001781       0.010064       0.027647       0.034395      -0.022537       0.007553       0.014984              9.791729       8.514345      -2.324554      -1.365468      14.507848      -2.207100       6.352994           0.000003
           97              C       6.191114      14.494267      12.397620       0.182910      31.062842 0.38051511E+03  0.86124510E+04                                 8.755320                            6.593841      -0.092293       1.998190                    0.999271      25.116817      69.774908       0.631560       0.428486      -1.061579      -0.020255       0.022134      -0.010569       0.031810      -0.017938       0.018492       0.006729      -0.009664       0.002158      -0.030491       0.009292       0.021199             10.631999      10.456878      -4.557336      -1.555799      15.515972      -1.306906       5.923146           0.000001
           98              C       7.371043      14.432470      11.664453      -0.209568      33.326360 0.47179512E+03  0.11320426E+05                                 8.969667                            7.237179       0.125260       2.008894                    0.999070      30.250548      87.843131       0.613169       0.416310      -1.064322      -0.001417      -0.012703      -0.015820       0.020338       0.003585      -0.001301      -0.012005      -0.025418       0.014220      -0.015584      -0.004654       0.020238             10.063432      11.012268      -3.206092      -2.079120      13.288862      -0.177769       5.889164           0.000002
           99              C       8.125348      13.265803      11.659723       0.079841      28.691487 0.38147525E+03  0.87165801E+04                                 8.313655                            6.636671       0.006199       2.006370                    0.999161      27.166330      78.056344       0.619100       0.432978      -1.049467      -0.040752      -0.040024       0.012231       0.058414       0.019606       0.004885       0.004898       0.020080       0.085096      -0.036252       0.005844       0.030408              9.403521       9.838790      -2.798629      -1.874000      12.256944      -0.864707       6.114830           0.000000
          100              C       5.364433      15.757181      12.430731      -0.222522      28.807455 0.41840949E+03  0.97704303E+04                                 8.231391                            6.763957       0.008254       1.993398                    0.998975      29.365087      84.910295       0.639680       0.410045      -1.065316      -0.026885      -0.021831      -0.079604       0.086811       0.003031       0.011505      -0.014630       0.016761       0.026663      -0.022709       0.001441       0.021268              9.685506       9.720066      -4.213786       1.276272      12.711269      -0.268567       6.625184           0.000002
          101              C       7.023790       1.180116       3.336620       0.567460      24.010956 0.26231945E+03  0.54882052E+04                                 7.614075                            5.702556      -0.044336       2.029642                    0.999593      22.825847      63.890355       0.629747       0.464879      -1.025348       0.010569       0.013697      -0.057688       0.060226      -0.019883       0.017487       0.037872      -0.144703      -0.152835      -0.076533      -0.031902       0.108436              8.975468      10.166491       0.806285      -2.101116       4.877030      -2.397374      11.882881           0.000001
          102              C       9.560918      14.015690       4.557462      -0.027021      36.654470 0.44223416E+03  0.10375008E+05                                 9.556677                            6.985511      -0.005555       2.001225                    0.999359      27.416806      77.113235       0.630950       0.413786      -1.072708      -0.021526      -0.015096       0.032318       0.041662       0.009817       0.012260       0.003339       0.007200       0.004663      -0.013345      -0.005119       0.018464             11.552568      12.652132       0.281722      -4.074660       6.797093      -4.044809      15.208480          -0.000001
          103              C       4.885709       1.099353       4.674059      -0.095646      34.234810 0.44320838E+03  0.10534336E+05                                 9.335350                            7.152080      -0.124144       1.936461                    0.999117      29.772791      87.797258       0.595414       0.432801      -1.047560      -0.005902      -0.029984       0.011340       0.032596      -0.006679       0.022820       0.000344      -0.013838       0.001310      -0.027322       0.006338       0.020984             10.701235      12.430873      -0.061822      -3.288335       6.829427      -3.306686      12.843404           0.000002
          104              C       7.477949      13.877363       5.761748      -0.140222      35.019927 0.45696012E+03  0.10933934E+05                                 9.433111                            7.228953      -0.083370       1.943050                    0.998945      30.306055      89.386678       0.596904       0.428848      -1.050978       0.017408      -0.009137      -0.026472       0.032975      -0.009448       0.002550       0.009933       0.019029      -0.055766      -0.023856       0.001099       0.022757             10.799332      11.219807      -0.063123      -2.802327       6.972323      -3.963732      14.205867           0.000002
          105              C       8.071566      13.095031       6.761457       0.061984      36.223866 0.42524788E+03  0.99058966E+04                                 9.587522                            6.914084      -0.097251       1.974469                    0.999383      26.938206      76.164707       0.623729       0.421559      -1.064860      -0.001164      -0.011138      -0.013121       0.017250      -0.000658      -0.016748      -0.006283      -0.005876       0.006283      -0.018977       0.001602       0.017376             11.724653      13.026104       0.731316      -4.642514       7.109122      -4.433443      15.038731          -0.000000
          106              C       9.430774      12.810393       6.643440      -0.147117      34.851216 0.47599347E+03  0.11498396E+05                                 9.383214                            7.370725      -0.086479       1.938550                    0.999032      30.540840      90.310406       0.592406       0.428007      -1.052203       0.001614       0.000499      -0.031698       0.031743      -0.004656       0.019280      -0.009768      -0.018677       0.015390      -0.024536       0.000257       0.024279             10.660362      13.226077       0.182557      -3.157608       6.342935      -2.979513      12.412074          -0.000001
          107              C      10.165822      13.269125       5.561664      -0.111952      34.012454 0.45516275E+03  0.10869482E+05                                 9.224075                            7.204004       0.004242       1.970972                    0.999654      29.933840      87.918309       0.599862       0.427575      -1.052797      -0.028234      -0.004909       0.004706       0.029041      -0.011161       0.001581       0.013988       0.011049      -0.066054      -0.028660       0.004290       0.024370             10.442361      11.510604       0.069648      -2.063152       6.594629      -3.729632      13.221849           0.000000
          108              C       7.259494      12.527515       7.866647       0.082342      34.919828 0.41832971E+03  0.97049099E+04                                 9.374499                            6.869093      -0.037281       1.996524                    0.999143      26.605117      75.070183       0.624197       0.422972      -1.063965      -0.012126      -0.010715      -0.008823       0.018431       0.010199       0.003915      -0.006270       0.031853       0.005636      -0.021983       0.003746       0.018238             11.349984      11.670357       0.166527      -6.103614       8.757617      -3.600424      13.621979          -0.000000
          109              C       6.096165      13.160218       8.310095      -0.159713      33.210260 0.45871367E+03  0.10953527E+05                                 8.990723                            7.162265       0.088187       1.993358                    0.999553      30.215826      88.162297       0.611651       0.419363      -1.060044      -0.016071      -0.028040      -0.000599       0.032325      -0.007740       0.014865      -0.013158      -0.037381      -0.009138      -0.026569      -0.003474       0.030043             10.041532      11.250794      -0.442677      -4.718002       8.090129      -1.886312      10.783672           0.000001
          110              C       5.290070      12.557706       9.259665      -0.110019      32.778856 0.46720329E+03  0.11235661E+05                                 8.998900                            7.297246      -0.016050       1.959636                    0.999655      30.251600      89.309043       0.595895       0.427409      -1.052377       0.017924      -0.020178      -0.024346       0.036347      -0.018127       0.007119       0.015421       0.024745      -0.025446      -0.030676       0.004459       0.026217              9.935584      10.013905      -0.163464      -3.413157       9.502281      -2.831906      10.290567          -0.000001
          111              C       5.621407      11.314315       9.798188      -0.050874      36.231845 0.46949580E+03  0.11223298E+05                                 9.583511                            7.268225      -0.095398       1.972623                    0.999040      28.100484      80.782491       0.607241       0.421945      -1.063416       0.025478       0.016885      -0.043712       0.053338      -0.004718       0.007800      -0.001392      -0.000302       0.004402      -0.008612      -0.001266       0.009878             11.277458      12.522007       0.763145      -5.004246      10.377154      -3.661999      10.933214          -0.000002
          112              C       6.803992      10.709899       9.398257      -0.068723      32.761460 0.45532068E+03  0.10918849E+05                                 9.193894                            7.348801      -0.222715       1.914796                    0.998260      29.609269      88.321528       0.574248       0.444782      -1.038201      -0.008325       0.014215      -0.024839       0.029805      -0.003725       0.028255       0.006739      -0.017077       0.011126      -0.033711       0.007445       0.026266             10.385484      11.891938      -0.257507      -4.337957       8.786744      -2.521716      10.477770          -0.000003
          113              C       7.610088      11.310795       8.445612      -0.136228      33.189489 0.47056769E+03  0.11344724E+05                                 9.134662                            7.358882      -0.073310       1.954402                    0.998365      30.088778      89.139736       0.588710       0.431552      -1.049117      -0.024733      -0.010336       0.006861       0.027670      -0.003402       0.009330       0.010525       0.037713      -0.009624      -0.024158       0.000460       0.023698             10.179825      10.224018      -0.089307      -3.953574       9.281286      -3.354206      11.034172          -0.000002
          114              C       4.711728      10.639714      10.758637       0.603437      23.149092 0.25632471E+03  0.53665013E+04                                 7.585045                            5.745474      -0.129968       2.010520                    0.999508      22.839067      65.315919       0.605777       0.482939      -1.009072      -0.043366      -0.032254       0.041501       0.068142       0.001852       0.065939       0.048449       0.013516       0.109541      -0.075107      -0.021721       0.096828              8.823175       9.583140      -0.078728      -3.087669       9.013622      -2.442400       7.872763          -0.000001
          115              C       3.439516       2.953842       1.293685       0.126226      27.942757 0.36973161E+03  0.83942746E+04                                 8.283264                            6.626073      -0.141785       1.978598                    0.998030      26.398584      75.956448       0.605832       0.445305      -1.040660      -0.033818       0.010893      -0.035002       0.049875      -0.025739      -0.010758       0.021555       0.015895       0.067461      -0.040378      -0.001315       0.041694              9.319210       9.302729       2.015871       1.704081      11.988239      -2.012452       6.666663          -0.000001
          116              C       4.193819       4.120510       1.298415      -0.192353      31.875306 0.44005632E+03  0.10367690E+05                                 8.700005                            6.978989       0.245500       2.057742                    0.999101      29.462081      84.537138       0.626360       0.415057      -1.066043       0.003213      -0.018104       0.001863       0.018481      -0.000801      -0.001457       0.010562       0.026833       0.034562      -0.022464       0.007306       0.015158              9.787077       8.513088       2.323064       1.366743      14.497222      -2.205310       6.350922           0.000003
          117              C       3.768857       5.227234       0.572343       0.182343      31.064941 0.38056673E+03  0.86132513E+04                                 8.751653                            6.591461      -0.082787       2.001088                    0.999259      25.122183      69.770860       0.632129       0.428118      -1.061888       0.020312       0.022001      -0.010834       0.031843       0.018570      -0.017839       0.007344      -0.007559       0.001434      -0.030444       0.009193       0.021251             10.626805      10.451491       4.553982       1.554956      15.507752      -1.306912       5.921171           0.000001
          118              C       5.908916      10.484046      23.489729      -0.210883      33.407313 0.47330653E+03  0.11367133E+05                                 8.990241                            7.254510       0.109028       2.003815                    0.999078      30.293945      88.043919       0.611636       0.416970      -1.063774       0.001503      -0.011836      -0.016313       0.020211      -0.005298       0.000965      -0.012427      -0.026659       0.016286      -0.017170      -0.004147       0.021317             10.086604      11.040363       3.217100       2.083799      13.317983      -0.175010       5.901465           0.000002
          119              C       5.154613       9.317379      23.484999       0.084171      28.565717 0.37931484E+03  0.86548694E+04                                 8.290925                            6.619282      -0.002330       2.004996                    0.999192      27.088450      77.775689       0.619715       0.433165      -1.049359       0.039079      -0.039457       0.011561       0.056725      -0.017816      -0.003640       0.004389       0.019200       0.084430      -0.034368       0.004927       0.029441              9.376533       9.814239       2.787842       1.871348      12.214998      -0.861615       6.100361           0.000000
          120              C       4.595536       6.490148       0.605454      -0.222934      28.816883 0.41858784E+03  0.97750285E+04                                 8.229958                            6.762865       0.015254       1.995281                    0.998980      29.369540      84.907801       0.640131       0.409738      -1.065582       0.025526      -0.023333      -0.081436       0.088475      -0.000902      -0.009705      -0.015185       0.018031       0.030598      -0.022433       0.000850       0.021583              9.683540       9.717823       4.213214      -1.275220      12.707902      -0.268868       6.624896           0.000002
          121              C       3.703779       8.086917       8.488656       0.566438      24.045410 0.26274201E+03  0.54995188E+04                                 7.622476                            5.707978      -0.046804       2.028515                    0.999618      22.846472      63.972363       0.629281       0.465014      -1.025224       0.008214      -0.013585       0.058742       0.060849       0.020982      -0.017120       0.037404      -0.145845      -0.151050      -0.076318      -0.032433       0.108750              8.986129      10.179577      -0.807679       2.105675       4.881661      -2.400121      11.897150           0.000001
          122              C       2.920923       8.466800       7.267815      -0.027736      36.673321 0.44246100E+03  0.10381761E+05                                 9.559412                            6.986909      -0.001027       2.002450                    0.999378      27.426244      77.147524       0.630933       0.413739      -1.072727      -0.021799       0.016258      -0.031908       0.041924      -0.010204      -0.013561       0.004575       0.005884       0.002056      -0.013883      -0.006228       0.020110             11.556254      12.659040      -0.281900       4.077504       6.798413      -4.045011      15.211307          -0.000000
          123              C       8.205700       8.167680       7.151218      -0.097855      34.354941 0.44511127E+03  0.10591528E+05                                 9.358543                            7.169025      -0.130827       1.933574                    0.999108      29.837015      88.053367       0.594474       0.432995      -1.047381      -0.004027       0.029278      -0.011834       0.031835       0.006118      -0.023139       0.000037      -0.012594       0.000553      -0.027127       0.005779       0.021348             10.729122      12.468852       0.059081       3.304821       6.843571      -3.312627      12.874943           0.000002
          124              C       7.477956       8.605127       6.063529      -0.138136      34.909384 0.45506280E+03  0.10877114E+05                                 9.412021                            7.212201      -0.084076       1.943778                    0.998986      30.249381      89.169995       0.597817       0.428643      -1.051114       0.017349       0.009226       0.028126       0.034310       0.009291      -0.001272       0.009302       0.018783      -0.053978      -0.022607       0.000250       0.022357             10.774910      11.204285       0.065371       2.796449       6.955563      -3.950413      14.164881           0.000003
          125              C       8.071571       9.387459       5.063820       0.060430      36.265006 0.42587466E+03  0.99232982E+04                                 9.590935                            6.916782      -0.088832       1.976501                    0.999411      26.958400      76.211180       0.623985       0.421267      -1.065136      -0.001002       0.011102       0.014447       0.018247       0.002149       0.017845      -0.005207      -0.007158       0.006240      -0.020510       0.003133       0.017377             11.728619      13.030109      -0.731015       4.643169       7.111573      -4.435263      15.044174          -0.000001
          126              C       9.430779       9.672097       5.181836      -0.146938      34.833885 0.47574861E+03  0.11490835E+05                                 9.381022                            7.369983      -0.092358       1.937151                    0.999039      30.526093      90.256025       0.592305       0.428141      -1.052136       0.000521      -0.002345       0.030871       0.030964       0.006360      -0.017880      -0.010130      -0.018597       0.014900      -0.023152      -0.001298       0.024450             10.657267      13.223123      -0.182633       3.156713       6.341401      -2.977730      12.407277          -0.000001
          127              C       3.525827       9.213365       6.263612      -0.110142      33.942839 0.45392492E+03  0.10832066E+05                                 9.210847                            7.194137       0.005650       1.971888                    0.999657      29.895724      87.761879       0.600308       0.427567      -1.052848      -0.026645       0.005855      -0.004489       0.027648       0.011766      -0.001179       0.014095       0.010608      -0.067843      -0.029107       0.003840       0.025267             10.426727      11.497205      -0.067801       2.057936       6.585258      -3.722391      13.197716          -0.000000
          128              C       7.259499       9.954975       3.958630       0.083751      34.874112 0.41774871E+03  0.96870042E+04                                 9.362523                            6.861634      -0.037379       1.996868                    0.999101      26.583875      74.966310       0.624972       0.422641      -1.064290      -0.012044       0.010618       0.008741       0.018281      -0.008824      -0.002727      -0.005642       0.034370       0.008052      -0.022172       0.004075       0.018097             11.334099      11.654547      -0.165551       6.093657       8.746225      -3.594006      13.601526          -0.000000
          129              C       6.096172       9.322272       3.515182      -0.162092      33.294579 0.46014659E+03  0.10996456E+05                                 9.007511                            7.175234       0.083841       1.991643                    0.999552      30.259780      88.329265       0.610861       0.419573      -1.059898      -0.016770       0.027466       0.000762       0.032190       0.006409      -0.015759      -0.011973      -0.038825      -0.010286      -0.027890      -0.001386       0.029276             10.061447      11.275560       0.440302       4.732883       8.099247      -1.888589      10.809534           0.000001
          130              C       5.290075       9.924784       2.565612      -0.110740      32.815447 0.46784702E+03  0.11255957E+05                                 9.006329                            7.302534      -0.017546       1.958835                    0.999682      30.281367      89.440485       0.595598       0.427439      -1.052270       0.020139       0.020792       0.025017       0.038259       0.016757      -0.007710       0.015492       0.022056      -0.024928      -0.029817       0.005590       0.024228              9.943976      10.023036       0.164602       3.416470       9.509746      -2.833465      10.299147          -0.000001
          131              C       5.621410      11.168175       2.027089      -0.050986      36.259459 0.46992458E+03  0.11236383E+05                                 9.587590                            7.271302      -0.101287       1.970750                    0.999008      28.118629      80.851232       0.607128       0.421917      -1.063408       0.025976      -0.017297       0.043343       0.053409       0.003345      -0.008548      -0.000931       0.000361       0.007487      -0.008616      -0.001537       0.010152             11.281651      12.525421      -0.763334       5.005158      10.382048      -3.664087      10.937484          -0.000002
          132              C       6.803993      11.772591       2.427020      -0.069807      32.772740 0.45555535E+03  0.10924794E+05                                 9.192283                            7.348282      -0.220307       1.915666                    0.998152      29.613384      88.306308       0.574609       0.444490      -1.038475      -0.007541      -0.012832       0.025142       0.029217       0.002157      -0.029092       0.006787      -0.016142       0.008956      -0.033928       0.006688       0.027240             10.382908      11.891491       0.258878       4.337383       8.782805      -2.518589      10.474428          -0.000003
          133              C       7.610089      11.171695       3.379664      -0.134084      33.106236 0.46901843E+03  0.11297793E+05                                 9.119502                            7.347064      -0.074384       1.954647                    0.998359      30.040199      88.951356       0.589160       0.431588      -1.049119      -0.025078       0.010487      -0.007174       0.028113       0.003999      -0.008779       0.010211       0.039579      -0.010977      -0.024564       0.000180       0.024384             10.162042      10.211185       0.093333       3.946738       9.263935      -3.343551      11.011006          -0.000002
          134              C       4.711729      11.842776       1.066640       0.599894      23.207640 0.25708504E+03  0.53859505E+04                                 7.594517                            5.752056      -0.135355       2.008470                    0.999499      22.870635      65.409541       0.605787       0.482615      -1.009327      -0.040692       0.032708      -0.040434       0.066034      -0.003022      -0.066575       0.048714       0.012418       0.112578      -0.074979      -0.023278       0.098257              8.834404       9.594896       0.077693       3.092717       9.025119      -2.446769       7.883199          -0.000001
          135              C       6.759509       6.313191      10.531591       0.126768      27.913324 0.36919785E+03  0.83793896E+04                                 8.279349                            6.622498      -0.142760       1.978707                    0.997986      26.378962      75.895165       0.605811       0.445467      -1.040533      -0.033447      -0.009871       0.035393       0.049687       0.026171       0.011254       0.020953       0.015941       0.068812      -0.040681      -0.001283       0.041964              9.315115       9.296477      -2.012221      -1.703696      11.984276      -2.013681       6.664592          -0.000001
          136              C       7.513814       5.146523      10.526861      -0.192531      31.895687 0.44042920E+03  0.10378492E+05                                 8.703771                            6.982266       0.243450       2.056728                    0.999109      29.474516      84.576252       0.626181       0.415095      -1.066037       0.004173       0.017594      -0.002645       0.018275       0.000781       0.001781       0.010064       0.027647       0.034395      -0.022537       0.007553       0.014984              9.791730       8.514346      -2.324555      -1.365468      14.507850      -2.207100       6.352995           0.000003
          137              C       7.088856       4.039799      11.252933       0.182911      31.062842 0.38051511E+03  0.86124511E+04                                 8.755320                            6.593842      -0.092294       1.998190                    0.999271      25.116817      69.774911       0.631560       0.428486      -1.061579       0.020255      -0.022134       0.010569       0.031810      -0.017938       0.018492       0.006729      -0.009665       0.002158      -0.030491       0.009292       0.021199             10.631999      10.456879      -4.557336      -1.555799      15.515972      -1.306906       5.923147           0.000001
          138              C       5.908927       4.101596      11.986100      -0.209568      33.326363 0.47179516E+03  0.11320427E+05                                 8.969668                            7.237180       0.125260       2.008894                    0.999070      30.250549      87.843137       0.613169       0.416310      -1.064322       0.001417       0.012703       0.015820       0.020338       0.003585      -0.001301      -0.012005      -0.025418       0.014220      -0.015583      -0.004654       0.020238             10.063433      11.012270      -3.206092      -2.079120      13.288863      -0.177768       5.889165           0.000002
          139              C       5.154622       5.268263      11.990830       0.079841      28.691485 0.38147522E+03  0.87165791E+04                                 8.313654                            6.636670       0.006199       2.006370                    0.999161      27.166329      78.056338       0.619100       0.432978      -1.049467       0.040752       0.040024      -0.012231       0.058414       0.019606       0.004885       0.004898       0.020080       0.085096      -0.036252       0.005844       0.030408              9.403520       9.838789      -2.798628      -1.874000      12.256943      -0.864707       6.114829           0.000000
          140              C       7.915537       2.776885      11.219822      -0.222522      28.807454 0.41840948E+03  0.97704301E+04                                 8.231391                            6.763957       0.008254       1.993398                    0.998975      29.365087      84.910292       0.639680       0.410045      -1.065316       0.026885       0.021831       0.079604       0.086811       0.003031       0.011505      -0.014630       0.016761       0.026663      -0.022709       0.001441       0.021268              9.685505       9.720065      -4.213786       1.276272      12.711268      -0.268567       6.625183           0.000002
          141              N      11.020382      15.642020      23.090035      -0.241823      36.597525 0.55879412E+03  0.13719632E+05                                 9.177883                            7.635062      -0.073122       2.003373                    0.997384      28.159052      77.654521       0.637692       0.391205      -1.102096      -0.092169      -0.118575       0.009020       0.150454      -0.053565       0.035543      -0.018912       0.031539       0.052961      -0.065214      -0.009618       0.074832             10.235731      11.355975       2.238969       1.847221      11.816377      -2.142064       7.534841          -0.000002
          142              N       7.700389      12.159079      12.385795      -0.241147      36.561225 0.55807108E+03  0.13696803E+05                                 9.170174                            7.628713      -0.071933       2.004064                    0.997398      28.142829      77.583532       0.638164       0.391061      -1.102249      -0.093209       0.119793      -0.007953       0.151992       0.053547      -0.036371      -0.018265       0.032263       0.053997      -0.065637      -0.009558       0.075195             10.226853      11.345080      -2.233751      -1.847078      11.805830      -2.140812       7.529648          -0.000002
          143              N       2.259588       2.892046       0.560518      -0.241823      36.597526 0.55879413E+03  0.13719632E+05                                 9.177883                            7.635062      -0.073122       2.003373                    0.997384      28.159052      77.654524       0.637692       0.391205      -1.102096       0.092169       0.118575      -0.009020       0.150454      -0.053565       0.035543      -0.018912       0.031539       0.052961      -0.065214      -0.009618       0.074832             10.235731      11.355975       2.238970       1.847221      11.816378      -2.142064       7.534841          -0.000002
          144              N       5.579581       6.374987      11.264758      -0.241147      36.561229 0.55807116E+03  0.13696806E+05                                 9.170174                            7.628714      -0.071934       2.004064                    0.997398      28.142831      77.583537       0.638164       0.391061      -1.102249       0.093209      -0.119793       0.007953       0.151992       0.053547      -0.036371      -0.018265       0.032263       0.053997      -0.065637      -0.009558       0.075195             10.226853      11.345081      -2.233752      -1.847078      11.805830      -2.140812       7.529648          -0.000002
          145              O       6.962676      17.086560      21.363308      -0.581947      37.129368 0.57933507E+03  0.14163922E+05                                 8.766382                            7.395639       0.437865       2.188944                    0.995896      27.894016      73.508597       0.707619       0.354040      -1.145022      -0.014240       0.012074      -0.029414       0.034839      -0.020790       0.031759      -0.001526      -0.020377       0.153764      -0.055569      -0.006876       0.062445              9.817456       8.225945      -0.666199       0.545922       6.189528      -2.650798      15.036895          -0.000002
          146              O      11.667117      17.320787      20.281059      -0.554340      31.812583 0.49550415E+03  0.11664679E+05                                 7.901639                            6.881747       0.705529       2.277739                    0.996088      27.404607      71.155481       0.725938       0.358411      -1.140090       0.005707       0.012689      -0.005230       0.014864      -0.002357       0.008563       0.039316       0.001774      -0.274700      -0.102612       0.047198       0.055414              8.492706      13.200821       0.587242      -0.700166       5.359428      -0.648894       6.917870          -0.000000
          147              O       8.216321       9.001336      12.393836      -0.551593      38.942007 0.61532410E+03  0.15310398E+05                                 9.134053                            7.720633       0.059628       2.077575                    0.993597      27.805493      74.527626       0.677627       0.363273      -1.134837      -0.014810      -0.022490      -0.005327       0.027450       0.001095       0.057455      -0.004666      -0.098727      -0.001352      -0.087283       0.036770       0.050513             10.192435       7.414076      -0.100116       0.444920      15.294409      -3.299116       7.868821          -0.000004
          148              O       3.020523       7.312029      12.623719      -0.558630      40.719766 0.60758541E+03  0.15054162E+05                                 9.410268                            7.641115       0.152526       2.106902                    0.994339      27.747908      73.960616       0.685993       0.360361      -1.138326      -0.011050       0.026302       0.008416       0.029744      -0.021390      -0.007320       0.038946       0.082221       0.034169      -0.068794       0.018093       0.050701             10.749494      15.066947      -2.556135      -4.582945       7.754948       0.351210       9.426588          -0.000003
          149              O      10.282687      10.714539      14.112521      -0.582908      37.089789 0.57856654E+03  0.14138851E+05                                 8.755231                            7.386721       0.445939       2.191696                    0.995835      27.888913      73.451873       0.708702       0.353656      -1.145461      -0.013093      -0.011864       0.029828       0.034668       0.020705      -0.032427      -0.000821      -0.019879       0.149114      -0.055199      -0.006273       0.061472              9.804292       8.215094       0.665535      -0.546624       6.181867      -2.646072      15.015916          -0.000002
          150              O       8.347126      10.480312      15.194771      -0.552507      31.805713 0.49533957E+03  0.11660383E+05                                 7.902769                            6.882378       0.704610       2.277581                    0.995948      27.392182      71.132823       0.725590       0.358596      -1.139890       0.007736      -0.012469       0.006429       0.016020       0.002830      -0.007400       0.039967       0.004414      -0.278142      -0.103938       0.048867       0.055070              8.494315      13.204490      -0.587573       0.700886       5.360117      -0.648704       6.918337          -0.000000
          151              O       8.216322       5.584306      23.081994      -0.550398      38.851677 0.61352303E+03  0.15253159E+05                                 9.116967                            7.706965       0.069121       2.080918                    0.993549      27.773745      74.392440       0.678594       0.363051      -1.135103      -0.013938       0.023839       0.005473       0.028152      -0.000538      -0.056981      -0.004406      -0.099150      -0.002855      -0.086944       0.036024       0.050920             10.172219       7.398597       0.100248      -0.444445      15.263152      -3.292193       7.854907          -0.000004
          152              O       9.660520       7.273613      22.852110      -0.555280      40.590268 0.60521300E+03  0.14979894E+05                                 9.388719                            7.625083       0.160234       2.109786                    0.994400      27.700419      73.782584       0.686900       0.360257      -1.138471      -0.012911      -0.028246      -0.008830       0.032287       0.022812       0.007954       0.039743       0.082682       0.031065      -0.069649       0.017091       0.052558             10.723399      15.029745       2.548913       4.569920       7.736378       0.350853       9.404075          -0.000003
          153              O       6.317294       1.447506       2.287245      -0.581947      37.129366 0.57933506E+03  0.14163921E+05                                 8.766382                            7.395639       0.437865       2.188944                    0.995896      27.894016      73.508596       0.707619       0.354040      -1.145022       0.014240      -0.012074       0.029414       0.034839      -0.020790       0.031759      -0.001526      -0.020377       0.153764      -0.055569      -0.006876       0.062445              9.817456       8.225944      -0.666199       0.545922       6.189528      -2.650798      15.036894          -0.000002
          154              O       1.612853       1.213279       3.369494      -0.554340      31.812581 0.49550412E+03  0.11664678E+05                                 7.901639                            6.881746       0.705529       2.277738                    0.996088      27.404607      71.155480       0.725938       0.358411      -1.140090      -0.005707      -0.012689       0.005230       0.014864      -0.002357       0.008563       0.039316       0.001774      -0.274700      -0.102612       0.047198       0.055414              8.492706      13.200821       0.587242      -0.700166       5.359428      -0.648894       6.917870          -0.000000
          155              O       5.063649       9.532730      11.256717      -0.551593      38.942005 0.61532405E+03  0.15310396E+05                                 9.134052                            7.720633       0.059628       2.077575                    0.993597      27.805492      74.527622       0.677627       0.363273      -1.134837       0.014810       0.022490       0.005327       0.027450       0.001095       0.057455      -0.004666      -0.098727      -0.001352      -0.087283       0.036770       0.050513             10.192435       7.414076      -0.100116       0.444920      15.294408      -3.299116       7.868821          -0.000004
          156              O      10.259447      11.222037      11.026834      -0.558630      40.719768 0.60758545E+03  0.15054164E+05                                 9.410269                            7.641115       0.152526       2.106902                    0.994339      27.747909      73.960620       0.685993       0.360361      -1.138326       0.011051      -0.026302      -0.008416       0.029744      -0.021390      -0.007320       0.038946       0.082221       0.034169      -0.068794       0.018093       0.050701             10.749495      15.066948      -2.556135      -4.582945       7.754948       0.351210       9.426588          -0.000003
          157              O       2.997283       7.819527       9.538032      -0.582908      37.089790 0.57856656E+03  0.14138851E+05                                 8.755232                            7.386721       0.445938       2.191696                    0.995835      27.888913      73.451874       0.708702       0.353656      -1.145461       0.013093       0.011864      -0.029828       0.034668       0.020705      -0.032427      -0.000821      -0.019879       0.149114      -0.055199      -0.006273       0.061473              9.804293       8.215095       0.665535      -0.546624       6.181867      -2.646073      15.015916          -0.000002
          158              O       4.932844       8.053754       8.455782      -0.552507      31.805717 0.49533966E+03  0.11660385E+05                                 7.902770                            6.882379       0.704610       2.277581                    0.995948      27.392183      71.132829       0.725589       0.358596      -1.139890      -0.007736       0.012469      -0.006429       0.016020       0.002830      -0.007400       0.039967       0.004414      -0.278142      -0.103938       0.048867       0.055070              8.494316      13.204492      -0.587573       0.700886       5.360118      -0.648704       6.918338          -0.000000
          159              O       5.063648      12.949760       0.568559      -0.550398      38.851675 0.61352300E+03  0.15253158E+05                                 9.116967                            7.706965       0.069121       2.080918                    0.993549      27.773744      74.392439       0.678594       0.363051      -1.135103       0.013938      -0.023839      -0.005473       0.028152      -0.000538      -0.056981      -0.004406      -0.099150      -0.002855      -0.086944       0.036024       0.050920             10.172219       7.398597       0.100248      -0.444445      15.263153      -3.292193       7.854907          -0.000005
          160              O       3.619450      11.260453       0.798443      -0.555280      40.590269 0.60521301E+03  0.14979895E+05                                 9.388720                            7.625083       0.160234       2.109786                    0.994400      27.700419      73.782586       0.686900       0.360257      -1.138471       0.012911       0.028246       0.008830       0.032287       0.022812       0.007954       0.039743       0.082682       0.031065      -0.069649       0.017091       0.052558             10.723400      15.029746       2.548914       4.569920       7.736379       0.350853       9.404076          -0.000003

******************************************************
Auxiliary information for the entire system
The total spin magnetic moment of the unit cell is   -0.000013
The total net atomic charge of the unit cell is   -0.000000
Accuracy of reproducing the electrostatic potential in the unit cell:
  The inner radius (bohr) =    5.0000
  The outer radius (bohr) =   12.0000
  Valid grid points have density less than (e/(bohr^3)) =    0.0001
  The number of valid grid points were=        59432
  The rms potential error without charges in kcal/mol is=      4.13053
  The rms potential error with partial charges in kcal/mol is=      0.45055
  The RRMSE value at monopole order=      0.10908
  The rms potential error with partial charges and cloud penetration in kcal/mol is=      0.46209
  The RRMSE value at monopole order with cloud penetration is=      0.11187
  The rms potential error with partial charges and atomic dipoles in kcal/mol is=      0.26794
  The RRMSE value at dipole order=      0.06487
  The rms potential error with partial charges, atomic dipoles and cloud penetration in kcal/mol is=      0.26180
  The RRMSE value at dipole order with cloud penetration=      0.06338

******************************************************
The electron densities and ab initio electrostatic potential were computed in VASP using the PBE functional and
projector augmented wave method. See the main text of the journal article for a description of computational details.
The atomic charges, dipoles, and quadrupoles were computed with the DDEC6 method as described in
(a) T. A. Manz and N. Gabaldon Limas, RSC Adv. 6 (2016) 47771-47801 DOI: 10.1039/c6ra04656h
(b) N. Gabaldon Limas and T. A. Manz, RSC Adv. 8 (2018) 2678-2707 DOI: 10.1039/c7ra11829e.
For each atom in the material, the electron cloud parameters were fit to the spherically averaged atom-in-material
electron density using radial positions for which this density was between 10^-4 and 10^-2 electrons per cubic bohr.
The polarizabilities, dispersion coefficients, and quantum Drude oscillator (QDO) parameters were fit using the MCLF method.
The magnetic structure of the system was optimized in VASP from the default ferromagnetic initial guess using spin polarization.
The atomic spin moments (ASMs) were computed on this optimized magnetic structure using the DDEC6 partition as inputs
to the method of T. A. Manz and D. S. Sholl, J. Chem. Theory Comput. 7 (2011) 4146-4164 DOI: 10.1021/ct200539n.
The RMSE and RRMSE were computed using a uniform grid with Ewald summation.
