# Supplementary material for: A collection of forcefield precursors for metal–organic frameworks
Source: RSC Adv. 2019 Nov 13;9(63):36492–507. doi: 10.1039/c9ra07327b (PMC9075174; doi:10.1039/c9ra07327b)
Supplement: RA-009-C9RA07327B-s4803 [file RA-009-C9RA07327B-s4803.xyz]

  154
jmolscript: load "" {1 1 1} spacegroup "x,y,z" unitcell [{     13.583500     0.000000     0.000000 }, {      2.911763    13.267747     0.000000 }, {     -8.201092    -6.596440    12.708740 }]
N     -5.206169    -4.089182    11.014665    -0.213183
N     -2.967103     5.394740    10.610527    -0.211925
N      9.303749     7.581679     8.048445    -0.213184
N     -0.439683     7.427636     8.452583    -0.211928
N     13.500340    10.760489     1.694075    -0.213206
N     11.261274     1.276567     2.098213    -0.211934
N     -1.009578    -0.910372     4.660295    -0.213206
N      8.733854    -0.756329     4.256157    -0.211936
C     -6.165929    -3.248518    11.291715     0.072322
C     -5.981997    -2.036410    12.000863    -0.219564
C     -3.983750    -3.789895    11.498868     0.027715
C     -3.724433    -2.624225    12.208016    -0.204403
C     -4.717319    -1.714058    12.432960     0.127806
C      3.767114     6.191929     0.406680    -0.085629
C     -4.187915     0.724277    12.338916     0.088509
C      4.320606     8.527270     0.255446    -0.091768
C      4.384282     8.615634     1.652136     0.084493
C      4.131285     7.476899     2.429911    -0.048656
C      3.830469     6.260369     1.795745     0.088945
C     -4.239256     0.656759    10.812596    -0.496965
C      3.593806     5.003663     2.611646    -0.495291
C      4.746919     9.934333     2.288844    -0.504816
C     -3.576095     3.158977    12.136847     0.132582
C     -4.559947     3.901598    11.559870    -0.200522
C     -4.227435     5.043106    10.822763     0.043413
C     -2.278112     3.527783    11.899193    -0.217882
C     -2.017468     4.648633    11.130314     0.060034
C      8.688360     8.699334     7.771395     0.072320
C      7.465001     8.779505     7.062247    -0.219566
C      8.749380     6.451831     7.564242     0.027711
C      7.555219     6.448415     6.855094    -0.204406
C      6.879045     7.613324     6.630150     0.127802
C      5.539202     7.617284     5.947690    -0.085631
C      4.383907     7.618908     6.724194     0.088510
C      3.139500     7.577263     6.098924    -0.091768
C      3.039540     7.534009     4.702234     0.084494
C      4.206038     7.537026     3.924459    -0.048656
C      5.458772     7.570073     4.558625     0.088947
C      4.460860     7.654583     8.250514    -0.496967
C      6.736997     7.531847     3.742724    -0.495293
C      1.673760     7.462478     4.065526    -0.504817
C      1.874653     7.543214     6.926263     0.132576
C      1.360193     8.663384     7.503240    -0.200523
C      0.173942     8.583295     8.240347     0.043409
C      1.236183     6.354460     7.163917    -0.217884
C      0.085516     6.340140     7.932796     0.060032
C     14.460100     9.919825     1.417025     0.072329
C     14.276168     8.707717     0.707877    -0.219561
C     12.277921    10.461202     1.209872     0.027718
C     12.018604     9.295532     0.500724    -0.204391
C     13.011490     8.385365     0.275780     0.127795
C      4.527057     0.479378    12.302060    -0.085625
C     12.482086     5.947030     0.369824     0.088504
C      3.973565    -1.855963    12.453294    -0.091767
C      3.909889    -1.944327    11.056604     0.084491
C      4.162886    -0.805592    10.278829    -0.048657
C      4.463702     0.410938    10.912995     0.088943
C     12.533427     6.014548     1.896144    -0.496964
C      4.700365     1.667644    10.097094    -0.495293
C      3.547252    -3.263026    10.419896    -0.504815
C     11.870266     3.512330     0.571893     0.132587
C     12.854118     2.769709     1.148870    -0.200517
C     12.521606     1.628201     1.885977     0.043432
C     10.572283     3.143524     0.809547    -0.217875
C     10.311639     2.022674     1.578426     0.060042
C     -0.394189    -2.028027     4.937345     0.072329
C      0.829170    -2.108198     5.646493    -0.219561
C     -0.455209     0.219476     5.144498     0.027719
C      0.738952     0.222892     5.853646    -0.204393
C      1.415126    -0.942017     6.078590     0.127795
C      2.754969    -0.945977     6.761050    -0.085626
C      3.910264    -0.947601     5.984546     0.088505
C      5.154671    -0.905956     6.609816    -0.091767
C      5.254631    -0.862702     8.006506     0.084491
C      4.088133    -0.865719     8.784281    -0.048658
C      2.835399    -0.898766     8.150115     0.088944
C      3.833311    -0.983276     4.458226    -0.496964
C      1.557174    -0.860540     8.966016    -0.495294
C      6.620411    -0.791171     8.643214    -0.504815
C      6.419518    -0.871907     5.782477     0.132584
C      6.933978    -1.992077     5.205500    -0.200518
C      8.120229    -1.911988     4.468393     0.043429
C      7.057988     0.316847     5.544823    -0.217876
C      8.208655     0.331167     4.775944     0.060042
H      6.540736    -3.464316    10.999414     0.079227
H     -6.713718    -1.458095    12.172431     0.112959
H     -3.271697    -4.399326    11.348905     0.079705
H     -2.850127    -2.460718    12.539714     0.119884
H     -4.098784    -0.268197    10.521566     0.156085
H     -3.537838     1.227491    10.436417     0.155219
H     -5.116018     0.967638    10.502503     0.160489
H      2.840146     4.502353     2.232926     0.153076
H      3.387498     5.248528     3.538113     0.152156
H      4.399729     4.445698     2.592583     0.159061
H      4.593757     9.885434     3.254708     0.145613
H      4.190638    10.645021     1.906311     0.157067
H      5.691087    10.132181     2.117276     0.157283
H      8.114374     3.644488    11.656456     0.116160
H      8.661259     5.583375    10.464377     0.080055
H     -1.560838     3.018698    12.258851     0.117917
H     -1.113083     4.890962    10.970184     0.078812
H      6.175338    -3.758220     8.063696     0.079228
H      7.056980     9.618185     6.890679     0.112959
H      9.192009     5.625692     7.714205     0.079705
H      7.208097     5.629481     6.523396     0.119887
H      5.334204     7.319103     8.541544     0.156085
H      3.753039     7.091812     8.626693     0.155220
H      4.345151     8.577605     8.560607     0.160490
H      7.388208     8.160527     4.121444     0.153078
H      6.542048     7.785849     2.816257     0.152158
H      7.109234     6.625052     3.761787     0.159064
H      1.754354     7.601598     3.099662     0.145613
H      1.098836     8.158172     4.448059     0.157068
H      1.278119     6.582669     4.237094     0.157283
H     -1.105545    -3.771433     7.406654     0.116161
H     -3.116592    -3.889985     8.598733     0.080055
H      1.579680     5.544732     6.804259     0.117918
H     -0.345044     5.508724     8.092926     0.078813
H      1.753435    10.135623     1.709326     0.079227
H     15.007889     8.129402     0.536309     0.112960
H     11.565868    11.070633     1.359835     0.079708
H     11.144298     9.132025     0.169026     0.119883
H     12.392955     6.939504     2.187174     0.156084
H     11.832009     5.443816     2.272323     0.155218
H     13.410189     5.703669     2.206237     0.160489
H      5.454025     2.168954    10.475814     0.153078
H      4.906673     1.422779     9.170627     0.152156
H      3.894442     2.225609    10.116157     0.159063
H      3.700414    -3.214127     9.454032     0.145611
H      4.103533    -3.973714    10.802429     0.157068
H      2.603084    -3.460874    10.591464     0.157283
H      0.179797     3.026819     1.052284     0.116155
H     -0.367088     1.087932     2.244363     0.080054
H      9.855009     3.652609     0.449889     0.117915
H      9.407254     1.780345     1.738556     0.078809
H      2.118833    10.429527     4.645044     0.079226
H      1.237191    -2.946878     5.818061     0.112960
H     -0.897838     1.045615     4.994535     0.079708
H      1.086074     1.041826     6.185344     0.119884
H      2.959967    -0.647796     4.167196     0.156084
H      4.541132    -0.420505     4.082047     0.155218
H      3.949020    -1.906298     4.148133     0.160489
H      0.905963    -1.489220     8.587296     0.153079
H      1.752123    -1.114542     9.892483     0.152157
H      1.184937     0.046255     8.946953     0.159064
H      6.539817    -0.930291     9.609078     0.145611
H      7.195335    -1.486865     8.260681     0.157069
H      7.016052     0.088638     8.471646     0.157283
H      9.399716    10.442740     5.302086     0.116155
H     11.410763    10.561292     4.110007     0.080053
H      6.714491     1.126575     5.904481     0.117916
H      8.639215     1.162583     4.615814     0.078809
Ag    -2.502706     7.404942     9.531555     0.168039
Ag    10.796877    -0.733635     3.177185     0.168029

The following XYZ coordinates are in angstroms. Other properties are in atomic units.
The sperically averaged electron density of each atom fit to a function of the form exp(a - br)
eigen_1, eigen_2 and eigen_3 are the three eigenvalues of traceless quadrupole moment tensor
  atom number  atomic symbol              X              Y              Z     net charge C6 coefficient C8 coefficient C10 coefficient fluctuating dipole atomic polarizability isotropic forcefield polarizability              a              b squared Pearson coefficient          <r^3>          <r^4>         wp_QDO          m_QDO          q_QDO       dipole_x       dipole_y       dipole_z         dipole            Qxy            Qxz            Qyz     Q(x^2-y^2)  Q(3z^2 - R^2)        eigen_1        eigen_2        eigen_3 static polarizability      alpha(xx)      alpha(xy)      alpha(xz)      alpha(yy)      alpha(yz)      alpha(zz) atomic spin moment
            1              N      -5.206169      -4.089182      11.014665      -0.213183      35.315989 0.50318312E+03  0.12074879E+05                                 8.974385                            7.259831       0.048587       2.029926                    0.999447      28.033914      77.266962       0.649817       0.392788      -1.097321       0.034128       0.109092       0.059006       0.128637      -0.025299       0.002036      -0.000934       0.091472      -0.001989      -0.051938      -0.000751       0.052689             10.002101      12.014445      -1.556404       0.607887      10.687478       3.433994       7.304381           0.047345
            2              N      -2.967103       5.394740      10.610527      -0.211925      35.977423 0.51006999E+03  0.12299203E+05                                 9.163903                            7.357484      -0.035702       2.003167                    0.999217      28.195040      78.259223       0.638262       0.397979      -1.092178      -0.034427      -0.097896       0.079931       0.130988      -0.016090       0.014155       0.010327       0.063462      -0.076213      -0.038371      -0.011678       0.050049             10.446898      11.562681       0.399720      -0.066222      11.887838      -4.624704       7.890175           0.043627
            3              N       9.303749       7.581679       8.048445      -0.213184      35.316503 0.50319140E+03  0.12075133E+05                                 8.974480                            7.259894       0.048561       2.029917                    0.999447      28.034178      77.267996       0.649814       0.392788      -1.097320      -0.113877      -0.009951      -0.059008       0.128643      -0.003823      -0.000463       0.002190      -0.104260      -0.002025      -0.051935      -0.000763       0.052699             10.002217      10.096840      -1.135540       3.484528      12.605364      -0.142348       7.304446           0.047355
            4              N      -0.439683       7.427636       8.452583      -0.211928      35.977881 0.51007684E+03  0.12299420E+05                                 9.164001                            7.357546      -0.035727       2.003159                    0.999217      28.195266      78.260221       0.638257       0.397980      -1.092176       0.103004       0.012644      -0.079933       0.130993      -0.001323       0.013112       0.011615      -0.071111      -0.076238      -0.038366      -0.011690       0.050056             10.447022      12.040452       0.294901      -4.531461      11.410369       0.926686       7.890247           0.043636
            5              N      13.500340      10.760489       1.694075      -0.213206      35.315523 0.50317819E+03  0.12074732E+05                                 8.974329                            7.259820       0.048571       2.029921                    0.999447      28.033674      77.266223       0.649814       0.392791      -1.097319      -0.034119      -0.109084      -0.059002       0.128626      -0.025292       0.002028      -0.000957       0.091463      -0.001930      -0.051941      -0.000731       0.052672             10.002009      12.014247      -1.556382       0.607864      10.687415       3.433974       7.304364           0.047372
            6              N      11.261274       1.276567       2.098213      -0.211934      35.976245 0.51005405E+03  0.12298704E+05                                 9.163680                            7.357362      -0.035675       2.003178                    0.999217      28.194464      78.256874       0.638269       0.397978      -1.092180       0.034416       0.097887      -0.079926       0.130975      -0.016088       0.014157       0.010356       0.063445      -0.076157      -0.038389      -0.011642       0.050031             10.446590      11.562285       0.399725      -0.066249      11.887513      -4.624529       7.889972           0.043613
            7              N      -1.009578      -0.910372       4.660295      -0.213206      35.315670 0.50318060E+03  0.12074805E+05                                 8.974357                            7.259839       0.048563       2.029918                    0.999447      28.033744      77.266495       0.649813       0.392791      -1.097318       0.113863       0.009943       0.059002       0.128627      -0.003818      -0.000496       0.002187      -0.104242      -0.001940      -0.051941      -0.000734       0.052675             10.002044      10.096688      -1.135545       3.484469      12.605064      -0.142374       7.304380           0.047375
            8              N       8.733854      -0.756329       4.256157      -0.211936      35.976503 0.51005778E+03  0.12298822E+05                                 9.163735                            7.357395      -0.035691       2.003173                    0.999217      28.194588      78.257416       0.638266       0.397979      -1.092179      -0.102991      -0.012634       0.079927       0.130977      -0.001325       0.013145       0.011609      -0.071091      -0.076168      -0.038386      -0.011648       0.050034             10.446659      12.040031       0.294903      -4.531259      11.409937       0.926612       7.890007           0.043618
            9              C      -6.165929      -3.248518      11.291715       0.072322      28.446904 0.36063408E+03  0.81375135E+04                                 8.233157                            6.429291       0.180913       2.061777                    0.999628      27.056153      77.628835       0.631525       0.429824      -1.049826       0.052112      -0.009116      -0.000071       0.052903       0.020124       0.014259      -0.026814       0.041841       0.044019      -0.050409       0.020664       0.029745              9.376550      10.658142      -0.590327       1.044431      10.672157       3.566614       6.799350           0.008846
           10              C      -5.981997      -2.036410      12.000863      -0.219564      36.286119 0.50467765E+03  0.12340979E+05                                 9.565246                            7.529192       0.026761       1.976004                    0.998308      30.996900      91.491719       0.594643       0.421225      -1.058980       0.015349      -0.003660      -0.011713       0.019652      -0.020578      -0.011937       0.003785      -0.030099      -0.019477      -0.026528      -0.004360       0.030888             11.083056      12.227377       1.536105       2.509377      12.556770       4.709450       8.465021           0.025420
           11              C      -3.983750      -3.789895      11.498868       0.027715      30.065898 0.37188668E+03  0.84604042E+04                                 8.498533                            6.472761       0.040163       1.996184                    0.999762      28.152426      81.239613       0.637273       0.422474      -1.053830      -0.063117       0.005818      -0.010411       0.064234      -0.028374      -0.002716       0.001018       0.022970      -0.036237      -0.024607      -0.012205       0.036813              9.787807      10.123054      -1.220807       0.520982      11.836444       4.387803       7.403923           0.048397
           12              C      -3.724433      -2.624225      12.208016      -0.204403      35.132537 0.45957523E+03  0.10971755E+05                                 9.332515                            7.154162       0.144008       2.007634                    0.999373      30.493055      88.763490       0.614320       0.417630      -1.061866      -0.012039      -0.002650       0.000087       0.012328       0.017202       0.020830       0.000448       0.051344      -0.030095      -0.028485      -0.015015       0.043499             10.852969       9.684221      -1.693160       0.387182      14.610479       5.477877       8.264208          -0.000339
           13              C      -4.717319      -1.714058      12.432960       0.127806      35.697828 0.40399458E+03  0.93296781E+04                                 9.662340                            6.846038      -0.320816       1.918033                    0.998803      26.274826      74.979816       0.609650       0.435045      -1.052125       0.002815       0.017879       0.006072       0.019091       0.004673       0.005506       0.001015      -0.043498       0.057872      -0.032448       0.012270       0.020178             12.411326      10.311671       1.161522       1.995698      17.223597       6.917034       9.698710           0.058124
           14              C       3.767114       6.191929       0.406680      -0.085629      44.579220 0.48273606E+03  0.11589808E+05                                10.885128                            7.304509      -0.057201       1.971945                    0.999044      28.623791      81.759812       0.615511       0.414480      -1.070985      -0.012126      -0.041897      -0.020906       0.048368      -0.002514       0.009442       0.010020       0.002016      -0.040629      -0.021055       0.009127       0.011928             14.466352       6.178332       3.062831       1.452323      19.443888       4.780595      17.776836           0.001465
           15              C      -4.187915       0.724277      12.338916       0.088509      35.518424 0.43431166E+03  0.10178454E+05                                 9.489538                            7.023738       0.077724       2.022184                    0.999640      27.155696      77.208878       0.613563       0.425958      -1.061272      -0.004879      -0.005398      -0.082064       0.082386       0.000631      -0.000407       0.006445      -0.000841       0.138072      -0.023990      -0.022636       0.046626             11.424095       5.359462       2.570442       0.416741      15.275854       0.985489      13.636970           0.006868
           16              C       4.320606       8.527270       0.255446      -0.091768      46.264678 0.49900520E+03  0.12098166E+05                                11.202313                            7.465297      -0.159466       1.938763                    0.998455      29.033450      83.744398       0.603214       0.418813      -1.066608       0.008108       0.038448      -0.025716       0.046960       0.004638      -0.000439      -0.014071       0.010282      -0.024059      -0.019289       0.005731       0.013558             14.768181       6.683359       3.657810      -0.349998      18.890112      -2.461374      18.731072           0.003190
           17              C       4.384282       8.615634       1.652136       0.084493      37.003902 0.44975569E+03  0.10657507E+05                                 9.828628                            7.193868       0.001166       2.000287                    0.999678      27.476770      79.150493       0.599029       0.431499      -1.055404       0.018106       0.072599       0.036030       0.083046       0.010210       0.005995       0.028089      -0.037947      -0.010177      -0.022070      -0.019502       0.041572             12.086681       5.663505       2.033618       0.864392      12.970450      -0.541719      17.626087           0.004113
           18              C       4.131285       7.476899       2.429911      -0.048656      43.464648 0.48497802E+03  0.11680263E+05                                10.795308                            7.406521      -0.105642       1.960900                    0.998968      28.510701      82.094692       0.599567       0.424168      -1.062708       0.004913       0.000792       0.067783       0.067966      -0.004510       0.002576      -0.000021       0.023752       0.034706      -0.018495       0.005804       0.012691             14.423722       6.673832       2.236957       1.890220      13.406646       1.713375      23.190689           0.000679
           19              C       3.830469       6.260369       1.795745       0.088945      36.588929 0.43619536E+03  0.10237591E+05                                 9.713129                            7.059664       0.095971       2.033089                    0.999661      27.058995      77.086827       0.609075       0.428468      -1.059308      -0.012209      -0.069258       0.047168       0.084680       0.008878      -0.006417      -0.030397      -0.032512       0.010807      -0.022131      -0.019766       0.041898             12.175776       5.411224       2.136754       1.386898      13.802245       3.189384      17.313859           0.006143
           20              C      -4.239256       0.656759      10.812596      -0.496965      28.175394 0.46809002E+03  0.11229865E+05                                 7.843362                            6.998893       0.166676       1.998907                    0.999164      32.978203      96.328769       0.650579       0.392429      -1.078190       0.003815      -0.003593       0.073113       0.073300      -0.002157      -0.001880       0.011917       0.027140       0.101205      -0.032688      -0.003315       0.036003              8.254145       6.594795       0.787788       0.314201       8.071974       0.925158      10.095668           0.002152
           21              C       3.593806       5.003663       2.611646      -0.495291      27.632818 0.46249321E+03  0.11069373E+05                                 7.741667                            6.968091       0.113377       1.981138                    0.999062      33.021534      96.543305       0.650032       0.393689      -1.076635       0.011714       0.067524      -0.035535       0.077197       0.009056      -0.004089      -0.028182      -0.018445      -0.021888      -0.027319      -0.007747       0.035065              7.999129       6.136588       0.432408       0.192553       9.216285      -0.034159       8.644514           0.001636
           22              C       4.746919       9.934333       2.288844      -0.504816      29.587998 0.49645439E+03  0.12125603E+05                                 8.175268                            7.241334      -0.117209       1.906562                    0.998174      33.819184     100.722448       0.633130       0.396086      -1.072252      -0.017774      -0.063734      -0.027904       0.071809       0.006202       0.006671       0.014993      -0.041222      -0.066158      -0.027376      -0.009447       0.036823              8.746535       6.874310       0.930681       0.967729       9.332864       1.440420      10.032430           0.001761
           23              C      -3.576095       3.158977      12.136847       0.132582      34.578044 0.40366598E+03  0.93347397E+04                                 9.518442                            6.882350      -0.397547       1.896424                    0.998602      26.356132      75.647230       0.601926       0.440030      -1.047498       0.001518      -0.013261       0.012222       0.018098       0.015565       0.003445       0.001431      -0.049566       0.051799      -0.038053       0.016200       0.021852             11.941426      10.036400       2.330180      -1.303998      15.180438      -7.174273      10.607441           0.051852
           24              C      -4.559947       3.901598      11.559870      -0.200522      35.889504 0.46966159E+03  0.11289622E+05                                 9.522314                            7.262999       0.102345       1.998635                    0.998841      30.577777      89.731442       0.604970       0.421190      -1.058110       0.011242       0.006516      -0.005060       0.013944       0.011721      -0.008615       0.010683       0.037536      -0.066488      -0.030729      -0.003023       0.033753             11.311811       9.852159       1.048766      -0.254942      14.652430      -6.561456       9.430843           0.001216
           25              C      -4.227435       5.043106      10.822763       0.043413      30.038412 0.36293584E+03  0.81944409E+04                                 8.490969                            6.390043       0.071506       2.012168                    0.999795      27.602812      78.967842       0.642995       0.421899      -1.055757       0.055679      -0.001479       0.013789       0.057380      -0.024633       0.012362      -0.000234       0.020167      -0.032293      -0.024899      -0.009535       0.034433             10.057752       9.392710       0.655447      -0.182244      12.607775      -5.578001       8.172771           0.043554
           26              C      -2.278112       3.527783      11.899193      -0.217882      35.771068 0.46730512E+03  0.11208060E+05                                 9.462319                            7.230025       0.126552       2.000199                    0.999360      30.729574      89.793848       0.608788       0.419479      -1.060208      -0.016843       0.008110       0.003063       0.018943      -0.025325       0.018664      -0.019039       0.006213      -0.045038      -0.027156      -0.017692       0.044848             11.082542      11.277730       2.696792      -1.931485      12.818707      -5.741451       9.151190           0.023194
           27              C      -2.017468       4.648633      11.130314       0.060034      28.841732 0.34090499E+03  0.75793655E+04                                 8.223068                            6.166275       0.150688       2.041684                    0.999812      27.137133      77.103206       0.658662       0.418257      -1.057782      -0.050587       0.017567      -0.004668       0.053753       0.014277      -0.008315       0.020468       0.057894      -0.013410      -0.042585       0.007703       0.034883              9.602238      10.129190       1.242985      -1.061628      11.054294      -4.818446       7.623228           0.008570
           28              C       8.688360       8.699334       7.771395       0.072320      28.447210 0.36063852E+03  0.81376391E+04                                 8.233200                            6.429317       0.180927       2.061778                    0.999628      27.056397      77.629673       0.631526       0.429822      -1.049827      -0.002263      -0.052859       0.000074       0.052908       0.027039      -0.023130       0.019679      -0.021145       0.044008      -0.050410       0.020666       0.029745              9.376603      10.424378      -0.539009       3.707613      10.906055       0.255618       6.799378           0.008849
           29              C       7.465001       8.779505       7.062247      -0.219566      36.286724 0.50468736E+03  0.12341274E+05                                 9.565325                            7.529244       0.026778       1.976004                    0.998308      30.997276      91.493003       0.594644       0.421223      -1.058982       0.000278      -0.015785       0.011711       0.019656      -0.024994       0.001147      -0.012471       0.010094      -0.019505      -0.026525      -0.004374       0.030899             11.083156      13.185018       1.325976       5.137935      11.599372       1.441532       8.465078           0.025425
           30              C       8.749380       6.451831       7.564242       0.027711      30.066596 0.37189592E+03  0.84606726E+04                                 8.498644                            6.472818       0.040157       1.996177                    0.999762      28.152968      81.241636       0.637274       0.422471      -1.053831       0.007847       0.062907       0.010417       0.064244      -0.020959       0.000431      -0.002872      -0.044632      -0.036287      -0.024602      -0.012224       0.036826              9.787954      11.246684      -1.467419       4.397563      10.713172      -0.431726       7.404007           0.048404
           31              C       7.555219       6.448415       6.855094      -0.204406      35.133360 0.45958672E+03  0.10972109E+05                                 9.332681                            7.154263       0.143991       2.007623                    0.999373      30.493524      88.765478       0.614313       0.417632      -1.061864       0.005165       0.011193      -0.000088       0.012328       0.026378       0.004907       0.020253      -0.032231      -0.030104      -0.028490      -0.015022       0.043511             10.853190      13.675424      -2.569091       5.433679      10.619785      -0.796095       8.264360          -0.000338
           32              C       6.879045       7.613324       6.630150       0.127802      35.698402 0.40400123E+03  0.93298634E+04                                 9.662391                            6.846057      -0.320798       1.918037                    0.998803      26.275096      74.980543       0.609655       0.435040      -1.052129      -0.018063       0.001087      -0.006069       0.019086      -0.004866       0.002185       0.005163       0.043408       0.057829      -0.032439       0.012269       0.020171             12.411413      17.392545      -0.392446       7.184103      10.142937       0.466558       9.698758           0.058138
           33              C       5.539202       7.617284       5.947690      -0.085631      44.579585 0.48273918E+03  0.11589900E+05                                10.885170                            7.304523      -0.057176       1.971951                    0.999044      28.623913      81.760180       0.615512       0.414479      -1.070986       0.043522       0.002864       0.020905       0.048367      -0.001861       0.011813       0.007077      -0.003940      -0.040639      -0.021059       0.009129       0.011931             14.466434      20.117083       0.003836       4.980833       5.505333       0.393784      17.776885           0.001464
           34              C       4.383907       7.618908       6.724194       0.088510      35.518547 0.43431273E+03  0.10178486E+05                                 9.489558                            7.023746       0.077730       2.022185                    0.999640      27.155743      77.209048       0.613563       0.425957      -1.061272       0.006318       0.003611       0.082062       0.082384       0.000398       0.006208      -0.001778       0.001289       0.138074      -0.023990      -0.022637       0.046626             11.424132      15.896679       0.257946       1.051900       4.738745       0.195800      13.636973           0.006869
           35              C       3.139500       7.577263       6.098924      -0.091768      46.264916 0.49900706E+03  0.12098222E+05                                11.202340                            7.465303      -0.159444       1.938768                    0.998455      29.033525      83.744623       0.603215       0.418812      -1.066609      -0.039291       0.000322       0.025715       0.046959       0.006366      -0.013839       0.002588      -0.005456      -0.024063      -0.019292       0.005732       0.013560             14.768236      19.861060       0.765840      -2.479223       5.712549       0.185752      18.731097           0.003190
           36              C       3.039540       7.534009       4.702234       0.084494      37.003915 0.44975559E+03  0.10657505E+05                                 9.828635                            7.193870       0.001164       2.000287                    0.999678      27.476768      79.150515       0.599028       0.431499      -1.055403      -0.074792      -0.002123      -0.036030       0.083045       0.001327       0.028723      -0.000166       0.043008      -0.010180      -0.022072      -0.019500       0.041572             12.086693      13.486318       0.316821      -0.343840       5.147676       0.960417      17.626085           0.004114
           37              C       4.206038       7.537026       3.924459      -0.048656      43.464682 0.48497787E+03  0.11680262E+05                                10.795325                            7.406528      -0.105648       1.960898                    0.998968      28.510704      82.094767       0.599566       0.424169      -1.062707      -0.001827      -0.004628      -0.067783       0.067965       0.000877       0.000532       0.002520      -0.025348       0.034705      -0.018495       0.005805       0.012690             14.423753      14.034058       0.621679       2.078745       6.046475       1.478995      23.190725           0.000679
           38              C       5.458772       7.570073       4.558625       0.088947      36.588944 0.43619503E+03  0.10237583E+05                                 9.713134                            7.059662       0.095970       2.033089                    0.999661      27.058992      77.086837       0.609075       0.428468      -1.059308       0.070265      -0.002922      -0.047168       0.084679       0.001254      -0.031067       0.000248       0.036956       0.010807      -0.022132      -0.019766       0.041898             12.175790      14.311493       0.183491       3.412553       4.902018       0.670973      17.313858           0.006144
           39              C       4.460860       7.654583       8.250514      -0.496967      28.175469 0.46809183E+03  0.11229922E+05                                 7.843375                            6.998904       0.166681       1.998907                    0.999164      32.978298      96.329186       0.650579       0.392428      -1.078190       0.002692      -0.004496      -0.073111       0.073299       0.003724       0.011238      -0.004392      -0.026455       0.101212      -0.032691      -0.003315       0.036006              8.254158       8.334023       0.406113       0.970997       6.332789       0.108577      10.095661           0.002153
           40              C       6.736997       7.531847       3.742724      -0.495293      27.632905 0.46249517E+03  0.11069434E+05                                 7.741685                            6.968105       0.113381       1.981138                    0.999062      33.021629      96.543719       0.650032       0.393689      -1.076635      -0.068465       0.003032       0.035533       0.077196       0.004363      -0.028405       0.002048       0.024333      -0.021894      -0.027321      -0.007746       0.035067              7.999150       9.255873      -0.252147       0.007914       6.097046       0.195402       8.644529           0.001636
           41              C       1.673760       7.462478       4.065526      -0.504817      29.588055 0.49645561E+03  0.12125643E+05                                 8.175281                            7.241343      -0.117210       1.906562                    0.998174      33.819246     100.722748       0.633130       0.396086      -1.072252       0.066062       0.003699       0.027902       0.071808      -0.003000       0.016076       0.003301       0.042628      -0.066163      -0.027378      -0.009446       0.036824              8.746551       9.609641       0.330388       1.614387       6.597566       0.636464      10.032445           0.001761
           42              C       1.874653       7.543214       6.926263       0.132576      34.578503 0.40367151E+03  0.93348974E+04                                 9.518495                            6.882374      -0.397532       1.896427                    0.998602      26.356376      75.647998       0.601929       0.440027      -1.047500       0.012625      -0.004328      -0.012218       0.018095       0.003759       0.002125       0.003063       0.058041       0.051772      -0.038046       0.016202       0.021843             11.941511      15.919983       1.039004      -7.287090       9.297053       0.264192      10.607498           0.051865
           43              C       1.360193       8.663384       7.503240      -0.200523      35.890141 0.46967085E+03  0.11289911E+05                                 9.522442                            7.263080       0.102321       1.998623                    0.998841      30.578184      89.733180       0.604964       0.421191      -1.058108      -0.008771      -0.009587       0.005058       0.013943       0.018507       0.008587      -0.010707      -0.024275      -0.066502      -0.030734      -0.003027       0.033761             11.311977      14.871278      -0.052681      -6.463691       9.633687       1.157512       9.430964           0.001218
           44              C       0.173942       8.583295       8.240347       0.043409      30.038894 0.36294229E+03  0.81946261E+04                                 8.491044                            6.390085       0.071503       2.012164                    0.999795      27.603172      78.969157       0.642995       0.421898      -1.055758      -0.010495      -0.054709      -0.013788       0.057387      -0.018147       0.002408       0.012130      -0.038950      -0.032318      -0.024890      -0.009553       0.034443             10.057849      12.734648      -0.077963      -5.487460       9.266068       1.017714       8.172832           0.043562
           45              C       1.236183       6.354460       7.163917      -0.217884      35.771803 0.46731547E+03  0.11208383E+05                                 9.462466                            7.230114       0.126531       2.000188                    0.999360      30.730021      89.795788       0.608782       0.419480      -1.060206      -0.004307       0.018197      -0.003065       0.018949      -0.021699      -0.014605       0.022317      -0.026856      -0.045054      -0.027168      -0.017690       0.044858             11.082736      13.877470       2.126349      -6.022153      10.219400      -0.655858       9.151337           0.023198
           46              C       0.085516       6.340140       7.932796       0.060032      28.842202 0.34091071E+03  0.75795350E+04                                 8.223177                            6.166337       0.150673       2.041676                    0.999812      27.137476      77.104745       0.658657       0.418259      -1.057780      -0.006318       0.053181       0.004671       0.053758       0.025091       0.018206      -0.012510      -0.040619      -0.013422      -0.042585       0.007696       0.034890              9.602378      11.532480       0.935089      -4.934093       9.651332      -0.004077       7.623321           0.008574
           47              C      14.460100       9.919825       1.417025       0.072329      28.445943 0.36062066E+03  0.81371353E+04                                 8.233009                            6.429202       0.180896       2.061783                    0.999628      27.055497      77.626604       0.631525       0.429828      -1.049823      -0.052105       0.009109       0.000068       0.052895       0.020117       0.014249      -0.026820       0.041823       0.044046      -0.050403       0.020659       0.029745              9.376357      10.657898      -0.590288       1.044406      10.671926       3.566534       6.799247           0.008847
           48              C      14.276168       8.707717       0.707877      -0.219561      36.284792 0.50465687E+03  0.12340347E+05                                 9.565083                            7.529092       0.026733       1.976007                    0.998307      30.996028      91.488785       0.594641       0.421231      -1.058976      -0.015329       0.003667       0.011718       0.019640      -0.020568      -0.011944       0.003762      -0.030101      -0.019406      -0.026539      -0.004323       0.030862             11.082847      12.227135       1.536131       2.509346      12.556506       4.709350       8.464898           0.025431
           49              C      12.277921      10.461202       1.209872       0.027718      30.064014 0.37186397E+03  0.84597376E+04                                 8.498216                            6.472615       0.040190       1.996209                    0.999762      28.150974      81.234047       0.637275       0.422481      -1.053828       0.063094      -0.005817       0.010407       0.064211      -0.028360      -0.002736       0.000977       0.022972      -0.036137      -0.024617      -0.012167       0.036783              9.787362      10.122639      -1.220617       0.521041      11.835811       4.387529       7.403636           0.048418
           50              C      12.018604       9.295532       0.500724      -0.204391      35.130215 0.45954395E+03  0.10970788E+05                                 9.332042                            7.153887       0.144069       2.007668                    0.999373      30.491737      88.757860       0.614337       0.417627      -1.061872       0.012035       0.002654      -0.000085       0.012325       0.017193       0.020813       0.000445       0.051316      -0.030070      -0.028470      -0.015001       0.043471             10.852318       9.683807      -1.693016       0.387205      14.609420       5.477408       8.263728          -0.000346
           51              C      13.011490       8.385365       0.275780       0.127795      35.696771 0.40398368E+03  0.93293730E+04                                 9.662237                            6.846013      -0.320850       1.918025                    0.998803      26.274356      74.978513       0.609642       0.435054      -1.052119      -0.002826      -0.017884      -0.006079       0.019100       0.004679       0.005496       0.000992      -0.043504       0.057955      -0.032464       0.012271       0.020193             12.411121      10.311569       1.161565       1.995710      17.223205       6.916873       9.698587           0.058162
           52              C       4.527057       0.479378      12.302060      -0.085625      44.578257 0.48272835E+03  0.11589578E+05                                10.884993                            7.304466      -0.057239       1.971938                    0.999044      28.623507      81.758876       0.615511       0.414482      -1.070984       0.012125       0.041900       0.020907       0.048371      -0.002512       0.009438       0.010018       0.002005      -0.040610      -0.021047       0.009125       0.011922             14.466072       6.178264       3.062769       1.452316      19.443367       4.780410      17.776585           0.001464
           53              C      12.482086       5.947030       0.369824       0.088504      35.518123 0.43430930E+03  0.10178384E+05                                 9.489488                            7.023723       0.077713       2.022182                    0.999640      27.155591      77.208490       0.613564       0.425958      -1.061272       0.004872       0.005400       0.082066       0.082388       0.000634      -0.000408       0.006445      -0.000848       0.138068      -0.023993      -0.022632       0.046624             11.423992       5.359438       2.570390       0.416748      15.275576       0.985519      13.636961           0.006870
           54              C       3.973565      -1.855963      12.453294      -0.091767      46.263727 0.49899841E+03  0.12097963E+05                                11.202187                            7.465265      -0.159527       1.938748                    0.998455      29.033194      83.743576       0.603213       0.418815      -1.066607      -0.008108      -0.038451       0.025717       0.046964       0.004636      -0.000442      -0.014066       0.010264      -0.024041      -0.019278       0.005724       0.013553             14.767898       6.683274       3.657699      -0.349940      18.889629      -2.461154      18.730791           0.003195
           55              C       3.909889      -1.944327      11.056604       0.084491      37.003760 0.44975541E+03  0.10657502E+05                                 9.828614                            7.193875       0.001161       2.000287                    0.999678      27.476758      79.150528       0.599027       0.431500      -1.055403      -0.018105      -0.072601      -0.036031       0.083048       0.010210       0.005997       0.028086      -0.037955      -0.010172      -0.022065      -0.019507       0.041571             12.086615       5.663505       2.033604       0.864427      12.970413      -0.541620      17.625926           0.004116
           56              C       4.162886      -0.805592      10.278829      -0.048657      43.464518 0.48497937E+03  0.11680309E+05                                10.795294                            7.406540      -0.105651       1.960896                    0.998968      28.510775      82.095058       0.599565       0.424169      -1.062707      -0.004914      -0.000793      -0.067784       0.067967      -0.004509       0.002576      -0.000021       0.023752       0.034703      -0.018494       0.005804       0.012689             14.423617       6.673829       2.236957       1.890244      13.406650       1.713404      23.190374           0.000680
           57              C       4.463702       0.410938      10.912995       0.088943      36.588850 0.43619549E+03  0.10237600E+05                                 9.713132                            7.059677       0.095964       2.033088                    0.999661      27.058997      77.086960       0.609073       0.428469      -1.059307       0.012210       0.069261      -0.047168       0.084681       0.008879      -0.006416      -0.030394      -0.032515       0.010807      -0.022130      -0.019767       0.041896             12.175740       5.411224       2.136748       1.386916      13.802253       3.189307      17.313741           0.006143
           58              C      12.533427       6.014548       1.896144      -0.496964      28.175258 0.46808691E+03  0.11229770E+05                                 7.843348                            6.998882       0.166659       1.998905                    0.999164      32.978023      96.328097       0.650578       0.392430      -1.078189      -0.003816       0.003591      -0.073117       0.073305      -0.002154      -0.001874       0.011914       0.027131       0.101177      -0.032679      -0.003314       0.035993              8.254132       6.594785       0.787759       0.314204       8.071890       0.925176      10.095720           0.002156
           59              C       4.700365       1.667644      10.097094      -0.495293      27.632848 0.46249372E+03  0.11069403E+05                                 7.741685                            6.968091       0.113345       1.981129                    0.999062      33.021681      96.544263       0.650032       0.393689      -1.076634      -0.011715      -0.067526       0.035539       0.077201       0.009056      -0.004086      -0.028176      -0.018445      -0.021870      -0.027310      -0.007749       0.035059              7.999149       6.136634       0.432372       0.192560       9.216332      -0.034155       8.644482           0.001631
           60              C       3.547252      -3.263026      10.419896      -0.504815      29.587935 0.49645259E+03  0.12125547E+05                                 8.175258                            7.241323      -0.117220       1.906559                    0.998174      33.819120     100.722183       0.633131       0.396086      -1.072252       0.017774       0.063735       0.027908       0.071811       0.006206       0.006673       0.014989      -0.041221      -0.066148      -0.027373      -0.009448       0.036821              8.746524       6.874312       0.930676       0.967737       9.332887       1.440450      10.032373           0.001765
           61              C      11.870266       3.512330       0.571893       0.132587      34.576565 0.40364969E+03  0.93342764E+04                                 9.518266                            6.882286      -0.397598       1.896412                    0.998602      26.355410      75.645007       0.601919       0.440040      -1.047491      -0.001505       0.013268      -0.012234       0.018110       0.015564       0.003441       0.001469      -0.049587       0.051886      -0.038074       0.016191       0.021882             11.941100      10.036195       2.330088      -1.303950      15.179943      -7.173993      10.607161           0.051833
           62              C      12.854118       2.769709       1.148870      -0.200517      35.887297 0.46963134E+03  0.11288690E+05                                 9.521908                            7.262763       0.102374       1.998660                    0.998841      30.576529      89.726361       0.604981       0.421190      -1.058112      -0.011234      -0.006522       0.005071       0.013945       0.011710      -0.008598       0.010684       0.037505      -0.066410      -0.030704      -0.003014       0.033718             11.311231       9.851789       1.048721      -0.254932      14.651557      -6.560987       9.430348           0.001223
           63              C      12.521606       1.628201       1.885977       0.043432      30.035987 0.36290499E+03  0.81935587E+04                                 8.490590                            6.389843       0.071569       2.012212                    0.999795      27.601049      78.961537       0.642995       0.421909      -1.055753      -0.055648       0.001486      -0.013783       0.057349      -0.024623       0.012370      -0.000182       0.020151      -0.032176      -0.024933      -0.009462       0.034395             10.057226       9.392271       0.655507      -0.182311      12.607068      -5.577609       8.172339           0.043549
           64              C      10.572283       3.143524       0.809547      -0.217875      35.768584 0.46727053E+03  0.11206993E+05                                 9.461873                            7.229767       0.126611       2.000235                    0.999360      30.727984      89.787461       0.608799       0.419480      -1.060210       0.016814      -0.008117      -0.003055       0.018919      -0.025318       0.018652      -0.018996       0.006200      -0.044964      -0.027104      -0.017702       0.044807             11.081936      11.277197       2.696623      -1.931372      12.817919      -5.741022       9.150693           0.023194
           65              C      10.311639       2.022674       1.578426       0.060042      28.840012 0.34088435E+03  0.75787667E+04                                 8.222715                            6.166088       0.150716       2.041707                    0.999812      27.135952      77.098303       0.658675       0.418257      -1.057786       0.050576      -0.017556       0.004661       0.053739       0.014262      -0.008306       0.020482       0.057865      -0.013366      -0.042582       0.007727       0.034855              9.601757      10.128675       1.242860      -1.061536      11.053726      -4.818143       7.622872           0.008580
           66              C      -0.394189      -2.028027       4.937345       0.072329      28.446046 0.36062210E+03  0.81371765E+04                                 8.233025                            6.429212       0.180899       2.061783                    0.999628      27.055579      77.626901       0.631525       0.429828      -1.049824       0.002272       0.052848      -0.000069       0.052897       0.027026      -0.023141       0.019667      -0.021132       0.044043      -0.050403       0.020659       0.029744              9.376379      10.424130      -0.538976       3.707521      10.905749       0.255604       6.799260           0.008852
           67              C       0.829170      -2.108198       5.646493      -0.219561      36.284949 0.50465913E+03  0.12340416E+05                                 9.565106                            7.529105       0.026740       1.976008                    0.998307      30.996106      91.489052       0.594641       0.421231      -1.058976      -0.000294       0.015760      -0.011717       0.019641      -0.024981       0.001115      -0.012473       0.010108      -0.019412      -0.026539      -0.004326       0.030865             11.082878      13.184684       1.326000       5.137800      11.599038       1.441515       8.464912           0.025431
           68              C      -0.455209       0.219476       5.144498       0.027719      30.064114 0.37186507E+03  0.84597696E+04                                 8.498228                            6.472615       0.040187       1.996207                    0.999762      28.151060      81.234354       0.637276       0.422479      -1.053829      -0.007843      -0.062876      -0.010409       0.064213      -0.020944       0.000372      -0.002882      -0.044615      -0.036146      -0.024616      -0.012170       0.036786              9.787382      11.245979      -1.467157       4.397237      10.712532      -0.431591       7.403635           0.048421
           69              C       0.738952       0.222892       5.853646      -0.204393      35.130429 0.45954678E+03  0.10970873E+05                                 9.332082                            7.153910       0.144062       2.007664                    0.999373      30.491848      88.758293       0.614336       0.417627      -1.061872      -0.005171      -0.011187       0.000085       0.012325       0.026359       0.004898       0.020234      -0.032203      -0.030071      -0.028471      -0.015003       0.043474             10.852375      13.674212      -2.568768       5.433118      10.619153      -0.795948       8.263759          -0.000341
           70              C       1.415126      -0.942017       6.078590       0.127795      35.696904 0.40398497E+03  0.93294081E+04                                 9.662248                            6.846014      -0.320846       1.918026                    0.998803      26.274410      74.978634       0.609643       0.435052      -1.052120       0.018074      -0.001073       0.006079       0.019099      -0.004860       0.002150       0.005156       0.043423       0.057945      -0.032462       0.012271       0.020191             12.411142      17.392071      -0.392333       7.183903      10.142765       0.466608       9.698591           0.058163
           71              C       2.754969      -0.945977       6.761050      -0.085626      44.578357 0.48272912E+03  0.11589601E+05                                10.885005                            7.304469      -0.057230       1.971940                    0.999044      28.623539      81.758972       0.615511       0.414481      -1.070984      -0.043525      -0.002862      -0.020906       0.048370      -0.001862       0.011809       0.007072      -0.003926      -0.040612      -0.021048       0.009125       0.011923             14.466095      20.116446       0.003880       4.980617       5.505259       0.393821      17.776581           0.001466
           72              C       3.910264      -0.947601       5.984546       0.088505      35.518190 0.43431015E+03  0.10178409E+05                                 9.489500                            7.023730       0.077714       2.022182                    0.999640      27.155624      77.208619       0.613563       0.425958      -1.061272      -0.006319      -0.003602      -0.082066       0.082387       0.000398       0.006207      -0.001780       0.001300       0.138070      -0.023993      -0.022632       0.046625             11.424009      15.896348       0.257951       1.051930       4.738732       0.195806      13.636947           0.006872
           73              C       5.154671      -0.905956       6.609816      -0.091767      46.263901 0.49900007E+03  0.12098013E+05                                11.202209                            7.465273      -0.159518       1.938750                    0.998455      29.033261      83.743802       0.603213       0.418815      -1.066607       0.039295      -0.000322      -0.025717       0.046963       0.006360      -0.013835       0.002584      -0.005438      -0.024041      -0.019279       0.005724       0.013555             14.767938      19.860503       0.765817      -2.479006       5.712494       0.185770      18.730816           0.003195
           74              C       5.254631      -0.862702       8.006506       0.084491      37.003779 0.44975573E+03  0.10657512E+05                                 9.828619                            7.193879       0.001160       2.000286                    0.999678      27.476770      79.150593       0.599027       0.431500      -1.055403       0.074794       0.002122       0.036031       0.083047       0.001325       0.028719      -0.000164       0.043016      -0.010174      -0.022066      -0.019505       0.041571             12.086621      13.486252       0.316814      -0.343751       5.147685       0.960439      17.625927           0.004117
           75              C       4.088133      -0.865719       8.784281      -0.048658      43.464575 0.48497991E+03  0.11680327E+05                                10.795312                            7.406551      -0.105656       1.960894                    0.998968      28.510801      82.095204       0.599564       0.424170      -1.062706       0.001827       0.004630       0.067784       0.067967       0.000878       0.000531       0.002520      -0.025347       0.034702      -0.018494       0.005805       0.012689             14.423644      14.034033       0.621681       2.078759       6.046481       1.479027      23.190417           0.000680
           76              C       2.835399      -0.898766       8.150115       0.088944      36.588834 0.43619531E+03  0.10237595E+05                                 9.713130                            7.059677       0.095963       2.033087                    0.999661      27.058996      77.086971       0.609073       0.428469      -1.059306      -0.070268       0.002920       0.047168       0.084681       0.001255      -0.031064       0.000248       0.036962       0.010807      -0.022130      -0.019766       0.041896             12.175735      14.311455       0.183491       3.412470       4.902022       0.671011      17.313726           0.006145
           77              C       3.833311      -0.983276       4.458226      -0.496964      28.175255 0.46808707E+03  0.11229772E+05                                 7.843343                            6.998882       0.166662       1.998905                    0.999164      32.978016      96.327994       0.650579       0.392430      -1.078190      -0.002690       0.004497       0.073116       0.073304       0.003724       0.011235      -0.004386      -0.026443       0.101185      -0.032680      -0.003315       0.035996              8.254122       8.333887       0.406089       0.971021       6.332778       0.108582      10.095702           0.002159
           78              C       1.557174      -0.860540       8.966016      -0.495294      27.632902 0.46249507E+03  0.11069443E+05                                 7.741698                            6.968105       0.113345       1.981128                    0.999062      33.021713      96.544376       0.650031       0.393689      -1.076634       0.068467      -0.003032      -0.035539       0.077201       0.004360      -0.028398       0.002050       0.024335      -0.021872      -0.027311      -0.007749       0.035060              7.999162       9.255896      -0.252169       0.007918       6.097092       0.195409       8.644498           0.001634
           79              C       6.620411      -0.791171       8.643214      -0.504815      29.587932 0.49645260E+03  0.12125547E+05                                 8.175257                            7.241321      -0.117216       1.906561                    0.998174      33.819114     100.722161       0.633131       0.396086      -1.072252      -0.066063      -0.003699      -0.027907       0.071811      -0.002996       0.016072       0.003304       0.042629      -0.066149      -0.027373      -0.009447       0.036821              8.746521       9.609635       0.330375       1.614404       6.597564       0.636471      10.032363           0.001766
           80              C       6.419518      -0.871907       5.782477       0.132584      34.576854 0.40365298E+03  0.93343709E+04                                 9.518305                            6.882302      -0.397595       1.896412                    0.998602      26.355557      75.645490       0.601920       0.440038      -1.047492      -0.012636       0.004316       0.012232       0.018108       0.003752       0.002167       0.003048       0.058063       0.051873      -0.038071       0.016193       0.021878             11.941163      15.919418       1.038967      -7.286798       9.296861       0.264186      10.607212           0.051841
           81              C       6.933978      -1.992077       5.205500      -0.200518      35.887781 0.46963792E+03  0.11288897E+05                                 9.522010                            7.262824       0.102341       1.998646                    0.998841      30.576841      89.727731       0.604977       0.421191      -1.058110       0.008777       0.009577      -0.005071       0.013946       0.018488       0.008593      -0.010689      -0.024253      -0.066418      -0.030707      -0.003015       0.033722             11.311370      14.870366      -0.052614      -6.463222       9.633289       1.157417       9.430456           0.001225
           82              C       8.120229      -1.911988       4.468393       0.043429      30.036353 0.36290953E+03  0.81936920E+04                                 8.490661                            6.389881       0.071558       2.012206                    0.999795      27.601306      78.962583       0.642993       0.421909      -1.055752       0.010479       0.054677       0.013782       0.057353      -0.018140       0.002466       0.012124      -0.038924      -0.032190      -0.024928      -0.009472       0.034401             10.057323      12.733973      -0.077847      -5.487099       9.265585       1.017561       8.172410           0.043553
           83              C       7.057988       0.316847       5.544823      -0.217876      35.768919 0.46727529E+03  0.11207138E+05                                 9.461932                            7.229803       0.126601       2.000230                    0.999360      30.728180      89.788225       0.608798       0.419480      -1.060210       0.004322      -0.018167       0.003056       0.018922      -0.021694      -0.014561       0.022293      -0.026837      -0.044971      -0.027110      -0.017702       0.044812             11.082014      13.876454       2.126233      -6.021633      10.218839      -0.655839       9.150750           0.023197
           84              C       8.208655       0.331167       4.775944       0.060042      28.840180 0.34088621E+03  0.75788223E+04                                 8.222749                            6.166103       0.150709       2.041703                    0.999812      27.136096      77.098916       0.658674       0.418257      -1.057785       0.006307      -0.053166      -0.004663       0.053741       0.025069       0.018223      -0.012504      -0.040603      -0.013371      -0.042582       0.007724       0.034857              9.601801      11.531717       0.934980      -4.933711       9.650796      -0.004051       7.622891           0.008584
           85              H       6.540736      -3.464316      10.999414       0.079227       1.142969 0.82497213E+01  0.82398657E+02                                 1.862122                            1.718391      -1.154461       2.315653                    0.994124       3.881460      11.308303       0.456866       1.342258      -0.693854      -0.041192      -0.010848      -0.015366       0.045283       0.000098       0.007203       0.008156       0.013299      -0.025616      -0.015528       0.001723       0.013804              1.940380       2.580609       0.226913       0.383052       1.589377       0.145728       1.651155           0.000408
           86              H      -6.713718      -1.458095      12.172431       0.112959       1.038105 0.77716806E+01  0.77072350E+02                                 1.782208                            1.696567      -1.520566       2.144721                    0.992588       4.050013      12.060450       0.444697       1.388859      -0.682620      -0.021472       0.023538       0.007308       0.032688      -0.001619       0.001642       0.009646      -0.004951      -0.017102      -0.011711       0.000755       0.010955              1.813305       2.126977      -0.371270      -0.073969       1.791657       0.148883       1.521282           0.001080
           87              H      -3.271697      -4.399326      11.348905       0.079705       1.712083 0.12934596E+02  0.14164274E+03                                 2.280844                            2.041725      -1.214612       2.280940                    0.994600       3.874584      11.057101       0.462798       1.208573      -0.726987       0.035716      -0.029996      -0.005367       0.046949      -0.008796       0.011295       0.012873       0.017311      -0.056045      -0.029291       0.006655       0.022636              2.425148       2.687353      -0.842892      -0.312890       2.627348       0.395884       1.960745           0.003586
           88              H      -2.850127      -2.460718      12.539714       0.119884       1.172540 0.88441266E+01  0.87834243E+02                                 1.749352                            1.674659      -0.984992       2.408346                    0.998348       3.354403       9.037169       0.518642       1.189130      -0.731890       0.031539       0.006755       0.013562       0.034989      -0.003916       0.007614       0.009746       0.011313      -0.036857      -0.019866       0.005749       0.014117              1.759441       2.203198       0.066408       0.263731       1.522204       0.143735       1.552920           0.000003
           89              H      -4.098784      -0.268197      10.521566       0.156085       1.058287 0.79007239E+01  0.76887811E+02                                 1.689152                            1.620109      -0.972572       2.419320                    0.999309       3.316088       9.074733       0.505199       1.245812      -0.717730       0.003620      -0.016787      -0.002915       0.017419      -0.001605       0.002062       0.006918      -0.003781       0.009335      -0.007114      -0.001694       0.008808              1.719186       1.379872      -0.056389      -0.031929       2.229760       0.291323       1.547926           0.000587
           90              H      -3.537838       1.227491      10.436417       0.155219       1.155446 0.88687980E+01  0.88519448E+02                                 1.769552                            1.700647      -1.082783       2.364108                    0.998933       3.356965       9.194551       0.501808       1.222911      -0.723672       0.014331       0.007957      -0.002103       0.016526       0.002957       0.000076      -0.002127       0.006272       0.007813      -0.006078       0.002343       0.003736              1.785753       1.881858       0.441778      -0.275582       1.854382      -0.148869       1.621019           0.000692
           91              H      -5.116018       0.967638      10.502503       0.160489       0.955394 0.72682328E+01  0.69879716E+02                                 1.633484                            1.599183      -0.812758       2.506291                    0.999252       3.333236       9.328753       0.482820       1.319468      -0.701348      -0.016822       0.003793       0.000693       0.017258      -0.003663      -0.000877       0.001339       0.013141      -0.007352      -0.006583      -0.002290       0.008873              1.638243       1.990958      -0.118468       0.317745       1.427589      -0.010046       1.496183           0.000460
           92              H       2.840146       4.502353       2.232926       0.153076       1.067263 0.80496347E+01  0.78851887E+02                                 1.708095                            1.642147      -1.014933       2.395422                    0.999167       3.388961       9.362007       0.497727       1.256258      -0.714886      -0.013962      -0.003313      -0.008359       0.016607       0.003289       0.005117      -0.002787      -0.000721      -0.015208      -0.009067       0.002948       0.006119              1.733361       1.855102       0.400158       0.306768       1.702767       0.235173       1.642214           0.000722
           93              H       3.387498       5.248528       3.538113       0.152156       1.125334 0.84365132E+01  0.83490920E+02                                 1.756004                            1.669904      -1.136767       2.335980                    0.998557       3.440800       9.506880       0.499320       1.239513      -0.718373      -0.005632       0.008780       0.014455       0.017826      -0.002988      -0.004939      -0.005520      -0.001225       0.014035      -0.009265       0.000608       0.008657              1.792380       1.403491      -0.047700      -0.154554       1.632145       0.342334       2.341505           0.000109
           94              H       4.399729       4.445698       2.592583       0.159061       1.076733 0.82866862E+01  0.81077618E+02                                 1.675118                            1.634842      -0.863190       2.475998                    0.999588       3.203533       8.603903       0.517588       1.209489      -0.727818       0.015121      -0.002795      -0.002740       0.015620       0.000262      -0.002670      -0.001818       0.008920      -0.009602      -0.005172      -0.001659       0.006831              1.671920       1.847160      -0.425294       0.018815       1.746807       0.008790       1.421794           0.000608
           95              H       4.593757       9.885434       3.254708       0.145613       0.983842 0.72840547E+01  0.71193141E+02                                 1.744419                            1.657147      -1.405325       2.204064                    0.995827       3.912612      11.629357       0.443263       1.413774      -0.678471      -0.003968      -0.004790       0.013946       0.015270       0.002364       0.001706       0.002812       0.004048       0.005229      -0.004625      -0.000284       0.004909              1.802963       1.402522       0.016405      -0.078352       1.500833       0.055696       2.505533           0.000813
           96              H       4.190638      10.645021       1.906311       0.157067       1.057587 0.81964779E+01  0.81083506E+02                                 1.736376                            1.689038      -1.037787       2.392056                    0.998529       3.445785       9.733287       0.474371       1.305217      -0.704335      -0.012347       0.010761      -0.006661       0.017681      -0.002268       0.004347      -0.000956      -0.007063      -0.022140      -0.009365       0.001147       0.008218              1.750190       1.688847      -0.319405       0.232075       1.865335      -0.224245       1.696386           0.000432
           97              H       5.691087      10.132181       2.117276       0.157283       1.067208 0.84285880E+01  0.83983651E+02                                 1.749641                            1.715385      -1.023608       2.402017                    0.997834       3.464393       9.828825       0.469533       1.309181      -0.703634       0.014724      -0.001330      -0.004283       0.015392      -0.000901      -0.002289       0.002200       0.005080      -0.018477      -0.007118       0.000766       0.006351              1.750593       2.162522       0.238188      -0.056004       1.496568      -0.003266       1.592689           0.000742
           98              H       8.114374       3.644488      11.656456       0.116160       1.142515 0.86385666E+01  0.86663638E+02                                 1.813323                            1.724968      -1.206706       2.299505                    0.996071       3.682631      10.505982       0.472672       1.291670      -0.705546      -0.031170      -0.009192       0.001569       0.032535      -0.003474       0.005795      -0.009788       0.006867      -0.036980      -0.017664       0.003070       0.014594              1.837721       2.313856       0.341275      -0.150172       1.685642      -0.147560       1.513664           0.001229
           99              H       8.661259       5.583375      10.464377       0.080055       1.455223 0.10789146E+02  0.11316013E+03                                 2.048220                            1.863448      -1.217272       2.279170                    0.994703       3.797273      10.681800       0.483862       1.206920      -0.725636      -0.035814       0.027934      -0.013765       0.047460      -0.004176      -0.002218      -0.015539       0.023135      -0.061728      -0.029526       0.006933       0.022593              2.154792       2.155458      -0.563563       0.421444       2.330936      -0.586502       1.977983           0.003492
          100              H      -1.560838       3.018698      12.258851       0.117917       1.212847 0.92173043E+01  0.92436389E+02                                 1.783959                            1.705519      -1.010346       2.392834                    0.998184       3.401028       9.189727       0.516092       1.183424      -0.733205       0.025516      -0.019945       0.014294       0.035401      -0.002759       0.002168      -0.014820       0.014603      -0.037828      -0.022721       0.007200       0.015521              1.798551       2.019229      -0.317933       0.196985       1.739903      -0.260930       1.636520           0.001579
          101              H      -1.113083       4.890962      10.970184       0.078812       1.575496 0.11661344E+02  0.12432044E+03                                 2.154936                            1.936107      -1.016038       2.376067                    0.996947       3.719021      10.440616       0.476618       1.205428      -0.728125       0.043238       0.012038      -0.006330       0.045326      -0.001204       0.002231      -0.014676       0.021123      -0.038622      -0.023841       0.006321       0.017520              2.272985       3.064883       0.488522      -0.419478       1.940461      -0.280722       1.813613           0.000692
          102              H       6.175338      -3.758220       8.063696       0.079228       1.142972 0.82497499E+01  0.82399078E+02                                 1.862130                            1.718398      -1.154486       2.315642                    0.994123       3.881479      11.308396       0.456864       1.342264      -0.693853       0.019426       0.037909       0.015367       0.045284       0.002873       0.009511       0.005287      -0.011995      -0.025618      -0.015528       0.001724       0.013804              1.940389       1.729954       0.413604       0.224454       2.440052       0.342912       1.651162           0.000408
          103              H       7.056980       9.618185       6.890679       0.112959       1.038116 0.77717876E+01  0.77073703E+02                                 1.782222                            1.696579      -1.520595       2.144707                    0.992588       4.050048      12.060590       0.444695       1.388860      -0.682619      -0.018389       0.026019      -0.007309       0.032689      -0.002507       0.009775      -0.000464       0.003140      -0.017104      -0.011712       0.000756       0.010956              1.813320       1.651607      -0.266945       0.129568       2.267059      -0.104165       1.521293           0.001079
          104              H       9.192009       5.625692       7.714205       0.079705       1.712175 0.12935438E+02  0.14165455E+03                                 2.280941                            2.041803      -1.214671       2.280910                    0.994599       3.874700      11.057608       0.462784       1.208587      -0.726984       0.021643      -0.041317       0.005368       0.046950      -0.004361       0.014998       0.008273      -0.023090      -0.056058      -0.029296       0.006657       0.022639              2.425258       2.277243      -0.752916       0.319634       3.037708      -0.390505       1.960823           0.003584
          105              H       7.208097       5.629481       6.523396       0.119887       1.172543 0.88441831E+01  0.87835125E+02                                 1.749370                            1.674677      -0.985009       2.408342                    0.998347       3.354417       9.037284       0.518633       1.189148      -0.731886      -0.013359      -0.029359      -0.013563       0.034991      -0.001187       0.011152       0.005347      -0.013555      -0.036858      -0.019866       0.005749       0.014117              1.759459       1.581322       0.202891       0.196931       2.144121       0.226791       1.552936           0.000002
          106              H       5.334204       7.319103       8.541544       0.156085       1.058291 0.79007633E+01  0.76888326E+02                                 1.689159                            1.620115      -0.972570       2.419320                    0.999309       3.316099       9.074785       0.505197       1.245816      -0.717729       0.015621      -0.007135       0.002916       0.017419      -0.002249       0.007200       0.000531       0.002089       0.009334      -0.007115      -0.001694       0.008808              1.719194       2.167107      -0.229155       0.277708       1.442543      -0.093634       1.547932           0.000587
          107              H       3.753039       7.091812       8.626693       0.155220       1.155460 0.88689461E+01  0.88521445E+02                                 1.769579                            1.700671      -1.082785       2.364108                    0.998933       3.356993       9.194705       0.501799       1.222925      -0.723669      -0.010844      -0.012292       0.002103       0.016526       0.003998      -0.002062       0.000531      -0.003219       0.007814      -0.006078       0.002343       0.003735              1.785780       2.040675       0.406941      -0.204487       1.695623      -0.237270       1.621042           0.000693
          108              H       4.345151       8.577605       8.560607       0.160490       0.955394 0.72682349E+01  0.69879767E+02                                 1.633485                            1.599185      -0.812762       2.506290                    0.999252       3.333241       9.328780       0.482819       1.319470      -0.701347      -0.000099       0.017244      -0.000693       0.017258      -0.000575       0.001120      -0.001144      -0.015001      -0.007351      -0.006584      -0.002289       0.008873              1.638245       1.403869       0.010377       0.058299       2.014683       0.312512       1.496183           0.000460
          109              H       7.388208       8.160527       4.121444       0.153078       1.067273 0.80497383E+01  0.78853216E+02                                 1.708110                            1.642160      -1.014947       2.395414                    0.999167       3.388988       9.362124       0.497723       1.256263      -0.714885       0.006229       0.012928       0.008359       0.016607       0.002836      -0.001625       0.005595       0.003410      -0.015208      -0.009067       0.002948       0.006119              1.733377       1.877352       0.395284       0.295469       1.680549       0.249229       1.642228           0.000722
          110              H       6.542048       7.785849       2.816257       0.152158       1.125331 0.84364923E+01  0.83490683E+02                                 1.756004                            1.669903      -1.136765       2.335982                    0.998557       3.440796       9.506875       0.499319       1.239515      -0.718372      -0.007369       0.007383      -0.014455       0.017826      -0.002970      -0.006450      -0.003641      -0.001390       0.014035      -0.009265       0.000608       0.008657              1.792380       1.601664      -0.091191       0.301247       1.433972      -0.224344       2.341504           0.000109
          111              H       7.109234       6.625052       3.761787       0.159064       1.076737 0.82867431E+01  0.81078408E+02                                 1.675131                            1.634854      -0.863190       2.475999                    0.999588       3.203545       8.603980       0.517582       1.209498      -0.727816      -0.000511      -0.015369       0.002740       0.015620       0.002106      -0.002348      -0.002219      -0.007881      -0.009601      -0.005172      -0.001659       0.006831              1.671933       1.573336      -0.365201       0.012618       2.020659       0.016494       1.421803           0.000609
          112              H       1.754354       7.601598       3.099662       0.145613       0.983839 0.72840272E+01  0.71192827E+02                                 1.744418                            1.657146      -1.405324       2.204065                    0.995827       3.912608      11.629353       0.443262       1.413778      -0.678471       0.005529       0.002849      -0.013946       0.015270       0.002994       0.003113       0.001064      -0.001697       0.005229      -0.004625      -0.000284       0.004908              1.802962       1.503184      -0.005687       0.037606       1.400169      -0.088470       2.505532           0.000813
          113              H       1.098836       8.158172       4.448059       0.157068       1.057591 0.81965259E+01  0.81084136E+02                                 1.736383                            1.689045      -1.037791       2.392053                    0.998529       3.445801       9.733356       0.474369       1.305220      -0.704334      -0.007864       0.014367       0.006661       0.017681      -0.003538      -0.000002       0.004451       0.004515      -0.022141      -0.009365       0.001147       0.008218              1.750197       1.723480      -0.327007      -0.169285       1.830717       0.274751       1.696393           0.000432
          114              H       1.278119       6.582669       4.237094       0.157283       1.067214 0.84286672E+01  0.83984715E+02                                 1.749654                            1.715398      -1.023622       2.402010                    0.997834       3.464418       9.828942       0.469529       1.309188      -0.703633      -0.001857      -0.014667       0.004282       0.015392       0.000245       0.001659      -0.002707      -0.005367      -0.018477      -0.007118       0.000766       0.006351              1.750607       1.626924       0.355739      -0.015195       2.032195      -0.054003       1.592701           0.000742
          115              H      -1.105545      -3.771433       7.406654       0.116161       1.142529 0.86387148E+01  0.86665623E+02                                 1.813347                            1.724989      -1.206744       2.299488                    0.996070       3.682677      10.506193       0.472665       1.291680      -0.705544       0.015661       0.028475      -0.001569       0.032535      -0.001717      -0.008319       0.007759      -0.009146      -0.036982      -0.017664       0.003069       0.014595              1.837746       1.857445       0.441453      -0.176325       2.142108      -0.115052       1.513683           0.001229
          116              H      -3.116592      -3.889985       8.598733       0.080055       1.455255 0.10789439E+02  0.11316410E+03                                 2.048258                            1.863479      -1.217303       2.279155                    0.994702       3.797327      10.682036       0.483854       1.206928      -0.725634      -0.019608       0.040970       0.013766       0.047461       0.001053      -0.015655       0.001166      -0.024508      -0.061732      -0.029529       0.006934       0.022595              2.154835       2.086921      -0.548528      -0.482543       2.399565       0.537385       1.978020           0.003492
          117              H       1.579680       5.544732       6.804259       0.117918       1.212877 0.92176234E+01  0.92440584E+02                                 1.784004                            1.705560      -1.010379       2.392819                    0.998184       3.401084       9.189991       0.516079       1.183440      -0.733200       0.014013      -0.029199      -0.014295       0.035402       0.000552      -0.014012       0.005295      -0.015574      -0.037832      -0.022724       0.007201       0.015523              1.798597       1.619644      -0.230238      -0.212649       2.139587       0.248347       1.636560           0.001578
          118              H      -0.345044       5.508724       8.092926       0.078813       1.575541 0.11661760E+02  0.12432627E+03                                 2.154996                            1.936156      -1.016068       2.376053                    0.996947       3.719085      10.440932       0.476606       1.205447      -0.728121      -0.021027      -0.039653       0.006331       0.045327       0.003329      -0.013858       0.005325      -0.020193      -0.038626      -0.023843       0.006322       0.017522              2.273052       2.196766       0.679084      -0.364133       2.808731      -0.349566       1.813660           0.000691
          119              H       1.753435      10.135623       1.709326       0.079227       1.142957 0.82496037E+01  0.82397063E+02                                 1.862098                            1.718371      -1.154401       2.315680                    0.994124       3.881413      11.308081       0.456873       1.342245      -0.693857       0.041191       0.010847       0.015365       0.045282       0.000098       0.007203       0.008156       0.013300      -0.025614      -0.015527       0.001722       0.013804              1.940353       2.580569       0.226910       0.383044       1.589356       0.145724       1.651135           0.000405
          120              H      15.007889       8.129402       0.536309       0.112960       1.038060 0.77712551E+01  0.77067051E+02                                 1.782159                            1.696523      -1.520484       2.144765                    0.992589       4.049890      12.059987       0.444702       1.388864      -0.682619       0.021473      -0.023536      -0.007308       0.032686      -0.001620       0.001640       0.009643      -0.004953      -0.017096      -0.011707       0.000753       0.010953              1.813254       2.126911      -0.371254      -0.073967       1.791606       0.148876       1.521244           0.001078
          121              H      11.565868      11.070633       1.359835       0.079708       1.711728 0.12931340E+02  0.14159750E+03                                 2.280499                            2.041448      -1.214399       2.281055                    0.994603       3.874141      11.055292       0.462839       1.208549      -0.726994      -0.035716       0.029992       0.005366       0.046946      -0.008792       0.011287       0.012864       0.017311      -0.056020      -0.029274       0.006646       0.022628              2.424760       2.686915      -0.842699      -0.312814       2.626904       0.395779       1.960461           0.003587
          122              H      11.144298       9.132025       0.169026       0.119883       1.172493 0.88436047E+01  0.87827233E+02                                 1.749259                            1.674572      -0.984940       2.408364                    0.998348       3.354308       9.036641       0.518676       1.189077      -0.731903      -0.031537      -0.006754      -0.013561       0.034987      -0.003916       0.007612       0.009746       0.011313      -0.036855      -0.019865       0.005749       0.014116              1.759348       2.203083       0.066403       0.263714       1.522120       0.143720       1.552841          -0.000001
          123              H      12.392955       6.939504       2.187174       0.156084       1.058287 0.79007253E+01  0.76887801E+02                                 1.689150                            1.620108      -0.972575       2.419319                    0.999309       3.316078       9.074694       0.505200       1.245811      -0.717731      -0.003620       0.016787       0.002913       0.017419      -0.001605       0.002063       0.006917      -0.003782       0.009333      -0.007113      -0.001693       0.008807              1.719183       1.379872      -0.056390      -0.031930       2.229750       0.291323       1.547928           0.000586
          124              H      11.832009       5.443816       2.272323       0.155218       1.155414 0.88684624E+01  0.88515098E+02                                 1.769507                            1.700605      -1.082764       2.364118                    0.998933       3.356903       9.194274       0.501819       1.222897      -0.723675      -0.014331      -0.007958       0.002101       0.016526       0.002957       0.000076      -0.002127       0.006273       0.007807      -0.006078       0.002343       0.003735              1.785706       1.881810       0.441759      -0.275571       1.854328      -0.148862       1.620979           0.000698
          125              H      13.410189       5.703669       2.206237       0.160489       0.955397 0.72682580E+01  0.69879979E+02                                 1.633483                            1.599182      -0.812753       2.506292                    0.999252       3.333233       9.328728       0.482822       1.319462      -0.701349       0.016822      -0.003793      -0.000693       0.017258      -0.003663      -0.000876       0.001338       0.013141      -0.007354      -0.006582      -0.002290       0.008873              1.638243       1.990955      -0.118468       0.317745       1.427588      -0.010046       1.496185           0.000461
          126              H       5.454025       2.168954      10.475814       0.153078       1.067259 0.80496068E+01  0.78851710E+02                                 1.708106                            1.642156      -1.014912       2.395434                    0.999167       3.388974       9.362113       0.497719       1.256277      -0.714882       0.013962       0.003312       0.008361       0.016607       0.003289       0.005117      -0.002786      -0.000721      -0.015206      -0.009067       0.002948       0.006119              1.733374       1.855121       0.400164       0.306775       1.702777       0.235176       1.642223           0.000720
          127              H       4.906673       1.422779       9.170627       0.152156       1.125366 0.84368458E+01  0.83495312E+02                                 1.756062                            1.669956      -1.136781       2.335973                    0.998557       3.440871       9.507242       0.499302       1.239542      -0.718366       0.005631      -0.008781      -0.014454       0.017826      -0.002988      -0.004939      -0.005519      -0.001225       0.014036      -0.009265       0.000609       0.008657              1.792440       1.403531      -0.047703      -0.154563       1.632200       0.342353       2.341588           0.000108
          128              H       3.894442       2.225609      10.116157       0.159063       1.076784 0.82872418E+01  0.81084905E+02                                 1.675215                            1.634932      -0.863198       2.475993                    0.999588       3.203638       8.604454       0.517554       1.209541      -0.727806      -0.015120       0.002794       0.002740       0.015619       0.000263      -0.002670      -0.001817       0.008920      -0.009600      -0.005170      -0.001660       0.006830              1.672018       1.847272      -0.425335       0.018816       1.746916       0.008790       1.421866           0.000606
          129              H       3.700414      -3.214127       9.454032       0.145611       0.983875 0.72843583E+01  0.71196738E+02                                 1.744442                            1.657169      -1.405351       2.204043                    0.995828       3.912680      11.629551       0.443265       1.413752      -0.678475       0.003967       0.004791      -0.013944       0.015269       0.002364       0.001707       0.002811       0.004049       0.005227      -0.004624      -0.000285       0.004909              1.802986       1.402538       0.016405      -0.078351       1.500853       0.055701       2.505567           0.000813
          130              H       4.103533      -3.973714      10.802429       0.157068       1.057580 0.81964045E+01  0.81082601E+02                                 1.736370                            1.689031      -1.037782       2.392061                    0.998529       3.445770       9.733235       0.474372       1.305218      -0.704335       0.012347      -0.010760       0.006662       0.017681      -0.002268       0.004347      -0.000955      -0.007063      -0.022138      -0.009364       0.001147       0.008217              1.750183       1.688842      -0.319404       0.232074       1.865330      -0.224244       1.696378           0.000435
          131              H       2.603084      -3.460874      10.591464       0.157283       1.067183 0.84283287E+01  0.83980405E+02                                 1.749615                            1.715361      -1.023558       2.402042                    0.997834       3.464337       9.828621       0.469536       1.309184      -0.703634      -0.014725       0.001330       0.004284       0.015393      -0.000899      -0.002290       0.002199       0.005079      -0.018477      -0.007118       0.000767       0.006351              1.750568       2.162491       0.238182      -0.056003       1.496548      -0.003265       1.592664           0.000743
          132              H       0.179797       3.026819       1.052284       0.116155       1.142520 0.86385339E+01  0.86662649E+02                                 1.813275                            1.724923      -1.206664       2.299513                    0.996072       3.682571      10.505541       0.472698       1.291608      -0.705560       0.031166       0.009191      -0.001566       0.032531      -0.003474       0.005796      -0.009788       0.006866      -0.036969      -0.017661       0.003068       0.014593              1.837671       2.313798       0.341262      -0.150166       1.685592      -0.147551       1.513625           0.001232
          133              H      -0.367088       1.087932       2.244363       0.080054       1.454975 0.10786895E+02  0.11313036E+03                                 2.047987                            1.863255      -1.217007       2.279312                    0.994706       3.796880      10.680324       0.483887       1.206923      -0.725638       0.035813      -0.027928       0.013767       0.047456      -0.004174      -0.002213      -0.015529       0.023126      -0.061694      -0.029509       0.006926       0.022583              2.154532       2.155206      -0.563467       0.421370       2.330641      -0.586389       1.977750           0.003497
          134              H       9.855009       3.652609       0.449889       0.117915       1.212723 0.92160587E+01  0.92420307E+02                                 1.783804                            1.705377      -1.010211       2.392901                    0.998185       3.400815       9.188821       0.516127       1.183388      -0.733214      -0.025515       0.019942      -0.014291       0.035396      -0.002759       0.002167      -0.014814       0.014597      -0.037812      -0.022712       0.007197       0.015515              1.798393       2.019047      -0.317895       0.196962       1.739749      -0.260892       1.636382           0.001583
          135              H       9.407254       1.780345       1.738556       0.078809       1.575344 0.11659941E+02  0.12430078E+03                                 2.154730                            1.935940      -1.015951       2.376105                    0.996948       3.718808      10.439556       0.476661       1.205366      -0.728140      -0.043236      -0.012035       0.006329       0.045324      -0.001205       0.002229      -0.014672       0.021120      -0.038615      -0.023836       0.006319       0.017517              2.272756       3.064548       0.488447      -0.419413       1.940272      -0.280673       1.813448           0.000700
          136              H       2.118833      10.429527       4.645044       0.079226       1.142957 0.82496063E+01  0.82397121E+02                                 1.862100                            1.718373      -1.154407       2.315677                    0.994124       3.881421      11.308118       0.456872       1.342248      -0.693856      -0.019425      -0.037908      -0.015365       0.045282       0.002874       0.009510       0.005287      -0.011995      -0.025615      -0.015527       0.001723       0.013805              1.940356       1.729925       0.413596       0.224447       2.440006       0.342903       1.651137           0.000406
          137              H       1.237191      -2.946878       5.818061       0.112960       1.038062 0.77712701E+01  0.77067240E+02                                 1.782161                            1.696525      -1.520487       2.144764                    0.992589       4.049895      12.060006       0.444701       1.388864      -0.682619       0.018386      -0.026019       0.007308       0.032687      -0.002508       0.009771      -0.000465       0.003141      -0.017096      -0.011707       0.000754       0.010953              1.813256       1.651552      -0.266931       0.129560       2.266970      -0.104161       1.521246           0.001079
          138              H      -0.897838       1.045615       4.994535       0.079708       1.711757 0.12931608E+02  0.14160130E+03                                 2.280534                            2.041475      -1.214412       2.281048                    0.994603       3.874177      11.055462       0.462833       1.208556      -0.726993      -0.021639       0.041315      -0.005367       0.046946      -0.004358       0.014985       0.008267      -0.023084      -0.056022      -0.029275       0.006646       0.022629              2.424799       2.276813      -0.752708       0.319532       3.037096      -0.390391       1.960488           0.003588
          139              H       1.086074       1.041826       6.185344       0.119884       1.172492 0.88435928E+01  0.87827108E+02                                 1.749260                            1.674573      -0.984944       2.408363                    0.998348       3.354308       9.036648       0.518676       1.189078      -0.731902       0.013357       0.029356       0.013561       0.034987      -0.001187       0.011152       0.005346      -0.013553      -0.036855      -0.019865       0.005749       0.014116              1.759348       1.581217       0.202878       0.196908       2.143986       0.226775       1.552840           0.000000
          140              H       2.959967      -0.647796       4.167196       0.156084       1.058285 0.79007013E+01  0.76887458E+02                                 1.689143                            1.620101      -0.972573       2.419319                    0.999309       3.316070       9.074646       0.505203       1.245805      -0.717732      -0.015621       0.007135      -0.002913       0.017419      -0.002249       0.007199       0.000532       0.002090       0.009334      -0.007113      -0.001693       0.008807              1.719176       2.167073      -0.229152       0.277705       1.442533      -0.093635       1.547921           0.000588
          141              H       4.541132      -0.420505       4.082047       0.155218       1.155404 0.88683645E+01  0.88513800E+02                                 1.769491                            1.700591      -1.082760       2.364120                    0.998933       3.356885       9.194182       0.501824       1.222890      -0.723677       0.010845       0.012292      -0.002102       0.016526       0.003998      -0.002062       0.000530      -0.003220       0.007809      -0.006078       0.002342       0.003736              1.785689       2.040559       0.406910      -0.204470       1.695544      -0.237252       1.620965           0.000699
          142              H       3.949020      -1.906298       4.148133       0.160489       0.955399 0.72682750E+01  0.69880178E+02                                 1.633484                            1.599184      -0.812757       2.506290                    0.999252       3.333236       9.328737       0.482822       1.319461      -0.701349       0.000099      -0.017244       0.000693       0.017258      -0.000575       0.001119      -0.001142      -0.015000      -0.007353      -0.006582      -0.002290       0.008872              1.638244       1.403867       0.010376       0.058299       2.014678       0.312513       1.496186           0.000461
          143              H       0.905963      -1.489220       8.587296       0.153079       1.067263 0.80496558E+01  0.78852340E+02                                 1.708113                            1.642162      -1.014919       2.395430                    0.999167       3.388987       9.362169       0.497717       1.256279      -0.714881      -0.006228      -0.012927      -0.008361       0.016607       0.002836      -0.001624       0.005596       0.003410      -0.015207      -0.009067       0.002948       0.006119              1.733381       1.877356       0.395288       0.295471       1.680556       0.249232       1.642230           0.000721
          144              H       1.752123      -1.114542       9.892483       0.152157       1.125365 0.84368458E+01  0.83495313E+02                                 1.756062                            1.669956      -1.136781       2.335973                    0.998557       3.440870       9.507239       0.499302       1.239541      -0.718366       0.007370      -0.007383       0.014454       0.017826      -0.002970      -0.006450      -0.003641      -0.001391       0.014036      -0.009265       0.000609       0.008657              1.792439       1.601717      -0.091196       0.301262       1.434014      -0.224355       2.341587           0.000108
          145              H       1.184937       0.046255       8.946953       0.159064       1.076771 0.82870963E+01  0.81083031E+02                                 1.675192                            1.634910      -0.863193       2.475996                    0.999588       3.203613       8.604330       0.517561       1.209531      -0.727808       0.000512       0.015368      -0.002740       0.015619       0.002106      -0.002347      -0.002219      -0.007880      -0.009600      -0.005171      -0.001659       0.006830              1.671995       1.573394      -0.365225       0.012619       2.020742       0.016494       1.421848           0.000606
          146              H       6.539817      -0.930291       9.609078       0.145611       0.983866 0.72842790E+01  0.71195803E+02                                 1.744436                            1.657163      -1.405345       2.204048                    0.995828       3.912663      11.629505       0.443264       1.413759      -0.678474      -0.005530      -0.002848       0.013944       0.015269       0.002995       0.003112       0.001064      -0.001697       0.005228      -0.004624      -0.000284       0.004909              1.802980       1.503200      -0.005688       0.037610       1.400182      -0.088470       2.505557           0.000813
          147              H       7.195335      -1.486865       8.260681       0.157069       1.057583 0.81964442E+01  0.81083112E+02                                 1.736375                            1.689036      -1.037785       2.392059                    0.998529       3.445781       9.733281       0.474370       1.305220      -0.704334       0.007863      -0.014366      -0.006662       0.017681      -0.003538      -0.000001       0.004450       0.004515      -0.022138      -0.009364       0.001147       0.008217              1.750189       1.723473      -0.327005      -0.169284       1.830710       0.274750       1.696383           0.000436
          148              H       7.016052       0.088638       8.471646       0.157283       1.067184 0.84283422E+01  0.83980565E+02                                 1.749616                            1.715361      -1.023563       2.402040                    0.997834       3.464340       9.828628       0.469536       1.309183      -0.703634       0.001857       0.014667      -0.004283       0.015393       0.000247       0.001657      -0.002708      -0.005366      -0.018478      -0.007118       0.000767       0.006351              1.750569       1.626889       0.355727      -0.015194       2.032152      -0.054001       1.592664           0.000743
          149              H       9.399716      10.442740       5.302086       0.116155       1.142544 0.86387744E+01  0.86665745E+02                                 1.813305                            1.724950      -1.206712       2.299488                    0.996072       3.682635      10.505797       0.472693       1.291612      -0.705558      -0.015658      -0.028471       0.001566       0.032531      -0.001718      -0.008318       0.007760      -0.009144      -0.036970      -0.017661       0.003067       0.014594              1.837702       1.857395       0.441442      -0.176316       2.142064      -0.115049       1.513647           0.001232
          150              H      11.410763      10.561292       4.110007       0.080053       1.455007 0.10787199E+02  0.11313450E+03                                 2.048027                            1.863289      -1.217035       2.279297                    0.994706       3.796939      10.680583       0.483879       1.206933      -0.725635       0.019602      -0.040968      -0.013767       0.047457       0.001052      -0.015644       0.001167      -0.024497      -0.061698      -0.029511       0.006927       0.022584              2.154578       2.086670      -0.548433      -0.482450       2.399273       0.537290       1.977790           0.003496
          151              H       6.714491       1.126575       5.904481       0.117916       1.212730 0.92161338E+01  0.92421284E+02                                 1.783813                            1.705386      -1.010226       2.392894                    0.998185       3.400830       9.188884       0.516125       1.183390      -0.733213      -0.014009       0.029197       0.014292       0.035397       0.000551      -0.014005       0.005292      -0.015568      -0.037814      -0.022713       0.007197       0.015516              1.798402       1.619471      -0.230203      -0.212609       2.139345       0.248310       1.636390           0.001583
          152              H       8.639215       1.162583       4.615814       0.078809       1.575373 0.11660201E+02  0.12430442E+03                                 2.154768                            1.935971      -1.015967       2.376098                    0.996948       3.718848      10.439752       0.476653       1.205377      -0.728138       0.021023       0.039651      -0.006329       0.045324       0.003327      -0.013854       0.005323      -0.020189      -0.038616      -0.023837       0.006320       0.017517              2.272799       2.196514       0.678975      -0.364065       2.808406      -0.349508       1.813477           0.000700
          153             Ag      -2.502706       7.404942       9.531555       0.168039     220.256615 0.59786332E+04  0.24448575E+06                                28.629399                           25.120888       1.649198       2.131436                    0.997823      90.879565     247.134053       0.378403       0.395821      -1.193225      -0.000827       0.001030      -0.000004       0.001321      -0.008894       0.007079       0.005693      -0.003913      -0.126465      -0.043639       0.013455       0.030184             32.919054      34.970184       4.237037      -2.319474      33.110128      -1.865625      30.676849           0.011416
          154             Ag      10.796877      -0.733635       3.177185       0.168029     220.255031 0.59786259E+04  0.24448534E+06                                28.629258                           25.120860       1.649215       2.131441                    0.997823      90.879726     247.134338       0.378404       0.395821      -1.193225       0.000828      -0.001031       0.000002       0.001323      -0.008897       0.007075       0.005691      -0.003908      -0.126449      -0.043633       0.013449       0.030184             32.918675      34.969568       4.236650      -2.319362      33.109888      -1.865548      30.676569           0.011430

******************************************************
Auxiliary information for the entire system
The total spin magnetic moment of the unit cell is   1.643372
The total net atomic charge of the unit cell is   -0.000000
Accuracy of reproducing the electrostatic potential in the unit cell:
  The inner radius (bohr) =    5.0000
  The outer radius (bohr) =   12.0000
  Valid grid points have density less than (e/(bohr^3)) =    0.0001
  The number of valid grid points were=        59508
  The rms potential error without charges in kcal/mol is=      3.24051
  The rms potential error with partial charges in kcal/mol is=      0.68295
  The RRMSE value at monopole order=      0.21075
  The rms potential error with partial charges and cloud penetration in kcal/mol is=      0.68768
  The RRMSE value at monopole order with cloud penetration is=      0.21221
  The rms potential error with partial charges and atomic dipoles in kcal/mol is=      0.34466
  The RRMSE value at dipole order=      0.10636
  The rms potential error with partial charges, atomic dipoles and cloud penetration in kcal/mol is=      0.34003
  The RRMSE value at dipole order with cloud penetration=      0.10493

******************************************************
The electron densities and ab initio electrostatic potential were computed in VASP using the PBE functional and
projector augmented wave method. See the main text of the journal article for a description of computational details.
The atomic charges, dipoles, and quadrupoles were computed with the DDEC6 method as described in
(a) T. A. Manz and N. Gabaldon Limas, RSC Adv. 6 (2016) 47771-47801 DOI: 10.1039/c6ra04656h
(b) N. Gabaldon Limas and T. A. Manz, RSC Adv. 8 (2018) 2678-2707 DOI: 10.1039/c7ra11829e.
For each atom in the material, the electron cloud parameters were fit to the spherically averaged atom-in-material
electron density using radial positions for which this density was between 10^-4 and 10^-2 electrons per cubic bohr.
The polarizabilities, dispersion coefficients, and quantum Drude oscillator (QDO) parameters were fit using the MCLF method.
The magnetic structure of the system was optimized in VASP from the default ferromagnetic initial guess using spin polarization.
The atomic spin moments (ASMs) were computed on this optimized magnetic structure using the DDEC6 partition as inputs
to the method of T. A. Manz and D. S. Sholl, J. Chem. Theory Comput. 7 (2011) 4146-4164 DOI: 10.1021/ct200539n.
The RMSE and RRMSE were computed using a uniform grid with Ewald summation.
