# Supplementary material for: A collection of forcefield precursors for metal–organic frameworks
Source: RSC Adv. 2019 Nov 13;9(63):36492–507. doi: 10.1039/c9ra07327b (PMC9075174; doi:10.1039/c9ra07327b)
Supplement: RA-009-C9RA07327B-s4804 [file RA-009-C9RA07327B-s4804.xyz]

  200
jmolscript: load "" {1 1 1} spacegroup "x,y,z" unitcell [{     10.762000     0.000000     0.000000 }, {      0.000000    16.137000     0.000000 }, {      0.000000    -7.514484    18.931137 }]
Ti     3.872168     1.528399    14.923415     1.922368
Ti     6.225817     3.356596    13.513046     1.907164
Ti     9.253168    -4.731625    13.473290     1.922361
Ti     0.844817     9.577178    14.883660     1.907162
Ti     6.889832     7.094117     4.007722     1.922363
Ti     4.536183     5.265920     5.418091     1.907168
Ti     1.508832    13.354141     5.457847     1.922366
Ti     9.917183    -0.954662     4.047477     1.907167
H      6.320523     0.213503    11.955013     0.139206
H      7.682992    -1.669705    11.678618     0.136059
H      2.983226    -1.458119    12.787983     0.134248
H      7.022205     0.134541    15.873758     0.130901
H      1.743444     6.624693    12.918608     0.127252
H      3.147885     4.788061    12.634641     0.134370
H      3.857101     4.782269    16.572317     0.135685
H      2.382707     6.531650    16.852498     0.131094
H      0.789931     4.198524    15.290679     0.124117
H      9.466255     4.596927    14.319512     0.127275
H      9.383388     0.783109    13.056805     0.122276
H      0.709216     0.398209    13.965500     0.123862
H      4.794471    -0.775606    17.113748     0.131071
H      5.273380     2.862103    18.755077     0.132918
H      3.405097     3.624446    10.451881     0.128108
H      7.409637     4.043599    10.603330     0.129205
H      0.939523    -3.416729    16.441692     0.139206
H      2.301992    -1.533521    16.718087     0.136059
H      8.364226    -1.745107    15.608722     0.134248
H      1.641205    -3.337767    12.522947     0.130901
H      7.124444     6.309081    15.478098     0.127252
H      8.528885     8.145713    15.762065     0.134370
H      9.238101     8.151505    11.824388     0.135685
H      7.763707     6.402124    11.544207     0.131094
H      6.170931     8.735250    13.106026     0.124117
H      4.085255     8.336847    14.077193     0.127275
H      4.002388    -3.986335    15.339900     0.122276
H      6.090216    -3.601435    14.431206     0.123862
H     10.175471    -2.427620    11.282958     0.131071
H     10.654380    10.071671     9.641628     0.132918
H      8.786097    -6.827672    17.944825     0.128108
H      2.028637     8.890175    17.793376     0.129205
H      4.441477     8.409013     6.976124     0.139206
H      3.079008    10.292221     7.252519     0.136059
H      7.778774    10.080635     6.143154     0.134248
H      3.739795     8.487975     3.057379     0.130901
H      9.018556     1.997823     6.012529     0.127252
H      7.614115     3.834455     6.296496     0.134370
H      6.904899     3.840247     2.358820     0.135685
H      8.379293     2.090866     2.078639     0.131094
H      9.972069     4.423992     3.640458     0.124117
H      1.295745     4.025589     4.611625     0.127275
H      1.378612     7.839407     5.874332     0.122276
H     10.052784     8.224307     4.965637     0.123862
H      5.967529     9.398122     1.817389     0.131071
H      5.488620     5.760413     0.176060     0.132919
H      7.356903     4.998070     8.479256     0.128108
H      3.352363     4.578917     8.327807     0.129205
H      9.822477    12.039245     2.489445     0.139206
H      8.460008    10.156037     2.213050     0.136059
H      2.397774    10.367623     3.322415     0.134248
H      9.120795    11.960283     6.408190     0.130901
H      3.637556     2.313435     3.453039     0.127252
H      2.233115     0.476803     3.169072     0.134370
H      1.523899     0.471011     7.106749     0.135685
H      2.998293     2.220392     7.386930     0.131094
H      4.591069    -0.112734     5.825111     0.124117
H      6.676745     0.285669     4.853944     0.127275
H      6.759612    12.608851     3.591237     0.122276
H      4.671784    12.223951     4.499931     0.123862
H      0.586529    11.050136     7.648179     0.131071
H      0.107620    -1.449155     9.289509     0.132919
H      1.975903    15.450188     0.986312     0.128108
H      8.733363    -0.267659     1.137761     0.129205
C      6.480876     0.316859    13.942782     0.338902
C      6.716564    -0.185203    12.695220    -0.192519
C      7.554924    -1.304505    12.522947    -0.200114
C      2.806730    -1.347557    14.773859     0.357509
C      2.583956    -1.851984    13.528191    -0.206645
C      7.135206    -0.237114    15.029430    -0.184917
C      1.910255     6.749778    14.904484     0.347650
C      2.150248     6.237282    13.658815    -0.208201
C      3.001522     5.138848    13.482756    -0.188203
C      3.618184     4.584457    14.582655     0.338286
C      3.409402     5.131062    15.835896    -0.182598
C      2.541984     6.192048    16.000597    -0.191230
C      0.953513     2.279906    14.741676     0.333604
C      0.351917     3.511674    14.842011    -0.189146
C      9.853687     3.753357    14.277864    -0.219317
C      9.186443     2.675514    13.647457     0.344005
C      9.813868     1.467926    13.518725    -0.198220
C      0.303488     1.231061    14.054476    -0.215527
C      4.907472     1.157522    17.772551     0.345378
C      5.016168    -0.246657    17.846383    -0.213165
C      5.302437     1.936441    18.830802    -0.194116
C      5.386381     3.604437    10.705558     0.340567
C      4.205790     3.870782    10.046754    -0.209624
C      6.604639     4.122924    10.143303    -0.218502
C      1.099876    -3.520085    14.453923     0.338902
C      1.335564    -3.018023    15.701485    -0.192519
C      2.173924    -1.898721    15.873758    -0.200115
C      8.187730    -1.855669    13.622846     0.357509
C      7.964956    -1.351242    14.868515    -0.206645
C      1.754206    -2.966112    13.367276    -0.184917
C      7.291255     6.183996    13.492221     0.347650
C      7.531248     6.696492    14.737890    -0.208201
C      8.382522     7.794926    14.913950    -0.188203
C      8.999184     8.349317    13.814051     0.338286
C      8.790402     7.802712    12.560809    -0.182598
C      7.922984     6.741726    12.396109    -0.191230
C      6.334513    10.653868    13.655029     0.333604
C      5.732917     9.422100    13.554694    -0.189146
C      4.472687     9.180417    14.118842    -0.219317
C      3.805443    -5.878740    14.749249     0.344006
C      4.432868    -4.671152    14.877981    -0.198220
C      5.684488    -4.434287    14.342229    -0.215527
C     10.288472    11.776252    10.624154     0.345379
C     10.397168    -2.956569    10.550323    -0.213165
C     10.683437    10.997333     9.565904    -0.194116
C      0.005381    -6.807663    17.691148     0.340568
C      9.586790    -7.074008    18.349951    -0.209624
C      1.223639     8.810850    18.253402    -0.218502
C      4.281124     8.305657     4.988355     0.338902
C      4.045436     8.807719     6.235917    -0.192519
C      3.207076     9.927021     6.408190    -0.200114
C      7.955270     9.970073     4.157278     0.357509
C      8.178044    10.474500     5.402946    -0.206645
C      3.626794     8.859630     3.901707    -0.184917
C      8.851745     1.872738     4.026653     0.347650
C      8.611752     2.385234     5.272322    -0.208201
C      7.760478     3.483668     5.448381    -0.188203
C      7.143816     4.038059     4.348482     0.338286
C      7.352598     3.491454     3.095241    -0.182598
C      8.220016     2.430468     2.930540    -0.191230
C      9.808487     6.342610     4.189461     0.333604
C     10.410083     5.110842     4.089126    -0.189146
C      0.908313     4.869159     4.653273    -0.219317
C      1.575557     5.947002     5.283680     0.344005
C      0.948132     7.154590     5.412412    -0.198220
C     10.458512     7.391455     4.876661    -0.215527
C      5.854528     7.464994     1.158586     0.345379
C      5.745832     8.869173     1.084754    -0.213165
C      5.459563     6.686075     0.100335    -0.194116
C      5.375619     5.018079     8.225579     0.340567
C      6.556210     4.751734     8.884383    -0.209624
C      4.157361     4.499592     8.787834    -0.218502
C      9.662124    12.142601     4.477214     0.338902
C      9.426436    11.640539     3.229652    -0.192519
C      8.588076    10.521237     3.057379    -0.200114
C      2.574270    10.478185     5.308291     0.357509
C      2.797044     9.973758     4.062622    -0.206645
C      9.007794    11.588628     5.563861    -0.184917
C      3.470745     2.438520     5.438916     0.347649
C      3.230752     1.926024     4.193247    -0.208201
C      2.379478     0.827590     4.017187    -0.188203
C      1.762816     0.273199     5.117086     0.338286
C      1.971598     0.819804     6.370328    -0.182598
C      2.839016     1.880790     6.535028    -0.191230
C      4.427487    -2.031352     5.276108     0.333604
C      5.029083    -0.799584     5.376443    -0.189146
C      6.289313    -0.557901     4.812295    -0.219317
C      6.956557    -1.635744     4.181888     0.344005
C      6.329132    13.293668     4.053156    -0.198220
C      5.077512    13.056803     4.588908    -0.215527
C      0.473528    -3.153736     8.306983     0.345379
C      0.364832    11.579085     8.380814    -0.213165
C      0.078563    -2.374817     9.365233    -0.194116
C     -0.005381    15.430179     1.239989     0.340568
C      1.175210    15.696524     0.581186    -0.209624
C      9.538361    -0.188334     0.677735    -0.218502
O      2.170695     2.081817    15.334221    -0.643650
O      5.720003     1.442947    14.126414    -0.795410
O      4.509278     1.757357    16.598821    -0.623011
O      4.437173     3.468518    14.442564    -0.799558
O      3.605270    -0.235486    14.919629    -0.668877
O      1.026695     7.797942    15.044575    -0.647402
O      7.943432     2.892731    13.157140    -0.647356
O      5.390686     3.008273    11.894433    -0.625774
O      7.551695    10.851957    13.062485    -0.643648
O      0.339003    -4.646173    14.270291    -0.795409
O      9.890278    11.176417    11.797885    -0.623009
O      9.818173     9.465256    13.954141    -0.799557
O      8.986270    -2.967740    13.477076    -0.668875
O      6.407695     5.135832    13.352131    -0.647402
O      2.562432    10.041043    15.239565    -0.647356
O      0.009686    -6.211499    16.502272    -0.625774
O      8.591305     6.540699     3.596916    -0.643649
O      5.041997     7.179569     4.804723    -0.795410
O      6.252722     6.865159     2.332316    -0.623010
O      6.324827     5.153998     4.488573    -0.799558
O      7.156730     8.858002     4.011508    -0.668876
O      9.735305     0.824574     3.886562    -0.647403
O      2.818568     5.729785     5.773997    -0.647357
O      5.371314     5.614243     7.036704    -0.625775
O      3.210305    -2.229441     5.868652    -0.643649
O     10.422997    13.268689     4.660846    -0.795410
O      0.871722    -2.553901     7.133252    -0.623010
O      0.943827    -0.842740     4.976996    -0.799558
O      1.775730    11.590256     5.454061    -0.668876
O      4.354305     3.486684     5.579006    -0.647403
O      8.199568    -1.418527     3.691572    -0.647357
O     -0.009686    14.834015     2.428865    -0.625775

The following XYZ coordinates are in angstroms. Other properties are in atomic units.
The sperically averaged electron density of each atom fit to a function of the form exp(a - br)
eigen_1, eigen_2 and eigen_3 are the three eigenvalues of traceless quadrupole moment tensor
  atom number  atomic symbol              X              Y              Z     net charge C6 coefficient C8 coefficient C10 coefficient fluctuating dipole atomic polarizability isotropic forcefield polarizability              a              b squared Pearson coefficient          <r^3>          <r^4>         wp_QDO          m_QDO          q_QDO       dipole_x       dipole_y       dipole_z         dipole            Qxy            Qxz            Qyz     Q(x^2-y^2)  Q(3z^2 - R^2)        eigen_1        eigen_2        eigen_3 static polarizability      alpha(xx)      alpha(xy)      alpha(xz)      alpha(yy)      alpha(yz)      alpha(zz) atomic spin moment
            1             Ti       3.872168       1.528399      14.923415       1.922368      44.616624 0.60420400E+03  0.14432857E+05                                 9.536973                            7.262135       1.729427       2.525242                    0.999681      34.751542      81.079296       0.783359       0.327323      -1.207762       0.009161       0.020566      -0.019907       0.030053      -0.015787       0.013278       0.013326      -0.050203       0.273760      -0.076902      -0.016713       0.093615             12.041223      13.766458       0.045540       0.085151      13.955623      -0.750288       8.401588          -0.000003
            2             Ti       6.225817       3.356596      13.513046       1.907164      44.485357 0.61993165E+03  0.14903420E+05                                 9.517230                            7.363366       1.743250       2.527651                    0.999705      34.975263      81.851993       0.776826       0.327975      -1.207208      -0.014598      -0.011726       0.022945       0.029615      -0.002815       0.012640       0.005336      -0.027822       0.232675      -0.054281      -0.024737       0.079019             11.911551      13.778097      -0.144092      -0.373472      13.865438      -0.921167       8.091118          -0.000004
            3             Ti       9.253168      -4.731625      13.473290       1.922361      44.617053 0.60421077E+03  0.14433057E+05                                 9.537020                            7.262165       1.729436       2.525242                    0.999681      34.751761      81.079888       0.783360       0.327322      -1.207763       0.009161      -0.020566       0.019907       0.030053       0.015787      -0.013278       0.013326      -0.050204       0.273761      -0.076903      -0.016713       0.093616             12.041289      13.766539      -0.045538      -0.085154      13.955699      -0.750294       8.401628          -0.000001
            4             Ti       0.844817       9.577178      14.883660       1.907162      44.485439 0.61993326E+03  0.14903465E+05                                 9.517230                            7.363366       1.743254       2.527652                    0.999705      34.975355      81.852181       0.776828       0.327974      -1.207209      -0.014600       0.011726      -0.022947       0.029618       0.002815      -0.012641       0.005336      -0.027822       0.232679      -0.054282      -0.024738       0.079020             11.911549      13.778098       0.144091       0.373468      13.865431      -0.921168       8.091119          -0.000003
            5             Ti       6.889832       7.094117       4.007722       1.922363      44.616925 0.60420880E+03  0.14432999E+05                                 9.537006                            7.262157       1.729433       2.525242                    0.999681      34.751696      81.079711       0.783360       0.327322      -1.207763      -0.009161      -0.020566       0.019907       0.030053      -0.015787       0.013278       0.013326      -0.050204       0.273761      -0.076903      -0.016713       0.093616             12.041269      13.766512       0.045539       0.085151      13.955678      -0.750292       8.401615          -0.000003
            6             Ti       4.536183       5.265920       5.418091       1.907168      44.485093 0.61992737E+03  0.14903291E+05                                 9.517198                            7.363345       1.743245       2.527651                    0.999705      34.975142      81.851643       0.776826       0.327975      -1.207207       0.014599       0.011726      -0.022945       0.029616      -0.002815       0.012640       0.005335      -0.027822       0.232677      -0.054281      -0.024738       0.079019             11.911506      13.778044      -0.144090      -0.373470      13.865381      -0.921163       8.091093          -0.000003
            7             Ti       1.508832      13.354141       5.457847       1.922366      44.616734 0.60420565E+03  0.14432906E+05                                 9.536986                            7.262143       1.729429       2.525242                    0.999681      34.751593      81.079441       0.783359       0.327323      -1.207762      -0.009161       0.020566      -0.019907       0.030053       0.015787      -0.013278       0.013326      -0.050203       0.273760      -0.076902      -0.016713       0.093615             12.041241      13.766482      -0.045536      -0.085155      13.955641      -0.750290       8.401600          -0.000003
            8             Ti       9.917183      -0.954662       4.047477       1.907167      44.485165 0.61992866E+03  0.14903329E+05                                 9.517203                            7.363348       1.743247       2.527651                    0.999705      34.975195      81.851772       0.776827       0.327975      -1.207208       0.014599      -0.011726       0.022946       0.029616       0.002815      -0.012641       0.005335      -0.027822       0.232678      -0.054282      -0.024738       0.079020             11.911513      13.778052       0.144092       0.373466      13.865387      -0.921164       8.091098          -0.000005
            9              H       6.320523       0.213503      11.955013       0.139206       1.026730 0.73929923E+01  0.70505842E+02                                 1.635720                            1.557270      -0.856209       2.492288                    0.999318       3.150177       8.433506       0.522111       1.230095      -0.722626      -0.014060       0.017240      -0.030412       0.037680      -0.011196       0.003440      -0.000383      -0.001930       0.037955      -0.017735       0.004135       0.013600              1.664259       1.516523      -0.213914       0.271960       1.633060      -0.291647       1.843194          -0.000000
           10              H       7.682992      -1.669705      11.678618       0.136059       1.042030 0.74351889E+01  0.70662029E+02                                 1.618705                            1.535211      -0.854240       2.488834                    0.999436       3.121620       8.210026       0.542172       1.188708      -0.732417       0.001654      -0.015454      -0.033176       0.036636      -0.010920       0.006496       0.001639      -0.009454       0.027400      -0.017956       0.006286       0.011670              1.648568       1.408301      -0.145567      -0.176361       1.536494       0.338771       2.000910          -0.000000
           11              H       2.983226      -1.458119      12.787983       0.134248       1.065277 0.78815305E+01  0.76197580E+02                                 1.661725                            1.597803      -0.849226       2.488989                    0.999404       3.180517       8.507385       0.521565       1.214695      -0.726613       0.015126       0.011054      -0.029192       0.034687       0.010633      -0.003466       0.000922      -0.005346       0.037398      -0.017561       0.004499       0.013063              1.670588       1.587447       0.222008      -0.254864       1.586360      -0.239208       1.837956          -0.000000
           12              H       7.022205       0.134541      15.873758       0.130901       1.078137 0.79437807E+01  0.77946924E+02                                 1.753502                            1.662030      -1.002938       2.415789                    0.997746       3.419399       9.609887       0.478688       1.304013      -0.704714      -0.000823       0.016711       0.031597       0.035753      -0.010312       0.008683       0.004435      -0.008983       0.012163      -0.017619       0.007765       0.009853              1.796867       1.543417      -0.137788      -0.248185       1.598853       0.332131       2.248330           0.000000
           13              H       1.743444       6.624693      12.918608       0.127252       1.074226 0.79818530E+01  0.77419310E+02                                 1.669634                            1.606492      -0.851820       2.481717                    0.999366       3.220471       8.631004       0.520806       1.212508      -0.726871      -0.015305       0.009562      -0.030244       0.035219      -0.011324       0.001857       0.000628      -0.001276       0.038553      -0.017871       0.004834       0.013037              1.678771       1.615866      -0.222307       0.277655       1.601922      -0.238451       1.818524          -0.000000
           14              H       3.147885       4.788061      12.634641       0.134370       0.954107 0.67586418E+01  0.64067886E+02                                 1.645398                            1.553825      -1.020152       2.411345                    0.997300       3.421933       9.635583       0.482335       1.339603      -0.695886       0.005866      -0.011964      -0.031423       0.034132      -0.010442       0.003374       0.001885      -0.006627       0.015646      -0.014317       0.005882       0.008435              1.687923       1.457257      -0.141415      -0.230649       1.502328       0.336609       2.104185          -0.000000
           15              H       3.857101       4.782269      16.572317       0.135685       1.004489 0.71594353E+01  0.67752624E+02                                 1.610697                            1.530899      -0.834533       2.500422                    0.999393       3.152635       8.415614       0.527246       1.227568      -0.722785       0.016061      -0.014718       0.028033       0.035502      -0.011381       0.002987       0.002144      -0.000266       0.029771      -0.016837       0.006341       0.010496              1.638094       1.538976      -0.227611       0.295261       1.566694      -0.256944       1.808613          -0.000000
           16              H       2.382707       6.531650      16.852498       0.131094       0.989250 0.68969722E+01  0.64783756E+02                                 1.595261                            1.499834      -0.993884       2.417422                    0.998348       3.246474       8.686955       0.533138       1.223092      -0.722089      -0.005096       0.009691       0.031701       0.033538      -0.009352       0.007586      -0.000095      -0.001916       0.025617      -0.015061       0.002009       0.013052              1.639856       1.346292      -0.164057      -0.208775       1.541619       0.381610       2.031658          -0.000000
           17              H       0.789931       4.198524      15.290679       0.124117       1.101048 0.80304899E+01  0.79194593E+02                                 1.774871                            1.665090      -1.359759       2.236713                    0.993953       3.637978      10.327517       0.479720       1.294687      -0.704351       0.012886       0.023271       0.017870       0.032045      -0.009304       0.007194       0.003713      -0.005289      -0.016658      -0.014264       0.001688       0.012576              1.824184       1.856428       0.428981       0.253436       2.090949       0.319140       1.525176          -0.000000
           18              H       9.466255       4.596927      14.319512       0.127275       1.012647 0.73048078E+01  0.70973681E+02                                 1.734908                            1.631496      -1.288479       2.275233                    0.994521       3.701860      10.734848       0.461342       1.366453      -0.688832      -0.005296       0.032873       0.000377       0.033299       0.004901       0.010881       0.007301      -0.009197      -0.020288      -0.015589      -0.000506       0.016095              1.782999       1.740134      -0.450872       0.076071       2.293231       0.017016       1.315633          -0.000000
           19              H       9.383388       0.783109      13.056805       0.122276       1.100589 0.80331780E+01  0.79088503E+02                                 1.763449                            1.657029      -1.294482       2.265050                    0.994541       3.608372      10.176261       0.485374       1.281752      -0.707364      -0.011923      -0.023727      -0.015713       0.030855      -0.010554       0.006894       0.005164      -0.002233      -0.014876      -0.015279       0.002146       0.013133              1.810677       1.818049       0.389414       0.241403       2.078865       0.331785       1.535117          -0.000000
           20              H       0.709216       0.398209      13.965500       0.123862       1.036970 0.74499992E+01  0.72603819E+02                                 1.751146                            1.638652      -1.243584       2.293154                    0.994992       3.688016      10.644874       0.465001       1.351601      -0.692025       0.006174      -0.032911      -0.001974       0.033543       0.001346       0.010745       0.008695      -0.005760      -0.017812      -0.015941       0.001887       0.014054              1.806333       1.772858      -0.478567       0.053954       2.311017       0.062276       1.335124          -0.000000
           21              H       4.794471      -0.775606      17.113748       0.131071       1.028260 0.71733222E+01  0.69031587E+02                                 1.726804                            1.596204      -1.156527       2.343533                    0.995720       3.537374      10.042143       0.477849       1.331950      -0.696753      -0.007270      -0.025099      -0.028711       0.038821      -0.001539       0.006850       0.005886      -0.027704       0.006905      -0.017778       0.002349       0.015428              1.821958       1.517274       0.158500       0.321390       1.658561       0.427363       2.290040          -0.000000
           22              H       5.273380       2.862103      18.755077       0.132918       1.003118 0.71231594E+01  0.66652479E+02                                 1.546540                            1.478367      -0.799313       2.512441                    0.999685       3.045770       7.824221       0.568904       1.150597      -0.741980       0.000015       0.034878      -0.003085       0.035014       0.000815       0.009108       0.000840      -0.024794       0.019025      -0.018868       0.008348       0.010520              1.556088       1.245661      -0.036942       0.068298       1.986662      -0.084632       1.435941          -0.000000
           23              H       3.405097       3.624446      10.451881       0.128108       1.041811 0.74975917E+01  0.71231713E+02                                 1.600386                            1.526934      -0.824222       2.494694                    0.999443       3.140412       8.193138       0.552846       1.166138      -0.737717      -0.029686      -0.005565       0.015277       0.033847      -0.001458       0.001852      -0.009950       0.026623       0.008682      -0.019243       0.006411       0.012832              1.618205       1.844717       0.156447      -0.272997       1.335192      -0.085829       1.674704           0.000000
           24              H       7.409637       4.043599      10.603330       0.129205       1.138373 0.82709756E+01  0.81287137E+02                                 1.755188                            1.646371      -1.106952       2.363958                    0.996752       3.386444       9.264223       0.507120       1.228938      -0.721340       0.036369      -0.000650       0.016517       0.039949       0.003818       0.002396      -0.008633       0.028131      -0.011491      -0.018168       0.001592       0.016575              1.821234       2.046367      -0.070012       0.518920       1.455778      -0.076739       1.961557           0.000000
           25              H       0.939523      -3.416729      16.441692       0.139206       1.026730 0.73929923E+01  0.70505843E+02                                 1.635720                            1.557270      -0.856208       2.492288                    0.999318       3.150177       8.433506       0.522111       1.230095      -0.722626      -0.014060      -0.017240       0.030412       0.037680       0.011196      -0.003440      -0.000383      -0.001930       0.037955      -0.017735       0.004135       0.013600              1.664259       1.516523       0.213914      -0.271960       1.633060      -0.291647       1.843194          -0.000000
           26              H       2.301992      -1.533521      16.718087       0.136059       1.042030 0.74351908E+01  0.70662048E+02                                 1.618705                            1.535210      -0.854241       2.488834                    0.999436       3.121621       8.210027       0.542172       1.188707      -0.732417       0.001654       0.015454       0.033176       0.036636       0.010920      -0.006496       0.001639      -0.009454       0.027400      -0.017956       0.006286       0.011670              1.648568       1.408301       0.145567       0.176361       1.536494       0.338771       2.000910          -0.000000
           27              H       8.364226      -1.745107      15.608722       0.134248       1.065277 0.78815342E+01  0.76197628E+02                                 1.661725                            1.597804      -0.849227       2.488989                    0.999404       3.180519       8.507392       0.521565       1.214695      -0.726613       0.015126      -0.011054       0.029192       0.034687      -0.010633       0.003466       0.000922      -0.005346       0.037398      -0.017561       0.004499       0.013063              1.670588       1.587448      -0.222008       0.254864       1.586361      -0.239208       1.837956          -0.000000
           28              H       1.641205      -3.337767      12.522947       0.130901       1.078138 0.79437879E+01  0.77947014E+02                                 1.753503                            1.662031      -1.002938       2.415789                    0.997746       3.419399       9.609889       0.478688       1.304013      -0.704714      -0.000823      -0.016711      -0.031597       0.035753       0.010312      -0.008683       0.004435      -0.008983       0.012163      -0.017619       0.007765       0.009853              1.796868       1.543417       0.137788       0.248185       1.598854       0.332131       2.248332           0.000000
           29              H       7.124444       6.309081      15.478098       0.127252       1.074226 0.79818547E+01  0.77419332E+02                                 1.669634                            1.606492      -0.851820       2.481717                    0.999366       3.220470       8.631002       0.520806       1.212508      -0.726871      -0.015305      -0.009562       0.030244       0.035219       0.011324      -0.001857       0.000628      -0.001276       0.038553      -0.017871       0.004834       0.013037              1.678771       1.615866       0.222307      -0.277655       1.601922      -0.238451       1.818525          -0.000000
           30              H       8.528885       8.145713      15.762065       0.134370       0.954107 0.67586430E+01  0.64067896E+02                                 1.645397                            1.553825      -1.020152       2.411346                    0.997300       3.421933       9.635581       0.482335       1.339603      -0.695886       0.005866       0.011964       0.031423       0.034132       0.010442      -0.003374       0.001885      -0.006627       0.015646      -0.014317       0.005882       0.008435              1.687923       1.457257       0.141415       0.230649       1.502327       0.336608       2.104184          -0.000000
           31              H       9.238101       8.151505      11.824388       0.135685       1.004489 0.71594326E+01  0.67752589E+02                                 1.610696                            1.530898      -0.834532       2.500422                    0.999393       3.152635       8.415612       0.527246       1.227567      -0.722785       0.016061       0.014718      -0.028033       0.035502       0.011381      -0.002987       0.002144      -0.000266       0.029771      -0.016837       0.006341       0.010496              1.638094       1.538976       0.227611      -0.295261       1.566693      -0.256944       1.808612          -0.000000
           32              H       7.763707       6.402124      11.544207       0.131094       0.989250 0.68969773E+01  0.64783816E+02                                 1.595262                            1.499834      -0.993884       2.417422                    0.998348       3.246474       8.686956       0.533138       1.223092      -0.722089      -0.005096      -0.009691      -0.031701       0.033538       0.009352      -0.007586      -0.000095      -0.001916       0.025617      -0.015061       0.002008       0.013052              1.639857       1.346292       0.164057       0.208775       1.541620       0.381611       2.031659          -0.000000
           33              H       6.170931       8.735250      13.106026       0.124117       1.101048 0.80304914E+01  0.79194605E+02                                 1.774871                            1.665090      -1.359758       2.236714                    0.993953       3.637978      10.327514       0.479720       1.294686      -0.704351       0.012886      -0.023271      -0.017870       0.032045       0.009304      -0.007194       0.003713      -0.005289      -0.016658      -0.014264       0.001688       0.012576              1.824184       1.856427      -0.428981      -0.253436       2.090948       0.319140       1.525176          -0.000000
           34              H       4.085255       8.336847      14.077193       0.127275       1.012647 0.73048111E+01  0.70973720E+02                                 1.734908                            1.631497      -1.288479       2.275233                    0.994521       3.701861      10.734851       0.461342       1.366453      -0.688832      -0.005296      -0.032873      -0.000377       0.033299      -0.004901      -0.010881       0.007301      -0.009197      -0.020288      -0.015589      -0.000506       0.016095              1.782999       1.740134       0.450872      -0.076071       2.293231       0.017016       1.315633          -0.000000
           35              H       4.002388      -3.986335      15.339900       0.122276       1.100589 0.80331743E+01  0.79088454E+02                                 1.763448                            1.657028      -1.294482       2.265050                    0.994541       3.608372      10.176259       0.485374       1.281751      -0.707364      -0.011923       0.023727       0.015713       0.030855       0.010554      -0.006894       0.005164      -0.002233      -0.014876      -0.015279       0.002146       0.013133              1.810676       1.818049      -0.389413      -0.241403       2.078864       0.331785       1.535116          -0.000000
           36              H       6.090216      -3.601435      14.431206       0.123862       1.036970 0.74500040E+01  0.72603877E+02                                 1.751146                            1.638653      -1.243584       2.293154                    0.994992       3.688017      10.644877       0.465001       1.351601      -0.692025       0.006174       0.032911       0.001974       0.033543      -0.001346      -0.010745       0.008695      -0.005760      -0.017812      -0.015941       0.001887       0.014054              1.806333       1.772858       0.478567      -0.053953       2.311017       0.062277       1.335124          -0.000000
           37              H      10.175471      -2.427620      11.282958       0.131071       1.028259 0.71733165E+01  0.69031524E+02                                 1.726804                            1.596204      -1.156526       2.343533                    0.995720       3.537373      10.042142       0.477849       1.331951      -0.696753      -0.007270       0.025099       0.028711       0.038821       0.001539      -0.006850       0.005886      -0.027704       0.006905      -0.017778       0.002349       0.015428              1.821958       1.517274      -0.158500      -0.321390       1.658561       0.427363       2.290039          -0.000000
           38              H      10.654380      10.071671       9.641628       0.132918       1.003118 0.71231616E+01  0.66652511E+02                                 1.546541                            1.478368      -0.799313       2.512441                    0.999685       3.045770       7.824224       0.568904       1.150598      -0.741979       0.000015      -0.034878       0.003085       0.035014      -0.000815      -0.009108       0.000840      -0.024794       0.019025      -0.018868       0.008348       0.010520              1.556089       1.245662       0.036942      -0.068298       1.986663      -0.084631       1.435942          -0.000000
           39              H       8.786097      -6.827672      17.944825       0.128108       1.041811 0.74975851E+01  0.71231635E+02                                 1.600386                            1.526934      -0.824221       2.494694                    0.999443       3.140411       8.193135       0.552846       1.166139      -0.737717      -0.029686       0.005565      -0.015277       0.033847       0.001458      -0.001852      -0.009950       0.026623       0.008682      -0.019243       0.006411       0.012832              1.618204       1.844717      -0.156447       0.272996       1.335192      -0.085829       1.674703           0.000000
           40              H       2.028637       8.890175      17.793376       0.129205       1.138372 0.82709719E+01  0.81287091E+02                                 1.755188                            1.646370      -1.106950       2.363958                    0.996752       3.386444       9.264222       0.507121       1.228937      -0.721340       0.036369       0.000650      -0.016517       0.039949      -0.003818      -0.002396      -0.008633       0.028131      -0.011491      -0.018168       0.001593       0.016575              1.821233       2.046367       0.070011      -0.518919       1.455777      -0.076739       1.961555           0.000000
           41              H       4.441477       8.409013       6.976124       0.139206       1.026730 0.73929959E+01  0.70505884E+02                                 1.635720                            1.557270      -0.856209       2.492288                    0.999318       3.150178       8.433508       0.522111       1.230095      -0.722626       0.014060      -0.017240       0.030412       0.037680      -0.011196       0.003440      -0.000383      -0.001930       0.037955      -0.017735       0.004135       0.013600              1.664259       1.516523      -0.213914       0.271960       1.633061      -0.291647       1.843194          -0.000000
           42              H       3.079008      10.292221       7.252519       0.136059       1.042031 0.74351962E+01  0.70662112E+02                                 1.618705                            1.535211      -0.854241       2.488833                    0.999436       3.121622       8.210031       0.542172       1.188707      -0.732417      -0.001654       0.015454       0.033176       0.036636      -0.010920       0.006496       0.001639      -0.009454       0.027400      -0.017956       0.006286       0.011670              1.648569       1.408301      -0.145567      -0.176361       1.536495       0.338771       2.000910          -0.000000
           43              H       7.778774      10.080635       6.143154       0.134248       1.065277 0.78815296E+01  0.76197572E+02                                 1.661725                            1.597803      -0.849226       2.488990                    0.999404       3.180517       8.507386       0.521564       1.214696      -0.726613      -0.015126      -0.011054       0.029192       0.034687       0.010633      -0.003466       0.000922      -0.005346       0.037398      -0.017561       0.004499       0.013063              1.670588       1.587448       0.222008      -0.254864       1.586360      -0.239208       1.837956          -0.000000
           44              H       3.739795       8.487975       3.057379       0.130901       1.078137 0.79437807E+01  0.77946924E+02                                 1.753502                            1.662030      -1.002937       2.415789                    0.997746       3.419399       9.609887       0.478688       1.304013      -0.704714       0.000823      -0.016711      -0.031597       0.035753      -0.010312       0.008683       0.004435      -0.008983       0.012163      -0.017619       0.007765       0.009853              1.796867       1.543417      -0.137788      -0.248185       1.598853       0.332131       2.248330           0.000000
           45              H       9.018556       1.997823       6.012529       0.127252       1.074225 0.79818436E+01  0.77419196E+02                                 1.669633                            1.606491      -0.851819       2.481717                    0.999366       3.220469       8.630997       0.520806       1.212508      -0.726871       0.015305      -0.009562       0.030244       0.035219      -0.011324       0.001857       0.000628      -0.001276       0.038553      -0.017871       0.004834       0.013037              1.678770       1.615865      -0.222307       0.277655       1.601921      -0.238451       1.818523          -0.000000
           46              H       7.614115       3.834455       6.296496       0.134370       0.954107 0.67586424E+01  0.64067891E+02                                 1.645397                            1.553825      -1.020152       2.411346                    0.997300       3.421933       9.635582       0.482335       1.339603      -0.695886      -0.005866       0.011964       0.031423       0.034132      -0.010442       0.003374       0.001885      -0.006627       0.015646      -0.014317       0.005882       0.008435              1.687923       1.457257      -0.141415      -0.230649       1.502327       0.336609       2.104184          -0.000000
           47              H       6.904899       3.840247       2.358820       0.135685       1.004488 0.71594289E+01  0.67752543E+02                                 1.610695                            1.530898      -0.834532       2.500422                    0.999393       3.152634       8.415608       0.527247       1.227567      -0.722785      -0.016061       0.014718      -0.028033       0.035502      -0.011381       0.002987       0.002144      -0.000266       0.029771      -0.016837       0.006341       0.010496              1.638093       1.538975      -0.227611       0.295261       1.566692      -0.256944       1.808611          -0.000000
           48              H       8.379293       2.090866       2.078639       0.131094       0.989250 0.68969722E+01  0.64783756E+02                                 1.595261                            1.499834      -0.993884       2.417422                    0.998348       3.246474       8.686955       0.533138       1.223092      -0.722089       0.005096      -0.009691      -0.031701       0.033538      -0.009352       0.007586      -0.000095      -0.001916       0.025617      -0.015061       0.002008       0.013052              1.639856       1.346292      -0.164057      -0.208775       1.541619       0.381610       2.031658          -0.000000
           49              H       9.972069       4.423992       3.640458       0.124117       1.101048 0.80304910E+01  0.79194602E+02                                 1.774871                            1.665090      -1.359758       2.236713                    0.993953       3.637978      10.327515       0.479720       1.294686      -0.704351      -0.012886      -0.023271      -0.017870       0.032045      -0.009304       0.007194       0.003713      -0.005288      -0.016658      -0.014264       0.001688       0.012575              1.824184       1.856427       0.428981       0.253436       2.090948       0.319140       1.525176          -0.000000
           50              H       1.295745       4.025589       4.611625       0.127275       1.012647 0.73048086E+01  0.70973688E+02                                 1.734907                            1.631496      -1.288479       2.275233                    0.994521       3.701860      10.734847       0.461342       1.366453      -0.688832       0.005296      -0.032873      -0.000377       0.033299       0.004901       0.010881       0.007301      -0.009197      -0.020288      -0.015589      -0.000506       0.016095              1.782999       1.740133      -0.450872       0.076071       2.293231       0.017016       1.315633          -0.000000
           51              H       1.378612       7.839407       5.874332       0.122276       1.100589 0.80331775E+01  0.79088499E+02                                 1.763449                            1.657029      -1.294483       2.265050                    0.994541       3.608372      10.176262       0.485374       1.281752      -0.707364       0.011923       0.023727       0.015713       0.030855      -0.010554       0.006894       0.005164      -0.002233      -0.014876      -0.015279       0.002146       0.013133              1.810677       1.818049       0.389414       0.241403       2.078865       0.331785       1.535117          -0.000000
           52              H      10.052784       8.224307       4.965637       0.123862       1.036970 0.74499978E+01  0.72603806E+02                                 1.751146                            1.638652      -1.243584       2.293154                    0.994992       3.688016      10.644876       0.465001       1.351602      -0.692025      -0.006174       0.032911       0.001974       0.033543       0.001346       0.010745       0.008695      -0.005760      -0.017812      -0.015941       0.001887       0.014054              1.806333       1.772858      -0.478567       0.053954       2.311017       0.062276       1.335124          -0.000000
           53              H       5.967529       9.398122       1.817389       0.131071       1.028259 0.71733173E+01  0.69031532E+02                                 1.726804                            1.596204      -1.156526       2.343533                    0.995720       3.537373      10.042141       0.477849       1.331950      -0.696753       0.007270       0.025099       0.028711       0.038821      -0.001539       0.006850       0.005886      -0.027704       0.006905      -0.017778       0.002349       0.015428              1.821958       1.517273       0.158500       0.321390       1.658561       0.427363       2.290039          -0.000000
           54              H       5.488620       5.760413       0.176060       0.132919       1.003118 0.71231581E+01  0.66652465E+02                                 1.546539                            1.478367      -0.799313       2.512441                    0.999685       3.045770       7.824221       0.568904       1.150597      -0.741980      -0.000015      -0.034878       0.003085       0.035014       0.000815       0.009108       0.000840      -0.024794       0.019025      -0.018868       0.008348       0.010520              1.556088       1.245661      -0.036942       0.068298       1.986661      -0.084632       1.435941          -0.000000
           55              H       7.356903       4.998070       8.479256       0.128108       1.041811 0.74975867E+01  0.71231654E+02                                 1.600386                            1.526934      -0.824222       2.494694                    0.999443       3.140411       8.193135       0.552846       1.166139      -0.737717       0.029686       0.005565      -0.015277       0.033847      -0.001458       0.001852      -0.009950       0.026623       0.008682      -0.019243       0.006411       0.012832              1.618204       1.844717       0.156447      -0.272996       1.335192      -0.085829       1.674703          -0.000000
           56              H       3.352363       4.578917       8.327807       0.129205       1.138373 0.82709796E+01  0.81287186E+02                                 1.755188                            1.646371      -1.106952       2.363957                    0.996752       3.386445       9.264226       0.507121       1.228937      -0.721340      -0.036369       0.000650      -0.016517       0.039949       0.003818       0.002396      -0.008633       0.028131      -0.011491      -0.018168       0.001592       0.016575              1.821234       2.046368      -0.070012       0.518920       1.455778      -0.076739       1.961557           0.000000
           57              H       9.822477      12.039245       2.489445       0.139206       1.026730 0.73929958E+01  0.70505880E+02                                 1.635720                            1.557270      -0.856209       2.492288                    0.999318       3.150178       8.433507       0.522111       1.230094      -0.722627       0.014060       0.017240      -0.030412       0.037680       0.011196      -0.003440      -0.000383      -0.001930       0.037955      -0.017735       0.004135       0.013600              1.664259       1.516523       0.213914      -0.271960       1.633060      -0.291647       1.843194          -0.000000
           58              H       8.460008      10.156037       2.213050       0.136059       1.042031 0.74351958E+01  0.70662106E+02                                 1.618705                            1.535211      -0.854241       2.488834                    0.999436       3.121622       8.210030       0.542172       1.188707      -0.732417      -0.001654      -0.015454      -0.033176       0.036636       0.010920      -0.006496       0.001639      -0.009454       0.027400      -0.017956       0.006286       0.011670              1.648569       1.408301       0.145567       0.176361       1.536494       0.338771       2.000910          -0.000000
           59              H       2.397774      10.367623       3.322415       0.134248       1.065276 0.78815256E+01  0.76197527E+02                                 1.661725                            1.597803      -0.849226       2.488990                    0.999404       3.180517       8.507387       0.521564       1.214696      -0.726613      -0.015126       0.011054      -0.029192       0.034687      -0.010633       0.003466       0.000922      -0.005346       0.037398      -0.017561       0.004499       0.013063              1.670588       1.587448      -0.222008       0.254864       1.586360      -0.239208       1.837956          -0.000000
           60              H       9.120795      11.960283       6.408190       0.130901       1.078138 0.79437882E+01  0.77947015E+02                                 1.753503                            1.662031      -1.002938       2.415789                    0.997746       3.419399       9.609888       0.478688       1.304013      -0.704714       0.000823       0.016711       0.031597       0.035753       0.010312      -0.008683       0.004436      -0.008983       0.012163      -0.017619       0.007765       0.009853              1.796868       1.543417       0.137788       0.248185       1.598854       0.332131       2.248331           0.000000
           61              H       3.637556       2.313435       3.453039       0.127252       1.074225 0.79818438E+01  0.77419197E+02                                 1.669633                            1.606491      -0.851819       2.481717                    0.999366       3.220468       8.630994       0.520806       1.212508      -0.726871       0.015305       0.009562      -0.030244       0.035219       0.011324      -0.001857       0.000628      -0.001276       0.038553      -0.017871       0.004834       0.013037              1.678770       1.615865       0.222307      -0.277655       1.601921      -0.238451       1.818523          -0.000000
           62              H       2.233115       0.476803       3.169072       0.134370       0.954107 0.67586430E+01  0.64067896E+02                                 1.645397                            1.553825      -1.020152       2.411345                    0.997300       3.421933       9.635581       0.482335       1.339603      -0.695886      -0.005866      -0.011964      -0.031423       0.034132       0.010442      -0.003374       0.001885      -0.006627       0.015646      -0.014317       0.005882       0.008435              1.687923       1.457257       0.141414       0.230649       1.502327       0.336608       2.104184          -0.000000
           63              H       1.523899       0.471011       7.106749       0.135685       1.004489 0.71594327E+01  0.67752589E+02                                 1.610696                            1.530898      -0.834532       2.500422                    0.999393       3.152635       8.415612       0.527246       1.227567      -0.722785      -0.016061      -0.014718       0.028033       0.035502       0.011381      -0.002987       0.002144      -0.000266       0.029771      -0.016837       0.006341       0.010496              1.638093       1.538976       0.227611      -0.295261       1.566693      -0.256944       1.808612          -0.000000
           64              H       2.998293       2.220392       7.386930       0.131094       0.989250 0.68969768E+01  0.64783814E+02                                 1.595262                            1.499835      -0.993884       2.417422                    0.998348       3.246474       8.686958       0.533137       1.223093      -0.722088       0.005096       0.009691       0.031701       0.033538       0.009352      -0.007586      -0.000095      -0.001916       0.025617      -0.015061       0.002009       0.013052              1.639857       1.346292       0.164057       0.208775       1.541620       0.381611       2.031660          -0.000000
           65              H       4.591069      -0.112734       5.825111       0.124117       1.101048 0.80304898E+01  0.79194592E+02                                 1.774871                            1.665090      -1.359759       2.236713                    0.993953       3.637978      10.327517       0.479720       1.294687      -0.704351      -0.012886       0.023271       0.017870       0.032045       0.009304      -0.007194       0.003713      -0.005289      -0.016658      -0.014264       0.001688       0.012576              1.824184       1.856427      -0.428981      -0.253436       2.090949       0.319140       1.525176          -0.000000
           66              H       6.676745       0.285669       4.853944       0.127275       1.012647 0.73048082E+01  0.70973683E+02                                 1.734907                            1.631496      -1.288478       2.275233                    0.994521       3.701860      10.734846       0.461342       1.366453      -0.688832       0.005296       0.032873       0.000377       0.033299      -0.004901      -0.010881       0.007301      -0.009197      -0.020288      -0.015589      -0.000506       0.016095              1.782999       1.740133       0.450872      -0.076071       2.293230       0.017016       1.315633          -0.000000
           67              H       6.759612      12.608851       3.591237       0.122276       1.100589 0.80331750E+01  0.79088465E+02                                 1.763448                            1.657028      -1.294483       2.265050                    0.994541       3.608372      10.176260       0.485374       1.281752      -0.707364       0.011923      -0.023727      -0.015713       0.030855       0.010554      -0.006894       0.005164      -0.002233      -0.014876      -0.015279       0.002146       0.013133              1.810676       1.818049      -0.389414      -0.241403       2.078865       0.331785       1.535116          -0.000000
           68              H       4.671784      12.223951       4.499931       0.123862       1.036969 0.74499958E+01  0.72603781E+02                                 1.751146                            1.638652      -1.243584       2.293154                    0.994992       3.688015      10.644872       0.465001       1.351602      -0.692025      -0.006174      -0.032911      -0.001974       0.033543      -0.001346      -0.010745       0.008695      -0.005760      -0.017812      -0.015941       0.001887       0.014054              1.806333       1.772858       0.478567      -0.053953       2.311016       0.062277       1.335124          -0.000000
           69              H       0.586529      11.050136       7.648179       0.131071       1.028260 0.71733220E+01  0.69031584E+02                                 1.726804                            1.596204      -1.156527       2.343533                    0.995720       3.537374      10.042143       0.477849       1.331950      -0.696753       0.007270      -0.025099      -0.028711       0.038821       0.001539      -0.006850       0.005886      -0.027704       0.006905      -0.017778       0.002349       0.015428              1.821958       1.517274      -0.158500      -0.321390       1.658562       0.427363       2.290040          -0.000000
           70              H       0.107620      -1.449155       9.289509       0.132919       1.003118 0.71231576E+01  0.66652459E+02                                 1.546539                            1.478367      -0.799313       2.512441                    0.999685       3.045770       7.824221       0.568904       1.150597      -0.741980      -0.000015       0.034878      -0.003085       0.035014      -0.000815      -0.009108       0.000840      -0.024794       0.019025      -0.018868       0.008348       0.010520              1.556088       1.245661       0.036942      -0.068298       1.986661      -0.084631       1.435941          -0.000000
           71              H       1.975903      15.450188       0.986312       0.128108       1.041810 0.74975816E+01  0.71231588E+02                                 1.600385                            1.526933      -0.824221       2.494694                    0.999443       3.140411       8.193132       0.552847       1.166138      -0.737717       0.029686      -0.005565       0.015277       0.033847       0.001458      -0.001852      -0.009950       0.026623       0.008682      -0.019243       0.006411       0.012832              1.618203       1.844716      -0.156447       0.272996       1.335191      -0.085829       1.674702           0.000000
           72              H       8.733363      -0.267659       1.137761       0.129205       1.138373 0.82709732E+01  0.81287109E+02                                 1.755188                            1.646371      -1.106952       2.363958                    0.996752       3.386444       9.264223       0.507121       1.228938      -0.721340      -0.036369      -0.000650       0.016517       0.039949      -0.003818      -0.002396      -0.008633       0.028131      -0.011491      -0.018168       0.001593       0.016575              1.821234       2.046367       0.070011      -0.518919       1.455778      -0.076739       1.961556           0.000000
           73              C       6.480876       0.316859      13.942782       0.338902      29.111842 0.34204306E+03  0.76618424E+04                                 8.613159                            6.465492      -0.350334       1.904109                    0.999118      25.672549      74.825143       0.596623       0.458304      -1.027017      -0.059504       0.098705       0.014559       0.116169      -0.042913       0.001584       0.011726      -0.019481      -0.047480      -0.039308      -0.013594       0.052902             10.305309       9.436577      -5.272011      -0.527312      12.434966       0.719744       9.044383           0.000001
           74              C       6.716564      -0.185203      12.695220      -0.192519      33.960188 0.45433160E+03  0.10814970E+05                                 9.124208                            7.139152      -0.015180       1.964863                    0.999101      30.115105      87.521549       0.611649       0.420680      -1.059989       0.031455      -0.031940      -0.036739       0.057960      -0.013220       0.012763      -0.019911      -0.000882      -0.031451      -0.024364      -0.007093       0.031457             10.453791       8.860447      -4.993330      -0.693523      12.755245       1.613307       9.745682           0.000001
           75              C       7.554924      -1.304505      12.522947      -0.200114      33.167632 0.44299247E+03  0.10436633E+05                                 8.860768                            6.959243       0.254436       2.050206                    0.999693      29.639527      84.578611       0.634137       0.409976      -1.071133      -0.037234       0.032609      -0.021391       0.053919      -0.014745      -0.007646       0.020058      -0.031549       0.000453      -0.021674      -0.013137       0.034811             10.090934       8.708284      -5.089421      -0.086302      12.417058       0.830431       9.147460          -0.000000
           76              C       2.806730      -1.347557      14.773859       0.357509      29.122084 0.32569505E+03  0.71662776E+04                                 8.525055                            6.262994      -0.116174       1.995185                    0.999446      24.414393      69.235419       0.616367       0.451631      -1.036627       0.078094       0.084214       0.019254       0.116453       0.047949       0.006684       0.022415       0.018000      -0.083012      -0.046171      -0.020534       0.066704             10.280518       8.670032       5.506827       0.616122      13.465316       1.577694       8.706205           0.000001
           77              C       2.583956      -1.851984      13.528191      -0.206645      33.297312 0.44678590E+03  0.10580915E+05                                 8.952608                            7.029089       0.144765       2.012530                    0.999541      30.063703      86.879798       0.623666       0.414696      -1.064797      -0.017114      -0.046705      -0.034430       0.060495       0.013605      -0.015549      -0.007444       0.016136      -0.019130      -0.015479      -0.012214       0.027693             10.291036       8.907537       5.073207       0.970286      12.533279       2.150659       9.432293          -0.000000
           78              C       7.135206      -0.237114      15.029430      -0.184917      34.089288 0.46292817E+03  0.11098310E+05                                 9.229620                            7.248483      -0.073094       1.949479                    0.998284      30.317901      89.129951       0.600276       0.425610      -1.054339       0.039651      -0.027340       0.021668       0.052813       0.000526      -0.011440       0.022959      -0.026114      -0.027531      -0.027841      -0.003703       0.031544             10.667046       9.821024      -5.490016      -0.264958      12.337307       0.553581       9.842806           0.000001
           79              C       1.910255       6.749778      14.904484       0.347650      28.619650 0.33013366E+03  0.72848547E+04                                 8.411735                            6.296675      -0.083838       2.004007                    0.999450      24.500102      69.462843       0.616327       0.450364      -1.037884      -0.089433       0.071317       0.024884       0.117062      -0.043240      -0.012372       0.019425       0.037280      -0.078303      -0.041833      -0.023198       0.065030              9.979387       8.643344      -5.304295      -0.327946      12.921586       1.202422       8.373229           0.000001
           80              C       2.150248       6.237282      13.658815      -0.208201      33.234164 0.45534236E+03  0.10838255E+05                                 8.944924                            7.105606       0.107574       1.997944                    0.999565      30.289472      87.845018       0.618856       0.415810      -1.063745       0.016584      -0.051334      -0.035428       0.064539      -0.013417       0.010147      -0.013758       0.039922      -0.006350      -0.027715      -0.003404       0.031119             10.174171       9.110614      -4.971956      -0.792189      12.351478       1.901695       9.060421          -0.000000
           81              C       3.001522       5.138848      13.482756      -0.188203      34.172675 0.46927559E+03  0.11284011E+05                                 9.242607                            7.305031      -0.060234       1.953474                    0.998450      30.343296      89.212313       0.597342       0.426430      -1.054285      -0.035060       0.040226      -0.026368       0.059520      -0.000882      -0.016801       0.014182      -0.013108      -0.029738      -0.026251       0.003961       0.022291             10.604350      10.154211      -5.438838      -0.356064      12.121509       0.582943       9.537329           0.000001
           82              C       3.618184       4.584457      14.582655       0.338286      29.845979 0.35172127E+03  0.79279321E+04                                 8.767152                            6.559301      -0.373747       1.896091                    0.999027      25.738156      75.069439       0.592375       0.458720      -1.027542       0.064109      -0.095679      -0.009782       0.115586      -0.048812      -0.000541       0.005814      -0.014858      -0.054778      -0.040757      -0.018041       0.058798             10.562175       9.948971      -5.555974      -0.605329      12.784999       0.864411       8.952555           0.000001
           83              C       3.409402       5.131062      15.835896      -0.182598      33.763042 0.44500741E+03  0.10536486E+05                                 9.082171                            7.059418       0.015556       1.977307                    0.999165      29.849701      86.471352       0.615993       0.419954      -1.060623      -0.031942       0.020061       0.031919       0.049412      -0.010459       0.006994      -0.022296       0.003707      -0.035996      -0.027641      -0.000101       0.027742             10.459072       9.274426      -5.209211      -0.702053      12.491003       1.857049       9.611786           0.000000
           84              C       2.541984       6.192048      16.000597      -0.191230      33.251514 0.43874353E+03  0.10326327E+05                                 8.914472                            6.959388       0.207834       2.039077                    0.999565      29.542146      84.651335       0.628649       0.413964      -1.067026       0.021195      -0.039148       0.017198       0.047724      -0.007799      -0.011229       0.016000      -0.000475      -0.016046      -0.018780      -0.004749       0.023529             10.177433       8.858549      -5.163555      -0.220400      12.214567       0.959789       9.459182          -0.000000
           85              C       0.953513       2.279906      14.741676       0.333604      30.295218 0.33861038E+03  0.75028491E+04                                 8.648043                            6.314907      -0.036801       2.009119                    0.999272      24.802116      69.958799       0.625915       0.441636      -1.045276       0.081428      -0.015336       0.077712       0.113599       0.001405       0.056756      -0.011085       0.043659       0.009012      -0.049156      -0.020335       0.069491             10.324314      14.524999      -1.504063       3.740191      10.519328       0.815842       5.928615           0.000002
           86              C       0.351917       3.511674      14.842011      -0.189146      35.855491 0.46614847E+03  0.11205340E+05                                 9.540005                            7.282709      -0.213124       1.897773                    0.998531      30.761255      90.830109       0.597190       0.426671      -1.052702      -0.037185       0.027861      -0.001931       0.046505       0.002799       0.031366      -0.000110       0.002639       0.054278      -0.029042      -0.010104       0.039146             11.015738      15.183675      -1.847489       3.457139      11.724429       0.758389       6.139109           0.000001
           87              C       9.853687       3.753357      14.277864      -0.219317      37.642336 0.50346983E+03  0.12307476E+05                                 9.780842                            7.512475      -0.036110       1.942877                    0.999154      31.433320      92.848811       0.596055       0.420362      -1.059230       0.055887       0.023611       0.014664       0.062417      -0.013323       0.024071       0.002258      -0.020597      -0.011589      -0.033203       0.009361       0.023842             11.224072      15.675502      -0.666639       4.182568      11.459966       1.064439       6.536747           0.000001
           88              C       9.186443       2.675514      13.647457       0.344005      30.253019 0.32752269E+03  0.72078543E+04                                 8.662001                            6.228624      -0.069050       2.003161                    0.999284      24.615948      69.538246       0.626567       0.444195      -1.042199      -0.094109       0.010448      -0.061551       0.112935      -0.003260       0.059951      -0.011037       0.049888      -0.011846      -0.052017      -0.022274       0.074291             10.425875      15.001589      -1.911968       3.405252      10.638873       0.743346       5.637162           0.000002
           89              C       9.813868       1.467926      13.518725      -0.198220      36.143747 0.45930318E+03  0.11002685E+05                                 9.572823                            7.220065      -0.187622       1.905016                    0.998581      30.771394      90.774520       0.600749       0.425612      -1.053102       0.038058      -0.029631       0.011784       0.049651       0.005107       0.028270       0.004527       0.011198       0.044315      -0.023165      -0.013682       0.036847             11.126014      15.407546      -2.334543       3.309551      11.832062       0.826384       6.138433           0.000001
           90              C       0.303488       1.231061      14.054476      -0.215527      37.332171 0.49150848E+03  0.11947923E+05                                 9.716795                            7.421551      -0.077636       1.933482                    0.999515      31.293395      92.299245       0.599591       0.420232      -1.058881      -0.059128      -0.024586      -0.008054       0.064541      -0.021068       0.022916       0.000570      -0.030587       0.001238      -0.037873       0.007640       0.030233             11.164995      15.503875      -0.883826       4.045003      11.387691       1.291581       6.603419           0.000002
           91              C       4.907472       1.157522      17.772551       0.345378      31.393021 0.33100502E+03  0.72866971E+04                                 8.873568                            6.245850      -0.071257       2.004825                    0.999368      24.446927      68.545036       0.629550       0.441957      -1.045962      -0.034221       0.057708      -0.088708       0.111222      -0.020154       0.025494      -0.042765      -0.027910       0.068398      -0.036674      -0.031269       0.067944             11.190985       6.316499      -0.620626       4.629908       9.510507      -0.935478      17.745949           0.000002
           92              C       5.016168      -0.246657      17.846383      -0.213165      38.076294 0.49541894E+03  0.12037589E+05                                 9.838247                            7.437749       0.008772       1.959384                    0.999406      30.976374      90.621865       0.602001       0.418737      -1.062403       0.017112      -0.042236       0.027839       0.053401       0.004376       0.015939       0.013421      -0.013582       0.052950      -0.022077      -0.008134       0.030210             11.781149       6.733070      -0.610903       4.299101      10.585384      -1.076341      18.024991           0.000001
           93              C       5.302437       1.936441      18.830802      -0.194116      36.048486 0.42609052E+03  0.99345849E+04                                 9.345452                            6.785370       0.178105       2.020324                    0.999739      29.540417      83.674283       0.648309       0.405207      -1.074996       0.015548       0.007301       0.042541       0.045878      -0.012771       0.007369      -0.021717      -0.047823       0.016345      -0.029969      -0.009703       0.039672             11.496276       6.418106      -0.201040       4.665175       9.280280      -0.322016      18.790443           0.000000
           94              C       5.386381       3.604437      10.705558       0.340567      30.341278 0.33351678E+03  0.73696547E+04                                 8.678510                            6.283866      -0.113665       1.985392                    0.999315      24.822882      70.157595       0.624323       0.443984      -1.042813      -0.011788      -0.056513       0.088736       0.105862       0.003025      -0.016153      -0.047760      -0.034056       0.040484      -0.041176      -0.020717       0.061892             10.560737       9.489044      -0.169760       2.462838       6.323341      -4.082426      15.869827           0.000001
           95              C       4.205790       3.870782      10.046754      -0.209624      37.048031 0.45808671E+03  0.10893137E+05                                 9.559941                            7.085069       0.125959       1.998437                    0.999742      30.319149      87.185546       0.626800       0.410934      -1.069515      -0.017608       0.023434      -0.037328       0.047462       0.013906      -0.020566      -0.021352       0.029577       0.043538      -0.032427      -0.009483       0.041910             11.476107      10.379471      -0.484758       3.052829       6.357581      -3.823082      17.691269           0.000000
           96              C       6.604639       4.122924      10.143303      -0.218502      37.595596 0.50265495E+03  0.12249069E+05                                 9.705140                            7.468747      -0.069862       1.929810                    0.999644      31.367836      91.688218       0.603971       0.416157      -1.064801       0.023416       0.028531      -0.041055       0.055208      -0.009992       0.020412      -0.016219       0.045214      -0.016480      -0.030598      -0.009421       0.040019             11.331186       9.990083       0.481086       1.811674       6.796352      -3.832282      17.207122           0.000001
           97              C       1.099876      -3.520085      14.453923       0.338902      29.111825 0.34204274E+03  0.76618339E+04                                 8.613157                            6.465490      -0.350336       1.904109                    0.999118      25.672545      74.825138       0.596623       0.458304      -1.027017      -0.059504      -0.098705      -0.014559       0.116170       0.042913      -0.001584       0.011726      -0.019481      -0.047480      -0.039308      -0.013594       0.052902             10.305307       9.436579       5.272013       0.527311      12.434963       0.719743       9.044379           0.000001
           98              C       1.335564      -3.018023      15.701485      -0.192519      33.960178 0.45433150E+03  0.10814967E+05                                 9.124206                            7.139151      -0.015179       1.964864                    0.999101      30.115101      87.521533       0.611649       0.420680      -1.059989       0.031455       0.031940       0.036739       0.057960       0.013220      -0.012763      -0.019911      -0.000882      -0.031451      -0.024364      -0.007093       0.031457             10.453788       8.860444       4.993327       0.693523      12.755238       1.613306       9.745681           0.000001
           99              C       2.173924      -1.898721      15.873758      -0.200115      33.167637 0.44299262E+03  0.10436638E+05                                 8.860769                            6.959244       0.254435       2.050206                    0.999693      29.639533      84.578631       0.634137       0.409976      -1.071133      -0.037235      -0.032609       0.021391       0.053919       0.014745       0.007646       0.020058      -0.031549       0.000453      -0.021674      -0.013137       0.034811             10.090934       8.708284       5.089420       0.086303      12.417056       0.830432       9.147463          -0.000000
          100              C       8.187730      -1.855669      13.622846       0.357509      29.122080 0.32569505E+03  0.71662777E+04                                 8.525057                            6.262996      -0.116177       1.995184                    0.999446      24.414385      69.235405       0.616367       0.451632      -1.036627       0.078094      -0.084214      -0.019254       0.116453      -0.047949      -0.006684       0.022415       0.018000      -0.083012      -0.046171      -0.020534       0.066705             10.280520       8.670033      -5.506828      -0.616121      13.465320       1.577692       8.706207           0.000001
          101              C       7.964956      -1.351242      14.868515      -0.206645      33.297302 0.44678592E+03  0.10580916E+05                                 8.952608                            7.029090       0.144764       2.012529                    0.999541      30.063705      86.879814       0.623666       0.414696      -1.064797      -0.017114       0.046705       0.034430       0.060495      -0.013605       0.015549      -0.007444       0.016136      -0.019130      -0.015479      -0.012214       0.027693             10.291034       8.907536      -5.073205      -0.970284      12.533277       2.150657       9.432290          -0.000000
          102              C       1.754206      -2.966112      13.367276      -0.184917      34.089305 0.46292826E+03  0.11098313E+05                                 9.229622                            7.248483      -0.073094       1.949479                    0.998284      30.317900      89.129949       0.600276       0.425610      -1.054339       0.039651       0.027340      -0.021668       0.052813      -0.000526       0.011440       0.022959      -0.026114      -0.027531      -0.027841      -0.003703       0.031543             10.667051       9.821031       5.490022       0.264958      12.337313       0.553581       9.842808           0.000001
          103              C       7.291255       6.183996      13.492221       0.347650      28.619660 0.33013364E+03  0.72848540E+04                                 8.411735                            6.296674      -0.083836       2.004008                    0.999450      24.500109      69.462859       0.616327       0.450364      -1.037884      -0.089433      -0.071317      -0.024883       0.117062       0.043240       0.012372       0.019425       0.037280      -0.078303      -0.041833      -0.023197       0.065030              9.979387       8.643346       5.304297       0.327942      12.921587       1.202416       8.373228           0.000001
          104              C       7.531248       6.696492      14.737890      -0.208201      33.234183 0.45534269E+03  0.10838264E+05                                 8.944927                            7.105608       0.107574       1.997944                    0.999565      30.289471      87.845011       0.618856       0.415810      -1.063745       0.016584       0.051334       0.035428       0.064539       0.013417      -0.010147      -0.013758       0.039922      -0.006350      -0.027715      -0.003404       0.031119             10.174175       9.110615       4.971956       0.792192      12.351482       1.901700       9.060427          -0.000001
          105              C       8.382522       7.794926      14.913950      -0.188203      34.172669 0.46927556E+03  0.11284010E+05                                 9.242605                            7.305031      -0.060233       1.953474                    0.998450      30.343294      89.212303       0.597342       0.426430      -1.054285      -0.035060      -0.040226       0.026368       0.059520       0.000882       0.016801       0.014182      -0.013108      -0.029738      -0.026251       0.003961       0.022291             10.604348      10.154208       5.438836       0.356067      12.121507       0.582946       9.537329           0.000001
          106              C       8.999184       8.349317      13.814051       0.338286      29.845969 0.35172127E+03  0.79279323E+04                                 8.767152                            6.559303      -0.373748       1.896091                    0.999027      25.738150      75.069428       0.592375       0.458720      -1.027542       0.064109       0.095679       0.009782       0.115586       0.048812       0.000541       0.005814      -0.014858      -0.054778      -0.040757      -0.018041       0.058799             10.562175       9.948971       5.555975       0.605325      12.785003       0.864404       8.952550           0.000001
          107              C       8.790402       7.802712      12.560809      -0.182598      33.763036 0.44500748E+03  0.10536488E+05                                 9.082170                            7.059419       0.015557       1.977308                    0.999165      29.849694      86.471323       0.615993       0.419954      -1.060623      -0.031942      -0.020061      -0.031919       0.049412       0.010459      -0.006994      -0.022296       0.003707      -0.035997      -0.027641      -0.000101       0.027742             10.459070       9.274426       5.209211       0.702049      12.491003       1.857043       9.611780           0.000000
          108              C       7.922984       6.741726      12.396109      -0.191230      33.251524 0.43874357E+03  0.10326328E+05                                 8.914473                            6.959389       0.207833       2.039077                    0.999565      29.542145      84.651335       0.628649       0.413964      -1.067026       0.021195       0.039148      -0.017198       0.047724       0.007799       0.011229       0.016000      -0.000475      -0.016046      -0.018780      -0.004749       0.023529             10.177435       8.858551       5.163557       0.220394      12.214570       0.959782       9.459183          -0.000000
          109              C       6.334513      10.653868      13.655029       0.333604      30.295207 0.33861009E+03  0.75028417E+04                                 8.648043                            6.314907      -0.036804       2.009118                    0.999272      24.802108      69.958790       0.625914       0.441637      -1.045276       0.081428       0.015336      -0.077712       0.113599      -0.001405      -0.056756      -0.011085       0.043659       0.009013      -0.049156      -0.020335       0.069491             10.324316      14.525008       1.504066      -3.740191      10.519326       0.815841       5.928614           0.000001
          110              C       5.732917       9.422100      13.554694      -0.189146      35.855481 0.46614836E+03  0.11205337E+05                                 9.540004                            7.282709      -0.213123       1.897773                    0.998531      30.761245      90.830079       0.597190       0.426671      -1.052702      -0.037185      -0.027861       0.001932       0.046505      -0.002799      -0.031366      -0.000110       0.002640       0.054279      -0.029042      -0.010104       0.039146             11.015738      15.183675       1.847492      -3.457139      11.724429       0.758389       6.139109           0.000001
          111              C       4.472687       9.180417      14.118842      -0.219317      37.642349 0.50347011E+03  0.12307485E+05                                 9.780846                            7.512478      -0.036110       1.942877                    0.999154      31.433323      92.848828       0.596055       0.420363      -1.059230       0.055887      -0.023611      -0.014664       0.062417       0.013323      -0.024071       0.002258      -0.020597      -0.011589      -0.033203       0.009361       0.023842             11.224076      15.675509       0.666637      -4.182571      11.459968       1.064441       6.536750           0.000001
          112              C       3.805443      -5.878740      14.749249       0.344006      30.252999 0.32752235E+03  0.72078454E+04                                 8.662000                            6.228622      -0.069053       2.003160                    0.999284      24.615937      69.538222       0.626567       0.444196      -1.042198      -0.094109      -0.010448       0.061551       0.112935       0.003261      -0.059951      -0.011037       0.049888      -0.011846      -0.052017      -0.022274       0.074291             10.425873      15.001590       1.911969      -3.405250      10.638870       0.743345       5.637160           0.000002
          113              C       4.432868      -4.671152      14.877981      -0.198220      36.143731 0.45930298E+03  0.11002679E+05                                 9.572820                            7.220063      -0.187621       1.905016                    0.998581      30.771388      90.774497       0.600749       0.425612      -1.053102       0.038058       0.029631      -0.011784       0.049651      -0.005107      -0.028270       0.004527       0.011198       0.044315      -0.023165      -0.013682       0.036847             11.126011      15.407543       2.334543      -3.309550      11.832059       0.826382       6.138431           0.000001
          114              C       5.684488      -4.434287      14.342229      -0.215527      37.332180 0.49150867E+03  0.11947929E+05                                 9.716798                            7.421554      -0.077637       1.933482                    0.999515      31.293394      92.299253       0.599591       0.420233      -1.058881      -0.059128       0.024586       0.008054       0.064541       0.021068      -0.022916       0.000570      -0.030587       0.001239      -0.037873       0.007640       0.030232             11.164999      15.503883       0.883823      -4.045006      11.387692       1.291583       6.603422           0.000002
          115              C      10.288472      11.776252      10.624154       0.345379      31.392998 0.33100478E+03  0.72866908E+04                                 8.873566                            6.245850      -0.071259       2.004825                    0.999368      24.446915      68.545006       0.629550       0.441957      -1.045962      -0.034221      -0.057708       0.088708       0.111222       0.020154      -0.025494      -0.042765      -0.027910       0.068398      -0.036675      -0.031269       0.067944             11.190982       6.316497       0.620622      -4.629906       9.510504      -0.935466      17.745944           0.000001
          116              C      10.397168      -2.956569      10.550323      -0.213165      38.076287 0.49541909E+03  0.12037593E+05                                 9.838247                            7.437751       0.008772       1.959384                    0.999406      30.976367      90.621845       0.602001       0.418737      -1.062402       0.017112       0.042236      -0.027839       0.053401      -0.004376      -0.015939       0.013421      -0.013581       0.052949      -0.022077      -0.008134       0.030210             11.781148       6.733070       0.610901      -4.299100      10.585383      -1.076333      18.024991           0.000001
          117              C      10.683437      10.997333       9.565904      -0.194116      36.048479 0.42609047E+03  0.99345837E+04                                 9.345452                            6.785370       0.178105       2.020324                    0.999739      29.540415      83.674283       0.648308       0.405207      -1.074996       0.015548      -0.007301      -0.042541       0.045878       0.012771      -0.007369      -0.021717      -0.047823       0.016345      -0.029969      -0.009703       0.039672             11.496275       6.418105       0.201036      -4.665174       9.280282      -0.322005      18.790438           0.000001
          118              C       0.005381      -6.807663      17.691148       0.340568      30.341253 0.33351658E+03  0.73696493E+04                                 8.678506                            6.283865      -0.113665       1.985392                    0.999315      24.822871      70.157564       0.624323       0.443984      -1.042813      -0.011788       0.056513      -0.088736       0.105862      -0.003025       0.016153      -0.047760      -0.034056       0.040484      -0.041176      -0.020717       0.061892             10.560731       9.489048       0.169758      -2.462837       6.323336      -4.082419      15.869810           0.000001
          119              C       9.586790      -7.074008      18.349951      -0.209624      37.048011 0.45808664E+03  0.10893135E+05                                 9.559938                            7.085068       0.125959       1.998437                    0.999742      30.319147      87.185535       0.626800       0.410934      -1.069515      -0.017608      -0.023434       0.037328       0.047462      -0.013906       0.020566      -0.021352       0.029576       0.043538      -0.032427      -0.009483       0.041910             11.476101      10.379475       0.484758      -3.052829       6.357577      -3.823075      17.691252           0.000000
          120              C       1.223639       8.810850      18.253402      -0.218502      37.595575 0.50265489E+03  0.12249067E+05                                 9.705138                            7.468747      -0.069861       1.929810                    0.999644      31.367834      91.688212       0.603971       0.416157      -1.064801       0.023416      -0.028531       0.041055       0.055208       0.009992      -0.020412      -0.016219       0.045214      -0.016480      -0.030598      -0.009421       0.040019             11.331181       9.990087      -0.481087      -1.811672       6.796349      -3.832276      17.207107           0.000001
          121              C       4.281124       8.305657       4.988355       0.338902      29.111842 0.34204306E+03  0.76618423E+04                                 8.613159                            6.465492      -0.350334       1.904109                    0.999118      25.672549      74.825144       0.596623       0.458304      -1.027017       0.059504      -0.098705      -0.014559       0.116170      -0.042913       0.001584       0.011726      -0.019481      -0.047480      -0.039308      -0.013594       0.052902             10.305308       9.436579      -5.272011      -0.527312      12.434963       0.719745       9.044384           0.000001
          122              C       4.045436       8.807719       6.235917      -0.192519      33.960194 0.45433169E+03  0.10814973E+05                                 9.124209                            7.139153      -0.015180       1.964863                    0.999101      30.115109      87.521568       0.611649       0.420680      -1.059989      -0.031455       0.031940       0.036739       0.057960      -0.013220       0.012763      -0.019911      -0.000882      -0.031451      -0.024364      -0.007093       0.031457             10.453793       8.860449      -4.993331      -0.693524      12.755245       1.613307       9.745684           0.000000
          123              C       3.207076       9.927021       6.408190      -0.200114      33.167639 0.44299259E+03  0.10436637E+05                                 8.860769                            6.959244       0.254435       2.050206                    0.999693      29.639533      84.578635       0.634137       0.409976      -1.071133       0.037235      -0.032609       0.021391       0.053919      -0.014745      -0.007646       0.020058      -0.031549       0.000453      -0.021674      -0.013137       0.034811             10.090935       8.708285      -5.089421      -0.086303      12.417058       0.830432       9.147462           0.000000
          124              C       7.955270       9.970073       4.157278       0.357509      29.122073 0.32569487E+03  0.71662731E+04                                 8.525055                            6.262994      -0.116176       1.995184                    0.999446      24.414387      69.235410       0.616367       0.451632      -1.036627      -0.078094      -0.084214      -0.019254       0.116453       0.047949       0.006684       0.022415       0.018000      -0.083012      -0.046171      -0.020534       0.066705             10.280518       8.670032       5.506827       0.616122      13.465317       1.577694       8.706205           0.000001
          125              C       8.178044      10.474500       5.402946      -0.206645      33.297318 0.44678600E+03  0.10580918E+05                                 8.952610                            7.029091       0.144765       2.012529                    0.999541      30.063706      86.879815       0.623666       0.414696      -1.064797       0.017114       0.046705       0.034430       0.060495       0.013605      -0.015549      -0.007444       0.016136      -0.019130      -0.015479      -0.012214       0.027693             10.291038       8.907538       5.073208       0.970286      12.533282       2.150660       9.432295          -0.000000
          126              C       3.626794       8.859630       3.901707      -0.184917      34.089283 0.46292812E+03  0.11098309E+05                                 9.229619                            7.248483      -0.073094       1.949479                    0.998284      30.317899      89.129944       0.600276       0.425610      -1.054339      -0.039651       0.027340      -0.021668       0.052813       0.000526      -0.011440       0.022959      -0.026114      -0.027531      -0.027841      -0.003703       0.031544             10.667044       9.821024      -5.490015      -0.264958      12.337303       0.553581       9.842806           0.000001
          127              C       8.851745       1.872738       4.026653       0.347650      28.619662 0.33013388E+03  0.72848604E+04                                 8.411735                            6.296676      -0.083836       2.004008                    0.999450      24.500110      69.462859       0.616327       0.450364      -1.037884       0.089433      -0.071317      -0.024883       0.117062      -0.043240      -0.012372       0.019425       0.037280      -0.078303      -0.041833      -0.023198       0.065030              9.979386       8.643344      -5.304294      -0.327946      12.921585       1.202422       8.373230           0.000001
          128              C       8.611752       2.385234       5.272322      -0.208201      33.234155 0.45534225E+03  0.10838251E+05                                 8.944922                            7.105604       0.107575       1.997944                    0.999565      30.289467      87.844993       0.618856       0.415810      -1.063745      -0.016584       0.051334       0.035428       0.064539      -0.013417       0.010147      -0.013758       0.039922      -0.006350      -0.027715      -0.003404       0.031119             10.174168       9.110611      -4.971953      -0.792189      12.351474       1.901695       9.060419          -0.000000
          129              C       7.760478       3.483668       5.448381      -0.188203      34.172672 0.46927557E+03  0.11284010E+05                                 9.242606                            7.305031      -0.060234       1.953474                    0.998450      30.343295      89.212307       0.597342       0.426430      -1.054285       0.035060      -0.040226       0.026368       0.059520      -0.000882      -0.016801       0.014182      -0.013108      -0.029738      -0.026251       0.003961       0.022291             10.604348      10.154209      -5.438836      -0.356064      12.121508       0.582943       9.537329           0.000001
          130              C       7.143816       4.038059       4.348482       0.338286      29.845978 0.35172127E+03  0.79279319E+04                                 8.767152                            6.559301      -0.373747       1.896091                    0.999027      25.738155      75.069434       0.592375       0.458720      -1.027542      -0.064109       0.095679       0.009782       0.115586      -0.048812      -0.000541       0.005814      -0.014858      -0.054778      -0.040757      -0.018041       0.058799             10.562174       9.948968      -5.555973      -0.605329      12.785000       0.864411       8.952554           0.000001
          131              C       7.352598       3.491454       3.095241      -0.182598      33.763034 0.44500730E+03  0.10536483E+05                                 9.082169                            7.059417       0.015557       1.977308                    0.999165      29.849696      86.471328       0.615993       0.419954      -1.060623       0.031942      -0.020061      -0.031919       0.049412      -0.010459       0.006994      -0.022296       0.003707      -0.035997      -0.027641      -0.000101       0.027742             10.459069       9.274423      -5.209209      -0.702053      12.491001       1.857050       9.611784           0.000000
          132              C       8.220016       2.430468       2.930540      -0.191230      33.251515 0.43874357E+03  0.10326328E+05                                 8.914472                            6.959389       0.207834       2.039077                    0.999565      29.542148      84.651343       0.628649       0.413964      -1.067026      -0.021195       0.039148      -0.017198       0.047724      -0.007799      -0.011229       0.016000      -0.000475      -0.016046      -0.018779      -0.004749       0.023529             10.177432       8.858548      -5.163554      -0.220401      12.214566       0.959790       9.459183          -0.000000
          133              C       9.808487       6.342610       4.189461       0.333604      30.295215 0.33861030E+03  0.75028472E+04                                 8.648044                            6.314908      -0.036803       2.009119                    0.999272      24.802113      69.958799       0.625915       0.441637      -1.045276      -0.081428       0.015336      -0.077712       0.113599       0.001405       0.056756      -0.011085       0.043659       0.009012      -0.049156      -0.020335       0.069491             10.324315      14.525003      -1.504064       3.740192      10.519328       0.815841       5.928615           0.000002
          134              C      10.410083       5.110842       4.089126      -0.189146      35.855487 0.46614838E+03  0.11205338E+05                                 9.540005                            7.282709      -0.213124       1.897773                    0.998531      30.761251      90.830101       0.597190       0.426671      -1.052702       0.037185      -0.027861       0.001932       0.046505       0.002799       0.031366      -0.000110       0.002640       0.054279      -0.029042      -0.010104       0.039146             11.015738      15.183676      -1.847491       3.457139      11.724430       0.758389       6.139109           0.000001
          135              C       0.908313       4.869159       4.653273      -0.219317      37.642337 0.50346987E+03  0.12307477E+05                                 9.780842                            7.512475      -0.036110       1.942877                    0.999154      31.433322      92.848814       0.596055       0.420362      -1.059230      -0.055887      -0.023611      -0.014664       0.062417      -0.013323       0.024071       0.002258      -0.020596      -0.011590      -0.033203       0.009361       0.023842             11.224071      15.675501      -0.666640       4.182567      11.459966       1.064439       6.536747           0.000001
          136              C       1.575557       5.947002       5.283680       0.344005      30.253021 0.32752276E+03  0.72078559E+04                                 8.662001                            6.228624      -0.069049       2.003161                    0.999284      24.615951      69.538250       0.626567       0.444195      -1.042199       0.094109      -0.010448       0.061551       0.112935      -0.003261       0.059951      -0.011037       0.049888      -0.011846      -0.052017      -0.022274       0.074291             10.425874      15.001587      -1.911967       3.405252      10.638872       0.743346       5.637162           0.000002
          137              C       0.948132       7.154590       5.412412      -0.198220      36.143757 0.45930335E+03  0.11002690E+05                                 9.572824                            7.220066      -0.187622       1.905016                    0.998581      30.771401      90.774544       0.600749       0.425612      -1.053102      -0.038058       0.029631      -0.011784       0.049651       0.005107       0.028270       0.004527       0.011198       0.044315      -0.023165      -0.013682       0.036847             11.126015      15.407549      -2.334543       3.309552      11.832062       0.826384       6.138433           0.000002
          138              C      10.458512       7.391455       4.876661      -0.215527      37.332177 0.49150856E+03  0.11947926E+05                                 9.716797                            7.421552      -0.077637       1.933482                    0.999515      31.293397      92.299261       0.599591       0.420233      -1.058881       0.059128       0.024586       0.008054       0.064541      -0.021068       0.022916       0.000570      -0.030587       0.001239      -0.037873       0.007640       0.030232             11.164997      15.503880      -0.883826       4.045004      11.387691       1.291581       6.603420           0.000001
          139              C       5.854528       7.464994       1.158586       0.345379      31.393004 0.33100480E+03  0.72866912E+04                                 8.873566                            6.245849      -0.071258       2.004825                    0.999368      24.446916      68.545005       0.629550       0.441957      -1.045962       0.034221      -0.057708       0.088708       0.111222      -0.020154       0.025494      -0.042765      -0.027910       0.068398      -0.036675      -0.031269       0.067944             11.190983       6.316499      -0.620626       4.629907       9.510504      -0.935477      17.745947           0.000001
          140              C       5.745832       8.869173       1.084754      -0.213165      38.076285 0.49541883E+03  0.12037586E+05                                 9.838246                            7.437749       0.008772       1.959384                    0.999406      30.976368      90.621844       0.602001       0.418737      -1.062402      -0.017112       0.042236      -0.027839       0.053401       0.004376       0.015939       0.013421      -0.013582       0.052949      -0.022077      -0.008134       0.030210             11.781147       6.733070      -0.610904       4.299101      10.585382      -1.076342      18.024990           0.000001
          141              C       5.459563       6.686075       0.100335      -0.194116      36.048488 0.42609054E+03  0.99345857E+04                                 9.345454                            6.785371       0.178105       2.020324                    0.999739      29.540416      83.674286       0.648308       0.405207      -1.074996      -0.015548      -0.007301      -0.042541       0.045878      -0.012771       0.007369      -0.021717      -0.047823       0.016346      -0.029969      -0.009703       0.039672             11.496278       6.418107      -0.201040       4.665177       9.280281      -0.322016      18.790447           0.000000
          142              C       5.375619       5.018079       8.225579       0.340567      30.341281 0.33351681E+03  0.73696555E+04                                 8.678510                            6.283866      -0.113664       1.985393                    0.999315      24.822885      70.157606       0.624323       0.443984      -1.042813       0.011788       0.056513      -0.088736       0.105862       0.003025      -0.016153      -0.047760      -0.034056       0.040484      -0.041176      -0.020716       0.061892             10.560737       9.489045      -0.169759       2.462837       6.323341      -4.082426      15.869826           0.000001
          143              C       6.556210       4.751734       8.884383      -0.209624      37.048043 0.45808691E+03  0.10893143E+05                                 9.559942                            7.085070       0.125959       1.998437                    0.999742      30.319156      87.185564       0.626800       0.410934      -1.069515       0.017608      -0.023434       0.037328       0.047462       0.013906      -0.020566      -0.021352       0.029577       0.043538      -0.032427      -0.009483       0.041910             11.476108      10.379471      -0.484758       3.052829       6.357582      -3.823082      17.691271           0.000001
          144              C       4.157361       4.499592       8.787834      -0.218502      37.595611 0.50265517E+03  0.12249076E+05                                 9.705143                            7.468748      -0.069862       1.929810                    0.999644      31.367844      91.688250       0.603971       0.416157      -1.064801      -0.023416      -0.028531       0.041055       0.055208      -0.009992       0.020412      -0.016219       0.045214      -0.016480      -0.030599      -0.009421       0.040019             11.331189       9.990086       0.481086       1.811674       6.796354      -3.832283      17.207127           0.000001
          145              C       9.662124      12.142601       4.477214       0.338902      29.111831 0.34204284E+03  0.76618363E+04                                 8.613157                            6.465490      -0.350334       1.904109                    0.999118      25.672548      74.825142       0.596623       0.458304      -1.027017       0.059504       0.098705       0.014559       0.116169       0.042913      -0.001584       0.011726      -0.019481      -0.047480      -0.039308      -0.013594       0.052902             10.305306       9.436578       5.272012       0.527311      12.434962       0.719743       9.044379           0.000001
          146              C       9.426436      11.640539       3.229652      -0.192519      33.960189 0.45433167E+03  0.10814972E+05                                 9.124208                            7.139153      -0.015180       1.964863                    0.999101      30.115108      87.521563       0.611649       0.420680      -1.059989      -0.031455      -0.031940      -0.036739       0.057960       0.013220      -0.012763      -0.019911      -0.000882      -0.031451      -0.024364      -0.007093       0.031457             10.453791       8.860446       4.993329       0.693523      12.755242       1.613306       9.745684           0.000000
          147              C       8.588076      10.521237       3.057379      -0.200114      33.167638 0.44299261E+03  0.10436638E+05                                 8.860769                            6.959244       0.254435       2.050205                    0.999693      29.639533      84.578636       0.634137       0.409976      -1.071133       0.037234       0.032609      -0.021391       0.053919       0.014745       0.007646       0.020058      -0.031549       0.000453      -0.021674      -0.013137       0.034811             10.090935       8.708284       5.089420       0.086302      12.417057       0.830432       9.147463          -0.000000
          148              C       2.574270      10.478185       5.308291       0.357509      29.122090 0.32569523E+03  0.71662825E+04                                 8.525057                            6.262997      -0.116174       1.995185                    0.999446      24.414392      69.235418       0.616367       0.451631      -1.036627      -0.078094       0.084214       0.019254       0.116453      -0.047949      -0.006684       0.022415       0.018000      -0.083012      -0.046171      -0.020534       0.066704             10.280519       8.670033      -5.506826      -0.616120      13.465316       1.577692       8.706207           0.000001
          149              C       2.797044       9.973758       4.062622      -0.206645      33.297300 0.44678593E+03  0.10580916E+05                                 8.952606                            7.029090       0.144765       2.012530                    0.999541      30.063705      86.879807       0.623666       0.414696      -1.064797       0.017114      -0.046705      -0.034430       0.060495      -0.013605       0.015549      -0.007444       0.016136      -0.019130      -0.015479      -0.012214       0.027693             10.291032       8.907534      -5.073203      -0.970284      12.533272       2.150656       9.432289          -0.000000
          150              C       9.007794      11.588628       5.563861      -0.184917      34.089309 0.46292833E+03  0.11098315E+05                                 9.229623                            7.248484      -0.073094       1.949479                    0.998284      30.317903      89.129958       0.600276       0.425610      -1.054339      -0.039651      -0.027340       0.021668       0.052813      -0.000526       0.011440       0.022959      -0.026114      -0.027531      -0.027841      -0.003703       0.031544             10.667051       9.821030       5.490022       0.264958      12.337313       0.553581       9.842809           0.000001
          151              C       3.470745       2.438520       5.438916       0.347649      28.619666 0.33013375E+03  0.72848568E+04                                 8.411734                            6.296674      -0.083834       2.004008                    0.999450      24.500113      69.462863       0.616327       0.450364      -1.037884       0.089433       0.071317       0.024883       0.117062       0.043240       0.012372       0.019425       0.037280      -0.078303      -0.041833      -0.023198       0.065030              9.979386       8.643345       5.304296       0.327942      12.921584       1.202415       8.373228           0.000001
          152              C       3.230752       1.926024       4.193247      -0.208201      33.234179 0.45534267E+03  0.10838263E+05                                 8.944926                            7.105607       0.107575       1.997944                    0.999565      30.289469      87.844996       0.618856       0.415810      -1.063745      -0.016584      -0.051334      -0.035428       0.064539       0.013417      -0.010147      -0.013758       0.039922      -0.006350      -0.027715      -0.003404       0.031119             10.174172       9.110613       4.971954       0.792192      12.351478       1.901699       9.060426          -0.000000
          153              C       2.379478       0.827590       4.017187      -0.188203      34.172669 0.46927561E+03  0.11284011E+05                                 9.242606                            7.305031      -0.060234       1.953474                    0.998450      30.343296      89.212313       0.597342       0.426430      -1.054285       0.035060       0.040226      -0.026368       0.059520       0.000882       0.016801       0.014182      -0.013108      -0.029738      -0.026251       0.003961       0.022291             10.604347      10.154207       5.438834       0.356067      12.121505       0.582946       9.537330           0.000000
          154              C       1.762816       0.273199       5.117086       0.338286      29.845978 0.35172143E+03  0.79279363E+04                                 8.767152                            6.559303      -0.373747       1.896091                    0.999027      25.738155      75.069436       0.592375       0.458720      -1.027542      -0.064109      -0.095679      -0.009782       0.115586       0.048812       0.000541       0.005814      -0.014858      -0.054778      -0.040757      -0.018041       0.058799             10.562174       9.948970       5.555974       0.605325      12.785001       0.864405       8.952550           0.000001
          155              C       1.971598       0.819804       6.370328      -0.182598      33.763044 0.44500763E+03  0.10536493E+05                                 9.082172                            7.059420       0.015556       1.977307                    0.999165      29.849700      86.471350       0.615993       0.419954      -1.060623       0.031942       0.020061       0.031919       0.049412       0.010459      -0.006994      -0.022296       0.003707      -0.035996      -0.027641      -0.000101       0.027742             10.459072       9.274427       5.209212       0.702049      12.491005       1.857044       9.611783           0.000000
          156              C       2.839016       1.880790       6.535028      -0.191230      33.251529 0.43874368E+03  0.10326331E+05                                 8.914474                            6.959389       0.207833       2.039077                    0.999565      29.542150      84.651352       0.628649       0.413964      -1.067026      -0.021195      -0.039148       0.017198       0.047724       0.007799       0.011229       0.016000      -0.000475      -0.016046      -0.018779      -0.004749       0.023529             10.177435       8.858551       5.163557       0.220395      12.214569       0.959782       9.459184          -0.000000
          157              C       4.427487      -2.031352       5.276108       0.333604      30.295220 0.33861032E+03  0.75028475E+04                                 8.648043                            6.314907      -0.036801       2.009119                    0.999272      24.802118      69.958808       0.625915       0.441636      -1.045276      -0.081428      -0.015336       0.077712       0.113599      -0.001405      -0.056756      -0.011085       0.043659       0.009013      -0.049156      -0.020335       0.069491             10.324314      14.525003       1.504065      -3.740190      10.519327       0.815841       5.928614           0.000002
          158              C       5.029083      -0.799584       5.376443      -0.189146      35.855494 0.46614861E+03  0.11205345E+05                                 9.540006                            7.282711      -0.213124       1.897773                    0.998531      30.761255      90.830114       0.597190       0.426671      -1.052702       0.037185       0.027861      -0.001932       0.046505      -0.002799      -0.031367      -0.000110       0.002639       0.054278      -0.029042      -0.010104       0.039146             11.015739      15.183674       1.847491      -3.457139      11.724431       0.758389       6.139110           0.000001
          159              C       6.289313      -0.557901       4.812295      -0.219317      37.642346 0.50347009E+03  0.12307484E+05                                 9.780844                            7.512477      -0.036110       1.942877                    0.999154      31.433324      92.848821       0.596055       0.420362      -1.059230      -0.055887       0.023611       0.014664       0.062417       0.013323      -0.024071       0.002258      -0.020596      -0.011590      -0.033203       0.009361       0.023842             11.224073      15.675503       0.666637      -4.182569      11.459967       1.064441       6.536749           0.000001
          160              C       6.956557      -1.635744       4.181888       0.344005      30.253014 0.32752260E+03  0.72078517E+04                                 8.662000                            6.228622      -0.069049       2.003161                    0.999284      24.615948      69.538240       0.626567       0.444195      -1.042199       0.094109       0.010448      -0.061551       0.112935       0.003261      -0.059951      -0.011037       0.049888      -0.011847      -0.052017      -0.022274       0.074291             10.425872      15.001585       1.911968      -3.405250      10.638870       0.743345       5.637160           0.000002
          161              C       6.329132      13.293668       4.053156      -0.198220      36.143735 0.45930310E+03  0.11002682E+05                                 9.572820                            7.220064      -0.187621       1.905016                    0.998581      30.771394      90.774513       0.600749       0.425612      -1.053102      -0.038058      -0.029631       0.011784       0.049651      -0.005107      -0.028270       0.004527       0.011198       0.044315      -0.023165      -0.013682       0.036847             11.126010      15.407539       2.334542      -3.309550      11.832060       0.826383       6.138431           0.000001
          162              C       5.077512      13.056803       4.588908      -0.215527      37.332176 0.49150866E+03  0.11947929E+05                                 9.716796                            7.421552      -0.077636       1.933482                    0.999515      31.293394      92.299243       0.599591       0.420232      -1.058881       0.059128      -0.024586      -0.008054       0.064541       0.021068      -0.022916       0.000570      -0.030587       0.001238      -0.037873       0.007640       0.030232             11.164996      15.503876       0.883822      -4.045005      11.387690       1.291583       6.603421           0.000001
          163              C       0.473528      -3.153736       8.306983       0.345379      31.393002 0.33100485E+03  0.72866927E+04                                 8.873565                            6.245849      -0.071257       2.004825                    0.999368      24.446919      68.545012       0.629550       0.441957      -1.045962       0.034221       0.057708      -0.088708       0.111222       0.020154      -0.025494      -0.042765      -0.027909       0.068398      -0.036674      -0.031269       0.067944             11.190981       6.316497       0.620622      -4.629905       9.510504      -0.935466      17.745941           0.000001
          164              C       0.364832      11.579085       8.380814      -0.213165      38.076295 0.49541919E+03  0.12037597E+05                                 9.838248                            7.437752       0.008772       1.959384                    0.999406      30.976372      90.621859       0.602001       0.418737      -1.062402      -0.017112      -0.042236       0.027839       0.053401      -0.004376      -0.015939       0.013421      -0.013582       0.052949      -0.022077      -0.008134       0.030210             11.781149       6.733071       0.610901      -4.299101      10.585384      -1.076333      18.024993           0.000001
          165              C       0.078563      -2.374817       9.365233      -0.194116      36.048486 0.42609059E+03  0.99345870E+04                                 9.345453                            6.785371       0.178105       2.020324                    0.999739      29.540419      83.674293       0.648308       0.405207      -1.074996      -0.015548       0.007301       0.042541       0.045878       0.012771      -0.007369      -0.021717      -0.047823       0.016346      -0.029969      -0.009703       0.039672             11.496276       6.418106       0.201036      -4.665174       9.280282      -0.322005      18.790440           0.000001
          166              C      -0.005381      15.430179       1.239989       0.340568      30.341262 0.33351670E+03  0.73696526E+04                                 8.678508                            6.283866      -0.113664       1.985392                    0.999315      24.822877      70.157583       0.624323       0.443984      -1.042813       0.011788      -0.056513       0.088736       0.105862      -0.003025       0.016153      -0.047760      -0.034056       0.040484      -0.041176      -0.020717       0.061892             10.560733       9.489049       0.169758      -2.462837       6.323337      -4.082420      15.869812           0.000001
          167              C       1.175210      15.696524       0.581186      -0.209624      37.048022 0.45808682E+03  0.10893140E+05                                 9.559940                            7.085070       0.125959       1.998437                    0.999742      30.319153      87.185554       0.626800       0.410934      -1.069515       0.017608       0.023434      -0.037328       0.047462      -0.013906       0.020566      -0.021352       0.029577       0.043538      -0.032427      -0.009483       0.041910             11.476103      10.379476       0.484758      -3.052830       6.357578      -3.823076      17.691256           0.000001
          168              C       9.538361      -0.188334       0.677735      -0.218502      37.595582 0.50265502E+03  0.12249071E+05                                 9.705138                            7.468747      -0.069862       1.929810                    0.999644      31.367839      91.688228       0.603971       0.416157      -1.064801      -0.023416       0.028531      -0.041055       0.055207       0.009992      -0.020412      -0.016219       0.045214      -0.016480      -0.030598      -0.009421       0.040019             11.331182       9.990088      -0.481087      -1.811672       6.796349      -3.832276      17.207108           0.000001
          169              O       2.170695       2.081817      15.334221      -0.643650      46.712270 0.60706179E+03  0.15029878E+05                                10.377975                            7.617380       0.297245       2.112846                    0.999066      29.132245      77.485328       0.690198       0.358434      -1.140464      -0.190411       0.062353       0.046122       0.205601       0.011081       0.009139      -0.010567       0.065490      -0.000469      -0.038285       0.002086       0.036199             13.129743      23.110916      -4.121895       5.160533       8.643373      -1.333741       7.634940           0.000002
          170              O       5.720003       1.442947      14.126414      -0.795410      76.416105 0.95114241E+03  0.26414712E+05                                14.426092                            9.614821      -0.322026       1.860211                    0.998522      33.527711      95.249305       0.605115       0.364475      -1.132771       0.099702      -0.128205      -0.017259       0.163325      -0.061121       0.012263       0.019302      -0.043788      -0.025338      -0.068243      -0.001916       0.070159             19.756261      20.654471      -9.184109      -4.005647      28.083911      -0.654988      10.530400           0.000002
          171              O       4.509278       1.757357      16.598821      -0.623011      54.472639 0.66511960E+03  0.16831744E+05                                11.540685                            8.016344       0.128274       2.064241                    0.998180      29.068658      77.926468       0.668025       0.362313      -1.138473       0.056814      -0.010905       0.171427       0.180925      -0.019111       0.010278      -0.018537       0.010019       0.059288      -0.031321      -0.004258       0.035579             15.381602      10.527077      -2.224590       7.791439       9.677058      -5.209458      25.940670           0.000001
          172              O       4.437173       3.468518      14.442564      -0.799558      77.796145 0.95910120E+03  0.26678811E+05                                14.598362                            9.647645      -0.303104       1.864476                    0.998520      33.624936      95.456843       0.605055       0.363923      -1.133731      -0.095174       0.129834       0.030986       0.163936      -0.066602       0.003181       0.016168      -0.041642      -0.042334      -0.065634      -0.012562       0.078197             20.158080      21.735921      -9.745332      -4.402103      28.138179      -0.172675      10.600139           0.000002
          173              O       3.605270      -0.235486      14.919629      -0.668877      59.406939 0.73189618E+03  0.18946413E+05                                12.094650                            8.372084       0.208674       2.077235                    0.998728      29.791646      80.448323       0.658839       0.359128      -1.142407      -0.040829      -0.210003       0.022863       0.215153       0.033741       0.002807       0.009012      -0.005872      -0.061009      -0.026720      -0.018434       0.045154             15.788339      14.536661       9.875142       1.879014      25.006726       2.667229       7.821629           0.000001
          174              O       1.026695       7.797942      15.044575      -0.647402      53.878184 0.69494330E+03  0.17771458E+05                                11.379143                            8.177838       0.193246       2.079158                    0.998707      29.406236      79.115069       0.663703       0.360877      -1.140177       0.029499      -0.205420       0.033802       0.210262      -0.040078      -0.003804       0.004301      -0.012337      -0.076045      -0.027879      -0.025762       0.053641             14.462144      13.479100      -8.666644      -1.000525      22.776025       1.913108       7.131306           0.000001
          175              O       7.943432       2.892731      13.157140      -0.647356      52.211718 0.66939574E+03  0.16968631E+05                                11.149701                            8.022991       0.265022       2.104363                    0.998390      29.304270      78.647430       0.670072       0.360596      -1.139725       0.202893      -0.057093      -0.033706       0.213451       0.002705      -0.001882      -0.013437       0.041029      -0.018749      -0.026394       0.002286       0.024108             14.197137      25.396013      -4.645502       5.094627       9.339925      -1.477399       7.855471           0.000002
          176              O       5.390686       3.008273      11.894433      -0.625774      50.285116 0.64727839E+03  0.16318614E+05                                10.985883                            7.949830       0.045334       2.033625                    0.998184      29.368448      79.362914       0.663526       0.366147      -1.132048      -0.046339       0.008660      -0.165530       0.172111      -0.015491       0.008472      -0.010037      -0.038684       0.077668      -0.038083       0.004844       0.033239             14.018262       8.358663      -0.813256       3.540206       9.848201      -5.762765      23.847922           0.000002
          177              O       7.551695      10.851957      13.062485      -0.643648      46.712296 0.60706165E+03  0.15029875E+05                                10.377981                            7.617381       0.297247       2.112847                    0.999066      29.132241      77.485333       0.690198       0.358434      -1.140464      -0.190412      -0.062353      -0.046123       0.205601      -0.011082      -0.009138      -0.010568       0.065488      -0.000468      -0.038285       0.002086       0.036198             13.129754      23.110946       4.121902      -5.160535       8.643376      -1.333742       7.634939           0.000002
          178              O       0.339003      -4.646173      14.270291      -0.795409      76.416153 0.95114287E+03  0.26414729E+05                                14.426100                            9.614825      -0.322026       1.860211                    0.998522      33.527717      95.249346       0.605114       0.364475      -1.132771       0.099702       0.128205       0.017259       0.163325       0.061121      -0.012262       0.019302      -0.043788      -0.025337      -0.068243      -0.001916       0.070159             19.756273      20.654497       9.184118       4.005654      28.083916      -0.654988      10.530406           0.000001
          179              O       9.890278      11.176417      11.797885      -0.623009      54.472607 0.66511926E+03  0.16831734E+05                                11.540684                            8.016344       0.128276       2.064241                    0.998180      29.068642      77.926433       0.668024       0.362313      -1.138473       0.056814       0.010905      -0.171427       0.180925       0.019110      -0.010277      -0.018536       0.010019       0.059286      -0.031320      -0.004257       0.035578             15.381599      10.527077       2.224586      -7.791440       9.677051      -5.209449      25.940670           0.000001
          180              O       9.818173       9.465256      13.954141      -0.799557      77.796163 0.95910155E+03  0.26678824E+05                                14.598367                            9.647648      -0.303105       1.864476                    0.998520      33.624941      95.456881       0.605054       0.363923      -1.133731      -0.095173      -0.129834      -0.030986       0.163936       0.066601      -0.003181       0.016168      -0.041642      -0.042333      -0.065634      -0.012562       0.078196             20.158086      21.735918       9.745330       4.402097      28.138201      -0.172687      10.600139           0.000002
          181              O       8.986270      -2.967740      13.477076      -0.668875      59.406961 0.73189631E+03  0.18946418E+05                                12.094656                            8.372087       0.208674       2.077235                    0.998729      29.791646      80.448348       0.658839       0.359128      -1.142407      -0.040829       0.210004      -0.022864       0.215154      -0.033740      -0.002807       0.009012      -0.005871      -0.061007      -0.026720      -0.018433       0.045153             15.788347      14.536664      -9.875147      -1.879014      25.006746       2.667229       7.821632           0.000001
          182              O       6.407695       5.135832      13.352131      -0.647402      53.878191 0.69494325E+03  0.17771455E+05                                11.379141                            8.177836       0.193248       2.079159                    0.998707      29.406240      79.115066       0.663703       0.360877      -1.140177       0.029499       0.205420      -0.033801       0.210262       0.040078       0.003804       0.004301      -0.012339      -0.076048      -0.027879      -0.025763       0.053642             14.462143      13.479101       8.666645       1.000521      22.776023       1.913102       7.131304           0.000001
          183              O       2.562432      10.041043      15.239565      -0.647356      52.211742 0.66939575E+03  0.16968632E+05                                11.149707                            8.022993       0.265020       2.104363                    0.998390      29.304269      78.647445       0.670071       0.360596      -1.139724       0.202893       0.057093       0.033706       0.213451      -0.002706       0.001882      -0.013437       0.041027      -0.018748      -0.026394       0.002287       0.024107             14.197146      25.396038       4.645505      -5.094628       9.339928      -1.477399       7.855471           0.000002
          184              O       0.009686      -6.211499      16.502272      -0.625774      50.285140 0.64727904E+03  0.16318635E+05                                10.985890                            7.949837       0.045331       2.033624                    0.998184      29.368447      79.362932       0.663526       0.366148      -1.132048      -0.046339      -0.008660       0.165530       0.172111       0.015492      -0.008472      -0.010037      -0.038684       0.077667      -0.038083       0.004845       0.033239             14.018270       8.358671       0.813256      -3.540211       9.848205      -5.762763      23.847935           0.000002
          185              O       8.591305       6.540699       3.596916      -0.643649      46.712295 0.60706201E+03  0.15029885E+05                                10.377980                            7.617383       0.297246       2.112846                    0.999066      29.132246      77.485346       0.690198       0.358434      -1.140464       0.190412      -0.062353      -0.046122       0.205601       0.011082       0.009139      -0.010567       0.065489      -0.000469      -0.038285       0.002086       0.036199             13.129751      23.110932      -4.121900       5.160536       8.643377      -1.333742       7.634943           0.000002
          186              O       5.041997       7.179569       4.804723      -0.795410      76.416100 0.95114235E+03  0.26414710E+05                                14.426091                            9.614821      -0.322026       1.860211                    0.998522      33.527710      95.249304       0.605115       0.364475      -1.132771      -0.099702       0.128205       0.017259       0.163325      -0.061121       0.012262       0.019302      -0.043788      -0.025338      -0.068243      -0.001916       0.070159             19.756259      20.654481      -9.184111      -4.005650      28.083896      -0.654985      10.530401           0.000002
          187              O       6.252722       6.865159       2.332316      -0.623010      54.472595 0.66511892E+03  0.16831723E+05                                11.540680                            8.016341       0.128276       2.064241                    0.998180      29.068644      77.926425       0.668025       0.362313      -1.138473      -0.056814       0.010905      -0.171427       0.180925      -0.019110       0.010277      -0.018537       0.010019       0.059287      -0.031320      -0.004258       0.035578             15.381595      10.527073      -2.224589       7.791438       9.677052      -5.209453      25.940660           0.000001
          188              O       6.324827       5.153998       4.488573      -0.799558      77.796128 0.95910101E+03  0.26678804E+05                                14.598361                            9.647644      -0.303104       1.864476                    0.998520      33.624933      95.456835       0.605055       0.363923      -1.133731       0.095174      -0.129834      -0.030986       0.163936      -0.066602       0.003181       0.016168      -0.041642      -0.042334      -0.065634      -0.012562       0.078196             20.158077      21.735907      -9.745326      -4.402099      28.138185      -0.172678      10.600137           0.000002
          189              O       7.156730       8.858002       4.011508      -0.668876      59.406970 0.73189639E+03  0.18946421E+05                                12.094656                            8.372087       0.208674       2.077235                    0.998729      29.791648      80.448349       0.658839       0.359128      -1.142407       0.040829       0.210003      -0.022864       0.215154       0.033740       0.002807       0.009012      -0.005872      -0.061007      -0.026720      -0.018434       0.045153             15.788348      14.536667       9.875148       1.879014      25.006745       2.667230       7.821633           0.000001
          190              O       9.735305       0.824574       3.886562      -0.647403      53.878166 0.69494326E+03  0.17771455E+05                                11.379138                            8.177836       0.193247       2.079159                    0.998707      29.406238      79.115057       0.663703       0.360877      -1.140177      -0.029499       0.205420      -0.033801       0.210262      -0.040078      -0.003804       0.004301      -0.012338      -0.076048      -0.027879      -0.025763       0.053642             14.462135      13.479094      -8.666637      -1.000524      22.776008       1.913107       7.131304           0.000001
          191              O       2.818568       5.729785       5.773997      -0.647357      52.211699 0.66939561E+03  0.16968626E+05                                11.149698                            8.022990       0.265020       2.104363                    0.998390      29.304267      78.647410       0.670072       0.360596      -1.139725      -0.202893       0.057093       0.033705       0.213451       0.002705      -0.001881      -0.013437       0.041030      -0.018749      -0.026394       0.002286       0.024108             14.197131      25.396001      -4.645499       5.094626       9.339922      -1.477399       7.855470           0.000002
          192              O       5.371314       5.614243       7.036704      -0.625775      50.285161 0.64727906E+03  0.16318635E+05                                10.985890                            7.949835       0.045331       2.033624                    0.998184      29.368459      79.362956       0.663526       0.366147      -1.132048       0.046339      -0.008660       0.165530       0.172111      -0.015492       0.008472      -0.010037      -0.038684       0.077669      -0.038084       0.004844       0.033239             14.018271       8.358668      -0.813256       3.540206       9.848208      -5.762771      23.847937           0.000002
          193              O       3.210305      -2.229441       5.868652      -0.643649      46.712279 0.60706155E+03  0.15029871E+05                                10.377976                            7.617379       0.297245       2.112846                    0.999066      29.132243      77.485326       0.690198       0.358434      -1.140464       0.190411       0.062353       0.046122       0.205601      -0.011081      -0.009139      -0.010567       0.065490      -0.000469      -0.038285       0.002086       0.036199             13.129746      23.110928       4.121898      -5.160533       8.643373      -1.333741       7.634937           0.000002
          194              O      10.422997      13.268689       4.660846      -0.795410      76.416103 0.95114235E+03  0.26414710E+05                                14.426092                            9.614822      -0.322027       1.860211                    0.998522      33.527708      95.249299       0.605114       0.364475      -1.132771      -0.099702      -0.128205      -0.017259       0.163325       0.061121      -0.012262       0.019302      -0.043788      -0.025338      -0.068243      -0.001916       0.070159             19.756261      20.654482       9.184116       4.005649      28.083901      -0.654986      10.530401           0.000002
          195              O       0.871722      -2.553901       7.133252      -0.623010      54.472619 0.66511956E+03  0.16831742E+05                                11.540682                            8.016344       0.128275       2.064241                    0.998180      29.068653      77.926449       0.668025       0.362313      -1.138473      -0.056814      -0.010905       0.171427       0.180925       0.019111      -0.010278      -0.018537       0.010019       0.059288      -0.031321      -0.004258       0.035579             15.381597      10.527075       2.224587      -7.791437       9.677052      -5.209449      25.940663           0.000001
          196              O       0.943827      -0.842740       4.976996      -0.799558      77.796115 0.95910110E+03  0.26678807E+05                                14.598359                            9.647645      -0.303105       1.864476                    0.998520      33.624934      95.456840       0.605055       0.363923      -1.133731       0.095174       0.129834       0.030986       0.163936       0.066602      -0.003181       0.016168      -0.041642      -0.042334      -0.065634      -0.012563       0.078197             20.158073      21.735903       9.745328       4.402093      28.138182      -0.172685      10.600134           0.000002
          197              O       1.775730      11.590256       5.454061      -0.668876      59.406929 0.73189615E+03  0.18946412E+05                                12.094649                            8.372085       0.208674       2.077235                    0.998728      29.791645      80.448326       0.658839       0.359128      -1.142407       0.040829      -0.210003       0.022864       0.215154      -0.033741      -0.002807       0.009012      -0.005872      -0.061008      -0.026720      -0.018434       0.045154             15.788336      14.536657      -9.875138      -1.879013      25.006721       2.667227       7.821629           0.000001
          198              O       4.354305       3.486684       5.579006      -0.647403      53.878171 0.69494311E+03  0.17771450E+05                                11.379137                            8.177834       0.193247       2.079159                    0.998707      29.406238      79.115047       0.663703       0.360876      -1.140177      -0.029499      -0.205420       0.033801       0.210262       0.040078       0.003804       0.004301      -0.012339      -0.076049      -0.027879      -0.025763       0.053643             14.462136      13.479098       8.666641       1.000521      22.776007       1.913102       7.131302           0.000001
          199              O       8.199568      -1.418527       3.691572      -0.647357      52.211718 0.66939560E+03  0.16968627E+05                                11.149701                            8.022991       0.265019       2.104363                    0.998390      29.304269      78.647427       0.670072       0.360596      -1.139725      -0.202893      -0.057093      -0.033705       0.213451      -0.002705       0.001881      -0.013437       0.041029      -0.018749      -0.026394       0.002286       0.024108             14.197136      25.396016       4.645501      -5.094625       9.339925      -1.477398       7.855468           0.000002
          200              O      -0.009686      14.834015       2.428865      -0.625775      50.285140 0.64727909E+03  0.16318636E+05                                10.985888                            7.949835       0.045331       2.033624                    0.998184      29.368452      79.362934       0.663526       0.366147      -1.132048       0.046339       0.008660      -0.165529       0.172111       0.015492      -0.008472      -0.010037      -0.038684       0.077668      -0.038084       0.004844       0.033239             14.018267       8.358669       0.813256      -3.540209       9.848205      -5.762763      23.847929           0.000001

******************************************************
Auxiliary information for the entire system
The total spin magnetic moment of the unit cell is   0.000088
The total net atomic charge of the unit cell is   -0.000003
Accuracy of reproducing the electrostatic potential in the unit cell:
  The inner radius (bohr) =    5.0000
  The outer radius (bohr) =   12.0000
  Valid grid points have density less than (e/(bohr^3)) =    0.0001
  The number of valid grid points were=       119968
  The rms potential error without charges in kcal/mol is=      4.18025
  The rms potential error with partial charges in kcal/mol is=      1.36475
  The RRMSE value at monopole order=      0.32648
  The rms potential error with partial charges and cloud penetration in kcal/mol is=      1.38111
  The RRMSE value at monopole order with cloud penetration is=      0.33039
  The rms potential error with partial charges and atomic dipoles in kcal/mol is=      0.30498
  The RRMSE value at dipole order=      0.07296
  The rms potential error with partial charges, atomic dipoles and cloud penetration in kcal/mol is=      0.30996
  The RRMSE value at dipole order with cloud penetration=      0.07415

******************************************************
The electron densities and ab initio electrostatic potential were computed in VASP using the PBE functional and
projector augmented wave method. See the main text of the journal article for a description of computational details.
The atomic charges, dipoles, and quadrupoles were computed with the DDEC6 method as described in
(a) T. A. Manz and N. Gabaldon Limas, RSC Adv. 6 (2016) 47771-47801 DOI: 10.1039/c6ra04656h
(b) N. Gabaldon Limas and T. A. Manz, RSC Adv. 8 (2018) 2678-2707 DOI: 10.1039/c7ra11829e.
For each atom in the material, the electron cloud parameters were fit to the spherically averaged atom-in-material
electron density using radial positions for which this density was between 10^-4 and 10^-2 electrons per cubic bohr.
The polarizabilities, dispersion coefficients, and quantum Drude oscillator (QDO) parameters were fit using the MCLF method.
The magnetic structure of the system was optimized in VASP from the default ferromagnetic initial guess using spin polarization.
The atomic spin moments (ASMs) were computed on this optimized magnetic structure using the DDEC6 partition as inputs
to the method of T. A. Manz and D. S. Sholl, J. Chem. Theory Comput. 7 (2011) 4146-4164 DOI: 10.1021/ct200539n.
The RMSE and RRMSE were computed using a uniform grid with Ewald summation.
