# Supplementary material for: A collection of forcefield precursors for metal–organic frameworks
Source: RSC Adv. 2019 Nov 13;9(63):36492–507. doi: 10.1039/c9ra07327b (PMC9075174; doi:10.1039/c9ra07327b)
Supplement: RA-009-C9RA07327B-s4805 [file RA-009-C9RA07327B-s4805.xyz]

  296
jmolscript: load "" {1 1 1} spacegroup "x,y,z" unitcell [{     11.095000     0.000000     0.000000 }, {      0.000000    17.970000     0.000000 }, {      0.000000     0.000000    19.484000 }]
Ti     1.106172     8.239245    10.790239     1.861117
Ti     4.441329     9.730755     1.048239     1.861172
Ti     9.988829    17.224245    18.435761     1.861165
Ti     6.653672     0.745755     8.693761     1.861146
Ti     9.988829     9.730755     8.693761     1.861156
Ti     6.653672     8.239245    18.435761     1.861147
Ti     1.106172     0.745755     1.048239     1.861166
Ti     4.441329    17.224245    10.790239     1.861166
H      2.575150    14.404752     9.704980     0.133421
H      1.411284    12.151314     9.907614     0.140704
H      2.671676     9.087429     7.647470     0.135836
H      4.348131    10.359705     6.778484     0.106884
H      5.537515    12.530481     6.634302     0.113246
H      5.741663    14.722821     7.246100     0.127040
H      7.758733    10.961700    15.674878     0.133784
H      7.576776    11.423529    13.424476     0.121299
H      6.367421    11.148588    11.255907     0.121419
H      4.744222    10.163832    10.020621     0.130259
H      3.390632     8.235651    13.284191     0.126076
H      4.523432     8.587863    15.485883     0.134484
H      2.972351     3.565248    -0.037020     0.133421
H      4.136216     5.818686     0.165614     0.140705
H      2.875824     8.882571    17.389470     0.135836
H      1.199370     7.610295    16.520484     0.106884
H      0.009986     5.439519    16.376302     0.113246
H     10.900838     3.247179    16.988100     0.127040
H      8.883767     7.008300     5.932878     0.133785
H      9.065725     6.546471     3.682476     0.121299
H     10.275080     6.821412     1.513907     0.121419
H      0.803278     7.806168     0.278621     0.130260
H      2.156868     9.734349     3.542191     0.126077
H      1.024069     9.382137     5.743883     0.134485
H      8.519851     5.419752     0.037020     0.133421
H      9.683716     3.166314    19.318386     0.140705
H      8.423324     0.102429     2.094530     0.135836
H      6.746870     1.374705     2.963516     0.106884
H      5.557486     3.545481     3.107698     0.113245
H      5.353338     5.737821     2.495900     0.127040
H      3.336267     1.976700    13.551122     0.133785
H      3.518225     2.438529    15.801524     0.121299
H      4.727580     2.163588    17.970093     0.121420
H      6.350778     1.178832    19.205379     0.130260
H      7.704368    17.220651    15.941809     0.126077
H      6.571569    17.572863    13.740117     0.134485
H      8.122650    12.550248     9.779020     0.133421
H      6.958784    14.803686     9.576386     0.140704
H      8.219176    17.867571    11.836530     0.135836
H      9.895631    16.595295    12.705516     0.106884
H     -0.009985    14.424519    12.849698     0.113246
H      0.194163    12.232179    12.237900     0.127040
H      2.211234    15.993300     3.809122     0.133785
H      2.029276    15.531471     6.059524     0.121298
H      0.819921    15.806412     8.228093     0.121420
H     10.291722    16.791168     9.463379     0.130260
H      8.938132     0.749349     6.199809     0.126077
H     10.070932     0.397137     3.998117     0.134485
H      8.519851     3.565248     9.779020     0.133420
H      9.683716     5.818686     9.576386     0.140704
H      8.423324     8.882571    11.836530     0.135836
H      6.746870     7.610295    12.705516     0.106884
H      5.557486     5.439519    12.849698     0.113245
H      5.353338     3.247179    12.237900     0.127040
H      3.336267     7.008300     3.809122     0.133785
H      3.518225     6.546471     6.059524     0.121299
H      4.727580     6.821412     8.228093     0.121419
H      6.350778     7.806168     9.463379     0.130260
H      7.704368     9.734349     6.199809     0.126077
H      6.571569     9.382137     3.998117     0.134485
H      8.122650    14.404752     0.037020     0.133421
H      6.958784    12.151314    19.318386     0.140704
H      8.219176     9.087429     2.094530     0.135836
H      9.895631    10.359705     2.963516     0.106884
H     -0.009985    12.530481     3.107698     0.113245
H      0.194163    14.722821     2.495900     0.127040
H      2.211234    10.961700    13.551122     0.133784
H      2.029276    11.423529    15.801524     0.121299
H      0.819921    11.148588    17.970093     0.121419
H     10.291722    10.163832    19.205379     0.130259
H      8.938132     8.235651    15.941809     0.126076
H     10.070932     8.587863    13.740117     0.134484
H      2.575150    12.550248    -0.037020     0.133421
H      1.411284    14.803686     0.165614     0.140705
H      2.671676    17.867571    17.389470     0.135836
H      4.348131    16.595295    16.520484     0.106884
H      5.537515    14.424519    16.376302     0.113245
H      5.741663    12.232179    16.988100     0.127040
H      7.758733    15.993300     5.932878     0.133785
H      7.576776    15.531471     3.682476     0.121299
H      6.367421    15.806412     1.513907     0.121420
H      4.744222    16.791168     0.278621     0.130260
H      3.390632     0.749349     3.542191     0.126077
H      4.523432     0.397137     5.743883     0.134485
H      2.972351     5.419752     9.704980     0.133421
H      4.136216     3.166314     9.907614     0.140705
H      2.875824     0.102429     7.647470     0.135836
H      1.199370     1.374705     6.778484     0.106884
H      0.009986     3.545481     6.634302     0.113245
H     10.900838     5.737821     7.246100     0.127040
H      8.883767     1.976700    15.674878     0.133785
H      9.065725     2.438529    13.424476     0.121298
H     10.275080     2.163588    11.255907     0.121420
H      0.803278     1.178832    10.020621     0.130260
H      2.156868    17.220651    13.284191     0.126077
H      1.024069    17.572863    15.485883     0.134485
C      4.157297    14.762355     8.526198     0.351383
C      3.158746    14.018397     9.091234    -0.342456
C      3.021169    12.649083     8.732729     0.125388
C      1.995991    11.811681     9.270487    -0.290584
C      1.865070    10.516044     8.857426     0.321127
C      2.762655     9.973350     7.912452    -0.209995
C      3.758986    10.735278     7.390281    -0.136828
C      3.913207    12.104592     7.768271     0.049440
C      4.936166    12.897069     7.242203    -0.140680
C      5.060430    14.201691     7.606554    -0.189770
C      6.124440     9.725364    15.789834     0.346280
C      7.071953    10.584330    15.174139    -0.206096
C      6.962112    10.853880    13.825846    -0.116367
C      5.935825    10.284231    13.048435     0.053107
C      5.783824    10.553781    11.667019    -0.110138
C      4.815230     9.971553    10.928576    -0.191901
C      3.896564     9.062271    11.536476     0.364447
C      4.000857     8.810691    12.882821    -0.313531
C      5.001626     9.400107    13.673871     0.128401
C      5.130328     9.152121    15.065029    -0.309019
C      1.390204     3.207645    18.268198     0.351384
C      2.388754     3.951603    18.833234    -0.342457
C      2.526332     5.320917    18.474729     0.125389
C      3.551510     6.158319    19.012487    -0.290586
C      3.682431     7.453956    18.599426     0.321126
C      2.784845     7.996650    17.654452    -0.209996
C      1.788514     7.234722    17.132281    -0.136827
C      1.634294     5.865408    17.510271     0.049440
C      0.611335     5.072931    16.984203    -0.140680
C      0.487071     3.768309    17.348554    -0.189771
C     10.518060     8.244636     6.047834     0.346280
C      9.570547     7.385670     5.432139    -0.206098
C      9.680388     7.116120     4.083846    -0.116366
C     10.706675     7.685769     3.306435     0.053106
C     10.858677     7.416219     1.925019    -0.110137
C      0.732270     7.998447     1.186576    -0.191902
C      1.650936     8.907729     1.794476     0.364446
C      1.546643     9.159309     3.140821    -0.313534
C      0.545874     8.569893     3.931871     0.128402
C      0.417172     8.817879     5.323029    -0.309020
C      6.937704     5.777355     1.215802     0.351384
C      7.936254     5.033397     0.650766    -0.342457
C      8.073832     3.664083     1.009271     0.125389
C      9.099010     2.826681     0.471513    -0.290586
C      9.229931     1.531044     0.884574     0.321126
C      8.332345     0.988350     1.829548    -0.209995
C      7.336014     1.750278     2.351719    -0.136828
C      7.181794     3.119592     1.973729     0.049440
C      6.158835     3.912069     2.499797    -0.140680
C      6.034571     5.216691     2.135446    -0.189771
C      4.970560     0.740364    13.436166     0.346279
C      4.023047     1.599330    14.051861    -0.206098
C      4.132887     1.868880    15.400154    -0.116366
C      5.159175     1.299231    16.177565     0.053107
C      5.311177     1.568781    17.558981    -0.110137
C      6.279770     0.986553    18.297424    -0.191902
C      7.198436     0.077271    17.689524     0.364446
C      7.094143    17.795691    16.343179    -0.313533
C      6.093374     0.415107    15.552129     0.128402
C      5.964672     0.167121    14.160971    -0.309020
C      9.704797    12.192645    10.957802     0.351383
C      8.706247    12.936603    10.392766    -0.342456
C      8.568669    14.305917    10.751271     0.125388
C      7.543491    15.143319    10.213513    -0.290585
C      7.412570    16.438956    10.626574     0.321125
C      8.310155    16.981650    11.571548    -0.209995
C      9.306486    16.219722    12.093719    -0.136828
C      9.460707    14.850408    11.715729     0.049441
C     10.483666    14.057931    12.241797    -0.140681
C     10.607930    12.753309    11.877446    -0.189771
C      0.576940    17.229636     3.694166     0.346280
C      1.524453    16.370670     4.309861    -0.206097
C      1.414613    16.101120     5.658154    -0.116366
C      0.388325    16.670769     6.435565     0.053107
C      0.236324    16.401219     7.816981    -0.110137
C     10.362730    16.983447     8.555424    -0.191902
C      9.444064    17.892729     7.947524     0.364446
C      9.548357     0.174309     6.601179    -0.313532
C     10.549126    17.554893     5.810129     0.128401
C     10.677828    17.802879     4.418971    -0.309020
C      6.937704     3.207645    10.957802     0.351383
C      7.936254     3.951603    10.392766    -0.342456
C      8.073832     5.320917    10.751271     0.125388
C      9.099010     6.158319    10.213513    -0.290584
C      9.229931     7.453956    10.626574     0.321126
C      8.332345     7.996650    11.571548    -0.209995
C      7.336014     7.234722    12.093719    -0.136828
C      7.181794     5.865408    11.715729     0.049440
C      6.158835     5.072931    12.241797    -0.140681
C      6.034571     3.768309    11.877446    -0.189770
C      4.970560     8.244636     3.694166     0.346280
C      4.023047     7.385670     4.309861    -0.206098
C      4.132887     7.116120     5.658154    -0.116366
C      5.159175     7.685769     6.435565     0.053107
C      5.311177     7.416219     7.816981    -0.110137
C      6.279770     7.998447     8.555424    -0.191902
C      7.198436     8.907729     7.947524     0.364446
C      7.094143     9.159309     6.601179    -0.313533
C      6.093374     8.569893     5.810129     0.128401
C      5.964672     8.817879     4.418971    -0.309020
C      9.704797    14.762355     1.215802     0.351384
C      8.706247    14.018397     0.650766    -0.342457
C      8.568669    12.649083     1.009271     0.125388
C      7.543491    11.811681     0.471513    -0.290585
C      7.412570    10.516044     0.884574     0.321127
C      8.310155     9.973350     1.829548    -0.209996
C      9.306486    10.735278     2.351719    -0.136828
C      9.460707    12.104592     1.973729     0.049440
C     10.483666    12.897069     2.499797    -0.140680
C     10.607930    14.201691     2.135446    -0.189771
C      0.576940     9.725364    13.436166     0.346280
C      1.524453    10.584330    14.051861    -0.206097
C      1.414613    10.853880    15.400154    -0.116367
C      0.388325    10.284231    16.177565     0.053107
C      0.236324    10.553781    17.558981    -0.110138
C     10.362730     9.971553    18.297424    -0.191901
C      9.444064     9.062271    17.689524     0.364447
C      9.548357     8.810691    16.343179    -0.313532
C     10.549126     9.400107    15.552129     0.128401
C     10.677828     9.152121    14.160971    -0.309018
C      4.157297    12.192645    18.268198     0.351384
C      3.158746    12.936603    18.833234    -0.342457
C      3.021169    14.305917    18.474729     0.125389
C      1.995991    15.143319    19.012487    -0.290586
C      1.865070    16.438956    18.599426     0.321126
C      2.762655    16.981650    17.654452    -0.209996
C      3.758986    16.219722    17.132281    -0.136828
C      3.913207    14.850408    17.510271     0.049440
C      4.936166    14.057931    16.984203    -0.140680
C      5.060430    12.753309    17.348554    -0.189771
C      6.124440    17.229636     6.047834     0.346279
C      7.071953    16.370670     5.432139    -0.206098
C      6.962112    16.101120     4.083846    -0.116366
C      5.935825    16.670769     3.306435     0.053107
C      5.783824    16.401219     1.925019    -0.110137
C      4.815230    16.983447     1.186576    -0.191902
C      3.896564    17.892729     1.794476     0.364446
C      4.000857     0.174309     3.140821    -0.313534
C      5.001626    17.554893     3.931871     0.128401
C      5.130328    17.802879     5.323029    -0.309019
C      1.390204     5.777355     8.526198     0.351383
C      2.388754     5.033397     9.091234    -0.342456
C      2.526332     3.664083     8.732729     0.125388
C      3.551510     2.826681     9.270487    -0.290585
C      3.682431     1.531044     8.857426     0.321125
C      2.784845     0.988350     7.912452    -0.209995
C      1.788514     1.750278     7.390281    -0.136828
C      1.634294     3.119592     7.768271     0.049440
C      0.611335     3.912069     7.242203    -0.140681
C      0.487071     5.216691     7.606554    -0.189770
C     10.518060     0.740364    15.789834     0.346280
C      9.570547     1.599330    15.174139    -0.206098
C      9.680388     1.868880    13.825846    -0.116366
C     10.706675     1.299231    13.048435     0.053106
C     10.858677     1.568781    11.667019    -0.110137
C      0.732270     0.986553    10.928576    -0.191902
C      1.650936     0.077271    11.536476     0.364445
C      1.546643    17.795691    12.882821    -0.313534
C      0.545874     0.415107    13.673871     0.128402
C      0.417172     0.167121    15.065029    -0.309020
O      4.258261    16.106511     8.837942    -0.652956
O      0.855425     9.727161     9.354268    -0.693128
O      6.214310     9.552852    17.145920    -0.600483
O      2.922423     8.494419    10.780497    -0.621230
O      1.289239     1.863489    18.579942    -0.652957
O      4.692076     8.242839    19.096268    -0.693136
O     10.428191     8.417148     7.403920    -0.600485
O      2.625077     9.475581     1.038497    -0.621242
O      6.836739     7.121511     0.904058    -0.652954
O     10.239576     0.742161     0.387732    -0.693136
O      4.880691     0.567852    12.080080    -0.600487
O      8.172577    17.479419    18.445503    -0.621241
O      9.805761    10.848489    10.646058    -0.652953
O      6.402925    17.227839    10.129732    -0.693131
O      0.666810    17.402148     2.338080    -0.600487
O      8.469923     0.490581     8.703503    -0.621236
O      6.836739     1.863489    10.646058    -0.652954
O     10.239576     8.242839    10.129732    -0.693130
O      4.880691     8.417148     2.338080    -0.600489
O      8.172577     9.475581     8.703503    -0.621239
O      9.805761    16.106511     0.904058    -0.652957
O      6.402925     9.727161     0.387732    -0.693133
O      0.666810     9.552852    12.080080    -0.600476
O      8.469923     8.494419    18.445503    -0.621237
O      4.258261    10.848489    18.579942    -0.652957
O      0.855425    17.227839    19.096268    -0.693137
O      6.214310    17.402148     7.403920    -0.600483
O      2.922423     0.490581     1.038497    -0.621241
O      1.289239     7.121511     8.837942    -0.652948
O      4.692076     0.742161     9.354268    -0.693134
O     10.428191     0.567852    17.145920    -0.600487
O      2.625077    17.479419    10.780497    -0.621240

The following XYZ coordinates are in angstroms. Other properties are in atomic units.
The sperically averaged electron density of each atom fit to a function of the form exp(a - br)
eigen_1, eigen_2 and eigen_3 are the three eigenvalues of traceless quadrupole moment tensor
  atom number  atomic symbol              X              Y              Z     net charge C6 coefficient C8 coefficient C10 coefficient fluctuating dipole atomic polarizability isotropic forcefield polarizability              a              b squared Pearson coefficient          <r^3>          <r^4>         wp_QDO          m_QDO          q_QDO       dipole_x       dipole_y       dipole_z         dipole            Qxy            Qxz            Qyz     Q(x^2-y^2)  Q(3z^2 - R^2)        eigen_1        eigen_2        eigen_3 static polarizability      alpha(xx)      alpha(xy)      alpha(xz)      alpha(yy)      alpha(yz)      alpha(zz) atomic spin moment
            1             Ti       1.106172       8.239245      10.790239       1.861117      39.587035 0.60457965E+03  0.14555325E+05                                 9.027457                            7.469494       1.611329       2.464070                    0.999748      36.338682      87.274906       0.735153       0.346067      -1.181961      -0.027718      -0.026219       0.002007       0.038207       0.017464      -0.041249      -0.158583      -0.158603      -0.010024      -0.134555      -0.073696       0.208250             10.662274      13.246443       0.524994       0.570967       8.472075       2.600989      10.268302          -0.000285
            2             Ti       4.441329       9.730755       1.048239       1.861172      39.583183 0.60451022E+03  0.14553233E+05                                 9.026925                            7.469108       1.611348       2.464099                    0.999748      36.336720      87.268891       0.735165       0.346071      -1.181958       0.027715       0.026223       0.002011       0.038208       0.017467       0.041247       0.158584      -0.158626      -0.010022      -0.134552      -0.073707       0.208259             10.661586      13.245538       0.524938      -0.570907       8.471572      -2.600778      10.267650          -0.000283
            3             Ti       9.988829      17.224245      18.435761       1.861165      39.583770 0.60452064E+03  0.14553546E+05                                 9.027004                            7.469164       1.611351       2.464096                    0.999748      36.337027      87.269809       0.735164       0.346070      -1.181959       0.027715      -0.026218      -0.002008       0.038203      -0.017466      -0.041247       0.158582      -0.158620      -0.010021      -0.134551      -0.073704       0.208255             10.661688      13.245672      -0.524949       0.570913       8.471648      -2.600812      10.267745          -0.000285
            4             Ti       6.653672       0.745755       8.693761       1.861146      39.585124 0.60454473E+03  0.14554278E+05                                 9.027214                            7.469317       1.611324       2.464080                    0.999748      36.337595      87.271751       0.735156       0.346071      -1.181958      -0.027715       0.026216      -0.002007       0.038202      -0.017465       0.041247      -0.158581      -0.158613      -0.010022      -0.134551      -0.073701       0.208251             10.661960      13.246031      -0.524972      -0.570938       8.471847       2.600895      10.268002          -0.000287
            5             Ti       9.988829       9.730755       8.693761       1.861156      39.584359 0.60453167E+03  0.14553878E+05                                 9.027083                            7.469224       1.611349       2.464092                    0.999748      36.337350      87.270785       0.735162       0.346069      -1.181959       0.027716       0.026218      -0.002009       0.038205       0.017465      -0.041247      -0.158583      -0.158615      -0.010023      -0.134553      -0.073702       0.208254             10.661789      13.245805       0.524950       0.570928       8.471720       2.600839      10.267843          -0.000287
            6             Ti       6.653672       8.239245      18.435761       1.861147      39.585053 0.60454377E+03  0.14554241E+05                                 9.027171                            7.469284       1.611355       2.464089                    0.999748      36.337735      87.271888       0.735162       0.346068      -1.181961      -0.027716      -0.026218      -0.002008       0.038205       0.017465       0.041248       0.158581      -0.158610      -0.010023      -0.134551      -0.073699       0.208250             10.661905      13.245961       0.524968      -0.570933       8.471804      -2.600879      10.267950          -0.000284
            7             Ti       1.106172       0.745755       1.048239       1.861166      39.583544 0.60451644E+03  0.14553422E+05                                 9.026981                            7.469148       1.611342       2.464096                    0.999748      36.336868      87.269396       0.735163       0.346071      -1.181958      -0.027715       0.026219       0.002008       0.038205      -0.017466      -0.041247       0.158584      -0.158625      -0.010022      -0.134551      -0.073706       0.208258             10.661659      13.245636      -0.524948       0.570913       8.471625      -2.600801      10.267716          -0.000284
            8             Ti       4.441329      17.224245      10.790239       1.861166      39.583546 0.60451651E+03  0.14553430E+05                                 9.027005                            7.469169       1.611318       2.464089                    0.999748      36.336750      87.269242       0.735159       0.346073      -1.181956       0.027715      -0.026222       0.002011       0.038207      -0.017467       0.041247      -0.158585      -0.158627      -0.010021      -0.134552      -0.073708       0.208259             10.661688      13.245670      -0.524945      -0.570916       8.471648       2.600808      10.267745          -0.000285
            9              H       2.575150      14.404752       9.704980       0.133421       1.139922 0.88179859E+01  0.89464908E+02                                 1.859642                            1.782373      -1.307319       2.269324                    0.993789       3.718103      10.882287       0.446852       1.351012      -0.693414      -0.026010       0.011367       0.016035       0.032602      -0.002247      -0.016002      -0.001979      -0.003683      -0.019695      -0.019410       0.005441       0.013968              1.869927       1.897058      -0.200622      -0.346987       1.927683       0.227430       1.785040          -0.000000
           10              H       1.411284      12.151314       9.907614       0.140704       0.923265 0.67160254E+01  0.64371978E+02                                 1.684875                            1.607417      -1.311890       2.277591                    0.993558       3.665395      10.815910       0.442941       1.442700      -0.674525      -0.016569       0.009574       0.026172       0.032422       0.005707      -0.009065      -0.001618      -0.015287      -0.012668      -0.014382       0.001358       0.013024              1.712592       1.839031      -0.135706      -0.453426       1.581672       0.152338       1.717072          -0.000002
           11              H       2.671676       9.087429       7.647470       0.135836       0.872320 0.61943068E+01  0.58219568E+02                                 1.624704                            1.544863      -1.263075       2.296994                    0.994133       3.642408      10.665079       0.451036       1.444835      -0.673854      -0.005385      -0.036421      -0.007037       0.037484       0.006156      -0.006454       0.006743      -0.008819      -0.015030      -0.014055       0.003137       0.010918              1.672423       1.452706       0.089056       0.004019       2.090074       0.246923       1.474488          -0.000000
           12              H       4.348131      10.359705       6.778484       0.106884       1.108752 0.81114715E+01  0.80834650E+02                                 1.833030                            1.710567      -1.323235       2.245185                    0.993215       3.876507      11.353620       0.454356       1.352732      -0.691150       0.020819      -0.013772      -0.020954       0.032591       0.007853      -0.007654       0.002679      -0.004500      -0.003672      -0.012828       0.003219       0.009609              1.894985       1.940191      -0.336809      -0.472993       1.846811       0.373444       1.897952          -0.000000
           13              H       5.537515      12.530481       6.634302       0.113246       1.083570 0.79712038E+01  0.77313134E+02                                 1.674147                            1.600616      -0.817774       2.491348                    0.999284       3.289955       8.825602       0.523956       1.205262      -0.727745       0.024530      -0.013066      -0.023548       0.036428       0.004642      -0.013854       0.006252      -0.003414      -0.019470      -0.019391       0.007443       0.011948              1.678042       1.688645      -0.185876      -0.374218       1.661610       0.224907       1.683872           0.000001
           14              H       5.741663      14.722821       7.246100       0.127040       0.995854 0.69578125E+01  0.66587773E+02                                 1.704071                            1.582742      -1.098507       2.366294                    0.996437       3.549827      10.118349       0.474030       1.350140      -0.692947       0.023736       0.022853      -0.010433       0.034562       0.002635      -0.009006       0.007646      -0.004586      -0.035859      -0.018485       0.007614       0.010871              1.772398       1.847257       0.496665      -0.290984       1.911561      -0.292530       1.558377           0.000001
           15              H       7.758733      10.961700      15.674878       0.133784       1.059154 0.78093362E+01  0.76082749E+02                                 1.717863                            1.637937      -0.903656       2.465167                    0.998918       3.318706       9.206959       0.488003       1.288283      -0.708887       0.028884       0.017033       0.018702       0.038395       0.016431       0.001336      -0.000435       0.007666       0.020894      -0.020404       0.006922       0.013482              1.744922       1.965478       0.161099       0.374181       1.486420       0.175873       1.782868           0.000006
           16              H       7.576776      11.423529      13.424476       0.121299       0.991353 0.71458588E+01  0.68264956E+02                                 1.651431                            1.571665      -0.824885       2.496772                    0.999386       3.353393       9.289607       0.494613       1.296274      -0.705983       0.028152       0.022280      -0.015946       0.039284       0.011860       0.002599      -0.002715       0.006498       0.018072      -0.015944       0.006595       0.009349              1.667724       1.735577       0.361633      -0.245550       1.644726      -0.243582       1.622870           0.000006
           17              H       6.367421      11.148588      11.255907       0.121419       0.912788 0.64663546E+01  0.60541943E+02                                 1.590454                            1.515908      -0.816094       2.503051                    0.999254       3.357248       9.353836       0.490898       1.332655      -0.697729       0.024611       0.021328      -0.020389       0.038422       0.009038       0.001908      -0.005780       0.004158       0.027430      -0.015198       0.004059       0.011138              1.612516       1.666943       0.365413      -0.196901       1.646436      -0.244891       1.524169           0.000003
           18              H       4.744222      10.163832      10.020621       0.130259       0.932857 0.66818024E+01  0.63903727E+02                                 1.685388                            1.593364      -1.316322       2.266185                    0.993589       3.721344      10.936249       0.449475       1.424845      -0.677247       0.000375       0.008425      -0.031260       0.032377       0.014006      -0.000549      -0.006372       0.007210       0.002252      -0.016191       0.000756       0.015435              1.735350       1.460072      -0.051018       0.172596       1.402942      -0.196139       2.343037           0.000001
           19              H       3.390632       8.235651      13.284191       0.126076       1.263183 0.10253246E+02  0.10755209E+03                                 1.968696                            1.905999      -1.279806       2.278929                    0.994100       3.742211      10.978969       0.439474       1.328664      -0.699363      -0.015633      -0.018394       0.021227       0.032145       0.008143      -0.002173      -0.007664      -0.007007       0.027430      -0.013729      -0.001096       0.014825              1.964842       2.128319       0.297130      -0.221738       1.843455      -0.188827       1.922752          -0.000003
           20              H       4.523432       8.587863      15.485883       0.134484       1.070242 0.81250639E+01  0.81082483E+02                                 1.808352                            1.728785      -1.311947       2.267870                    0.994189       3.720425      10.938587       0.444958       1.379388      -0.687121      -0.024306      -0.014122       0.011106       0.030225       0.011108       0.004347       0.005319      -0.000419       0.019322      -0.014351       0.000300       0.014051              1.828907       1.890104       0.332399      -0.310690       1.664166      -0.267440       1.932451          -0.000002
           21              H       2.972351       3.565248      -0.037020       0.133421       1.139922 0.88179881E+01  0.89464956E+02                                 1.859644                            1.782375      -1.307318       2.269324                    0.993789       3.718104      10.882299       0.446851       1.351014      -0.693413       0.026010      -0.011367       0.016035       0.032602      -0.002247       0.016002       0.001979      -0.003683      -0.019695      -0.019410       0.005441       0.013969              1.869929       1.897060      -0.200622       0.346987       1.927684      -0.227430       1.785042           0.000000
           22              H       4.136216       5.818686       0.165614       0.140705       0.923265 0.67160260E+01  0.64371993E+02                                 1.684876                            1.607417      -1.311894       2.277589                    0.993558       3.665398      10.815924       0.442940       1.442701      -0.674524       0.016569      -0.009574       0.026172       0.032422       0.005707       0.009065       0.001618      -0.015287      -0.012668      -0.014382       0.001358       0.013025              1.712592       1.839031      -0.135706       0.453426       1.581672      -0.152338       1.717073          -0.000002
           23              H       2.875824       8.882571      17.389470       0.135836       0.872321 0.61943214E+01  0.58219746E+02                                 1.624707                            1.544865      -1.263080       2.296992                    0.994132       3.642414      10.665104       0.451036       1.444836      -0.673854       0.005385       0.036421      -0.007037       0.037483       0.006156       0.006454      -0.006743      -0.008819      -0.015030      -0.014054       0.003137       0.010917              1.672426       1.452708       0.089056      -0.004018       2.090078      -0.246924       1.474491           0.000000
           24              H       1.199370       7.610295      16.520484       0.106884       1.108749 0.81114482E+01  0.80834371E+02                                 1.833029                            1.710566      -1.323233       2.245186                    0.993215       3.876504      11.353613       0.454356       1.352734      -0.691150      -0.020819       0.013772      -0.020954       0.032591       0.007854       0.007654      -0.002679      -0.004500      -0.003671      -0.012828       0.003219       0.009609              1.894983       1.940189      -0.336809       0.472992       1.846809      -0.373444       1.897951          -0.000000
           25              H       0.009986       5.439519      16.376302       0.113246       1.083570 0.79712042E+01  0.77313142E+02                                 1.674147                            1.600616      -0.817774       2.491349                    0.999284       3.289956       8.825606       0.523956       1.205262      -0.727745      -0.024530       0.013066      -0.023548       0.036428       0.004642       0.013854      -0.006252      -0.003414      -0.019471      -0.019391       0.007443       0.011948              1.678043       1.688645      -0.185876       0.374218       1.661610      -0.224907       1.683872           0.000003
           26              H      10.900838       3.247179      16.988100       0.127040       0.995855 0.69578169E+01  0.66587821E+02                                 1.704071                            1.582742      -1.098509       2.366293                    0.996437       3.549828      10.118350       0.474030       1.350139      -0.692947      -0.023736      -0.022853      -0.010433       0.034562       0.002635       0.009006      -0.007646      -0.004586      -0.035859      -0.018485       0.007614       0.010871              1.772398       1.847257       0.496664       0.290984       1.911561       0.292530       1.558377           0.000002
           27              H       8.883767       7.008300       5.932878       0.133785       1.059156 0.78093516E+01  0.76082944E+02                                 1.717865                            1.637939      -0.903660       2.465165                    0.998918       3.318709       9.206973       0.488003       1.288284      -0.708887      -0.028884      -0.017033       0.018702       0.038396       0.016431      -0.001336       0.000435       0.007666       0.020894      -0.020404       0.006922       0.013482              1.744924       1.965481       0.161099      -0.374182       1.486422      -0.175873       1.782870           0.000005
           28              H       9.065725       6.546471       3.682476       0.121299       0.991352 0.71458476E+01  0.68264829E+02                                 1.651430                            1.571664      -0.824885       2.496772                    0.999386       3.353392       9.289606       0.494613       1.296275      -0.705983      -0.028152      -0.022280      -0.015946       0.039284       0.011860      -0.002599       0.002715       0.006498       0.018072      -0.015944       0.006595       0.009349              1.667723       1.735576       0.361633       0.245550       1.644726       0.243582       1.622869           0.000006
           29              H      10.275080       6.821412       1.513907       0.121419       0.912787 0.64663428E+01  0.60541805E+02                                 1.590453                            1.515907      -0.816092       2.503052                    0.999254       3.357245       9.353825       0.490899       1.332655      -0.697729      -0.024611      -0.021328      -0.020389       0.038422       0.009038      -0.001908       0.005780       0.004158       0.027430      -0.015198       0.004059       0.011138              1.612514       1.666941       0.365412       0.196901       1.646434       0.244891       1.524168           0.000003
           30              H       0.803278       7.806168       0.278621       0.130260       0.932857 0.66818006E+01  0.63903716E+02                                 1.685388                            1.593365      -1.316325       2.266184                    0.993589       3.721345      10.936258       0.449475       1.424846      -0.677247      -0.000375      -0.008425      -0.031260       0.032377       0.014006       0.000549       0.006372       0.007210       0.002253      -0.016191       0.000756       0.015435              1.735351       1.460072      -0.051018      -0.172596       1.402943       0.196139       2.343039           0.000002
           31              H       2.156868       9.734349       3.542191       0.126077       1.263176 0.10253169E+02  0.10755103E+03                                 1.968686                            1.905989      -1.279802       2.278932                    0.994100       3.742194      10.978891       0.439477       1.328660      -0.699363       0.015633       0.018395       0.021227       0.032145       0.008144       0.002173       0.007663      -0.007007       0.027429      -0.013729      -0.001096       0.014825              1.964831       2.128307       0.297128       0.221737       1.843446       0.188825       1.922742          -0.000003
           32              H       1.024069       9.382137       5.743883       0.134485       1.070242 0.81250584E+01  0.81082397E+02                                 1.808350                            1.728783      -1.311947       2.267869                    0.994189       3.720420      10.938563       0.444959       1.379387      -0.687121       0.024306       0.014122       0.011106       0.030225       0.011108      -0.004347      -0.005319      -0.000419       0.019322      -0.014351       0.000300       0.014051              1.828905       1.890102       0.332399       0.310690       1.664164       0.267439       1.932448          -0.000003
           33              H       8.519851       5.419752       0.037020       0.133421       1.139923 0.88180034E+01  0.89465178E+02                                 1.859648                            1.782378      -1.307318       2.269324                    0.993789       3.718111      10.882335       0.446850       1.351017      -0.693413       0.026010       0.011367      -0.016035       0.032602       0.002247      -0.016002       0.001979      -0.003683      -0.019695      -0.019410       0.005441       0.013969              1.869932       1.897064       0.200623      -0.346988       1.927689      -0.227430       1.785045           0.000001
           34              H       9.683716       3.166314      19.318386       0.140705       0.923265 0.67160283E+01  0.64372014E+02                                 1.684876                            1.607417      -1.311893       2.277590                    0.993558       3.665397      10.815917       0.442941       1.442700      -0.674525       0.016569       0.009574      -0.026172       0.032422      -0.005707      -0.009065       0.001618      -0.015287      -0.012668      -0.014382       0.001358       0.013025              1.712592       1.839031       0.135706      -0.453426       1.581672      -0.152338       1.717073          -0.000002
           35              H       8.423324       0.102429       2.094530       0.135836       0.872321 0.61943182E+01  0.58219709E+02                                 1.624707                            1.544864      -1.263079       2.296992                    0.994132       3.642413      10.665101       0.451036       1.444836      -0.673854       0.005385      -0.036421       0.007038       0.037483      -0.006156      -0.006454      -0.006743      -0.008819      -0.015030      -0.014054       0.003137       0.010917              1.672425       1.452708      -0.089056       0.004018       2.090078      -0.246924       1.474490           0.000000
           36              H       6.746870       1.374705       2.963516       0.106884       1.108751 0.81114623E+01  0.80834544E+02                                 1.833030                            1.710567      -1.323234       2.245185                    0.993215       3.876507      11.353623       0.454356       1.352733      -0.691150      -0.020819      -0.013772       0.020954       0.032591      -0.007853      -0.007654      -0.002679      -0.004501      -0.003671      -0.012828       0.003219       0.009609              1.894984       1.940190       0.336809      -0.472992       1.846811      -0.373445       1.897952          -0.000000
           37              H       5.557486       3.545481       3.107698       0.113245       1.083571 0.79712172E+01  0.77313300E+02                                 1.674149                            1.600617      -0.817775       2.491348                    0.999284       3.289958       8.825613       0.523956       1.205263      -0.727745      -0.024530      -0.013066       0.023548       0.036428      -0.004642      -0.013854      -0.006252      -0.003414      -0.019471      -0.019391       0.007443       0.011948              1.678044       1.688647       0.185877      -0.374219       1.661612      -0.224907       1.683874           0.000002
           38              H       5.353338       5.737821       2.495900       0.127040       0.995854 0.69578083E+01  0.66587724E+02                                 1.704071                            1.582742      -1.098508       2.366294                    0.996437       3.549826      10.118346       0.474030       1.350140      -0.692947      -0.023736       0.022853       0.010433       0.034562      -0.002635      -0.009006      -0.007646      -0.004586      -0.035859      -0.018485       0.007614       0.010871              1.772398       1.847256      -0.496664      -0.290984       1.911560       0.292529       1.558377           0.000001
           39              H       3.336267       1.976700      13.551122       0.133785       1.059157 0.78093632E+01  0.76083088E+02                                 1.717866                            1.637940      -0.903662       2.465164                    0.998918       3.318712       9.206984       0.488003       1.288284      -0.708887      -0.028884       0.017033      -0.018702       0.038396      -0.016431       0.001336       0.000435       0.007666       0.020894      -0.020404       0.006922       0.013482              1.744926       1.965482      -0.161099       0.374182       1.486423      -0.175873       1.782872           0.000005
           40              H       3.518225       2.438529      15.801524       0.121299       0.991352 0.71458467E+01  0.68264824E+02                                 1.651431                            1.571665      -0.824885       2.496771                    0.999386       3.353393       9.289611       0.494613       1.296275      -0.705983      -0.028152       0.022280       0.015946       0.039284      -0.011860       0.002599       0.002715       0.006498       0.018072      -0.015944       0.006595       0.009349              1.667724       1.735575      -0.361633      -0.245550       1.644726       0.243582       1.622870           0.000006
           41              H       4.727580       2.163588      17.970093       0.121420       0.912787 0.64663498E+01  0.60541887E+02                                 1.590453                            1.515908      -0.816093       2.503052                    0.999254       3.357247       9.353832       0.490899       1.332654      -0.697729      -0.024610       0.021328       0.020389       0.038422      -0.009038       0.001908       0.005780       0.004158       0.027430      -0.015198       0.004059       0.011138              1.612515       1.666941      -0.365412      -0.196901       1.646435       0.244891       1.524168           0.000003
           42              H       6.350778       1.178832      19.205379       0.130260       0.932858 0.66818090E+01  0.63903812E+02                                 1.685389                            1.593365      -1.316325       2.266183                    0.993589       3.721347      10.936263       0.449475       1.424845      -0.677247      -0.000375       0.008425       0.031260       0.032377      -0.014006      -0.000549       0.006372       0.007210       0.002253      -0.016191       0.000756       0.015435              1.735352       1.460073       0.051018       0.172596       1.402943       0.196139       2.343040           0.000002
           43              H       7.704368      17.220651      15.941809       0.126077       1.263178 0.10253194E+02  0.10755137E+03                                 1.968689                            1.905992      -1.279804       2.278931                    0.994100       3.742199      10.978912       0.439476       1.328661      -0.699363       0.015633      -0.018395      -0.021227       0.032145      -0.008143      -0.002173       0.007663      -0.007007       0.027430      -0.013729      -0.001096       0.014825              1.964834       2.128310      -0.297128      -0.221737       1.843448       0.188826       1.922744          -0.000003
           44              H       6.571569      17.572863      13.740117       0.134485       1.070240 0.81250445E+01  0.81082207E+02                                 1.808347                            1.728781      -1.311948       2.267869                    0.994189       3.720415      10.938537       0.444960       1.379385      -0.687122       0.024306      -0.014122      -0.011106       0.030225      -0.011108       0.004347      -0.005319      -0.000419       0.019322      -0.014351       0.000300       0.014051              1.828902       1.890099      -0.332398      -0.310689       1.664162       0.267439       1.932445          -0.000002
           45              H       8.122650      12.550248       9.779020       0.133421       1.139924 0.88180066E+01  0.89465202E+02                                 1.859647                            1.782377      -1.307318       2.269324                    0.993789       3.718110      10.882325       0.446850       1.351015      -0.693413      -0.026010      -0.011367      -0.016035       0.032602       0.002247       0.016002      -0.001979      -0.003683      -0.019695      -0.019410       0.005441       0.013969              1.869931       1.897063       0.200623       0.346988       1.927688       0.227430       1.785044          -0.000000
           46              H       6.958784      14.803686       9.576386       0.140704       0.923265 0.67160310E+01  0.64372047E+02                                 1.684876                            1.607418      -1.311893       2.277590                    0.993558       3.665397      10.815918       0.442940       1.442700      -0.674525      -0.016570      -0.009574      -0.026172       0.032422      -0.005707       0.009065      -0.001618      -0.015287      -0.012668      -0.014382       0.001358       0.013024              1.712593       1.839032       0.135706       0.453426       1.581672       0.152338       1.717073          -0.000002
           47              H       8.219176      17.867571      11.836530       0.135836       0.872321 0.61943214E+01  0.58219746E+02                                 1.624707                            1.544865      -1.263079       2.296992                    0.994132       3.642414      10.665104       0.451036       1.444836      -0.673854      -0.005385       0.036421       0.007038       0.037483      -0.006156       0.006454       0.006743      -0.008819      -0.015030      -0.014054       0.003137       0.010917              1.672426       1.452708      -0.089056      -0.004019       2.090078       0.246924       1.474491           0.000000
           48              H       9.895631      16.595295      12.705516       0.106884       1.108752 0.81114741E+01  0.80834683E+02                                 1.833031                            1.710567      -1.323235       2.245185                    0.993215       3.876508      11.353624       0.454356       1.352732      -0.691150       0.020819       0.013772       0.020954       0.032591      -0.007854       0.007654       0.002679      -0.004501      -0.003671      -0.012828       0.003219       0.009609              1.894985       1.940191       0.336810       0.472993       1.846811       0.373445       1.897952          -0.000000
           49              H      -0.009985      14.424519      12.849698       0.113246       1.083570 0.79712088E+01  0.77313192E+02                                 1.674147                            1.600616      -0.817775       2.491348                    0.999284       3.289956       8.825604       0.523957       1.205262      -0.727746       0.024530       0.013066       0.023548       0.036428      -0.004642       0.013854       0.006252      -0.003414      -0.019471      -0.019391       0.007443       0.011948              1.678043       1.688645       0.185876       0.374218       1.661611       0.224907       1.683872           0.000002
           50              H       0.194163      12.232179      12.237900       0.127040       0.995853 0.69578034E+01  0.66587657E+02                                 1.704069                            1.582740      -1.098505       2.366296                    0.996437       3.549824      10.118335       0.474030       1.350139      -0.692947       0.023736      -0.022854       0.010433       0.034562      -0.002635       0.009006       0.007646      -0.004586      -0.035859      -0.018485       0.007614       0.010871              1.772396       1.847255      -0.496664       0.290984       1.911559      -0.292529       1.558375           0.000002
           51              H       2.211234      15.993300       3.809122       0.133785       1.059157 0.78093607E+01  0.76083048E+02                                 1.717865                            1.637939      -0.903661       2.465164                    0.998918       3.318710       9.206974       0.488003       1.288283      -0.708887       0.028884      -0.017033      -0.018702       0.038396      -0.016431      -0.001336      -0.000435       0.007666       0.020894      -0.020404       0.006922       0.013482              1.744925       1.965482      -0.161099      -0.374182       1.486422       0.175873       1.782870           0.000005
           52              H       2.029276      15.531471       6.059524       0.121298       0.991353 0.71458526E+01  0.68264892E+02                                 1.651431                            1.571665      -0.824885       2.496771                    0.999386       3.353393       9.289611       0.494613       1.296276      -0.705983       0.028152      -0.022280       0.015946       0.039284      -0.011860      -0.002599      -0.002715       0.006498       0.018072      -0.015944       0.006595       0.009349              1.667725       1.735577      -0.361633       0.245550       1.644727      -0.243582       1.622870           0.000006
           53              H       0.819921      15.806412       8.228093       0.121420       0.912787 0.64663496E+01  0.60541888E+02                                 1.590454                            1.515908      -0.816094       2.503051                    0.999254       3.357247       9.353834       0.490898       1.332655      -0.697729       0.024610      -0.021328       0.020389       0.038422      -0.009038      -0.001908      -0.005780       0.004158       0.027430      -0.015198       0.004059       0.011138              1.612515       1.666942      -0.365413       0.196901       1.646435      -0.244891       1.524169           0.000003
           54              H      10.291722      16.791168       9.463379       0.130260       0.932858 0.66818100E+01  0.63903823E+02                                 1.685389                            1.593365      -1.316325       2.266184                    0.993589       3.721347      10.936263       0.449475       1.424845      -0.677247       0.000375      -0.008425       0.031260       0.032377      -0.014006       0.000549      -0.006372       0.007210       0.002253      -0.016191       0.000756       0.015435              1.735352       1.460073       0.051018      -0.172596       1.402943      -0.196139       2.343039           0.000001
           55              H       8.938132       0.749349       6.199809       0.126077       1.263181 0.10253223E+02  0.10755175E+03                                 1.968692                            1.905995      -1.279806       2.278929                    0.994100       3.742205      10.978938       0.439476       1.328661      -0.699363      -0.015633       0.018394      -0.021227       0.032145      -0.008143       0.002173      -0.007663      -0.007007       0.027430      -0.013729      -0.001096       0.014825              1.964838       2.128314      -0.297129       0.221738       1.843451      -0.188826       1.922747          -0.000003
           56              H      10.070932       0.397137       3.998117       0.134485       1.070241 0.81250486E+01  0.81082263E+02                                 1.808347                            1.728781      -1.311947       2.267869                    0.994189       3.720418      10.938549       0.444960       1.379385      -0.687121      -0.024306       0.014122      -0.011106       0.030225      -0.011108      -0.004347       0.005319      -0.000419       0.019322      -0.014351       0.000301       0.014051              1.828903       1.890100      -0.332398       0.310689       1.664163      -0.267439       1.932446          -0.000002
           57              H       8.519851       3.565248       9.779020       0.133420       1.139925 0.88180152E+01  0.89465313E+02                                 1.859648                            1.782379      -1.307320       2.269323                    0.993789       3.718112      10.882333       0.446850       1.351016      -0.693413       0.026010      -0.011367      -0.016035       0.032602      -0.002247      -0.016002      -0.001979      -0.003683      -0.019695      -0.019410       0.005441       0.013969              1.869933       1.897064      -0.200623      -0.346988       1.927689       0.227431       1.785045          -0.000000
           58              H       9.683716       5.818686       9.576386       0.140704       0.923264 0.67160184E+01  0.64371903E+02                                 1.684875                            1.607417      -1.311892       2.277590                    0.993558       3.665396      10.815917       0.442940       1.442701      -0.674524       0.016569      -0.009574      -0.026172       0.032422       0.005707      -0.009065      -0.001618      -0.015287      -0.012668      -0.014382       0.001358       0.013025              1.712591       1.839030      -0.135705      -0.453425       1.581672       0.152337       1.717072          -0.000002
           59              H       8.423324       8.882571      11.836530       0.135836       0.872320 0.61943128E+01  0.58219644E+02                                 1.624706                            1.544864      -1.263078       2.296993                    0.994133       3.642411      10.665093       0.451036       1.444836      -0.673854       0.005385       0.036421       0.007037       0.037483       0.006156      -0.006454       0.006743      -0.008819      -0.015030      -0.014054       0.003137       0.010917              1.672424       1.452707       0.089056       0.004018       2.090076       0.246923       1.474489          -0.000000
           60              H       6.746870       7.610295      12.705516       0.106884       1.108750 0.81114502E+01  0.80834393E+02                                 1.833029                            1.710566      -1.323232       2.245186                    0.993215       3.876504      11.353612       0.454356       1.352734      -0.691150      -0.020819       0.013772       0.020954       0.032591       0.007853      -0.007654       0.002679      -0.004500      -0.003672      -0.012828       0.003219       0.009609              1.894983       1.940189      -0.336809      -0.472992       1.846809       0.373444       1.897951          -0.000000
           61              H       5.557486       5.439519      12.849698       0.113245       1.083571 0.79712147E+01  0.77313270E+02                                 1.674148                            1.600617      -0.817774       2.491348                    0.999284       3.289958       8.825613       0.523956       1.205263      -0.727745      -0.024530       0.013066       0.023548       0.036428       0.004642      -0.013854       0.006252      -0.003414      -0.019471      -0.019391       0.007443       0.011948              1.678044       1.688647      -0.185877      -0.374219       1.661612       0.224907       1.683874           0.000002
           62              H       5.353338       3.247179      12.237900       0.127040       0.995854 0.69578149E+01  0.66587803E+02                                 1.704071                            1.582742      -1.098508       2.366294                    0.996437       3.549828      10.118353       0.474030       1.350140      -0.692947      -0.023736      -0.022853       0.010433       0.034562       0.002635      -0.009006       0.007646      -0.004586      -0.035859      -0.018485       0.007614       0.010871              1.772399       1.847257       0.496665      -0.290985       1.911561      -0.292530       1.558378           0.000002
           63              H       3.336267       7.008300       3.809122       0.133785       1.059156 0.78093555E+01  0.76082991E+02                                 1.717865                            1.637939      -0.903661       2.465164                    0.998918       3.318710       9.206976       0.488003       1.288283      -0.708887      -0.028884      -0.017033      -0.018702       0.038396       0.016431       0.001336      -0.000435       0.007666       0.020894      -0.020404       0.006922       0.013482              1.744925       1.965481       0.161099       0.374182       1.486422       0.175873       1.782871           0.000005
           64              H       3.518225       6.546471       6.059524       0.121299       0.991351 0.71458403E+01  0.68264740E+02                                 1.651429                            1.571663      -0.824884       2.496772                    0.999386       3.353391       9.289601       0.494613       1.296275      -0.705983      -0.028152      -0.022280       0.015946       0.039284       0.011860       0.002599      -0.002715       0.006498       0.018072      -0.015944       0.006595       0.009349              1.667722       1.735574       0.361632      -0.245550       1.644725      -0.243582       1.622868           0.000006
           65              H       4.727580       6.821412       8.228093       0.121419       0.912786 0.64663382E+01  0.60541753E+02                                 1.590453                            1.515907      -0.816092       2.503052                    0.999254       3.357244       9.353823       0.490898       1.332655      -0.697729      -0.024611      -0.021328       0.020389       0.038422       0.009038       0.001908      -0.005780       0.004158       0.027430      -0.015198       0.004059       0.011138              1.612514       1.666941       0.365412      -0.196901       1.646434      -0.244891       1.524168           0.000003
           66              H       6.350778       7.806168       9.463379       0.130260       0.932858 0.66818044E+01  0.63903755E+02                                 1.685388                            1.593364      -1.316324       2.266184                    0.993589       3.721345      10.936255       0.449475       1.424845      -0.677247      -0.000375      -0.008425       0.031260       0.032377       0.014006      -0.000549      -0.006372       0.007210       0.002252      -0.016191       0.000756       0.015435              1.735351       1.460072      -0.051018       0.172596       1.402942      -0.196139       2.343038           0.000001
           67              H       7.704368       9.734349       6.199809       0.126077       1.263179 0.10253204E+02  0.10755151E+03                                 1.968690                            1.905993      -1.279804       2.278930                    0.994100       3.742201      10.978923       0.439476       1.328661      -0.699363       0.015633       0.018395      -0.021227       0.032145       0.008143      -0.002173      -0.007663      -0.007007       0.027430      -0.013729      -0.001096       0.014825              1.964836       2.128312       0.297129      -0.221738       1.843450      -0.188826       1.922746          -0.000004
           68              H       6.571569       9.382137       3.998117       0.134485       1.070241 0.81250488E+01  0.81082269E+02                                 1.808348                            1.728782      -1.311948       2.267869                    0.994189       3.720417      10.938548       0.444960       1.379386      -0.687121       0.024306       0.014122      -0.011106       0.030225       0.011108       0.004347       0.005319      -0.000419       0.019322      -0.014351       0.000300       0.014051              1.828903       1.890101       0.332398      -0.310689       1.664163      -0.267439       1.932446          -0.000003
           69              H       8.122650      14.404752       0.037020       0.133421       1.139923 0.88179986E+01  0.89465098E+02                                 1.859646                            1.782377      -1.307319       2.269324                    0.993789       3.718107      10.882314       0.446850       1.351015      -0.693413      -0.026010       0.011367      -0.016035       0.032602      -0.002247       0.016002       0.001979      -0.003683      -0.019695      -0.019410       0.005441       0.013969              1.869931       1.897062      -0.200623       0.346988       1.927687      -0.227430       1.785043           0.000000
           70              H       6.958784      12.151314      19.318386       0.140704       0.923265 0.67160283E+01  0.64372013E+02                                 1.684876                            1.607417      -1.311892       2.277590                    0.993558       3.665396      10.815913       0.442941       1.442700      -0.674525      -0.016570       0.009574      -0.026172       0.032422       0.005707       0.009065       0.001618      -0.015287      -0.012668      -0.014382       0.001358       0.013025              1.712592       1.839032      -0.135706       0.453426       1.581672      -0.152338       1.717073          -0.000002
           71              H       8.219176       9.087429       2.094530       0.135836       0.872320 0.61943119E+01  0.58219636E+02                                 1.624706                            1.544864      -1.263077       2.296993                    0.994133       3.642411      10.665094       0.451036       1.444836      -0.673853      -0.005385      -0.036421       0.007037       0.037483       0.006156       0.006454      -0.006743      -0.008819      -0.015030      -0.014054       0.003137       0.010917              1.672425       1.452707       0.089056      -0.004019       2.090077      -0.246924       1.474490          -0.000000
           72              H       9.895631      10.359705       2.963516       0.106884       1.108751 0.81114680E+01  0.80834613E+02                                 1.833031                            1.710567      -1.323234       2.245185                    0.993215       3.876507      11.353623       0.454356       1.352733      -0.691150       0.020819      -0.013772       0.020954       0.032591       0.007854       0.007654      -0.002679      -0.004501      -0.003671      -0.012828       0.003219       0.009609              1.894985       1.940191      -0.336809       0.472993       1.846811      -0.373445       1.897952          -0.000000
           73              H      -0.009985      12.530481       3.107698       0.113245       1.083571 0.79712167E+01  0.77313287E+02                                 1.674148                            1.600617      -0.817775       2.491348                    0.999284       3.289958       8.825610       0.523956       1.205262      -0.727746       0.024530      -0.013066       0.023548       0.036428       0.004642       0.013854      -0.006252      -0.003414      -0.019471      -0.019391       0.007443       0.011948              1.678044       1.688646      -0.185876       0.374219       1.661611      -0.224907       1.683873           0.000002
           74              H       0.194163      14.722821       2.495900       0.127040       0.995855 0.69578169E+01  0.66587821E+02                                 1.704071                            1.582742      -1.098508       2.366294                    0.996437       3.549828      10.118350       0.474030       1.350139      -0.692947       0.023736       0.022853       0.010433       0.034562       0.002635       0.009006      -0.007646      -0.004586      -0.035859      -0.018485       0.007614       0.010871              1.772398       1.847257       0.496664       0.290984       1.911561       0.292530       1.558377           0.000002
           75              H       2.211234      10.961700      13.551122       0.133784       1.059155 0.78093466E+01  0.76082869E+02                                 1.717863                            1.637937      -0.903656       2.465167                    0.998918       3.318707       9.206960       0.488003       1.288282      -0.708887       0.028884       0.017033      -0.018702       0.038396       0.016431      -0.001336       0.000435       0.007666       0.020894      -0.020404       0.006922       0.013482              1.744922       1.965479       0.161099      -0.374181       1.486421      -0.175873       1.782868           0.000005
           76              H       2.029276      11.423529      15.801524       0.121299       0.991353 0.71458579E+01  0.68264957E+02                                 1.651432                            1.571666      -0.824886       2.496771                    0.999386       3.353394       9.289615       0.494613       1.296275      -0.705983       0.028152       0.022280       0.015946       0.039284       0.011860      -0.002599       0.002715       0.006498       0.018072      -0.015944       0.006595       0.009349              1.667725       1.735577       0.361633       0.245551       1.644727       0.243583       1.622871           0.000006
           77              H       0.819921      11.148588      17.970093       0.121419       0.912788 0.64663580E+01  0.60541984E+02                                 1.590455                            1.515909      -0.816094       2.503051                    0.999254       3.357249       9.353840       0.490898       1.332655      -0.697729       0.024610       0.021328       0.020389       0.038422       0.009038      -0.001908       0.005780       0.004158       0.027430      -0.015198       0.004059       0.011138              1.612516       1.666943       0.365413       0.196901       1.646437       0.244891       1.524170           0.000004
           78              H      10.291722      10.163832      19.205379       0.130259       0.932857 0.66818027E+01  0.63903734E+02                                 1.685388                            1.593364      -1.316323       2.266185                    0.993589       3.721345      10.936254       0.449475       1.424846      -0.677247       0.000375       0.008425       0.031260       0.032377       0.014006       0.000549       0.006372       0.007210       0.002252      -0.016191       0.000756       0.015435              1.735351       1.460072      -0.051018      -0.172596       1.402943       0.196139       2.343038           0.000002
           79              H       8.938132       8.235651      15.941809       0.126076       1.263181 0.10253227E+02  0.10755183E+03                                 1.968693                            1.905996      -1.279805       2.278930                    0.994100       3.742206      10.978946       0.439475       1.328663      -0.699363      -0.015633      -0.018394      -0.021227       0.032145       0.008143       0.002173       0.007663      -0.007007       0.027430      -0.013729      -0.001096       0.014825              1.964839       2.128316       0.297129       0.221738       1.843453       0.188826       1.922749          -0.000003
           80              H      10.070932       8.587863      13.740117       0.134484       1.070243 0.81250739E+01  0.81082611E+02                                 1.808353                            1.728786      -1.311946       2.267870                    0.994189       3.720428      10.938599       0.444958       1.379389      -0.687121      -0.024306      -0.014122      -0.011106       0.030225       0.011108      -0.004347      -0.005319      -0.000419       0.019322      -0.014351       0.000301       0.014051              1.828908       1.890105       0.332399       0.310690       1.664167       0.267440       1.932452          -0.000002
           81              H       2.575150      12.550248      -0.037020       0.133421       1.139921 0.88179769E+01  0.89464812E+02                                 1.859643                            1.782374      -1.307317       2.269325                    0.993789       3.718103      10.882294       0.446851       1.351014      -0.693413      -0.026010      -0.011367       0.016035       0.032602       0.002247      -0.016002       0.001979      -0.003683      -0.019695      -0.019410       0.005441       0.013969              1.869928       1.897058       0.200622      -0.346987       1.927684      -0.227430       1.785041           0.000001
           82              H       1.411284      14.803686       0.165614       0.140705       0.923265 0.67160290E+01  0.64372025E+02                                 1.684876                            1.607418      -1.311894       2.277589                    0.993558       3.665397      10.815919       0.442940       1.442700      -0.674525      -0.016569      -0.009574       0.026172       0.032422      -0.005707      -0.009065       0.001618      -0.015287      -0.012668      -0.014382       0.001358       0.013025              1.712592       1.839032       0.135706      -0.453426       1.581672      -0.152338       1.717073          -0.000002
           83              H       2.671676      17.867571      17.389470       0.135836       0.872322 0.61943237E+01  0.58219774E+02                                 1.624707                            1.544865      -1.263080       2.296991                    0.994132       3.642415      10.665108       0.451036       1.444836      -0.673854      -0.005385       0.036421      -0.007038       0.037483      -0.006156      -0.006454      -0.006743      -0.008819      -0.015030      -0.014054       0.003137       0.010917              1.672426       1.452709      -0.089056       0.004018       2.090079      -0.246924       1.474491           0.000000
           84              H       4.348131      16.595295      16.520484       0.106884       1.108751 0.81114630E+01  0.80834548E+02                                 1.833030                            1.710567      -1.323234       2.245185                    0.993215       3.876505      11.353615       0.454356       1.352733      -0.691150       0.020819       0.013772      -0.020954       0.032591      -0.007854      -0.007654      -0.002679      -0.004501      -0.003671      -0.012828       0.003219       0.009609              1.894984       1.940190       0.336809      -0.472992       1.846810      -0.373444       1.897951          -0.000000
           85              H       5.537515      14.424519      16.376302       0.113245       1.083570 0.79712047E+01  0.77313141E+02                                 1.674147                            1.600616      -0.817774       2.491348                    0.999284       3.289955       8.825600       0.523957       1.205262      -0.727746       0.024530       0.013066      -0.023548       0.036428      -0.004642      -0.013854      -0.006252      -0.003414      -0.019470      -0.019391       0.007443       0.011948              1.678042       1.688645       0.185876      -0.374218       1.661610      -0.224907       1.683872           0.000002
           86              H       5.741663      12.232179      16.988100       0.127040       0.995853 0.69578054E+01  0.66587686E+02                                 1.704070                            1.582741      -1.098507       2.366294                    0.996437       3.549825      10.118341       0.474030       1.350140      -0.692947       0.023736      -0.022853      -0.010433       0.034562      -0.002635      -0.009006      -0.007646      -0.004586      -0.035859      -0.018485       0.007614       0.010871              1.772397       1.847256      -0.496664      -0.290984       1.911560       0.292529       1.558376           0.000002
           87              H       7.758733      15.993300       5.932878       0.133785       1.059156 0.78093543E+01  0.76082977E+02                                 1.717865                            1.637939      -0.903660       2.465165                    0.998918       3.318710       9.206976       0.488003       1.288283      -0.708887       0.028884      -0.017033       0.018702       0.038396      -0.016431       0.001336       0.000435       0.007666       0.020894      -0.020404       0.006922       0.013482              1.744925       1.965481      -0.161099       0.374182       1.486422      -0.175873       1.782870           0.000005
           88              H       7.576776      15.531471       3.682476       0.121299       0.991353 0.71458560E+01  0.68264932E+02                                 1.651432                            1.571665      -0.824885       2.496771                    0.999386       3.353393       9.289611       0.494613       1.296275      -0.705983       0.028152      -0.022280      -0.015946       0.039284      -0.011860       0.002599       0.002715       0.006498       0.018072      -0.015944       0.006595       0.009349              1.667725       1.735577      -0.361633      -0.245550       1.644727       0.243582       1.622870           0.000006
           89              H       6.367421      15.806412       1.513907       0.121420       0.912787 0.64663429E+01  0.60541807E+02                                 1.590453                            1.515907      -0.816093       2.503052                    0.999254       3.357245       9.353826       0.490899       1.332655      -0.697729       0.024610      -0.021328      -0.020389       0.038422      -0.009038       0.001908       0.005780       0.004158       0.027430      -0.015198       0.004059       0.011138              1.612514       1.666940      -0.365412      -0.196901       1.646434       0.244891       1.524168           0.000003
           90              H       4.744222      16.791168       0.278621       0.130260       0.932858 0.66818045E+01  0.63903760E+02                                 1.685388                            1.593365      -1.316325       2.266184                    0.993589       3.721346      10.936260       0.449475       1.424846      -0.677247       0.000375      -0.008425      -0.031260       0.032377      -0.014006      -0.000549       0.006372       0.007210       0.002253      -0.016191       0.000756       0.015435              1.735351       1.460073       0.051018       0.172596       1.402943       0.196139       2.343039           0.000002
           91              H       3.390632       0.749349       3.542191       0.126077       1.263176 0.10253173E+02  0.10755109E+03                                 1.968686                            1.905989      -1.279802       2.278932                    0.994100       3.742195      10.978895       0.439476       1.328660      -0.699363      -0.015633       0.018395       0.021227       0.032145      -0.008144      -0.002173       0.007663      -0.007007       0.027429      -0.013729      -0.001096       0.014825              1.964832       2.128308      -0.297128      -0.221737       1.843446       0.188825       1.922742          -0.000003
           92              H       4.523432       0.397137       5.743883       0.134485       1.070242 0.81250637E+01  0.81082474E+02                                 1.808351                            1.728785      -1.311948       2.267869                    0.994189       3.720424      10.938581       0.444959       1.379387      -0.687121      -0.024306       0.014122       0.011106       0.030225      -0.011108       0.004347      -0.005319      -0.000419       0.019322      -0.014351       0.000301       0.014051              1.828906       1.890103      -0.332399      -0.310690       1.664166       0.267440       1.932450          -0.000003
           93              H       2.972351       5.419752       9.704980       0.133421       1.139926 0.88180291E+01  0.89465520E+02                                 1.859651                            1.782382      -1.307319       2.269323                    0.993789       3.718118      10.882367       0.446849       1.351018      -0.693413       0.026010       0.011367       0.016035       0.032602       0.002247       0.016002      -0.001980      -0.003683      -0.019695      -0.019410       0.005442       0.013969              1.869936       1.897068       0.200623       0.346989       1.927693       0.227431       1.785048          -0.000000
           94              H       4.136216       3.166314       9.907614       0.140705       0.923265 0.67160294E+01  0.64372034E+02                                 1.684876                            1.607418      -1.311895       2.277589                    0.993558       3.665399      10.815928       0.442940       1.442701      -0.674524       0.016569       0.009574       0.026172       0.032422      -0.005707       0.009065      -0.001618      -0.015287      -0.012668      -0.014382       0.001358       0.013025              1.712593       1.839032       0.135706       0.453426       1.581673       0.152338       1.717073          -0.000002
           95              H       2.875824       0.102429       7.647470       0.135836       0.872322 0.61943261E+01  0.58219804E+02                                 1.624708                            1.544866      -1.263081       2.296991                    0.994132       3.642416      10.665113       0.451036       1.444836      -0.673853       0.005385      -0.036421      -0.007038       0.037483      -0.006156       0.006454       0.006743      -0.008819      -0.015030      -0.014054       0.003137       0.010917              1.672427       1.452709      -0.089056      -0.004018       2.090079       0.246924       1.474491          -0.000000
           96              H       1.199370       1.374705       6.778484       0.106884       1.108751 0.81114659E+01  0.80834582E+02                                 1.833030                            1.710567      -1.323234       2.245185                    0.993215       3.876507      11.353620       0.454356       1.352732      -0.691150      -0.020819      -0.013772      -0.020954       0.032591      -0.007854       0.007654       0.002679      -0.004501      -0.003672      -0.012828       0.003219       0.009609              1.894984       1.940190       0.336809       0.472992       1.846811       0.373445       1.897952          -0.000000
           97              H       0.009986       3.545481       6.634302       0.113245       1.083571 0.79712143E+01  0.77313262E+02                                 1.674148                            1.600617      -0.817775       2.491348                    0.999284       3.289957       8.825609       0.523956       1.205262      -0.727745      -0.024530      -0.013066      -0.023549       0.036428      -0.004642       0.013854       0.006252      -0.003414      -0.019470      -0.019391       0.007443       0.011948              1.678044       1.688646       0.185877       0.374219       1.661612       0.224907       1.683874           0.000002
           98              H      10.900838       5.737821       7.246100       0.127040       0.995854 0.69578118E+01  0.66587756E+02                                 1.704070                            1.582741      -1.098506       2.366295                    0.996437       3.549826      10.118341       0.474030       1.350139      -0.692947      -0.023736       0.022853      -0.010433       0.034562      -0.002635       0.009006       0.007646      -0.004586      -0.035859      -0.018485       0.007614       0.010871              1.772397       1.847256      -0.496664       0.290984       1.911560      -0.292529       1.558376           0.000001
           99              H       8.883767       1.976700      15.674878       0.133785       1.059156 0.78093565E+01  0.76083010E+02                                 1.717866                            1.637939      -0.903662       2.465164                    0.998918       3.318710       9.206979       0.488002       1.288284      -0.708887      -0.028884       0.017033       0.018702       0.038396      -0.016431      -0.001336      -0.000435       0.007666       0.020894      -0.020404       0.006922       0.013482              1.744925       1.965482      -0.161099      -0.374182       1.486423       0.175873       1.782871           0.000005
          100              H       9.065725       2.438529      13.424476       0.121298       0.991352 0.71458507E+01  0.68264868E+02                                 1.651431                            1.571665      -0.824885       2.496772                    0.999386       3.353393       9.289610       0.494613       1.296275      -0.705983      -0.028152       0.022280      -0.015946       0.039284      -0.011860      -0.002599      -0.002715       0.006498       0.018072      -0.015944       0.006595       0.009349              1.667724       1.735576      -0.361633       0.245550       1.644726      -0.243582       1.622870           0.000006
          101              H      10.275080       2.163588      11.255907       0.121420       0.912786 0.64663419E+01  0.60541795E+02                                 1.590453                            1.515907      -0.816092       2.503052                    0.999254       3.357245       9.353826       0.490899       1.332655      -0.697729      -0.024611       0.021328      -0.020389       0.038422      -0.009038      -0.001908      -0.005780       0.004158       0.027430      -0.015198       0.004059       0.011138              1.612514       1.666940      -0.365412       0.196901       1.646434      -0.244891       1.524168           0.000003
          102              H       0.803278       1.178832      10.020621       0.130260       0.932858 0.66818061E+01  0.63903782E+02                                 1.685389                            1.593365      -1.316326       2.266183                    0.993589       3.721347      10.936265       0.449475       1.424846      -0.677247      -0.000375       0.008425      -0.031260       0.032377      -0.014006       0.000549      -0.006372       0.007210       0.002253      -0.016191       0.000756       0.015435              1.735352       1.460073       0.051018      -0.172596       1.402943      -0.196139       2.343040           0.000001
          103              H       2.156868      17.220651      13.284191       0.126077       1.263176 0.10253167E+02  0.10755099E+03                                 1.968685                            1.905988      -1.279803       2.278931                    0.994100       3.742193      10.978883       0.439477       1.328659      -0.699364       0.015633      -0.018395       0.021227       0.032145      -0.008144       0.002173      -0.007663      -0.007007       0.027429      -0.013730      -0.001095       0.014825              1.964830       2.128306      -0.297127       0.221737       1.843445      -0.188825       1.922740          -0.000003
          104              H       1.024069      17.572863      15.485883       0.134485       1.070241 0.81250557E+01  0.81082364E+02                                 1.808349                            1.728783      -1.311948       2.267869                    0.994189       3.720420      10.938563       0.444959       1.379387      -0.687121       0.024306      -0.014122       0.011106       0.030225      -0.011108      -0.004347       0.005319      -0.000419       0.019322      -0.014351       0.000301       0.014051              1.828905       1.890102      -0.332399       0.310690       1.664164      -0.267439       1.932448          -0.000002
          105              C       4.157297      14.762355       8.526198       0.351383      30.656510 0.34550862E+03  0.77310525E+04                                 8.828366                            6.438388      -0.140949       1.966569                    0.999003      25.423872      73.192171       0.608415       0.449911      -1.035504       0.005920       0.092028      -0.019064       0.094168       0.001748      -0.000642      -0.019676      -0.045305      -0.140170      -0.050727       0.000642       0.050085             10.566732       9.022781       2.855187      -2.108756      15.902519       1.395578       6.774897          -0.000011
          106              C       3.158746      14.018397       9.091234      -0.342456      44.022344 0.55065118E+03  0.13800896E+05                                10.871488                            7.848705      -0.138877       1.892222                    0.999525      33.595100     101.321900       0.582539       0.419518      -1.057059      -0.046341      -0.026150      -0.001631       0.053235      -0.033609      -0.036724      -0.014694      -0.002059      -0.043221      -0.058465       0.012284       0.046181             13.279194      10.826988       5.001352      -2.158930      21.799498       0.459295       7.211096          -0.000015
          107              C       3.021169      12.649083       8.732729       0.125388      36.869870 0.41402764E+03  0.96061536E+04                                 9.782970                            6.876063      -0.197898       1.943632                    0.999137      26.659610      75.892816       0.616459       0.428234      -1.057828      -0.018431       0.009627       0.022890       0.030924       0.012733      -0.026134      -0.002684      -0.016203      -0.039852      -0.034893       0.005734       0.029159             12.169102      10.181405       4.841998      -2.722134      19.360659      -0.139281       6.965241           0.000001
          108              C       1.995991      11.811681       9.270487      -0.290584      42.332154 0.53291474E+03  0.13250606E+05                                10.678954                            7.781424      -0.194962       1.895228                    0.998368      32.438265      97.519594       0.578144       0.426081      -1.052717       0.032344       0.041004       0.034163       0.062407      -0.016393      -0.036710      -0.016067      -0.017872       0.069698      -0.051552       0.006645       0.044907             12.931838      12.135550       5.541689      -3.342561      18.752640      -0.678594       7.907323          -0.000014
          109              C       1.865070      10.516044       8.857426       0.321127      32.323897 0.35729944E+03  0.81104480E+04                                 9.269249                            6.622940      -0.243286       1.928326                    0.999386      26.454580      78.216510       0.586129       0.460363      -1.023455      -0.045894      -0.083147       0.063993       0.114519       0.047716      -0.046458       0.001284      -0.006722      -0.024151      -0.067427       0.000744       0.066682             11.293482      11.863731       3.594941      -3.651794      13.882179       0.194428       8.134536          -0.000017
          110              C       2.762655       9.973350       7.912452      -0.209995      36.005413 0.49792084E+03  0.12196721E+05                                 9.675147                            7.595908      -0.247719       1.890175                    0.997493      31.290954      93.989026       0.575431       0.434541      -1.045437       0.026055      -0.007770       0.010273       0.029065       0.028184       0.017949      -0.008144      -0.035067       0.003760      -0.042623       0.009957       0.032666             10.909566      11.902559       2.203061      -4.089576      11.537591       0.765449       9.288548          -0.000008
          111              C       3.758986      10.735278       7.390281      -0.136828      35.624609 0.46584099E+03  0.11216208E+05                                 9.555478                            7.310107      -0.106355       1.929088                    0.999075      30.697462      91.248831       0.591367       0.430171      -1.048671      -0.008387      -0.002277       0.020380       0.022155      -0.001511      -0.006849      -0.001167       0.010657       0.042932      -0.012883      -0.003954       0.016837             10.885489       9.862670       2.046786      -2.896272      14.943044       1.434011       7.850754          -0.000008
          112              C       3.913207      12.104592       7.768271       0.049440      34.375545 0.41884726E+03  0.97211801E+04                                 9.241832                            6.859988      -0.132950       1.966395                    0.999310      26.838080      75.776193       0.626355       0.421330      -1.064862       0.009951      -0.001471      -0.005919       0.011671       0.013790      -0.006817       0.001883      -0.034658      -0.063148      -0.024825      -0.007851       0.032675             10.807103       9.048359       3.494854      -2.464740      16.548684       0.598215       6.824264          -0.000003
          113              C       4.936166      12.897069       7.242203      -0.140680      33.572427 0.42162529E+03  0.98307205E+04                                 8.927871                            6.777982       0.189608       2.019322                    0.999579      29.559927      84.460918       0.642898       0.408607      -1.069904      -0.006663       0.010352       0.012300       0.017402      -0.013156      -0.020721       0.012272       0.008009      -0.000262      -0.018854      -0.012989       0.031843             10.115619       8.421191       2.986746      -2.166244      15.357590       0.598476       6.568076          -0.000004
          114              C       5.060430      14.201691       7.606554      -0.189770      34.788722 0.45910134E+03  0.10965977E+05                                 9.309669                            7.196076       0.055212       1.992311                    0.999089      30.014712      87.611141       0.606252       0.422974      -1.057689       0.001873      -0.000782      -0.010479       0.010674       0.013296       0.011608      -0.011239      -0.032997      -0.092267      -0.038053       0.000766       0.037287             10.503763       8.640164       2.185221      -2.278575      15.513264       1.320212       7.357860           0.000003
          115              C       6.124440       9.725364      15.789834       0.346280      30.267190 0.34210082E+03  0.76329490E+04                                 8.728639                            6.410248      -0.131108       1.973511                    0.999019      25.265859      72.543134       0.609454       0.450430      -1.035600      -0.015129       0.031640       0.107622       0.113193       0.011043      -0.016210       0.016120       0.048273       0.194824      -0.061982      -0.007852       0.069834             10.280503       8.714076       2.069482       2.000866       6.142361      -0.334378      15.985072          -0.000008
          116              C       7.071953      10.584330      15.174139      -0.206096      33.719980 0.47359077E+03  0.11380801E+05                                 9.041318                            7.265522       0.104845       1.999798                    0.999521      30.359017      88.389745       0.609782       0.417986      -1.062647       0.013205       0.016468      -0.015202       0.026012       0.005707       0.004245       0.025091       0.028817       0.059992      -0.036009       0.003335       0.032673              9.907665       8.858471       1.758417       0.737126       6.289635      -1.115166      14.574887           0.000010
          117              C       6.962112      10.853880      13.825846      -0.116367      32.462066 0.42470698E+03  0.99271059E+04                                 8.803116                            6.866339       0.292254       2.068266                    0.999810      29.034793      83.240696       0.629478       0.416287      -1.064239       0.001277      -0.016996       0.012385       0.021068       0.012248      -0.014459      -0.004154       0.008936      -0.005444      -0.015583      -0.006927       0.022510              9.795704       8.684530       2.239348       2.138021       6.429374      -0.218956      14.273208           0.000004
          118              C       5.935825      10.284231      13.048435       0.053107      32.933789 0.41946118E+03  0.97418029E+04                                 8.994615                            6.897154      -0.133972       1.972390                    0.999182      26.700867      75.484526       0.620125       0.425284      -1.062072       0.016607       0.001705      -0.009663       0.019290       0.008387       0.007598       0.004039       0.023735       0.062093      -0.024936       0.000629       0.024307             10.242659       9.293521       2.269723       3.059653       6.368412      -0.043573      15.066044           0.000014
          119              C       5.783824      10.553781      11.667019      -0.110138      31.991479 0.42527227E+03  0.99707633E+04                                 8.815780                            6.946019       0.180710       2.037403                    0.999633      29.102244      84.308990       0.614057       0.425438      -1.055589      -0.002122      -0.021480      -0.006444       0.022526       0.005684      -0.016170      -0.009155       0.017597       0.003636      -0.015586      -0.008757       0.024343              9.807404       9.287099       2.242082       2.743318       6.710914      -0.522496      13.424200           0.000002
          120              C       4.815230       9.971553      10.928576      -0.191901      33.028582 0.47241040E+03  0.11375336E+05                                 9.013811                            7.321345      -0.023412       1.970216                    0.997971      30.205439      88.793407       0.597816       0.425494      -1.055140       0.017515       0.006765      -0.002480       0.018939      -0.000299       0.004310       0.004098       0.022408       0.012435      -0.014260       0.002507       0.011752              9.852753      10.681816       2.735789       2.154241       6.927394      -0.600508      11.949048           0.000005
          121              C       3.896564       9.062271      11.536476       0.364447      28.826429 0.33485594E+03  0.74360019E+04                                 8.517943                            6.390556      -0.108668       1.993749                    0.999392      24.788125      71.146014       0.603079       0.457352      -1.031024      -0.063658      -0.043756      -0.079041       0.110519       0.009248       0.034673       0.030726      -0.015519       0.055709      -0.040645      -0.015894       0.056539              9.862516      10.785295       2.583375       2.914702       6.168377      -0.231392      12.633875          -0.000006
          122              C       4.000857       8.810691      12.882821      -0.313531      39.030882 0.52273939E+03  0.12932993E+05                                 9.990251                            7.632569      -0.152515       1.899546                    0.999142      32.761660      98.194225       0.592386       0.417915      -1.057996       0.017576      -0.000764       0.053021       0.055863       0.001676      -0.028529      -0.011793      -0.036481      -0.032637      -0.041159       0.010246       0.030912             11.509652      11.505955       1.971574       4.333787       6.520794       0.359932      16.502209          -0.000007
          123              C       5.001626       9.400107      13.673871       0.128401      34.786232 0.40891342E+03  0.94602601E+04                                 9.398189                            6.850201      -0.200093       1.949009                    0.999319      26.427803      75.181964       0.615216       0.430335      -1.056289      -0.027294      -0.017220       0.019443       0.037676       0.015429       0.004761       0.001544       0.017220       0.048239      -0.025737       0.007007       0.018731             11.238834      10.092683       2.246529       3.718676       6.236055       0.297207      17.387763           0.000006
          124              C       5.130328       9.152121      15.065029      -0.309019      40.723103 0.51357137E+03  0.12635232E+05                                10.293616                            7.569722      -0.060394       1.934630                    0.999125      32.266079      96.069095       0.595022       0.418399      -1.058933      -0.053794       0.012433      -0.029319       0.062514       0.017638      -0.036483       0.016610      -0.005446       0.024265      -0.048864       0.010880       0.037984             12.259961      10.093500       2.233572       3.738397       6.700479       0.281485      19.985904          -0.000012
          125              C       1.390204       3.207645      18.268198       0.351384      30.656507 0.34550842E+03  0.77310473E+04                                 8.828367                            6.438387      -0.140950       1.966569                    0.999003      25.423874      73.192190       0.608415       0.449911      -1.035503      -0.005920      -0.092028      -0.019064       0.094168       0.001748       0.000642       0.019677      -0.045306      -0.140171      -0.050727       0.000642       0.050085             10.566733       9.022783       2.855192       2.108757      15.902518      -1.395576       6.774898          -0.000010
          126              C       2.388754       3.951603      18.833234      -0.342457      44.022388 0.55065156E+03  0.13800908E+05                                10.871493                            7.848707      -0.138877       1.892222                    0.999525      33.595112     101.321950       0.582539       0.419518      -1.057059       0.046341       0.026150      -0.001631       0.053236      -0.033609       0.036724       0.014694      -0.002059      -0.043222      -0.058465       0.012284       0.046181             13.279202      10.826999       5.001362       2.158932      21.799506      -0.459294       7.211100          -0.000014
          127              C       2.526332       5.320917      18.474729       0.125389      36.869906 0.41402793E+03  0.96061624E+04                                 9.782977                            6.876066      -0.197899       1.943631                    0.999137      26.659623      75.892875       0.616459       0.428235      -1.057828       0.018431      -0.009626       0.022890       0.030925       0.012733       0.026135       0.002683      -0.016203      -0.039852      -0.034893       0.005734       0.029159             12.169112      10.181418       4.842009       2.722136      19.360671       0.139281       6.965246           0.000002
          128              C       3.551510       6.158319      19.012487      -0.290586      42.332266 0.53291629E+03  0.13250654E+05                                10.678968                            7.781432      -0.194963       1.895227                    0.998368      32.438337      97.519846       0.578145       0.426080      -1.052718      -0.032345      -0.041005       0.034164       0.062408      -0.016393       0.036712       0.016066      -0.017874       0.069695      -0.051553       0.006646       0.044908             12.931855      12.135572       5.541703       3.342563      18.752659       0.678588       7.907334          -0.000012
          129              C       3.682431       7.453956      18.599426       0.321126      32.324011 0.35730079E+03  0.81104870E+04                                 9.269267                            6.622950      -0.243283       1.928326                    0.999386      26.454651      78.216780       0.586129       0.460363      -1.023455       0.045894       0.083147       0.063993       0.114520       0.047717       0.046459      -0.001285      -0.006722      -0.024152      -0.067428       0.000745       0.066683             11.293505      11.863771       3.594948       3.651796      13.882199      -0.194440       8.134546          -0.000016
          130              C       2.784845       7.996650      17.654452      -0.209996      36.005471 0.49792175E+03  0.12196750E+05                                 9.675159                            7.595916      -0.247724       1.890174                    0.997493      31.290989      93.989180       0.575430       0.434541      -1.045437      -0.026056       0.007770       0.010273       0.029066       0.028184      -0.017949       0.008144      -0.035066       0.003760      -0.042622       0.009957       0.032666             10.909581      11.902582       2.203059       4.089580      11.537605      -0.765454       9.288555          -0.000007
          131              C       1.788514       7.234722      17.132281      -0.136827      35.624579 0.46584054E+03  0.11216195E+05                                 9.555474                            7.310104      -0.106355       1.929088                    0.999075      30.697454      91.248814       0.591366       0.430171      -1.048670       0.008387       0.002277       0.020380       0.022156      -0.001511       0.006849       0.001167       0.010657       0.042933      -0.012883      -0.003954       0.016837             10.885484       9.862663       2.046781       2.896268      14.943037      -1.434015       7.850752          -0.000007
          132              C       1.634294       5.865408      17.510271       0.049440      34.375559 0.41884749E+03  0.97211865E+04                                 9.241833                            6.859989      -0.132949       1.966396                    0.999310      26.838090      75.776220       0.626355       0.421330      -1.064862      -0.009951       0.001471      -0.005919       0.011671       0.013791       0.006817      -0.001883      -0.034658      -0.063148      -0.024825      -0.007850       0.032675             10.807102       9.048359       3.494851       2.464740      16.548682      -0.598219       6.824266          -0.000003
          133              C       0.611335       5.072931      16.984203      -0.140680      33.572430 0.42162539E+03  0.98307235E+04                                 8.927871                            6.777983       0.189608       2.019322                    0.999579      29.559932      84.460937       0.642898       0.408607      -1.069904       0.006663      -0.010352       0.012300       0.017402      -0.013156       0.020721      -0.012272       0.008009      -0.000262      -0.018854      -0.012989       0.031843             10.115618       8.421191       2.986744       2.166244      15.357586      -0.598478       6.568078          -0.000002
          134              C       0.487071       3.768309      17.348554      -0.189771      34.788747 0.45910175E+03  0.10965988E+05                                 9.309671                            7.196077       0.055213       1.992311                    0.999089      30.014729      87.611189       0.606252       0.422974      -1.057689      -0.001873       0.000782      -0.010479       0.010674       0.013296      -0.011608       0.011239      -0.032997      -0.092268      -0.038053       0.000766       0.037287             10.503764       8.640166       2.185220       2.278577      15.513263      -1.320213       7.357864           0.000004
          135              C      10.518060       8.244636       6.047834       0.346280      30.267194 0.34210094E+03  0.76329515E+04                                 8.728636                            6.410247      -0.131104       1.973512                    0.999019      25.265861      72.543115       0.609455       0.450429      -1.035600       0.015129      -0.031640       0.107622       0.113192       0.011042       0.016210      -0.016120       0.048272       0.194823      -0.061982      -0.007852       0.069834             10.280498       8.714069       2.069481      -2.000854       6.142357       0.334377      15.985069          -0.000008
          136              C       9.570547       7.385670       5.432139      -0.206098      33.720044 0.47359185E+03  0.11380833E+05                                 9.041324                            7.265527       0.104846       1.999798                    0.999521      30.359061      88.389875       0.609783       0.417986      -1.062647      -0.013204      -0.016467      -0.015202       0.026012       0.005709      -0.004245      -0.025090       0.028818       0.059994      -0.036009       0.003335       0.032674              9.907672       8.858478       1.758418      -0.737128       6.289636       1.115165      14.574900           0.000009
          137              C       9.680388       7.116120       4.083846      -0.116366      32.462079 0.42470715E+03  0.99271113E+04                                 8.803118                            6.866340       0.292254       2.068266                    0.999810      29.034811      83.240761       0.629478       0.416286      -1.064239      -0.001277       0.016996       0.012385       0.021068       0.012249       0.014459       0.004154       0.008936      -0.005444      -0.015583      -0.006927       0.022510              9.795706       8.684526       2.239347      -2.138021       6.429374       0.218956      14.273216           0.000004
          138              C      10.706675       7.685769       3.306435       0.053106      32.933841 0.41946196E+03  0.97418252E+04                                 8.994620                            6.897158      -0.133972       1.972390                    0.999182      26.700898      75.484614       0.620125       0.425284      -1.062072      -0.016608      -0.001705      -0.009663       0.019290       0.008388      -0.007599      -0.004039       0.023736       0.062096      -0.024938       0.000630       0.024308             10.242665       9.293520       2.269721      -3.059657       6.368413       0.043571      15.066061           0.000015
          139              C      10.858677       7.416219       1.925019      -0.110137      31.991472 0.42527211E+03  0.99707590E+04                                 8.815780                            6.946018       0.180710       2.037403                    0.999633      29.102246      84.309006       0.614057       0.425438      -1.055588       0.002122       0.021480      -0.006445       0.022526       0.005684       0.016170       0.009156       0.017597       0.003636      -0.015586      -0.008757       0.024343              9.807403       9.287088       2.242077      -2.743321       6.710911       0.522495      13.424211           0.000004
          140              C       0.732270       7.998447       1.186576      -0.191902      33.028618 0.47241126E+03  0.11375362E+05                                 9.013815                            7.321350      -0.023415       1.970215                    0.997971      30.205482      88.793555       0.597816       0.425494      -1.055140      -0.017516      -0.006765      -0.002480       0.018940      -0.000298      -0.004310      -0.004098       0.022407       0.012436      -0.014259       0.002507       0.011753              9.852754      10.681799       2.735779      -2.154244       6.927394       0.600508      11.949069           0.000006
          141              C       1.650936       8.907729       1.794476       0.364446      28.826500 0.33485746E+03  0.74360410E+04                                 8.517939                            6.390558      -0.108652       1.993752                    0.999392      24.788181      71.146108       0.603081       0.457350      -1.031025       0.063659       0.043757      -0.079041       0.110520       0.009249      -0.034672      -0.030727      -0.015518       0.055710      -0.040644      -0.015896       0.056539              9.862503      10.785254       2.583363      -2.914689       6.168373       0.231393      12.633881          -0.000006
          142              C       1.546643       9.159309       3.140821      -0.313534      39.030974 0.52274125E+03  0.12933046E+05                                 9.990252                            7.632573      -0.152509       1.899547                    0.999142      32.761721      98.194338       0.592387       0.417914      -1.057997      -0.017575       0.000763       0.053022       0.055864       0.001680       0.028527       0.011795      -0.036479      -0.032635      -0.041156       0.010242       0.030914             11.509647      11.505934       1.971567      -4.333767       6.520793      -0.359929      16.502215          -0.000007
          143              C       0.545874       8.569893       3.931871       0.128402      34.786277 0.40891423E+03  0.94602838E+04                                 9.398195                            6.850207      -0.200093       1.949008                    0.999319      26.427838      75.182092       0.615216       0.430335      -1.056289       0.027294       0.017220       0.019443       0.037677       0.015430      -0.004761      -0.001544       0.017220       0.048239      -0.025738       0.007007       0.018731             11.238838      10.092675       2.246525      -3.718666       6.236058      -0.297205      17.387780           0.000006
          144              C       0.417172       8.817879       5.323029      -0.309020      40.723116 0.51357166E+03  0.12635239E+05                                10.293612                            7.569720      -0.060391       1.934631                    0.999125      32.266084      96.069064       0.595023       0.418398      -1.058933       0.053793      -0.012432      -0.029319       0.062513       0.017639       0.036482      -0.016610      -0.005446       0.024267      -0.048865       0.010881       0.037984             12.259953      10.093490       2.233570      -3.738383       6.700475      -0.281487      19.985894          -0.000013
          145              C       6.937704       5.777355       1.215802       0.351384      30.656524 0.34550853E+03  0.77310521E+04                                 8.828376                            6.438392      -0.140960       1.966566                    0.999003      25.423890      73.192300       0.608414       0.449912      -1.035503      -0.005920       0.092028       0.019064       0.094169      -0.001748      -0.000643       0.019677      -0.045306      -0.140174      -0.050729       0.000642       0.050086             10.566746       9.022790      -2.855194      -2.108758      15.902539      -1.395585       6.774908          -0.000010
          146              C       7.936254       5.033397       0.650766      -0.342457      44.022455 0.55065245E+03  0.13800938E+05                                10.871512                            7.848718      -0.138884       1.892220                    0.999525      33.595139     101.322123       0.582538       0.419519      -1.057058       0.046342      -0.026151       0.001631       0.053236       0.033610      -0.036724       0.014695      -0.002058      -0.043222      -0.058466       0.012285       0.046181             13.279226      10.827014      -5.001372      -2.158933      21.799554      -0.459300       7.211110          -0.000014
          147              C       8.073832       3.664083       1.009271       0.125389      36.869871 0.41402752E+03  0.96061502E+04                                 9.782971                            6.876062      -0.197899       1.943632                    0.999137      26.659607      75.892811       0.616459       0.428235      -1.057828       0.018431       0.009626      -0.022890       0.030925      -0.012733      -0.026134       0.002683      -0.016203      -0.039852      -0.034893       0.005734       0.029159             12.169103      10.181405      -4.842000      -2.722132      19.360662       0.139276       6.965242           0.000002
          148              C       9.099010       2.826681       0.471513      -0.290586      42.332196 0.53291539E+03  0.13250624E+05                                10.678953                            7.781423      -0.194957       1.895229                    0.998368      32.438304      97.519683       0.578145       0.426080      -1.052718      -0.032345       0.041005      -0.034163       0.062407       0.016392      -0.036711       0.016066      -0.017872       0.069695      -0.051551       0.006645       0.044907             12.931835      12.135546      -5.541685      -3.342558      18.752633       0.678587       7.907325          -0.000013
          149              C       9.229931       1.531044       0.884574       0.321126      32.323921 0.35729982E+03  0.81104567E+04                                 9.269243                            6.622937      -0.243272       1.928330                    0.999386      26.454588      78.216474       0.586130       0.460362      -1.023456       0.045895      -0.083146      -0.063993       0.114520      -0.047716      -0.046458      -0.001284      -0.006720      -0.024153      -0.067426       0.000744       0.066682             11.293473      11.863723      -3.594932      -3.651786      13.882166      -0.194439       8.134529          -0.000017
          150              C       8.332345       0.988350       1.829548      -0.209995      36.005452 0.49792157E+03  0.12196744E+05                                 9.675157                            7.595916      -0.247724       1.890174                    0.997493      31.290977      93.989139       0.575430       0.434541      -1.045437      -0.026056      -0.007770      -0.010273       0.029065      -0.028183       0.017950       0.008144      -0.035066       0.003760      -0.042622       0.009957       0.032665             10.909577      11.902567      -2.203059      -4.089575      11.537609      -0.765455       9.288554          -0.000007
          151              C       7.336014       1.750278       2.351719      -0.136828      35.624583 0.46584062E+03  0.11216197E+05                                 9.555474                            7.310105      -0.106355       1.929088                    0.999075      30.697459      91.248831       0.591366       0.430171      -1.048670       0.008387      -0.002277      -0.020380       0.022156       0.001511      -0.006849       0.001167       0.010657       0.042933      -0.012883      -0.003954       0.016837             10.885485       9.862656      -2.046779      -2.896266      14.943047      -1.434019       7.850752          -0.000008
          152              C       7.181794       3.119592       1.973729       0.049440      34.375544 0.41884726E+03  0.97211800E+04                                 9.241832                            6.859988      -0.132949       1.966395                    0.999310      26.838080      75.776193       0.626355       0.421330      -1.064862      -0.009951      -0.001471       0.005919       0.011671      -0.013790      -0.006817      -0.001883      -0.034657      -0.063147      -0.024825      -0.007851       0.032675             10.807102       9.048352      -3.494846      -2.464738      16.548688      -0.598224       6.824266          -0.000003
          153              C       6.158835       3.912069       2.499797      -0.140680      33.572422 0.42162526E+03  0.98307198E+04                                 8.927870                            6.777982       0.189607       2.019321                    0.999579      29.559928      84.460925       0.642898       0.408607      -1.069904       0.006663       0.010352      -0.012299       0.017402       0.013156      -0.020721      -0.012272       0.008010      -0.000262      -0.018854      -0.012989       0.031843             10.115617       8.421186      -2.986740      -2.166243      15.357586      -0.598482       6.568079          -0.000004
          154              C       6.034571       5.216691       2.135446      -0.189771      34.788729 0.45910139E+03  0.10965977E+05                                 9.309668                            7.196074       0.055216       1.992312                    0.999089      30.014715      87.611135       0.606252       0.422974      -1.057690      -0.001872      -0.000782       0.010479       0.010674      -0.013296       0.011608       0.011238      -0.032997      -0.092269      -0.038053       0.000766       0.037287             10.503761       8.640160      -2.185214      -2.278577      15.513257      -1.320219       7.357865           0.000003
          155              C       4.970560       0.740364      13.436166       0.346279      30.267212 0.34210132E+03  0.76329601E+04                                 8.728631                            6.410245      -0.131093       1.973515                    0.999019      25.265869      72.543080       0.609456       0.450428      -1.035601       0.015129       0.031639      -0.107622       0.113192      -0.011042      -0.016210      -0.016119       0.048271       0.194822      -0.061981      -0.007853       0.069834             10.280488       8.714066      -2.069482       2.000851       6.142355       0.334374      15.985044          -0.000008
          156              C       4.023047       1.599330      14.051861      -0.206098      33.720055 0.47359212E+03  0.11380841E+05                                 9.041326                            7.265529       0.104844       1.999797                    0.999521      30.359074      88.389925       0.609783       0.417986      -1.062647      -0.013205       0.016468       0.015202       0.026013      -0.005709       0.004245      -0.025090       0.028817       0.059993      -0.036009       0.003335       0.032674              9.907672       8.858482      -1.758419       0.737127       6.289638       1.115163      14.574895           0.000010
          157              C       4.132887       1.868880      15.400154      -0.116366      32.462071 0.42470721E+03  0.99271135E+04                                 8.803118                            6.866342       0.292252       2.068265                    0.999810      29.034815      83.240791       0.629478       0.416287      -1.064239      -0.001277      -0.016996      -0.012385       0.021068      -0.012248      -0.014459       0.004154       0.008936      -0.005444      -0.015583      -0.006927       0.022510              9.795704       8.684527      -2.239347       2.138018       6.429376       0.218957      14.273210           0.000004
          158              C       5.159175       1.299231      16.177565       0.053107      32.933837 0.41946206E+03  0.97418280E+04                                 8.994620                            6.897159      -0.133972       1.972390                    0.999182      26.700895      75.484607       0.620125       0.425284      -1.062072      -0.016608       0.001705       0.009663       0.019290      -0.008388       0.007599      -0.004039       0.023736       0.062096      -0.024938       0.000630       0.024308             10.242663       9.293523      -2.269723       3.059657       6.368414       0.043571      15.066051           0.000015
          159              C       5.311177       1.568781      17.558981      -0.110137      31.991493 0.42527249E+03  0.99707704E+04                                 8.815784                            6.946022       0.180709       2.037402                    0.999633      29.102261      84.309070       0.614057       0.425438      -1.055588       0.002122      -0.021480       0.006444       0.022526      -0.005684      -0.016170       0.009156       0.017596       0.003636      -0.015586      -0.008757       0.024343              9.807407       9.287094      -2.242080       2.743324       6.710916       0.522494      13.424212           0.000003
          160              C       6.279770       0.986553      18.297424      -0.191902      33.028620 0.47241123E+03  0.11375361E+05                                 9.013816                            7.321350      -0.023415       1.970215                    0.997971      30.205484      88.793567       0.597816       0.425494      -1.055140      -0.017516       0.006765       0.002480       0.018940       0.000298       0.004310      -0.004098       0.022407       0.012436      -0.014259       0.002507       0.011753              9.852754      10.681801      -2.735782       2.154244       6.927397       0.600508      11.949066           0.000006
          161              C       7.198436       0.077271      17.689524       0.364446      28.826496 0.33485734E+03  0.74360385E+04                                 8.517941                            6.390560      -0.108656       1.993751                    0.999392      24.788180      71.146130       0.603080       0.457351      -1.031025       0.063659      -0.043757       0.079041       0.110520      -0.009249       0.034672      -0.030727      -0.015519       0.055709      -0.040644      -0.015895       0.056539              9.862506      10.785261      -2.583367       2.914689       6.168377       0.231393      12.633880          -0.000006
          162              C       7.094143      17.795691      16.343179      -0.313533      39.030944 0.52274076E+03  0.12933032E+05                                 9.990249                            7.632571      -0.152511       1.899547                    0.999142      32.761708      98.194310       0.592387       0.417914      -1.057996      -0.017576      -0.000763      -0.053022       0.055864      -0.001680      -0.028528       0.011795      -0.036479      -0.032635      -0.041156       0.010242       0.030914             11.509642      11.505932      -1.971569       4.333764       6.520793      -0.359929      16.502201          -0.000007
          163              C       6.093374       0.415107      15.552129       0.128402      34.786272 0.40891423E+03  0.94602836E+04                                 9.398194                            6.850207      -0.200093       1.949008                    0.999319      26.427837      75.182088       0.615216       0.430335      -1.056289       0.027294      -0.017220      -0.019443       0.037677      -0.015430       0.004761      -0.001544       0.017220       0.048240      -0.025738       0.007007       0.018731             11.238834      10.092676      -2.246527       3.718665       6.236058      -0.297206      17.387767           0.000006
          164              C       5.964672       0.167121      14.160971      -0.309020      40.723112 0.51357176E+03  0.12635241E+05                                10.293606                            7.569718      -0.060389       1.934631                    0.999125      32.266088      96.069039       0.595024       0.418398      -1.058934       0.053793       0.012432       0.029320       0.062513      -0.017639      -0.036482      -0.016609      -0.005446       0.024268      -0.048864       0.010881       0.037983             12.259943      10.093486      -2.233571       3.738378       6.700474      -0.281488      19.985867          -0.000012
          165              C       9.704797      12.192645      10.957802       0.351383      30.656510 0.34550839E+03  0.77310475E+04                                 8.828372                            6.438390      -0.140959       1.966566                    0.999003      25.423876      73.192230       0.608414       0.449912      -1.035503       0.005920      -0.092028       0.019064       0.094168      -0.001748       0.000642      -0.019677      -0.045305      -0.140174      -0.050728       0.000643       0.050086             10.566742       9.022786      -2.855193       2.108756      15.902539       1.395580       6.774901          -0.000011
          166              C       8.706247      12.936603      10.392766      -0.342456      44.022422 0.55065194E+03  0.13800922E+05                                10.871505                            7.848714      -0.138883       1.892220                    0.999525      33.595123     101.322047       0.582538       0.419518      -1.057058      -0.046341       0.026150       0.001631       0.053235       0.033610       0.036724      -0.014695      -0.002058      -0.043221      -0.058466       0.012285       0.046181             13.279220      10.827008      -5.001370       2.158933      21.799547       0.459296       7.211106          -0.000015
          167              C       8.568669      14.305917      10.751271       0.125388      36.869882 0.41402769E+03  0.96061551E+04                                 9.782972                            6.876063      -0.197899       1.943632                    0.999137      26.659613      75.892830       0.616459       0.428234      -1.057828      -0.018431      -0.009626      -0.022890       0.030924      -0.012733       0.026134      -0.002683      -0.016203      -0.039852      -0.034893       0.005734       0.029159             12.169106      10.181406      -4.842002       2.722132      19.360671      -0.139279       6.965242           0.000001
          168              C       7.543491      15.143319      10.213513      -0.290585      42.332195 0.53291538E+03  0.13250624E+05                                10.678954                            7.781424      -0.194958       1.895229                    0.998368      32.438293      97.519650       0.578145       0.426080      -1.052718       0.032344      -0.041005      -0.034163       0.062407       0.016392       0.036711      -0.016066      -0.017871       0.069695      -0.051551       0.006645       0.044907             12.931837      12.135547      -5.541684       3.342560      18.752639      -0.678590       7.907324          -0.000013
          169              C       7.412570      16.438956      10.626574       0.321125      32.323913 0.35729972E+03  0.81104534E+04                                 9.269240                            6.622934      -0.243270       1.928330                    0.999386      26.454583      78.216436       0.586130       0.460362      -1.023456      -0.045895       0.083146      -0.063992       0.114519      -0.047716       0.046458       0.001284      -0.006721      -0.024153      -0.067426       0.000744       0.066682             11.293469      11.863714      -3.594931       3.651787      13.882166       0.194435       8.134528          -0.000017
          170              C       8.310155      16.981650      11.571548      -0.209995      36.005445 0.49792140E+03  0.12196739E+05                                 9.675155                            7.595914      -0.247724       1.890174                    0.997493      31.290979      93.989143       0.575430       0.434541      -1.045437       0.026055       0.007770      -0.010273       0.029065      -0.028183      -0.017950      -0.008144      -0.035066       0.003760      -0.042622       0.009957       0.032665             10.909575      11.902561      -2.203060       4.089574      11.537609       0.765455       9.288554          -0.000007
          171              C       9.306486      16.219722      12.093719      -0.136828      35.624608 0.46584098E+03  0.11216208E+05                                 9.555479                            7.310107      -0.106355       1.929088                    0.999075      30.697463      91.248844       0.591366       0.430171      -1.048671      -0.008387       0.002277      -0.020380       0.022156       0.001511       0.006849      -0.001167       0.010657       0.042933      -0.012883      -0.003954       0.016837             10.885491       9.862665      -2.046785       2.896268      14.943053       1.434015       7.850754          -0.000008
          172              C       9.460707      14.850408      11.715729       0.049441      34.375544 0.41884726E+03  0.97211800E+04                                 9.241832                            6.859988      -0.132950       1.966395                    0.999310      26.838080      75.776195       0.626355       0.421330      -1.064862       0.009951       0.001470       0.005919       0.011671      -0.013790       0.006817       0.001883      -0.034657      -0.063148      -0.024825      -0.007851       0.032675             10.807103       9.048354      -3.494852       2.464737      16.548691       0.598220       6.824264          -0.000003
          173              C      10.483666      14.057931      12.241797      -0.140681      33.572440 0.42162549E+03  0.98307266E+04                                 8.927873                            6.777984       0.189607       2.019321                    0.999579      29.559936      84.460949       0.642898       0.408607      -1.069904      -0.006663      -0.010352      -0.012300       0.017402       0.013156       0.020721       0.012272       0.008009      -0.000262      -0.018854      -0.012989       0.031843             10.115621       8.421190      -2.986744       2.166243      15.357596       0.598480       6.568078          -0.000003
          174              C      10.607930      12.753309      11.877446      -0.189771      34.788711 0.45910113E+03  0.10965969E+05                                 9.309664                            7.196072       0.055216       1.992312                    0.999089      30.014704      87.611089       0.606252       0.422974      -1.057690       0.001873       0.000782       0.010479       0.010674      -0.013296      -0.011608      -0.011239      -0.032998      -0.092268      -0.038053       0.000766       0.037287             10.503758       8.640158      -2.185218       2.278574      15.513257       1.320215       7.357858           0.000004
          175              C       0.576940      17.229636       3.694166       0.346280      30.267200 0.34210112E+03  0.76329553E+04                                 8.728632                            6.410245      -0.131098       1.973514                    0.999019      25.265864      72.543090       0.609455       0.450429      -1.035600      -0.015129      -0.031640      -0.107622       0.113192      -0.011042       0.016210       0.016119       0.048271       0.194823      -0.061981      -0.007853       0.069834             10.280491       8.714070      -2.069482      -2.000860       6.142356      -0.334372      15.985048          -0.000008
          176              C       1.524453      16.370670       4.309861      -0.206097      33.720042 0.47359192E+03  0.11380834E+05                                 9.041324                            7.265527       0.104846       1.999797                    0.999521      30.359054      88.389850       0.609783       0.417986      -1.062647       0.013205      -0.016468       0.015202       0.026013      -0.005709      -0.004245       0.025091       0.028817       0.059992      -0.036009       0.003335       0.032674              9.907669       8.858480      -1.758418      -0.737126       6.289637      -1.115164      14.574891           0.000010
          177              C       1.414613      16.101120       5.658154      -0.116366      32.462064 0.42470713E+03  0.99271106E+04                                 8.803116                            6.866341       0.292253       2.068266                    0.999810      29.034803      83.240741       0.629478       0.416287      -1.064239       0.001277       0.016996      -0.012385       0.021068      -0.012248       0.014459      -0.004154       0.008936      -0.005444      -0.015583      -0.006927       0.022510              9.795702       8.684528      -2.239348      -2.138017       6.429375      -0.218957      14.273203           0.000003
          178              C       0.388325      16.670769       6.435565       0.053107      32.933824 0.41946188E+03  0.97418229E+04                                 8.994618                            6.897158      -0.133972       1.972390                    0.999182      26.700889      75.484590       0.620125       0.425284      -1.062072       0.016608      -0.001705       0.009663       0.019290      -0.008388      -0.007599       0.004039       0.023736       0.062095      -0.024937       0.000630       0.024308             10.242660       9.293523      -2.269723      -3.059653       6.368414      -0.043573      15.066045           0.000014
          179              C       0.236324      16.401219       7.816981      -0.110137      31.991493 0.42527260E+03  0.99707735E+04                                 8.815785                            6.946023       0.180709       2.037402                    0.999633      29.102257      84.309056       0.614056       0.425438      -1.055588      -0.002122       0.021480       0.006444       0.022526      -0.005684       0.016170      -0.009156       0.017596       0.003636      -0.015586      -0.008757       0.024343              9.807407       9.287098      -2.242081      -2.743319       6.710917      -0.522496      13.424207           0.000002
          180              C      10.362730      16.983447       8.555424      -0.191902      33.028620 0.47241126E+03  0.11375362E+05                                 9.013816                            7.321351      -0.023414       1.970215                    0.997971      30.205476      88.793540       0.597816       0.425494      -1.055140       0.017515      -0.006765       0.002480       0.018939       0.000298      -0.004310       0.004098       0.022407       0.012436      -0.014259       0.002507       0.011752              9.852756      10.681810      -2.735785      -2.154242       6.927398      -0.600510      11.949060           0.000005
          181              C       9.444064      17.892729       7.947524       0.364446      28.826509 0.33485732E+03  0.74360386E+04                                 8.517947                            6.390561      -0.108659       1.993751                    0.999392      24.788180      71.146147       0.603080       0.457351      -1.031025      -0.063659       0.043756       0.079041       0.110519      -0.009249      -0.034672       0.030726      -0.015519       0.055709      -0.040644      -0.015895       0.056539              9.862516      10.785282      -2.583372      -2.914696       6.168380      -0.231392      12.633884          -0.000006
          182              C       9.548357       0.174309       6.601179      -0.313532      39.030930 0.52274037E+03  0.12933021E+05                                 9.990250                            7.632571      -0.152512       1.899547                    0.999142      32.761698      98.194306       0.592387       0.417914      -1.057996       0.017576       0.000763      -0.053022       0.055864      -0.001679       0.028528      -0.011794      -0.036480      -0.032636      -0.041157       0.010244       0.030913             11.509647      11.505943      -1.971572      -4.333773       6.520794       0.359930      16.502203          -0.000008
          183              C      10.549126      17.554893       5.810129       0.128401      34.786278 0.40891417E+03  0.94602820E+04                                 9.398195                            6.850207      -0.200093       1.949009                    0.999319      26.427834      75.182077       0.615216       0.430335      -1.056289      -0.027294       0.017220      -0.019443       0.037676      -0.015430      -0.004761       0.001544       0.017220       0.048240      -0.025738       0.007007       0.018731             11.238838      10.092684      -2.246529      -3.718672       6.236059       0.297207      17.387770           0.000006
          184              C      10.677828      17.802879       4.418971      -0.309020      40.723100 0.51357147E+03  0.12635233E+05                                10.293607                            7.569717      -0.060389       1.934631                    0.999125      32.266088      96.069056       0.595023       0.418398      -1.058934      -0.053794      -0.012432       0.029319       0.062513      -0.017639       0.036482       0.016609      -0.005446       0.024268      -0.048864       0.010881       0.037984             12.259945      10.093488      -2.233571      -3.738384       6.700475       0.281487      19.985872          -0.000013
          185              C       6.937704       3.207645      10.957802       0.351383      30.656530 0.34550858E+03  0.77310532E+04                                 8.828377                            6.438392      -0.140957       1.966566                    0.999003      25.423888      73.192282       0.608414       0.449912      -1.035503      -0.005920      -0.092028       0.019064       0.094169       0.001748      -0.000642      -0.019677      -0.045305      -0.140172      -0.050728       0.000642       0.050086             10.566749       9.022794       2.855197      -2.108758      15.902545       1.395585       6.774907          -0.000011
          186              C       7.936254       3.951603      10.392766      -0.342456      44.022403 0.55065156E+03  0.13800910E+05                                10.871502                            7.848711      -0.138882       1.892221                    0.999525      33.595112     101.322007       0.582538       0.419518      -1.057058       0.046341       0.026150       0.001631       0.053236      -0.033610      -0.036724      -0.014695      -0.002058      -0.043221      -0.058465       0.012284       0.046181             13.279218      10.827010       5.001375      -2.158931      21.799540       0.459299       7.211104          -0.000015
          187              C       8.073832       5.320917      10.751271       0.125388      36.869888 0.41402756E+03  0.96061517E+04                                 9.782975                            6.876063      -0.197898       1.943632                    0.999137      26.659608      75.892821       0.616459       0.428235      -1.057828       0.018431      -0.009626      -0.022890       0.030924       0.012733      -0.026134      -0.002684      -0.016203      -0.039852      -0.034893       0.005734       0.029159             12.169114      10.181421       4.842016      -2.722134      19.360680      -0.139280       6.965242           0.000001
          188              C       9.099010       6.158319      10.213513      -0.290584      42.332236 0.53291569E+03  0.13250636E+05                                10.678969                            7.781431      -0.194966       1.895227                    0.998368      32.438310      97.519782       0.578144       0.426081      -1.052717      -0.032345      -0.041004      -0.034164       0.062408      -0.016393      -0.036712      -0.016067      -0.017874       0.069698      -0.051554       0.006646       0.044908             12.931861      12.135581       5.541718      -3.342560      18.752673      -0.678590       7.907330          -0.000014
          189              C       9.229931       7.453956      10.626574       0.321126      32.324029 0.35730087E+03  0.81104905E+04                                 9.269278                            6.622955      -0.243291       1.928323                    0.999386      26.454656      78.216844       0.586128       0.460363      -1.023454       0.045894       0.083147      -0.063993       0.114520       0.047717      -0.046459       0.001285      -0.006723      -0.024151      -0.067428       0.000745       0.066683             11.293523      11.863802       3.594966      -3.651801      13.882218       0.194435       8.134550          -0.000017
          190              C       8.332345       7.996650      11.571548      -0.209995      36.005441 0.49792120E+03  0.12196733E+05                                 9.675154                            7.595912      -0.247723       1.890174                    0.997493      31.290967      93.989096       0.575430       0.434541      -1.045437      -0.026056       0.007770      -0.010273       0.029066       0.028184       0.017950      -0.008144      -0.035066       0.003761      -0.042623       0.009957       0.032666             10.909576      11.902586       2.203061      -4.089581      11.537596       0.765449       9.288546          -0.000008
          191              C       7.336014       7.234722      12.093719      -0.136828      35.624580 0.46584050E+03  0.11216194E+05                                 9.555474                            7.310104      -0.106354       1.929089                    0.999075      30.697451      91.248799       0.591366       0.430171      -1.048670       0.008387       0.002277      -0.020380       0.022156      -0.001511      -0.006849      -0.001167       0.010657       0.042933      -0.012883      -0.003954       0.016837             10.885486       9.862670       2.046783      -2.896270      14.943037       1.434013       7.850751          -0.000008
          192              C       7.181794       5.865408      11.715729       0.049440      34.375538 0.41884718E+03  0.97211778E+04                                 9.241831                            6.859988      -0.132949       1.966396                    0.999310      26.838077      75.776182       0.626355       0.421330      -1.064862      -0.009951       0.001471       0.005919       0.011671       0.013790      -0.006817       0.001883      -0.034658      -0.063148      -0.024825      -0.007851       0.032675             10.807102       9.048360       3.494852      -2.464740      16.548681       0.598218       6.824263          -0.000003
          193              C       6.158835       5.072931      12.241797      -0.140681      33.572422 0.42162522E+03  0.98307186E+04                                 8.927870                            6.777982       0.189609       2.019322                    0.999579      29.559926      84.460914       0.642898       0.408607      -1.069904       0.006663      -0.010352      -0.012300       0.017402      -0.013156      -0.020721       0.012272       0.008009      -0.000262      -0.018854      -0.012989       0.031843             10.115618       8.421191       2.986742      -2.166244      15.357585       0.598480       6.568077          -0.000004
          194              C       6.034571       3.768309      11.877446      -0.189770      34.788717 0.45910117E+03  0.10965971E+05                                 9.309668                            7.196074       0.055213       1.992311                    0.999089      30.014707      87.611125       0.606252       0.422974      -1.057689      -0.001873       0.000782       0.010479       0.010674       0.013295       0.011608      -0.011239      -0.032997      -0.092268      -0.038053       0.000767       0.037287             10.503762       8.640163       2.185216      -2.278577      15.513259       1.320217       7.357864           0.000004
          195              C       4.970560       8.244636       3.694166       0.346280      30.267192 0.34210105E+03  0.76329532E+04                                 8.728629                            6.410243      -0.131096       1.973514                    0.999019      25.265862      72.543072       0.609455       0.450429      -1.035600       0.015129      -0.031640      -0.107622       0.113192       0.011042      -0.016210       0.016119       0.048272       0.194823      -0.061981      -0.007853       0.069834             10.280487       8.714066       2.069482       2.000852       6.142353      -0.334372      15.985042          -0.000008
          196              C       4.023047       7.385670       4.309861      -0.206098      33.720046 0.47359198E+03  0.11380836E+05                                 9.041325                            7.265528       0.104845       1.999797                    0.999521      30.359066      88.389895       0.609783       0.417986      -1.062647      -0.013205      -0.016468       0.015202       0.026013       0.005709       0.004245       0.025090       0.028817       0.059993      -0.036009       0.003335       0.032674              9.907671       8.858481       1.758418       0.737125       6.289636      -1.115163      14.574895           0.000010
          197              C       4.132887       7.116120       5.658154      -0.116366      32.462047 0.42470686E+03  0.99271025E+04                                 8.803113                            6.866338       0.292255       2.068266                    0.999810      29.034801      83.240725       0.629478       0.416287      -1.064239      -0.001277       0.016996      -0.012385       0.021068       0.012248      -0.014459      -0.004154       0.008936      -0.005444      -0.015583      -0.006927       0.022510              9.795698       8.684522       2.239345       2.138014       6.429371      -0.218958      14.273201           0.000003
          198              C       5.159175       7.685769       6.435565       0.053107      32.933829 0.41946199E+03  0.97418259E+04                                 8.994618                            6.897158      -0.133972       1.972390                    0.999182      26.700891      75.484591       0.620125       0.425284      -1.062072      -0.016607      -0.001705       0.009663       0.019290       0.008388       0.007599       0.004039       0.023736       0.062096      -0.024938       0.000630       0.024308             10.242661       9.293523       2.269722       3.059654       6.368412      -0.043572      15.066047           0.000014
          199              C       5.311177       7.416219       7.816981      -0.110137      31.991476 0.42527225E+03  0.99707627E+04                                 8.815780                            6.946019       0.180711       2.037403                    0.999633      29.102250      84.309015       0.614057       0.425438      -1.055589       0.002122       0.021480       0.006444       0.022526       0.005684      -0.016170      -0.009156       0.017597       0.003636      -0.015586      -0.008757       0.024343              9.807402       9.287093       2.242079       2.743319       6.710912      -0.522495      13.424201           0.000002
          200              C       6.279770       7.998447       8.555424      -0.191902      33.028609 0.47241100E+03  0.11375354E+05                                 9.013813                            7.321348      -0.023413       1.970215                    0.997971      30.205473      88.793518       0.597816       0.425494      -1.055140      -0.017515      -0.006765       0.002480       0.018939      -0.000298       0.004310       0.004098       0.022407       0.012436      -0.014259       0.002507       0.011753              9.852753      10.681807       2.735783       2.154242       6.927394      -0.600508      11.949057           0.000005
          201              C       7.198436       8.907729       7.947524       0.364446      28.826477 0.33485696E+03  0.74360284E+04                                 8.517940                            6.390558      -0.108658       1.993751                    0.999392      24.788165      71.146091       0.603080       0.457351      -1.031025       0.063659       0.043757       0.079041       0.110520       0.009249       0.034672       0.030726      -0.015519       0.055709      -0.040644      -0.015895       0.056539              9.862507      10.785270       2.583367       2.914693       6.168375      -0.231393      12.633877          -0.000006
          202              C       7.094143       9.159309       6.601179      -0.313533      39.030937 0.52274057E+03  0.12933027E+05                                 9.990251                            7.632571      -0.152512       1.899547                    0.999142      32.761701      98.194306       0.592387       0.417914      -1.057996      -0.017576       0.000763      -0.053022       0.055864       0.001679      -0.028528      -0.011795      -0.036480      -0.032635      -0.041157       0.010243       0.030913             11.509647      11.505940       1.971570       4.333771       6.520793       0.359929      16.502207          -0.000008
          203              C       6.093374       8.569893       5.810129       0.128401      34.786267 0.40891411E+03  0.94602803E+04                                 9.398194                            6.850207      -0.200094       1.949008                    0.999319      26.427833      75.182075       0.615216       0.430335      -1.056289       0.027294       0.017220      -0.019443       0.037677       0.015430       0.004761       0.001544       0.017220       0.048240      -0.025738       0.007007       0.018731             11.238835      10.092679       2.246527       3.718668       6.236057       0.297206      17.387770           0.000006
          204              C       5.964672       8.817879       4.418971      -0.309020      40.723130 0.51357197E+03  0.12635248E+05                                10.293611                            7.569721      -0.060389       1.934631                    0.999125      32.266095      96.069079       0.595023       0.418398      -1.058934       0.053794      -0.012432       0.029320       0.062514       0.017639      -0.036482       0.016609      -0.005446       0.024268      -0.048864       0.010881       0.037984             12.259951      10.093492       2.233572       3.738383       6.700476       0.281489      19.985884          -0.000013
          205              C       9.704797      14.762355       1.215802       0.351384      30.656507 0.34550842E+03  0.77310481E+04                                 8.828370                            6.438389      -0.140953       1.966568                    0.999003      25.423880      73.192236       0.608414       0.449912      -1.035503       0.005920       0.092028       0.019064       0.094169       0.001748       0.000642       0.019677      -0.045306      -0.140172      -0.050728       0.000642       0.050086             10.566736       9.022784       2.855187       2.108758      15.902524      -1.395579       6.774902          -0.000011
          206              C       8.706247      14.018397       0.650766      -0.342457      44.022410 0.55065189E+03  0.13800919E+05                                10.871498                            7.848710      -0.138880       1.892221                    0.999525      33.595124     101.322015       0.582538       0.419518      -1.057058      -0.046341      -0.026150       0.001631       0.053236      -0.033609       0.036724       0.014694      -0.002058      -0.043222      -0.058465       0.012284       0.046181             13.279208      10.827000       5.001361       2.158933      21.799521      -0.459295       7.211103          -0.000013
          207              C       8.568669      12.649083       1.009271       0.125388      36.869881 0.41402772E+03  0.96061560E+04                                 9.782972                            6.876064      -0.197899       1.943632                    0.999137      26.659614      75.892833       0.616459       0.428234      -1.057828      -0.018431       0.009626      -0.022890       0.030924       0.012733       0.026134       0.002683      -0.016203      -0.039853      -0.034893       0.005734       0.029159             12.169104      10.181405       4.841999       2.722133      19.360663       0.139280       6.965243           0.000002
          208              C       7.543491      11.811681       0.471513      -0.290585      42.332183 0.53291521E+03  0.13250619E+05                                10.678953                            7.781424      -0.194958       1.895229                    0.998368      32.438285      97.519629       0.578145       0.426080      -1.052718       0.032344       0.041005      -0.034163       0.062407      -0.016393       0.036711       0.016066      -0.017872       0.069695      -0.051552       0.006645       0.044907             12.931834      12.135546       5.541681       3.342561      18.752632       0.678591       7.907325          -0.000013
          209              C       7.412570      10.516044       0.884574       0.321127      32.323882 0.35729933E+03  0.81104433E+04                                 9.269238                            6.622933      -0.243275       1.928329                    0.999386      26.454571      78.216421       0.586130       0.460362      -1.023456      -0.045895      -0.083147      -0.063993       0.114520       0.047716       0.046458      -0.001284      -0.006721      -0.024152      -0.067426       0.000744       0.066682             11.293466      11.863708       3.594927       3.651787      13.882159      -0.194435       8.134529          -0.000017
          210              C       8.310155       9.973350       1.829548      -0.209996      36.005438 0.49792127E+03  0.12196735E+05                                 9.675152                            7.595912      -0.247721       1.890175                    0.997493      31.290971      93.989099       0.575430       0.434541      -1.045437       0.026055      -0.007770      -0.010273       0.029065       0.028184      -0.017950       0.008144      -0.035066       0.003760      -0.042622       0.009957       0.032665             10.909572      11.902558       2.203059       4.089575      11.537602      -0.765454       9.288555          -0.000008
          211              C       9.306486      10.735278       2.351719      -0.136828      35.624607 0.46584099E+03  0.11216208E+05                                 9.555478                            7.310107      -0.106355       1.929088                    0.999075      30.697462      91.248840       0.591366       0.430171      -1.048671      -0.008387      -0.002277      -0.020380       0.022155      -0.001511       0.006849       0.001167       0.010657       0.042933      -0.012883      -0.003954       0.016837             10.885489       9.862665       2.046785       2.896269      14.943048      -1.434015       7.850756          -0.000008
          212              C       9.460707      12.104592       1.973729       0.049440      34.375548 0.41884734E+03  0.97211822E+04                                 9.241832                            6.859989      -0.132950       1.966395                    0.999310      26.838083      75.776204       0.626355       0.421330      -1.064862       0.009951      -0.001471       0.005919       0.011671       0.013790       0.006817      -0.001883      -0.034658      -0.063148      -0.024825      -0.007851       0.032675             10.807102       9.048355       3.494851       2.464739      16.548687      -0.598219       6.824266          -0.000003
          213              C      10.483666      12.897069       2.499797      -0.140680      33.572428 0.42162533E+03  0.98307219E+04                                 8.927871                            6.777983       0.189607       2.019321                    0.999579      29.559931      84.460936       0.642898       0.408607      -1.069904      -0.006663       0.010352      -0.012300       0.017402      -0.013156       0.020721      -0.012272       0.008009      -0.000262      -0.018854      -0.012989       0.031843             10.115619       8.421189       2.986742       2.166244      15.357588      -0.598479       6.568079          -0.000003
          214              C      10.607930      14.201691       2.135446      -0.189771      34.788735 0.45910151E+03  0.10965981E+05                                 9.309670                            7.196076       0.055213       1.992311                    0.999089      30.014720      87.611165       0.606252       0.422974      -1.057689       0.001873      -0.000782       0.010479       0.010674       0.013296      -0.011608       0.011239      -0.032997      -0.092268      -0.038053       0.000766       0.037287             10.503764       8.640165       2.185218       2.278577      15.513262      -1.320215       7.357865           0.000004
          215              C       0.576940       9.725364      13.436166       0.346280      30.267200 0.34210067E+03  0.76329461E+04                                 8.728649                            6.410252      -0.131116       1.973509                    0.999019      25.265852      72.543155       0.609453       0.450430      -1.035599      -0.015130       0.031641      -0.107622       0.113192       0.011043       0.016210      -0.016121       0.048273       0.194825      -0.061983      -0.007852       0.069835             10.280518       8.714081       2.069481      -2.000869       6.142366       0.334387      15.985107          -0.000008
          216              C       1.524453      10.584330      14.051861      -0.206097      33.719994 0.47359090E+03  0.11380804E+05                                 9.041319                            7.265522       0.104847       1.999798                    0.999521      30.359014      88.389726       0.609782       0.417986      -1.062647       0.013204       0.016467       0.015202       0.026012       0.005708      -0.004245      -0.025091       0.028817       0.059993      -0.036009       0.003335       0.032674              9.907667       8.858470       1.758417      -0.737119       6.289637       1.115174      14.574895           0.000010
          217              C       1.414613      10.853880      15.400154      -0.116367      32.462073 0.42470722E+03  0.99271130E+04                                 8.803117                            6.866341       0.292254       2.068266                    0.999810      29.034806      83.240742       0.629478       0.416286      -1.064239       0.001277      -0.016996      -0.012385       0.021068       0.012248       0.014459       0.004154       0.008936      -0.005444      -0.015583      -0.006927       0.022510              9.795704       8.684526       2.239347      -2.138013       6.429376       0.218963      14.273212           0.000005
          218              C       0.388325      10.284231      16.177565       0.053107      32.933795 0.41946140E+03  0.97418095E+04                                 8.994616                            6.897156      -0.133973       1.972390                    0.999182      26.700869      75.484533       0.620125       0.425284      -1.062072       0.016608       0.001705       0.009663       0.019290       0.008387      -0.007598      -0.004039       0.023735       0.062093      -0.024936       0.000629       0.024307             10.242660       9.293518       2.269720      -3.059651       6.368412       0.043577      15.066051           0.000015
          219              C       0.236324      10.553781      17.558981      -0.110138      31.991477 0.42527228E+03  0.99707640E+04                                 8.815782                            6.946020       0.180709       2.037402                    0.999633      29.102245      84.309008       0.614057       0.425438      -1.055588      -0.002122      -0.021480       0.006445       0.022526       0.005684       0.016169       0.009155       0.017597       0.003637      -0.015586      -0.008757       0.024343              9.807406       9.287094       2.242080      -2.743318       6.710915       0.522498      13.424208           0.000004
          220              C      10.362730       9.971553      18.297424      -0.191901      33.028595 0.47241078E+03  0.11375348E+05                                 9.013814                            7.321349      -0.023414       1.970215                    0.997971      30.205454      88.793470       0.597816       0.425494      -1.055140       0.017515       0.006765       0.002480       0.018939      -0.000299      -0.004310      -0.004098       0.022407       0.012434      -0.014259       0.002507       0.011752              9.852755      10.681808       2.735785      -2.154242       6.927396       0.600510      11.949060           0.000006
          221              C       9.444064       9.062271      17.689524       0.364447      28.826449 0.33485648E+03  0.74360155E+04                                 8.517937                            6.390555      -0.108660       1.993751                    0.999392      24.788146      71.146036       0.603080       0.457351      -1.031024      -0.063659      -0.043756       0.079041       0.110520       0.009249      -0.034672      -0.030726      -0.015519       0.055710      -0.040645      -0.015895       0.056539              9.862505      10.785267       2.583367      -2.914692       6.168373       0.231394      12.633876          -0.000006
          222              C       9.548357       8.810691      16.343179      -0.313532      39.030910 0.52273995E+03  0.12933009E+05                                 9.990251                            7.632570      -0.152513       1.899547                    0.999142      32.761679      98.194258       0.592386       0.417914      -1.057996       0.017576      -0.000763      -0.053022       0.055864       0.001678       0.028528       0.011794      -0.036481      -0.032637      -0.041158       0.010245       0.030913             11.509651      11.505944       1.971571      -4.333779       6.520793      -0.359930      16.502215          -0.000007
          223              C      10.549126       9.400107      15.552129       0.128401      34.786238 0.40891349E+03  0.94602620E+04                                 9.398189                            6.850201      -0.200092       1.949010                    0.999319      26.427806      75.181973       0.615216       0.430335      -1.056289      -0.027294      -0.017220      -0.019443       0.037676       0.015429      -0.004761      -0.001544       0.017220       0.048239      -0.025737       0.007007       0.018731             11.238835      10.092677       2.246525      -3.718673       6.236054      -0.297203      17.387775           0.000007
          224              C      10.677828       9.152121      14.160971      -0.309018      40.723082 0.51357091E+03  0.12635219E+05                                10.293616                            7.569720      -0.060395       1.934629                    0.999125      32.266062      96.069055       0.595022       0.418399      -1.058933      -0.053793       0.012433       0.029319       0.062513       0.017638       0.036483      -0.016611      -0.005446       0.024263      -0.048865       0.010881       0.037984             12.259963      10.093497       2.233569      -3.738397       6.700477      -0.281481      19.985914          -0.000012
          225              C       4.157297      12.192645      18.268198       0.351384      30.656508 0.34550859E+03  0.77310519E+04                                 8.828367                            6.438389      -0.140951       1.966568                    0.999003      25.423875      73.192193       0.608414       0.449911      -1.035503       0.005920      -0.092028      -0.019064       0.094168      -0.001748      -0.000643       0.019677      -0.045305      -0.140172      -0.050728       0.000642       0.050085             10.566732       9.022782      -2.855187      -2.108757      15.902517      -1.395576       6.774897          -0.000011
          226              C       3.158746      12.936603      18.833234      -0.342457      44.022409 0.55065208E+03  0.13800925E+05                                10.871499                            7.848712      -0.138879       1.892221                    0.999525      33.595129     101.322027       0.582538       0.419518      -1.057058      -0.046341       0.026150      -0.001631       0.053236       0.033609      -0.036724       0.014694      -0.002059      -0.043222      -0.058465       0.012284       0.046181             13.279208      10.826998      -5.001357      -2.158932      21.799523      -0.459295       7.211103          -0.000013
          227              C       3.021169      14.305917      18.474729       0.125389      36.869887 0.41402781E+03  0.96061589E+04                                 9.782973                            6.876065      -0.197900       1.943631                    0.999137      26.659620      75.892860       0.616459       0.428235      -1.057828      -0.018431      -0.009626       0.022890       0.030925      -0.012733      -0.026135       0.002683      -0.016203      -0.039852      -0.034893       0.005734       0.029159             12.169105      10.181406      -4.841997      -2.722134      19.360665       0.139279       6.965243           0.000002
          228              C       1.995991      15.143319      19.012487      -0.290586      42.332253 0.53291620E+03  0.13250650E+05                                10.678963                            7.781429      -0.194960       1.895228                    0.998368      32.438324      97.519770       0.578145       0.426080      -1.052718       0.032345      -0.041005       0.034163       0.062408       0.016392      -0.036712       0.016066      -0.017873       0.069694      -0.051552       0.006645       0.044907             12.931847      12.135559      -5.541690      -3.342562      18.752652       0.678588       7.907331          -0.000012
          229              C       1.865070      16.438956      18.599426       0.321126      32.323952 0.35730017E+03  0.81104678E+04                                 9.269250                            6.622941      -0.243275       1.928328                    0.999386      26.454619      78.216610       0.586130       0.460362      -1.023455      -0.045895       0.083147       0.063993       0.114520      -0.047716      -0.046458      -0.001285      -0.006721      -0.024153      -0.067427       0.000744       0.066683             11.293481      11.863732      -3.594933      -3.651789      13.882176      -0.194441       8.134536          -0.000017
          230              C       2.762655      16.981650      17.654452      -0.209996      36.005468 0.49792167E+03  0.12196747E+05                                 9.675158                            7.595915      -0.247724       1.890173                    0.997493      31.290992      93.989191       0.575430       0.434541      -1.045437       0.026056       0.007770       0.010273       0.029066      -0.028184       0.017950       0.008144      -0.035066       0.003760      -0.042622       0.009957       0.032665             10.909579      11.902571      -2.203058      -4.089576      11.537609      -0.765457       9.288556          -0.000007
          231              C       3.758986      16.219722      17.132281      -0.136828      35.624597 0.46584082E+03  0.11216203E+05                                 9.555477                            7.310106      -0.106355       1.929088                    0.999075      30.697456      91.248818       0.591366       0.430171      -1.048671      -0.008387       0.002277       0.020380       0.022156       0.001511      -0.006849       0.001167       0.010657       0.042933      -0.012883      -0.003954       0.016837             10.885488       9.862666      -2.046784      -2.896269      14.943045      -1.434014       7.850752          -0.000007
          232              C       3.913207      14.850408      17.510271       0.049440      34.375555 0.41884742E+03  0.97211843E+04                                 9.241832                            6.859988      -0.132949       1.966396                    0.999310      26.838086      75.776205       0.626355       0.421330      -1.064862       0.009951       0.001471      -0.005919       0.011671      -0.013791      -0.006817      -0.001883      -0.034658      -0.063148      -0.024825      -0.007850       0.032675             10.807102       9.048357      -3.494852      -2.464739      16.548685      -0.598218       6.824265          -0.000003
          233              C       4.936166      14.057931      16.984203      -0.140680      33.572418 0.42162516E+03  0.98307166E+04                                 8.927869                            6.777981       0.189608       2.019322                    0.999579      29.559924      84.460902       0.642898       0.408607      -1.069904      -0.006663      -0.010352       0.012300       0.017402       0.013156      -0.020721      -0.012272       0.008009      -0.000262      -0.018854      -0.012990       0.031843             10.115616       8.421188      -2.986743      -2.166243      15.357584      -0.598477       6.568075          -0.000003
          234              C       5.060430      12.753309      17.348554      -0.189771      34.788747 0.45910178E+03  0.10965989E+05                                 9.309669                            7.196076       0.055216       1.992312                    0.999089      30.014728      87.611168       0.606252       0.422974      -1.057690       0.001873       0.000782      -0.010479       0.010674      -0.013296       0.011607       0.011238      -0.032998      -0.092268      -0.038053       0.000765       0.037287             10.503762       8.640163      -2.185219      -2.278575      15.513262      -1.320212       7.357860           0.000004
          235              C       6.124440      17.229636       6.047834       0.346279      30.267232 0.34210137E+03  0.76329639E+04                                 8.728645                            6.410252      -0.131106       1.973511                    0.999019      25.265882      72.543205       0.609454       0.450429      -1.035600      -0.015129      -0.031640       0.107622       0.113192      -0.011042      -0.016210      -0.016120       0.048272       0.194823      -0.061981      -0.007852       0.069834             10.280510       8.714079      -2.069483       2.000866       6.142365       0.334381      15.985085          -0.000008
          236              C       7.071953      16.370670       5.432139      -0.206098      33.720039 0.47359176E+03  0.11380830E+05                                 9.041324                            7.265527       0.104846       1.999797                    0.999521      30.359060      88.389881       0.609783       0.417986      -1.062647       0.013204      -0.016467      -0.015202       0.026012      -0.005709       0.004245      -0.025090       0.028818       0.059994      -0.036009       0.003335       0.032674              9.907672       8.858476      -1.758418       0.737128       6.289640       1.115167      14.574900           0.000009
          237              C       6.962112      16.101120       4.083846      -0.116366      32.462094 0.42470738E+03  0.99271178E+04                                 8.803121                            6.866342       0.292254       2.068266                    0.999810      29.034810      83.240764       0.629478       0.416287      -1.064239       0.001277       0.016996       0.012385       0.021068      -0.012248      -0.014459       0.004154       0.008936      -0.005444      -0.015583      -0.006927       0.022510              9.795709       8.684531      -2.239349       2.138023       6.429377       0.218956      14.273220           0.000004
          238              C       5.935825      16.670769       3.306435       0.053107      32.933824 0.41946170E+03  0.97418175E+04                                 8.994617                            6.897155      -0.133972       1.972390                    0.999182      26.700890      75.484585       0.620125       0.425284      -1.062072       0.016608      -0.001705      -0.009663       0.019290      -0.008388       0.007599      -0.004039       0.023736       0.062096      -0.024938       0.000630       0.024308             10.242661       9.293516      -2.269721       3.059653       6.368412       0.043574      15.066053           0.000014
          239              C       5.783824      16.401219       1.925019      -0.110137      31.991494 0.42527258E+03  0.99707728E+04                                 8.815785                            6.946023       0.180709       2.037402                    0.999633      29.102255      84.309047       0.614056       0.425438      -1.055588      -0.002122       0.021480      -0.006445       0.022526      -0.005684      -0.016170       0.009155       0.017596       0.003636      -0.015586      -0.008757       0.024343              9.807408       9.287093      -2.242078       2.743320       6.710915       0.522497      13.424217           0.000003
          240              C       4.815230      16.983447       1.186576      -0.191902      33.028623 0.47241144E+03  0.11375367E+05                                 9.013817                            7.321353      -0.023415       1.970215                    0.997971      30.205481      88.793561       0.597816       0.425494      -1.055140       0.017516      -0.006765      -0.002480       0.018940       0.000299       0.004310      -0.004098       0.022407       0.012436      -0.014259       0.002507       0.011752              9.852756      10.681802      -2.735780       2.154243       6.927396       0.600511      11.949069           0.000006
          241              C       3.896564      17.892729       1.794476       0.364446      28.826509 0.33485752E+03  0.74360431E+04                                 8.517941                            6.390560      -0.108654       1.993752                    0.999392      24.788184      71.146126       0.603080       0.457350      -1.031025      -0.063659       0.043757      -0.079041       0.110520      -0.009249       0.034672      -0.030727      -0.015518       0.055710      -0.040644      -0.015896       0.056539              9.862507      10.785260      -2.583365       2.914691       6.168376       0.231393      12.633884          -0.000006
          242              C       4.000857       0.174309       3.140821      -0.313534      39.030973 0.52274117E+03  0.12933044E+05                                 9.990252                            7.632573      -0.152509       1.899547                    0.999142      32.761719      98.194335       0.592387       0.417914      -1.057997       0.017575       0.000763       0.053022       0.055864      -0.001680      -0.028527       0.011795      -0.036479      -0.032635      -0.041156       0.010242       0.030914             11.509648      11.505936      -1.971568       4.333770       6.520794      -0.359929      16.502214          -0.000007
          243              C       5.001626      17.554893       3.931871       0.128401      34.786280 0.40891417E+03  0.94602820E+04                                 9.398196                            6.850207      -0.200093       1.949009                    0.999319      26.427835      75.182079       0.615216       0.430335      -1.056289      -0.027294       0.017220       0.019443       0.037677      -0.015430       0.004761      -0.001544       0.017220       0.048239      -0.025738       0.007007       0.018731             11.238839      10.092678      -2.246526       3.718669       6.236058      -0.297203      17.387781           0.000006
          244              C       5.130328      17.802879       5.323029      -0.309019      40.723109 0.51357147E+03  0.12635234E+05                                10.293612                            7.569720      -0.060393       1.934630                    0.999125      32.266089      96.069102       0.595023       0.418398      -1.058933      -0.053793      -0.012432      -0.029319       0.062513      -0.017639      -0.036482      -0.016610      -0.005446       0.024266      -0.048865       0.010881       0.037984             12.259954      10.093492      -2.233570       3.738387       6.700477      -0.281482      19.985893          -0.000012
          245              C       1.390204       5.777355       8.526198       0.351383      30.656528 0.34550843E+03  0.77310503E+04                                 8.828383                            6.438395      -0.140967       1.966564                    0.999003      25.423886      73.192322       0.608413       0.449912      -1.035502      -0.005920       0.092028      -0.019065       0.094168      -0.001748       0.000642      -0.019678      -0.045306      -0.140176      -0.050730       0.000643       0.050087             10.566759       9.022797      -2.855201       2.108757      15.902565       1.395593       6.774914          -0.000012
          246              C       2.388754       5.033397       9.091234      -0.342456      44.022449 0.55065213E+03  0.13800930E+05                                10.871515                            7.848718      -0.138887       1.892219                    0.999525      33.595128     101.322124       0.582537       0.419519      -1.057058       0.046341      -0.026150      -0.001632       0.053236       0.033610       0.036724      -0.014696      -0.002057      -0.043222      -0.058467       0.012285       0.046181             13.279237      10.827020      -5.001382       2.158930      21.799579       0.459306       7.211111          -0.000015
          247              C       2.526332       3.664083       8.732729       0.125388      36.869883 0.41402749E+03  0.96061496E+04                                 9.782974                            6.876062      -0.197898       1.943632                    0.999137      26.659607      75.892816       0.616459       0.428235      -1.057828       0.018431       0.009626       0.022890       0.030924      -0.012733       0.026134      -0.002684      -0.016203      -0.039852      -0.034893       0.005734       0.029159             12.169113      10.181413      -4.842010       2.722131      19.360683      -0.139274       6.965242           0.000001
          248              C       3.551510       2.826681       9.270487      -0.290585      42.332260 0.53291616E+03  0.13250650E+05                                10.678967                            7.781431      -0.194962       1.895228                    0.998368      32.438332      97.519824       0.578145       0.426080      -1.052718      -0.032345       0.041005       0.034163       0.062408       0.016393       0.036712      -0.016066      -0.017873       0.069695      -0.051553       0.006645       0.044907             12.931857      12.135571      -5.541707       3.342559      18.752670      -0.678586       7.907330          -0.000013
          249              C       3.682431       1.531044       8.857426       0.321125      32.324023 0.35730095E+03  0.81104903E+04                                 9.269265                            6.622949      -0.243276       1.928328                    0.999386      26.454649      78.216735       0.586129       0.460362      -1.023455       0.045894      -0.083147       0.063993       0.114520      -0.047716       0.046458       0.001285      -0.006721      -0.024152      -0.067427       0.000745       0.066683             11.293504      11.863769      -3.594951       3.651793      13.882202       0.194440       8.134541          -0.000017
          250              C       2.784845       0.988350       7.912452      -0.209995      36.005464 0.49792166E+03  0.12196748E+05                                 9.675161                            7.595918      -0.247727       1.890173                    0.997493      31.290988      93.989201       0.575430       0.434541      -1.045437      -0.026056      -0.007770       0.010273       0.029066      -0.028184      -0.017950      -0.008144      -0.035066       0.003761      -0.042622       0.009957       0.032665             10.909583      11.902583      -2.203060       4.089577      11.537613       0.765456       9.288552          -0.000008
          251              C       1.788514       1.750278       7.390281      -0.136828      35.624584 0.46584054E+03  0.11216196E+05                                 9.555476                            7.310105      -0.106355       1.929088                    0.999075      30.697457      91.248832       0.591366       0.430171      -1.048670       0.008387      -0.002277       0.020380       0.022156       0.001511       0.006849      -0.001167       0.010657       0.042933      -0.012883      -0.003954       0.016837             10.885488       9.862664      -2.046781       2.896267      14.943049       1.434018       7.850752          -0.000008
          252              C       1.634294       3.119592       7.768271       0.049440      34.375543 0.41884720E+03  0.97211785E+04                                 9.241832                            6.859988      -0.132949       1.966395                    0.999310      26.838078      75.776187       0.626355       0.421330      -1.064862      -0.009951      -0.001470      -0.005919       0.011671      -0.013790       0.006817       0.001883      -0.034657      -0.063147      -0.024825      -0.007851       0.032675             10.807104       9.048355      -3.494849       2.464738      16.548691       0.598224       6.824265          -0.000003
          253              C       0.611335       3.912069       7.242203      -0.140681      33.572429 0.42162532E+03  0.98307213E+04                                 8.927871                            6.777982       0.189608       2.019322                    0.999579      29.559930      84.460925       0.642898       0.408607      -1.069904       0.006663       0.010352       0.012300       0.017402       0.013156       0.020721       0.012272       0.008009      -0.000262      -0.018854      -0.012989       0.031843             10.115619       8.421188      -2.986740       2.166243      15.357590       0.598483       6.568079          -0.000004
          254              C       0.487071       5.216691       7.606554      -0.189770      34.788708 0.45910097E+03  0.10965965E+05                                 9.309665                            7.196071       0.055218       1.992313                    0.999089      30.014700      87.611081       0.606252       0.422974      -1.057690      -0.001872      -0.000782      -0.010479       0.010674      -0.013296      -0.011608      -0.011239      -0.032997      -0.092269      -0.038053       0.000766       0.037287             10.503759       8.640157      -2.185213       2.278576      15.513256       1.320222       7.357864           0.000003
          255              C      10.518060       0.740364      15.789834       0.346280      30.267204 0.34210116E+03  0.76329574E+04                                 8.728636                            6.410248      -0.131102       1.973512                    0.999019      25.265873      72.543147       0.609455       0.450429      -1.035600       0.015129       0.031640       0.107622       0.113192      -0.011042       0.016210       0.016119       0.048272       0.194823      -0.061981      -0.007853       0.069834             10.280495       8.714071      -2.069482      -2.000855       6.142359      -0.334376      15.985056          -0.000008
          256              C       9.570547       1.599330      15.174139      -0.206098      33.720050 0.47359199E+03  0.11380837E+05                                 9.041324                            7.265527       0.104846       1.999797                    0.999521      30.359068      88.389898       0.609783       0.417985      -1.062648      -0.013205       0.016467      -0.015202       0.026012      -0.005709      -0.004245       0.025090       0.028818       0.059994      -0.036009       0.003335       0.032674              9.907671       8.858480      -1.758418      -0.737131       6.289637      -1.115164      14.574895           0.000010
          257              C       9.680388       1.868880      13.825846      -0.116366      32.462084 0.42470725E+03  0.99271142E+04                                 8.803119                            6.866341       0.292253       2.068265                    0.999810      29.034815      83.240781       0.629478       0.416287      -1.064239      -0.001277      -0.016996       0.012385       0.021069      -0.012249       0.014459      -0.004154       0.008936      -0.005444      -0.015584      -0.006927       0.022510              9.795706       8.684528      -2.239348      -2.138023       6.429376      -0.218955      14.273214           0.000004
          258              C      10.706675       1.299231      13.048435       0.053106      32.933846 0.41946204E+03  0.97418275E+04                                 8.994620                            6.897158      -0.133972       1.972390                    0.999182      26.700902      75.484629       0.620125       0.425284      -1.062072      -0.016608       0.001705      -0.009663       0.019290      -0.008388      -0.007599       0.004039       0.023737       0.062096      -0.024938       0.000630       0.024308             10.242664       9.293522      -2.269722      -3.059658       6.368415      -0.043571      15.066056           0.000015
          259              C      10.858677       1.568781      11.667019      -0.110137      31.991496 0.42527252E+03  0.99707714E+04                                 8.815785                            6.946023       0.180709       2.037402                    0.999633      29.102261      84.309072       0.614056       0.425438      -1.055588       0.002122      -0.021480      -0.006445       0.022527      -0.005684       0.016170      -0.009156       0.017597       0.003636      -0.015586      -0.008757       0.024343              9.807408       9.287094      -2.242079      -2.743324       6.710916      -0.522495      13.424215           0.000002
          260              C       0.732270       0.986553      10.928576      -0.191902      33.028632 0.47241153E+03  0.11375370E+05                                 9.013818                            7.321353      -0.023416       1.970214                    0.997971      30.205495      88.793612       0.597816       0.425494      -1.055140      -0.017516       0.006765      -0.002480       0.018940       0.000298      -0.004311       0.004097       0.022407       0.012436      -0.014259       0.002506       0.011753              9.852757      10.681803      -2.735781      -2.154245       6.927397      -0.600509      11.949070           0.000005
          261              C       1.650936       0.077271      11.536476       0.364445      28.826542 0.33485801E+03  0.74360559E+04                                 8.517944                            6.390562      -0.108651       1.993752                    0.999392      24.788200      71.146162       0.603081       0.457350      -1.031025       0.063659      -0.043757      -0.079041       0.110520      -0.009249      -0.034672       0.030727      -0.015518       0.055710      -0.040644      -0.015896       0.056539              9.862510      10.785266      -2.583367      -2.914693       6.168378      -0.231392      12.633884          -0.000006
          262              C       1.546643      17.795691      12.882821      -0.313534      39.030966 0.52274118E+03  0.12933044E+05                                 9.990249                            7.632572      -0.152509       1.899547                    0.999142      32.761720      98.194325       0.592387       0.417914      -1.057997      -0.017575      -0.000763       0.053022       0.055865      -0.001680       0.028527      -0.011795      -0.036479      -0.032635      -0.041156       0.010241       0.030914             11.509642      11.505931      -1.971567      -4.333765       6.520793       0.359929      16.502203          -0.000007
          263              C       0.545874       0.415107      13.673871       0.128402      34.786283 0.40891434E+03  0.94602872E+04                                 9.398196                            6.850208      -0.200094       1.949008                    0.999319      26.427843      75.182114       0.615216       0.430335      -1.056289       0.027294      -0.017220       0.019443       0.037677      -0.015430      -0.004761       0.001544       0.017220       0.048240      -0.025738       0.007007       0.018731             11.238837      10.092677      -2.246526      -3.718666       6.236059       0.297204      17.387776           0.000006
          264              C       0.417172       0.167121      15.065029      -0.309020      40.723134 0.51357199E+03  0.12635249E+05                                10.293613                            7.569722      -0.060391       1.934630                    0.999125      32.266097      96.069106       0.595023       0.418398      -1.058934       0.053793       0.012432      -0.029319       0.062513      -0.017639       0.036482       0.016610      -0.005446       0.024267      -0.048864       0.010881       0.037984             12.259952      10.093492      -2.233572      -3.738382       6.700478       0.281486      19.985887          -0.000012
          265              O       4.258261      16.106511       8.837942      -0.652956      58.359749 0.82495040E+03  0.21984120E+05                                12.063197                            8.948337       0.188465       2.073296                    0.995844      30.534805      83.414743       0.631447       0.363989      -1.139599      -0.002206      -0.056408      -0.163936       0.173383       0.005469       0.010767       0.016979      -0.115258      -0.256409      -0.088435      -0.013820       0.102256             15.159579       9.338342       3.074307       0.529263      26.252683       4.953878       9.887712          -0.000014
          266              O       0.855425       9.727161       9.354268      -0.693128      74.853393 0.97835551E+03  0.27478919E+05                                14.548650                            9.965543      -0.584639       1.801140                    0.997228      32.817826      95.066777       0.572884       0.380659      -1.115797       0.121756       0.054945      -0.024191       0.135752       0.057963      -0.047248       0.032351       0.009528      -0.048654      -0.091819       0.022766       0.069052             19.280180      25.323231       9.831633      -3.991721      18.860962      -3.941675      13.656348          -0.000013
          267              O       6.214310       9.552852      17.145920      -0.600483      54.608404 0.74947519E+03  0.19565286E+05                                11.607677                            8.604777       0.046062       2.041189                    0.996427      29.456085      80.525419       0.633321       0.370470      -1.130760      -0.076680       0.180306      -0.107193       0.223340       0.006864       0.002700       0.005069       0.035203       0.159038      -0.045603      -0.007824       0.053427             14.343752       8.982701      -1.267794       2.457281       8.160132      -3.106924      25.888422          -0.000001
          268              O       2.922423       8.494419      10.780497      -0.621230      50.153189 0.70611772E+03  0.18176137E+05                                10.882222                            8.298879       0.126691       2.049808                    0.999094      29.791575      81.094869       0.650562       0.365757      -1.133430       0.199323       0.089021      -0.015913       0.218878      -0.031290       0.044056       0.008118       0.029620       0.007472      -0.055876      -0.001529       0.057405             12.927531      18.976168       3.330063       6.182973       8.060572       2.594712      11.745853          -0.000001
          269              O       1.289239       1.863489      18.579942      -0.652957      58.359831 0.82495151E+03  0.21984159E+05                                12.063212                            8.948346       0.188459       2.073294                    0.995844      30.534817      83.414815       0.631446       0.363989      -1.139598       0.002206       0.056407      -0.163936       0.173383       0.005469      -0.010767      -0.016979      -0.115258      -0.256408      -0.088435      -0.013820       0.102255             15.159598       9.338355       3.074315      -0.529264      26.252712      -4.953887       9.887728          -0.000014
          270              O       4.692076       8.242839      19.096268      -0.693136      74.854019 0.97836333E+03  0.27479197E+05                                14.548735                            9.965590      -0.584651       1.801137                    0.997228      32.817940      95.067253       0.572882       0.380660      -1.115797      -0.121755      -0.054946      -0.024192       0.135752       0.057965       0.047249      -0.032351       0.009532      -0.048659      -0.091821       0.022765       0.069056             19.280301      25.323461       9.831711       3.991733      18.861046       3.941649      13.656397          -0.000012
          271              O      10.428191       8.417148       7.403920      -0.600485      54.608230 0.74947279E+03  0.19565203E+05                                11.607644                            8.604757       0.046067       2.041192                    0.996427      29.456048      80.525220       0.633323       0.370470      -1.130760       0.076680      -0.180305      -0.107193       0.223339       0.006862      -0.002700      -0.005069       0.035203       0.159041      -0.045603      -0.007825       0.053428             14.343708       8.982670      -1.267786      -2.457248       8.160103       3.106899      25.888350          -0.000001
          272              O       2.625077       9.475581       1.038497      -0.621242      50.152865 0.70611536E+03  0.18176051E+05                                10.882153                            8.298850       0.126699       2.049812                    0.999094      29.791564      81.094625       0.650565       0.365756      -1.133432      -0.199324      -0.089020      -0.015912       0.218878      -0.031285      -0.044057      -0.008121       0.029628       0.007476      -0.055874      -0.001531       0.057405             12.927423      18.975930       3.330019      -6.182918       8.060533      -2.594701      11.745808           0.000000
          273              O       6.836739       7.121511       0.904058      -0.652954      58.360082 0.82495486E+03  0.21984277E+05                                12.063259                            8.948373       0.188452       2.073291                    0.995844      30.534855      83.415051       0.631444       0.363990      -1.139598       0.002207      -0.056407       0.163939       0.173386      -0.005468       0.010767      -0.016978      -0.115255      -0.256409      -0.088435      -0.013819       0.102254             15.159665       9.338387      -3.074331       0.529271      26.252825      -4.953933       9.887784          -0.000014
          274              O      10.239576       0.742161       0.387732      -0.693136      74.853530 0.97835731E+03  0.27478976E+05                                14.548662                            9.965551      -0.584643       1.801140                    0.997228      32.817837      95.066761       0.572884       0.380659      -1.115798      -0.121755       0.054947       0.024193       0.135752      -0.057964      -0.047249      -0.032348       0.009529      -0.048658      -0.091818       0.022763       0.069055             19.280191      25.323268      -9.831646      -3.991729      18.860963       3.941645      13.656342          -0.000012
          275              O       4.880691       0.567852      12.080080      -0.600487      54.608043 0.74947049E+03  0.19565122E+05                                11.607604                            8.604734       0.046070       2.041193                    0.996427      29.456019      80.525013       0.633325       0.370469      -1.130761       0.076679       0.180302       0.107195       0.223336      -0.006862       0.002701      -0.005068       0.035200       0.159046      -0.045602      -0.007827       0.053430             14.343649       8.982641       1.267779       2.457235       8.160078       3.106881      25.888228          -0.000001
          276              O       8.172577      17.479419      18.445503      -0.621241      50.152974 0.70611681E+03  0.18176099E+05                                10.882172                            8.298861       0.126699       2.049811                    0.999094      29.791587      81.094742       0.650564       0.365756      -1.133432      -0.199324       0.089020       0.015912       0.218878       0.031286       0.044056      -0.008120       0.029627       0.007474      -0.055874      -0.001531       0.057405             12.927448      18.975976      -3.330032       6.182926       8.060547      -2.594707      11.745821           0.000000
          277              O       9.805761      10.848489      10.646058      -0.652953      58.359809 0.82495061E+03  0.21984133E+05                                12.063220                            8.948348       0.188461       2.073295                    0.995844      30.534788      83.414781       0.631445       0.363990      -1.139598      -0.002206       0.056407       0.163939       0.173385      -0.005469      -0.010767       0.016978      -0.115252      -0.256414      -0.088437      -0.013817       0.102254             15.159615       9.338359      -3.074327      -0.529267      26.252751       4.953897       9.887733          -0.000014
          278              O       6.402925      17.227839      10.129732      -0.693131      74.853218 0.97835317E+03  0.27478828E+05                                14.548616                            9.965525      -0.584639       1.801142                    0.997228      32.817775      95.066487       0.572885       0.380659      -1.115798       0.121756      -0.054947       0.024192       0.135753      -0.057963       0.047248       0.032347       0.009528      -0.048657      -0.091817       0.022763       0.069054             19.280127      25.323163      -9.831608       3.991717      18.860912      -3.941651      13.656307          -0.000013
          279              O       0.666810      17.402148       2.338080      -0.600487      54.608184 0.74947268E+03  0.19565196E+05                                11.607630                            8.604751       0.046068       2.041192                    0.996427      29.456053      80.525178       0.633324       0.370469      -1.130761      -0.076679      -0.180303       0.107195       0.223337      -0.006862      -0.002700       0.005069       0.035201       0.159043      -0.045603      -0.007826       0.053429             14.343684       8.982667       1.267784      -2.457255       8.160095      -3.106890      25.888290          -0.000001
          280              O       8.469923       0.490581       8.703503      -0.621236      50.153019 0.70611637E+03  0.18176087E+05                                10.882181                            8.298860       0.126698       2.049811                    0.999094      29.791578      81.094744       0.650564       0.365756      -1.133431       0.199323      -0.089020       0.015912       0.218878       0.031287      -0.044056       0.008120       0.029627       0.007472      -0.055875      -0.001531       0.057406             12.927468      18.976037      -3.330043      -6.182936       8.060550       2.594706      11.745818          -0.000001
          281              O       6.836739       1.863489      10.646058      -0.652954      58.360020 0.82495396E+03  0.21984243E+05                                12.063243                            8.948362       0.188459       2.073293                    0.995844      30.534851      83.414981       0.631445       0.363989      -1.139598       0.002207       0.056407       0.163939       0.173385       0.005468       0.010767       0.016979      -0.115257      -0.256406      -0.088435      -0.013820       0.102255             15.159646       9.338374       3.074328       0.529272      26.252794       4.953927       9.887770          -0.000014
          282              O      10.239576       8.242839      10.129732      -0.693130      74.854008 0.97836211E+03  0.27479160E+05                                14.548741                            9.965587      -0.584654       1.801135                    0.997228      32.817929      95.067283       0.572882       0.380660      -1.115797      -0.121753      -0.054945       0.024193       0.135750       0.057965      -0.047249       0.032352       0.009533      -0.048657      -0.091821       0.022766       0.069055             19.280324      25.323525       9.831726      -3.991713      18.861052      -3.941655      13.656395          -0.000013
          283              O       4.880691       8.417148       2.338080      -0.600489      54.608172 0.74947263E+03  0.19565195E+05                                11.607629                            8.604752       0.046065       2.041191                    0.996427      29.456050      80.525169       0.633323       0.370469      -1.130761       0.076679      -0.180303       0.107194       0.223337       0.006862       0.002700       0.005069       0.035202       0.159045      -0.045603      -0.007826       0.053429             14.343683       8.982664      -1.267781       2.457241       8.160090      -3.106881      25.888295          -0.000001
          284              O       8.172577       9.475581       8.703503      -0.621239      50.153032 0.70611720E+03  0.18176114E+05                                10.882185                            8.298867       0.126696       2.049810                    0.999094      29.791587      81.094779       0.650564       0.365756      -1.133431      -0.199323      -0.089020       0.015912       0.218878      -0.031287       0.044056       0.008120       0.029626       0.007474      -0.055875      -0.001531       0.057405             12.927470      18.976028       3.330034       6.182944       8.060551       2.594706      11.745832          -0.000001
          285              O       9.805761      16.106511       0.904058      -0.652957      58.359950 0.82495336E+03  0.21984222E+05                                12.063231                            8.948358       0.188459       2.073294                    0.995844      30.534846      83.414941       0.631445       0.363989      -1.139598      -0.002207      -0.056407       0.163937       0.173384       0.005468      -0.010767      -0.016978      -0.115257      -0.256408      -0.088435      -0.013820       0.102255             15.159624       9.338367       3.074315      -0.529266      26.252759      -4.953901       9.887746          -0.000014
          286              O       6.402925       9.727161       0.387732      -0.693133      74.853403 0.97835587E+03  0.27478926E+05                                14.548647                            9.965544      -0.584639       1.801141                    0.997228      32.817818      95.066694       0.572884       0.380659      -1.115798       0.121756       0.054946       0.024192       0.135753       0.057963       0.047249      -0.032349       0.009528      -0.048656      -0.091818       0.022765       0.069053             19.280169      25.323212       9.831629       3.991732      18.860952       3.941659      13.656343          -0.000012
          287              O       0.666810       9.552852      12.080080      -0.600476      54.608328 0.74947267E+03  0.19565207E+05                                11.607673                            8.604766       0.046065       2.041190                    0.996427      29.456035      80.525295       0.633321       0.370470      -1.130759      -0.076681       0.180308       0.107192       0.223341       0.006864      -0.002700      -0.005070       0.035204       0.159032      -0.045603      -0.007822       0.053425             14.343756       8.982689      -1.267800      -2.457289       8.160138       3.106949      25.888440          -0.000002
          288              O       8.469923       8.494419      18.445503      -0.621237      50.153145 0.70611853E+03  0.18176160E+05                                10.882208                            8.298880       0.126692       2.049808                    0.999094      29.791602      81.094894       0.650562       0.365757      -1.133431       0.199324       0.089021       0.015913       0.218879      -0.031288      -0.044056      -0.008119       0.029624       0.007473      -0.055875      -0.001530       0.057405             12.927502      18.976083       3.330050      -6.182955       8.060568      -2.594713      11.745854           0.000000
          289              O       4.258261      10.848489      18.579942      -0.652957      58.359812 0.82495137E+03  0.21984155E+05                                12.063211                            8.948347       0.188461       2.073295                    0.995844      30.534814      83.414813       0.631446       0.363989      -1.139598      -0.002206       0.056407      -0.163937       0.173383      -0.005469       0.010767      -0.016979      -0.115256      -0.256412      -0.088436      -0.013819       0.102255             15.159596       9.338355      -3.074312       0.529263      26.252712      -4.953880       9.887721          -0.000014
          290              O       0.855425      17.227839      19.096268      -0.693137      74.853720 0.97836001E+03  0.27479074E+05                                14.548688                            9.965567      -0.584646       1.801139                    0.997228      32.817883      95.066962       0.572883       0.380659      -1.115798       0.121755      -0.054947      -0.024193       0.135752      -0.057964      -0.047249      -0.032349       0.009530      -0.048658      -0.091819       0.022764       0.069056             19.280228      25.323323      -9.831667      -3.991734      18.860996       3.941650      13.656365          -0.000012
          291              O       6.214310      17.402148       7.403920      -0.600483      54.608324 0.74947388E+03  0.19565240E+05                                11.607656                            8.604762       0.046068       2.041191                    0.996427      29.456072      80.525312       0.633323       0.370470      -1.130760      -0.076679      -0.180305      -0.107194       0.223339      -0.006863       0.002701      -0.005068       0.035202       0.159041      -0.045603      -0.007826       0.053428             14.343725       8.982682       1.267792       2.457274       8.160121       3.106924      25.888371          -0.000001
          292              O       2.922423       0.490581       1.038497      -0.621241      50.152854 0.70611483E+03  0.18176034E+05                                10.882151                            8.298847       0.126701       2.049812                    0.999094      29.791558      81.094604       0.650565       0.365756      -1.133432       0.199323      -0.089020      -0.015911       0.218878       0.031284       0.044056      -0.008120       0.029628       0.007475      -0.055873      -0.001531       0.057404             12.927422      18.975936      -3.330022       6.182915       8.060531      -2.594700      11.745800           0.000000
          293              O       1.289239       7.121511       8.837942      -0.652948      58.360021 0.82495295E+03  0.21984217E+05                                12.063263                            8.948371       0.188451       2.073291                    0.995844      30.534804      83.414951       0.631443       0.363991      -1.139597       0.002207      -0.056405      -0.163941       0.173387      -0.005468      -0.010767       0.016978      -0.115251      -0.256409      -0.088435      -0.013817       0.102252             15.159680       9.338383      -3.074342      -0.529277      26.252854       4.953960       9.887804          -0.000015
          294              O       4.692076       0.742161       9.354268      -0.693134      74.853750 0.97835964E+03  0.27479062E+05                                14.548691                            9.965563      -0.584649       1.801138                    0.997228      32.817881      95.066964       0.572883       0.380659      -1.115798      -0.121755       0.054946      -0.024192       0.135752      -0.057965       0.047249       0.032349       0.009532      -0.048660      -0.091820       0.022763       0.069057             19.280240      25.323378      -9.831680       3.991715      18.860994      -3.941641      13.656350          -0.000013
          295              O      10.428191       0.567852      17.145920      -0.600487      54.608305 0.74947442E+03  0.19565256E+05                                11.607651                            8.604764       0.046066       2.041191                    0.996427      29.456082      80.525318       0.633323       0.370469      -1.130761       0.076679       0.180304      -0.107194       0.223338      -0.006862      -0.002700       0.005069       0.035202       0.159042      -0.045603      -0.007826       0.053429             14.343711       8.982680       1.267786      -2.457253       8.160110      -3.106900      25.888343          -0.000001
          296              O       2.625077      17.479419      10.780497      -0.621240      50.152714 0.70611260E+03  0.18175959E+05                                10.882125                            8.298829       0.126704       2.049814                    0.999094      29.791524      81.094435       0.650567       0.365756      -1.133432      -0.199323       0.089020      -0.015911       0.218877       0.031284      -0.044057       0.008121       0.029630       0.007475      -0.055873      -0.001532       0.057405             12.927391      18.975890      -3.330013      -6.182900       8.060514       2.594692      11.745769          -0.000001

******************************************************
Auxiliary information for the entire system
The total spin magnetic moment of the unit cell is   -0.002911
The total net atomic charge of the unit cell is   -0.000001
Accuracy of reproducing the electrostatic potential in the unit cell:
  The inner radius (bohr) =    5.0000
  The outer radius (bohr) =   12.0000
  Valid grid points have density less than (e/(bohr^3)) =    0.0001
  The number of valid grid points were=        45032
  The rms potential error without charges in kcal/mol is=      6.97943
  The rms potential error with partial charges in kcal/mol is=      1.73644
  The RRMSE value at monopole order=      0.24879
  The rms potential error with partial charges and cloud penetration in kcal/mol is=      1.73831
  The RRMSE value at monopole order with cloud penetration is=      0.24906
  The rms potential error with partial charges and atomic dipoles in kcal/mol is=      0.26806
  The RRMSE value at dipole order=      0.03841
  The rms potential error with partial charges, atomic dipoles and cloud penetration in kcal/mol is=      0.26434
  The RRMSE value at dipole order with cloud penetration=      0.03787

******************************************************
The electron densities and ab initio electrostatic potential were computed in VASP using the PBE functional and
projector augmented wave method. See the main text of the journal article for a description of computational details.
The atomic charges, dipoles, and quadrupoles were computed with the DDEC6 method as described in
(a) T. A. Manz and N. Gabaldon Limas, RSC Adv. 6 (2016) 47771-47801 DOI: 10.1039/c6ra04656h
(b) N. Gabaldon Limas and T. A. Manz, RSC Adv. 8 (2018) 2678-2707 DOI: 10.1039/c7ra11829e.
For each atom in the material, the electron cloud parameters were fit to the spherically averaged atom-in-material
electron density using radial positions for which this density was between 10^-4 and 10^-2 electrons per cubic bohr.
The polarizabilities, dispersion coefficients, and quantum Drude oscillator (QDO) parameters were fit using the MCLF method.
The magnetic structure of the system was optimized in VASP from the default ferromagnetic initial guess using spin polarization.
The atomic spin moments (ASMs) were computed on this optimized magnetic structure using the DDEC6 partition as inputs
to the method of T. A. Manz and D. S. Sholl, J. Chem. Theory Comput. 7 (2011) 4146-4164 DOI: 10.1021/ct200539n.
The RMSE and RRMSE were computed using a uniform grid with Ewald summation.
