# Supplementary material for: A collection of forcefield precursors for metal–organic frameworks
Source: RSC Adv. 2019 Nov 13;9(63):36492–507. doi: 10.1039/c9ra07327b (PMC9075174; doi:10.1039/c9ra07327b)
Supplement: RA-009-C9RA07327B-s4806 [file RA-009-C9RA07327B-s4806.xyz]

  152
jmolscript: load "" {1 1 1} spacegroup "x,y,z" unitcell [{      9.086200     0.000000     0.000000 }, {      1.799198    10.577979     0.000000 }, {      0.908302     0.035171    19.528456 }]
Co     9.576334     7.944044    15.201731     0.979410
Co     3.423865     8.119276    14.119660     0.952314
Co    10.392595     8.051320    11.510072     1.114471
Co     2.689740     7.902377    17.791986     1.118622
Co     2.217366     2.669106     4.326725     0.979412
Co     8.369835     2.493874     5.408796     0.952448
Co     1.401105     2.561830     8.018384     1.114203
Co     9.103960     2.710773     1.736470     1.118721
Co     1.353750     5.306575     9.764228     1.064519
Co     0.000000     0.000000     0.000000     1.048959
Co     0.899599     5.288990     0.000000     1.084029
Co     0.454151     0.017586     9.764228     1.088244
H     10.592897     9.364623    13.474635     0.452047
H      2.438925     6.692510    15.759464     0.463222
H      9.279194     2.802720    16.198854     0.144010
H      1.048125     1.504423    16.575753     0.144982
H      6.236900     8.949193    10.695735     0.152096
H      5.595108    10.407742    10.609810     0.152204
H      7.632286     5.359784    18.751223     0.148533
H      6.845888     6.738846    18.581326     0.147067
H      6.005214     8.852182     8.516360     0.130491
H      4.441298     8.636855     8.774135     0.140026
H      8.290822     9.852526    18.903545     0.102472
H      6.093649     9.169101     0.060538     0.094300
H      7.634880     7.333296     0.943224     0.142619
H      6.119928     6.910666     1.214670     0.129753
H      6.143402     6.719751     9.740794     0.092422
H      4.852110     6.052418    10.404761     0.103199
H      6.937986     9.381764    17.118645     0.136770
H      4.908949     0.376053    17.329552     0.137567
H      7.442604     1.626903    16.450771     0.147301
H      7.771922     1.487972    18.013048     0.139106
H      6.424703     4.895843    11.943604     0.137122
H      6.215405     6.463964    12.201379     0.140222
H      3.682825     3.957502    11.314787     0.138973
H      3.989367     3.800599    12.882922     0.147891
H      1.227021     3.831977    12.685685     0.150084
H      2.095290     2.554924    13.111405     0.143194
H      1.200803     1.248527     6.053821     0.452033
H      9.354775     3.920640     3.768992     0.463245
H      2.514506     7.810430     3.329602     0.144007
H      1.659375     9.108727     2.952703     0.144978
H      5.556800     1.663957     8.832721     0.152094
H      6.198592     0.205408     8.918646     0.152197
H      4.161414     5.253366     0.777233     0.148538
H      4.947812     3.874304     0.947130     0.147070
H      5.788486     1.760968    11.012096     0.130497
H      7.352402     1.976295    10.754321     0.140032
H      3.502878     0.760624     0.624911     0.102469
H      5.700051     1.444049    19.467918     0.094302
H      4.158820     3.279854    18.585232     0.142620
H      5.673772     3.702484    18.313786     0.129754
H      5.650298     3.893399     9.787662     0.092421
H      6.941590     4.560732     9.123695     0.103196
H      4.855714     1.231386     2.409811     0.136771
H      6.884751    10.237097     2.198904     0.137568
H      4.351096     8.986247     3.077685     0.147302
H      4.021778     9.125178     1.515408     0.139109
H      5.368997     5.717307     7.584852     0.137107
H      5.578295     4.149186     7.327077     0.140214
H      8.110875     6.655648     8.213669     0.138974
H      7.804333     6.812551     6.645534     0.147891
H      1.480479     6.781173     6.842771     0.150090
H      9.698410     8.058226     6.417051     0.143198
C      9.427775     2.118528    16.898949    -0.308830
C      7.458574     5.424235     1.677299     0.664442
C      9.909457     2.798835    18.153067     0.696267
C      8.046582     6.028737    11.352087     0.677580
C      5.421166     9.448008    10.437179    -0.319042
C      3.101771    -0.019071     8.205857     0.663765
C      1.565929     2.537583    11.118331     0.703182
C      7.702831     6.339525    18.873862    -0.321433
C     10.146934    10.421229    16.923751     0.692094
C      2.975149     5.550447    12.434940     0.686687
C      5.102778     9.820128    17.947823     0.674827
C      5.196376     9.261209     8.914545    -0.335699
C      7.328134     9.992484    19.086332    -0.148186
C      6.982362     6.594780     0.846949    -0.335209
C      5.814869     5.918803    10.219827    -0.149777
C      8.810907     6.860448    17.969304     0.703676
C      6.574586    10.063045    17.738478    -0.337029
C      8.121661     1.318142    17.102631    -0.322111
C      4.287321     9.002174    11.333535     0.702145
C      6.568559     5.797456    11.561041    -0.338634
C      3.311593     4.092420    12.222861    -0.322192
C      1.958579     3.231692    12.400570    -0.319268
C      2.365925     8.494622     2.629507    -0.308830
C      4.335126     5.188915    17.851157     0.664436
C      1.884243     7.814315     1.375389     0.696263
C      3.747118     4.584413     8.176369     0.677546
C      6.372534     1.165142     9.091277    -0.319034
C      6.892731     0.054242    11.322599     0.663788
C     10.227771     8.075567     8.410125     0.703201
C      4.090869     4.273625     0.654594    -0.321434
C      1.646766     0.191921     2.604705     0.692091
C      8.818551     5.062703     7.093516     0.686675
C      6.690922     0.793022     1.580633     0.674832
C      6.597324     1.351941    10.613911    -0.335699
C      4.465566     0.620666     0.442124    -0.148187
C      4.811338     4.018370    18.681507    -0.335213
C      5.978831     4.694347     9.308629    -0.149779
C      2.982793     3.752702     1.559152     0.703686
C      5.219114     0.550105     1.789978    -0.337029
C      3.672039     9.295008     2.425825    -0.322114
C      7.506379     1.610976     8.194921     0.702132
C      5.225141     4.815694     7.967415    -0.338633
C      8.482107     6.520730     7.305595    -0.322188
C      9.835121     7.381458     7.127886    -0.319269
O     10.599020     8.571249    13.459988    -0.970271
O      7.025267     5.300457     2.843148    -0.555133
O      2.396978     7.461700    15.854763    -0.986604
O      3.833235     0.388657     7.295441    -0.543700
O      9.602843     9.858841    15.949671    -0.550766
O      1.080134     1.381578    11.211677    -0.567429
O      8.558394     7.088440    11.822332    -0.585062
O      3.436199     6.135099    13.437335    -0.540302
O      4.612336     8.712981    17.564089    -0.586066
O     10.011007     6.849621    18.418068    -0.628036
O      4.582555     8.648846    12.495087    -0.553126
O     10.399261     3.964348    18.052495    -0.561440
O      2.666188     0.145563    18.565117    -0.581915
O      8.483765     7.264599    16.834701    -0.562687
O     10.915024     9.830383    17.768161    -0.632346
O      1.647042     3.195704    10.038212    -0.618693
O      2.193677     6.103192    11.578812    -0.632853
O      2.075919     0.644936     8.632163    -0.647672
O      8.343418     4.649004     1.165068    -0.643273
O      3.089466     9.034140    10.875202    -0.630976
O      8.677824     5.141130    10.700813    -0.579541
O      9.805053     2.169311    19.253105    -0.614689
O      1.194680     2.041901     6.068468    -0.970236
O      4.768433     5.312693    16.685308    -0.555132
O      9.396722     3.151450     3.673693    -0.986677
O      7.960465    10.224493    12.233015    -0.543698
O      2.190857     0.754309     3.578785    -0.550730
O     10.713566     9.231572     8.316779    -0.567412
O      3.235306     3.524710     7.706124    -0.585055
O      8.357501     4.478051     6.091121    -0.540302
O      7.181364     1.900169     1.964367    -0.586086
O      1.782693     3.763529     1.110388    -0.628045
O      7.211145     1.964304     7.033369    -0.553176
O      1.394439     6.648802     1.475961    -0.561447
O      9.127512    10.467587     0.963339    -0.581909
O      3.309935     3.348551     2.693755    -0.562691
O      0.878676     0.782767     1.760295    -0.632333
O     10.146658     7.417446     9.490244    -0.618724
O      9.600023     4.509958     7.949644    -0.632812
O      9.717781     9.968214    10.896293    -0.647710
O      3.450282     5.964146    18.363388    -0.643270
O      8.704234     1.579010     8.653254    -0.630950
O      3.115876     5.472020     8.827643    -0.579559
O      1.988647     8.443839     0.275351    -0.614674

The following XYZ coordinates are in angstroms. Other properties are in atomic units.
The sperically averaged electron density of each atom fit to a function of the form exp(a - br)
eigen_1, eigen_2 and eigen_3 are the three eigenvalues of traceless quadrupole moment tensor
  atom number  atomic symbol              X              Y              Z     net charge C6 coefficient C8 coefficient C10 coefficient fluctuating dipole atomic polarizability isotropic forcefield polarizability              a              b squared Pearson coefficient          <r^3>          <r^4>         wp_QDO          m_QDO          q_QDO       dipole_x       dipole_y       dipole_z         dipole            Qxy            Qxz            Qyz     Q(x^2-y^2)  Q(3z^2 - R^2)        eigen_1        eigen_2        eigen_3 static polarizability      alpha(xx)      alpha(xy)      alpha(xz)      alpha(yy)      alpha(yz)      alpha(zz) atomic spin moment
            1             Co       9.576334       7.944044      15.201731       0.979410      91.214586 0.19820956E+04  0.63196795E+05                                15.552406                           13.675691       0.437017       2.032724                    0.997167      43.984478     115.406641       0.542913       0.353839      -1.194284      -0.039005       0.022769      -0.062319       0.076964      -0.042052       0.002683      -0.005446       0.181544      -0.010222      -0.098572      -0.003308       0.101880             17.477026      13.418431       0.808019      -3.757947      12.062793      -0.611766      26.949854           2.615124
            2             Co       3.423865       8.119276      14.119660       0.952314      95.140589 0.20923805E+04  0.67677333E+05                                16.038989                           14.081151       0.419478       2.015857                    0.997602      44.915216     119.012992       0.532889       0.355359      -1.192035       0.044569      -0.036776       0.062696       0.085262      -0.054805       0.010516      -0.012459       0.198867      -0.031112      -0.109261      -0.010819       0.120080             18.088490      13.945489       0.822896      -4.317614      12.237991      -0.778375      28.081990           2.608969
            3             Co      10.392595       8.051320      11.510072       1.114471      80.076516 0.15812412E+04  0.47944544E+05                                15.415830                           13.185678       0.465992       2.059455                    0.994439      42.750389     111.630672       0.489922       0.412323      -1.142345      -0.016061       0.006666       0.009302       0.019721      -0.027866      -0.085296       0.059228       0.073789       0.095363      -0.086950      -0.046017       0.132966             17.477658      15.133886       1.329381       1.162558      19.575502       0.577438      17.723587           2.924226
            4             Co       2.689740       7.902377      17.791986       1.118622      80.710549 0.15787936E+04  0.47854066E+05                                15.499851                           13.181667       0.469296       2.061733                    0.994580      42.653113     111.374987       0.489628       0.412712      -1.142022       0.015316      -0.014561      -0.005206       0.021765      -0.026521      -0.058591       0.066863       0.102662       0.166693      -0.106714      -0.017470       0.124184             17.598376      15.197207       1.241837       1.353718      19.503088       0.739541      18.094833           2.919986
            5             Co       2.217366       2.669106       4.326725       0.979412      91.212793 0.19820577E+04  0.63195234E+05                                15.552149                           13.675516       0.437005       2.032728                    0.997166      43.984288     115.405525       0.542920       0.353836      -1.194287       0.039020      -0.022723       0.062349       0.076982      -0.042002       0.002761      -0.005213       0.181104      -0.009844      -0.098391      -0.003208       0.101599             17.476687      13.418230       0.807989      -3.757765      12.062639      -0.611735      26.949191           2.615038
            6             Co       8.369835       2.493874       5.408796       0.952448      95.135084 0.20922097E+04  0.67670019E+05                                16.037840                           14.080120       0.419728       2.015943                    0.997601      44.915168     119.008933       0.532937       0.355336      -1.192062      -0.044546       0.036795      -0.062713       0.085271      -0.054779       0.010534      -0.012344       0.198653      -0.030949      -0.109160      -0.010787       0.119947             18.087214      13.944485       0.822857      -4.317450      12.237205      -0.778370      28.079951           2.609192
            7             Co       1.401105       2.561830       8.018384       1.114203      80.065054 0.15809819E+04  0.47936015E+05                                15.416318                           13.186147       0.465622       2.059310                    0.994444      42.748893     111.635848       0.489814       0.412420      -1.142247       0.016066      -0.006673      -0.009305       0.019729      -0.027953      -0.085236       0.059309       0.073954       0.095207      -0.087017      -0.045979       0.132995             17.478173      15.134306       1.329417       1.162598      19.576110       0.577466      17.724103           2.923500
            8             Co       9.103960       2.710773       1.736470       1.118721      80.710518 0.15787856E+04  0.47853551E+05                                15.499547                           13.181396       0.469363       2.061767                    0.994579      42.652624     111.371789       0.489648       0.412697      -1.142037      -0.015316       0.014562       0.005208       0.021766      -0.026723      -0.058656       0.066869       0.102452       0.166293      -0.106597      -0.017642       0.124239             17.598039      15.196967       1.241839       1.353689      19.502676       0.739539      18.094473           2.920109
            9             Co       1.353750       5.306575       9.764228       1.064519      72.568553 0.14753217E+04  0.44008876E+05                                14.353548                           12.728346       0.579923       2.087922                    0.993594      43.257330     112.408105       0.498614       0.411802      -1.141548      -0.000000       0.000001      -0.000000       0.000001       0.042957      -0.007154       0.015121       0.114583       0.021816      -0.078461       0.010422       0.068040             15.835850      16.217579      -0.547285      -0.147983      17.061825       1.947110      14.228145           2.913623
           10             Co       0.000000       0.000000       0.000000       1.048959      71.792466 0.14514050E+04  0.43161636E+05                                14.304099                           12.660033       0.565066       2.081902                    0.993081      43.485777     113.192735       0.497376       0.414107      -1.138828      -0.000002       0.000000      -0.000003       0.000004       0.051048      -0.003033       0.020500       0.127101       0.042399      -0.092466       0.017751       0.074715             15.789831      16.222850      -0.263230       0.007600      16.951635       2.172454      14.195008           2.898326
           11             Co       0.899599       5.288990       0.000000       1.084029      71.528830 0.14505716E+04  0.43080329E+05                                14.239175                           12.622321       0.603680       2.100982                    0.993569      42.849538     111.039200       0.500721       0.411880      -1.141696       0.000001       0.000001      -0.000001       0.000002       0.023934      -0.014716      -0.023740      -0.033898       0.458652      -0.105788      -0.050918       0.156707             15.748786      15.106017       0.326053      -0.023765      19.457265      -2.025494      12.683075           2.915751
           12             Co       0.454151       0.017586       9.764228       1.088244      74.634142 0.14708713E+04  0.43787296E+05                                14.578209                           12.667304       0.612828       2.105426                    0.993492      42.696210     110.378356       0.502930       0.409096      -1.144886      -0.000002      -0.000000       0.000002       0.000003       0.038058      -0.002962      -0.030079      -0.039346       0.449537      -0.118427      -0.036026       0.154453             16.321447      16.308897       1.353696      -0.290742      19.846359      -2.531303      12.809083           2.920312
           13              H      10.592897       9.364623      13.474635       0.452047       0.338644 0.20267768E+01  0.14790211E+02                                 0.975681                            0.979186      -1.379373       2.447867                    0.999861       2.118712       5.955180       0.473131       1.774010      -0.623580      -0.003301       0.032540      -0.001627       0.032748       0.001261      -0.000689      -0.000842      -0.024549      -0.023183      -0.008855      -0.007380       0.016235              0.975023       0.888911      -0.019200      -0.002618       1.047337      -0.001710       0.988820           0.000731
           14              H       2.438925       6.692510      15.759464       0.463222       0.314895 0.18380070E+01  0.13122869E+02                                 0.938572                            0.939828      -1.430383       2.430374                    0.999869       2.075116       5.818434       0.476040       1.802109      -0.619524       0.002104      -0.030131      -0.000509       0.030209       0.003584      -0.000693       0.000105      -0.021584      -0.018113      -0.008548      -0.005842       0.014390              0.939865       0.859489      -0.026429      -0.009189       1.001804       0.015371       0.958302           0.000757
           15              H       9.279194       2.802720      16.198854       0.144010       0.966596 0.70698787E+01  0.65893975E+02                                 1.498380                            1.461400      -0.712207       2.543948                    0.999884       3.028312       7.712001       0.580116       1.132810      -0.746411      -0.010552       0.019982      -0.017562       0.028619      -0.000778       0.005258      -0.006320      -0.002773      -0.001365      -0.007965      -0.000782       0.008747              1.502009       1.260393      -0.027082       0.056291       1.603520      -0.337554       1.642114           0.000584
           16              H       1.048125       1.504423      16.575753       0.144982       1.061553 0.84811386E+01  0.84141406E+02                                 1.705641                            1.691187      -0.861687       2.473950                    0.998953       3.379536       9.384907       0.488191       1.264621      -0.713947       0.018068      -0.022120      -0.009462       0.030087      -0.003949      -0.003545       0.007403       0.007757      -0.028977      -0.013549       0.001270       0.012279              1.696682       1.765689      -0.293303      -0.154937       1.786544       0.147717       1.537813          -0.000183
           17              H       6.236900       8.949193      10.695735       0.152096       0.894946 0.66343910E+01  0.63181301E+02                                 1.635597                            1.583374      -1.083129       2.381139                    0.995265       3.574531      10.398333       0.453859       1.417089      -0.679848       0.026758      -0.015851       0.007251       0.031934      -0.008630      -0.001881      -0.005974       0.009552      -0.000286      -0.012773       0.002624       0.010150              1.666478       1.966432      -0.307401       0.150008       1.681880      -0.095647       1.351124           0.000348
           18              H       5.595108      10.407742      10.609810       0.152204       0.922159 0.70511767E+01  0.67700455E+02                                 1.630006                            1.602220      -0.931878       2.452543                    0.996618       3.449169       9.844500       0.467264       1.365256      -0.691083       0.008454       0.030101      -0.002025       0.031331       0.004166      -0.003979       0.001405      -0.024769      -0.005999      -0.013561      -0.000541       0.014102              1.646538       1.514017       0.170678       0.016507       2.091930       0.039979       1.333669          -0.000410
           19              H       7.632286       5.359784      18.751223       0.148533       0.926931 0.70726540E+01  0.67859125E+02                                 1.624290                            1.595505      -0.885011       2.468058                    0.997365       3.453894       9.807629       0.472971       1.349725      -0.694075      -0.004853      -0.029721       0.004596       0.030464       0.002895      -0.003170       0.002923      -0.024516      -0.000987      -0.013380       0.000129       0.013250              1.640136       1.483537       0.104245       0.000229       2.115370       0.022819       1.321502          -0.000409
           20              H       6.845888       6.738846      18.581326       0.147067       0.884536 0.65251264E+01  0.61701294E+02                                 1.606140                            1.557733      -0.985784       2.426655                    0.996087       3.500507      10.049774       0.464486       1.394532      -0.684594      -0.027212       0.014581      -0.006255       0.031499      -0.005898      -0.000200      -0.004275       0.010805      -0.003873      -0.009361       0.000460       0.008901              1.631635       1.989258      -0.236663       0.164439       1.556462      -0.101003       1.349186           0.000373
           21              H       6.005214       8.852182       8.516360       0.130491       1.024854 0.77623131E+01  0.75622170E+02                                 1.682762                            1.628798      -0.916970       2.438546                    0.998286       3.470606       9.674791       0.490539       1.281665      -0.708752       0.023236      -0.006373      -0.008725       0.025625      -0.006136      -0.001648       0.004854       0.017366       0.001679      -0.012282       0.001001       0.011281              1.705837       1.984774      -0.321372      -0.245704       1.675082       0.097388       1.457655           0.000608
           22              H       4.441298       8.636855       8.774135       0.140026       1.051217 0.83449028E+01  0.83460480E+02                                 1.762635                            1.730512      -1.067314       2.373118                    0.996082       3.662437      10.623898       0.455080       1.345734      -0.694471      -0.023390      -0.019839      -0.000097       0.030670       0.012275       0.005736       0.000906       0.000888       0.008205      -0.014337       0.001163       0.013174              1.772154       1.976243       0.364320       0.051291       1.897264       0.029425       1.442955          -0.000253
           23              H       8.290822       9.852526      18.903545       0.102472       0.942664 0.71208840E+01  0.68839720E+02                                 1.664339                            1.616332      -1.061750       2.357532                    0.994000       3.829610      11.126303       0.460514       1.375809      -0.686732       0.033028      -0.002466      -0.006280       0.033710      -0.005254      -0.003922       0.003243       0.009390      -0.007338      -0.006563      -0.003627       0.010190              1.698044       2.277491      -0.066391      -0.157425       1.429184       0.046810       1.387457           0.000036
           24              H       6.093649       9.169101       0.060538       0.094300       0.929330 0.72373954E+01  0.69775198E+02                                 1.610092                            1.598540      -0.874778       2.446620                    0.996273       3.697101      10.491395       0.479834       1.324025      -0.698073      -0.012208      -0.021553       0.012438       0.027717       0.005958      -0.000234      -0.001272      -0.011860       0.000262      -0.008458      -0.000093       0.008551              1.612331       1.474466       0.160025      -0.107821       1.933267      -0.229159       1.429261           0.000086
           25              H       7.634880       7.333296       0.943224       0.142619       1.016766 0.80417125E+01  0.79837150E+02                                 1.737559                            1.709476      -1.061955       2.380190                    0.995521       3.648154      10.608348       0.452732       1.362726      -0.690998       0.022585       0.022298      -0.001471       0.031772       0.013490       0.004143       0.002306      -0.002508       0.005363      -0.014587       0.000306       0.014282              1.746663       1.823455       0.352051       0.021088       2.000006      -0.003549       1.416529          -0.000212
           26              H       6.119928       6.910666       1.214670       0.129753       1.031421 0.78827041E+01  0.77404623E+02                                 1.714213                            1.660321      -0.978900       2.408344                    0.997581       3.570304      10.125490       0.475635       1.311416      -0.701844      -0.024580       0.004110       0.008110       0.026207      -0.005440      -0.002932       0.003308       0.020597      -0.001918      -0.011913      -0.001048       0.012961              1.737005       2.125683      -0.253179      -0.237140       1.619052       0.060702       1.466281           0.000567
           27              H       6.143402       6.719751       9.740794       0.092422       0.941019 0.73254391E+01  0.70899521E+02                                 1.628286                            1.611693      -0.908567       2.429981                    0.995907       3.739556      10.662823       0.475920       1.329726      -0.696717       0.011709       0.022817      -0.012157       0.028381       0.005755       0.000237      -0.002556      -0.009982      -0.002855      -0.007407      -0.001210       0.008617              1.635194       1.482755       0.162896      -0.104603       1.986177      -0.215335       1.436651           0.000074
           28              H       4.852110       6.052418      10.404761       0.103199       0.940868 0.71061219E+01  0.68734316E+02                                 1.668923                            1.620022      -1.091927       2.344755                    0.993530       3.847662      11.220631       0.457220       1.384970      -0.684866      -0.032925       0.002517       0.005855       0.033536      -0.005616      -0.004552       0.003370       0.009321      -0.005972      -0.006760      -0.003971       0.010731              1.704453       2.279873      -0.057802      -0.154453       1.436723       0.043731       1.396762           0.000124
           29              H       6.937986       9.381764      17.118645       0.136770       1.142447 0.89792152E+01  0.91236620E+02                                 1.843896                            1.778320      -1.272403       2.274343                    0.994517       3.724990      10.802808       0.456418       1.320726      -0.699478       0.008318      -0.021880      -0.014488       0.027529      -0.001907       0.001518       0.005570      -0.003293       0.018108      -0.006919      -0.002116       0.009036              1.864778       1.823207      -0.289031      -0.249281       1.935838       0.378898       1.835291           0.000518
           30              H       4.908949       0.376053      17.329552       0.137567       1.062354 0.84082514E+01  0.82919817E+02                                 1.684079                            1.666254      -0.690986       2.548030                    0.999679       3.322960       9.085631       0.501586       1.238249      -0.720477       0.005096       0.021977      -0.005635       0.023253      -0.000394       0.002695      -0.006383      -0.008466      -0.001489      -0.006561      -0.002548       0.009109              1.674895       1.519040       0.124806      -0.054294       1.984121      -0.232393       1.521524           0.000359
           31              H       7.442604       1.626903      16.450771       0.147301       1.018411 0.77241625E+01  0.74179562E+02                                 1.609010                            1.575621      -0.692910       2.560449                    0.999921       3.120520       8.274922       0.529163       1.205267      -0.729218      -0.014692       0.010420      -0.022189       0.028579      -0.000005       0.006944      -0.004426       0.001090       0.002472      -0.007944      -0.000642       0.008586              1.607605       1.716776      -0.128520       0.289123       1.447839      -0.141197       1.658201           0.000563
           32              H       7.771922       1.487972      18.013048       0.139106       0.930086 0.71679041E+01  0.69458874E+02                                 1.659544                            1.629971      -1.169054       2.325505                    0.995209       3.699352      10.786206       0.454749       1.389949      -0.684481      -0.006936       0.010026       0.026759       0.029406       0.004055      -0.010115       0.003467      -0.009117       0.019180      -0.014711       0.002894       0.011817              1.669920       1.618765       0.004320      -0.272628       1.448802       0.131356       1.942192          -0.000027
           33              H       6.424703       4.895843      11.943604       0.137122       1.066283 0.84315970E+01  0.83268676E+02                                 1.692236                            1.671459      -0.724035       2.533024                    0.999500       3.343333       9.169769       0.499139       1.242548      -0.719326      -0.004798      -0.021299       0.005182       0.022439      -0.000826       0.002414      -0.006085      -0.008789      -0.000333      -0.005999      -0.002989       0.008988              1.686417       1.531355       0.141336      -0.055408       2.010619      -0.222059       1.517278           0.000202
           34              H       6.215405       6.463964      12.201379       0.140222       1.120895 0.87921957E+01  0.88888783E+02                                 1.827290                            1.765946      -1.198926       2.313837                    0.995164       3.655917      10.584180       0.455478       1.330113      -0.698073      -0.008650       0.021732       0.015795       0.028224      -0.001960       0.000919       0.005658      -0.004082       0.015499      -0.006498      -0.002155       0.008654              1.846379       1.786520      -0.256569      -0.235402       1.902322       0.373519       1.850295           0.000490
           35              H       3.682825       3.957502      11.314787       0.138973       0.946695 0.73077280E+01  0.71263669E+02                                 1.686770                            1.651598      -1.237191       2.293045                    0.994295       3.763715      11.062848       0.448707       1.399773      -0.682250       0.008756      -0.007439      -0.026102       0.028518       0.003439      -0.010029       0.003040      -0.007871       0.020409      -0.013915       0.001796       0.012119              1.701898       1.665014       0.013036      -0.301282       1.458939       0.114888       1.981741           0.000101
           36              H       3.989367       3.800599      12.882922       0.147891       1.024174 0.77641538E+01  0.74668216E+02                                 1.613701                            1.578624      -0.683647       2.561802                    0.999949       3.136175       8.325278       0.529139       1.203635      -0.729384       0.016551      -0.008078       0.023380       0.029763      -0.000798       0.007728      -0.003537       0.001511       0.002689      -0.007727      -0.001546       0.009273              1.614546       1.713332      -0.124004       0.287204       1.439169      -0.139132       1.691135           0.000529
           37              H       1.227021       3.831977      12.685685       0.150084       1.036840 0.82370562E+01  0.81129038E+02                                 1.678386                            1.666374      -0.875930       2.471280                    0.998922       3.344253       9.254632       0.491923       1.264167      -0.713980      -0.019919       0.021022       0.009672       0.030533      -0.004591      -0.003894       0.007693       0.008147      -0.027205      -0.013420       0.000497       0.012924              1.669337       1.749826      -0.290458      -0.128052       1.758999       0.120454       1.499186          -0.000194
           38              H       2.095290       2.554924      13.111405       0.143194       0.984906 0.72488000E+01  0.68051424E+02                                 1.522521                            1.484190      -0.764883       2.517942                    0.999766       3.063241       7.854177       0.572520       1.139579      -0.744574       0.008843      -0.019156       0.017546       0.027441      -0.001227       0.005446      -0.005524      -0.003460       0.001155      -0.007287      -0.001353       0.008640              1.526524       1.276090      -0.030678       0.061231       1.612690      -0.339899       1.690792           0.000586
           39              H       1.200803       1.248527       6.053821       0.452033       0.338662 0.20269190E+01  0.14791509E+02                                 0.975715                            0.979220      -1.379361       2.447864                    0.999861       2.118782       5.955430       0.473124       1.774008      -0.623580       0.003304      -0.032540       0.001630       0.032748       0.001261      -0.000688      -0.000842      -0.024550      -0.023183      -0.008854      -0.007381       0.016235              0.975056       0.888938      -0.019201      -0.002618       1.047379      -0.001710       0.988852           0.000729
           40              H       9.354775       3.920640       3.768992       0.463245       0.314887 0.18379475E+01  0.13122379E+02                                 0.938564                            0.939820      -1.430433       2.430360                    0.999869       2.075104       5.818445       0.476035       1.802136      -0.619520      -0.002102       0.030132       0.000509       0.030210       0.003585      -0.000693       0.000104      -0.021582      -0.018112      -0.008548      -0.005842       0.014390              0.939857       0.859484      -0.026428      -0.009189       1.001791       0.015370       0.958296           0.000757
           41              H       2.514506       7.810430       3.329602       0.144007       0.966588 0.70697965E+01  0.65892988E+02                                 1.498370                            1.461390      -0.712208       2.543949                    0.999884       3.028294       7.711931       0.580119       1.132809      -0.746412       0.010552      -0.019983       0.017562       0.028620      -0.000778       0.005258      -0.006321      -0.002774      -0.001366      -0.007965      -0.000782       0.008747              1.501999       1.260385      -0.027082       0.056291       1.603510      -0.337551       1.642102           0.000581
           42              H       1.659375       9.108727       2.952703       0.144978       1.061573 0.84813420E+01  0.84143919E+02                                 1.705661                            1.691206      -0.861708       2.473938                    0.998953       3.379572       9.385031       0.488189       1.264619      -0.713948      -0.018068       0.022119       0.009462       0.030087      -0.003949      -0.003545       0.007403       0.007758      -0.028978      -0.013549       0.001271       0.012279              1.696702       1.765709      -0.293309      -0.154940       1.786566       0.147720       1.537830          -0.000185
           43              H       5.556800       1.663957       8.832721       0.152094       0.894933 0.66342617E+01  0.63179774E+02                                 1.635585                            1.583362      -1.083126       2.381145                    0.995265       3.574491      10.398199       0.453859       1.417096      -0.679847      -0.026757       0.015853      -0.007255       0.031936      -0.008630      -0.001881      -0.005974       0.009551      -0.000283      -0.012773       0.002624       0.010149              1.666466       1.966414      -0.307398       0.150006       1.681869      -0.095647       1.351115           0.000347
           44              H       6.198592       0.205408       8.918646       0.152197       0.922172 0.70512944E+01  0.67701817E+02                                 1.630016                            1.602229      -0.931858       2.452547                    0.996618       3.449194       9.844564       0.467265       1.365248      -0.691084      -0.008454      -0.030099       0.002023       0.031329       0.004165      -0.003978       0.001404      -0.024769      -0.005996      -0.013561      -0.000540       0.014101              1.646549       1.514026       0.170681       0.016507       2.091945       0.039979       1.333675          -0.000411
           45              H       4.161414       5.253366       0.777233       0.148538       0.926927 0.70726165E+01  0.67858674E+02                                 1.624284                            1.595500      -0.885014       2.468058                    0.997365       3.453883       9.807591       0.472972       1.349724      -0.694076       0.004853       0.029722      -0.004597       0.030464       0.002895      -0.003170       0.002923      -0.024516      -0.000987      -0.013380       0.000129       0.013251              1.640131       1.483533       0.104244       0.000229       2.115361       0.022819       1.321499          -0.000410
           46              H       4.947812       3.874304       0.947130       0.147070       0.884541 0.65251681E+01  0.61701769E+02                                 1.606142                            1.557735      -0.985774       2.426658                    0.996087       3.500516      10.049797       0.464487       1.394526      -0.684595       0.027212      -0.014581       0.006254       0.031499      -0.005898      -0.000200      -0.004275       0.010805      -0.003875      -0.009362       0.000460       0.008901              1.631637       1.989261      -0.236663       0.164440       1.556463      -0.101003       1.349187           0.000374
           47              H       5.788486       1.760968      11.012096       0.130497       1.024836 0.77621326E+01  0.75619911E+02                                 1.682737                            1.628775      -0.916946       2.438559                    0.998286       3.470561       9.674608       0.490545       1.281658      -0.708754      -0.023237       0.006374       0.008723       0.025626      -0.006137      -0.001648       0.004852       0.017366       0.001678      -0.012281       0.001000       0.011282              1.705811       1.984741      -0.321365      -0.245698       1.675057       0.097386       1.457635           0.000609
           48              H       7.352402       1.976295      10.754321       0.140032       1.051206 0.83447960E+01  0.83459138E+02                                 1.762622                            1.730500      -1.067317       2.373119                    0.996083       3.662410      10.623800       0.455081       1.345733      -0.694471       0.023390       0.019840       0.000095       0.030671       0.012276       0.005737       0.000905       0.000886       0.008201      -0.014336       0.001162       0.013174              1.772141       1.976226       0.364316       0.051291       1.897252       0.029425       1.442946          -0.000252
           49              H       3.502878       0.760624       0.624911       0.102469       0.942676 0.71210023E+01  0.68841151E+02                                 1.664352                            1.616344      -1.061763       2.357523                    0.994000       3.829647      11.126434       0.460513       1.375807      -0.686732      -0.033027       0.002465       0.006279       0.033709      -0.005254      -0.003922       0.003243       0.009390      -0.007337      -0.006563      -0.003627       0.010190              1.698058       2.277514      -0.066392      -0.157427       1.429194       0.046810       1.387467           0.000036
           50              H       5.700051       1.444049      19.467918       0.094302       0.929329 0.72373924E+01  0.69775184E+02                                 1.610093                            1.598541      -0.874787       2.446616                    0.996273       3.697105      10.491418       0.479833       1.324027      -0.698073       0.012209       0.021552      -0.012439       0.027718       0.005958      -0.000234      -0.001272      -0.011860       0.000263      -0.008458      -0.000093       0.008551              1.612332       1.474467       0.160026      -0.107821       1.933267      -0.229159       1.429262           0.000087
           51              H       4.158820       3.279854      18.585232       0.142620       1.016772 0.80417781E+01  0.79837970E+02                                 1.737565                            1.709482      -1.061955       2.380188                    0.995521       3.648171      10.608411       0.452731       1.362725      -0.690998      -0.022585      -0.022297       0.001470       0.031771       0.013490       0.004143       0.002307      -0.002508       0.005364      -0.014587       0.000306       0.014282              1.746670       1.823462       0.352052       0.021087       2.000013      -0.003549       1.416534          -0.000211
           52              H       5.673772       3.702484      18.313786       0.129754       1.031430 0.78828020E+01  0.77405856E+02                                 1.714225                            1.660333      -0.978915       2.408335                    0.997581       3.570332      10.125601       0.475633       1.311417      -0.701843       0.024579      -0.004109      -0.008110       0.026207      -0.005440      -0.002932       0.003309       0.020597      -0.001919      -0.011913      -0.001048       0.012961              1.737017       2.125699      -0.253181      -0.237142       1.619063       0.060702       1.466290           0.000568
           53              H       5.650298       3.893399       9.787662       0.092421       0.941014 0.73253878E+01  0.70898871E+02                                 1.628279                            1.611686      -0.908547       2.429991                    0.995907       3.739535      10.662737       0.475922       1.329724      -0.696718      -0.011709      -0.022818       0.012154       0.028381       0.005754       0.000236      -0.002555      -0.009983      -0.002856      -0.007407      -0.001210       0.008617              1.635187       1.482749       0.162896      -0.104603       1.986168      -0.215334       1.436645           0.000074
           54              H       6.941590       4.560732       9.123695       0.103196       0.940867 0.71061059E+01  0.68734102E+02                                 1.668920                            1.620019      -1.091919       2.344759                    0.993530       3.847650      11.220580       0.457220       1.384969      -0.684866       0.032924      -0.002519      -0.005858       0.033536      -0.005617      -0.004552       0.003371       0.009320      -0.005973      -0.006760      -0.003971       0.010731              1.704450       2.279868      -0.057802      -0.154452       1.436721       0.043731       1.396760           0.000123
           55              H       4.855714       1.231386       2.409811       0.136771       1.142461 0.89793824E+01  0.91238964E+02                                 1.843929                            1.778350      -1.272391       2.274347                    0.994517       3.725043      10.803085       0.456407       1.320747      -0.699473      -0.008318       0.021880       0.014487       0.027528      -0.001907       0.001517       0.005569      -0.003294       0.018106      -0.006919      -0.002116       0.009034              1.864812       1.823242      -0.289039      -0.249288       1.935872       0.378908       1.835324           0.000518
           56              H       6.884751      10.237097       2.198904       0.137568       1.062349 0.84081952E+01  0.82919156E+02                                 1.684076                            1.666251      -0.690989       2.548030                    0.999679       3.322951       9.085612       0.501585       1.238253      -0.720476      -0.005096      -0.021978       0.005635       0.023254      -0.000394       0.002694      -0.006383      -0.008467      -0.001489      -0.006561      -0.002549       0.009110              1.674893       1.519038       0.124806      -0.054293       1.984119      -0.232392       1.521521           0.000356
           57              H       4.351096       8.986247       3.077685       0.147302       1.018387 0.77239231E+01  0.74176657E+02                                 1.608983                            1.575596      -0.692898       2.560457                    0.999921       3.120474       8.274755       0.529168       1.205266      -0.729219       0.014693      -0.010421       0.022189       0.028580      -0.000005       0.006944      -0.004426       0.001090       0.002473      -0.007944      -0.000642       0.008586              1.607579       1.716746      -0.128517       0.289116       1.447816      -0.141193       1.658174           0.000559
           58              H       4.021778       9.125178       1.515408       0.139109       0.930081 0.71678515E+01  0.69458234E+02                                 1.659538                            1.629965      -1.169053       2.325507                    0.995209       3.699335      10.786145       0.454750       1.389948      -0.684481       0.006937      -0.010027      -0.026759       0.029406       0.004054      -0.010116       0.003467      -0.009118       0.019179      -0.014711       0.002895       0.011817              1.669913       1.618760       0.004320      -0.272626       1.448797       0.131355       1.942183          -0.000028
           59              H       5.368997       5.717307       7.584852       0.137107       1.066313 0.84318955E+01  0.83272302E+02                                 1.692263                            1.671485      -0.724031       2.533018                    0.999499       3.343389       9.169939       0.499137       1.242542      -0.719327       0.004796       0.021298      -0.005182       0.022438      -0.000826       0.002415      -0.006084      -0.008789      -0.000332      -0.005999      -0.002989       0.008988              1.686444       1.531378       0.141339      -0.055409       2.010655      -0.222065       1.517300           0.000199
           60              H       5.578295       4.149186       7.327077       0.140214       1.120907 0.87923235E+01  0.88890467E+02                                 1.827312                            1.765965      -1.198963       2.313821                    0.995164       3.655945      10.584311       0.455473       1.330123      -0.698071       0.008650      -0.021734      -0.015795       0.028226      -0.001962       0.000919       0.005657      -0.004083       0.015498      -0.006500      -0.002153       0.008653              1.846401       1.786540      -0.256576      -0.235407       1.902347       0.373528       1.850317           0.000488
           61              H       8.110875       6.655648       8.213669       0.138974       0.946693 0.73077036E+01  0.71263377E+02                                 1.686767                            1.651596      -1.237189       2.293046                    0.994294       3.763712      11.062838       0.448707       1.399773      -0.682250      -0.008756       0.007439       0.026101       0.028518       0.003440      -0.010028       0.003041      -0.007870       0.020410      -0.013914       0.001795       0.012119              1.701895       1.665011       0.013036      -0.301281       1.458936       0.114889       1.981739           0.000102
           62              H       7.804333       6.812551       6.645534       0.147891       1.024169 0.77641030E+01  0.74667604E+02                                 1.613696                            1.578620      -0.683642       2.561805                    0.999949       3.136164       8.325241       0.529139       1.203635      -0.729384      -0.016552       0.008078      -0.023380       0.029763      -0.000798       0.007728      -0.003537       0.001512       0.002690      -0.007727      -0.001546       0.009273              1.614541       1.713327      -0.124003       0.287203       1.439165      -0.139131       1.691131           0.000527
           63              H       1.480479       6.781173       6.842771       0.150090       1.036823 0.82368745E+01  0.81126792E+02                                 1.678367                            1.666356      -0.875925       2.471286                    0.998922       3.344212       9.254489       0.491926       1.264167      -0.713980       0.019920      -0.021023      -0.009673       0.030534      -0.004592      -0.003894       0.007693       0.008148      -0.027202      -0.013420       0.000496       0.012924              1.669318       1.749806      -0.290452      -0.128050       1.758977       0.120452       1.499170          -0.000198
           64              H       9.698410       8.058226       6.417051       0.143198       0.984891 0.72486545E+01  0.68049710E+02                                 1.522505                            1.484175      -0.764859       2.517956                    0.999766       3.063212       7.854080       0.572523       1.139579      -0.744574      -0.008844       0.019155      -0.017547       0.027441      -0.001227       0.005446      -0.005524      -0.003460       0.001158      -0.007286      -0.001353       0.008640              1.526508       1.276079      -0.030678       0.061230       1.612671      -0.339893       1.690773           0.000583
           65              C       9.427775       2.118528      16.898949      -0.308830      28.211460 0.45803801E+03  0.10867466E+05                                 7.914624                            6.984019       0.047333       1.997757                    0.998823      29.873602      85.185804       0.646456       0.399338      -1.079597      -0.099301      -0.052540       0.012071       0.112990       0.024216      -0.008786      -0.003807       0.048502      -0.120148      -0.041012      -0.014246       0.055258              8.411175       7.601674       2.116840       0.953608       9.341547       1.250899       8.290303           0.004236
           66              C       7.458574       5.424235       1.677299       0.664442      20.810987 0.24592978E+03  0.50919200E+04                                 7.104546                            5.681459      -0.148037       2.021238                    0.999648      21.920493      62.184187       0.601030       0.492198      -1.005068       0.033682      -0.050634       0.001674       0.060837       0.053691       0.052701       0.028926       0.008804      -0.114554      -0.068456      -0.029765       0.098221              7.786169       6.960381      -2.442518      -1.086927       8.039615      -1.700751       8.358511          -0.000618
           67              C       9.909457       2.798835      18.153067       0.696267      20.577576 0.23007545E+03  0.46797526E+04                                 7.041231                            5.486996      -0.037616       2.070603                    0.999617      21.110488      59.141530       0.613654       0.490716      -1.006945       0.013354       0.014992       0.045817       0.050023      -0.050406      -0.016221       0.004683       0.135104      -0.133273      -0.062101      -0.046260       0.108361              7.926898       5.128250       2.648690       1.067182      10.703486       0.522431       7.948959          -0.001306
           68              C       8.046582       6.028737      11.352087       0.677580      20.891608 0.23516304E+03  0.48017669E+04                                 7.066785                            5.501476      -0.035323       2.061753                    0.999463      21.362871      59.651651       0.621518       0.482637      -1.012753       0.034599       0.006324      -0.013151       0.037550      -0.020503       0.035354      -0.055584      -0.037315       0.166438      -0.057888      -0.041078       0.098967              8.013061      11.278660       1.040305      -0.383253       7.642793       2.085288       5.117728          -0.000487
           69              C       5.421166       9.448008      10.437179      -0.319042      29.514707 0.50533721E+03  0.12360298E+05                                 8.338934                            7.469403      -0.226911       1.914038                    0.996517      30.924304      91.268864       0.604835       0.414020      -1.063630      -0.014276      -0.009307      -0.102669       0.104074       0.008388       0.017061       0.000684      -0.001511       0.154496      -0.036016      -0.019123       0.055139              8.880762      10.099619       0.682963      -1.277682       7.732659      -1.386435       8.810009           0.003057
           70              C       3.101771      -0.019071       8.205857       0.663765      20.502616 0.23867039E+03  0.48916053E+04                                 6.969468                            5.549337       0.023380       2.080424                    0.999675      21.510697      60.182708       0.617644       0.483855      -1.012083      -0.036520       0.048349       0.004862       0.060787       0.032207       0.073325       0.051391       0.001083       0.031355      -0.073352      -0.034750       0.108102              7.686180       7.916104      -1.519911      -1.661909       8.444129      -2.261840       6.698308          -0.001564
           71              C       1.565929       2.537583      11.118331       0.703182      20.180838 0.22537931E+03  0.45615530E+04                                 6.945345                            5.429357      -0.036357       2.072614                    0.999521      20.997428      58.716684       0.617012       0.490472      -1.006873      -0.007299      -0.016748      -0.046994       0.050420      -0.052552      -0.015807       0.007604       0.136409      -0.134080      -0.064007      -0.046397       0.110404              7.805363       4.904148       2.438553       0.952295      10.619104       0.502815       7.892836          -0.000814
           72              C       7.702831       6.339525      18.873862      -0.321433      29.341734 0.50210908E+03  0.12254861E+05                                 8.287579                            7.433446      -0.176828       1.928836                    0.996733      30.887432      90.896434       0.608110       0.412680      -1.065085       0.010780       0.020728       0.102397       0.105029       0.004554       0.018142       0.004556      -0.007003       0.128229      -0.030338      -0.017432       0.047770              8.793784       9.885618       0.894320      -1.249172       7.700720      -1.338016       8.795013           0.003425
           73              C      10.146934      10.421229      16.923751       0.692094      19.894000 0.23232841E+03  0.47501016E+04                                 6.952215                            5.565064      -0.044334       2.069035                    0.999660      21.359955      60.534859       0.599289       0.499884      -0.999553       0.014314      -0.051553      -0.001469       0.053523       0.023068      -0.065539      -0.030007       0.083842      -0.020328      -0.061227      -0.038002       0.099230              7.671772       5.737322      -0.175553       2.252215       9.505665       1.542034       7.772329          -0.007820
           74              C       2.975149       5.550447      12.434940       0.686687      19.984076 0.23333873E+03  0.47733720E+04                                 6.947060                            5.558064      -0.015584       2.075187                    0.999629      21.428442      60.639118       0.603082       0.496468      -1.001806      -0.018807       0.043949       0.004642       0.048029       0.031829      -0.061420      -0.035071       0.080723      -0.032776      -0.062060      -0.038580       0.100639              7.683711       5.668076      -0.493248       2.114471       9.258057       1.746105       8.125001          -0.005306
           75              C       5.102778       9.820128      17.947823       0.674827      20.949063 0.23668844E+03  0.48412549E+04                                 7.075018                            5.515045      -0.030047       2.060129                    0.999476      21.470544      60.025180       0.621402       0.481895      -1.013033      -0.033975      -0.006939       0.014578       0.037616      -0.019871       0.036608      -0.051613      -0.035473       0.176851      -0.059162      -0.038938       0.098100              8.005667      11.287459       0.971622      -0.534627       7.816699       1.929976       4.912842           0.000036
           76              C       5.196376       9.261209       8.914545      -0.335699      29.445248 0.50305191E+03  0.12299172E+05                                 8.284152                            7.425307      -0.197309       1.905486                    0.998499      31.635720      93.564844       0.609531       0.411005      -1.064821       0.018214       0.018024       0.105723       0.108784       0.016459       0.017963       0.024619       0.034703       0.169087      -0.054780      -0.013015       0.067795              8.763981       7.812291      -1.064961       0.136904      10.233633      -1.781096       8.246018           0.003069
           77              C       7.328134       9.992484      19.086332      -0.148186      25.512557 0.44822682E+03  0.10662776E+05                                 7.654712                            7.115039      -0.134807       1.956429                    0.997394      29.177047      85.529395       0.607919       0.423534      -1.055306      -0.054315       0.066082      -0.041127       0.094912      -0.000582       0.034402       0.021085      -0.009782       0.103538      -0.041910      -0.014092       0.056002              7.968903       8.723673       0.205886       1.002832       7.842418       1.554030       7.340619           0.000256
           78              C       6.982362       6.594780       0.846949      -0.335209      29.899120 0.51473030E+03  0.12678763E+05                                 8.419971                            7.547026      -0.283568       1.875872                    0.998319      32.027389      95.608910       0.599247       0.414957      -1.060462      -0.009769      -0.028099      -0.104153       0.108318       0.016443       0.012150       0.031960       0.023687       0.152237      -0.051570      -0.013156       0.064726              8.897859       8.199532      -1.261069       0.452913       9.711956      -1.885851       8.782089           0.003172
           79              C       5.814869       5.918803      10.219827      -0.149777      25.743003 0.45172241E+03  0.10775594E+05                                 7.721147                            7.156495      -0.181145       1.939940                    0.997371      29.359786      86.413344       0.603915       0.425168      -1.053432       0.053921      -0.064518       0.038354       0.092418      -0.003842       0.035671       0.019445      -0.008256       0.111704      -0.044371      -0.013108       0.057478              8.075274       8.825495       0.166917       1.043129       7.916419       1.517841       7.483907           0.000526
           80              C       8.810907       6.860448      17.969304       0.703676      19.840137 0.23332635E+03  0.47846560E+04                                 7.000533                            5.612261      -0.141331       2.037283                    0.999591      21.475961      61.331380       0.590032       0.506225      -0.994527       0.037377       0.025073      -0.020779       0.049573      -0.019824       0.002070       0.058646      -0.111389      -0.107255      -0.065047      -0.036207       0.101254              7.708926       9.291545       0.485567      -0.362763       5.287418      -2.366058       8.547815          -0.002508
           81              C       6.574586      10.063045      17.738478      -0.337029      29.203646 0.47125003E+03  0.11316982E+05                                 8.210150                            7.140562      -0.095564       1.953139                    0.997252      30.728106      89.601163       0.628611       0.405737      -1.069968       0.044224      -0.002733       0.082531       0.093673      -0.004416       0.028056       0.006840      -0.027459       0.070791      -0.039396       0.002508       0.036888              8.916378      12.659611       0.587936       0.310968       6.703453       0.563024       7.386070           0.006504
           82              C       8.121661       1.318142      17.102631      -0.322111      29.303440 0.48449706E+03  0.11702669E+05                                 8.236951                            7.271359      -0.075066       1.957868                    0.998401      30.614253      89.194985       0.619642       0.409234      -1.068894       0.093942       0.066486      -0.022579       0.117283       0.038550      -0.011234      -0.001398       0.014120      -0.032369      -0.035391      -0.010800       0.046191              8.788989       8.497803       1.202160       0.221301      11.049204       0.856805       6.819960           0.006011
           83              C       4.287321       9.002174      11.333535       0.702145      19.895583 0.23348340E+03  0.47938633E+04                                 7.035903                            5.627802      -0.152904       2.032877                    0.999517      21.574758      61.870199       0.586440       0.508690      -0.992246      -0.035607      -0.022077       0.019725       0.046307      -0.015209       0.008450       0.051201      -0.119803      -0.123421      -0.066405      -0.033690       0.100095              7.778574       9.583688       0.446962      -0.518926       5.097059      -2.148422       8.654973          -0.001864
           84              C       6.568559       5.797456      11.561041      -0.338634      29.113098 0.46960799E+03  0.11260123E+05                                 8.166954                            7.106561      -0.063444       1.963753                    0.997313      30.640676      89.080882       0.633408       0.403288      -1.072311      -0.044598       0.006759      -0.079321       0.091249      -0.004975       0.027538       0.007746      -0.023130       0.075950      -0.038108      -0.000140       0.038247              8.882582      12.525061       0.635171       0.425283       6.693185       0.513475       7.429499           0.006509
           85              C       3.311593       4.092420      12.222861      -0.322192      29.694893 0.50222654E+03  0.12227193E+05                                 8.308686                            7.410427      -0.093172       1.952067                    0.997761      30.755496      89.644762       0.613565       0.410032      -1.069527      -0.087146      -0.067796       0.019472       0.112116       0.045943      -0.009586      -0.001924       0.017961      -0.049324      -0.039544      -0.016519       0.056062              8.818999       8.614815       0.723723       0.132534      10.758101       0.952743       7.084082           0.006512
           86              C       1.958579       3.231692      12.400570      -0.319268      28.847784 0.47896073E+03  0.11479590E+05                                 8.033707                            7.150530       0.045267       1.993798                    0.998675      30.188701      86.229213       0.638369       0.400320      -1.080052       0.092547       0.056105      -0.003703       0.108289       0.034291      -0.005249      -0.003914       0.051795      -0.130521      -0.043949      -0.021159       0.065108              8.512899       7.409817       1.902145       0.965359       9.485489       1.336622       8.643390           0.004325
           87              C       2.365925       8.494622       2.629507      -0.308830      28.211351 0.45803585E+03  0.10867399E+05                                 7.914595                            6.983995       0.047329       1.997756                    0.998823      29.873536      85.185493       0.646458       0.399337      -1.079598       0.099302       0.052539      -0.012069       0.112990       0.024217      -0.008785      -0.003807       0.048507      -0.120157      -0.041015      -0.014247       0.055261              8.411143       7.601645       2.116816       0.953594       9.341517       1.250896       8.290268           0.004233
           88              C       4.335126       5.188915      17.851157       0.664436      20.811071 0.24593087E+03  0.50919489E+04                                 7.104571                            5.681475      -0.148068       2.021228                    0.999648      21.920549      62.184416       0.601028       0.492199      -1.005068      -0.033681       0.050636      -0.001675       0.060837       0.053693       0.052705       0.028923       0.008802      -0.114556      -0.068461      -0.029763       0.098223              7.786197       6.960409      -2.442535      -1.086930       8.039649      -1.700759       8.358534          -0.000622
           89              C       1.884243       7.814315       1.375389       0.696263      20.577530 0.23007483E+03  0.46797367E+04                                 7.041225                            5.486991      -0.037606       2.070607                    0.999617      21.110438      59.141364       0.613653       0.490717      -1.006945      -0.013355      -0.014992      -0.045817       0.050024      -0.050408      -0.016218       0.004684       0.135106      -0.133271      -0.062103      -0.046259       0.108361              7.926892       5.128241       2.648685       1.067177      10.703484       0.522430       7.948952          -0.001307
           90              C       3.747118       4.584413       8.176369       0.677546      20.891919 0.23516731E+03  0.48018692E+04                                 7.066816                            5.501498      -0.035351       2.061737                    0.999463      21.363027      59.651900       0.621522       0.482632      -1.012757      -0.034598      -0.006315       0.013155       0.037550      -0.020505       0.035352      -0.055585      -0.037310       0.166426      -0.057884      -0.041080       0.098964              8.013096      11.278704       1.040311      -0.383264       7.642835       2.085305       5.117751          -0.000500
           91              C       6.372534       1.165142       9.091277      -0.319034      29.514432 0.50533076E+03  0.12360098E+05                                 8.338883                            7.469355      -0.226902       1.914044                    0.996517      30.924062      91.267928       0.604837       0.414020      -1.063630       0.014277       0.009310       0.102663       0.104068       0.008387       0.017066       0.000684      -0.001523       0.154527      -0.036023      -0.019128       0.055151              8.880708      10.099487       0.682961      -1.277668       7.732646      -1.386455       8.809990           0.003056
           92              C       6.892731       0.054242      11.322599       0.663788      20.502563 0.23866953E+03  0.48915872E+04                                 6.969467                            5.549335       0.023318       2.080404                    0.999675      21.510734      60.182976       0.617642       0.483856      -1.012082       0.036520      -0.048347      -0.004863       0.060784       0.032210       0.073321       0.051397       0.001099       0.031366      -0.073346      -0.034760       0.108106              7.686178       7.916098      -1.519904      -1.661900       8.444127      -2.261844       6.698309          -0.001554
           93              C      10.227771       8.075567       8.410125       0.703201      20.180634 0.22537690E+03  0.45614964E+04                                 6.945323                            5.429345      -0.036389       2.072607                    0.999522      20.997359      58.716620       0.617009       0.490475      -1.006870       0.007298       0.016742       0.046997       0.050421      -0.052553      -0.015810       0.007602       0.136404      -0.134089      -0.064003      -0.046401       0.110405              7.805334       4.904139       2.438537       0.952296      10.619052       0.502817       7.892811          -0.000809
           94              C       4.090869       4.273625       0.654594      -0.321434      29.341819 0.50211109E+03  0.12254925E+05                                 8.287599                            7.433464      -0.176835       1.928832                    0.996733      30.887520      90.896806       0.608109       0.412681      -1.065084      -0.010781      -0.020727      -0.102399       0.105030       0.004553       0.018141       0.004553      -0.007000       0.128225      -0.030336      -0.017432       0.047768              8.793803       9.885656       0.894320      -1.249175       7.700725      -1.338014       8.795029           0.003424
           95              C       1.646766       0.191921       2.604705       0.692091      19.894018 0.23232892E+03  0.47501105E+04                                 6.952186                            5.565044      -0.044266       2.069055                    0.999660      21.359966      60.534714       0.599295       0.499879      -0.999556      -0.014316       0.051550       0.001463       0.053522       0.023069      -0.065537      -0.030008       0.083849      -0.020321      -0.061227      -0.038003       0.099230              7.671736       5.737306      -0.175546       2.252205       9.505608       1.542021       7.772294          -0.007825
           96              C       8.818551       5.062703       7.093516       0.686675      19.984128 0.23333941E+03  0.47733844E+04                                 6.947047                            5.558054      -0.015549       2.075198                    0.999629      21.428407      60.638799       0.603086       0.496465      -1.001809       0.018800      -0.043949      -0.004648       0.048027       0.031830      -0.061419      -0.035071       0.080717      -0.032786      -0.062059      -0.038579       0.100638              7.683698       5.668071      -0.493247       2.114476       9.258028       1.746098       8.124995          -0.005309
           97              C       6.690922       0.793022       1.580633       0.674832      20.949149 0.23668940E+03  0.48412843E+04                                 7.075058                            5.515070      -0.030072       2.060121                    0.999477      21.470650      60.025731       0.621398       0.481897      -1.013031       0.033975       0.006942      -0.014580       0.037618      -0.019869       0.036607      -0.051612      -0.035475       0.176844      -0.059160      -0.038936       0.098096              8.005716      11.287550       0.971622      -0.534636       7.816730       1.929983       4.912867           0.000031
           98              C       6.597324       1.351941      10.613911      -0.335699      29.445259 0.50305101E+03  0.12299138E+05                                 8.284142                            7.425293      -0.197294       1.905492                    0.998499      31.635623      93.564337       0.609533       0.411004      -1.064822      -0.018213      -0.018024      -0.105726       0.108787       0.016454       0.017960       0.024612       0.034699       0.169067      -0.054771      -0.013014       0.067785              8.763976       7.812265      -1.064981       0.136924      10.233653      -1.781105       8.246011           0.003072
           99              C       4.465566       0.620666       0.442124      -0.148187      25.512629 0.44822826E+03  0.10662821E+05                                 7.654728                            7.115051      -0.134810       1.956427                    0.997394      29.177126      85.529717       0.607918       0.423534      -1.055305       0.054315      -0.066082       0.041125       0.094912      -0.000581       0.034402       0.021083      -0.009778       0.103540      -0.041909      -0.014094       0.056003              7.968922       8.723708       0.205891       1.002841       7.842424       1.554033       7.340633           0.000256
          100              C       4.811338       4.018370      18.681507      -0.335213      29.899282 0.51473402E+03  0.12678884E+05                                 8.420012                            7.547061      -0.283580       1.875867                    0.998319      32.027567      95.609706       0.599244       0.414958      -1.060461       0.009768       0.028100       0.104153       0.108319       0.016444       0.012149       0.031962       0.023689       0.152237      -0.051573      -0.013154       0.064728              8.897903       8.199577      -1.261079       0.452913       9.712000      -1.885866       8.782131           0.003172
          101              C       5.978831       4.694347       9.308629      -0.149779      25.742901 0.45172015E+03  0.10775523E+05                                 7.721118                            7.156471      -0.181129       1.939947                    0.997371      29.359680      86.412864       0.603917       0.425167      -1.053433      -0.053923       0.064514      -0.038358       0.092418      -0.003845       0.035665       0.019453      -0.008264       0.111686      -0.044372      -0.013100       0.057472              8.075240       8.825442       0.166909       1.043118       7.916394       1.517834       7.483885           0.000524
          102              C       2.982793       3.752702       1.559152       0.703686      19.840147 0.23332658E+03  0.47846640E+04                                 7.000549                            5.612275      -0.141359       2.037274                    0.999591      21.475984      61.331552       0.590030       0.506227      -0.994525      -0.037378      -0.025073       0.020779       0.049573      -0.019825       0.002072       0.058648      -0.111393      -0.107249      -0.065048      -0.036208       0.101256              7.708943       9.291575       0.485566      -0.362768       5.287428      -2.366061       8.547826          -0.002516
          103              C       5.219114       0.550105       1.789978      -0.337029      29.203732 0.47125116E+03  0.11317022E+05                                 8.210172                            7.140572      -0.095562       1.953140                    0.997252      30.728177      89.601554       0.628610       0.405737      -1.069967      -0.044222       0.002732      -0.082531       0.093672      -0.004416       0.028053       0.006840      -0.027463       0.070786      -0.039395       0.002510       0.036885              8.916410      12.659673       0.587943       0.310970       6.703471       0.563032       7.386087           0.006502
          104              C       3.672039       9.295008       2.425825      -0.322114      29.303405 0.48449654E+03  0.11702647E+05                                 8.236938                            7.271352      -0.075053       1.957873                    0.998401      30.614176      89.194596       0.619643       0.409233      -1.068894      -0.093940      -0.066490       0.022581       0.117284       0.038548      -0.011235      -0.001399       0.014116      -0.032372      -0.035389      -0.010801       0.046190              8.788973       8.497791       1.202161       0.221292      11.049186       0.856798       6.819942           0.006007
          105              C       7.506379       1.610976       8.194921       0.702132      19.895488 0.23348204E+03  0.47938291E+04                                 7.035881                            5.627785      -0.152869       2.032889                    0.999517      21.574746      61.870158       0.586441       0.508690      -0.992246       0.035598       0.022085      -0.019729       0.046305      -0.015205       0.008449       0.051201      -0.119805      -0.123448      -0.066408      -0.033690       0.100099              7.778548       9.583648       0.446957      -0.518897       5.097052      -2.148421       8.654943          -0.001865
          106              C       5.225141       4.815694       7.967415      -0.338633      29.112947 0.46960556E+03  0.11260053E+05                                 8.166926                            7.106542      -0.063452       1.963750                    0.997313      30.640658      89.080866       0.633409       0.403287      -1.072311       0.044597      -0.006763       0.079321       0.091249      -0.004981       0.027541       0.007743      -0.023137       0.075952      -0.038114      -0.000135       0.038249              8.882543      12.524965       0.635134       0.425251       6.693180       0.513476       7.429484           0.006504
          107              C       8.482107       6.520730       7.305595      -0.322188      29.694767 0.50222420E+03  0.12227117E+05                                 8.308657                            7.410405      -0.093161       1.952072                    0.997761      30.755391      89.644291       0.613567       0.410032      -1.069527       0.087145       0.067794      -0.019471       0.112114       0.045947      -0.009587      -0.001924       0.017967      -0.049321      -0.039549      -0.016518       0.056066              8.818967       8.614779       0.723732       0.132541      10.758038       0.952767       7.084082           0.006512
          108              C       9.835121       7.381458       7.127886      -0.319269      28.847698 0.47895889E+03  0.11479531E+05                                 8.033686                            7.150514       0.045283       1.993805                    0.998675      30.188582      86.228703       0.638370       0.400320      -1.080053      -0.092547      -0.056106       0.003702       0.108289       0.034292      -0.005248      -0.003913       0.051796      -0.130500      -0.043941      -0.021163       0.065105              8.512876       7.409801       1.902137       0.965368       9.485425       1.336626       8.643401           0.004322
          109              O      10.599020       8.571249      13.459988      -0.970271      49.243798 0.98251697E+03  0.27631104E+05                                10.899575                            9.780869      -0.380989       1.837662                    0.998395      35.369104     102.595650       0.596488       0.365129      -1.127233      -0.036927      -0.043153      -0.006293       0.057144      -0.006998       0.012801      -0.013625      -0.137348      -0.135880      -0.058608      -0.034547       0.093156             12.161553       8.575191      -0.424039       0.043648       8.567620       0.083423      19.341849           0.091610
          110              O       7.025267       5.300457       2.843148      -0.555133      28.479552 0.44205902E+03  0.10087138E+05                                 7.172568                            6.358165       0.953086       2.345397                    0.999238      27.196126      68.925430       0.782715       0.342937      -1.155785       0.018791      -0.022211      -0.002201       0.029177       0.087476      -0.002907       0.016077       0.051909       0.128576      -0.114040       0.042308       0.071732              7.481810       6.005586      -0.042509      -1.782409       5.287116      -1.029244      11.152729           0.016432
          111              O       2.396978       7.461700      15.854763      -0.986604      50.300989 0.10021247E+04  0.28358399E+05                                11.126643                            9.931578      -0.451767       1.811745                    0.998568      35.766653     104.508457       0.586408       0.369102      -1.122748       0.023331       0.039140       0.012874       0.047350      -0.001655       0.008092      -0.008984      -0.114286      -0.105950      -0.045907      -0.029669       0.075576             12.459181       8.766033      -0.539227      -0.045680       8.736381       0.151258      19.875128           0.092561
          112              O       3.833235       0.388657       7.295441      -0.543700      27.846713 0.43378757E+03  0.98546338E+04                                 7.079326                            6.319588       0.951411       2.353177                    0.999154      26.880519      68.039489       0.780928       0.345248      -1.153510      -0.005975       0.031964       0.009584       0.033901       0.090668       0.008399       0.019113       0.075632       0.119615      -0.118979       0.033759       0.085220              7.376979       7.947833       1.048415      -2.357046       5.872122      -1.657538       8.310982           0.013185
          113              O       9.602843       9.858841      15.949671      -0.550766      32.764817 0.48713638E+03  0.11383776E+05                                 7.967684                            6.714745       0.903342       2.354047                    0.998444      26.741350      68.484844       0.755145       0.347088      -1.152830       0.009259       0.003820       0.019733       0.022129       0.040882      -0.029744       0.023965       0.075265       0.081632      -0.080133       0.023158       0.056975              8.751343       6.104451       1.245421       1.995682       8.836401       4.250660      11.313177           0.037166
          114              O       1.080134       1.381578      11.211677      -0.567429      36.076729 0.51980139E+03  0.12348232E+05                                 8.541484                            6.966389       0.621993       2.251251                    0.998675      27.237846      70.376376       0.736427       0.350114      -1.150106      -0.005049       0.021483      -0.011217       0.024756      -0.001092      -0.026718       0.001060       0.006202      -0.242607      -0.086370       0.037200       0.049170              9.703515       6.849422       3.926711       0.494082      16.163985       0.801216       6.097137           0.041682
          115              O       8.558394       7.088440      11.822332      -0.585062      38.977490 0.60459925E+03  0.14952318E+05                                 9.091144                            7.611112       0.337992       2.141387                    0.997928      28.461299      75.635853       0.689295       0.359302      -1.139880      -0.017942      -0.009728      -0.013227       0.024321       0.023469       0.046613      -0.017443      -0.064099       0.012636      -0.073616       0.034864       0.038753             10.055021      11.106526       4.691006       1.760430      11.986789       2.860696       7.071748           0.050814
          116              O       3.436199       6.135099      13.437335      -0.540302      33.732427 0.49875583E+03  0.11719119E+05                                 8.143881                            6.810524       0.873833       2.348049                    0.998236      26.646566      68.331880       0.747472       0.348742      -1.151960      -0.008200      -0.005995      -0.009372       0.013821       0.046144      -0.028724       0.023758       0.063196       0.084873      -0.081068       0.026805       0.054263              9.021368       5.855088       1.010239       1.815434       9.013063       4.417344      12.195953           0.037967
          117              O       4.612336       8.712981      17.564089      -0.586066      38.265038 0.59831741E+03  0.14753062E+05                                 8.967637                            7.564175       0.389947       2.161182                    0.997575      28.347823      75.134029       0.692680       0.358610      -1.140841       0.023443       0.001568       0.019399       0.030469       0.030190       0.040822      -0.014299      -0.076863       0.017853      -0.074967       0.029070       0.045897              9.858297      10.965218       4.551669       1.473266      12.020218       2.513256       6.589456           0.049124
          118              O      10.011007       6.849621      18.418068      -0.628036      45.233511 0.73951751E+03  0.19288983E+05                                10.101030                            8.470366      -0.071257       1.998596                    0.997269      29.849995      82.235532       0.645443       0.363821      -1.133059      -0.032559       0.011979      -0.005539       0.035133      -0.026448       0.019431       0.050002      -0.000140      -0.080883      -0.071969       0.020565       0.051405             11.149377      16.543408      -0.214769       1.881630       8.953832      -1.965684       7.950890           0.055192
          119              O       4.582555       8.648846      12.495087      -0.553126      33.734018 0.51276415E+03  0.12179642E+05                                 8.230156                            6.965542       0.550204       2.229959                    0.997553      27.392402      71.536596       0.726718       0.354833      -1.142497       0.020573      -0.006781      -0.034100       0.040399      -0.004884       0.018609      -0.011672      -0.095334       0.045565      -0.059913       0.013850       0.046062              8.963114       6.882657       0.136534      -0.632188       6.483607      -3.025047      13.523078           0.032141
          120              O      10.399261       3.964348      18.052495      -0.561440      36.158940 0.52503212E+03  0.12503383E+05                                 8.567723                            7.010571       0.613350       2.251531                    0.998364      27.187587      70.326685       0.732677       0.351036      -1.149384       0.012612      -0.017762       0.004408       0.022225       0.005444      -0.025319      -0.002381       0.000948      -0.247918      -0.087607       0.037299       0.050307              9.721680       6.953059       4.014685       0.409840      16.118494       0.723057       6.093488           0.042825
          121              O       2.666188       0.145563      18.565117      -0.581915      36.570533 0.59338747E+03  0.14605378E+05                                 8.674935                            7.545121       0.253949       2.131973                    0.996117      27.914240      73.986737       0.691682       0.359770      -1.139599       0.021275      -0.009727      -0.012850       0.026690      -0.049003      -0.002984       0.007220      -0.014651       0.075315      -0.062170       0.021603       0.040567              9.361241      11.802818      -3.112122      -2.468766       9.289553       2.478506       6.991353           0.044293
          122              O       8.483765       7.264599      16.834701      -0.562687      33.296465 0.50641679E+03  0.11984195E+05                                 8.130249                            6.901665       0.610495       2.247016                    0.998151      27.421428      71.337644       0.733794       0.352721      -1.144898      -0.012910       0.002370       0.035721       0.038056      -0.014252       0.018489      -0.004032      -0.096725       0.035328      -0.060668       0.014724       0.045945              8.818986       6.720331      -0.032712      -0.308615       6.720346      -3.284840      13.016282           0.031274
          123              O      10.915024       9.830383      17.768161      -0.632346      44.397031 0.74435889E+03  0.19447950E+05                                 9.949707                            8.498996      -0.064005       1.996638                    0.997414      30.039927      82.842194       0.644214       0.363902      -1.132939      -0.027229       0.007460      -0.019129       0.034102       0.001383      -0.008700      -0.045558       0.067129       0.091341      -0.069608       0.016338       0.053270             10.768653       9.927194      -2.589064       4.164229      11.139476      -1.408079      11.239290           0.054975
          124              O       1.647042       3.195704      10.038212      -0.618693      43.104202 0.72101928E+03  0.18693524E+05                                 9.767403                            8.390124      -0.081629       1.996868                    0.997528      29.671256      81.579302       0.645269       0.366118      -1.130929      -0.008570      -0.030150       0.022968       0.038858      -0.034075      -0.012826      -0.037664       0.074708      -0.028837      -0.071359       0.015936       0.055423             10.548508       6.440520       0.534169       0.433440      12.436314      -2.618584      12.768690           0.050831
          125              O       2.193677       6.103192      11.578812      -0.632853      44.665569 0.75193209E+03  0.19692753E+05                                 9.999794                            8.553740      -0.071552       1.992927                    0.997386      30.120622      83.124691       0.640934       0.364892      -1.132332       0.023788      -0.010671       0.025217       0.036272       0.003331      -0.008105      -0.050252       0.073049       0.077232      -0.074574       0.021096       0.053478             10.845054      10.138514      -2.514554       4.348486      10.879547      -1.367633      11.517100           0.055431
          126              O       2.075919       0.644936       8.632163      -0.647672      46.732791 0.72987793E+03  0.18946760E+05                                10.276608                            8.368081       0.053631       2.035972                    0.997195      29.861775      81.670337       0.655826       0.359776      -1.137936       0.052397      -0.015792      -0.020937       0.058593      -0.009520       0.013240       0.039651       0.060538      -0.005937      -0.060180       0.023683       0.036497             11.543623      14.845051      -4.660051      -2.185656      12.384661      -0.609770       7.401156           0.066975
          127              O       8.343418       4.649004       1.165068      -0.643273      46.061218 0.73096582E+03  0.18990545E+05                                10.197693                            8.394183       0.041518       2.033398                    0.996863      29.863161      81.826850       0.652191       0.361486      -1.136081      -0.047567       0.018734       0.036075       0.062569       0.003890       0.004364       0.037262       0.043827      -0.066350      -0.054178       0.018827       0.035351             11.353451      13.082209      -4.797254      -2.252683      13.390037       0.070519       7.588107           0.065141
          128              O       3.089466       9.034140      10.875202      -0.630976      46.105449 0.74721872E+03  0.19545992E+05                                10.237167                            8.517909      -0.084328       1.992430                    0.997212      29.980369      82.790922       0.643053       0.364124      -1.132499       0.033846      -0.013817       0.002396       0.036636      -0.025063       0.025084       0.047288      -0.001378      -0.122762      -0.078318       0.026931       0.051388             11.377047      17.007344      -0.266244       1.954598       9.023549      -1.985479       8.100247           0.055151
          129              O       8.677824       5.141130      10.700813      -0.579541      36.221000 0.58976282E+03  0.14488788E+05                                 8.606242                            7.514515       0.266510       2.137790                    0.995967      27.823487      73.591054       0.694377       0.359051      -1.140575      -0.021347       0.009540       0.018693       0.029935      -0.048024      -0.005668       0.006598      -0.020532       0.068990      -0.060608       0.018947       0.041661              9.262925      11.566343      -2.837953      -2.422606       9.087078       2.505981       7.135354           0.046033
          130              O       9.805053       2.169311      19.253105      -0.614689      43.605855 0.72701563E+03  0.18895820E+05                                 9.861806                            8.437039      -0.146390       1.977465                    0.997111      29.700266      81.870273       0.641825       0.367170      -1.129654       0.009783       0.031203      -0.022880       0.039910      -0.038049      -0.009973      -0.036116       0.074239      -0.020752      -0.071225       0.014152       0.057073             10.654906       6.492785       0.612566       0.400477      12.404884      -2.560166      13.067049           0.051804
          131              O       1.194680       2.041901       6.068468      -0.970236      49.240902 0.98245075E+03  0.27628745E+05                                10.899082                            9.780477      -0.380901       1.837699                    0.998395      35.368082     102.591390       0.596507       0.365124      -1.127238       0.036957       0.043159       0.006322       0.057171      -0.006991       0.012814      -0.013632      -0.137322      -0.135933      -0.058620      -0.034532       0.093152             12.160952       8.574801      -0.424029       0.043631       8.567341       0.083424      19.340712           0.091603
          132              O       4.768433       5.312693      16.685308      -0.555132      28.479563 0.44205915E+03  0.10087143E+05                                 7.172574                            6.358171       0.953046       2.345384                    0.999238      27.196105      68.925416       0.782714       0.342938      -1.155784      -0.018797       0.022222       0.002204       0.029189       0.087477      -0.002906       0.016073       0.051906       0.128575      -0.114039       0.042308       0.071731              7.481816       6.005591      -0.042509      -1.782408       5.287120      -1.029252      11.152737           0.016435
          133              O       9.396722       3.151450       3.673693      -0.986677      50.304807 0.10022166E+04  0.28361588E+05                                11.127056                            9.931917      -0.451395       1.811829                    0.998570      35.768293     104.513552       0.586410       0.369093      -1.122757      -0.023326      -0.039136      -0.012884       0.047346      -0.001652       0.008091      -0.008983      -0.114349      -0.105977      -0.045926      -0.029685       0.075611             12.459679       8.766358      -0.539243      -0.045684       8.736635       0.151272      19.876043           0.092524
          134              O       7.960465      10.224493      12.233015      -0.543698      27.846912 0.43379158E+03  0.98547461E+04                                 7.079348                            6.319605       0.951460       2.353191                    0.999154      26.880688      68.039952       0.780929       0.345247      -1.153511       0.005965      -0.031947      -0.009579       0.033881       0.090667       0.008393       0.019114       0.075637       0.119636      -0.118982       0.033768       0.085214              7.377003       7.947872       1.048413      -2.357061       5.872133      -1.657533       8.311003           0.013188
          135              O       2.190857       0.754309       3.578785      -0.550730      32.764562 0.48713204E+03  0.11383662E+05                                 7.967702                            6.714763       0.903151       2.353994                    0.998444      26.741056      68.484298       0.755135       0.347093      -1.152824      -0.009255      -0.003819      -0.019721       0.022117       0.040884      -0.029744       0.023965       0.075239       0.081623      -0.080127       0.023158       0.056969              8.751358       6.104473       1.245424       1.995693       8.836407       4.250653      11.313194           0.037173
          136              O      10.713566       9.231572       8.316779      -0.567412      36.076270 0.51979475E+03  0.12348036E+05                                 8.541424                            6.966348       0.621983       2.251253                    0.998674      27.237661      70.375798       0.736428       0.350114      -1.150106       0.005049      -0.021475       0.011211       0.024746      -0.001093      -0.026721       0.001058       0.006202      -0.242605      -0.086370       0.037199       0.049171              9.703438       6.849373       3.926660       0.494073      16.163833       0.801191       6.097108           0.041679
          137              O       3.235306       3.524710       7.706124      -0.585055      38.974569 0.60454402E+03  0.14950598E+05                                 9.090693                            7.610757       0.338126       2.141451                    0.997928      28.460084      75.631526       0.689313       0.359302      -1.139882       0.017930       0.009703       0.013222       0.024299       0.023482       0.046626      -0.017438      -0.064137       0.012650      -0.073643       0.034880       0.038763             10.054503      11.105882       4.690726       1.760323      11.986216       2.860540       7.071412           0.050778
          138              O       8.357501       4.478051       6.091121      -0.540302      33.733188 0.49876886E+03  0.11719514E+05                                 8.144047                            6.810654       0.873711       2.348008                    0.998236      26.646757      68.332854       0.747457       0.348746      -1.151955       0.008198       0.005997       0.009387       0.013831       0.046142      -0.028726       0.023756       0.063175       0.084850      -0.081058       0.026799       0.054259              9.021562       5.855189       1.010262       1.815460       9.013276       4.417455      12.196220           0.037973
          139              O       7.181364       1.900169       1.964367      -0.586086      38.266631 0.59834800E+03  0.14754011E+05                                 8.967878                            7.564365       0.390014       2.161190                    0.997575      28.348535      75.136518       0.692672       0.358610      -1.140840      -0.023455      -0.001564      -0.019412       0.030486       0.030182       0.040819      -0.014300      -0.076880       0.017828      -0.074965       0.029062       0.045903              9.858573      10.965567       4.551823       1.473315      12.020533       2.513331       6.589617           0.049132
          140              O       1.782693       3.763529       1.110388      -0.628045      45.234299 0.73953323E+03  0.19289487E+05                                10.101113                            8.470429      -0.071206       1.998606                    0.997269      29.850340      82.236551       0.645444       0.363818      -1.133062       0.032571      -0.011971       0.005537       0.035140      -0.026454       0.019427       0.050004      -0.000156      -0.080871      -0.071968       0.020553       0.051414             11.149474      16.543573      -0.214766       1.881619       8.953906      -1.965701       7.950944           0.055192
          141              O       7.211145       1.964304       7.033369      -0.553176      33.737091 0.51282090E+03  0.12181352E+05                                 8.230703                            6.965975       0.550148       2.229914                    0.997554      27.393686      71.541488       0.726686       0.354837      -1.142490      -0.020580       0.006787       0.034118       0.040418      -0.004874       0.018610      -0.011670      -0.095336       0.045508      -0.059906       0.013841       0.046065              8.963736       6.883125       0.136568      -0.632285       6.484027      -3.025308      13.524057           0.032137
          142              O       1.394439       6.648802       1.475961      -0.561447      36.158996 0.52503307E+03  0.12503411E+05                                 8.567730                            7.010576       0.613347       2.251529                    0.998364      27.187614      70.326765       0.732676       0.351036      -1.149384      -0.012610       0.017763      -0.004412       0.022226       0.005440      -0.025318      -0.002379       0.000951      -0.247921      -0.087607       0.037302       0.050305              9.721690       6.953060       4.014686       0.409839      16.118515       0.723059       6.093494           0.042825
          143              O       9.127512      10.467587       0.963339      -0.581909      36.570361 0.59338366E+03  0.14605260E+05                                 8.674909                            7.545095       0.253947       2.131974                    0.996117      27.914155      73.986443       0.691683       0.359770      -1.139599      -0.021278       0.009726       0.012843       0.026689      -0.049002      -0.002986       0.007223      -0.014657       0.075312      -0.062169       0.021599       0.040570              9.361213      11.802767      -3.112119      -2.468759       9.289538       2.478503       6.991335           0.044285
          144              O       3.309935       3.348551       2.693755      -0.562691      33.296145 0.50641187E+03  0.11984033E+05                                 8.130134                            6.901579       0.610683       2.247072                    0.998152      27.421511      71.337416       0.733808       0.352715      -1.144904       0.012904      -0.002364      -0.035725       0.038057      -0.014253       0.018483      -0.004017      -0.096751       0.035304      -0.060675       0.014721       0.045954              8.818851       6.720238      -0.032722      -0.308590       6.720255      -3.284775      13.016060           0.031257
          145              O       0.878676       0.782767       1.760295      -0.632333      44.397307 0.74436503E+03  0.19448180E+05                                 9.949823                            8.499093      -0.064225       1.996574                    0.997413      30.039967      82.842854       0.644203       0.363907      -1.132933       0.027231      -0.007469       0.019126       0.034105       0.001373      -0.008703      -0.045560       0.067115       0.091331      -0.069603       0.016334       0.053269             10.768781       9.927318      -2.589095       4.164282      11.139605      -1.408087      11.239421           0.054996
          146              O      10.146658       7.417446       9.490244      -0.618724      43.106768 0.72107218E+03  0.18695248E+05                                 9.767782                            8.390431      -0.081583       1.996861                    0.997529      29.672354      81.583230       0.645257       0.366118      -1.130929       0.008562       0.030146      -0.022984       0.038863      -0.034076      -0.012831      -0.037659       0.074701      -0.028848      -0.071354       0.015932       0.055422             10.548933       6.440753       0.534181       0.433480      12.436841      -2.618665      12.769204           0.050839
          147              O       9.600023       4.509958       7.949644      -0.632812      44.662590 0.75187041E+03  0.19690719E+05                                 9.999357                            8.553387      -0.071565       1.992944                    0.997385      30.119380      83.120178       0.640948       0.364892      -1.132333      -0.023784       0.010651      -0.025208       0.036257       0.003337      -0.008093      -0.050263       0.073042       0.077221      -0.074580       0.021100       0.053480             10.844566      10.138097      -2.514417       4.348293      10.879014      -1.367585      11.516586           0.055428
          148              O       9.717781       9.968214      10.896293      -0.647710      46.736052 0.72993790E+03  0.18948718E+05                                10.277067                            8.368421       0.053688       2.035965                    0.997196      29.863032      81.674805       0.655813       0.359776      -1.137936      -0.052394       0.015803       0.020921       0.058588      -0.009523       0.013245       0.039660       0.060534      -0.005946      -0.060188       0.023688       0.036501             11.544165      14.845748      -4.660286      -2.185738      12.385278      -0.609847       7.401468           0.066959
          149              O       3.450282       5.964146      18.363388      -0.643270      46.060803 0.73095777E+03  0.18990266E+05                                10.197586                            8.394097       0.041651       2.033437                    0.996864      29.863065      81.826179       0.652199       0.361482      -1.136085       0.047567      -0.018728      -0.036083       0.062572       0.003894       0.004367       0.037267       0.043838      -0.066346      -0.054184       0.018825       0.035359             11.353328      13.082073      -4.797213      -2.252662      13.389887       0.070533       7.588024           0.065134
          150              O       8.704234       1.579010       8.653254      -0.630950      46.102844 0.74716797E+03  0.19544317E+05                                10.236775                            8.517606      -0.084275       1.992462                    0.997212      29.979357      82.787173       0.643066       0.364123      -1.132501      -0.033829       0.013843      -0.002403       0.036630      -0.025057       0.025094       0.047283      -0.001387      -0.122796      -0.078324       0.026939       0.051385             11.376586      17.006623      -0.266261       1.954605       9.023177      -1.985383       8.099959           0.055139
          151              O       3.115876       5.472020       8.827643      -0.579559      36.221639 0.58977498E+03  0.14489166E+05                                 8.606350                            7.514603       0.266516       2.137787                    0.995967      27.823749      73.592041       0.694372       0.359052      -1.140574       0.021351      -0.009552      -0.018701       0.029948      -0.048022      -0.005666       0.006597      -0.020522       0.068992      -0.060606       0.018949       0.041656              9.263048      11.566525      -2.838009      -2.422663       9.087172       2.506018       7.135447           0.046049
          152              O       1.988647       8.443839       0.275351      -0.614674      43.605124 0.72700087E+03  0.18895352E+05                                 9.861736                            8.436983      -0.146516       1.977434                    0.997111      29.699931      81.869333       0.641823       0.367173      -1.129651      -0.009789      -0.031205       0.022878       0.039913      -0.038044      -0.009971      -0.036115       0.074238      -0.020743      -0.071221       0.014153       0.057068             10.654828       6.492740       0.612563       0.400471      12.404795      -2.560145      13.066950           0.051814

******************************************************
Auxiliary information for the entire system
The total spin magnetic moment of the unit cell is   36.011832
The total net atomic charge of the unit cell is   -0.000010
Accuracy of reproducing the electrostatic potential in the unit cell:
  The inner radius (bohr) =    5.0000
  The outer radius (bohr) =   12.0000
  Valid grid points have density less than (e/(bohr^3)) =    0.0001
  The number of valid grid points were=         7956
  The rms potential error without charges in kcal/mol is=      5.99427
  The rms potential error with partial charges in kcal/mol is=      0.94410
  The RRMSE value at monopole order=      0.15750
  The rms potential error with partial charges and cloud penetration in kcal/mol is=      0.92503
  The RRMSE value at monopole order with cloud penetration is=      0.15432
  The rms potential error with partial charges and atomic dipoles in kcal/mol is=      0.68131
  The RRMSE value at dipole order=      0.11366
  The rms potential error with partial charges, atomic dipoles and cloud penetration in kcal/mol is=      0.66187
  The RRMSE value at dipole order with cloud penetration=      0.11042

******************************************************
The electron densities and ab initio electrostatic potential were computed in VASP using the PBE functional and
projector augmented wave method. See the main text of the journal article for a description of computational details.
The atomic charges, dipoles, and quadrupoles were computed with the DDEC6 method as described in
(a) T. A. Manz and N. Gabaldon Limas, RSC Adv. 6 (2016) 47771-47801 DOI: 10.1039/c6ra04656h
(b) N. Gabaldon Limas and T. A. Manz, RSC Adv. 8 (2018) 2678-2707 DOI: 10.1039/c7ra11829e.
For each atom in the material, the electron cloud parameters were fit to the spherically averaged atom-in-material
electron density using radial positions for which this density was between 10^-4 and 10^-2 electrons per cubic bohr.
The polarizabilities, dispersion coefficients, and quantum Drude oscillator (QDO) parameters were fit using the MCLF method.
The magnetic structure of the system was optimized in VASP from the default ferromagnetic initial guess using spin polarization.
The atomic spin moments (ASMs) were computed on this optimized magnetic structure using the DDEC6 partition as inputs
to the method of T. A. Manz and D. S. Sholl, J. Chem. Theory Comput. 7 (2011) 4146-4164 DOI: 10.1021/ct200539n.
The RMSE and RRMSE were computed using a uniform grid with Ewald summation.
