# Supplementary material for: A collection of forcefield precursors for metal–organic frameworks
Source: RSC Adv. 2019 Nov 13;9(63):36492–507. doi: 10.1039/c9ra07327b (PMC9075174; doi:10.1039/c9ra07327b)
Supplement: RA-009-C9RA07327B-s4807 [file RA-009-C9RA07327B-s4807.xyz]

  236
jmolscript: load "" {1 1 1} spacegroup "x,y,z" unitcell [{     10.074900     0.000000     0.000000 }, {      0.000000    17.494100     0.000000 }, {      0.000000     0.000000    32.393000 }]
Ga     9.464462    10.042313     2.573624     1.517634
Ga     9.718450     8.990568    31.563739     1.526380
Ga     1.253821    14.697493     0.242948     1.550957
Ga     4.088999    11.492399    15.998903     1.546096
Ga     5.863693    16.091073    13.564569     1.528419
Ga     5.627738    17.212620    16.986565     1.522251
Ga     4.041546    11.526163    10.765490     1.515777
Ga     1.267120    14.760472     5.768869     1.505853
Ga     0.796622    12.240447     7.810924     1.464382
Ga     4.427012     7.451787    29.819376     1.517624
Ga     4.681000     8.503532     0.829261     1.526377
Ga     6.291271     2.796607    32.150053     1.550957
Ga     9.126449     6.001701    16.394097     1.546086
Ga     0.826243     1.403027    18.828431     1.528416
Ga     0.590288     0.281480    15.406435     1.522247
Ga     9.078996     5.967937    21.627510     1.515764
Ga     6.304570     2.733628    26.624131     1.505856
Ga     5.834072     5.253653    24.582076     1.464372
Ga     9.464462     1.295263    29.819376     1.517633
Ga     9.718450     0.243518     0.829261     1.526378
Ga     1.253821     5.950443    32.150053     1.550958
Ga     4.088999     2.745349    16.394097     1.546085
Ga     5.863693     7.344023    18.828431     1.528417
Ga     5.627738     8.465570    15.406435     1.522256
Ga     4.041546     2.779113    21.627510     1.515764
Ga     1.267120     6.013422    26.624131     1.505854
Ga     0.796622     3.493397    24.582076     1.464379
Ga     4.427012    16.198837     2.573624     1.517621
Ga     4.681000    17.250582    31.563739     1.526376
Ga     6.291271    11.543657     0.242948     1.550959
Ga     9.126449    14.748751    15.998903     1.546090
Ga     0.826243    10.150077    13.564569     1.528432
Ga     0.590288     9.028530    16.986565     1.522256
Ga     9.078996    14.714987    10.765490     1.515774
Ga     6.304570    11.480678     5.768869     1.505854
Ga     5.834072    14.000703     7.810924     1.464374
P      9.465369    12.016697     0.117587     1.558255
P      1.668403     8.372676     1.511457     1.534716
P      1.466905    16.306251     3.010281     1.577222
P      3.613867     0.325390    14.637749     1.512546
P      5.955273    14.194713    16.076970     1.568822
P      3.770028     9.849178    13.262666     1.546861
P      3.882866    11.366791     7.817403     1.522086
P      9.598357    11.922229     5.165064     1.540329
P      0.891629    12.074428    10.924863     1.603529
P      4.427919     5.477403    32.275413     1.558232
P      6.705853     9.121424    30.881543     1.534707
P      6.504355     1.187849    29.382719     1.577247
P      8.651317    17.168710    17.755251     1.512550
P      0.917823     3.299387    16.316030     1.568811
P      8.807478     7.644922    19.130334     1.546828
P      8.920316     6.127309    24.575597     1.522078
P      4.560907     5.571871    27.227936     1.540307
P      5.929079     5.419672    21.468137     1.603495
P      9.465369     3.269647    32.275413     1.558249
P      1.668403    17.119726    30.881543     1.534710
P      1.466905     7.559201    29.382719     1.577235
P      3.613867     9.072440    17.755251     1.512559
P      5.955273     5.447663    16.316030     1.568810
P      3.770028     1.102128    19.130334     1.546825
P      3.882866     2.619741    24.575597     1.522078
P      9.598357     3.175179    27.227936     1.540331
P      0.891629     3.327378    21.468137     1.603496
P      4.427919    14.224453     0.117587     1.558226
P      6.705853     0.374374     1.511457     1.534696
P      6.504355     9.934899     3.010281     1.577249
P      8.651317     8.421660    14.637749     1.512569
P      0.917823    12.046437    16.076970     1.568845
P      8.807478    16.391972    13.262666     1.546832
P      8.920316    14.874359     7.817403     1.522079
P      4.560907    14.318921     5.165064     1.540301
P      5.929079    14.166722    10.924863     1.603512
O      3.645099    11.072016    14.207570    -0.807270
O      1.669411    15.144642     2.018084    -0.811882
O      5.635899    15.260103    17.090547    -0.643791
O      2.419991    11.192725     7.411518    -0.658449
O      4.004773    17.091736    15.930877    -0.754410
O      1.747995    13.844831     7.443911    -0.577540
O      9.700114    10.921567    31.437407    -0.637519
O      1.256340     9.088185     0.226751    -0.761633
O      4.181083    12.861662     8.062618    -0.740279
O      0.313329    13.223790     5.069505    -0.728394
O      5.084802    12.968376    16.442687    -0.673628
O      0.593412    11.518115     9.536499    -0.726021
O      0.296202    13.178306    32.166249    -0.678785
O      0.714310    -0.012246     2.416518    -0.644352
O      9.810938    11.287193     6.569300    -0.648222
O      4.471241     8.629840    13.841529    -0.634463
O      0.778790     8.824024     2.691858    -0.648408
O      4.437993    17.284171    13.420420    -0.645906
O      1.531385     6.854188     1.354027    -0.691299
O      9.824035    11.558352     1.554864    -0.737994
O      5.553285    14.584831    14.615722    -0.739284
O      3.866747     1.836880    14.774447    -0.677937
O      2.429058    12.284357    11.162628    -0.779175
O      3.099039     8.745301     1.898230    -0.627844
O      8.003501    12.527525     0.093940    -0.625025
O      7.438299    13.780103    16.118757    -0.641336
O      8.099212    12.153151     4.962608    -0.695193
O      2.354504     9.488800    12.769321    -0.713506
O      2.130841     0.066478    14.298270    -0.625572
O      4.605237    10.290030    12.008085    -0.669700
O      2.900564    16.775092     3.469290    -0.704818
O      0.750580    15.811168     4.269397    -0.665772
O      0.079592    10.930314     4.139825    -0.612091
O      0.273030    11.133245    11.956256    -0.685891
O      4.772480    10.720384     6.740983    -0.660535
O      0.326427    13.498448    11.065449    -0.744413
O      4.120634    10.631165     9.180176    -0.701958
O      8.682549     6.422084    18.185430    -0.807213
O      6.706861     2.349458    30.374916    -0.811912
O      0.598449     2.233997    15.302453    -0.643763
O      7.457441     6.301375    24.981482    -0.658398
O      9.042223     0.402364    16.462123    -0.754406
O      6.785445     3.649269    24.949089    -0.577532
O      4.662664     6.572533     0.955593    -0.637471
O      6.293790     8.405915    32.166249    -0.761610
O      9.218533     4.632438    24.330382    -0.740270
O      5.350779     4.270310    27.323496    -0.728369
O      0.047352     4.525724    15.950313    -0.673610
O      5.630862     5.975985    22.856501    -0.725975
O      5.333652     4.315794     0.226751    -0.678759
O      5.751760     0.012246    29.976482    -0.644407
O      4.773488     6.206907    25.823700    -0.648162
O      9.508691     8.864260    18.551471    -0.634374
O      5.816240     8.670076    29.701142    -0.648382
O      9.475443     0.209929    18.972580    -0.645902
O      6.568835    10.639912    31.038973    -0.691276
O      4.786585     5.935748    30.838136    -0.737951
O      0.515835     2.909269    17.777278    -0.739250
O      8.904197    15.657220    17.618553    -0.677939
O      7.466508     5.209743    21.230372    -0.779125
O      8.136489     8.748799    30.494770    -0.627817
O      2.966051     4.966575    32.299060    -0.624957
O      2.400849     3.713997    16.274243    -0.641291
O      3.061762     5.340949    27.430392    -0.695155
O      7.391954     8.005300    19.623679    -0.713427
O      7.168291    17.427622    18.094730    -0.625574
O      9.642687     7.204070    20.384915    -0.669602
O      7.938014     0.719008    28.923710    -0.704890
O      5.788030     1.682932    28.123603    -0.665814
O      5.117042     6.563786    28.253175    -0.612021
O      5.310480     6.360855    20.436744    -0.685776
O      9.809930     6.773716    25.652017    -0.660512
O      5.363877     3.995652    21.327551    -0.744355
O      9.158084     6.862935    23.212824    -0.701925
O      3.645099     2.324966    18.185430    -0.807205
O      1.669411     6.397592    30.374916    -0.811897
O      5.635899     6.513053    15.302453    -0.643767
O      2.419991     2.445675    24.981482    -0.658412
O      4.004773     8.344686    16.462123    -0.754455
O      1.747995     5.097781    24.949089    -0.577535
O      9.700114     2.174517     0.955593    -0.637513
O      1.256340     0.341135    32.166249    -0.761617
O      4.181083     4.114612    24.330382    -0.740263
O      0.313329     4.476740    27.323496    -0.728400
O      5.084802     4.221326    15.950313    -0.673608
O      0.593412     2.771065    22.856501    -0.725982
O      0.296202     4.431256     0.226751    -0.678784
O      0.714310     8.734804    29.976482    -0.644382
O      9.810938     2.540143    25.823700    -0.648218
O      4.471241    17.376890    18.551471    -0.634358
O      0.778790     0.076974    29.701142    -0.648402
O      4.437993     8.537121    18.972580    -0.645921
O      1.531385    15.601238    31.038973    -0.691288
O      9.824035     2.811302    30.838136    -0.737990
O      5.553285     5.837781    17.777278    -0.739251
O      3.866747    10.583930    17.618553    -0.677958
O      2.429058     3.537307    21.230372    -0.779130
O      3.099039    -0.001749    30.494770    -0.627833
O      8.003501     3.780475    32.299060    -0.625020
O      7.438299     5.033053    16.274243    -0.641288
O      8.099212     3.406101    27.430392    -0.695198
O      2.354504     0.741750    19.623679    -0.713423
O      2.130841     8.813528    18.094730    -0.625598
O      4.605237     1.542980    20.384915    -0.669595
O      2.900564     8.028042    28.923710    -0.704849
O      0.750580     7.064118    28.123603    -0.665792
O      0.079592     2.183264    28.253175    -0.612096
O      0.273030     2.386195    20.436744    -0.685783
O      4.772480     1.973334    25.652017    -0.660516
O      0.326427     4.751398    21.327551    -0.744360
O      4.120634     1.884115    23.212824    -0.701931
O      8.682549    15.169134    14.207570    -0.807222
O      6.706861    11.096508     2.018084    -0.811914
O      0.598449    10.981047    17.090547    -0.643836
O      7.457441    15.048425     7.411518    -0.658411
O      9.042223     9.149414    15.930877    -0.754466
O      6.785445    12.396319     7.443911    -0.577535
O      4.662664    15.319583    31.437407    -0.637458
O      6.293790    17.152965     0.226751    -0.761585
O      9.218533    13.379488     8.062618    -0.740281
O      5.350779    13.017360     5.069505    -0.728359
O      0.047352    13.272774    16.442687    -0.673658
O      5.630862    14.723035     9.536499    -0.725998
O      5.333652    13.062844    32.166249    -0.678753
O      5.751760     8.759296     2.416518    -0.644413
O      4.773488    14.953957     6.569300    -0.648147
O      9.508691     0.117210    13.841529    -0.634366
O      5.816240    17.417126     2.691858    -0.648361
O      9.475443     8.956979    13.420420    -0.645950
O      6.568835     1.892862     1.354027    -0.691259
O      4.786585    14.682798     1.554864    -0.737933
O      0.515835    11.656319    14.615722    -0.739335
O      8.904197     6.910170    14.774447    -0.677977
O      7.466508    13.956793    11.162628    -0.779150
O      8.136489     0.001749     1.898230    -0.627796
O      2.966051    13.713625     0.093940    -0.624931
O      2.400849    12.461047    16.118757    -0.641400
O      3.061762    14.087999     4.962608    -0.695136
O      7.391954    16.752350    12.769321    -0.713437
O      7.168291     8.680572    14.298270    -0.625630
O      9.642687    15.951120    12.008085    -0.669621
O      7.938014     9.466058     3.469290    -0.704891
O      5.788030    10.429982     4.269397    -0.665816
O      5.117042    15.310836     4.139825    -0.611997
O      5.310480    15.107905    11.956256    -0.685826
O      9.809930    15.520766     6.740983    -0.660515
O      5.363877    12.742702    11.065449    -0.744392
O      9.158084    15.609985     9.180176    -0.701939
F      9.655784     6.992392    31.877951    -0.540893
F      6.554730    17.042752    15.240906    -0.576559
F      8.752066     9.138918     0.916722    -0.572071
F      5.752768    10.426484    15.704126    -0.532820
F      4.618334    10.501708     0.515049    -0.540892
F      1.517280     0.451348    17.152093    -0.576560
F      3.714616     8.355182    31.476278    -0.572069
F      0.715318     7.067616    16.688874    -0.532816
F      9.655784    15.739442     0.515049    -0.540890
F      6.554730     8.295702    17.152093    -0.576563
F      8.752066     0.391868    31.476278    -0.572070
F      5.752768     1.679434    16.688874    -0.532814
F      4.618334     1.754658    31.877951    -0.540891
F      1.517280     9.198398    15.240906    -0.576566
F      3.714616    17.102232     0.916722    -0.572067
F      0.715318    15.814666    15.704126    -0.532816

The following XYZ coordinates are in angstroms. Other properties are in atomic units.
The sperically averaged electron density of each atom fit to a function of the form exp(a - br)
eigen_1, eigen_2 and eigen_3 are the three eigenvalues of traceless quadrupole moment tensor
  atom number  atomic symbol              X              Y              Z     net charge C6 coefficient C8 coefficient C10 coefficient fluctuating dipole atomic polarizability isotropic forcefield polarizability              a              b squared Pearson coefficient          <r^3>          <r^4>         wp_QDO          m_QDO          q_QDO       dipole_x       dipole_y       dipole_z         dipole            Qxy            Qxz            Qyz     Q(x^2-y^2)  Q(3z^2 - R^2)        eigen_1        eigen_2        eigen_3 static polarizability      alpha(xx)      alpha(xy)      alpha(xz)      alpha(yy)      alpha(yz)      alpha(zz) atomic spin moment
            1             Ga       9.464462      10.042313       2.573624       1.517634      63.039904 0.11810045E+04  0.33392995E+05                                11.814125                           10.181846       0.636001       2.099301                    0.999908      39.721014     101.181910       0.658066       0.329179      -1.204756       0.017294      -0.012749       0.032107       0.038632       0.028611       0.028338      -0.035409      -0.045429      -0.077558      -0.067376       0.011597       0.055779             13.772981      14.351928      -1.262296      -1.560966      12.398088       3.832402      14.568926           0.005956
            2             Ga       9.718450       8.990568      31.563739       1.526380      73.085102 0.13298453E+04  0.38682662E+05                                13.042253                           10.808130       0.613909       2.089568                    0.999476      40.112083     103.188684       0.639234       0.329406      -1.206148       0.012175       0.003954      -0.026962       0.029846       0.079231      -0.022208      -0.047432      -0.003732       0.045773      -0.090178      -0.010585       0.100763             15.939342      18.462053      -3.357113      -0.135684      16.473531       4.596795      12.882443           0.004890
            3             Ga       1.253821      14.697493       0.242948       1.550957      62.628398 0.11387287E+04  0.31917044E+05                                11.775831                           10.025031       0.640910       2.105494                    0.999903      39.222336      99.592386       0.660269       0.330965      -1.202695      -0.022548      -0.059824      -0.002642       0.063987      -0.013775       0.013780      -0.002843      -0.015414       0.171811      -0.045511      -0.014036       0.059547             13.800822      14.273777       1.331127       0.550844      16.664462      -0.965299      10.464226           0.003534
            4             Ga       4.088999      11.492399      15.998903       1.546096      63.629522 0.11517600E+04  0.32378494E+05                                11.900237                           10.080418       0.638690       2.102795                    0.999892      39.378507     100.180640       0.658544       0.330846      -1.202645       0.023063       0.062943       0.003538       0.067129      -0.016340       0.017614      -0.003876      -0.006646       0.175783      -0.047222      -0.015193       0.062416             14.006985      14.785850       1.190768       0.745913      16.811155      -1.020625      10.423951           0.002773
            5             Ga       5.863693      16.091073      13.564569       1.528419      62.089309 0.11719471E+04  0.33077768E+05                                11.718631                           10.166032       0.620110       2.095316                    0.999887      39.592841     100.811061       0.656223       0.330694      -1.203208      -0.020782       0.008821      -0.040834       0.046659       0.033676       0.034870      -0.033629      -0.039648      -0.063139      -0.072450       0.019811       0.052638             13.597174      14.074673      -1.226173      -1.798179      12.296044       3.653380      14.420805           0.004103
            6             Ga       5.627738      17.212620      16.986565       1.522251      72.895525 0.13319759E+04  0.38777751E+05                                13.067404                           10.859234       0.611127       2.087154                    0.999595      40.248836     103.738470       0.633704       0.331996      -1.203242      -0.008455      -0.011319       0.022784       0.026809       0.083402      -0.019055      -0.043540      -0.004802       0.044035      -0.093652      -0.006127       0.099780             15.937404      18.552300      -3.130456      -0.009718      16.451775       4.445104      12.808138           0.002951
            7             Ga       4.041546      11.526163      10.765490       1.515777      60.835977 0.10658958E+04  0.29414992E+05                                11.552439                            9.660582       0.791020       2.146338                    0.999952      39.466237      99.756714       0.675973       0.328339      -1.203905       0.047339       0.003507       0.024781       0.053548      -0.042315      -0.001620       0.045283      -0.025808      -0.130315      -0.068228      -0.009865       0.078093             13.716120      13.445799       1.202306      -0.123585       9.871927      -2.222386      17.830634           0.005397
            8             Ga       1.267120      14.760472       5.768869       1.505853      53.779296 0.90824726E+03  0.24226119E+05                                10.884535                            9.060382       0.856217       2.161262                    0.999938      39.855422     100.999874       0.677495       0.338938      -1.187243       0.003163       0.045747      -0.028434       0.053956       0.020158       0.068973       0.111566      -0.047767      -0.106418      -0.132368      -0.011171       0.143539             13.003311      13.361379       0.085205      -2.371443       9.524115      -3.506872      16.124438          -0.004710
            9             Ga       0.796622      12.240447       7.810924       1.464382      67.502229 0.12624568E+04  0.36342679E+05                                12.426860                           10.533673       0.729027       2.117042                    0.999770      40.944492     105.679426       0.645552       0.329590      -1.202841      -0.033505      -0.068616       0.033172       0.083253       0.046578      -0.033764       0.017571      -0.025281      -0.199207      -0.086372       0.004586       0.081786             14.977418      16.699229      -1.839545       1.667548       9.015465      -0.891050      19.217560           0.000970
           10             Ga       4.427012       7.451787      29.819376       1.517624      63.040664 0.11810251E+04  0.33393739E+05                                11.814237                           10.181951       0.635983       2.099293                    0.999908      39.721325     101.183104       0.658061       0.329181      -1.204755       0.017294       0.012749      -0.032105       0.038631      -0.028609      -0.028336      -0.035408      -0.045428      -0.077559      -0.067374       0.011596       0.055778             13.773102      14.352081       1.262326       1.560994      12.398195       3.832435      14.569029           0.005959
           11             Ga       4.681000       8.503532       0.829261       1.526377      73.085252 0.13298487E+04  0.38682785E+05                                13.042270                           10.808144       0.613904       2.089566                    0.999476      40.112132     103.188843       0.639233       0.329406      -1.206148       0.012174      -0.003954       0.026963       0.029847      -0.079233       0.022208      -0.047431      -0.003731       0.045776      -0.090180      -0.010583       0.100764             15.939363      18.462120       3.357119       0.135696      16.473496       4.596801      12.882473           0.004890
           12             Ga       6.291271       2.796607      32.150053       1.550957      62.628321 0.11387265E+04  0.31916965E+05                                11.775818                           10.025018       0.640907       2.105494                    0.999903      39.222300      99.592262       0.660270       0.330965      -1.202695      -0.022545       0.059823       0.002640       0.063985       0.013777      -0.013782      -0.002843      -0.015413       0.171806      -0.045512      -0.014034       0.059546             13.800801      14.273823      -1.331060      -0.550844      16.664380      -0.965276      10.464199           0.003533
           13             Ga       9.126449       6.001701      16.394097       1.546086      63.630323 0.11517794E+04  0.32379192E+05                                11.900350                           10.080516       0.638678       2.102788                    0.999892      39.378813     100.181780       0.658540       0.330847      -1.202644       0.023066      -0.062941      -0.003540       0.067128       0.016336      -0.017611      -0.003876      -0.006645       0.175787      -0.047219      -0.015197       0.062416             14.007125      14.785921      -1.190837      -0.745917      16.811401      -1.020668      10.424053           0.002777
           14             Ga       0.826243       1.403027      18.828431       1.528416      62.089695 0.11719566E+04  0.33078111E+05                                11.718690                           10.166082       0.620106       2.095313                    0.999887      39.592981     100.811622       0.656221       0.330694      -1.203207      -0.020782      -0.008821       0.040833       0.046659      -0.033676      -0.034869      -0.033628      -0.039645      -0.063139      -0.072448       0.019811       0.052637             13.597248      14.074758       1.226191       1.798195      12.296104       3.653403      14.420884           0.004104
           15             Ga       0.590288       0.281480      15.406435       1.522247      72.895750 0.13319813E+04  0.38777951E+05                                13.067434                           10.859259       0.611123       2.087152                    0.999595      40.248923     103.738779       0.633703       0.331996      -1.203241      -0.008455       0.011317      -0.022783       0.026807      -0.083403       0.019055      -0.043539      -0.004802       0.044036      -0.093653      -0.006126       0.099780             15.937439      18.552342       3.130462       0.009727      16.451804       4.445117      12.808172           0.002951
           16             Ga       9.078996       5.967937      21.627510       1.515764      60.836982 0.10659201E+04  0.29415847E+05                                11.552585                            9.660710       0.791004       2.146328                    0.999952      39.466648      99.758263       0.675966       0.328341      -1.203903       0.047339      -0.003507      -0.024782       0.053549       0.042313       0.001621       0.045283      -0.025806      -0.130313      -0.068226      -0.009864       0.078091             13.716289      13.445985      -1.202336       0.123610       9.872029      -2.222406      17.830854           0.005402
           17             Ga       6.304570       2.733628      26.624131       1.505856      53.778873 0.90823802E+03  0.24225803E+05                                10.884466                            9.060326       0.856238       2.161270                    0.999938      39.855261     100.999202       0.677499       0.338937      -1.187244       0.003165      -0.045749       0.028436       0.053959      -0.020158      -0.068972       0.111566      -0.047765      -0.106423      -0.132368      -0.011169       0.143537             13.003227      13.361312      -0.085193       2.371435       9.524044      -3.506842      16.124325          -0.004711
           18             Ga       5.834072       5.253653      24.582076       1.464372      67.502987 0.12624776E+04  0.36343442E+05                                12.426965                           10.533772       0.729027       2.117038                    0.999770      40.944814     105.680618       0.645548       0.329591      -1.202840      -0.033505       0.068615      -0.033172       0.083252      -0.046577       0.033763       0.017571      -0.025281      -0.199204      -0.086370       0.004586       0.081784             14.977528      16.699344       1.839559      -1.667550       9.015530      -0.891069      19.217711           0.000972
           19             Ga       9.464462       1.295263      29.819376       1.517633      63.040044 0.11810073E+04  0.33393097E+05                                11.814146                           10.181860       0.635996       2.099300                    0.999908      39.721053     101.182077       0.658065       0.329180      -1.204756       0.017294      -0.012749      -0.032107       0.038633       0.028610      -0.028337       0.035410      -0.045428      -0.077552      -0.067375       0.011597       0.055778             13.773008      14.351952      -1.262293       1.560966      12.398110      -3.832414      14.568960           0.005956
           20             Ga       9.718450       0.243518       0.829261       1.526378      73.085373 0.13298520E+04  0.38682914E+05                                13.042294                           10.808165       0.613901       2.089564                    0.999476      40.112174     103.189065       0.639232       0.329406      -1.206147       0.012174       0.003955       0.026961       0.029845       0.079233       0.022208       0.047432      -0.003733       0.045771      -0.090180      -0.010585       0.100765             15.939395      18.462097      -3.357122       0.135681      16.473607      -4.596818      12.882480           0.004892
           21             Ga       1.253821       5.950443      32.150053       1.550958      62.628342 0.11387261E+04  0.31916951E+05                                11.775822                           10.025017       0.640909       2.105494                    0.999903      39.222293      99.592244       0.660270       0.330965      -1.202695      -0.022547      -0.059824       0.002642       0.063986      -0.013776      -0.013780       0.002841      -0.015412       0.171810      -0.045511      -0.014035       0.059546             13.800819      14.273790       1.331119      -0.550839      16.664451       0.965309      10.464216           0.003535
           22             Ga       4.088999       2.745349      16.394097       1.546085      63.630462 0.11517829E+04  0.32379317E+05                                11.900371                           10.080535       0.638679       2.102787                    0.999892      39.378863     100.181978       0.658539       0.330847      -1.202644       0.023066       0.062942      -0.003539       0.067128      -0.016337      -0.017612       0.003877      -0.006641       0.175785      -0.047219      -0.015197       0.062416             14.007146      14.785958       1.190821      -0.745922      16.811421       1.020653      10.424061           0.002776
           23             Ga       5.863693       7.344023      18.828431       1.528417      62.089595 0.11719546E+04  0.33078038E+05                                11.718675                           10.166072       0.620103       2.095313                    0.999887      39.592947     100.811488       0.656221       0.330694      -1.203207      -0.020781       0.008822       0.040833       0.046659       0.033675      -0.034870       0.033629      -0.039648      -0.063138      -0.072449       0.019811       0.052638             13.597230      14.074756      -1.226193       1.798205      12.296082      -3.653393      14.420851           0.004103
           24             Ga       5.627738       8.465570      15.406435       1.522256      72.894880 0.13319579E+04  0.38777082E+05                                13.067317                           10.859149       0.611125       2.087156                    0.999595      40.248605     103.737578       0.633708       0.331996      -1.203242      -0.008458      -0.011317      -0.022785       0.026810       0.083404       0.019056       0.043540      -0.004798       0.044036      -0.093654      -0.006127       0.099781             15.937309      18.552259      -3.130431       0.009736      16.451571      -4.445070      12.808096           0.002949
           25             Ga       4.041546       2.779113      21.627510       1.515764      60.836986 0.10659201E+04  0.29415847E+05                                11.552587                            9.660711       0.791000       2.146327                    0.999952      39.466643      99.758262       0.675966       0.328341      -1.203903       0.047339       0.003507      -0.024782       0.053549      -0.042313       0.001622      -0.045283      -0.025806      -0.130309      -0.068226      -0.009865       0.078091             13.716291      13.445986       1.202340       0.123608       9.872026       2.222396      17.830861           0.005402
           26             Ga       1.267120       6.013422      26.624131       1.505854      53.778967 0.90824078E+03  0.24225899E+05                                10.884482                            9.060342       0.856234       2.161268                    0.999938      39.855339     100.999492       0.677498       0.338937      -1.187243       0.003163       0.045747       0.028435       0.053957       0.020158      -0.068974      -0.111566      -0.047765      -0.106422      -0.132370      -0.011169       0.143539             13.003240      13.361311       0.085203       2.371424       9.524069       3.506842      16.124340          -0.004710
           27             Ga       0.796622       3.493397      24.582076       1.464379      67.502475 0.12624641E+04  0.36342948E+05                                12.426895                           10.533708       0.729035       2.117043                    0.999770      40.944608     105.679848       0.645550       0.329591      -1.202841      -0.033506      -0.068616      -0.033173       0.083254       0.046580       0.033764      -0.017571      -0.025282      -0.199208      -0.086373       0.004586       0.081787             14.977454      16.699249      -1.839540      -1.667567       9.015484       0.891045      19.217628           0.000968
           28             Ga       4.427012      16.198837       2.573624       1.517621      63.041042 0.11810344E+04  0.33394075E+05                                11.814295                           10.182000       0.635979       2.099290                    0.999908      39.721467     101.183666       0.658058       0.329181      -1.204754       0.017292       0.012749       0.032106       0.038631      -0.028607       0.028336       0.035407      -0.045431      -0.077560      -0.067372       0.011595       0.055777             13.773173      14.352150       1.262341      -1.561003      12.398261      -3.832469      14.569110           0.005961
           29             Ga       4.681000      17.250582      31.563739       1.526376      73.085444 0.13298534E+04  0.38682965E+05                                13.042301                           10.808171       0.613901       2.089564                    0.999476      40.112192     103.189110       0.639232       0.329406      -1.206147       0.012174      -0.003953      -0.026962       0.029845      -0.079233      -0.022209       0.047432      -0.003731       0.045775      -0.090180      -0.010584       0.100764             15.939403      18.462152       3.357130      -0.135709      16.473548      -4.596821      12.882510           0.004892
           30             Ga       6.291271      11.543657       0.242948       1.550959      62.628180 0.11387238E+04  0.31916868E+05                                11.775799                           10.025005       0.640909       2.105495                    0.999903      39.222258      99.592110       0.660271       0.330965      -1.202695      -0.022546       0.059825      -0.002640       0.063986       0.013779       0.013781       0.002843      -0.015415       0.171810      -0.045514      -0.014032       0.059547             13.800773      14.273786      -1.331046       0.550846      16.664342       0.965271      10.464192           0.003532
           31             Ga       9.126449      14.748751      15.998903       1.546090      63.629981 0.11517699E+04  0.32378849E+05                                11.900300                           10.080467       0.638688       2.102792                    0.999892      39.378668     100.181210       0.658542       0.330847      -1.202645       0.023065      -0.062944       0.003539       0.067130       0.016337       0.017613       0.003876      -0.006644       0.175782      -0.047219      -0.015196       0.062415             14.007072      14.785910      -1.190831       0.745917      16.811315       1.020644      10.423992           0.002775
           32             Ga       0.826243      10.150077      13.564569       1.528432      62.088379 0.11719224E+04  0.33076877E+05                                11.718493                           10.165906       0.620125       2.095325                    0.999887      39.592452     100.809589       0.656230       0.330693      -1.203209      -0.020782      -0.008820      -0.040836       0.046661      -0.033677       0.034871       0.033630      -0.039648      -0.063138      -0.072451       0.019812       0.052639             13.597020      14.074524       1.226136      -1.798154      12.295898      -3.653318      14.420637           0.004097
           33             Ga       0.590288       9.028530      16.986565       1.522256      72.895008 0.13319617E+04  0.38777227E+05                                13.067336                           10.859169       0.611127       2.087156                    0.999595      40.248655     103.737787       0.633707       0.331996      -1.203242      -0.008457       0.011319       0.022784       0.026810      -0.083403      -0.019055       0.043540      -0.004802       0.044035      -0.093653      -0.006127       0.099780             15.937330      18.552233       3.130432      -0.009700      16.451691      -4.445069      12.808067           0.002950
           34             Ga       9.078996      14.714987      10.765490       1.515774      60.836359 0.10659056E+04  0.29415338E+05                                11.552499                            9.660637       0.791012       2.146333                    0.999952      39.466394      99.757344       0.675969       0.328340      -1.203904       0.047339      -0.003508       0.024783       0.053549       0.042313      -0.001620      -0.045283      -0.025807      -0.130314      -0.068227      -0.009864       0.078091             13.716181      13.445890      -1.202336      -0.123597       9.871967       2.222364      17.830686           0.005399
           35             Ga       6.304570      11.480678       5.768869       1.505854      53.778953 0.90823944E+03  0.24225850E+05                                10.884474                            9.060331       0.856235       2.161269                    0.999938      39.855293     100.999292       0.677499       0.338937      -1.187244       0.003162      -0.045749      -0.028434       0.053959      -0.020156       0.068971      -0.111564      -0.047767      -0.106428      -0.132367      -0.011168       0.143535             13.003240      13.361335      -0.085192      -2.371445       9.524048       3.506843      16.124338          -0.004712
           36             Ga       5.834072      14.000703       7.810924       1.464374      67.502832 0.12624729E+04  0.36343272E+05                                12.426948                           10.533753       0.729018       2.117036                    0.999770      40.944737     105.680366       0.645548       0.329591      -1.202840      -0.033506       0.068614       0.033174       0.083253      -0.046577      -0.033764      -0.017569      -0.025282      -0.199209      -0.086371       0.004586       0.081785             14.977512      16.699341       1.839565       1.667537       9.015520       0.891068      19.217674           0.000970
           37              P       9.465369      12.016697       0.117587       1.558255      66.485493 0.10724339E+04  0.31007380E+05                                13.022074                           10.231171       0.587669       1.990315                    0.999666      43.825313     131.373600       0.578762       0.366026      -1.120001       0.042915       0.061138      -0.027253       0.079513      -0.061572       0.003704       0.009185       0.050009       0.209930      -0.101989       0.031359       0.070630             15.710101      16.019828       3.091420      -0.337893      20.460624       0.856878      10.649852          -0.018015
           38              P       1.668403       8.372676       1.511457       1.534716      64.380485 0.10828870E+04  0.31481126E+05                                12.865473                           10.323880       0.529923       1.969196                    0.999928      44.749644     135.852885       0.570828       0.369091      -1.114278       0.021673      -0.003785       0.079778       0.082756       0.047759       0.005955      -0.087228      -0.118109       0.147948      -0.110630      -0.022514       0.133144             15.378786      18.886125      -2.091394      -0.791656      15.187686       3.986044      12.062546          -0.012983
           39              P       1.466905      16.306251       3.010281       1.577222      66.198386 0.10687637E+04  0.30968615E+05                                13.125875                           10.290493       0.455352       1.951319                    0.999876      44.158023     133.835085       0.568911       0.371554      -1.112431      -0.026133       0.016272       0.034137       0.045968       0.040800      -0.024921       0.053402      -0.073385      -0.244619      -0.109558       0.005098       0.104460             15.842801      15.704069      -1.901831       0.797552      13.598604      -5.102963      18.225730          -0.010871
           40              P       3.613867       0.325390      14.637749       1.512546      66.019924 0.11330635E+04  0.33276401E+05                                13.051403                           10.540057       0.536292       1.966093                    0.999935      45.306992     137.723997       0.567232       0.367674      -1.116642      -0.025196      -0.001250      -0.087092       0.090672       0.056251       0.005129      -0.091477      -0.103499       0.129977      -0.112865      -0.021608       0.134473             15.540689      19.381136      -2.094111      -0.804070      15.102963       3.829577      12.137969          -0.014190
           41              P       5.955273      14.194713      16.076970       1.568822      66.241950 0.10615026E+04  0.30622053E+05                                13.003453                           10.186303       0.582234       1.989491                    0.999603      43.680272     130.920006       0.579228       0.366559      -1.119256      -0.036024      -0.068833       0.021946       0.080730      -0.052119       0.001052       0.004215       0.051080       0.187029      -0.089324       0.026819       0.062506             15.728851      16.214436       2.843285      -0.379578      20.310071       1.019458      10.662045          -0.017858
           42              P       3.770028       9.849178      13.262666       1.546861      65.740396 0.11214260E+04  0.32872931E+05                                13.059995                           10.530050       0.500356       1.957222                    0.999918      44.988412     136.942876       0.563530       0.370784      -1.113507       0.014682      -0.038129      -0.036867       0.055033       0.045656      -0.034621       0.066478      -0.074704      -0.178263      -0.112501       0.008781       0.103720             15.477067      15.828489      -2.223024       1.377261      13.646068      -4.549834      16.956645          -0.009557
           43              P       3.882866      11.366791       7.817403       1.522086      65.146178 0.11264212E+04  0.33075461E+05                                12.968488                           10.539031       0.459953       1.944154                    0.999945      45.427459     138.662204       0.564117       0.369770      -1.113616      -0.017415      -0.084166      -0.031278       0.091463      -0.006627       0.046334      -0.003825      -0.200884      -0.143303      -0.110722      -0.013999       0.124721             15.269389      17.051653       0.127750      -2.012547       9.787581      -0.246859      18.968932          -0.002787
           44              P       9.598357      11.922229       5.165064       1.540329      66.898921 0.10689509E+04  0.30956749E+05                                13.133797                           10.213362       0.563374       1.982540                    0.999910      44.392764     134.244668       0.577960       0.365941      -1.117345       0.002179       0.008865      -0.038683       0.039746      -0.055308      -0.029298      -0.087261      -0.046853      -0.034034      -0.115417       0.010950       0.104467             15.872010      16.736540       1.863112       1.847545      12.233799       4.339812      18.645690          -0.018201
           45              P       0.891629      12.074428      10.924863       1.603529      67.034468 0.10472897E+04  0.30149665E+05                                13.150375                           10.136317       0.618245       1.999883                    0.999635      43.585075     131.056435       0.578317       0.367896      -1.116781      -0.014521       0.015714       0.030041       0.036881       0.074210       0.028432       0.080445      -0.018284      -0.144977      -0.100317      -0.033951       0.134268             15.954128      15.335421      -1.814327       0.395691      12.012922      -3.503199      20.514039          -0.007865
           46              P       4.427919       5.477403      32.275413       1.558232      66.486934 0.10724671E+04  0.31008583E+05                                13.022267                           10.231341       0.587629       1.990298                    0.999666      43.825957     131.376107       0.578756       0.366026      -1.120001       0.042918      -0.061138       0.027253       0.079514       0.061572      -0.003703       0.009185       0.050015       0.209924      -0.101990       0.031362       0.070628             15.710325      16.020064      -3.091521       0.337889      20.460941       0.856893      10.649971          -0.018008
           47              P       6.705853       9.121424      30.881543       1.534707      64.380973 0.10829006E+04  0.31481620E+05                                12.865545                           10.323955       0.529905       1.969189                    0.999928      44.749874     135.853816       0.570825       0.369092      -1.114277       0.021673       0.003783      -0.079778       0.082756      -0.047757      -0.005956      -0.087230      -0.118111       0.147941      -0.110629      -0.022516       0.133145             15.378853      18.886219       2.091435       0.791677      15.187733       3.986059      12.062608          -0.012974
           48              P       6.504355       1.187849      29.382719       1.577247      66.196894 0.10687300E+04  0.30967387E+05                                13.125669                           10.290317       0.455396       1.951337                    0.999876      44.157343     133.832374       0.568917       0.371553      -1.112432      -0.026131      -0.016275      -0.034140       0.045969      -0.040798       0.024922       0.053405      -0.073391      -0.244608      -0.109557       0.005097       0.104460             15.842557      15.703860       1.901825      -0.797566      13.598396      -5.102854      18.225414          -0.010884
           49              P       8.651317      17.168710      17.755251       1.512550      66.019829 0.11330611E+04  0.33276309E+05                                13.051393                           10.540047       0.536303       1.966097                    0.999935      45.306924     137.723738       0.567233       0.367674      -1.116642      -0.025196       0.001249       0.087093       0.090673      -0.056249      -0.005130      -0.091475      -0.103503       0.129976      -0.112864      -0.021608       0.134472             15.540681      19.381127       2.094114       0.804077      15.102946       3.829580      12.137969          -0.014210
           50              P       0.917823       3.299387      16.316030       1.568811      66.242710 0.10615196E+04  0.30622676E+05                                13.003567                           10.186400       0.582203       1.989480                    0.999603      43.680606     130.921405       0.579224       0.366560      -1.119255      -0.036024       0.068832      -0.021945       0.080729       0.052121      -0.001051       0.004214       0.051083       0.187026      -0.089326       0.026821       0.062505             15.728990      16.214522      -2.843346       0.379582      20.310329       1.019448      10.662121          -0.017855
           51              P       8.807478       7.644922      19.130334       1.546828      65.742420 0.11214770E+04  0.32874812E+05                                13.060288                           10.530320       0.500292       1.957197                    0.999918      44.989363     136.946764       0.563520       0.370787      -1.113504       0.014680       0.038130       0.036864       0.055031      -0.045656       0.034622       0.066476      -0.074700      -0.178265      -0.112500       0.008783       0.103718             15.477394      15.828818       2.223061      -1.377302      13.646335      -4.549940      16.957029          -0.009553
           52              P       8.920316       6.127309      24.575597       1.522078      65.146657 0.11264354E+04  0.33075983E+05                                12.968554                           10.539103       0.459948       1.944151                    0.999945      45.427699     138.663152       0.564115       0.369771      -1.113616      -0.017415       0.084163       0.031278       0.091460       0.006628      -0.046335      -0.003826      -0.200880      -0.143298      -0.110721      -0.013997       0.124718             15.269449      17.051683      -0.127756       2.012569       9.787635      -0.246866      18.969029          -0.002793
           53              P       4.560907       5.571871      27.227936       1.540307      66.900331 0.10689835E+04  0.30957934E+05                                13.133993                           10.213535       0.563336       1.982524                    0.999910      44.393384     134.247129       0.577953       0.365942      -1.117344       0.002177      -0.008867       0.038682       0.039745       0.055308       0.029297      -0.087260      -0.046855      -0.034032      -0.115415       0.010949       0.104467             15.872231      16.736803      -1.863163      -1.847590      12.233956       4.339877      18.645935          -0.018214
           54              P       5.929079       5.419672      21.468137       1.603495      67.036492 0.10473337E+04  0.30151266E+05                                13.150655                           10.136549       0.618174       1.999855                    0.999635      43.586030     131.060282       0.578308       0.367897      -1.116780      -0.014520      -0.015714      -0.030041       0.036881      -0.074208      -0.028432       0.080444      -0.018283      -0.144982      -0.100317      -0.033949       0.134266             15.954460      15.335774       1.814393      -0.395725      12.013139      -3.503276      20.514467          -0.007870
           55              P       9.465369       3.269647      32.275413       1.558249      66.485832 0.10724402E+04  0.31007610E+05                                13.022116                           10.231200       0.587662       1.990311                    0.999666      43.825478     131.374238       0.578761       0.366025      -1.120001       0.042914       0.061138       0.027251       0.079512      -0.061571      -0.003703      -0.009184       0.050008       0.209926      -0.101988       0.031359       0.070629             15.710159      16.019891       3.091452       0.337895      20.460704      -0.856879      10.649881          -0.018009
           56              P       1.668403      17.119726      30.881543       1.534710      64.380792 0.10828942E+04  0.31481389E+05                                12.865515                           10.323917       0.529920       1.969193                    0.999928      44.749778     135.853410       0.570826       0.369092      -1.114278       0.021673      -0.003786      -0.079778       0.082756       0.047758      -0.005955       0.087230      -0.118106       0.147946      -0.110629      -0.022516       0.133145             15.378836      18.886200      -2.091408       0.791664      15.187726      -3.986056      12.062583          -0.012978
           57              P       1.466905       7.559201      29.382719       1.577235      66.197642 0.10687473E+04  0.30968015E+05                                13.125769                           10.290405       0.455382       1.951330                    0.999876      44.157679     133.833679       0.568914       0.371553      -1.112432      -0.026131       0.016271      -0.034141       0.045969       0.040797       0.024920      -0.053402      -0.073389      -0.244614      -0.109556       0.005098       0.104458             15.842672      15.703954      -1.901824      -0.797555      13.598502       5.102908      18.225560          -0.010875
           58              P       3.613867       9.072440      17.755251       1.512559      66.019109 0.11330448E+04  0.33275708E+05                                13.051287                           10.539961       0.536316       1.966103                    0.999935      45.306628     137.722522       0.567236       0.367673      -1.116643      -0.025197      -0.001250       0.087091       0.090672       0.056251      -0.005131       0.091476      -0.103503       0.129976      -0.112867      -0.021606       0.134473             15.540550      19.380963      -2.094094       0.804062      15.102803      -3.829530      12.137883          -0.014203
           59              P       5.955273       5.447663      16.316030       1.568810      66.242753 0.10615211E+04  0.30622726E+05                                13.003569                           10.186405       0.582208       1.989481                    0.999603      43.680612     130.921381       0.579224       0.366560      -1.119255      -0.036026      -0.068833      -0.021946       0.080731      -0.052122      -0.001051      -0.004215       0.051081       0.187029      -0.089328       0.026822       0.062506             15.728989      16.214521       2.843338       0.379583      20.310324      -1.019460      10.662123          -0.017861
           60              P       3.770028       1.102128      19.130334       1.546825      65.742606 0.11214818E+04  0.32874988E+05                                13.060312                           10.530343       0.500289       1.957195                    0.999918      44.989455     136.947117       0.563519       0.370787      -1.113504       0.014680      -0.038131       0.036865       0.055032       0.045656       0.034622      -0.066478      -0.074701      -0.178262      -0.112501       0.008782       0.103719             15.477415      15.828839      -2.223056      -1.377295      13.646348       4.549938      16.957057          -0.009545
           61              P       3.882866       2.619741      24.575597       1.522078      65.146665 0.11264343E+04  0.33075943E+05                                12.968554                           10.539096       0.459947       1.944150                    0.999945      45.427695     138.663133       0.564115       0.369770      -1.113616      -0.017417      -0.084164       0.031278       0.091462      -0.006628      -0.046333       0.003826      -0.200886      -0.143298      -0.110722      -0.013999       0.124721             15.269458      17.051704       0.127755       2.012564       9.787629       0.246860      18.969040          -0.002775
           62              P       9.598357       3.175179      27.227936       1.540331      66.898853 0.10689491E+04  0.30956685E+05                                13.133789                           10.213353       0.563376       1.982541                    0.999910      44.392746     134.244613       0.577960       0.365941      -1.117345       0.002180       0.008864       0.038684       0.039746      -0.055308       0.029297       0.087262      -0.046853      -0.034038      -0.115417       0.010949       0.104468             15.872000      16.736521       1.863107      -1.847530      12.233796      -4.339809      18.645682          -0.018204
           63              P       0.891629       3.327378      21.468137       1.603496      67.036325 0.10473299E+04  0.30151124E+05                                13.150628                           10.136526       0.618185       1.999859                    0.999635      43.585942     131.059898       0.578309       0.367897      -1.116780      -0.014519       0.015715      -0.030039       0.036880       0.074209      -0.028431      -0.080445      -0.018288      -0.144982      -0.100317      -0.033950       0.134268             15.954431      15.335735      -1.814382      -0.395720      12.013115       3.503263      20.514443          -0.007872
           64              P       4.427919      14.224453       0.117587       1.558226      66.487278 0.10724757E+04  0.31008894E+05                                13.022314                           10.231387       0.587619       1.990294                    0.999666      43.826090     131.376618       0.578755       0.366027      -1.120000       0.042915      -0.061139      -0.027253       0.079514       0.061573       0.003703      -0.009183       0.050011       0.209930      -0.101991       0.031361       0.070630             15.710379      16.020088      -3.091547      -0.337889      20.461043      -0.856896      10.650006          -0.018010
           65              P       6.705853       0.374374       1.511457       1.534696      64.381602 0.10829147E+04  0.31482139E+05                                12.865635                           10.324028       0.529892       1.969183                    0.999928      44.750185     135.855085       0.570822       0.369093      -1.114277       0.021672       0.003784       0.079779       0.082756      -0.047758       0.005957       0.087231      -0.118109       0.147934      -0.110629      -0.022516       0.133145             15.378963      18.886357       2.091462      -0.791693      15.187841      -3.986100      12.062692          -0.012978
           66              P       6.504355       9.934899       3.010281       1.577249      66.196766 0.10687274E+04  0.30967288E+05                                13.125652                           10.290304       0.455394       1.951337                    0.999876      44.157262     133.832042       0.568917       0.371553      -1.112432      -0.026130      -0.016274       0.034138       0.045967      -0.040799      -0.024922      -0.053404      -0.073387      -0.244614      -0.109558       0.005099       0.104459             15.842538      15.703835       1.901823       0.797563      13.598380       5.102849      18.225398          -0.010883
           67              P       8.651317       8.421660      14.637749       1.512569      66.018587 0.11330305E+04  0.33275180E+05                                13.051215                           10.539888       0.536322       1.966106                    0.999935      45.306354     137.721426       0.567238       0.367673      -1.116643      -0.025197       0.001248      -0.087093       0.090673      -0.056250       0.005130       0.091476      -0.103500       0.129989      -0.112867      -0.021607       0.134474             15.540480      19.380894       2.094046      -0.804031      15.102745      -3.829502      12.137800          -0.014211
           68              P       0.917823      12.046437      16.076970       1.568845      66.240565 0.10614701E+04  0.30620881E+05                                13.003272                           10.186138       0.582269       1.989506                    0.999603      43.679657     130.917660       0.579233       0.366558      -1.119257      -0.036024       0.068830       0.021946       0.080728       0.052119       0.001052      -0.004215       0.051079       0.187033      -0.089325       0.026818       0.062507             15.728647      16.214239      -2.843213      -0.379584      20.309776      -1.019441      10.661926          -0.017856
           69              P       8.807478      16.391972      13.262666       1.546832      65.742199 0.11214727E+04  0.32874647E+05                                13.060250                           10.530293       0.500300       1.957200                    0.999918      44.989254     136.946263       0.563521       0.370786      -1.113505       0.014679       0.038130      -0.036865       0.055031      -0.045656      -0.034623      -0.066477      -0.074702      -0.178262      -0.112501       0.008783       0.103718             15.477337      15.828765       2.223043       1.377283      13.646293       4.549908      16.956954          -0.009554
           70              P       8.920316      14.874359       7.817403       1.522079      65.146545 0.11264317E+04  0.33075851E+05                                12.968540                           10.539085       0.459946       1.944150                    0.999945      45.427673     138.663079       0.564115       0.369770      -1.113615      -0.017416       0.084164      -0.031278       0.091462       0.006628       0.046334       0.003826      -0.200885      -0.143300      -0.110722      -0.013999       0.124721             15.269437      17.051685      -0.127754      -2.012569       9.787625       0.246858      18.969003          -0.002775
           71              P       4.560907      14.318921       5.165064       1.540301      66.900791 0.10689935E+04  0.30958301E+05                                13.134061                           10.213591       0.563321       1.982518                    0.999910      44.393595     134.248011       0.577951       0.365943      -1.117344       0.002177      -0.008866      -0.038683       0.039745       0.055307      -0.029297       0.087261      -0.046853      -0.034034      -0.115415       0.010948       0.104467             15.872316      16.736888      -1.863176       1.847605      12.234018      -4.339915      18.646041          -0.018200
           72              P       5.929079      14.166722      10.924863       1.603512      67.035457 0.10473117E+04  0.30150462E+05                                13.150511                           10.136433       0.618205       1.999867                    0.999635      43.585536     131.058280       0.578312       0.367896      -1.116781      -0.014520      -0.015714       0.030042       0.036882      -0.074208       0.028432      -0.080445      -0.018286      -0.144979      -0.100317      -0.033950       0.134267             15.954285      15.335595       1.814355       0.395701      12.013026       3.503226      20.514235          -0.007863
           73              O       3.645099      11.072016      14.207570      -0.807270      41.326811 0.83824476E+03  0.22490695E+05                                 9.467478                            9.008972      -0.133592       1.956308                    0.996698      31.751436      87.832510       0.628728       0.363087      -1.137120      -0.004939       0.109011      -0.026582       0.112313       0.005648      -0.017177      -0.004130      -0.049081      -0.110334      -0.044501       0.000446       0.044055              9.646192       8.090651      -0.169194       0.571412       9.043250       2.451788      11.804676           0.064011
           74              O       1.669411      15.144642       2.018084      -0.811882      40.863038 0.81523895E+03  0.21711214E+05                                 9.373961                            8.864895      -0.113133       1.967566                    0.996461      31.452897      86.545756       0.636229       0.361488      -1.138930       0.004835      -0.104939       0.029177       0.109026      -0.000906      -0.014350      -0.012732      -0.044429      -0.079471      -0.036419      -0.001637       0.038056              9.567143       8.104265      -0.358940       0.305611       8.629760       2.419525      11.967405           0.052112
           75              O       5.635899      15.260103      17.090547      -0.643791      34.441451 0.52920223E+03  0.12634777E+05                                 8.399147                            7.085096       0.068314       2.079092                    0.996918      27.596908      71.608284       0.721206       0.355714      -1.144939      -0.068035       0.001445       0.115064       0.133681      -0.004636       0.020116      -0.005520       0.083838      -0.027867      -0.038333      -0.015133       0.053466             10.038225       6.536828      -1.283121      -0.715024      16.155831       4.216273       7.422017           0.206203
           76              O       2.419991      11.192725       7.411518      -0.658449      33.927760 0.52941270E+03  0.12625408E+05                                 8.276500                            7.057957       0.340166       2.168008                    0.997290      27.628046      71.358899       0.727881       0.352854      -1.148675      -0.044287      -0.078466      -0.058325       0.107331       0.008050      -0.014793      -0.005934      -0.041522      -0.053034      -0.029875      -0.002806       0.032681              9.309683      15.646076      -0.843816       1.365989       5.512903       0.231695       6.770070           0.164680
           77              O       4.004773      17.091736      15.930877      -0.754410      41.463455 0.81810233E+03  0.21860056E+05                                 9.624784                            8.975428      -0.242917       1.926193                    0.997523      31.366757      87.146850       0.620767       0.369261      -1.130116      -0.068989      -0.107360       0.078091       0.149613       0.030117      -0.023221      -0.027872       0.000720       0.008844      -0.032466      -0.021705       0.054170             10.240328      12.609949      -1.943830       2.631662       8.475740      -0.079234       9.635296           0.133817
           78              O       1.747995      13.844831       7.443911      -0.577540      35.732198 0.72338334E+03  0.18611302E+05                                 8.654372                            8.404625       0.333245       2.126001                    0.997246      29.514540      78.623808       0.650127       0.366184      -1.140532       0.114746       0.027394       0.068435       0.136384      -0.104400      -0.082543       0.046223       0.144891      -0.223423      -0.107747      -0.089480       0.197227              9.221078      10.544021      -0.110933      -0.019552       6.923813      -2.074471      10.195401           0.733754
           79              O       9.700114      10.921567      31.437407      -0.637519      34.022220 0.53258401E+03  0.12723034E+05                                 8.312827                            7.088519       0.101462       2.086965                    0.996983      27.667730      71.578705       0.724685       0.353797      -1.147636       0.053474       0.006989      -0.115033       0.127047      -0.009005       0.021973       0.005440       0.086808      -0.045966      -0.039686      -0.018527       0.058213              9.888912       6.439786      -0.910150      -0.482788      15.839694       4.175867       7.387255           0.228908
           80              O       1.256340       9.088185       0.226751      -0.761633      41.678703 0.81828016E+03  0.21872544E+05                                 9.663640                            8.981201      -0.246737       1.924656                    0.997699      31.414344      87.379931       0.619884       0.369656      -1.129476       0.069457       0.101890      -0.079008       0.146452       0.035252      -0.023182      -0.024266      -0.003572       0.003700      -0.035914      -0.019539       0.055452             10.300376      12.694874      -2.009114       2.739842       8.500014      -0.020469       9.706240           0.135723
           81              O       4.181083      12.861662       8.062618      -0.740279      44.314064 0.89610194E+03  0.24491874E+05                                10.133564                            9.450078      -0.336393       1.894938                    0.995773      31.755148      89.184537       0.599649       0.373719      -1.126904      -0.064208       0.108812       0.007875       0.126589      -0.036805       0.026145       0.017611      -0.018168      -0.130610      -0.064164       0.004430       0.059734             10.789271      12.517849       3.368217      -0.141976      10.033045      -0.406453       9.816919           0.205381
           82              O       0.313329      13.223790       5.069505      -0.728394      42.068685 0.72071307E+03  0.18560469E+05                                 9.585052                            8.318453       0.045572       2.044440                    0.997170      29.520046      79.162973       0.660580       0.360043      -1.143204       0.020295       0.050809      -0.093041       0.107936      -0.032196      -0.028778       0.009631       0.050210      -0.065895      -0.035270      -0.027272       0.062542             10.520023      11.260053       5.498211       0.773168      12.147720       0.853849       8.152294           0.135816
           83              O       5.084802      12.968376      16.442687      -0.673628      41.798043 0.51297360E+03  0.12085050E+05                                 9.463218                            6.848825       0.330678       2.177288                    0.995935      26.981659      68.296814       0.758201       0.342901      -1.161921      -0.018347      -0.009559       0.057445       0.061057      -0.031505      -0.014204       0.005645       0.022057      -0.013992      -0.031600      -0.009004       0.040604             12.500098      11.783362       8.539636      -0.372749      20.072622      -0.570934       5.644312           0.139090
           84              O       0.593412      11.518115       9.536499      -0.726021      36.741421 0.55168101E+03  0.13306828E+05                                 8.742596                            7.186781       0.235252       2.120297                    0.996972      28.482299      74.242057       0.723282       0.351085      -1.148896      -0.073271      -0.107324      -0.043463       0.137026       0.009209       0.005999       0.001772      -0.010749      -0.001687      -0.012129      -0.000472       0.012601             10.788193       6.565336      -0.178631       1.029934       5.776366      -0.954880      20.022878           0.065069
           85              O       0.296202      13.178306      32.166249      -0.678785      41.625130 0.51070077E+03  0.12027884E+05                                 9.441249                            6.847156       0.291787       2.165939                    0.995651      26.978456      68.459125       0.755437       0.344259      -1.159834       0.028521       0.012731      -0.058787       0.066569      -0.032935      -0.011384       0.005424       0.022673       0.024380      -0.039002       0.002741       0.036262             12.423121      11.978005       8.575672      -0.395959      19.678487      -0.493334       5.612871           0.113463
           86              O       0.714310      -0.012246       2.416518      -0.644352      35.831335 0.50775109E+03  0.11983453E+05                                 8.626642                            6.910009       0.116357       2.106930                    0.995580      27.169599      69.818933       0.735931       0.352645      -1.148803      -0.019788       0.111080       0.020049       0.114597       0.034191      -0.034814      -0.022610       0.034176      -0.058542      -0.039322      -0.028404       0.067726             10.646840      10.285777      -4.552108       4.318039      11.014285      -5.079685      10.640457           0.167195
           87              O       9.810938      11.287193       6.569300      -0.648222      31.544756 0.51311636E+03  0.12161803E+05                                 7.914658                            6.962463       0.180647       2.116059                    0.996386      27.645110      71.573485       0.729429       0.354276      -1.145605      -0.022107      -0.101656       0.058550       0.119376      -0.056251      -0.017033       0.011579      -0.015758       0.069460      -0.068690       0.011676       0.057014              9.155880       7.744901       0.316510       3.326153       5.664679       0.631469      14.058061           0.184946
           88              O       4.471241       8.629840      13.841529      -0.634463      34.601868 0.49804841E+03  0.11696461E+05                                 8.418660                            6.841081       0.185572       2.132833                    0.995088      27.019870      69.234870       0.740140       0.352378      -1.149161       0.008778      -0.123823      -0.025928       0.126812       0.024028      -0.037641      -0.024075       0.038384      -0.034742      -0.039462      -0.023568       0.063030             10.274291       9.973817      -4.296832       4.026954      10.790249      -4.707366      10.058808           0.159922
           89              O       0.778790       8.824024       2.691858      -0.648408      31.226207 0.45506753E+03  0.10427712E+05                                 7.760736                            6.450285       0.346886       2.184197                    0.996755      26.670627      67.064939       0.779614       0.342857      -1.159380       0.014517      -0.037605       0.112302       0.119318       0.008559      -0.006147       0.001725      -0.014529      -0.062142      -0.022568       0.000960       0.021609              9.218592      10.419068      -4.188776      -3.456009       8.590023       3.336645       8.646684           0.151324
           90              O       4.437993      17.284171      13.420420      -0.645906      30.610515 0.45183304E+03  0.10328293E+05                                 7.634429                            6.412360       0.418706       2.207027                    0.996911      26.679593      66.860379       0.785175       0.341263      -1.161502      -0.022304       0.035162      -0.114485       0.121822       0.004857      -0.013068       0.000749      -0.014562      -0.054796      -0.024892       0.006663       0.018229              9.000013      10.116004      -4.014811      -3.238887       8.341133       3.240966       8.542902           0.143032
           91              O       1.531385       6.854188       1.354027      -0.691299      33.326896 0.54885329E+03  0.13237853E+05                                 8.181783                            7.199463       0.049673       2.059667                    0.996444      28.420635      74.376569       0.717083       0.354140      -1.145005      -0.010676      -0.089062       0.114719       0.145624       0.000090       0.003686      -0.007430       0.015816      -0.004401      -0.012507       0.002299       0.010207              9.406832       6.380875       0.345574       0.272965      14.415699       3.958274       7.423924           0.141736
           92              O       9.824035      11.558352       1.554864      -0.737994      35.528383 0.68142800E+03  0.17307934E+05                                 8.462166                            8.043151       0.194440       2.091117                    0.997924      29.456651      78.498843       0.677356       0.356011      -1.146204       0.065637       0.059000       0.067370       0.111032      -0.022944      -0.008142       0.010663       0.041917      -0.024923      -0.029160      -0.009078       0.038238              8.605497       6.344592       0.406972       0.416088       8.886471      -2.263243      10.585429           0.106499
           93              O       5.553285      14.584831      14.615722      -0.739284      35.481133 0.68291137E+03  0.17347637E+05                                 8.446874                            8.043334       0.230489       2.101853                    0.997904      29.494050      78.493579       0.678721       0.355254      -1.147304      -0.062992      -0.062603      -0.064090       0.109520      -0.024698      -0.008511       0.010370       0.043000      -0.022294      -0.030686      -0.008894       0.039579              8.614621       6.361400       0.499168       0.479387       8.756165      -2.064887      10.726297           0.110214
           94              O       3.866747       1.836880      14.774447      -0.677937      32.260371 0.53769072E+03  0.12899128E+05                                 7.992567                            7.120268       0.080673       2.072113                    0.996544      28.240743      73.650682       0.722083       0.353583      -1.145726       0.026575       0.086272      -0.114206       0.145575      -0.001383       0.003026      -0.002649       0.023671      -0.028319      -0.011290      -0.005731       0.017021              9.069751       6.237571       0.706280       0.346380      13.745543       3.636459       7.226138           0.149227
           95              O       2.429058      12.284357      11.162628      -0.779175      42.406023 0.69446091E+03  0.17717571E+05                                 9.584908                            8.092222       0.181608       2.081362                    0.997021      29.939665      79.887953       0.678939       0.353606      -1.148482       0.021746       0.098784       0.064379       0.119900      -0.000344       0.003330       0.021746      -0.019945      -0.039179      -0.025020      -0.003046       0.028066             10.996629      19.171213      -1.323469       0.265564       6.087706      -0.475420       7.730969           0.053238
           96              O       3.099039       8.745301       1.898230      -0.627844      35.340330 0.51622401E+03  0.12216963E+05                                 8.504462                            6.953991       0.290280       2.161494                    0.997251      27.025037      69.228351       0.736749       0.351286      -1.151509       0.037052       0.057746       0.091566       0.114420      -0.014247       0.004812      -0.020316      -0.065244      -0.020021      -0.032277      -0.014767       0.047044             10.031430      17.546219       1.315129       0.069632       6.198298       1.108936       6.349772           0.190308
           97              O       8.003501      12.527525       0.093940      -0.625025      33.758258 0.53808906E+03  0.12859543E+05                                 8.212581                            7.109827       0.354581       2.173554                    0.997497      27.349460      70.266422       0.727511       0.352286      -1.151375      -0.041303       0.114942      -0.003918       0.122200      -0.003447       0.001161       0.027578      -0.010920       0.156309      -0.034419      -0.026962       0.061381              9.332283      15.447828      -0.087066      -0.090880       7.515439      -0.088592       5.033582           0.257938
           98              O       7.438299      13.780103      16.118757      -0.641336      34.752684 0.54683366E+03  0.13126137E+05                                 8.375777                            7.168364       0.334864       2.164708                    0.997661      27.521748      70.950120       0.724116       0.352384      -1.150870       0.047502      -0.109097       0.003177       0.119033      -0.001475      -0.004199       0.017625      -0.019315       0.140083      -0.033245      -0.018450       0.051695              9.583030      16.182062       0.239250      -0.065317       7.441649      -0.108293       5.125380           0.233116
           99              O       8.099212      12.153151       4.962608      -0.695193      41.884908 0.67866657E+03  0.17222044E+05                                 9.630347                            8.091643       0.202009       2.099787                    0.996515      29.194733      77.790958       0.667159       0.361783      -1.141490      -0.050484       0.082096      -0.058070       0.112519      -0.005107       0.012147      -0.021134      -0.025133       0.059398      -0.025723      -0.011138       0.036861             11.295926      19.568623       0.125800       0.046719       6.149197       0.985038       8.169957           0.166271
          100              O       2.354504       9.488800      12.769321      -0.713506      32.314945 0.54434413E+03  0.13101628E+05                                 7.976089                            7.148239       0.126522       2.081917                    0.997049      28.552325      74.635200       0.722934       0.352011      -1.146769      -0.033905      -0.109943      -0.067802       0.133544      -0.004467       0.009861       0.010245      -0.018380      -0.024253      -0.020059       0.002689       0.017369              8.688208      13.296793      -0.070638       0.225291       5.709509      -0.531131       7.058323           0.093118
          101              O       2.130841       0.066478      14.298270      -0.625572      36.304819 0.53068346E+03  0.12652816E+05                                 8.685979                            7.069270       0.241147       2.143625                    0.996857      27.211449      70.084975       0.727461       0.353138      -1.149395      -0.038010      -0.048734      -0.090933       0.109948      -0.011040       0.003825      -0.024334      -0.074576      -0.045425      -0.031328      -0.023769       0.055097             10.287891      18.272302       0.927026      -0.283733       6.179038       0.974553       6.412334           0.198301
          102              O       4.605237      10.290030      12.008085      -0.669700      33.189381 0.48595449E+03  0.11314345E+05                                 8.091381                            6.672777       0.444297       2.210621                    0.996714      27.103813      68.591329       0.765638       0.343597      -1.159314       0.114628      -0.043014      -0.025745       0.125110      -0.000841      -0.011747       0.001674      -0.026130      -0.010713      -0.019792       0.004605       0.015187              9.664715       6.677002       0.466799      -1.529969       8.090717      -5.182138      14.226425           0.119900
          103              O       2.900564      16.775092       3.469290      -0.704818      32.471388 0.55107398E+03  0.13292156E+05                                 7.998367                            7.181503       0.143518       2.083220                    0.997194      28.656682      74.763144       0.723550       0.350956      -1.148688       0.026446       0.100988       0.067478       0.124303       0.001302       0.013251      -0.001485      -0.018931      -0.071612      -0.029452       0.007953       0.021499              8.759943      13.551330       0.289533      -0.054783       5.824474      -0.506092       6.904024           0.140998
          104              O       0.750580      15.811168       4.269397      -0.665772      39.129537 0.53051446E+03  0.12615931E+05                                 9.076062                            7.005932       0.396051       2.191014                    0.997611      27.261244      69.546838       0.742366       0.346949      -1.157401      -0.112423       0.002187       0.017513       0.113800      -0.013656      -0.007002       0.006518      -0.008630      -0.053525      -0.020098      -0.005196       0.025294             11.363129       7.534730       1.138681      -2.941965       9.038069      -6.471858      17.516588           0.107759
          105              O       0.079592      10.930314       4.139825      -0.612091      36.842608 0.51369238E+03  0.12120866E+05                                 8.742904                            6.919849       0.341289       2.182798                    0.997443      26.664564      67.814083       0.742599       0.349560      -1.154950       0.091369      -0.040355      -0.014210       0.100890       0.010492      -0.011806      -0.042015      -0.038191      -0.035441      -0.039983      -0.015856       0.055839             10.708523       6.703587      -0.494459      -0.346132       9.902992       6.838328      15.518992           0.246298
          106              O       0.273030      11.133245      11.956256      -0.685891      38.233431 0.53984171E+03  0.12897158E+05                                 8.926710                            7.065832       0.354392       2.171440                    0.997063      27.609513      70.658274       0.739243       0.346810      -1.157216      -0.098725      -0.043118       0.021076       0.109772      -0.007844      -0.006760       0.027148      -0.017094      -0.010449      -0.024622      -0.009408       0.034030             11.064187       6.928034       0.804092      -1.262621       9.742241      -6.884600      16.522288           0.131183
          107              O       4.772480      10.720384       6.740983      -0.660535      33.098241 0.49830229E+03  0.11684924E+05                                 8.085836                            6.784150       0.348312       2.167113                    0.997526      27.464671      69.949945       0.754126       0.346361      -1.155996      -0.028151      -0.104539      -0.056095       0.121933       0.018774       0.014261       0.001385       0.031979       0.051049      -0.033643       0.003342       0.030301              9.535352      10.149108      -0.633185      -5.407868       6.016342       1.441752      12.440605           0.154223
          108              O       0.326427      13.498448      11.065449      -0.744413      40.126539 0.62663364E+03  0.15567909E+05                                 9.203605                            7.665539       0.216219       2.114038                    0.996470      28.718791      75.402402       0.701111       0.351644      -1.151090       0.040244       0.052566       0.057870       0.087929       0.024549      -0.000090      -0.005287       0.030004      -0.038031      -0.024252      -0.011005       0.035257             10.240826      11.830532      -6.153752       0.180615      11.890116       0.170530       7.001831           0.074301
          109              O       4.120634      10.631165       9.180176      -0.701958      32.449745 0.50845291E+03  0.12002056E+05                                 7.966852                            6.844880       0.293553       2.142447                    0.997100      28.011673      71.947744       0.750912       0.345551      -1.154856       0.028231      -0.140075      -0.001095       0.142896       0.006154       0.016384       0.009850      -0.017805       0.040017      -0.023075      -0.003183       0.026258              9.332986       5.463890      -0.217001       0.107879       6.083121      -1.596937      16.451946           0.097137
          110              O       8.682549       6.422084      18.185430      -0.807213      41.325874 0.83822089E+03  0.22489900E+05                                 9.467344                            9.008852      -0.133578       1.956317                    0.996698      31.751021      87.831125       0.628732       0.363088      -1.137119      -0.004938      -0.109004       0.026582       0.112307      -0.005656       0.017183      -0.004131      -0.049067      -0.110332      -0.044504       0.000453       0.044051              9.646052       8.090545       0.169170      -0.571433       9.043113       2.451723      11.804498           0.064052
          111              O       6.706861       2.349458      30.374916      -0.811912      40.863575 0.81525257E+03  0.21711668E+05                                 9.374045                            8.864971      -0.113157       1.967556                    0.996461      31.453112      86.546528       0.636226       0.361488      -1.138930       0.004835       0.104944      -0.029177       0.109032       0.000908       0.014348      -0.012732      -0.044438      -0.079469      -0.036419      -0.001641       0.038060              9.567233       8.104334       0.358960      -0.305601       8.629841       2.419567      11.967522           0.052100
          112              O       0.598449       2.233997      15.302453      -0.643763      34.440934 0.52919306E+03  0.12634502E+05                                 8.399059                            7.085032       0.068327       2.079099                    0.996918      27.596701      71.607553       0.721209       0.355714      -1.144940      -0.068036      -0.001445      -0.115059       0.133677       0.004637      -0.020119      -0.005520       0.083841      -0.027878      -0.038333      -0.015138       0.053471             10.038110       6.536756       1.283092       0.715008      16.155640       4.216204       7.421933           0.206217
          113              O       7.457441       6.301375      24.981482      -0.658398      33.926786 0.52939553E+03  0.12624893E+05                                 8.276336                            7.057839       0.340201       2.168024                    0.997290      27.627669      71.357583       0.727887       0.352854      -1.148675      -0.044285       0.078463       0.058326       0.107330      -0.008050       0.014795      -0.005937      -0.041522      -0.053011      -0.029875      -0.002804       0.032679              9.309475      15.645672       0.843791      -1.365940       5.512813       0.231691       6.769938           0.164697
          114              O       9.042223       0.402364      16.462123      -0.754406      41.463265 0.81809753E+03  0.21859894E+05                                 9.624752                            8.975399      -0.242904       1.926198                    0.997523      31.366682      87.146549       0.620768       0.369261      -1.130116      -0.068989       0.107362      -0.078091       0.149614      -0.030116       0.023221      -0.027871       0.000719       0.008842      -0.032464      -0.021705       0.054169             10.240292      12.609897       1.943814      -2.631653       8.475707      -0.079234       9.635272           0.133827
          115              O       6.785445       3.649269      24.949089      -0.577532      35.731923 0.72337607E+03  0.18611065E+05                                 8.654320                            8.404577       0.333268       2.126010                    0.997246      29.514439      78.623392       0.650130       0.366184      -1.140532       0.114745      -0.027394      -0.068436       0.136383       0.104399       0.082544       0.046223       0.144894      -0.223430      -0.107750      -0.089478       0.197228              9.221019      10.543946       0.110924       0.019570       6.923774      -2.074458      10.195337           0.733760
          116              O       4.662664       6.572533       0.955593      -0.637471      34.021117 0.53256418E+03  0.12722436E+05                                 8.312632                            7.088376       0.101496       2.086980                    0.996983      27.667318      71.577190       0.724695       0.353796      -1.147638       0.053474      -0.006989       0.115028       0.127043       0.009004      -0.021975       0.005441       0.086820      -0.045981      -0.039690      -0.018532       0.058222              9.888651       6.439644       0.910101       0.482765      15.839227       4.175731       7.387083           0.228945
          117              O       6.293790       8.405915      32.166249      -0.761610      41.678132 0.81826649E+03  0.21872084E+05                                 9.663546                            8.981123      -0.246719       1.924664                    0.997699      31.414112      87.379049       0.619888       0.369656      -1.129476       0.069456      -0.101888       0.079004       0.146447      -0.035249       0.023184      -0.024265      -0.003567       0.003698      -0.035910      -0.019540       0.055451             10.300265      12.694722       2.009070      -2.739808       8.499917      -0.020464       9.706157           0.135736
          118              O       9.218533       4.632438      24.330382      -0.740270      44.313771 0.89609520E+03  0.24491644E+05                                10.133519                            9.450043      -0.336389       1.894940                    0.995773      31.755041      89.184148       0.599650       0.373719      -1.126904      -0.064207      -0.108810      -0.007874       0.126587       0.036806      -0.026150       0.017609      -0.018167      -0.130606      -0.064167       0.004432       0.059735             10.789216      12.517756      -3.368188       0.141990      10.033007      -0.406468       9.816884           0.205399
          119              O       5.350779       4.270310      27.323496      -0.728369      42.068059 0.72070061E+03  0.18560064E+05                                 9.584950                            8.318375       0.045594       2.044450                    0.997170      29.519826      79.162153       0.660584       0.360042      -1.143205       0.020294      -0.050805       0.093040       0.107933       0.032196       0.028780       0.009632       0.050213      -0.065898      -0.035272      -0.027274       0.062545             10.519901      11.259938      -5.498132      -0.773146      12.147562       0.853822       8.152202           0.135838
          120              O       0.047352       4.525724      15.950313      -0.673610      41.798058 0.51297368E+03  0.12085056E+05                                 9.463230                            6.848833       0.330666       2.177284                    0.995935      26.981617      68.296788       0.758199       0.342902      -1.161920      -0.018347       0.009559      -0.057443       0.061055       0.031506       0.014204       0.005646       0.022055      -0.013999      -0.031600      -0.009006       0.040606             12.500119      11.783325      -8.539634       0.372756      20.072711      -0.570949       5.644320           0.139099
          121              O       5.630862       5.975985      22.856501      -0.725975      36.740909 0.55167330E+03  0.13306601E+05                                 8.742524                            7.186741       0.235248       2.120298                    0.996972      28.482084      74.241470       0.723282       0.351086      -1.148895      -0.073267       0.107320       0.043462       0.137020      -0.009207      -0.005998       0.001771      -0.010747      -0.001693      -0.012126      -0.000472       0.012598             10.788074       6.565290       0.178628      -1.029925       5.776329      -0.954863      20.022602           0.065101
          122              O       5.333652       4.315794       0.226751      -0.678759      41.624680 0.51069532E+03  0.12027726E+05                                 9.441186                            6.847125       0.291790       2.165942                    0.995651      26.978313      68.458716       0.755438       0.344259      -1.159833       0.028522      -0.012726       0.058785       0.066567       0.032938       0.011385       0.005425       0.022673       0.024366      -0.039002       0.002737       0.036266             12.423015      11.977936      -8.575586       0.395945      19.678272      -0.493313       5.612836           0.113489
          123              O       5.751760       0.012246      29.976482      -0.644407      35.832543 0.50777008E+03  0.11984017E+05                                 8.626842                            6.910144       0.116318       2.106911                    0.995580      27.170048      69.820502       0.735923       0.352646      -1.148802      -0.019791      -0.111084      -0.020051       0.114601      -0.034183       0.034811      -0.022605       0.034166      -0.058525      -0.039315      -0.028398       0.067712             10.647118      10.286072       4.552267      -4.318194      11.014557      -5.079840      10.640725           0.167160
          124              O       4.773488       6.206907      25.823700      -0.648162      31.543666 0.51309598E+03  0.12161196E+05                                 7.914465                            6.962318       0.180674       2.116073                    0.996386      27.644666      71.571917       0.729437       0.354275      -1.145606      -0.022105       0.101652      -0.058546       0.119371       0.056261       0.017037       0.011584      -0.015756       0.069449      -0.068697       0.011671       0.057027              9.155622       7.744695      -0.316498      -3.326021       5.664560       0.631436      14.057612           0.185000
          125              O       9.508691       8.864260      18.551471      -0.634374      34.599909 0.49801720E+03  0.11695537E+05                                 8.418324                            6.840853       0.185636       2.132863                    0.995088      27.019158      69.232332       0.740155       0.352377      -1.149163       0.008776       0.123813       0.025925       0.126802      -0.024035       0.037650      -0.024084       0.038409      -0.034765      -0.039477      -0.023574       0.063052             10.273826       9.973363       4.296580      -4.026716      10.789761      -4.707090      10.058353           0.159995
          126              O       5.816240       8.670076      29.701142      -0.648382      31.226028 0.45506511E+03  0.10427646E+05                                 7.760713                            6.450274       0.346874       2.184194                    0.996755      26.670533      67.064724       0.779613       0.342858      -1.159379       0.014517       0.037605      -0.112299       0.119315      -0.008559       0.006146       0.001724      -0.014530      -0.062149      -0.022570       0.000960       0.021610              9.218550      10.419029       4.188749       3.455982       8.589977       3.336612       8.646642           0.151345
          127              O       9.475443       0.209929      18.972580      -0.645902      30.610707 0.45183625E+03  0.10328387E+05                                 7.634470                            6.412390       0.418699       2.207025                    0.996911      26.679635      66.860608       0.785172       0.341264      -1.161501      -0.022305      -0.035161       0.114483       0.121820      -0.004856       0.013067       0.000748      -0.014560      -0.054799      -0.024892       0.006663       0.018229              9.000066      10.116067       4.014840       3.238911       8.341178       3.240990       8.542952           0.143046
          128              O       6.568835      10.639912      31.038973      -0.691276      33.326176 0.54884000E+03  0.13237448E+05                                 8.181653                            7.199368       0.049697       2.059678                    0.996444      28.420366      74.375546       0.717090       0.354139      -1.145006      -0.010676       0.089061      -0.114719       0.145624      -0.000089      -0.003686      -0.007430       0.015829      -0.004407      -0.012510       0.002297       0.010213              9.406656       6.380776      -0.345542      -0.272948      14.415389       3.958171       7.423803           0.141751
          129              O       4.786585       5.935748      30.838136      -0.737951      35.527676 0.68141160E+03  0.17307413E+05                                 8.462050                            8.043052       0.194457       2.091126                    0.997924      29.456337      78.497758       0.677361       0.356011      -1.146205       0.065635      -0.058997      -0.067368       0.111028       0.022948       0.008147       0.010662       0.041927      -0.024929      -0.029163      -0.009083       0.038246              8.605370       6.344514      -0.406973      -0.416073       8.886357      -2.263197      10.585238           0.106517
          130              O       0.515835       2.909269      17.777278      -0.739250      35.480554 0.68289713E+03  0.17347185E+05                                 8.446785                            8.043252       0.230505       2.101861                    0.997904      29.493773      78.492639       0.678724       0.355254      -1.147304      -0.062993       0.062600       0.064087       0.109517       0.024703       0.008516       0.010370       0.043009      -0.022303      -0.030690      -0.008899       0.039590              8.614530       6.361329      -0.499160      -0.479377       8.756084      -2.064872      10.726175           0.110245
          131              O       8.904197      15.657220      17.618553      -0.677939      32.260288 0.53768886E+03  0.12899070E+05                                 7.992549                            7.120252       0.080692       2.072119                    0.996544      28.240715      73.650531       0.722084       0.353583      -1.145726       0.026574      -0.086272       0.114206       0.145574       0.001383      -0.003026      -0.002650       0.023672      -0.028321      -0.011291      -0.005731       0.017021              9.069733       6.237560      -0.706279      -0.346380      13.745512       3.636456       7.226125           0.149232
          132              O       7.466508       5.209743      21.230372      -0.779125      42.405439 0.69444949E+03  0.17717216E+05                                 9.584842                            8.092173       0.181592       2.081360                    0.997021      29.939385      79.887193       0.678938       0.353607      -1.148480       0.021744      -0.098780      -0.064376       0.119894       0.000345      -0.003330       0.021742      -0.019949      -0.039172      -0.025014      -0.003049       0.028063             10.996546      19.171042       1.323460      -0.265565       6.087670      -0.475417       7.730924           0.053270
          133              O       8.136489       8.748799      30.494770      -0.627817      35.339703 0.51621425E+03  0.12216672E+05                                 8.504353                            6.953920       0.290295       2.161501                    0.997251      27.024836      69.227616       0.736754       0.351286      -1.151510       0.037050      -0.057746      -0.091566       0.114418       0.014249      -0.004813      -0.020316      -0.065250      -0.020031      -0.032278      -0.014769       0.047048             10.031279      17.545914      -1.315085      -0.069617       6.198225       1.108918       6.349699           0.190323
          134              O       2.966051       4.966575      32.299060      -0.624957      33.756967 0.53806480E+03  0.12858813E+05                                 8.212361                            7.109658       0.354623       2.173575                    0.997497      27.348937      70.264577       0.727521       0.352285      -1.151376      -0.041300      -0.114937       0.003919       0.122195       0.003444      -0.001163       0.027580      -0.010920       0.156332      -0.034421      -0.026968       0.061389              9.332014      15.447339       0.087058       0.090870       7.515233      -0.088584       5.033469           0.257989
          135              O       2.400849       3.713997      16.274243      -0.641291      34.751845 0.54681867E+03  0.13125686E+05                                 8.375642                            7.168266       0.334880       2.164718                    0.997661      27.521404      70.948967       0.724121       0.352384      -1.150870       0.047501       0.109095      -0.003178       0.119030       0.001474       0.004199       0.017624      -0.019313       0.140103      -0.033247      -0.018454       0.051700              9.582853      16.181709      -0.239266       0.065315       7.441539      -0.108293       5.125311           0.233159
          136              O       3.061762       5.340949      27.430392      -0.695155      41.884009 0.67864982E+03  0.17221509E+05                                 9.630201                            8.091536       0.202042       2.099801                    0.996515      29.194429      77.789843       0.667165       0.361782      -1.141491      -0.050480      -0.082093       0.058069       0.112515       0.005106      -0.012146      -0.021129      -0.025133       0.059412      -0.025724      -0.011134       0.036858             11.295735      19.568258      -0.125799      -0.046722       6.149118       0.985019       8.169830           0.166298
          137              O       7.391954       8.005300      19.623679      -0.713427      32.313889 0.54432292E+03  0.13100991E+05                                 7.975922                            7.148105       0.126551       2.081933                    0.997049      28.551794      74.633482       0.722940       0.352011      -1.146769      -0.033900       0.109933       0.067796       0.133532       0.004468      -0.009859       0.010232      -0.018387      -0.024250      -0.020051       0.002688       0.017363              8.688009      13.296435       0.070622      -0.225266       5.709403      -0.531115       7.058190           0.093182
          138              O       7.168291      17.427622      18.094730      -0.625574      36.304799 0.53068302E+03  0.12652802E+05                                 8.685975                            7.069266       0.241157       2.143629                    0.996857      27.211440      70.084932       0.727461       0.353138      -1.149395      -0.038010       0.048735       0.090934       0.109949       0.011041      -0.003824      -0.024333      -0.074580      -0.045423      -0.031330      -0.023767       0.055097             10.287889      18.272300      -0.927021       0.283738       6.179035       0.974554       6.412333           0.198292
          139              O       9.642687       7.204070      20.384915      -0.669602      33.187591 0.48592519E+03  0.11313488E+05                                 8.091081                            6.672569       0.444342       2.210645                    0.996715      27.103128      68.588999       0.765651       0.343596      -1.159315       0.114624       0.043015       0.025742       0.125106       0.000843       0.011742       0.001677      -0.026140      -0.010722      -0.019789       0.004595       0.015194              9.664312       6.676771      -0.466772       1.529891       8.090397      -5.181854      14.225767           0.119964
          140              O       7.938014       0.719008      28.923710      -0.704890      32.472449 0.55109575E+03  0.13292813E+05                                 7.998542                            7.181645       0.143492       2.083206                    0.997193      28.657181      74.764833       0.723543       0.350956      -1.148688       0.026449      -0.100994      -0.067485       0.124312      -0.001307      -0.013251      -0.001472      -0.018917      -0.071598      -0.029447       0.007957       0.021490              8.760149      13.551693      -0.289524       0.054763       5.824588      -0.506108       6.904165           0.140943
          141              O       5.788030       1.682932      28.123603      -0.665814      39.130210 0.53052470E+03  0.12616234E+05                                 9.076163                            7.005998       0.396036       2.191006                    0.997611      27.261493      69.547630       0.742363       0.346949      -1.157402      -0.112424      -0.002185      -0.017515       0.113801       0.013652       0.007001       0.006517      -0.008629      -0.053523      -0.020097      -0.005193       0.025290             11.363266       7.534816      -1.138694       2.942006       9.038162      -6.471949      17.516820           0.107729
          142              O       5.117042       6.563786      28.253175      -0.612021      36.841107 0.51367003E+03  0.12120203E+05                                 8.742656                            6.919691       0.341327       2.182816                    0.997443      26.664084      67.812417       0.742609       0.349559      -1.154951       0.091368       0.040353       0.014208       0.100888      -0.010493       0.011803      -0.042018      -0.038188      -0.035441      -0.039984      -0.015856       0.055840             10.708173       6.703411       0.494443       0.346122       9.902689       6.838048      15.518420           0.246349
          143              O       5.310480       6.360855      20.436744      -0.685776      38.231170 0.53980628E+03  0.12896096E+05                                 8.926356                            7.065596       0.354440       2.171464                    0.997063      27.608709      70.655558       0.739256       0.346809      -1.157217      -0.098720       0.043114      -0.021073       0.109765       0.007856       0.006764       0.027150      -0.017095      -0.010460      -0.024625      -0.009413       0.034038             11.063697       6.927777      -0.804060       1.262566       9.741836      -6.884228      16.521479           0.131277
          144              O       9.809930       6.773716      25.652017      -0.660512      33.097751 0.49829437E+03  0.11684691E+05                                 8.085756                            6.784097       0.348340       2.167125                    0.997526      27.464478      69.949303       0.754129       0.346361      -1.155996      -0.028152       0.104538       0.056093       0.121931      -0.018772      -0.014267       0.001384       0.031988       0.051059      -0.033647       0.003338       0.030309              9.535238      10.148970       0.633171       5.407775       6.016292       1.441728      12.440451           0.154250
          145              O       5.363877       3.995652      21.327551      -0.744355      40.125674 0.62661829E+03  0.15567436E+05                                 9.203487                            7.665456       0.216214       2.114041                    0.996470      28.718422      75.401282       0.701113       0.351645      -1.151089       0.040242      -0.052563      -0.057864       0.087924      -0.024549       0.000098      -0.005291       0.030006      -0.038019      -0.024254      -0.011004       0.035257             10.240682      11.830366       6.153641      -0.180605      11.889932       0.170539       7.001748           0.074349
          146              O       9.158084       6.862935      23.212824      -0.701925      32.449363 0.50844638E+03  0.12001866E+05                                 7.966798                            6.844844       0.293550       2.142449                    0.997100      28.011476      71.947186       0.750912       0.345552      -1.154855       0.028230       0.140071       0.001096       0.142892      -0.006156      -0.016382       0.009852      -0.017793       0.040011      -0.023068      -0.003190       0.026258              9.332906       5.463856       0.216998      -0.107870       6.083089      -1.596915      16.451774           0.097172
          147              O       3.645099       2.324966      18.185430      -0.807205      41.325697 0.83821618E+03  0.22489742E+05                                 9.467320                            9.008829      -0.133574       1.956319                    0.996698      31.750932      87.830824       0.628732       0.363088      -1.137119      -0.004937       0.109003       0.026581       0.112305       0.005657       0.017184       0.004132      -0.049068      -0.110333      -0.044505       0.000454       0.044052              9.646028       8.090524      -0.169170      -0.571429       9.043090      -2.451724      11.804470           0.064066
          148              O       1.669411       6.397592      30.374916      -0.811897      40.863337 0.81524668E+03  0.21711471E+05                                 9.374007                            8.864937      -0.113143       1.967561                    0.996461      31.453024      86.546203       0.636227       0.361488      -1.138930       0.004836      -0.104941      -0.029178       0.109029      -0.000906       0.014349       0.012733      -0.044430      -0.079466      -0.036418      -0.001638       0.038055              9.567190       8.104302      -0.358947      -0.305606       8.629806      -2.419543      11.967463           0.052103
          149              O       5.635899       6.513053      15.302453      -0.643767      34.440751 0.52918939E+03  0.12634388E+05                                 8.399020                            7.084999       0.068347       2.079106                    0.996918      27.596635      71.607228       0.721213       0.355713      -1.144941      -0.068037       0.001443      -0.115059       0.133677      -0.004637      -0.020118       0.005518       0.083846      -0.027879      -0.038334      -0.015138       0.053473             10.038066       6.536734      -1.283098       0.715010      16.155554      -4.216195       7.421911           0.206225
          150              O       2.419991       2.445675      24.981482      -0.658412      33.926967 0.52939844E+03  0.12624979E+05                                 8.276364                            7.057856       0.340198       2.168022                    0.997290      27.627735      71.357782       0.727887       0.352853      -1.148676      -0.044286      -0.078465       0.058326       0.107331       0.008050       0.014795       0.005937      -0.041523      -0.053019      -0.029876      -0.002805       0.032681              9.309514      15.645753      -0.843794      -1.365961       5.512826      -0.231691       6.769963           0.164693
          151              O       4.004773       8.344686      16.462123      -0.754455      41.464470 0.81812734E+03  0.21860897E+05                                 9.624948                            8.975571      -0.242941       1.926181                    0.997523      31.367188      87.148468       0.620761       0.369262      -1.130115      -0.068988      -0.107366      -0.078093       0.149617       0.030121       0.023219       0.027878       0.000716       0.008847      -0.032472      -0.021703       0.054175             10.240513      12.610186      -1.943865      -2.631727       8.475869       0.079220       9.635485           0.133783
          152              O       1.747995       5.097781      24.949089      -0.577535      35.731881 0.72337504E+03  0.18611033E+05                                 8.654316                            8.404573       0.333260       2.126008                    0.997246      29.514423      78.623346       0.650130       0.366184      -1.140532       0.114745       0.027395      -0.068436       0.136383      -0.104400       0.082546      -0.046227       0.144885      -0.223420      -0.107750      -0.089478       0.197228              9.221014      10.543942      -0.110926       0.019557       6.923771       2.074450      10.195329           0.733763
          153              O       9.700114       2.174517       0.955593      -0.637513      34.022298 0.53258546E+03  0.12723079E+05                                 8.312845                            7.088533       0.101450       2.086960                    0.996983      27.667743      71.578807       0.724684       0.353797      -1.147636       0.053475       0.006988       0.115032       0.127046      -0.009005      -0.021973      -0.005440       0.086809      -0.045970      -0.039686      -0.018528       0.058214              9.888934       6.439797      -0.910143       0.482785      15.839738      -4.175877       7.387268           0.228912
          154              O       1.256340       0.341135      32.166249      -0.761617      41.678402 0.81827271E+03  0.21872294E+05                                 9.663593                            8.981160      -0.246726       1.924661                    0.997699      31.414208      87.379438       0.619886       0.369656      -1.129476       0.069457       0.101889       0.079007       0.146450       0.035252       0.023183       0.024266      -0.003568       0.003697      -0.035914      -0.019540       0.055453             10.300324      12.694807      -2.009100      -2.739824       8.499971       0.020470       9.706192           0.135727
          155              O       4.181083       4.114612      24.330382      -0.740263      44.313685 0.89609275E+03  0.24491560E+05                                10.133505                            9.450029      -0.336387       1.894941                    0.995773      31.755004      89.184006       0.599650       0.373718      -1.126904      -0.064208       0.108810      -0.007874       0.126587      -0.036805      -0.026148      -0.017609      -0.018166      -0.130604      -0.064164       0.004431       0.059733             10.789201      12.517751       3.368185       0.141980      10.032990       0.406453       9.816861           0.205399
          156              O       0.313329       4.476740      27.323496      -0.728400      42.068824 0.72071572E+03  0.18560553E+05                                 9.585071                            8.318466       0.045574       2.044440                    0.997170      29.520100      79.163137       0.660580       0.360042      -1.143205       0.020294       0.050809       0.093041       0.107935      -0.032196       0.028777      -0.009630       0.050210      -0.065897      -0.035270      -0.027271       0.062541             10.520045      11.260081       5.498229      -0.773165      12.147749      -0.853847       8.152306           0.135816
          157              O       5.084802       4.221326      15.950313      -0.673608      41.797952 0.51297264E+03  0.12085026E+05                                 9.463213                            6.848827       0.330662       2.177283                    0.995935      26.981604      68.296745       0.758199       0.342902      -1.161920      -0.018344      -0.009560      -0.057441       0.061052      -0.031507       0.014204      -0.005647       0.022056      -0.014001      -0.031599      -0.009007       0.040606             12.500087      11.783296       8.539602       0.372749      20.072654       0.570936       5.644311           0.139100
          158              O       0.593412       2.771065      22.856501      -0.725982      36.741000 0.55167439E+03  0.13306633E+05                                 8.742541                            7.186749       0.235251       2.120300                    0.996972      28.482097      74.241512       0.723281       0.351086      -1.148895      -0.073268      -0.107321       0.043462       0.137022       0.009206      -0.005999      -0.001771      -0.010751      -0.001692      -0.012127      -0.000472       0.012599             10.788106       6.565302      -0.178629      -1.029933       5.776337       0.954863      20.022680           0.065096
          159              O       0.296202       4.431256       0.226751      -0.678784      41.625312 0.51070264E+03  0.12027940E+05                                 9.441280                            6.847171       0.291788       2.165939                    0.995651      26.978483      68.459248       0.755435       0.344259      -1.159834       0.028522       0.012730       0.058787       0.066569      -0.032935       0.011385      -0.005424       0.022672       0.024379      -0.039002       0.002740       0.036262             12.423172      11.978066       8.575722       0.395963      19.678565       0.493339       5.612887           0.113467
          160              O       0.714310       8.734804      29.976482      -0.644382      35.831889 0.50775980E+03  0.11983711E+05                                 8.626732                            6.910070       0.116342       2.106922                    0.995580      27.169809      69.819644       0.735928       0.352645      -1.148803      -0.019788       0.111083      -0.020049       0.114600       0.034189       0.034812       0.022609       0.034170      -0.058538      -0.039320      -0.028402       0.067721             10.646965      10.285904      -4.552180      -4.318106      11.014412       5.079757      10.640578           0.167181
          161              O       9.810938       2.540143      25.823700      -0.648218      31.544770 0.51311665E+03  0.12161812E+05                                 7.914662                            6.962466       0.180644       2.116058                    0.996386      27.645108      71.573502       0.729428       0.354276      -1.145605      -0.022108      -0.101656      -0.058550       0.119377      -0.056252       0.017034      -0.011579      -0.015758       0.069458      -0.068690       0.011675       0.057014              9.155885       7.744895       0.316511      -3.326150       5.664683      -0.631471      14.058077           0.184951
          162              O       4.471241      17.376890      18.551471      -0.634358      34.599671 0.49801369E+03  0.11695435E+05                                 8.418285                            6.840829       0.185642       2.132865                    0.995088      27.019077      69.232073       0.740156       0.352377      -1.149163       0.008775      -0.123813       0.025926       0.126802       0.024035       0.037652       0.024083       0.038411      -0.034761      -0.039476      -0.023576       0.063052             10.273767       9.973308      -4.296545      -4.026686      10.789698       4.707051      10.058293           0.160001
          163              O       0.778790       0.076974      29.701142      -0.648402      31.226176 0.45506708E+03  0.10427700E+05                                 7.760731                            6.450282       0.346879       2.184194                    0.996755      26.670611      67.064899       0.779614       0.342857      -1.159380       0.014517      -0.037605      -0.112302       0.119318       0.008556       0.006148      -0.001725      -0.014529      -0.062141      -0.022568       0.000962       0.021607              9.218584      10.419061      -4.188772       3.456004       8.590016      -3.336639       8.646675           0.151332
          164              O       4.437993       8.537121      18.972580      -0.645921      30.610815 0.45183807E+03  0.10328437E+05                                 7.634483                            6.412398       0.418704       2.207025                    0.996911      26.679716      66.860811       0.785172       0.341263      -1.161502      -0.022304       0.035161       0.114484       0.121821       0.004856       0.013067      -0.000749      -0.014559      -0.054802      -0.024892       0.006664       0.018228              9.000084      10.116091      -4.014849       3.238925       8.341186      -3.240997       8.542974           0.143027
          165              O       1.531385      15.601238      31.038973      -0.691288      33.326568 0.54884698E+03  0.13237660E+05                                 8.181723                            7.199417       0.049676       2.059669                    0.996444      28.420514      74.376102       0.717086       0.354140      -1.145005      -0.010676      -0.089062      -0.114719       0.145625       0.000090      -0.003687       0.007430       0.015821      -0.004400      -0.012508       0.002298       0.010210              9.406757       6.380832       0.345573      -0.272964      14.415569      -3.958230       7.423869           0.141748
          166              O       9.824035       2.811302      30.838136      -0.737990      35.528389 0.68142809E+03  0.17307938E+05                                 8.462169                            8.043153       0.194433       2.091114                    0.997924      29.456642      78.498836       0.677356       0.356011      -1.146204       0.065637       0.058999      -0.067370       0.111031      -0.022945       0.008142      -0.010663       0.041917      -0.024924      -0.029161      -0.009078       0.038239              8.605500       6.344594       0.406976      -0.416085       8.886472       2.263247      10.585435           0.106486
          167              O       5.553285       5.837781      17.777278      -0.739251      35.480568 0.68289777E+03  0.17347204E+05                                 8.446784                            8.043254       0.230508       2.101862                    0.997904      29.493794      78.492695       0.678724       0.355254      -1.147304      -0.062992      -0.062602       0.064088       0.109518      -0.024702       0.008516      -0.010370       0.043007      -0.022303      -0.030689      -0.008900       0.039588              8.614527       6.361330       0.499160      -0.479374       8.756084       2.064863      10.726167           0.110239
          168              O       3.866747      10.583930      17.618553      -0.677958      32.260485 0.53769332E+03  0.12899203E+05                                 7.992578                            7.120279       0.080681       2.072114                    0.996544      28.240834      73.650902       0.722083       0.353582      -1.145727       0.026576       0.086272       0.114208       0.145577      -0.001383      -0.003025       0.002649       0.023669      -0.028320      -0.011289      -0.005731       0.017020              9.069760       6.237578       0.706268      -0.346373      13.745554      -3.636463       7.226148           0.149220
          169              O       2.429058       3.537307      21.230372      -0.779130      42.405342 0.69444766E+03  0.17717155E+05                                 9.584822                            8.092157       0.181599       2.081363                    0.997021      29.939371      79.887087       0.678940       0.353607      -1.148480       0.021744       0.098781      -0.064377       0.119895      -0.000346      -0.003330      -0.021743      -0.019951      -0.039177      -0.025016      -0.003048       0.028065             10.996521      19.170998      -1.323451      -0.265559       6.087657       0.475411       7.730907           0.053269
          170              O       3.099039      -0.001749      30.494770      -0.627833      35.340142 0.51622091E+03  0.12216871E+05                                 8.504432                            6.953971       0.290277       2.161494                    0.997251      27.024960      69.228103       0.736750       0.351286      -1.151509       0.037053       0.057744      -0.091566       0.114419      -0.014248      -0.004813       0.020320      -0.065245      -0.020021      -0.032277      -0.014770       0.047047             10.031392      17.546147       1.315119      -0.069628       6.198277      -1.108929       6.349751           0.190312
          171              O       8.003501       3.780475      32.299060      -0.625020      33.758138 0.53808661E+03  0.12859468E+05                                 8.212558                            7.109807       0.354588       2.173557                    0.997497      27.349418      70.266249       0.727513       0.352285      -1.151375      -0.041302       0.114941       0.003917       0.122200      -0.003447      -0.001161      -0.027579      -0.010919       0.156311      -0.034419      -0.026963       0.061382              9.332258      15.447791      -0.087065       0.090879       7.515413       0.088592       5.033570           0.257943
          172              O       7.438299       5.033053      16.274243      -0.641288      34.751662 0.54681534E+03  0.13125584E+05                                 8.375606                            7.168239       0.334901       2.164726                    0.997661      27.521354      70.948737       0.724123       0.352383      -1.150871       0.047500      -0.109097      -0.003178       0.119031      -0.001473       0.004199      -0.017626      -0.019315       0.140101      -0.033247      -0.018454       0.051701              9.582809      16.181626       0.239264       0.065314       7.441508       0.108289       5.125293           0.233154
          173              O       8.099212       3.406101      27.430392      -0.695198      41.884966 0.67866772E+03  0.17222079E+05                                 9.630350                            8.091645       0.202017       2.099789                    0.996515      29.194772      77.791049       0.667160       0.361783      -1.141490      -0.050484       0.082098       0.058068       0.112519      -0.005107      -0.012147       0.021136      -0.025131       0.059401      -0.025722      -0.011141       0.036863             11.295928      19.568630       0.125797      -0.046715       6.149199      -0.985038       8.169956           0.166268
          174              O       2.354504       0.741750      19.623679      -0.713423      32.313774 0.54432067E+03  0.13100923E+05                                 7.975902                            7.148090       0.126551       2.081933                    0.997049      28.551744      74.633305       0.722941       0.352011      -1.146769      -0.033900      -0.109934       0.067798       0.133534      -0.004469      -0.009858      -0.010233      -0.018388      -0.024246      -0.020051       0.002687       0.017364              8.687984      13.296391      -0.070620      -0.225263       5.709391       0.531111       7.058171           0.093180
          175              O       2.130841       8.813528      18.094730      -0.625598      36.305176 0.53068916E+03  0.12652985E+05                                 8.686032                            7.069304       0.241147       2.143624                    0.996857      27.211600      70.085429       0.727460       0.353138      -1.149395      -0.038011      -0.048737       0.090936       0.109952      -0.011039      -0.003825       0.024333      -0.074574      -0.045416      -0.031328      -0.023766       0.055094             10.287966      18.272455       0.927021       0.283734       6.179069      -0.974563       6.412372           0.198274
          176              O       4.605237       1.542980      20.384915      -0.669595      33.187602 0.48592542E+03  0.11313497E+05                                 8.091089                            6.672575       0.444339       2.210644                    0.996715      27.103102      68.588973       0.765650       0.343596      -1.159315       0.114623      -0.043015       0.025744       0.125106      -0.000842       0.011742      -0.001678      -0.026143      -0.010721      -0.019791       0.004595       0.015196              9.664319       6.676777       0.466773       1.529894       8.090400       5.181855      14.225780           0.119963
          177              O       2.900564       8.028042      28.923710      -0.704849      32.471835 0.55108316E+03  0.13292433E+05                                 7.998441                            7.181563       0.143501       2.083212                    0.997193      28.656895      74.763864       0.723547       0.350956      -1.148688       0.026448       0.100990      -0.067482       0.124307       0.001304      -0.013251       0.001478      -0.018924      -0.071603      -0.029449       0.007955       0.021494              8.760029      13.551481       0.289531       0.054775       5.824521       0.506098       6.904084           0.140970
          178              O       0.750580       7.064118      28.123603      -0.665792      39.129739 0.53051770E+03  0.12616026E+05                                 9.076090                            7.005951       0.396050       2.191013                    0.997611      27.261339      69.547112       0.742366       0.346949      -1.157402      -0.112423       0.002187      -0.017513       0.113800      -0.013655       0.007002      -0.006518      -0.008627      -0.053526      -0.020098      -0.005195       0.025293             11.363165       7.534754       1.138686       2.941976       9.038097       6.471882      17.516643           0.107746
          179              O       0.079592       2.183264      28.253175      -0.612096      36.842924 0.51369727E+03  0.12121012E+05                                 8.742957                            6.919885       0.341274       2.182791                    0.997443      26.664664      67.814459       0.742596       0.349560      -1.154950       0.091371      -0.040356       0.014210       0.100892       0.010492       0.011805       0.042014      -0.038191      -0.035442      -0.039981      -0.015857       0.055838             10.708595       6.703625      -0.494462       0.346135       9.903058      -6.838385      15.519103           0.246285
          180              O       0.273030       2.386195      20.436744      -0.685783      38.231520 0.53981164E+03  0.12896259E+05                                 8.926420                            7.065640       0.354422       2.171458                    0.997063      27.608793      70.655928       0.739252       0.346810      -1.157216      -0.098719      -0.043114      -0.021074       0.109765      -0.007855       0.006764      -0.027150      -0.017093      -0.010458      -0.024625      -0.009412       0.034036             11.063786       6.927822       0.804064       1.262575       9.741908       6.884293      16.521630           0.131275
          181              O       4.772480       1.973334      25.652017      -0.660516      33.097887 0.49829636E+03  0.11684750E+05                                 8.085780                            6.784111       0.348333       2.167123                    0.997526      27.464515      69.949441       0.754128       0.346361      -1.155995      -0.028152      -0.104539       0.056092       0.121931       0.018773      -0.014266      -0.001383       0.031984       0.051053      -0.033645       0.003339       0.030306              9.535275      10.149016      -0.633176       5.407807       6.016305      -1.441737      12.440503           0.154243
          182              O       0.326427       4.751398      21.327551      -0.744360      40.125622 0.62661741E+03  0.15567407E+05                                 9.203473                            7.665446       0.216225       2.114044                    0.996470      28.718426      75.401238       0.701114       0.351644      -1.151090       0.040244       0.052564      -0.057865       0.087925       0.024550       0.000097       0.005290       0.030006      -0.038026      -0.024254      -0.011005       0.035259             10.240665      11.830341      -6.153626      -0.180602      11.889916      -0.170543       7.001738           0.074341
          183              O       4.120634       1.884115      23.212824      -0.701931      32.449568 0.50845009E+03  0.12001977E+05                                 7.966836                            6.844873       0.293544       2.142446                    0.997100      28.011546      71.947462       0.750910       0.345552      -1.154855       0.028230      -0.140073       0.001096       0.142894       0.006156      -0.016382      -0.009851      -0.017798       0.040014      -0.023070      -0.003187       0.026258              9.332956       5.463880      -0.216999      -0.107872       6.083112       1.596921      16.451875           0.097152
          184              O       8.682549      15.169134      14.207570      -0.807222      41.325891 0.83822132E+03  0.22489909E+05                                 9.467338                            9.008848      -0.133573       1.956318                    0.996698      31.751034      87.831092       0.628733       0.363087      -1.137120      -0.004937      -0.109006      -0.026583       0.112309      -0.005655      -0.017183       0.004131      -0.049072      -0.110332      -0.044504       0.000451       0.044053              9.646044       8.090542       0.169172       0.571426       9.043110      -2.451731      11.804481           0.064052
          185              O       6.706861      11.096508       2.018084      -0.811914      40.863606 0.81525313E+03  0.21711686E+05                                 9.374048                            8.864973      -0.113150       1.967558                    0.996461      31.453129      86.546573       0.636226       0.361488      -1.138930       0.004834       0.104943       0.029177       0.109030       0.000908      -0.014348       0.012732      -0.044437      -0.079469      -0.036418      -0.001641       0.038059              9.567236       8.104332       0.358961       0.305600       8.629844      -2.419567      11.967531           0.052097
          186              O       0.598449      10.981047      17.090547      -0.643836      34.442424 0.52921913E+03  0.12635284E+05                                 8.399312                            7.085214       0.068291       2.079080                    0.996918      27.597279      71.609587       0.721199       0.355715      -1.144939      -0.068038      -0.001446       0.115065       0.133683       0.004636       0.020112       0.005518       0.083832      -0.027864      -0.038330      -0.015131       0.053461             10.038450       6.536954       1.283175      -0.715050      16.156234      -4.216391       7.422162           0.206162
          187              O       7.457441      15.048425       7.411518      -0.658411      33.927061 0.52940031E+03  0.12625037E+05                                 8.276383                            7.057872       0.340192       2.168020                    0.997290      27.627774      71.357955       0.727885       0.352854      -1.148675      -0.044285       0.078464      -0.058325       0.107329      -0.008049      -0.014795       0.005937      -0.041521      -0.053021      -0.029876      -0.002804       0.032680              9.309535      15.645792       0.843798       1.365947       5.512840      -0.231694       6.769973           0.164695
          188              O       9.042223       9.149414      15.930877      -0.754466      41.464759 0.81813401E+03  0.21861121E+05                                 9.624996                            8.975609      -0.242952       1.926176                    0.997523      31.367297      87.148883       0.620760       0.369262      -1.130115      -0.068990       0.107364       0.078096       0.149618      -0.030121      -0.023218       0.027878       0.000713       0.008848      -0.032472      -0.021703       0.054174             10.240574      12.610291       1.943907       2.631744       8.475930       0.079234       9.635502           0.133790
          189              O       6.785445      12.396319       7.443911      -0.577535      35.731968 0.72337720E+03  0.18611102E+05                                 8.654328                            8.404583       0.333256       2.126005                    0.997246      29.514459      78.623464       0.650130       0.366184      -1.140532       0.114745      -0.027392       0.068435       0.136382       0.104401      -0.082544      -0.046225       0.144894      -0.223427      -0.107750      -0.089480       0.197230              9.221029      10.543965       0.110927      -0.019568       6.923778       2.074459      10.195344           0.733763
          190              O       4.662664      15.319583      31.437407      -0.637458      34.020886 0.53255999E+03  0.12722310E+05                                 8.312592                            7.088346       0.101497       2.086982                    0.996983      27.667231      71.576881       0.724696       0.353796      -1.147638       0.053471      -0.006990      -0.115028       0.127041       0.009006       0.021979      -0.005442       0.086821      -0.045984      -0.039692      -0.018533       0.058224              9.888599       6.439612       0.910086      -0.482758      15.839137      -4.175703       7.387048           0.228954
          191              O       6.293790      17.152965       0.226751      -0.761585      41.677578 0.81825306E+03  0.21871633E+05                                 9.663459                            8.981047      -0.246705       1.924671                    0.997699      31.413874      87.378174       0.619890       0.369656      -1.129477       0.069456      -0.101886      -0.079004       0.146446      -0.035248      -0.023184       0.024261      -0.003565       0.003694      -0.035909      -0.019539       0.055448             10.300166      12.694584       2.009038       2.739776       8.499838       0.020464       9.706074           0.135757
          192              O       9.218533      13.379488       8.062618      -0.740281      44.314056 0.89610229E+03  0.24491886E+05                                10.133559                            9.450077      -0.336392       1.894938                    0.995773      31.755164      89.184575       0.599649       0.373718      -1.126904      -0.064209      -0.108810       0.007876       0.126588       0.036805       0.026148      -0.017611      -0.018169      -0.130608      -0.064166       0.004432       0.059734             10.789263      12.517823      -3.368206      -0.141988      10.033043       0.406462       9.816922           0.205387
          193              O       5.350779      13.017360       5.069505      -0.728359      42.067894 0.72069745E+03  0.18559963E+05                                 9.584926                            8.318359       0.045594       2.044450                    0.997170      29.519765      79.161964       0.660585       0.360042      -1.143205       0.020294      -0.050805      -0.093041       0.107933       0.032197      -0.028781      -0.009633       0.050213      -0.065899      -0.035272      -0.027274       0.062546             10.519872      11.259903      -5.498109       0.773146      12.147527      -0.853823       8.152187           0.135841
          194              O       0.047352      13.272774      16.442687      -0.673658      41.798826 0.51298293E+03  0.12085327E+05                                 9.463341                            6.848891       0.330662       2.177280                    0.995935      26.981864      68.297524       0.758197       0.342901      -1.161920      -0.018347       0.009562       0.057446       0.061058       0.031501      -0.014203      -0.005646       0.022055      -0.013975      -0.031598      -0.009000       0.040598             12.500297      11.783527      -8.539802      -0.372764      20.072989       0.570957       5.644376           0.139062
          195              O       5.630862      14.723035       9.536499      -0.725998      36.741250 0.55167883E+03  0.13306768E+05                                 8.742580                            7.186778       0.235244       2.120296                    0.996972      28.482208      74.241884       0.723280       0.351086      -1.148895      -0.073269       0.107320      -0.043462       0.137022      -0.009208       0.005998      -0.001771      -0.010747      -0.001689      -0.012127      -0.000472       0.012599             10.788154       6.565328       0.178630       1.029929       5.776361       0.954873      20.022772           0.065091
          196              O       5.333652      13.062844      32.166249      -0.678753      41.624509 0.51069352E+03  0.12027672E+05                                 9.441156                            6.847110       0.291798       2.165945                    0.995651      26.978280      68.458585       0.755439       0.344259      -1.159834       0.028521      -0.012727      -0.058785       0.066566       0.032937      -0.011383      -0.005423       0.022675       0.024368      -0.039003       0.002739       0.036263             12.422966      11.977876      -8.575538      -0.395941      19.678200       0.493309       5.612823           0.113487
          197              O       5.751760       8.759296       2.416518      -0.644413      35.832505 0.50776944E+03  0.11983997E+05                                 8.626834                            6.910138       0.116326       2.106914                    0.995580      27.170043      69.820454       0.735924       0.352645      -1.148802      -0.019790      -0.111085       0.020050       0.114602      -0.034186      -0.034810       0.022606       0.034165      -0.058527      -0.039315      -0.028399       0.067714             10.647108      10.286061       4.552262       4.318188      11.014546       5.079836      10.640716           0.167151
          198              O       4.773488      14.953957       6.569300      -0.648147      31.543483 0.51309255E+03  0.12161095E+05                                 7.914436                            6.962296       0.180676       2.116075                    0.996386      27.644573      71.571621       0.729438       0.354275      -1.145606      -0.022103       0.101649       0.058544       0.119367       0.056266      -0.017038      -0.011587      -0.015752       0.069449      -0.068701       0.011669       0.057032              9.155585       7.744668      -0.316496       3.326001       5.664543      -0.631434      14.057543           0.185006
          199              O       9.508691       0.117210      13.841529      -0.634366      34.599812 0.49801603E+03  0.11695504E+05                                 8.418309                            6.840846       0.185632       2.132862                    0.995088      27.019141      69.232290       0.740155       0.352377      -1.149163       0.008775       0.123813      -0.025926       0.126802      -0.024035      -0.037652       0.024082       0.038410      -0.034753      -0.039475      -0.023577       0.063052             10.273796       9.973336       4.296561       4.026699      10.789734       4.707067      10.058318           0.159997
          200              O       5.816240      17.417126       2.691858      -0.648361      31.225945 0.45506375E+03  0.10427609E+05                                 7.760706                            6.450271       0.346866       2.184192                    0.996755      26.670459      67.064565       0.779612       0.342859      -1.159378       0.014515       0.037605       0.112297       0.119312      -0.008558      -0.006146      -0.001724      -0.014531      -0.062149      -0.022570       0.000959       0.021610              9.218540      10.419015       4.188742      -3.455974       8.589971      -3.336608       8.646633           0.151357
          201              O       9.475443       8.956979      13.420420      -0.645950      30.610878 0.45183877E+03  0.10328453E+05                                 7.634478                            6.412390       0.418722       2.207029                    0.996911      26.679804      66.860926       0.785175       0.341262      -1.161503      -0.022304      -0.035163      -0.114488       0.121825      -0.004855      -0.013069      -0.000751      -0.014561      -0.054793      -0.024892       0.006666       0.018226              9.000086      10.116098       4.014856      -3.238932       8.341191      -3.241003       8.542968           0.143000
          202              O       6.568835       1.892862       1.354027      -0.691259      33.325928 0.54883503E+03  0.13237298E+05                                 8.181613                            7.199336       0.049710       2.059684                    0.996444      28.420245      74.375146       0.717091       0.354139      -1.145006      -0.010676       0.089060       0.114718       0.145622      -0.000088       0.003686       0.007430       0.015829      -0.004411      -0.012510       0.002296       0.010214              9.406607       6.380748      -0.345544       0.272949      14.415303      -3.958147       7.423770           0.141768
          203              O       4.786585      14.682798       1.554864      -0.737933      35.527375 0.68140442E+03  0.17307186E+05                                 8.462008                            8.043015       0.194456       2.091128                    0.997924      29.456179      78.497256       0.677362       0.356012      -1.146204       0.065635      -0.058996       0.067366       0.111026       0.022950      -0.008149      -0.010661       0.041931      -0.024937      -0.029164      -0.009087       0.038251              8.605325       6.344482      -0.406973       0.416065       8.886315       2.263181      10.585178           0.106542
          204              O       0.515835      11.656319      14.615722      -0.739335      35.481889 0.68292924E+03  0.17348204E+05                                 8.446993                            8.043437       0.230481       2.101846                    0.997904      29.494403      78.494762       0.678716       0.355254      -1.147304      -0.062994       0.062607      -0.064094       0.109526       0.024693      -0.008505      -0.010371       0.042993      -0.022285      -0.030683      -0.008887       0.039570              8.614751       6.361484      -0.499174       0.479399       8.756284       2.064931      10.726485           0.110172
          205              O       8.904197       6.910170      14.774447      -0.677977      32.261023 0.53770353E+03  0.12899513E+05                                 7.992679                            7.120355       0.080653       2.072103                    0.996544      28.241036      73.651697       0.722078       0.353583      -1.145726       0.026575      -0.086275      -0.114208       0.145578       0.001380       0.003024       0.002650       0.023661      -0.028305      -0.011286      -0.005726       0.017013              9.069893       6.237657      -0.706305       0.346391      13.745786      -3.636534       7.226237           0.149195
          206              O       7.466508      13.956793      11.162628      -0.779150      42.405606 0.69445274E+03  0.17717311E+05                                 9.584848                            8.092177       0.181609       2.081364                    0.997021      29.939494      79.887398       0.678940       0.353606      -1.148481       0.021745      -0.098783       0.064378       0.119897       0.000345       0.003330      -0.021745      -0.019948      -0.039180      -0.025019      -0.003047       0.028066             10.996556      19.171076       1.323451       0.265557       6.087671       0.475414       7.730922           0.053249
          207              O       8.136489       0.001749       1.898230      -0.627796      35.339484 0.51621073E+03  0.12216570E+05                                 8.504327                            6.953903       0.290291       2.161502                    0.997251      27.024715      69.227299       0.736754       0.351287      -1.151509       0.037050      -0.057745       0.091564       0.114417       0.014250       0.004812       0.020318      -0.065254      -0.020041      -0.032279      -0.014773       0.047052             10.031242      17.545833      -1.315073       0.069610       6.198209      -1.108916       6.349684           0.190341
          208              O       2.966051      13.713625       0.093940      -0.624931      33.756146 0.53804962E+03  0.12858354E+05                                 8.212214                            7.109546       0.354655       2.173588                    0.997497      27.348652      70.263486       0.727529       0.352284      -1.151377      -0.041297      -0.114936      -0.003919       0.122193       0.003444       0.001162      -0.027578      -0.010918       0.156350      -0.034422      -0.026970       0.061392              9.331829      15.446993       0.087060      -0.090870       7.515100       0.088583       5.033394           0.258011
          209              O       2.400849      12.461047      16.118757      -0.641400      34.754098 0.54685952E+03  0.13126921E+05                                 8.376024                            7.168549       0.334809       2.164685                    0.997661      27.522268      70.952033       0.724104       0.352385      -1.150868       0.047506       0.109100       0.003176       0.119036       0.001476      -0.004199      -0.017627      -0.019311       0.140071      -0.033241      -0.018452       0.051692              9.583338      16.182637      -0.239269      -0.065326       7.441871       0.108300       5.125507           0.233079
          210              O       3.061762      14.087999       4.962608      -0.695136      41.883606 0.67864211E+03  0.17221265E+05                                 9.630142                            8.091492       0.202042       2.099803                    0.996515      29.194272      77.789323       0.667166       0.361783      -1.141491      -0.050480      -0.082092      -0.058070       0.112514       0.005106       0.012147       0.021129      -0.025133       0.059419      -0.025725      -0.011134       0.036859             11.295662      19.568116      -0.125799       0.046716       6.149086      -0.985011       8.169784           0.166316
          211              O       7.391954      16.752350      12.769321      -0.713437      32.313844 0.54432217E+03  0.13100967E+05                                 7.975909                            7.148096       0.126549       2.081932                    0.997049      28.551805      74.633459       0.722941       0.352011      -1.146769      -0.033902       0.109936      -0.067799       0.133536       0.004467       0.009860      -0.010234      -0.018387      -0.024246      -0.020052       0.002688       0.017364              8.687991      13.296406       0.070621       0.225267       5.709396       0.531111       7.058171           0.093166
          212              O       7.168291       8.680572      14.298270      -0.625630      36.305859 0.53069967E+03  0.12653299E+05                                 8.686144                            7.069376       0.241132       2.143615                    0.996857      27.211821      70.086193       0.727456       0.353138      -1.149395      -0.038013       0.048735      -0.090936       0.109952       0.011038       0.003826       0.024334      -0.074565      -0.045404      -0.031325      -0.023764       0.055089             10.288124      18.272795      -0.927068      -0.283717       6.179139      -0.974574       6.412440           0.198261
          213              O       9.642687      15.951120      12.008085      -0.669621      33.187858 0.48592989E+03  0.11313625E+05                                 8.091124                            6.672601       0.444339       2.210642                    0.996715      27.103248      68.589389       0.765649       0.343596      -1.159315       0.114626       0.043015      -0.025742       0.125108       0.000842      -0.011743      -0.001677      -0.026140      -0.010722      -0.019791       0.004597       0.015194              9.664361       6.676804      -0.466779      -1.529905       8.090442       5.181886      14.225838           0.119957
          214              O       7.938014       9.466058       3.469290      -0.704891      32.472412 0.55109501E+03  0.13292790E+05                                 7.998533                            7.181639       0.143493       2.083206                    0.997193      28.657175      74.764788       0.723543       0.350955      -1.148688       0.026448      -0.100994       0.067483       0.124312      -0.001306       0.013252       0.001472      -0.018918      -0.071604      -0.029449       0.007958       0.021491              8.760139      13.551675      -0.289525      -0.054764       5.824582       0.506109       6.904160           0.140937
          215              O       5.788030      10.429982       4.269397      -0.665816      39.130125 0.53052327E+03  0.12616190E+05                                 9.076145                            7.005985       0.396044       2.191009                    0.997611      27.261476      69.547528       0.742364       0.346949      -1.157402      -0.112424      -0.002187       0.017514       0.113801       0.013654      -0.007001      -0.006517      -0.008629      -0.053522      -0.020097      -0.005194       0.025291             11.363246       7.534803      -1.138691      -2.942002       9.038143       6.471934      17.516791           0.107730
          216              O       5.117042      15.310836       4.139825      -0.611997      36.840787 0.51366495E+03  0.12120054E+05                                 8.742609                            6.919659       0.341333       2.182820                    0.997443      26.663952      67.812011       0.742610       0.349559      -1.154951       0.091366       0.040353      -0.014208       0.100886      -0.010495      -0.011802       0.042017      -0.038188      -0.035437      -0.039983      -0.015858       0.055840             10.708111       6.703376       0.494441      -0.346122       9.902635      -6.838002      15.518323           0.246362
          217              O       5.310480      15.107905      11.956256      -0.685826      38.232124 0.53982132E+03  0.12896548E+05                                 8.926508                            7.065699       0.354416       2.171453                    0.997063      27.609043      70.656705       0.739250       0.346810      -1.157216      -0.098722       0.043117       0.021075       0.109769       0.007850      -0.006762      -0.027149      -0.017093      -0.010455      -0.024623      -0.009410       0.034033             11.063904       6.927886      -0.804074      -1.262590       9.742011       6.884385      16.521817           0.131239
          218              O       9.809930      15.520766       6.740983      -0.660515      33.098020 0.49829891E+03  0.11684827E+05                                 8.085806                            6.784133       0.348323       2.167119                    0.997526      27.464556      69.949631       0.754126       0.346362      -1.155995      -0.028151       0.104537      -0.056093       0.121930      -0.018773       0.014265      -0.001383       0.031986       0.051055      -0.033646       0.003340       0.030306              9.535305      10.149045       0.633177      -5.407825       6.016327      -1.441743      12.440542           0.154238
          219              O       5.363877      12.742702      11.065449      -0.744392      40.126052 0.62662495E+03  0.15567635E+05                                 9.203525                            7.665481       0.216236       2.114045                    0.996470      28.718609      75.401734       0.701114       0.351643      -1.151091       0.040244      -0.052564       0.057868       0.087927      -0.024550      -0.000093       0.005288       0.030003      -0.038034      -0.024252      -0.011007       0.035260             10.240731      11.830417       6.153681       0.180594      11.890004      -0.170553       7.001773           0.074318
          220              O       9.158084      15.609985       9.180176      -0.701939      32.449622 0.50845114E+03  0.12002006E+05                                 7.966839                            6.844875       0.293550       2.142447                    0.997100      28.011599      71.947580       0.750911       0.345552      -1.154856       0.028230       0.140075      -0.001096       0.142895      -0.006154       0.016382      -0.009851      -0.017798       0.040012      -0.023070      -0.003186       0.026257              9.332957       5.463880       0.216998       0.107874       6.083116       1.596921      16.451873           0.097148
          221              F       9.655784       6.992392      31.877951      -0.540893      21.914341 0.36909112E+03  0.79227383E+04                                 5.955056                            5.767905       0.848065       2.412151                    0.998986      22.989197      53.627903       0.844171       0.338013      -1.178709      -0.097162      -0.036095       0.007071       0.103891      -0.010305      -0.003225      -0.001876       0.003691      -0.006343      -0.010835      -0.000814       0.011648              6.364259       6.641472      -1.292237      -0.049676       8.105599       0.487282       4.345705           0.016787
          222              F       6.554730      17.042752      15.240906      -0.576559      27.925416 0.50413058E+03  0.11731401E+05                                 7.185695                            6.889716       0.199678       2.172944                    0.996625      24.505989      60.066621       0.745433       0.353094      -1.162665       0.063219       0.072575      -0.016780       0.097700       0.023065      -0.009902       0.003380      -0.008539      -0.003546      -0.026657       0.002023       0.024633              7.818379       8.304321      -0.547832      -0.809076       6.955275       2.381889       8.195540           0.015704
          223              F       8.752066       9.138918       0.916722      -0.572071      27.436640 0.49158219E+03  0.11371040E+05                                 7.100811                            6.801541       0.203869       2.175011                    0.996858      24.427212      59.754554       0.750330       0.352898      -1.162468      -0.068307      -0.073788       0.013830       0.101498       0.024033      -0.006416       0.005445      -0.002591      -0.002299      -0.026436       0.001976       0.024460              7.724397       8.297388      -0.375503      -0.504328       6.807952       2.344126       8.067852           0.016148
          224              F       5.752768      10.426484      15.704126      -0.532820      21.983755 0.36730853E+03  0.78760237E+04                                 5.978878                            5.758268       0.858395       2.418990                    0.999119      22.883395      53.376537       0.843813       0.338520      -1.178105       0.102080       0.039613       0.009536       0.109911      -0.009348       0.003112       0.001820       0.001662      -0.003580      -0.010125       0.000036       0.010089              6.423577       6.697094      -1.376955       0.032069       8.236170      -0.493019       4.337467           0.016919
          225              F       4.618334      10.501708       0.515049      -0.540892      21.914373 0.36909179E+03  0.79227570E+04                                 5.955065                            5.767913       0.848055       2.412148                    0.998986      22.989210      53.627967       0.844170       0.338014      -1.178708      -0.097162       0.036095      -0.007072       0.103891       0.010305       0.003225      -0.001877       0.003690      -0.006341      -0.010836      -0.000812       0.011648              6.364269       6.641493       1.292249       0.049677       8.105603       0.487281       4.345710           0.016790
          226              F       1.517280       0.451348      17.152093      -0.576560      27.925506 0.50413256E+03  0.11731460E+05                                 7.185715                            6.889733       0.199666       2.172940                    0.996625      24.506012      60.066736       0.745431       0.353095      -1.162664       0.063218      -0.072573       0.016781       0.097698      -0.023064       0.009903       0.003380      -0.008538      -0.003544      -0.026657       0.002024       0.024633              7.818403       8.304344       0.547833       0.809079       6.955296       2.381899       8.195569           0.015705
          227              F       3.714616       8.355182      31.476278      -0.572069      27.436675 0.49158282E+03  0.11371060E+05                                 7.100822                            6.801548       0.203861       2.175008                    0.996858      24.427212      59.754591       0.750329       0.352899      -1.162467      -0.068306       0.073787      -0.013832       0.101497      -0.024034       0.006416       0.005445      -0.002591      -0.002299      -0.026436       0.001975       0.024461              7.724410       8.297402       0.375504       0.504328       6.807963       2.344134       8.067866           0.016151
          228              F       0.715318       7.067616      16.688874      -0.532816      21.983825 0.36730987E+03  0.78760611E+04                                 5.978896                            5.758283       0.858382       2.418986                    0.999119      22.883405      53.376617       0.843811       0.338520      -1.178104       0.102079      -0.039614      -0.009534       0.109911       0.009349      -0.003112       0.001820       0.001660      -0.003580      -0.010125       0.000036       0.010089              6.423600       6.697107       1.376961      -0.032070       8.236213      -0.493026       4.337479           0.016922
          229              F       9.655784      15.739442       0.515049      -0.540890      21.914344 0.36909113E+03  0.79227387E+04                                 5.955057                            5.767906       0.848072       2.412154                    0.998986      22.989193      53.627898       0.844171       0.338013      -1.178709      -0.097163      -0.036095      -0.007071       0.103892      -0.010305       0.003225       0.001876       0.003688      -0.006343      -0.010835      -0.000813       0.011648              6.364261       6.641469      -1.292238       0.049677       8.105607      -0.487284       4.345706           0.016789
          230              F       6.554730       8.295702      17.152093      -0.576563      27.925435 0.50413076E+03  0.11731405E+05                                 7.185698                            6.889717       0.199676       2.172944                    0.996625      24.505989      60.066615       0.745433       0.353094      -1.162665       0.063218       0.072573       0.016783       0.097699       0.023065       0.009902      -0.003380      -0.008540      -0.003548      -0.026656       0.002023       0.024633              7.818385       8.304336      -0.547830       0.809080       6.955272      -2.381890       8.195548           0.015702
          231              F       8.752066       0.391868      31.476278      -0.572070      27.436690 0.49158335E+03  0.11371075E+05                                 7.100824                            6.801552       0.203859       2.175008                    0.996858      24.427223      59.754624       0.750329       0.352899      -1.162467      -0.068307      -0.073788      -0.013830       0.101498       0.024033       0.006416      -0.005445      -0.002591      -0.002299      -0.026436       0.001976       0.024460              7.724412       8.297401      -0.375503       0.504328       6.807967      -2.344133       8.067869           0.016151
          232              F       5.752768       1.679434      16.688874      -0.532814      21.983884 0.36731109E+03  0.78760949E+04                                 5.978911                            5.758296       0.858371       2.418982                    0.999119      22.883422      53.376707       0.843809       0.338521      -1.178104       0.102079       0.039614      -0.009534       0.109911      -0.009349      -0.003112      -0.001820       0.001659      -0.003582      -0.010125       0.000036       0.010090              6.423617       6.697123      -1.376969      -0.032071       8.236240       0.493027       4.337488           0.016925
          233              F       4.618334       1.754658      31.877951      -0.540891      21.914480 0.36909411E+03  0.79228201E+04                                 5.955088                            5.767934       0.848050       2.412145                    0.998986      22.989242      53.628100       0.844168       0.338014      -1.178708      -0.097162       0.036094       0.007072       0.103890       0.010306      -0.003225       0.001877       0.003689      -0.006342      -0.010836      -0.000813       0.011649              6.364294       6.641518       1.292255      -0.049677       8.105640      -0.487283       4.345724           0.016787
          234              F       1.517280       9.198398      15.240906      -0.576566      27.925377 0.50412992E+03  0.11731379E+05                                 7.185682                            6.889707       0.199682       2.172946                    0.996624      24.505977      60.066529       0.745434       0.353094      -1.162665       0.063220      -0.072576      -0.016780       0.097702      -0.023065      -0.009903      -0.003379      -0.008540      -0.003549      -0.026657       0.002022       0.024635              7.818363       8.304317       0.547829      -0.809078       6.955254      -2.381876       8.195518           0.015699
          235              F       3.714616      17.102232       0.916722      -0.572067      27.436731 0.49158393E+03  0.11371093E+05                                 7.100837                            6.801560       0.203854       2.175006                    0.996858      24.427219      59.754655       0.750328       0.352899      -1.162467      -0.068305       0.073787       0.013832       0.101496      -0.024033      -0.006416      -0.005445      -0.002591      -0.002297      -0.026436       0.001976       0.024460              7.724429       8.297419       0.375505      -0.504329       6.807981      -2.344144       8.067888           0.016152
          236              F       0.715318      15.814666      15.704126      -0.532816      21.983868 0.36731072E+03  0.78760836E+04                                 5.978904                            5.758289       0.858379       2.418984                    0.999119      22.883425      53.376676       0.843810       0.338520      -1.178105       0.102079      -0.039612       0.009535       0.109910       0.009349       0.003112      -0.001821       0.001659      -0.003579      -0.010126       0.000037       0.010089              6.423609       6.697111       1.376965       0.032071       8.236233       0.493028       4.337482           0.016922

******************************************************
Auxiliary information for the entire system
The total spin magnetic moment of the unit cell is   23.743074
The total net atomic charge of the unit cell is   -0.000005
Accuracy of reproducing the electrostatic potential in the unit cell:
  The inner radius (bohr) =    5.0000
  The outer radius (bohr) =   12.0000
  Valid grid points have density less than (e/(bohr^3)) =    0.0001
  The number of valid grid points were=       502984
  The rms potential error without charges in kcal/mol is=      2.65059
  The rms potential error with partial charges in kcal/mol is=      1.21685
  The RRMSE value at monopole order=      0.45909
  The rms potential error with partial charges and cloud penetration in kcal/mol is=      1.22833
  The RRMSE value at monopole order with cloud penetration is=      0.46342
  The rms potential error with partial charges and atomic dipoles in kcal/mol is=      0.25117
  The RRMSE value at dipole order=      0.09476
  The rms potential error with partial charges, atomic dipoles and cloud penetration in kcal/mol is=      0.23721
  The RRMSE value at dipole order with cloud penetration=      0.08949

******************************************************
The electron densities and ab initio electrostatic potential were computed in VASP using the PBE functional and
projector augmented wave method. See the main text of the journal article for a description of computational details.
The atomic charges, dipoles, and quadrupoles were computed with the DDEC6 method as described in
(a) T. A. Manz and N. Gabaldon Limas, RSC Adv. 6 (2016) 47771-47801 DOI: 10.1039/c6ra04656h
(b) N. Gabaldon Limas and T. A. Manz, RSC Adv. 8 (2018) 2678-2707 DOI: 10.1039/c7ra11829e.
For each atom in the material, the electron cloud parameters were fit to the spherically averaged atom-in-material
electron density using radial positions for which this density was between 10^-4 and 10^-2 electrons per cubic bohr.
The polarizabilities, dispersion coefficients, and quantum Drude oscillator (QDO) parameters were fit using the MCLF method.
The magnetic structure of the system was optimized in VASP from the default ferromagnetic initial guess using spin polarization.
The atomic spin moments (ASMs) were computed on this optimized magnetic structure using the DDEC6 partition as inputs
to the method of T. A. Manz and D. S. Sholl, J. Chem. Theory Comput. 7 (2011) 4146-4164 DOI: 10.1021/ct200539n.
The RMSE and RRMSE were computed using a uniform grid with Ewald summation.
