# Supplementary material for: A collection of forcefield precursors for metal–organic frameworks
Source: RSC Adv. 2019 Nov 13;9(63):36492–507. doi: 10.1039/c9ra07327b (PMC9075174; doi:10.1039/c9ra07327b)
Supplement: RA-009-C9RA07327B-s4808 [file RA-009-C9RA07327B-s4808.xyz]

   76
jmolscript: load "" {1 1 1} spacegroup "x,y,z" unitcell [{     10.224500     0.000000     0.000000 }, {      0.000000    10.224500     0.000000 }, {      0.000000     0.000000    14.369000 }]
Lu     8.709331     1.515169    12.572875     1.768587
Lu     1.515169     8.709331     5.388375     1.768587
Lu     8.709331     8.709331     8.980625     1.768587
Lu     1.515169     1.515169     1.796125     1.768587
H      9.416765     5.710383    12.515399     0.129775
H      0.807736     4.514117     5.330899     0.129775
H      4.514117     9.416765     8.923149     0.129775
H      5.710383     0.807736     1.738649     0.129774
H      0.807736     5.710383     1.853601     0.129775
H      9.416765     4.514117     9.038101     0.129775
H      5.710383     9.416765     5.445851     0.129774
H      4.514117     0.807736    12.630351     0.129775
H      0.000000     9.202050     0.000000     0.114151
H      0.000000     1.022450     7.184500     0.114151
H      1.022450     0.000000    10.776750     0.114151
H      9.202050     0.000000     3.592250     0.114151
C      9.748038     6.176620    13.249655    -0.112368
C      9.773600     7.573287    13.246781    -0.030674
C      9.318609     8.374888    12.051280     0.652847
C      0.476462     4.047880     6.065155    -0.112367
C      0.450900     2.651213     6.062281    -0.030674
C      0.905891     1.849612     4.866780     0.652847
C      4.047880     9.748038     9.657405    -0.112367
C      2.651213     9.773600     9.654531    -0.030675
C      1.849612     9.318609     8.459030     0.652847
C      6.176620     0.476462     2.472905    -0.112367
C      7.573287     0.450900     2.470031    -0.030674
C      8.374888     0.905891     1.274530     0.652847
C      0.476462     6.176620     1.119345    -0.112367
C      0.450900     7.573287     1.122219    -0.030675
C      0.905891     8.374888     2.317720     0.652847
C      9.748038     4.047880     8.303845    -0.112367
C      9.773600     2.651213     8.306719    -0.030674
C      9.318609     1.849612     9.502220     0.652847
C      6.176620     9.748038     4.711595    -0.112367
C      7.573287     9.773600     4.714469    -0.030674
C      8.374888     9.318609     5.909970     0.652847
C      4.047880     0.476462    11.896095    -0.112368
C      2.651213     0.450900    11.898969    -0.030674
C      1.849612     0.905891    13.094470     0.652847
C      0.000000     3.958926     0.000000     0.664509
C      0.000000     5.488512     0.000000    -0.035967
C      0.000000     8.272643     0.000000    -0.123286
C      0.000000     6.265574     7.184500     0.664508
C      0.000000     4.735988     7.184500    -0.035967
C      0.000000     1.951857     7.184500    -0.123286
C      6.265574     0.000000    10.776750     0.664509
C      4.735988     0.000000    10.776750    -0.035967
C      1.951857     0.000000    10.776750    -0.123285
C      3.958926     0.000000     3.592250     0.664509
C      5.488512     0.000000     3.592250    -0.035966
C      8.272643     0.000000     3.592250    -0.123285
O      9.476067     3.409871    13.534161    -0.608227
O      9.059929     9.568087    12.216524    -0.614041
O      9.243970     7.771642    10.950615    -0.611310
O      0.748433     6.814629     6.349661    -0.608226
O      1.164571     0.656413     5.032024    -0.614041
O      0.980530     2.452858     3.766115    -0.611309
O      6.814629     9.476067     9.941911    -0.608227
O      0.656413     9.059929     8.624274    -0.614041
O      2.452858     9.243970     7.358365    -0.611310
O      3.409871     0.748433     2.757411    -0.608227
O      9.568087     1.164571     1.439774    -0.614041
O      7.771642     0.980530     0.173865    -0.611309
O      0.748433     3.409871     0.834839    -0.608226
O      1.164571     9.568087     2.152476    -0.614042
O      0.980530     7.771642     3.418385    -0.611309
O      9.476067     6.814629     8.019339    -0.608227
O      9.059929     0.656413     9.336976    -0.614042
O      9.243970     2.452858    10.602885    -0.611309
O      3.409871     9.476067     4.427089    -0.608227
O      9.568087     9.059929     5.744726    -0.614042
O      7.771642     9.243970     7.010635    -0.611309
O      6.814629     0.748433    11.611589    -0.608227
O      0.656413     1.164571    12.929226    -0.614041
O      2.452858     0.980530    14.195135    -0.611309

The following XYZ coordinates are in angstroms. Other properties are in atomic units.
The sperically averaged electron density of each atom fit to a function of the form exp(a - br)
eigen_1, eigen_2 and eigen_3 are the three eigenvalues of traceless quadrupole moment tensor
  atom number  atomic symbol              X              Y              Z     net charge C6 coefficient C8 coefficient C10 coefficient fluctuating dipole atomic polarizability isotropic forcefield polarizability              a              b squared Pearson coefficient          <r^3>          <r^4>         wp_QDO          m_QDO          q_QDO       dipole_x       dipole_y       dipole_z         dipole            Qxy            Qxz            Qyz     Q(x^2-y^2)  Q(3z^2 - R^2)        eigen_1        eigen_2        eigen_3 static polarizability      alpha(xx)      alpha(xy)      alpha(xz)      alpha(yy)      alpha(yz)      alpha(zz) atomic spin moment
            1             Lu       8.709331       1.515169      12.572875       1.768587     232.552180 0.50269685E+04  0.19878906E+06                                27.902960                           21.752578       0.066432       1.733831                    0.999844      83.346196     230.133633       0.438807       0.352977      -1.215911      -0.058392       0.058394       0.000005       0.082581      -0.180511      -0.044228      -0.044229      -0.000001      -0.591810      -0.224669      -0.054477       0.279146             33.972358      30.833770       4.734580       3.622137      30.833785       3.622146      40.249517          -0.000010
            2             Lu       1.515169       8.709331       5.388375       1.768587     232.551891 0.50269614E+04  0.19878870E+06                                27.902934                           21.752560       0.066432       1.733832                    0.999844      83.346157     230.133453       0.438807       0.352977      -1.215911       0.058395      -0.058394       0.000001       0.082583      -0.180511       0.044228       0.044228      -0.000000      -0.591811      -0.224668      -0.054478       0.279147             33.972325      30.833725       4.734568      -3.622124      30.833740      -3.622131      40.249509          -0.000009
            3             Lu       8.709331       8.709331       8.980625       1.768587     232.552007 0.50269653E+04  0.19878889E+06                                27.902942                           21.752568       0.066433       1.733832                    0.999844      83.346190     230.133563       0.438807       0.352977      -1.215911      -0.058394      -0.058393       0.000000       0.082581       0.180511       0.044228      -0.044228       0.000001      -0.591811      -0.224668      -0.054478       0.279146             33.972332      30.833742      -4.734569      -3.622131      30.833742       3.622132      40.249512          -0.000009
            4             Lu       1.515169       1.515169       1.796125       1.768587     232.552028 0.50269652E+04  0.19878889E+06                                27.902947                           21.752570       0.066432       1.733832                    0.999844      83.346177     230.133547       0.438807       0.352977      -1.215911       0.058394       0.058394      -0.000002       0.082582       0.180511      -0.044227       0.044227      -0.000001      -0.591810      -0.224667      -0.054479       0.279146             33.972340      30.833753      -4.734573       3.622134      30.833753      -3.622133      40.249515          -0.000008
            5              H       9.416765       5.710383      12.515399       0.129775       1.130729 0.83175867E+01  0.81918839E+02                                 1.744016                            1.649393      -1.182156       2.327668                    0.996293       3.435367       9.430083       0.507035       1.226541      -0.721175      -0.013642      -0.019305      -0.032499       0.040187      -0.000443       0.007328       0.010727       0.003419       0.016904      -0.013060      -0.001702       0.014762              1.774914       1.410525       0.130316       0.242765       1.920920       0.284799       1.993297           0.000004
            6              H       0.807736       4.514117       5.330899       0.129775       1.130730 0.83175935E+01  0.81918907E+02                                 1.744015                            1.649392      -1.182154       2.327669                    0.996293       3.435367       9.430077       0.507035       1.226539      -0.721175       0.013642       0.019304      -0.032499       0.040186      -0.000443      -0.007328      -0.010726       0.003419       0.016903      -0.013060      -0.001702       0.014762              1.774913       1.410525       0.130316      -0.242766       1.920919      -0.284799       1.993296           0.000003
            7              H       4.514117       9.416765       8.923149       0.129775       1.130729 0.83175750E+01  0.81918663E+02                                 1.744012                            1.649389      -1.182153       2.327669                    0.996293       3.435363       9.430056       0.507036       1.226537      -0.721176       0.019305      -0.013642      -0.032499       0.040187       0.000443      -0.010727       0.007328      -0.003419       0.016904      -0.013060      -0.001702       0.014762              1.774910       1.920915      -0.130316      -0.284798       1.410522       0.242765       1.993292           0.000004
            8              H       5.710383       0.807736       1.738649       0.129774       1.130733 0.83176148E+01  0.81919163E+02                                 1.744017                            1.649394      -1.182159       2.327666                    0.996293       3.435371       9.430088       0.507035       1.226538      -0.721176      -0.019304       0.013642      -0.032499       0.040186       0.000443       0.010726      -0.007328      -0.003419       0.016904      -0.013060      -0.001702       0.014762              1.774915       1.920921      -0.130316       0.284799       1.410526      -0.242766       1.993298           0.000004
            9              H       0.807736       5.710383       1.853601       0.129775       1.130730 0.83175938E+01  0.81918902E+02                                 1.744015                            1.649391      -1.182155       2.327668                    0.996293       3.435367       9.430073       0.507036       1.226538      -0.721176       0.013642      -0.019305       0.032499       0.040187       0.000443       0.007328      -0.010726       0.003419       0.016903      -0.013060      -0.001702       0.014762              1.774912       1.410524      -0.130316       0.242766       1.920918      -0.284799       1.993295           0.000003
           10              H       9.416765       4.514117       9.038101       0.129775       1.130728 0.83175685E+01  0.81918578E+02                                 1.744011                            1.649388      -1.182152       2.327669                    0.996293       3.435362       9.430050       0.507037       1.226537      -0.721176      -0.013642       0.019304       0.032499       0.040186       0.000443      -0.007328       0.010726       0.003419       0.016903      -0.013060      -0.001701       0.014761              1.774908       1.410521      -0.130315      -0.242764       1.920913       0.284798       1.993291           0.000003
           11              H       5.710383       9.416765       5.445851       0.129774       1.130730 0.83175913E+01  0.81918846E+02                                 1.744012                            1.649389      -1.182156       2.327667                    0.996293       3.435366       9.430059       0.507037       1.226535      -0.721176      -0.019304      -0.013642       0.032499       0.040186      -0.000443      -0.010726      -0.007328      -0.003419       0.016904      -0.013060      -0.001702       0.014762              1.774910       1.920915       0.130316      -0.284799       1.410522      -0.242765       1.993293           0.000003
           12              H       4.514117       0.807736      12.630351       0.129775       1.130732 0.83176070E+01  0.81919073E+02                                 1.744017                            1.649393      -1.182157       2.327667                    0.996293       3.435370       9.430087       0.507035       1.226539      -0.721175       0.019304       0.013642       0.032499       0.040186      -0.000443       0.010726       0.007328      -0.003419       0.016903      -0.013060      -0.001702       0.014762              1.774914       1.920920       0.130316       0.284799       1.410526       0.242766       1.993297           0.000003
           13              H       0.000000       9.202050       0.000000       0.114151       0.951511 0.69528889E+01  0.67622751E+02                                 1.740030                            1.649077      -1.567720       2.133674                    0.992099       4.079177      12.362694       0.429369       1.466722      -0.667767       0.000000       0.034799      -0.000000       0.034799      -0.000000      -0.003958       0.000000      -0.009756      -0.005910      -0.007005       0.001142       0.005863              1.796873       1.387963       0.000000       0.027378       2.374403      -0.000000       1.628254           0.000004
           14              H       0.000000       1.022450       7.184500       0.114151       0.951510 0.69528771E+01  0.67622611E+02                                 1.740029                            1.649076      -1.567721       2.133674                    0.992099       4.079174      12.362684       0.429369       1.466722      -0.667767      -0.000000      -0.034799      -0.000000       0.034799       0.000000       0.003958       0.000000      -0.009757      -0.005910      -0.007005       0.001142       0.005863              1.796872       1.387962       0.000000      -0.027378       2.374401      -0.000000       1.628253           0.000004
           15              H       1.022450       0.000000      10.776750       0.114151       0.951511 0.69528889E+01  0.67622751E+02                                 1.740030                            1.649077      -1.567721       2.133674                    0.992099       4.079177      12.362694       0.429369       1.466722      -0.667767      -0.034799       0.000000      -0.000000       0.034799       0.000000      -0.000000      -0.003958       0.009756      -0.005910      -0.007005       0.001142       0.005863              1.796873       2.374403       0.000000      -0.000000       1.387963       0.027378       1.628254           0.000004
           16              H       9.202050       0.000000       3.592250       0.114151       0.951511 0.69528909E+01  0.67622773E+02                                 1.740030                            1.649077      -1.567720       2.133674                    0.992099       4.079177      12.362693       0.429369       1.466721      -0.667767       0.034799       0.000000       0.000000       0.034799      -0.000000       0.000000       0.003958       0.009756      -0.005910      -0.007005       0.001142       0.005863              1.796873       2.374403      -0.000000       0.000000       1.387963      -0.027378       1.628254           0.000003
           17              C       9.748038       6.176620      13.249655      -0.112368      36.483004 0.44198109E+03  0.10466510E+05                                 9.676291                            7.109518      -0.137843       1.923996                    0.999402      29.820710      86.922605       0.603115       0.428852      -1.053111       0.010577       0.011381       0.014045       0.020944       0.001552      -0.021788       0.028654       0.078476       0.011194      -0.056413       0.006724       0.049688             11.665787       5.459588      -0.740864       2.051464      18.777898      -2.809586      10.759876          -0.000037
           18              C       9.773600       7.573287      13.246781      -0.030674      38.898036 0.43340092E+03  0.10083947E+05                                 9.849268                            6.846827       0.144518       2.053048                    0.999302      26.967344      74.741839       0.649001       0.405621      -1.081558       0.018265      -0.031329       0.041377       0.055020      -0.002704      -0.008151       0.015451       0.009255      -0.006469      -0.018915       0.001148       0.017767             12.424203       5.757507      -0.841562       3.069280      16.688536      -3.274297      14.826564          -0.000009
           19              C       9.318609       8.374888      12.051280       0.652847      22.398443 0.23203121E+03  0.47235058E+04                                 7.385944                            5.455693      -0.046816       2.058435                    0.999484      21.553350      60.156628       0.625465       0.481044      -1.013259      -0.022342       0.035733      -0.058316       0.071950       0.041723      -0.036351       0.012941       0.130811      -0.183791      -0.081299      -0.032598       0.113897              8.762468       4.697728      -1.441065       1.452704      10.012356      -1.495510      11.577319           0.000020
           20              C       0.476462       4.047880       6.065155      -0.112367      36.482959 0.44198046E+03  0.10466491E+05                                 9.676282                            7.109512      -0.137839       1.923997                    0.999402      29.820683      86.922488       0.603115       0.428852      -1.053111      -0.010576      -0.011381       0.014045       0.020944       0.001552       0.021789      -0.028653       0.078477       0.011194      -0.056413       0.006724       0.049688             11.665775       5.459584      -0.740863      -2.051464      18.777875       2.809583      10.759865          -0.000037
           21              C       0.450900       2.651213       6.062281      -0.030674      38.898009 0.43340069E+03  0.10083940E+05                                 9.849261                            6.846823       0.144520       2.053049                    0.999302      26.967337      74.741796       0.649001       0.405621      -1.081559      -0.018264       0.031329       0.041377       0.055020      -0.002704       0.008151      -0.015451       0.009255      -0.006469      -0.018915       0.001148       0.017768             12.424193       5.757503      -0.841561      -3.069277      16.688524       3.274293      14.826550          -0.000006
           22              C       0.905891       1.849612       4.866780       0.652847      22.398440 0.23203120E+03  0.47235054E+04                                 7.385942                            5.455692      -0.046813       2.058436                    0.999484      21.553347      60.156606       0.625466       0.481044      -1.013260       0.022342      -0.035733      -0.058317       0.071950       0.041723       0.036350      -0.012941       0.130811      -0.183791      -0.081299      -0.032598       0.113897              8.762464       4.697726      -1.441064      -1.452703      10.012352       1.495508      11.577315           0.000018
           23              C       4.047880       9.748038       9.657405      -0.112367      36.482922 0.44198003E+03  0.10466477E+05                                 9.676268                            7.109504      -0.137836       1.923997                    0.999402      29.820679      86.922417       0.603116       0.428852      -1.053111      -0.011381       0.010576       0.014045       0.020944      -0.001552      -0.028654      -0.021788      -0.078476       0.011194      -0.056412       0.006725       0.049687             11.665756      18.777840       0.740862       2.809577       5.459577       2.051460      10.759853          -0.000041
           24              C       2.651213       9.773600       9.654531      -0.030675      38.898095 0.43340174E+03  0.10083971E+05                                 9.849277                            6.846833       0.144514       2.053046                    0.999302      26.967372      74.741937       0.649001       0.405621      -1.081558       0.031329       0.018265       0.041377       0.055020       0.002704      -0.015451      -0.008151      -0.009255      -0.006471      -0.018915       0.001149       0.017767             12.424214      16.688544       0.841565       3.274302       5.757513       3.069285      14.826584          -0.000009
           25              C       1.849612       9.318609       8.459030       0.652847      22.398446 0.23203125E+03  0.47235069E+04                                 7.385944                            5.455693      -0.046815       2.058435                    0.999484      21.553354      60.156637       0.625466       0.481044      -1.013259      -0.035733      -0.022342      -0.058316       0.071950      -0.041723      -0.012941      -0.036350      -0.130810      -0.183790      -0.081299      -0.032598       0.113897              8.762467      10.012352       1.441065       1.495509       4.697728       1.452704      11.577321           0.000018
           26              C       6.176620       0.476462       2.472905      -0.112367      36.482937 0.44198019E+03  0.10466482E+05                                 9.676274                            7.109507      -0.137839       1.923997                    0.999402      29.820681      86.922448       0.603116       0.428852      -1.053111       0.011381      -0.010576       0.014046       0.020944      -0.001551       0.028654       0.021789      -0.078477       0.011193      -0.056413       0.006724       0.049689             11.665764      18.777854       0.740860      -2.809576       5.459580      -2.051462      10.759856          -0.000043
           27              C       7.573287       0.450900       2.470031      -0.030674      38.898042 0.43340112E+03  0.10083952E+05                                 9.849266                            6.846827       0.144518       2.053048                    0.999302      26.967351      74.741844       0.649001       0.405620      -1.081559      -0.031329      -0.018264       0.041377       0.055019       0.002704       0.015451       0.008151      -0.009256      -0.006471      -0.018915       0.001148       0.017767             12.424198      16.688529       0.841560      -3.274292       5.757506      -3.069279      14.826560          -0.000007
           28              C       8.374888       0.905891       1.274530       0.652847      22.398432 0.23203111E+03  0.47235031E+04                                 7.385940                            5.455691      -0.046814       2.058436                    0.999484      21.553344      60.156597       0.625466       0.481044      -1.013260       0.035733       0.022342      -0.058316       0.071950      -0.041723       0.012941       0.036350      -0.130811      -0.183790      -0.081299      -0.032598       0.113897              8.762462      10.012349       1.441064      -1.495507       4.697726      -1.452703      11.577310           0.000016
           29              C       0.476462       6.176620       1.119345      -0.112367      36.482976 0.44198071E+03  0.10466498E+05                                 9.676281                            7.109511      -0.137840       1.923996                    0.999402      29.820700      86.922528       0.603116       0.428852      -1.053111      -0.010576       0.011381      -0.014046       0.020944      -0.001552      -0.021787      -0.028654       0.078476       0.011193      -0.056412       0.006725       0.049687             11.665774       5.459584       0.740863       2.051464      18.777872       2.809584      10.759866          -0.000041
           30              C       0.450900       7.573287       1.122219      -0.030675      38.898111 0.43340189E+03  0.10083976E+05                                 9.849280                            6.846835       0.144514       2.053046                    0.999302      26.967378      74.741966       0.649000       0.405621      -1.081558      -0.018265      -0.031329      -0.041377       0.055019       0.002704      -0.008151      -0.015451       0.009255      -0.006469      -0.018915       0.001148       0.017767             12.424219       5.757514       0.841565       3.069285      16.688558       3.274305      14.826586          -0.000003
           31              C       0.905891       8.374888       2.317720       0.652847      22.398437 0.23203114E+03  0.47235038E+04                                 7.385941                            5.455691      -0.046814       2.058436                    0.999484      21.553346      60.156602       0.625466       0.481044      -1.013260       0.022342       0.035733       0.058316       0.071950      -0.041723      -0.036350      -0.012941       0.130810      -0.183791      -0.081299      -0.032598       0.113897              8.762464       4.697726       1.441064       1.452703      10.012351       1.495509      11.577315           0.000018
           32              C       9.748038       4.047880       8.303845      -0.112367      36.482925 0.44198009E+03  0.10466479E+05                                 9.676270                            7.109505      -0.137838       1.923997                    0.999402      29.820677      86.922417       0.603116       0.428852      -1.053111       0.010576      -0.011381      -0.014045       0.020944      -0.001551       0.021787       0.028654       0.078478       0.011192      -0.056413       0.006725       0.049688             11.665759       5.459578       0.740862      -2.051460      18.777847      -2.809578      10.759853          -0.000039
           33              C       9.773600       2.651213       8.306719      -0.030674      38.897994 0.43340059E+03  0.10083936E+05                                 9.849256                            6.846821       0.144518       2.053048                    0.999302      26.967334      74.741766       0.649002       0.405620      -1.081559       0.018264       0.031329      -0.041377       0.055019       0.002703       0.008151       0.015451       0.009256      -0.006471      -0.018915       0.001149       0.017767             12.424185       5.757501       0.841561      -3.069275      16.688509      -3.274290      14.826544          -0.000003
           34              C       9.318609       1.849612       9.502220       0.652847      22.398425 0.23203104E+03  0.47235006E+04                                 7.385935                            5.455688      -0.046812       2.058437                    0.999484      21.553335      60.156538       0.625466       0.481043      -1.013260      -0.022342      -0.035733       0.058316       0.071950      -0.041723       0.036350       0.012941       0.130811      -0.183791      -0.081299      -0.032598       0.113897              8.762456       4.697723       1.441062      -1.452701      10.012341      -1.495504      11.577303           0.000016
           35              C       6.176620       9.748038       4.711595      -0.112367      36.482921 0.44198001E+03  0.10466476E+05                                 9.676266                            7.109502      -0.137840       1.923996                    0.999402      29.820683      86.922411       0.603117       0.428852      -1.053111       0.011381       0.010576      -0.014045       0.020944       0.001552      -0.028654       0.021788      -0.078477       0.011193      -0.056413       0.006725       0.049688             11.665753      18.777836      -0.740862       2.809575       5.459576      -2.051459      10.759849          -0.000039
           36              C       7.573287       9.773600       4.714469      -0.030674      38.898049 0.43340124E+03  0.10083956E+05                                 9.849265                            6.846827       0.144515       2.053047                    0.999302      26.967356      74.741853       0.649001       0.405620      -1.081559      -0.031329       0.018264      -0.041377       0.055019      -0.002704      -0.015451       0.008151      -0.009256      -0.006471      -0.018915       0.001149       0.017767             12.424198      16.688526      -0.841562       3.274294       5.757506      -3.069280      14.826560          -0.000012
           37              C       8.374888       9.318609       5.909970       0.652847      22.398439 0.23203121E+03  0.47235052E+04                                 7.385940                            5.455691      -0.046815       2.058435                    0.999484      21.553346      60.156592       0.625466       0.481044      -1.013260       0.035733      -0.022342       0.058317       0.071950       0.041723      -0.012941       0.036350      -0.130810      -0.183790      -0.081299      -0.032598       0.113897              8.762462      10.012348      -1.441064       1.495507       4.697726      -1.452703      11.577312           0.000018
           38              C       4.047880       0.476462      11.896095      -0.112368      36.483002 0.44198109E+03  0.10466510E+05                                 9.676289                            7.109517      -0.137843       1.923995                    0.999402      29.820709      86.922583       0.603115       0.428852      -1.053111      -0.011381      -0.010576      -0.014046       0.020944       0.001552       0.028653      -0.021788      -0.078477       0.011192      -0.056412       0.006725       0.049688             11.665783      18.777888      -0.740862      -2.809583       5.459588       2.051465      10.759873          -0.000037
           39              C       2.651213       0.450900      11.898969      -0.030674      38.898050 0.43340115E+03  0.10083954E+05                                 9.849268                            6.846827       0.144517       2.053048                    0.999302      26.967353      74.741861       0.649001       0.405621      -1.081559       0.031329      -0.018265      -0.041377       0.055020      -0.002703       0.015451      -0.008151      -0.009255      -0.006469      -0.018915       0.001149       0.017767             12.424203      16.688533      -0.841561      -3.274295       5.757508       3.069281      14.826567          -0.000011
           40              C       1.849612       0.905891      13.094470       0.652847      22.398450 0.23203131E+03  0.47235082E+04                                 7.385944                            5.455694      -0.046817       2.058435                    0.999484      21.553356      60.156644       0.625466       0.481044      -1.013259      -0.035733       0.022342       0.058317       0.071950       0.041723       0.012941      -0.036350      -0.130811      -0.183791      -0.081299      -0.032598       0.113897              8.762468      10.012356      -1.441065      -1.495510       4.697728       1.452704      11.577320           0.000019
           41              C       0.000000       3.958926       0.000000       0.664509      24.205642 0.23685480E+03  0.48300211E+04                                 7.774657                            5.484063      -0.141690       2.025209                    0.998776      21.398230      59.111195       0.630791       0.476161      -1.019327       0.000000      -0.084183      -0.000000       0.084183       0.000000      -0.084678      -0.000000       0.101908       0.148667      -0.075732      -0.047615       0.123347              9.861042       5.743888      -0.000000       2.251743      16.317235      -0.000000       7.522005           0.000020
           42              C       0.000000       5.488512       0.000000      -0.035967      41.692406 0.44202880E+03  0.10318239E+05                                10.308946                            6.888100       0.060438       2.019809                    0.999168      27.184868      75.056586       0.651886       0.402513      -1.085453      -0.000000       0.056462      -0.000000       0.056462       0.000000       0.004023      -0.000000       0.027958       0.017797      -0.016945       0.003715       0.013230             13.842209       5.829809       0.000002       2.228700      24.504370       0.000003      11.192449          -0.000006
           43              C       0.000000       8.272643       0.000000      -0.123286      36.057965 0.48697717E+03  0.11867598E+05                                 9.760968                            7.575169      -0.255547       1.885419                    0.999069      30.787879      92.368979       0.568780       0.441883      -1.040625       0.000000      -0.022789      -0.000000       0.022789      -0.000000      -0.041944      -0.000000       0.044907      -0.112598      -0.055687      -0.003687       0.059374             11.206566       5.877390       0.000000       3.143288      12.421692       0.000001      15.320617          -0.000025
           44              C       0.000000       6.265574       7.184500       0.664508      24.205664 0.23685506E+03  0.48300279E+04                                 7.774663                            5.484067      -0.141695       2.025207                    0.998776      21.398242      59.111244       0.630790       0.476161      -1.019327       0.000000       0.084183       0.000000       0.084183       0.000000       0.084678       0.000000       0.101908       0.148668      -0.075732      -0.047615       0.123347              9.861049       5.743891      -0.000001      -2.251745      16.317244       0.000001       7.522011           0.000024
           45              C       0.000000       4.735988       7.184500      -0.035967      41.692370 0.44202856E+03  0.10318231E+05                                10.308935                            6.888095       0.060439       2.019809                    0.999168      27.184863      75.056532       0.651887       0.402512      -1.085453      -0.000000      -0.056462       0.000000       0.056462       0.000000      -0.004024       0.000000       0.027957       0.017797      -0.016944       0.003714       0.013230             13.842191       5.829803      -0.000001      -2.228698      24.504334       0.000002      11.192436          -0.000011
           46              C       0.000000       1.951857       7.184500      -0.123286      36.057975 0.48697741E+03  0.11867605E+05                                 9.760967                            7.575169      -0.255547       1.885419                    0.999069      30.787881      92.368965       0.568781       0.441883      -1.040625       0.000000       0.022789       0.000000       0.022789       0.000000       0.041944      -0.000000       0.044906      -0.112596      -0.055687      -0.003687       0.059374             11.206565       5.877390       0.000000      -3.143287      12.421689      -0.000001      15.320616          -0.000025
           47              C       6.265574       0.000000      10.776750       0.664509      24.205619 0.23685460E+03  0.48300158E+04                                 7.774651                            5.484061      -0.141691       2.025209                    0.998776      21.398214      59.111125       0.630791       0.476161      -1.019327       0.084183       0.000000      -0.000000       0.084183      -0.000000       0.000000      -0.084678      -0.101909       0.148668      -0.075732      -0.047615       0.123347              9.861032      16.317213      -0.000001      -0.000001       5.743884       2.251743       7.522000           0.000022
           48              C       4.735988       0.000000      10.776750      -0.035967      41.692312 0.44202790E+03  0.10318211E+05                                10.308927                            6.888091       0.060441       2.019811                    0.999168      27.184839      75.056449       0.651887       0.402512      -1.085453      -0.056462       0.000000       0.000000       0.056462       0.000000      -0.000000       0.004023      -0.027959       0.017795      -0.016945       0.003715       0.013230             13.842178      24.504306       0.000000       0.000001       5.829799       2.228697      11.192430          -0.000006
           49              C       1.951857       0.000000      10.776750      -0.123285      36.057949 0.48697688E+03  0.11867590E+05                                 9.760964                            7.575166      -0.255546       1.885420                    0.999069      30.787869      92.368937       0.568780       0.441883      -1.040625       0.022789       0.000000      -0.000000       0.022789       0.000000       0.000000      -0.041945      -0.044907      -0.112597      -0.055687      -0.003687       0.059375             11.206562      12.421682       0.000001       0.000001       5.877389       3.143288      15.320615          -0.000020
           50              C       3.958926       0.000000       3.592250       0.664509      24.205651 0.23685496E+03  0.48300251E+04                                 7.774658                            5.484065      -0.141693       2.025208                    0.998776      21.398235      59.111203       0.630791       0.476161      -1.019327      -0.084183      -0.000000       0.000000       0.084183      -0.000000      -0.000000       0.084678      -0.101909       0.148667      -0.075732      -0.047615       0.123347              9.861041      16.317228       0.000001      -0.000001       5.743888      -2.251744       7.522006           0.000025
           51              C       5.488512       0.000000       3.592250      -0.035966      41.692302 0.44202784E+03  0.10318208E+05                                10.308922                            6.888088       0.060441       2.019810                    0.999168      27.184839      75.056424       0.651887       0.402512      -1.085454       0.056462       0.000000       0.000000       0.056462      -0.000000      -0.000000      -0.004023      -0.027958       0.017796      -0.016945       0.003715       0.013230             13.842170      24.504290      -0.000000       0.000001       5.829797      -2.228695      11.192424          -0.000007
           52              C       8.272643       0.000000       3.592250      -0.123285      36.057935 0.48697670E+03  0.11867583E+05                                 9.760959                            7.575163      -0.255546       1.885420                    0.999069      30.787862      92.368890       0.568781       0.441883      -1.040625      -0.022789      -0.000000      -0.000000       0.022789      -0.000000       0.000000       0.041944      -0.044908      -0.112598      -0.055687      -0.003688       0.059375             11.206556      12.421678      -0.000001       0.000002       5.877386      -3.143285      15.320604          -0.000018
           53              O       9.476067       3.409871      13.534161      -0.608227      36.606361 0.50504740E+03  0.11924357E+05                                 8.673453                            6.871590       0.417591       2.190963                    0.996678      27.344989      70.681884       0.739928       0.350601      -1.148484       0.052505       0.038051       0.026182       0.069930       0.028046      -0.021056       0.019852       0.105348       0.125405      -0.085318       0.026855       0.058463             10.217339       6.961990       2.907220       2.542286      14.062167       4.397233       9.627860          -0.000015
           54              O       9.059929       9.568087      12.216524      -0.614041      41.355506 0.63614232E+03  0.15997222E+05                                 9.562574                            7.921815      -0.106043       2.009222                    0.994414      28.759546      78.077013       0.658399       0.369936      -1.127107       0.006579      -0.070445      -0.004126       0.070871       0.021674      -0.025533       0.010776       0.087860      -0.203633      -0.075447      -0.010795       0.086242             10.765103       7.693074      -2.392506       0.561557      16.433461      -0.079202       8.168775           0.000000
           55              O       9.243970       7.771642      10.950615      -0.611310      34.406111 0.48967002E+03  0.11466479E+05                                 8.262442                            6.735801       0.482849       2.213904                    0.996508      27.221979      69.959420       0.752789       0.347461      -1.151651       0.021582      -0.014917       0.058539       0.064149       0.029930      -0.019300       0.047236       0.067740       0.066630      -0.081417       0.033991       0.047426              9.380223       5.289377      -0.116904       0.862527       7.400519       1.187820      15.450773          -0.000015
           56              O       0.748433       6.814629       6.349661      -0.608226      36.606248 0.50504566E+03  0.11924305E+05                                 8.673432                            6.871575       0.417594       2.190965                    0.996678      27.344959      70.681752       0.739930       0.350601      -1.148485      -0.052505      -0.038051       0.026183       0.069930       0.028046       0.021056      -0.019852       0.105350       0.125404      -0.085318       0.026855       0.058464             10.217310       6.961974       2.907210      -2.542280      14.062117      -4.397218       9.627839          -0.000014
           57              O       1.164571       0.656413       5.032024      -0.614041      41.355532 0.63614290E+03  0.15997241E+05                                 9.562578                            7.921818      -0.106043       2.009222                    0.994414      28.759559      78.077060       0.658399       0.369936      -1.127107      -0.006580       0.070445      -0.004126       0.070872       0.021674       0.025533      -0.010776       0.087861      -0.203634      -0.075447      -0.010795       0.086242             10.765107       7.693077      -2.392506      -0.561558      16.433465       0.079203       8.168780          -0.000000
           58              O       0.980530       2.452858       3.766115      -0.611309      34.406043 0.48966889E+03  0.11466446E+05                                 8.262429                            6.735792       0.482854       2.213906                    0.996508      27.221959      69.959332       0.752790       0.347461      -1.151652      -0.021581       0.014917       0.058539       0.064149       0.029930       0.019299      -0.047236       0.067741       0.066628      -0.081417       0.033992       0.047426              9.380207       5.289370      -0.116903      -0.862525       7.400509      -1.187820      15.450743          -0.000014
           59              O       6.814629       9.476067       9.941911      -0.608227      36.606182 0.50504464E+03  0.11924274E+05                                 8.673418                            6.871566       0.417597       2.190966                    0.996678      27.344945      70.681675       0.739931       0.350601      -1.148485      -0.038051       0.052505       0.026183       0.069930      -0.028046      -0.019852      -0.021056      -0.105349       0.125404      -0.085318       0.026854       0.058464             10.217293      14.062089      -2.907205      -4.397209       6.961966       2.542276       9.627824          -0.000014
           60              O       0.656413       9.059929       8.624274      -0.614041      41.355520 0.63614264E+03  0.15997232E+05                                 9.562576                            7.921816      -0.106041       2.009222                    0.994414      28.759554      78.077037       0.658399       0.369936      -1.127107       0.070445       0.006579      -0.004126       0.070872      -0.021674      -0.010776      -0.025533      -0.087861      -0.203634      -0.075447      -0.010795       0.086242             10.765104      16.433458       2.392507       0.079203       7.693076       0.561558       8.168777           0.000001
           61              O       2.452858       9.243970       7.358365      -0.611310      34.406117 0.48967009E+03  0.11466482E+05                                 8.262443                            6.735802       0.482849       2.213904                    0.996508      27.221983      69.959434       0.752789       0.347461      -1.151651       0.014917       0.021581       0.058538       0.064148      -0.029931      -0.047236      -0.019300      -0.067740       0.066629      -0.081417       0.033992       0.047426              9.380225       7.400520       0.116904      -1.187821       5.289378       0.862528      15.450777          -0.000016
           62              O       3.409871       0.748433       2.757411      -0.608227      36.606281 0.50504621E+03  0.11924322E+05                                 8.673438                            6.871580       0.417591       2.190964                    0.996678      27.344971      70.681801       0.739929       0.350601      -1.148485       0.038051      -0.052505       0.026183       0.069930      -0.028046       0.019852       0.021056      -0.105349       0.125402      -0.085318       0.026854       0.058463             10.217318      14.062129      -2.907211       4.397221       6.961979      -2.542281       9.627846          -0.000014
           63              O       9.568087       1.164571       1.439774      -0.614041      41.355507 0.63614243E+03  0.15997225E+05                                 9.562573                            7.921814      -0.106041       2.009222                    0.994414      28.759551      78.077020       0.658400       0.369936      -1.127107      -0.070445      -0.006580      -0.004126       0.070872      -0.021674       0.010775       0.025533      -0.087861      -0.203634      -0.075447      -0.010795       0.086243             10.765101      16.433455       2.392504      -0.079203       7.693074      -0.561558       8.168774           0.000001
           64              O       7.771642       0.980530       0.173865      -0.611309      34.406097 0.48966982E+03  0.11466474E+05                                 8.262440                            6.735801       0.482851       2.213904                    0.996508      27.221971      69.959398       0.752789       0.347461      -1.151651      -0.014917      -0.021582       0.058538       0.064149      -0.029931       0.047236       0.019300      -0.067740       0.066629      -0.081418       0.033992       0.047426              9.380220       7.400519       0.116904       1.187821       5.289377      -0.862527      15.450764          -0.000014
           65              O       0.748433       3.409871       0.834839      -0.608226      36.606196 0.50504481E+03  0.11924279E+05                                 8.673422                            6.871568       0.417595       2.190965                    0.996678      27.344944      70.681682       0.739930       0.350601      -1.148485      -0.052505       0.038051      -0.026182       0.069929      -0.028046      -0.021056      -0.019852       0.105349       0.125402      -0.085318       0.026854       0.058463             10.217298       6.961968      -2.907207       2.542277      14.062098      -4.397212       9.627828          -0.000013
           66              O       1.164571       9.568087       2.152476      -0.614042      41.355529 0.63614277E+03  0.15997236E+05                                 9.562577                            7.921817      -0.106042       2.009222                    0.994414      28.759557      78.077046       0.658399       0.369936      -1.127107      -0.006580      -0.070445       0.004126       0.070872      -0.021673      -0.025533      -0.010776       0.087861      -0.203634      -0.075447      -0.010795       0.086242             10.765106       7.693077       2.392508       0.561558      16.433464       0.079205       8.168778           0.000001
           67              O       0.980530       7.771642       3.418385      -0.611309      34.406069 0.48966927E+03  0.11466457E+05                                 8.262435                            6.735796       0.482853       2.213905                    0.996508      27.221964      69.959361       0.752789       0.347461      -1.151651      -0.021582      -0.014917      -0.058539       0.064149      -0.029931      -0.019300      -0.047236       0.067741       0.066628      -0.081418       0.033992       0.047426              9.380215       5.289373       0.116904       0.862526       7.400513      -1.187820      15.450759          -0.000014
           68              O       9.476067       6.814629       8.019339      -0.608227      36.606261 0.50504586E+03  0.11924311E+05                                 8.673434                            6.871576       0.417592       2.190964                    0.996678      27.344967      70.681777       0.739930       0.350601      -1.148485       0.052505      -0.038051      -0.026182       0.069930      -0.028046       0.021056       0.019852       0.105350       0.125403      -0.085318       0.026854       0.058464             10.217313       6.961976      -2.907211      -2.542281      14.062119       4.397221       9.627843          -0.000014
           69              O       9.059929       0.656413       9.336976      -0.614042      41.355490 0.63614214E+03  0.15997215E+05                                 9.562569                            7.921811      -0.106040       2.009223                    0.994414      28.759549      78.076997       0.658400       0.369936      -1.127107       0.006580       0.070445       0.004126       0.070872      -0.021674       0.025533       0.010776       0.087861      -0.203634      -0.075447      -0.010795       0.086242             10.765095       7.693070       2.392502      -0.561557      16.433445      -0.079203       8.168771          -0.000000
           70              O       9.243970       2.452858      10.602885      -0.611309      34.406032 0.48966871E+03  0.11466440E+05                                 8.262428                            6.735791       0.482853       2.213905                    0.996508      27.221955      69.959318       0.752790       0.347461      -1.151651       0.021581       0.014918      -0.058539       0.064149      -0.029931       0.019300       0.047236       0.067739       0.066628      -0.081417       0.033992       0.047425              9.380205       5.289369       0.116903      -0.862525       7.400507       1.187821      15.450738          -0.000014
           71              O       3.409871       9.476067       4.427089      -0.608227      36.606208 0.50504508E+03  0.11924287E+05                                 8.673421                            6.871567       0.417593       2.190964                    0.996678      27.344964      70.681728       0.739931       0.350601      -1.148485       0.038051       0.052505      -0.026182       0.069930       0.028046      -0.019852       0.021056      -0.105350       0.125402      -0.085318       0.026854       0.058464             10.217295      14.062090       2.907205      -4.397211       6.961967      -2.542277       9.627828          -0.000015
           72              O       9.568087       9.059929       5.744726      -0.614042      41.355523 0.63614275E+03  0.15997235E+05                                 9.562575                            7.921817      -0.106040       2.009223                    0.994414      28.759558      78.077046       0.658399       0.369936      -1.127107      -0.070445       0.006580       0.004126       0.070872       0.021674      -0.010776       0.025533      -0.087861      -0.203634      -0.075447      -0.010795       0.086242             10.765103      16.433456      -2.392506       0.079204       7.693076      -0.561558       8.168777           0.000001
           73              O       7.771642       9.243970       7.010635      -0.611309      34.406014 0.48966841E+03  0.11466431E+05                                 8.262424                            6.735788       0.482854       2.213906                    0.996508      27.221951      69.959300       0.752790       0.347461      -1.151652      -0.014917       0.021582      -0.058538       0.064149       0.029931      -0.047236       0.019300      -0.067740       0.066628      -0.081417       0.033992       0.047426              9.380201       7.400504      -0.116903      -1.187820       5.289368      -0.862525      15.450732          -0.000015
           74              O       6.814629       0.748433      11.611589      -0.608227      36.606240 0.50504553E+03  0.11924301E+05                                 8.673430                            6.871574       0.417595       2.190965                    0.996678      27.344957      70.681739       0.739930       0.350601      -1.148485      -0.038051      -0.052505      -0.026183       0.069930       0.028046       0.019852      -0.021056      -0.105349       0.125403      -0.085318       0.026854       0.058463             10.217309      14.062116       2.907209       4.397217       6.961974       2.542279       9.627836          -0.000014
           75              O       0.656413       1.164571      12.929226      -0.614041      41.355534 0.63614288E+03  0.15997240E+05                                 9.562578                            7.921818      -0.106042       2.009222                    0.994414      28.759559      78.077058       0.658399       0.369936      -1.127107       0.070445      -0.006580       0.004126       0.070872       0.021673       0.010776      -0.025533      -0.087861      -0.203634      -0.075447      -0.010795       0.086242             10.765107      16.433465      -2.392509      -0.079205       7.693079       0.561558       8.168778           0.000001
           76              O       2.452858       0.980530      14.195135      -0.611309      34.406102 0.48966986E+03  0.11466475E+05                                 8.262440                            6.735800       0.482848       2.213903                    0.996508      27.221976      69.959408       0.752789       0.347461      -1.151651       0.014917      -0.021581      -0.058539       0.064149       0.029931       0.047236      -0.019299      -0.067741       0.066629      -0.081418       0.033992       0.047425              9.380221       7.400518      -0.116904       1.187821       5.289376       0.862526      15.450767          -0.000014

******************************************************
Auxiliary information for the entire system
The total spin magnetic moment of the unit cell is   -0.000479
The total net atomic charge of the unit cell is   0.000001
Accuracy of reproducing the electrostatic potential in the unit cell:
  The inner radius (bohr) =    5.0000
  The outer radius (bohr) =   12.0000
  Valid grid points have density less than (e/(bohr^3)) =    0.0001
  The number of valid grid points were=       111288
  The rms potential error without charges in kcal/mol is=      3.07034
  The rms potential error with partial charges in kcal/mol is=      0.39041
  The RRMSE value at monopole order=      0.12716
  The rms potential error with partial charges and cloud penetration in kcal/mol is=      0.36860
  The RRMSE value at monopole order with cloud penetration is=      0.12005
  The rms potential error with partial charges and atomic dipoles in kcal/mol is=      0.35195
  The RRMSE value at dipole order=      0.11463
  The rms potential error with partial charges, atomic dipoles and cloud penetration in kcal/mol is=      0.32737
  The RRMSE value at dipole order with cloud penetration=      0.10662

******************************************************
The electron densities and ab initio electrostatic potential were computed in VASP using the PBE functional and
projector augmented wave method. See the main text of the journal article for a description of computational details.
The atomic charges, dipoles, and quadrupoles were computed with the DDEC6 method as described in
(a) T. A. Manz and N. Gabaldon Limas, RSC Adv. 6 (2016) 47771-47801 DOI: 10.1039/c6ra04656h
(b) N. Gabaldon Limas and T. A. Manz, RSC Adv. 8 (2018) 2678-2707 DOI: 10.1039/c7ra11829e.
For each atom in the material, the electron cloud parameters were fit to the spherically averaged atom-in-material
electron density using radial positions for which this density was between 10^-4 and 10^-2 electrons per cubic bohr.
The polarizabilities, dispersion coefficients, and quantum Drude oscillator (QDO) parameters were fit using the MCLF method.
The magnetic structure of the system was optimized in VASP from the default ferromagnetic initial guess using spin polarization.
The atomic spin moments (ASMs) were computed on this optimized magnetic structure using the DDEC6 partition as inputs
to the method of T. A. Manz and D. S. Sholl, J. Chem. Theory Comput. 7 (2011) 4146-4164 DOI: 10.1021/ct200539n.
The RMSE and RRMSE were computed using a uniform grid with Ewald summation.
