# Supplementary material for: A collection of forcefield precursors for metal–organic frameworks
Source: RSC Adv. 2019 Nov 13;9(63):36492–507. doi: 10.1039/c9ra07327b (PMC9075174; doi:10.1039/c9ra07327b)
Supplement: RA-009-C9RA07327B-s4809 [file RA-009-C9RA07327B-s4809.xyz]

  232
jmolscript: load "" {1 1 1} spacegroup "x,y,z" unitcell [{     15.018600     0.000000     0.000000 }, {     -0.075649    15.018409     0.000000 }, {     -1.423968    -1.431159    17.833085 }]
Cu     8.672009    11.349177     8.693629     0.335861
Cu    11.567956    10.255193     6.405466     0.350285
Cu    10.773527     8.169195     9.406417     0.342045
Cu     2.925615     5.573765     0.222914     0.335861
Cu     4.034172     2.683365     2.511077     0.350284
Cu     4.692173     2.057133    17.343210     0.342044
Cu     4.846974     2.238073     9.139456     0.335859
Cu     1.951027     3.332057    11.427619     0.350283
Cu     2.745456     5.418055     8.426668     0.342044
Cu    10.593368     8.013485    17.610171     0.335860
Cu     9.484811    10.903885    15.322008     0.350283
Cu     8.826810    11.530117     0.489875     0.342042
Mo    11.307268    10.796513     9.000358     0.497563
Mo     2.067577     1.510165    17.749270     0.497563
Mo     2.211715     2.790737     8.832727     0.497565
Mo    11.451406    12.077085     0.083815     0.497568
H      9.841526    13.335774    10.730167     0.058189
H      9.304004    -0.439268    12.547359     0.124706
H      5.468520    -0.906927    11.338275     0.135446
H      6.188692    12.882629     9.583500     0.084997
H      7.181004     0.349296    16.588336     0.089595
H      8.059124    -0.676088    14.712295     0.123312
H      5.329187     1.229278    12.547359     0.123897
H      4.506061     2.155969    14.418049     0.085406
H     14.255266    11.426100     7.147500     0.083483
H      0.662867    12.950069     6.516209     0.127076
H     13.798056    13.282068     3.015575     0.107198
H     12.277248    11.726411     3.798447     0.079652
H     12.299078     8.340026     4.206825     0.084138
H     11.276704     6.998525     2.676746     0.120163
H      7.777377     8.347975     3.976778     0.122584
H      8.812477     9.490944     5.585322     0.088557
H      5.986116     6.215591     0.586708     0.076115
H      7.015135     7.587921     2.013355     0.121481
H     10.130461     5.094791     2.070421     0.127607
H      8.949245     3.738552     0.649124     0.085733
H     -0.479034     2.963098    16.019460     0.058189
H     13.293125     3.569998    14.202269     0.124706
H     -1.277140     7.407789    15.411352     0.135446
H     -0.044295     6.618167    17.166128     0.084997
H     12.493878     5.688999    10.161292     0.089595
H     13.523672     4.816055    12.037332     0.123313
H     11.604580     7.536360    14.202269     0.123897
H     10.673754     8.354808    12.331578     0.085406
H      2.876815    -0.009809     1.769042     0.083483
H      1.284400    13.574742     2.400333     0.127075
H      1.018568     0.438047     5.900968     0.107199
H      2.566545     1.966672     5.118095     0.079652
H      5.952997     1.961899     4.709718     0.084138
H      7.289332     2.991018     6.239796     0.120163
H      5.922272     6.483502     4.939765     0.122584
H      4.784532     5.442659     3.331220     0.088557
H      8.045606     8.285481     8.329834     0.076115
H      6.678477     7.249564     6.903187     0.121482
H      9.187268     4.146835     6.846121     0.127607
H     10.537540     5.334867     8.267418     0.085733
H      3.677457     0.251476     7.102918     0.058189
H      4.214979    14.026518     5.285726     0.124706
H      8.126112    -0.524232     6.494810     0.135446
H      7.330291     0.704621     8.249585     0.084997
H      6.337979    13.237954     1.244749     0.089595
H      5.459859    14.263338     3.120790     0.123313
H      8.189796    12.357972     5.285726     0.123897
H      9.012922    11.431281     3.415036     0.085406
H     -0.736283     2.161150    10.685585     0.083484
H     12.856116     0.637181    11.316876     0.127076
H     -0.279073     0.305182    14.817510     0.107198
H      1.241735     1.860839    14.034638     0.079652
H      1.219905     5.247224    13.626260     0.084138
H      2.242279     6.588725    15.156339     0.120163
H      5.741606     5.239275    13.856307     0.122584
H      4.706506     4.096306    12.247763     0.088557
H      7.532867     7.371659    17.246377     0.076115
H      6.503848     5.999329    15.819730     0.121481
H      3.388522     8.492459    15.762664     0.127607
H      4.569738     9.848698    17.183961     0.085733
H     13.998017    10.624152     1.813625     0.058189
H      0.225858    10.017252     3.630816     0.124706
H     -0.222477     6.179461     2.421733     0.135446
H     13.563278     6.969083     0.666957     0.084997
H      1.025105     7.898251     7.671793     0.089595
H     -0.004689     8.771195     5.795753     0.123313
H      1.914403     6.050890     3.630816     0.123897
H      2.845229     5.232442     5.501507     0.085406
H     10.642168    13.597059    16.064043     0.083484
H     12.234583     0.012508    15.432752     0.127075
H     12.500415    13.149203    11.932117     0.107199
H     10.952438    11.620578    12.714990     0.079652
H      7.565986    11.625351    13.123367     0.084138
H      6.229651    10.596232    11.593289     0.120163
H      7.596711     7.103748    12.893320     0.122584
H      8.734451     8.144591    14.501865     0.088557
H      5.473377     5.301769     9.503251     0.076115
H      6.840506     6.337686    10.929898     0.121482
H      4.331715     9.440415    10.986964     0.127606
H      2.981443     8.252383     9.565667     0.085733
C      8.935017    13.496393    10.862132     0.093707
C      8.658330    -0.771219    11.967783    -0.197398
C      7.285730    -0.523569    12.194264     0.105330
C      6.308028    13.965593    11.247327    -0.178679
C      6.794285    13.234675    10.193391     0.082386
C      6.788517     0.513321    15.760881     0.086748
C      7.340509    -0.091152    14.628480    -0.182562
C      6.822778     0.179451    13.408697     0.115807
C      5.725556     1.032927    13.365897    -0.169165
C      5.228661     1.575039    14.489382     0.078225
C     14.149677    11.809038     6.305779     0.065305
C     -0.022167    12.708372     5.934851    -0.182422
C     -0.104633    13.331909     4.677618     0.106187
C     13.893501    12.925162     3.869779    -0.201208
C     12.990811    11.969612     4.342356     0.090341
C     11.369751     8.332805     4.165809     0.084878
C     10.758903     7.507550     3.258105    -0.173678
C      9.398670     7.432532     3.201039     0.111297
C      8.702950     8.291045     4.049894    -0.176454
C      9.323248     9.029193     4.957598     0.085041
C      6.825151     5.972064     0.907704     0.091846
C      7.449309     6.810695     1.742292    -0.179167
C      8.709076     6.552285     2.211303     0.103876
C      9.280889     5.342823     1.786875    -0.191937
C      8.552904     4.529651     0.934454     0.081183
C     -0.644217     3.868786    15.887495     0.093707
C     13.621820     4.217336    14.781844    -0.197398
C     13.367259     5.588670    14.555364     0.105330
C     -1.126644     6.493378    15.502301    -0.178679
C     -0.393286     6.010808    16.556236     0.082386
C     12.327878     6.080654    10.988747     0.086748
C     12.935124     5.531714    12.121148    -0.182562
C     12.661917     6.048076    13.340931     0.115807
C     11.802924     7.140985    13.383730    -0.169165
C     11.258316     7.635143    12.260246     0.078225
C      2.493351     0.093850     2.610764     0.065305
C      1.522645    14.260984     2.981692    -0.182422
C      0.898700    14.340308     4.238924     0.106187
C      1.375950     0.344401     5.046763    -0.201208
C      2.326942     1.251892     4.574186     0.090341
C      5.955537     2.891251     4.750734     0.084878
C      6.777705     3.506248     5.658438    -0.173678
C      6.845870     4.866841     5.715504     0.111297
C      5.983864     5.558229     4.866649    -0.176455
C      5.248849     4.934220     3.958945     0.085041
C      8.293357     7.447683     8.008838     0.091846
C      7.457880     6.819309     7.174250    -0.179168
C      7.722632     5.560860     6.705240     0.103876
C      8.934960     4.995147     7.129667    -0.191937
C      9.744454     5.727219     7.982089     0.081183
C      4.583966     0.090857     6.970953     0.093706
C      4.860653    14.358469     5.865302    -0.197398
C      6.233253    14.110819     5.638821     0.105330
C      7.210955    -0.378343     6.585758    -0.178679
C      6.724698     0.352575     7.639694     0.082386
C      6.730466    13.073929     2.072204     0.086748
C      6.178474    13.678402     3.204605    -0.182562
C      6.696205    13.407799     4.424388     0.115807
C      7.793427    12.554323     4.467188    -0.169165
C      8.290322    12.012211     3.343703     0.078225
C     -0.630694     1.778212    11.527306     0.065305
C     13.541150     0.878878    11.898234    -0.182422
C     13.623616     0.255341    13.155467     0.106187
C     -0.374518     0.662088    13.963306    -0.201208
C      0.528172     1.617638    13.490729     0.090341
C      2.149232     5.254445    13.667276     0.084878
C      2.760080     6.079700    14.574980    -0.173678
C      4.120313     6.154718    14.632046     0.111297
C      4.816033     5.296205    13.783191    -0.176454
C      4.195735     4.558057    12.875487     0.085041
C      6.693832     7.615186    16.925381     0.091846
C      6.069674     6.776555    16.090793    -0.179167
C      4.809907     7.034965    15.621782     0.103876
C      4.238094     8.244427    16.046210    -0.191937
C      4.966079     9.057599    16.898631     0.081183
C     14.163200     9.718464     1.945590     0.093707
C     -0.102837     9.369914     3.051241    -0.197398
C      0.151724     7.998580     3.277721     0.105330
C     14.645627     7.093872     2.330784    -0.178679
C     13.912269     7.576442     1.276849     0.082386
C      1.191105     7.506596     6.844338     0.086748
C      0.583859     8.055536     5.711937    -0.182562
C      0.857066     7.539174     4.492154     0.115807
C      1.716059     6.446265     4.449355    -0.169165
C      2.260667     5.952107     5.572839     0.078225
C     11.025632    13.493400    15.222321     0.065305
C     11.996338    -0.673734    14.851393    -0.182422
C     12.620283    -0.753058    13.594161     0.106187
C     12.143033    13.242849    12.786322    -0.201208
C     11.192041    12.335358    13.258899     0.090341
C      7.563446    10.695999    13.082351     0.084878
C      6.741278    10.081002    12.174647    -0.173678
C      6.673113     8.720409    12.117581     0.111297
C      7.535119     8.029021    12.966436    -0.176455
C      8.270134     8.653030    13.874140     0.085041
C      5.225626     6.139567     9.824247     0.091846
C      6.061103     6.767941    10.658835    -0.179168
C      5.796351     8.026390    11.127845     0.103875
C      4.584023     8.592103    10.703418    -0.191937
C      3.774529     7.860031     9.850996     0.081182
S     10.357644    11.975845     7.320660    -0.533661
S     12.440707     9.029997     8.115837    -0.585562
S      9.637519     9.982942    10.275067    -0.508955
S      2.307445     3.884995     1.595883    -0.533661
S      5.263749     1.816797     0.800706    -0.585562
S      2.872727     3.183990    16.474561    -0.508953
S      3.161339     1.611405    10.512425    -0.533659
S      1.078276     4.557253     9.717248    -0.585563
S      3.881464     3.604308     7.558018    -0.508954
S     11.211538     9.702255    16.237202    -0.533661
S      8.255234    11.770453    17.032379    -0.585561
S     10.646256    10.403260     1.358524    -0.508955
I      6.572904    10.703934     7.661272    -0.522297
I      3.560276     7.676093     1.255271    -0.522297
I      6.946079     2.883316    10.171813    -0.522297
I      9.958707     5.911157    16.577814    -0.522297
N      8.120827    13.001112     9.997227    -0.191282
N      5.723938     1.318096    15.707381    -0.193180
N     13.105810    11.390847     5.528256    -0.206189
N     10.670517     9.136465     5.005747    -0.194800
N      7.342516     4.795426     0.504676    -0.188650
N     -0.153044     4.685460    16.752400    -0.191282
N     11.517751     7.141166    11.042246    -0.193180
N      2.906278     1.139810     3.388286    -0.206189
N      5.148365     3.586428     3.910796    -0.194800
N      9.472586     6.936252     8.411866    -0.188650
N      5.398156     0.586138     7.835858    -0.191282
N      7.795045    12.269154     2.125704    -0.193180
N      0.413173     2.196403    12.304829    -0.206189
N      2.848466     4.450785    12.827338    -0.194800
N      6.176467     8.791824    17.328409    -0.188650
N     13.672027     8.901790     1.080685    -0.191282
N      2.001232     6.446084     6.790839    -0.193180
N     10.612705    12.447440    14.444799    -0.206189
N      8.370618    10.000822    13.922289    -0.194800
N      4.046397     6.650998     9.421219    -0.188649

The following XYZ coordinates are in angstroms. Other properties are in atomic units.
The sperically averaged electron density of each atom fit to a function of the form exp(a - br)
eigen_1, eigen_2 and eigen_3 are the three eigenvalues of traceless quadrupole moment tensor
  atom number  atomic symbol              X              Y              Z     net charge C6 coefficient C8 coefficient C10 coefficient fluctuating dipole atomic polarizability isotropic forcefield polarizability              a              b squared Pearson coefficient          <r^3>          <r^4>         wp_QDO          m_QDO          q_QDO       dipole_x       dipole_y       dipole_z         dipole            Qxy            Qxz            Qyz     Q(x^2-y^2)  Q(3z^2 - R^2)        eigen_1        eigen_2        eigen_3 static polarizability      alpha(xx)      alpha(xy)      alpha(xz)      alpha(yy)      alpha(yz)      alpha(zz) atomic spin moment
            1             Cu       8.672009      11.349177       8.693629       0.335861      83.467850 0.19566469E+04  0.63731892E+05                                17.997545                           16.539011       0.564386       1.949682                    0.998630      56.803355     163.236840       0.358694       0.524249      -1.056203       0.001720       0.000176      -0.002188       0.002789       0.019972      -0.007940      -0.066626       0.022040       0.088806      -0.072507      -0.005420       0.077927             19.712310      19.320960      -4.385786      -2.656083      19.160301       2.716466      20.655670          -0.015409
            2             Cu      11.567956      10.255193       6.405466       0.350285      92.993050 0.19440837E+04  0.62683703E+05                                17.919573                           15.370535       0.775916       2.036091                    0.997295      54.138318     150.537065       0.416843       0.455716      -1.103224      -0.001464       0.005237       0.017484       0.018310      -0.072011       0.024974      -0.024033      -0.015347      -0.114699      -0.054118      -0.046054       0.100172             20.906509      18.748137       4.188811      -2.599846      18.048622       1.466024      25.922768          -0.007057
            3             Cu      10.773527       8.169195       9.406417       0.342045      91.379800 0.19872135E+04  0.64440312E+05                                17.658399                           15.492114       0.739145       2.021952                    0.997269      54.470382     151.996350       0.417047       0.452906      -1.104700       0.007721       0.017946      -0.011152       0.022496      -0.059721      -0.066535       0.032585       0.078655      -0.026997      -0.067417      -0.051462       0.118878             20.227352      17.411983       1.895351       3.747683      20.425409      -3.852745      22.844665           0.000224
            4             Cu       2.925615       5.573765       0.222914       0.335861      83.467627 0.19566412E+04  0.63731677E+05                                17.997545                           16.539013       0.564371       1.949679                    0.998630      56.803262     163.236677       0.358693       0.524251      -1.056202      -0.000167      -0.001722       0.002189       0.002790       0.019860      -0.066584      -0.008275      -0.022441       0.088804      -0.072506      -0.005420       0.077926             19.712306      19.204475      -4.386367       2.729802      19.276774      -2.642361      20.655669          -0.015410
            5             Cu       4.034172       2.683365       2.511077       0.350284      92.993410 0.19440925E+04  0.62684043E+05                                17.919593                           15.370548       0.775929       2.036094                    0.997295      54.138484     150.537482       0.416843       0.455715      -1.103225      -0.005245       0.001437      -0.017483       0.018309      -0.071930      -0.024158       0.024854       0.016798      -0.114698      -0.054119      -0.046053       0.100172             20.906535      18.006464       4.185087       1.479105      18.790345      -2.592429      25.922797          -0.007059
            6             Cu       4.692173       2.057133      17.343210       0.342044      91.379577 0.19872082E+04  0.64440115E+05                                17.658399                           15.492118       0.739129       2.021948                    0.997269      54.470270     151.996140       0.417046       0.452907      -1.104699      -0.017908      -0.007812       0.011153       0.022497      -0.060115       0.032920      -0.066369      -0.077449      -0.026997      -0.067418      -0.051461       0.118878             20.227350      20.406240       1.910428      -3.871570      17.431149       3.728223      22.844660           0.000223
            7             Cu       4.846974       2.238073       9.139456       0.335859      83.467763 0.19566448E+04  0.63731821E+05                                17.997558                           16.539023       0.564374       1.949679                    0.998630      56.803301     163.236801       0.358693       0.524251      -1.056203      -0.001721      -0.000176       0.002189       0.002790       0.019972      -0.007940      -0.066624       0.022038       0.088806      -0.072505      -0.005421       0.077926             19.712324      19.320976      -4.385789      -2.656085      19.160311       2.716468      20.655684          -0.015410
            8             Cu       1.951027       3.332057      11.427619       0.350283      92.993295 0.19440897E+04  0.62683940E+05                                17.919588                           15.370545       0.775924       2.036093                    0.997295      54.138422     150.537335       0.416843       0.455715      -1.103225       0.001464      -0.005237      -0.017482       0.018309      -0.072011       0.024975      -0.024032      -0.015347      -0.114700      -0.054118      -0.046054       0.100172             20.906528      18.748152       4.188815      -2.599849      18.048636       1.466028      25.922796          -0.007057
            9             Cu       2.745456       5.418055       8.426668       0.342044      91.379585 0.19872082E+04  0.64440112E+05                                17.658396                           15.492115       0.739131       2.021949                    0.997269      54.470271     151.996112       0.417046       0.452907      -1.104699      -0.007722      -0.017947       0.011153       0.022497      -0.059721      -0.066534       0.032585       0.078654      -0.026998      -0.067416      -0.051462       0.118878             20.227347      17.411978       1.895351       3.747677      20.425404      -3.852742      22.844658           0.000225
           10             Cu      10.593368       8.013485      17.610171       0.335860      83.467828 0.19566469E+04  0.63731892E+05                                17.997537                           16.539006       0.564384       1.949682                    0.998630      56.803313     163.236714       0.358694       0.524249      -1.056204       0.000167       0.001721      -0.002188       0.002789       0.019861      -0.066585      -0.008275      -0.022442       0.088806      -0.072507      -0.005419       0.077926             19.712297      19.204471      -4.386367       2.729800      19.276762      -2.642358      20.655657          -0.015406
           11             Cu       9.484811      10.903885      15.322008       0.350283      92.993131 0.19440860E+04  0.62683794E+05                                17.919580                           15.370540       0.775916       2.036091                    0.997295      54.138331     150.537098       0.416843       0.455716      -1.103224       0.005244      -0.001438       0.017483       0.018309      -0.071930      -0.024158       0.024853       0.016797      -0.114700      -0.054118      -0.046054       0.100172             20.906517      18.006449       4.185081       1.479099      18.790327      -2.592426      25.922775          -0.007058
           12             Cu       8.826810      11.530117       0.489875       0.342042      91.380035 0.19872198E+04  0.64440558E+05                                17.658410                           15.492123       0.739155       2.021955                    0.997269      54.470495     151.996626       0.417047       0.452905      -1.104701       0.017905       0.007811      -0.011152       0.022494      -0.060115       0.032920      -0.066371      -0.077450      -0.026996      -0.067418      -0.051462       0.118880             20.227365      20.406256       1.910429      -3.871573      17.431163       3.728234      22.844677           0.000226
           13             Mo      11.307268      10.796513       9.000358       0.497563     344.263452 0.11572978E+05  0.57611337E+06                                36.974647                           32.862076       0.635923       1.699680                    0.999783     125.726868     418.169040       0.351615       0.349926      -1.192347      -0.003239      -0.020750      -0.006984       0.022132      -0.173609      -0.184581      -0.175977      -0.077345       0.310723      -0.367101       0.123159       0.243942             40.303995      37.415665      -4.987224     -11.056384      36.180208      -1.881661      47.316111           1.750195
           14             Mo       2.067577       1.510165      17.749270       0.497563     344.263867 0.11572996E+05  0.57611439E+06                                36.974648                           32.862077       0.635925       1.699680                    0.999783     125.727039     418.169538       0.351615       0.349925      -1.192348       0.020737       0.003348       0.006988       0.022138      -0.173215      -0.175046      -0.185473       0.080827       0.310731      -0.367110       0.123163       0.243947             40.303996      36.230474      -4.993194      -1.825950      37.365386     -11.065720      47.316129           1.750196
           15             Mo       2.211715       2.790737       8.832727       0.497565     344.262892 0.11572955E+05  0.57611191E+06                                36.974625                           32.862059       0.635921       1.699680                    0.999783     125.726625     418.168155       0.351615       0.349926      -1.192347       0.003239       0.020751       0.006983       0.022132      -0.173608      -0.184580      -0.175981      -0.077354       0.310722      -0.367103       0.123158       0.243945             40.303971      37.415639      -4.987223     -11.056377      36.180181      -1.881653      47.316093           1.750194
           16             Mo      11.451406      12.077085       0.083815       0.497568     344.261119 0.11572882E+05  0.57610754E+06                                36.974586                           32.862029       0.635911       1.699679                    0.999783     125.725929     418.165901       0.351614       0.349928      -1.192345      -0.020723      -0.003333      -0.006976       0.022118      -0.173207      -0.175034      -0.185462       0.080819       0.310718      -0.367089       0.123158       0.243931             40.303925      36.230422      -4.993176      -1.825951      37.365321     -11.065694      47.316032           1.750183
           17              H       9.841526      13.335774      10.730167       0.058189       1.546395 0.12053222E+02  0.13224255E+03                                 2.256012                            2.061367      -1.560977       2.114141                    0.991600       4.395204      13.382516       0.422279       1.322022      -0.697102       0.034138      -0.002663      -0.005975       0.034759       0.005343       0.005290       0.007400       0.006953       0.000866      -0.009430      -0.002818       0.012248              2.338948       3.256218      -0.309007      -0.132661       1.837246       0.151701       1.923379           0.006730
           18              H       9.304004      -0.439268      12.547359       0.124706       1.142659 0.86204928E+01  0.86788290E+02                                 1.853578                            1.757851      -1.080112       2.375339                    0.996232       3.609162      10.452126       0.452599       1.344198      -0.695723       0.024891       0.016155       0.021912       0.036887       0.004093       0.003096       0.011476       0.012916       0.003262      -0.015245       0.002490       0.012754              1.885299       2.116471       0.177025       0.392093       1.626354       0.257988       1.913073          -0.000325
           19              H       5.468520      -0.906927      11.338275       0.135446       1.087351 0.81192449E+01  0.79812656E+02                                 1.745160                            1.669368      -0.919671       2.460455                    0.998694       3.314974       9.214136       0.484095       1.287122      -0.709604      -0.037914       0.007596      -0.000528       0.038671       0.000462       0.001531       0.009239       0.021750      -0.003701      -0.016034       0.004210       0.011825              1.759409       2.151073      -0.266306      -0.103617       1.584283       0.113909       1.542871           0.000056
           20              H       6.188692      12.882629       9.583500       0.084997       1.380280 0.10608440E+02  0.11261388E+03                                 2.095419                            1.939571      -1.384733       2.207045                    0.992904       4.050629      12.089244       0.433885       1.329815      -0.696824      -0.032879      -0.010990      -0.027050       0.043972      -0.005406       0.000916       0.004816       0.031006      -0.009426      -0.016629      -0.001361       0.017990              2.159266       2.011079       0.209035       0.530077       1.980500       0.358474       2.486219          -0.000011
           21              H       7.181004       0.349296      16.588336       0.089595       1.244614 0.91106038E+01  0.92146892E+02                                 1.900162                            1.757213      -0.939274       2.427273                    0.998038       3.568730      10.051959       0.476474       1.270963      -0.712063       0.020533      -0.010292       0.040324       0.046406      -0.011283       0.005649       0.001895       0.009478       0.026654      -0.017535       0.005045       0.012490              1.947895       1.641025      -0.142522       0.320888       1.633327      -0.045064       2.569333           0.000607
           22              H       8.059124      -0.676088      14.712295       0.123312       0.996330 0.69833336E+01  0.67217923E+02                                 1.731430                            1.606617      -1.242664       2.298237                    0.994135       3.676678      10.677701       0.459082       1.386096      -0.685083       0.024763      -0.023806       0.004108       0.034595      -0.010327       0.003079      -0.000136       0.003643       0.016937      -0.013496       0.004146       0.009350              1.799696       2.012272      -0.586316      -0.012170       1.871421       0.019396       1.515396          -0.000027
           23              H       5.329187       1.229278      12.547359       0.123897       0.959233 0.68859015E+01  0.66536716E+02                                 1.730471                            1.628244      -1.373969       2.233765                    0.992795       3.855314      11.491746       0.439032       1.443807      -0.673148      -0.017982       0.007821      -0.032038       0.037563      -0.010427       0.005666       0.002745       0.006850       0.013589      -0.014858       0.004281       0.010577              1.770361       1.539933      -0.227917       0.260659       1.584587      -0.107433       2.186563          -0.000329
           24              H       4.506061       2.155969      14.418049       0.085406       1.123402 0.78982713E+01  0.78480096E+02                                 1.875869                            1.706274      -1.281522       2.257390                    0.993597       3.973960      11.764636       0.445945       1.382283      -0.684864      -0.033295       0.026545      -0.007027       0.043157      -0.012309       0.007350       0.002555       0.009932       0.018737      -0.018046       0.004360       0.013685              1.982581       2.233018      -0.731532      -0.042420       2.119464       0.023649       1.595261           0.000381
           25              H      14.255266      11.426100       7.147500       0.083483       1.664327 0.12906173E+02  0.14341583E+03                                 2.369894                            2.139505      -1.285544       2.254587                    0.993944       4.068678      12.291295       0.414425       1.330026      -0.699090       0.012917      -0.015955       0.034404       0.040063       0.009097       0.017640      -0.008297       0.011587      -0.015927      -0.024230       0.003333       0.020898              2.462950       1.975718       0.128582      -0.057130       2.293248      -0.724167       3.119884           0.004457
           26              H       0.662867      12.950069       6.516209       0.127076       1.124843 0.80991055E+01  0.79149150E+02                                 1.753372                            1.641761      -0.840943       2.488284                    0.999423       3.248839       8.850964       0.502207       1.247998      -0.718861       0.023561       0.005468       0.022532       0.033056       0.008266       0.009571      -0.009320       0.008692       0.016076      -0.019003       0.005456       0.013547              1.801482       2.071230       0.393344       0.388218       1.637246       0.113470       1.695970           0.000170
           27              H      13.798056      13.282068       3.015575       0.107198       1.694100 0.14131088E+02  0.16120175E+03                                 2.415498                            2.253194      -1.580122       2.120691                    0.990319       4.278330      13.248868       0.398528       1.347264      -0.694360       0.002988       0.014827      -0.019491       0.024671       0.010334      -0.009535      -0.004008      -0.006751      -0.033633      -0.016228      -0.002928       0.019155              2.446541       2.126736       0.157268       0.176928       2.242715      -0.489018       2.970173           0.012121
           28              H      12.277248      11.726411       3.798447       0.079652       1.313994 0.96388607E+01  0.10053097E+03                                 2.067527                            1.875074      -1.474286       2.161611                    0.991949       4.183220      12.632964       0.429328       1.367862      -0.687575      -0.033793      -0.010733      -0.019223       0.040332       0.007227       0.002631      -0.000986       0.009155      -0.017703      -0.007983      -0.003715       0.011698              2.199543       2.707154       0.444380       0.594509       1.836427       0.228411       2.055049           0.003801
           29              H      12.299078       8.340026       4.206825       0.084138       1.189443 0.84608414E+01  0.84976894E+02                                 1.907391                            1.736522      -1.198722       2.298210                    0.994342       3.859978      11.248359       0.456289       1.336529      -0.695136       0.042536      -0.003516       0.001103       0.042696      -0.004789       0.003249       0.006735       0.013575      -0.006314      -0.012534       0.003040       0.009494              2.031288       3.073467       0.099709       0.046644       1.486874       0.064312       1.533522          -0.000013
           30              H      11.276704       6.998525       2.676746       0.120163       1.114347 0.84840417E+01  0.85185515E+02                                 1.821583                            1.740257      -1.253663       2.287763                    0.994191       3.716687      10.794955       0.455709       1.338614      -0.695540       0.016743      -0.015617      -0.023849       0.033060      -0.004244      -0.001355       0.010350       0.001417      -0.014855      -0.012605       0.001134       0.011470              1.836688       1.995375      -0.135647      -0.301786       1.686506       0.345016       1.828182          -0.000038
           31              H       7.777377       8.347975       3.976778       0.122584       1.042681 0.78612233E+01  0.76969024E+02                                 1.715745                            1.656530      -0.855844       2.480797                    0.999153       3.423784       9.625367       0.477904       1.309001      -0.703736      -0.034016       0.007449      -0.005314       0.035225      -0.004270       0.001554       0.007210       0.017273      -0.010461      -0.013385       0.002006       0.011379              1.724008       2.148241       0.109668       0.103898       1.491705       0.074773       1.532079           0.000046
           32              H       8.812477       9.490944       5.585322       0.088557       1.067440 0.77614500E+01  0.77055260E+02                                 1.831147                            1.706374      -1.427564       2.188604                    0.992138       4.071235      12.186876       0.438540       1.406815      -0.679462      -0.024029       0.017283       0.028087       0.040804      -0.000880       0.000435       0.008466       0.010237      -0.002454      -0.011504       0.005483       0.006021              1.894304       1.713851      -0.242346      -0.384864       1.857529       0.399637       2.111533          -0.000035
           33              H       5.986116       6.215591       0.586708       0.076115       1.114242 0.82693602E+01  0.83691990E+02                                 1.896282                            1.768907      -1.540678       2.119410                    0.991677       4.373909      13.366415       0.426505       1.418958      -0.675712      -0.037023       0.014439      -0.016294       0.042950      -0.004687       0.008976       0.003268      -0.001411      -0.005266      -0.012096       0.003539       0.008557              1.954362       2.507281      -0.127715       0.466603       1.560576      -0.066254       1.795230           0.000007
           34              H       7.015135       7.587921       2.013355       0.121481       1.058413 0.82646418E+01  0.82710499E+02                                 1.785018                            1.738617      -1.232811       2.301137                    0.994841       3.713932      10.884753       0.446226       1.371560      -0.689071      -0.013919       0.029517       0.008075       0.033619      -0.003320       0.004245       0.007765      -0.011295      -0.015971      -0.011929      -0.000015       0.011944              1.777355       1.617414      -0.186428      -0.000505       2.028004       0.231074       1.686647           0.000024
           35              H      10.130461       5.094791       2.070421       0.127607       1.153595 0.86812556E+01  0.86046598E+02                                 1.755913                            1.681644      -0.897569       2.461478                    0.998860       3.290432       8.933702       0.505869       1.221566      -0.725043       0.034419      -0.011305       0.010423       0.037698      -0.010674       0.011270       0.006655       0.005033      -0.028525      -0.020534       0.003699       0.016835              1.754693       2.179226      -0.092200       0.287869       1.559274       0.037820       1.525581           0.000070
           36              H       8.949245       3.738552       0.649124       0.085733       1.290373 0.94111811E+01  0.95347201E+02                                 1.907846                            1.757470      -0.784858       2.495103                    0.999413       3.470935       9.581252       0.491224       1.230730      -0.722445       0.021164      -0.035802      -0.013060       0.043592      -0.010375       0.007888       0.009505       0.002842      -0.031759      -0.020524       0.004755       0.015770              1.970579       1.661153      -0.351740      -0.123597       2.491731       0.518230       1.758853           0.000037
           37              H      -0.479034       2.963098      16.019460       0.058189       1.546396 0.12053223E+02  0.13224256E+03                                 2.256012                            2.061366      -1.560978       2.114141                    0.991600       4.395205      13.382517       0.422279       1.322021      -0.697102       0.002835      -0.034124       0.005975       0.034759       0.005308       0.007373       0.005327      -0.007060       0.000866      -0.009430      -0.002818       0.012248              2.338947       1.840394      -0.316139       0.152368       3.253069      -0.131895       1.923379           0.006730
           38              H      13.293125       3.569998      14.202269       0.124706       1.142659 0.86204851E+01  0.86788192E+02                                 1.853577                            1.757850      -1.080112       2.375340                    0.996232       3.609161      10.452122       0.452599       1.344198      -0.695723      -0.016029      -0.024972      -0.021912       0.036887       0.004027       0.011461       0.003154      -0.012998       0.003262      -0.015245       0.002490       0.012754              1.885298       1.624583       0.174548       0.256010       2.118241       0.393387       1.913071          -0.000325
           39              H      -1.277140       7.407789      15.411352       0.135446       1.087351 0.81192479E+01  0.79812685E+02                                 1.745160                            1.669367      -0.919672       2.460455                    0.998694       3.314974       9.214133       0.484095       1.287121      -0.709604      -0.007786       0.037875       0.000528       0.038671       0.000353       0.009231       0.001578      -0.021758      -0.003701      -0.016035       0.004210       0.011825              1.759409       1.586979      -0.269147       0.114430       2.148376      -0.103043       1.542871           0.000056
           40              H      -0.044295       6.618167      17.166128       0.084997       1.380280 0.10608449E+02  0.11261399E+03                                 2.095420                            1.939572      -1.384732       2.207045                    0.992904       4.050628      12.089239       0.433885       1.329815      -0.696824       0.010824       0.032934       0.027050       0.043972      -0.005562       0.004811       0.000940      -0.030895      -0.009426      -0.016629      -0.001361       0.017990              2.159267       1.978395       0.208870       0.355799       2.013185       0.531877       2.486221          -0.000010
           41              H      12.493878       5.688999      10.161292       0.089595       1.244618 0.91106449E+01  0.92147427E+02                                 1.900167                            1.757218      -0.939282       2.427269                    0.998037       3.568739      10.051996       0.476473       1.270964      -0.712063       0.010396      -0.020481      -0.040324       0.046406      -0.011330       0.001867       0.005659      -0.009251       0.026654      -0.017535       0.005045       0.012490              1.947901       1.634767      -0.142555      -0.046680       1.639593       0.320658       2.569341           0.000607
           42              H      13.523672       4.816055      12.037332       0.123313       0.996329 0.69833322E+01  0.67217909E+02                                 1.731429                            1.606617      -1.242666       2.298236                    0.994135       3.676679      10.677706       0.459082       1.386096      -0.685083       0.023931      -0.024643      -0.004108       0.034595      -0.010345      -0.000152       0.003079      -0.003435       0.016937      -0.013496       0.004146       0.009350              1.799696       1.877331      -0.586996       0.019457       2.006361      -0.012072       1.515396          -0.000027
           43              H      11.604580       7.536360      14.202269       0.123897       0.959235 0.68859194E+01  0.66536924E+02                                 1.730472                            1.628245      -1.373970       2.233765                    0.992795       3.855317      11.491753       0.439032       1.443806      -0.673148      -0.007912       0.017942       0.032038       0.037563      -0.010461       0.002716       0.005679      -0.006640       0.013589      -0.014858       0.004281       0.010577              1.770362       1.586883      -0.227680      -0.108743       1.537639       0.260114       2.186565          -0.000329
           44              H      10.673754       8.354808      12.331578       0.085406       1.123401 0.78982628E+01  0.78479992E+02                                 1.875868                            1.706274      -1.281521       2.257391                    0.993597       3.973958      11.764630       0.445945       1.382283      -0.684864      -0.026713       0.033160       0.007027       0.043157      -0.012358       0.002518       0.007363      -0.009684       0.018737      -0.018046       0.004360       0.013685              1.982580       2.126835      -0.732066       0.023863       2.225645      -0.042302       1.595260           0.000381
           45              H       2.876815      -0.009809       1.769042       0.083483       1.664326 0.12906162E+02  0.14341566E+03                                 2.369892                            2.139503      -1.285544       2.254587                    0.993944       4.068675      12.291279       0.414426       1.330025      -0.699090       0.016020      -0.012837      -0.034404       0.040063       0.009038      -0.008386       0.017598      -0.011770      -0.015927      -0.024230       0.003333       0.020898              2.462948       2.291941       0.130174      -0.723868       1.977020      -0.060777       3.119883           0.004457
           46              H       1.284400      13.574742       2.400333       0.127075       1.124844 0.80991114E+01  0.79149214E+02                                 1.753372                            1.641761      -0.840944       2.488284                    0.999423       3.248839       8.850961       0.502207       1.247998      -0.718861      -0.005349      -0.023588      -0.022532       0.033056       0.008221      -0.009368       0.009524      -0.008858       0.016076      -0.019003       0.005456       0.013547              1.801483       1.633295       0.391139       0.111514       2.075181       0.388786       1.695971           0.000170
           47              H       1.018568       0.438047       5.900968       0.107199       1.694101 0.14131100E+02  0.16120194E+03                                 2.415500                            2.253195      -1.580122       2.120691                    0.990319       4.278331      13.248877       0.398528       1.347265      -0.694360      -0.014812      -0.003063       0.019491       0.024671       0.010367      -0.003960      -0.009555       0.006542      -0.033632      -0.016227      -0.002928       0.019155              2.446543       2.241128       0.157844      -0.489903       2.128325       0.174463       2.970176           0.012121
           48              H       2.566545       1.966672       5.118095       0.079652       1.313997 0.96388892E+01  0.10053134E+03                                 2.067530                            1.875077      -1.474289       2.161609                    0.991949       4.183226      12.632987       0.429328       1.367862      -0.687575       0.010562       0.033847       0.019223       0.040332       0.007180      -0.000999       0.002626      -0.009300      -0.017703      -0.007984      -0.003714       0.011698              2.199547       1.831974       0.439972       0.225414       2.711614       0.595654       2.055052           0.003801
           49              H       5.952997       1.961899       4.709718       0.084138       1.189444 0.84608444E+01  0.84976937E+02                                 1.907392                            1.736523      -1.198723       2.298209                    0.994342       3.859979      11.248365       0.456289       1.336530      -0.695136       0.003731      -0.042518      -0.001103       0.042696      -0.004857       0.006718       0.003283      -0.013478      -0.006314      -0.012534       0.003040       0.009494              2.031289       1.485910       0.091712       0.064077       3.074433       0.046967       1.533523          -0.000013
           50              H       7.289332       2.991018       6.239796       0.120163       1.114346 0.84840308E+01  0.85185381E+02                                 1.821583                            1.740256      -1.253662       2.287763                    0.994191       3.716686      10.794952       0.455709       1.338614      -0.695540       0.015701      -0.016664       0.023849       0.033060      -0.004251       0.010357      -0.001303      -0.001331      -0.014855      -0.012605       0.001134       0.011470              1.836687       1.687880      -0.137196       0.346532       1.994000      -0.300044       1.828181          -0.000038
           51              H       5.922272       6.483502       4.939765       0.122584       1.042708 0.78615009E+01  0.76972632E+02                                 1.715794                            1.656574      -0.855837       2.480801                    0.999153       3.423850       9.625694       0.477890       1.309024      -0.703731      -0.007620       0.033978       0.005314       0.035225      -0.004357       0.007202       0.001591      -0.017186      -0.010461      -0.013385       0.002006       0.011379              1.724057       1.490655       0.106360       0.074253       2.149399       0.104278       1.532119           0.000046
           52              H       4.784532       5.442659       3.331220       0.088557       1.067440 0.77614517E+01  0.77055284E+02                                 1.831146                            1.706375      -1.427564       2.188604                    0.992138       4.071236      12.186881       0.438540       1.406816      -0.679462      -0.017404       0.023942      -0.028087       0.040804      -0.000932       0.008463       0.000478      -0.010219      -0.002454      -0.011504       0.005483       0.006021              1.894304       1.859965      -0.241609       0.401569       1.711413      -0.382846       2.111534          -0.000036
           53              H       8.045606       8.285481       8.329834       0.076115       1.114243 0.82693643E+01  0.83692044E+02                                 1.896283                            1.768908      -1.540679       2.119409                    0.991677       4.373910      13.366420       0.426505       1.418958      -0.675712      -0.014625       0.036950       0.016294       0.042950      -0.004679       0.003223       0.008993       0.001505      -0.005266      -0.012096       0.003539       0.008557              1.954363       1.561887      -0.132478      -0.068604       2.505971       0.466263       1.795231           0.000007
           54              H       6.678477       7.249564       6.903187       0.121482       1.058400 0.82645223E+01  0.82709047E+02                                 1.785009                            1.738608      -1.232814       2.301136                    0.994841       3.713912      10.884696       0.446225       1.371567      -0.689070      -0.029585       0.013769      -0.008074       0.033616      -0.003264       0.007746       0.004284       0.011365      -0.015974      -0.011931      -0.000017       0.011948              1.777346       2.029860      -0.184349       0.231072       1.615539       0.000659       1.686639           0.000024
           55              H       9.187268       4.146835       6.846121       0.127607       1.153597 0.86812752E+01  0.86046848E+02                                 1.755915                            1.681646      -0.897569       2.461478                    0.998860       3.290435       8.933716       0.505868       1.221567      -0.725042       0.011478      -0.034362      -0.010423       0.037698      -0.010699       0.006598       0.011304      -0.004818      -0.028525      -0.020534       0.003699       0.016835              1.754696       1.560221      -0.095318       0.036369       2.178284       0.288057       1.525583           0.000070
           56              H      10.537540       5.334867       8.267418       0.085733       1.290375 0.94111964E+01  0.95347406E+02                                 1.907848                            1.757472      -0.784859       2.495102                    0.999413       3.470937       9.581264       0.491223       1.230731      -0.722445       0.035908      -0.020984       0.013060       0.043592      -0.010389       0.009465       0.007936      -0.002633      -0.031759      -0.020524       0.004754       0.015770              1.970582       2.495257      -0.347540       0.518846       1.657633      -0.120985       1.758855           0.000037
           57              H       3.677457       0.251476       7.102918       0.058189       1.546395 0.12053218E+02  0.13224249E+03                                 2.256011                            2.061366      -1.560977       2.114142                    0.991600       4.395203      13.382509       0.422279       1.322021      -0.697102      -0.034138       0.002663       0.005975       0.034759       0.005343       0.005290       0.007400       0.006953       0.000866      -0.009430      -0.002818       0.012248              2.338946       3.256216      -0.309007      -0.132661       1.837245       0.151701       1.923378           0.006730
           58              H       4.214979      14.026518       5.285726       0.124706       1.142659 0.86204875E+01  0.86788222E+02                                 1.853577                            1.757850      -1.080112       2.375340                    0.996232       3.609161      10.452122       0.452599       1.344198      -0.695723      -0.024891      -0.016155      -0.021912       0.036887       0.004093       0.003096       0.011476       0.012916       0.003262      -0.015245       0.002490       0.012754              1.885299       2.116470       0.177025       0.392092       1.626354       0.257988       1.913072          -0.000325
           59              H       8.126112      -0.524232       6.494810       0.135446       1.087351 0.81192502E+01  0.79812720E+02                                 1.745161                            1.669368      -0.919672       2.460455                    0.998694       3.314975       9.214139       0.484095       1.287121      -0.709604       0.037914      -0.007596       0.000528       0.038671       0.000462       0.001531       0.009239       0.021750      -0.003701      -0.016035       0.004210       0.011825              1.759409       2.151074      -0.266306      -0.103617       1.584283       0.113910       1.542871           0.000056
           60              H       7.330291       0.704621       8.249585       0.084997       1.380279 0.10608438E+02  0.11261384E+03                                 2.095419                            1.939571      -1.384732       2.207045                    0.992904       4.050628      12.089239       0.433885       1.329815      -0.696824       0.032879       0.010990       0.027050       0.043972      -0.005406       0.000916       0.004816       0.031006      -0.009426      -0.016629      -0.001361       0.017990              2.159265       2.011079       0.209035       0.530077       1.980499       0.358474       2.486218          -0.000011
           61              H       6.337979      13.237954       1.244749       0.089595       1.244619 0.91106547E+01  0.92147550E+02                                 1.900169                            1.757219      -0.939283       2.427268                    0.998037       3.568740      10.052000       0.476473       1.270964      -0.712063      -0.020533       0.010292      -0.040324       0.046406      -0.011282       0.005649       0.001895       0.009479       0.026654      -0.017535       0.005044       0.012490              1.947902       1.641030      -0.142523       0.320890       1.633332      -0.045064       2.569343           0.000607
           62              H       5.459859      14.263338       3.120790       0.123313       0.996331 0.69833441E+01  0.67218046E+02                                 1.731430                            1.606618      -1.242666       2.298236                    0.994135       3.676681      10.677710       0.459082       1.386095      -0.685083      -0.024763       0.023806      -0.004108       0.034595      -0.010327       0.003079      -0.000136       0.003643       0.016937      -0.013496       0.004146       0.009350              1.799697       2.012273      -0.586317      -0.012170       1.871422       0.019397       1.515396          -0.000027
           63              H       8.189796      12.357972       5.285726       0.123897       0.959233 0.68859028E+01  0.66536725E+02                                 1.730471                            1.628243      -1.373969       2.233766                    0.992795       3.855314      11.491742       0.439033       1.443806      -0.673148       0.017982      -0.007822       0.032038       0.037563      -0.010427       0.005666       0.002745       0.006850       0.013589      -0.014858       0.004281       0.010577              1.770360       1.539932      -0.227916       0.260659       1.584587      -0.107432       2.186562          -0.000329
           64              H       9.012922      11.431281       3.415036       0.085406       1.123401 0.78982608E+01  0.78479967E+02                                 1.875868                            1.706274      -1.281521       2.257391                    0.993597       3.973957      11.764626       0.445945       1.382283      -0.684864       0.033295      -0.026545       0.007027       0.043157      -0.012309       0.007350       0.002555       0.009933       0.018737      -0.018046       0.004360       0.013685              1.982580       2.233016      -0.731531      -0.042420       2.119462       0.023649       1.595260           0.000381
           65              H      -0.736283       2.161150      10.685585       0.083484       1.664328 0.12906181E+02  0.14341595E+03                                 2.369894                            2.139505      -1.285544       2.254587                    0.993944       4.068679      12.291298       0.414425       1.330026      -0.699090      -0.012918       0.015955      -0.034404       0.040063       0.009097       0.017640      -0.008297       0.011587      -0.015927      -0.024230       0.003332       0.020898              2.462950       1.975718       0.128582      -0.057130       2.293248      -0.724167       3.119884           0.004456
           66              H      12.856116       0.637181      11.316876       0.127076       1.124843 0.80991055E+01  0.79149150E+02                                 1.753372                            1.641761      -0.840944       2.488284                    0.999423       3.248839       8.850964       0.502207       1.247998      -0.718861      -0.023561      -0.005468      -0.022532       0.033056       0.008266       0.009571      -0.009320       0.008692       0.016076      -0.019003       0.005456       0.013547              1.801482       2.071231       0.393344       0.388219       1.637246       0.113470       1.695970           0.000170
           67              H      -0.279073       0.305182      14.817510       0.107198       1.694100 0.14131089E+02  0.16120176E+03                                 2.415499                            2.253194      -1.580122       2.120691                    0.990319       4.278331      13.248873       0.398528       1.347264      -0.694360      -0.002989      -0.014827       0.019491       0.024671       0.010334      -0.009535      -0.004008      -0.006751      -0.033632      -0.016227      -0.002928       0.019155              2.446542       2.126737       0.157268       0.176928       2.242715      -0.489018       2.970173           0.012121
           68              H       1.241735       1.860839      14.034638       0.079652       1.313996 0.96388817E+01  0.10053126E+03                                 2.067531                            1.875077      -1.474289       2.161609                    0.991949       4.183226      12.632991       0.429328       1.367863      -0.687575       0.033793       0.010733       0.019223       0.040332       0.007227       0.002631      -0.000986       0.009155      -0.017703      -0.007983      -0.003715       0.011698              2.199547       2.707159       0.444381       0.594511       1.836429       0.228412       2.055052           0.003801
           69              H       1.219905       5.247224      13.626260       0.084138       1.189443 0.84608426E+01  0.84976911E+02                                 1.907392                            1.736523      -1.198723       2.298209                    0.994342       3.859979      11.248363       0.456289       1.336529      -0.695136      -0.042536       0.003516      -0.001103       0.042696      -0.004789       0.003249       0.006735       0.013575      -0.006314      -0.012534       0.003040       0.009494              2.031288       3.073467       0.099709       0.046644       1.486874       0.064312       1.533523          -0.000013
           70              H       2.242279       6.588725      15.156339       0.120163       1.114347 0.84840418E+01  0.85185515E+02                                 1.821583                            1.740257      -1.253663       2.287763                    0.994191       3.716687      10.794955       0.455709       1.338614      -0.695540      -0.016743       0.015616       0.023849       0.033060      -0.004244      -0.001355       0.010350       0.001417      -0.014855      -0.012605       0.001134       0.011470              1.836688       1.995375      -0.135647      -0.301786       1.686506       0.345016       1.828183          -0.000038
           71              H       5.741606       5.239275      13.856307       0.122584       1.042681 0.78612189E+01  0.76968974E+02                                 1.715745                            1.656530      -0.855844       2.480797                    0.999153       3.423783       9.625365       0.477904       1.309001      -0.703736       0.034016      -0.007449       0.005314       0.035225      -0.004270       0.001554       0.007210       0.017273      -0.010461      -0.013385       0.002006       0.011379              1.724008       2.148241       0.109668       0.103898       1.491705       0.074773       1.532078           0.000046
           72              H       4.706506       4.096306      12.247763       0.088557       1.067441 0.77614547E+01  0.77055317E+02                                 1.831147                            1.706375      -1.427564       2.188604                    0.992138       4.071236      12.186879       0.438540       1.406815      -0.679462       0.024029      -0.017283      -0.028087       0.040804      -0.000880       0.000435       0.008466       0.010237      -0.002454      -0.011504       0.005483       0.006021              1.894305       1.713851      -0.242346      -0.384864       1.857529       0.399637       2.111534          -0.000036
           73              H       7.532867       7.371659      17.246377       0.076115       1.114242 0.82693580E+01  0.83691965E+02                                 1.896282                            1.768907      -1.540678       2.119409                    0.991677       4.373909      13.366416       0.426505       1.418958      -0.675712       0.037023      -0.014439       0.016294       0.042950      -0.004687       0.008976       0.003268      -0.001411      -0.005266      -0.012096       0.003539       0.008557              1.954362       2.507280      -0.127715       0.466603       1.560576      -0.066254       1.795230           0.000007
           74              H       6.503848       5.999329      15.819730       0.121481       1.058412 0.82646372E+01  0.82710439E+02                                 1.785017                            1.738616      -1.232810       2.301137                    0.994841       3.713931      10.884748       0.446226       1.371560      -0.689071       0.013919      -0.029517      -0.008075       0.033619      -0.003320       0.004245       0.007765      -0.011295      -0.015971      -0.011929      -0.000015       0.011944              1.777355       1.617414      -0.186428      -0.000505       2.028003       0.231074       1.686647           0.000024
           75              H       3.388522       8.492459      15.762664       0.127607       1.153594 0.86812386E+01  0.86046376E+02                                 1.755910                            1.681641      -0.897569       2.461478                    0.998860       3.290430       8.933690       0.505870       1.221564      -0.725043      -0.034419       0.011305      -0.010423       0.037698      -0.010674       0.011270       0.006655       0.005033      -0.028525      -0.020534       0.003699       0.016835              1.754690       2.179222      -0.092200       0.287869       1.559271       0.037819       1.525578           0.000070
           76              H       4.569738       9.848698      17.183961       0.085733       1.290375 0.94111992E+01  0.95347442E+02                                 1.907849                            1.757472      -0.784860       2.495101                    0.999413       3.470938       9.581267       0.491223       1.230731      -0.722445      -0.021165       0.035802       0.013060       0.043592      -0.010375       0.007888       0.009505       0.002842      -0.031759      -0.020524       0.004754       0.015770              1.970582       1.661155      -0.351740      -0.123597       2.491736       0.518232       1.758856           0.000037
           77              H      13.998017      10.624152       1.813625       0.058189       1.546388 0.12053144E+02  0.13224147E+03                                 2.256004                            2.061360      -1.560971       2.114145                    0.991600       4.395190      13.382460       0.422280       1.322022      -0.697102      -0.002835       0.034124      -0.005975       0.034759       0.005308       0.007374       0.005327      -0.007061       0.000865      -0.009431      -0.002817       0.012248              2.338940       1.840389      -0.316137       0.152367       3.253057      -0.131894       1.923373           0.006730
           78              H       0.225858      10.017252       3.630816       0.124706       1.142659 0.86204897E+01  0.86788247E+02                                 1.853577                            1.757850      -1.080112       2.375340                    0.996232       3.609162      10.452124       0.452599       1.344198      -0.695723       0.016029       0.024972       0.021912       0.036887       0.004027       0.011461       0.003154      -0.012998       0.003262      -0.015245       0.002490       0.012754              1.885298       1.624583       0.174548       0.256010       2.118242       0.393387       1.913071          -0.000325
           79              H      -0.222477       6.179461       2.421733       0.135446       1.087353 0.81192652E+01  0.79812909E+02                                 1.745163                            1.669370      -0.919672       2.460455                    0.998694       3.314977       9.214149       0.484094       1.287122      -0.709604       0.007786      -0.037875      -0.000528       0.038671       0.000353       0.009231       0.001578      -0.021758      -0.003700      -0.016034       0.004210       0.011825              1.759412       1.586982      -0.269147       0.114430       2.148380      -0.103043       1.542873           0.000056
           80              H      13.563278       6.969083       0.666957       0.084997       1.380280 0.10608450E+02  0.11261401E+03                                 2.095420                            1.939573      -1.384733       2.207045                    0.992904       4.050629      12.089246       0.433885       1.329815      -0.696824      -0.010824      -0.032934      -0.027050       0.043972      -0.005562       0.004811       0.000940      -0.030895      -0.009426      -0.016629      -0.001361       0.017990              2.159267       1.978395       0.208870       0.355799       2.013185       0.531877       2.486222          -0.000011
           81              H       1.025105       7.898251       7.671793       0.089595       1.244616 0.91106295E+01  0.92147231E+02                                 1.900166                            1.757216      -0.939279       2.427270                    0.998037       3.568736      10.051985       0.476474       1.270964      -0.712063      -0.010396       0.020481       0.040324       0.046406      -0.011330       0.001867       0.005658      -0.009251       0.026654      -0.017535       0.005045       0.012490              1.947899       1.634766      -0.142554      -0.046680       1.639591       0.320658       2.569339           0.000607
           82              H      -0.004689       8.771195       5.795753       0.123313       0.996329 0.69833306E+01  0.67217888E+02                                 1.731429                            1.606617      -1.242665       2.298236                    0.994135       3.676678      10.677701       0.459082       1.386096      -0.685083      -0.023931       0.024643       0.004108       0.034595      -0.010345      -0.000152       0.003079      -0.003435       0.016937      -0.013496       0.004146       0.009350              1.799695       1.877330      -0.586996       0.019457       2.006361      -0.012072       1.515395          -0.000027
           83              H       1.914403       6.050890       3.630816       0.123897       0.959233 0.68859014E+01  0.66536710E+02                                 1.730471                            1.628243      -1.373968       2.233766                    0.992795       3.855313      11.491740       0.439032       1.443807      -0.673148       0.007912      -0.017942      -0.032038       0.037563      -0.010461       0.002716       0.005679      -0.006640       0.013589      -0.014858       0.004281       0.010577              1.770360       1.586881      -0.227680      -0.108743       1.537637       0.260114       2.186563          -0.000329
           84              H       2.845229       5.232442       5.501507       0.085406       1.123401 0.78982683E+01  0.78480057E+02                                 1.875868                            1.706274      -1.281521       2.257391                    0.993597       3.973959      11.764632       0.445945       1.382283      -0.684864       0.026713      -0.033160      -0.007027       0.043157      -0.012358       0.002518       0.007363      -0.009684       0.018737      -0.018045       0.004360       0.013685              1.982580       2.126835      -0.732067       0.023863       2.225645      -0.042302       1.595261           0.000381
           85              H      10.642168      13.597059      16.064043       0.083484       1.664318 0.12906080E+02  0.14341452E+03                                 2.369883                            2.139496      -1.285536       2.254591                    0.993944       4.068662      12.291227       0.414426       1.330025      -0.699090      -0.016020       0.012837       0.034404       0.040063       0.009038      -0.008386       0.017597      -0.011770      -0.015926      -0.024230       0.003333       0.020897              2.462939       2.291933       0.130173      -0.723864       1.977013      -0.060776       3.119870           0.004457
           86              H      12.234583       0.012508      15.432752       0.127075       1.124844 0.80991115E+01  0.79149218E+02                                 1.753373                            1.641761      -0.840944       2.488284                    0.999423       3.248839       8.850962       0.502207       1.247998      -0.718861       0.005350       0.023588       0.022532       0.033056       0.008221      -0.009368       0.009524      -0.008858       0.016076      -0.019003       0.005456       0.013547              1.801483       1.633295       0.391139       0.111514       2.075182       0.388786       1.695972           0.000170
           87              H      12.500415      13.149203      11.932117       0.107199       1.694101 0.14131097E+02  0.16120188E+03                                 2.415499                            2.253195      -1.580122       2.120691                    0.990319       4.278331      13.248876       0.398528       1.347264      -0.694360       0.014812       0.003063      -0.019491       0.024671       0.010367      -0.003960      -0.009555       0.006542      -0.033632      -0.016227      -0.002928       0.019155              2.446542       2.241128       0.157844      -0.489903       2.128325       0.174463       2.970175           0.012121
           88              H      10.952438      11.620578      12.714990       0.079652       1.313996 0.96388801E+01  0.10053123E+03                                 2.067530                            1.875076      -1.474288       2.161610                    0.991949       4.183224      12.632980       0.429328       1.367862      -0.687575      -0.010562      -0.033847      -0.019223       0.040332       0.007180      -0.000999       0.002626      -0.009300      -0.017703      -0.007983      -0.003715       0.011698              2.199546       1.831973       0.439972       0.225414       2.711613       0.595653       2.055051           0.003801
           89              H       7.565986      11.625351      13.123367       0.084138       1.189443 0.84608424E+01  0.84976909E+02                                 1.907392                            1.736523      -1.198722       2.298210                    0.994342       3.859978      11.248360       0.456289       1.336530      -0.695136      -0.003731       0.042518       0.001103       0.042696      -0.004857       0.006718       0.003283      -0.013478      -0.006314      -0.012534       0.003040       0.009494              2.031288       1.485910       0.091712       0.064077       3.074432       0.046967       1.533523          -0.000013
           90              H       6.229651      10.596232      11.593289       0.120163       1.114346 0.84840352E+01  0.85185435E+02                                 1.821583                            1.740256      -1.253663       2.287763                    0.994191       3.716687      10.794955       0.455709       1.338614      -0.695540      -0.015701       0.016664      -0.023849       0.033060      -0.004251       0.010357      -0.001303      -0.001331      -0.014855      -0.012605       0.001134       0.011470              1.836687       1.687881      -0.137196       0.346532       1.994001      -0.300044       1.828181          -0.000038
           91              H       7.596711       7.103748      12.893320       0.122584       1.042708 0.78615019E+01  0.76972646E+02                                 1.715794                            1.656575      -0.855837       2.480801                    0.999153       3.423850       9.625695       0.477889       1.309025      -0.703731       0.007620      -0.033978      -0.005314       0.035225      -0.004357       0.007202       0.001591      -0.017186      -0.010461      -0.013385       0.002006       0.011379              1.724058       1.490655       0.106360       0.074253       2.149399       0.104278       1.532119           0.000046
           92              H       8.734451       8.144591      14.501865       0.088557       1.067439 0.77614441E+01  0.77055189E+02                                 1.831146                            1.706374      -1.427563       2.188604                    0.992138       4.071234      12.186873       0.438540       1.406816      -0.679462       0.017404      -0.023942       0.028087       0.040804      -0.000932       0.008463       0.000478      -0.010219      -0.002454      -0.011504       0.005484       0.006021              1.894303       1.859964      -0.241609       0.401569       1.711412      -0.382846       2.111533          -0.000035
           93              H       5.473377       5.301769       9.503251       0.076115       1.114243 0.82693638E+01  0.83692035E+02                                 1.896282                            1.768908      -1.540678       2.119409                    0.991677       4.373909      13.366415       0.426505       1.418958      -0.675712       0.014625      -0.036950      -0.016294       0.042950      -0.004679       0.003223       0.008993       0.001505      -0.005266      -0.012096       0.003539       0.008557              1.954363       1.561887      -0.132478      -0.068604       2.505970       0.466263       1.795231           0.000007
           94              H       6.840506       6.337686      10.929898       0.121482       1.058400 0.82645223E+01  0.82709047E+02                                 1.785009                            1.738608      -1.232814       2.301136                    0.994841       3.713912      10.884696       0.446225       1.371567      -0.689070       0.029585      -0.013769       0.008074       0.033616      -0.003264       0.007746       0.004284       0.011365      -0.015974      -0.011931      -0.000017       0.011948              1.777346       2.029860      -0.184349       0.231072       1.615539       0.000659       1.686639           0.000024
           95              H       4.331715       9.440415      10.986964       0.127606       1.153598 0.86812858E+01  0.86046993E+02                                 1.755918                            1.681649      -0.897570       2.461477                    0.998860       3.290436       8.933725       0.505867       1.221568      -0.725042      -0.011478       0.034362       0.010423       0.037698      -0.010699       0.006598       0.011304      -0.004818      -0.028525      -0.020534       0.003699       0.016835              1.754699       1.560223      -0.095319       0.036369       2.178288       0.288058       1.525585           0.000070
           96              H       2.981443       8.252383       9.565667       0.085733       1.290374 0.94111905E+01  0.95347331E+02                                 1.907848                            1.757471      -0.784858       2.495102                    0.999413       3.470936       9.581260       0.491223       1.230731      -0.722445      -0.035908       0.020984      -0.013060       0.043592      -0.010389       0.009465       0.007936      -0.002632      -0.031759      -0.020524       0.004755       0.015770              1.970581       2.495256      -0.347539       0.518846       1.657632      -0.120985       1.758854           0.000037
           97              C       8.935017      13.496393      10.862132       0.093707      26.214700 0.32744837E+03  0.72799593E+04                                 7.967978                            6.224525      -0.135029       1.968801                    0.999002      27.143736      79.691272       0.620896       0.443712      -1.031864      -0.038595      -0.001135      -0.015336       0.041546       0.008222      -0.007986      -0.043794      -0.031685      -0.052585      -0.045213      -0.008977       0.054190              8.985491       9.677875      -0.878039       0.001094       7.253613       3.845489      10.024985           0.003513
           98              C       8.658330      -0.771219      11.967783      -0.197398      34.170985 0.47418637E+03  0.11449772E+05                                 9.300405                            7.356598       0.006470       1.972769                    0.998378      30.660864      90.798827       0.592682       0.427993      -1.051668       0.001263       0.008087      -0.010715       0.013483       0.015809       0.016766       0.004440      -0.005286       0.021385      -0.023528      -0.001676       0.025205             10.639459      11.815932      -2.188476      -1.590004       8.705607       4.518979      11.396838           0.000101
           99              C       7.285730      -0.523569      12.194264       0.105330      37.770538 0.43732470E+03  0.10281682E+05                                10.053606                            7.124979      -0.191327       1.952741                    0.999189      26.737171      76.500986       0.598483       0.435306      -1.054000      -0.003306       0.011299      -0.015564       0.019515      -0.014615       0.003888      -0.008830      -0.012567       0.016236      -0.018736      -0.000872       0.019608             12.917667      11.395463      -3.548099      -3.515474      10.830762       7.377288      16.526777           0.000835
          100              C       6.308028      13.965593      11.247327      -0.178679      32.213714 0.44317830E+03  0.10488923E+05                                 8.855437                            7.047532       0.207149       2.044059                    0.999164      29.658776      86.076133       0.615782       0.420268      -1.059763       0.002495       0.018469      -0.010610       0.021445      -0.001327       0.002703      -0.016757       0.020480      -0.049179      -0.027497       0.008346       0.019152             10.127929       8.760632      -1.879547      -0.748497       9.114666       4.946534      12.508490           0.000439
          101              C       6.794285      13.234675      10.193391       0.082386      26.825814 0.35359601E+03  0.79811635E+04                                 8.080442                            6.459497      -0.080343       1.987911                    0.998825      27.122387      79.173350       0.613234       0.442508      -1.036778       0.047621       0.007576       0.002740       0.048298       0.006378       0.016354      -0.031850      -0.005317      -0.052677      -0.043981       0.011499       0.032482              9.080228       8.898098      -1.628318      -0.320064       7.874991       3.580058      10.467597           0.000082
          102              C       6.788517       0.513321      15.760881       0.086748      27.725852 0.33027455E+03  0.72713540E+04                                 8.056425                            6.102958       0.273371       2.102177                    0.999832      26.059633      73.226693       0.657853       0.422899      -1.056860      -0.036612       0.012366      -0.024201       0.045597       0.018765       0.017207      -0.020867      -0.014422      -0.014012      -0.038378       0.012312       0.026067              9.363856       8.217346      -3.853835      -1.400201       8.140634       2.545273      11.733587           0.001027
          103              C       7.340509      -0.091152      14.628480      -0.182562      34.797834 0.44158736E+03  0.10443514E+05                                 9.341604                            7.045595       0.188477       2.036987                    0.999475      29.626958      85.995901       0.614365       0.421551      -1.058790      -0.013357      -0.001785       0.014125       0.019522      -0.002413      -0.004515      -0.012256       0.001650      -0.076273      -0.029673       0.013597       0.016076             10.964612       8.961279      -4.270341      -1.548428       9.260730       2.900404      14.671828           0.000323
          104              C       6.822778       0.179451      13.408697       0.115807      36.227676 0.38660800E+03  0.88190055E+04                                 9.736496                            6.665618      -0.138943       1.978414                    0.999258      25.942765      73.265628       0.623040       0.430964      -1.055983       0.000642       0.012011      -0.002642       0.012315       0.016156      -0.007687       0.002605       0.024144      -0.030038      -0.019135      -0.006962       0.026096             12.650549       9.926771      -5.641339      -3.126639      11.400049       5.257664      16.624827           0.001205
          105              C       5.725556       1.032927      13.365897      -0.169165      37.143145 0.44947404E+03  0.10724574E+05                                 9.917552                            7.209507      -0.094176       1.950499                    0.998539      29.966830      88.641482       0.591961       0.433648      -1.046681       0.008004      -0.000670       0.004378       0.009148       0.018999       0.024088      -0.005959      -0.002410      -0.014582      -0.034173       0.006130       0.028043             12.178944      10.680828      -6.073625      -2.848036      11.352534       3.742577      14.503469           0.000866
          106              C       5.228661       1.575039      14.489382       0.078225      28.557552 0.33840590E+03  0.75409933E+04                                 8.384925                            6.286999       0.028741       2.024461                    0.999407      26.644832      76.818182       0.627531       0.438006      -1.041351       0.030326      -0.015129       0.035724       0.049242       0.019204       0.017143      -0.014867      -0.001316      -0.093510      -0.043929       0.009101       0.034829              9.903410       8.464987      -4.096514      -1.508863       8.361514       2.209575      12.883730           0.001050
          107              C      14.149677      11.809038       6.305779       0.065305      28.480510 0.32914583E+03  0.73175612E+04                                 8.372741                            6.201890      -0.012961       2.002919                    0.999486      27.248185      79.655262       0.628691       0.438219      -1.036441      -0.042302      -0.007263      -0.040774       0.059201      -0.032997       0.020401      -0.000591       0.009458      -0.003695      -0.037766      -0.002545       0.040311              9.894084      11.010034       4.999412      -0.211427       9.746213      -2.458554       8.926004           0.006460
          108              C      -0.022167      12.708372       5.934851      -0.182422      33.022848 0.39743202E+03  0.91517403E+04                                 8.962075                            6.628364       0.289961       2.071051                    0.999852      28.977073      82.900708       0.641629       0.414554      -1.063599      -0.008117       0.008208      -0.017057       0.020596      -0.016513       0.027347       0.009119       0.022122       0.006564      -0.035401       0.000680       0.034721             10.726279      11.478619       6.146444      -1.019733      11.525501      -3.295289       9.174716           0.002491
          109              C      -0.104633      13.331909       4.677618       0.106187      38.446860 0.39179903E+03  0.89186421E+04                                10.043848                            6.628815       0.015178       2.025339                    0.999230      25.652609      71.095970       0.639780       0.420571      -1.068240      -0.006197      -0.000337       0.014220       0.015515       0.000432      -0.016482       0.009128      -0.017573       0.014186      -0.022500       0.002916       0.019584             13.931144      16.685592      10.308395      -1.000794      15.609414      -3.084855       9.498426           0.008781
          110              C      13.893501      12.925162       3.869779      -0.201208      35.556729 0.44324391E+03  0.10565115E+05                                 9.557811                            7.071224       0.006754       1.971638                    0.998359      30.828982      91.882624       0.607431       0.423036      -1.050590      -0.006820      -0.006585       0.014433       0.017268      -0.016736      -0.030223      -0.002399      -0.025632      -0.020656      -0.041720       0.011182       0.030538             11.670046      13.893903       6.998347       0.727890      11.834362      -1.497095       9.281873           0.011510
          111              C      12.990811      11.969612       4.342356       0.090341      28.519986 0.35266767E+03  0.79733893E+04                                 8.526717                            6.511400      -0.153265       1.966913                    0.997906      27.235287      80.171771       0.600917       0.450832      -1.029577       0.015767       0.005621       0.045159       0.048162      -0.026406      -0.009849       0.040250       0.017066      -0.052817      -0.051201      -0.001848       0.053049             10.077226      11.479873       4.803596       0.336546       9.351364      -1.803370       9.400441           0.005651
          112              C      11.369751       8.332805       4.165809       0.084878      27.154478 0.34891395E+03  0.78286431E+04                                 8.108701                            6.395434       0.045405       2.031045                    0.998886      26.732134      77.135514       0.620991       0.439595      -1.041229      -0.038753       0.026837       0.011899       0.048616      -0.010775      -0.005324      -0.039492       0.012217       0.022960      -0.044547       0.005040       0.039507              9.201795      11.853564       1.067781       0.762189       7.120032       3.378013       8.631790           0.002974
          113              C      10.758903       7.507550       3.258105      -0.173678      32.518000 0.44123331E+03  0.10486330E+05                                 9.036431                            7.133037      -0.111033       1.943503                    0.998239      30.100549      89.054137       0.595990       0.432426      -1.046724      -0.003627       0.028631      -0.012482       0.031443      -0.014641      -0.010191      -0.015363      -0.053736       0.017346      -0.037997       0.004220       0.033777             10.295178      13.661811       2.747353       2.035500       8.007120       3.624821       9.216603           0.000722
          114              C       9.398670       7.432532       3.201039       0.111297      34.574249 0.40018240E+03  0.92059180E+04                                 9.460911                            6.806125      -0.032602       2.014582                    0.999402      26.023292      73.755439       0.613372       0.434083      -1.054291       0.001934       0.015423      -0.002654       0.015768      -0.004921       0.004910      -0.006141      -0.021494       0.004827      -0.013551      -0.001334       0.014885             11.776866      12.952841       3.952557       3.297705      10.626510       6.066761      11.751247           0.008545
          115              C       8.702950       8.291045       4.049894      -0.176454      30.894700 0.42864111E+03  0.10087049E+05                                 8.650233                            6.974420       0.145496       2.029695                    0.998922      29.489087      86.073725       0.611621       0.425553      -1.053690       0.011673       0.006922      -0.015663       0.020724      -0.005547      -0.002075      -0.030813       0.035286      -0.009316      -0.041607       0.018635       0.022972              9.678759       9.140861       1.584505       1.318503       9.140624       4.794244      10.754792           0.002658
          116              C       9.323248       9.029193       4.957598       0.085041      26.410037 0.34568635E+03  0.77650220E+04                                 8.024712                            6.434840      -0.105571       1.986937                    0.997910      26.829187      78.339079       0.607045       0.449184      -1.032054       0.052663      -0.012977      -0.006801       0.054663      -0.020661      -0.004983      -0.031185      -0.027472      -0.003555      -0.037898      -0.004219       0.042117              8.966448       9.888802       1.276283       0.669777       7.674175       3.524920       9.336368           0.002184
          117              C       6.825151       5.972064       0.907704       0.091846      26.385240 0.35459822E+03  0.80438006E+04                                 8.118076                            6.584833      -0.330536       1.910743                    0.997936      27.357632      81.186457       0.588840       0.458547      -1.023203       0.036814      -0.036385      -0.004082       0.051921      -0.001560      -0.021423      -0.037171       0.015052       0.025173      -0.044705       0.001053       0.043652              9.000586       9.418656       0.847851       3.052339       9.398048       2.979697       8.185054           0.001479
          118              C       7.449309       6.810695       1.742292      -0.179167      31.354908 0.43822206E+03  0.10405068E+05                                 8.806244                            7.095645      -0.106070       1.946994                    0.998196      30.064144      89.131985       0.598735       0.430845      -1.046866       0.009299      -0.001670      -0.009866       0.013660      -0.003363      -0.024472      -0.009333      -0.038185      -0.009585      -0.037042       0.012166       0.024876              9.931838      11.024430       2.108912       4.274449       9.264737       3.358815       9.506349           0.001967
          119              C       8.709076       6.552285       2.211303       0.103876      34.344831 0.41378105E+03  0.95984393E+04                                 9.420784                            6.921633      -0.068109       1.999251                    0.999362      26.332876      74.940546       0.608133       0.434188      -1.054245       0.001443       0.004504      -0.017943       0.018556       0.008413      -0.008382       0.002221       0.001920      -0.012136      -0.013004       0.000815       0.012189             11.564103      11.734975       3.218234       5.179011      11.718852       5.640562      11.238482           0.006155
          120              C       9.280889       5.342823       1.786875      -0.191937      32.406270 0.46185465E+03  0.11051842E+05                                 8.892917                            7.232531       0.035094       1.977058                    0.999498      30.376140      88.841316       0.602657       0.424724      -1.056255      -0.003596       0.004112      -0.011320       0.012569      -0.015200       0.016967      -0.012030       0.033576      -0.042330      -0.024536      -0.013095       0.037631              9.748087       9.498286       1.344964       2.804820      11.037955       4.290067       8.708020           0.003162
          121              C       8.552904       4.529651       0.934454       0.081183      25.524504 0.32608834E+03  0.71773090E+04                                 7.648526                            6.105531       0.187283       2.071522                    0.999765      26.343354      74.725266       0.649138       0.428690      -1.050195      -0.034854       0.029449      -0.005563       0.045967      -0.016751      -0.027354      -0.016083      -0.024574      -0.000507      -0.043741       0.019986       0.023756              8.390279       8.689917       0.479138       2.294720       9.145254       3.368578       7.335665           0.001730
          122              C      -0.644217       3.868786      15.887495       0.093707      26.214689 0.32744818E+03  0.72799539E+04                                 7.967976                            6.224524      -0.135028       1.968802                    0.999002      27.143733      79.691258       0.620896       0.443712      -1.031864       0.000941       0.038600       0.015336       0.041546       0.008382      -0.043753      -0.008207       0.031517      -0.052585      -0.045213      -0.008977       0.054190              8.985489       7.262518      -0.890208       3.845433       9.668969       0.020464      10.024980           0.003513
          123              C      13.621820       4.217336      14.781844      -0.197398      34.170972 0.47418609E+03  0.11449764E+05                                 9.300403                            7.356596       0.006470       1.972769                    0.998378      30.660865      90.798833       0.592682       0.427993      -1.051668      -0.008081      -0.001304       0.010715       0.013483       0.015835       0.004355       0.016788       0.004966       0.021385      -0.023528      -0.001677       0.025205             10.639457       8.727734      -2.204034       4.526930      11.793809      -1.567224      11.396830           0.000102
          124              C      13.367259       5.588670      14.555364       0.105330      37.770522 0.43732441E+03  0.10281674E+05                                10.053604                            7.124977      -0.191328       1.952741                    0.999189      26.737170      76.500990       0.598483       0.435306      -1.054000      -0.011315       0.003249       0.015564       0.019515      -0.014551      -0.008849       0.003844       0.012861       0.016236      -0.018736      -0.000872       0.019608             12.917665      10.866514      -3.550766       7.394897      11.359710      -3.478274      16.526770           0.000835
          125              C      -1.126644       6.493378      15.502301      -0.178679      32.213730 0.44317862E+03  0.10488932E+05                                 8.855440                            7.047534       0.207148       2.044059                    0.999164      29.658781      86.076152       0.615782       0.420269      -1.059763      -0.018456      -0.002588       0.010610       0.021445      -0.001430      -0.016770       0.002619      -0.020453      -0.049180      -0.027497       0.008346       0.019152             10.127932       9.133594      -1.877671       4.950242       8.741713      -0.723578      12.508491           0.000440
          126              C      -0.393286       6.010808      16.556236       0.082386      26.825818 0.35359596E+03  0.79811619E+04                                 8.080442                            6.459496      -0.080341       1.987911                    0.998825      27.122383      79.173329       0.613234       0.442508      -1.036778      -0.007336      -0.047658      -0.002740       0.048298       0.006405      -0.031932       0.016193       0.005188      -0.052677      -0.043981       0.011499       0.032482              9.080229       7.891419      -1.633392       3.581624       8.881671      -0.302028      10.467596           0.000083
          127              C      12.327878       6.080654      10.988747       0.086748      27.725872 0.33027477E+03  0.72713610E+04                                 8.056431                            6.102961       0.273365       2.102175                    0.999832      26.059654      73.226795       0.657853       0.422899      -1.056860      -0.012550       0.036550       0.024201       0.045597       0.018837      -0.020953       0.017102       0.014042      -0.014012      -0.038379       0.012312       0.026067              9.363864       8.179467      -3.854029       2.552300       8.178525      -1.387369      11.733601           0.001027
          128              C      12.935124       5.531714      12.121148      -0.182562      34.797831 0.44158731E+03  0.10443513E+05                                 9.341604                            7.045594       0.188477       2.036987                    0.999475      29.626962      85.995917       0.614365       0.421551      -1.058790       0.001717       0.013366      -0.014125       0.019522      -0.002422      -0.012233      -0.004576      -0.001602      -0.076274      -0.029673       0.013597       0.016076             10.964612       9.303740      -4.268615       2.908168       8.918265      -1.533798      14.671831           0.000323
          129              C      12.661917       6.048076      13.340931       0.115807      36.227699 0.38660814E+03  0.88190094E+04                                 9.736499                            6.665619      -0.138942       1.978415                    0.999258      25.942764      73.265618       0.623040       0.430964      -1.055983      -0.012008      -0.000703       0.002642       0.012315       0.016033       0.002644      -0.007674      -0.024468      -0.030038      -0.019134      -0.006962       0.026096             12.650557      11.456847      -5.633637       5.273354       9.869984      -3.100126      16.624839           0.001205
          130              C      11.802924       7.140985      13.383730      -0.169165      37.143160 0.44947399E+03  0.10724572E+05                                 9.917553                            7.209507      -0.094176       1.950499                    0.998539      29.966827      88.641465       0.591961       0.433648      -1.046682       0.000710      -0.008001      -0.004378       0.009148       0.019010      -0.006080       0.024058       0.002027      -0.014582      -0.034173       0.006130       0.028043             12.178947      11.413704      -6.069934       3.756883      10.619660      -2.829154      14.503478           0.000866
          131              C      11.258316       7.635143      12.260246       0.078225      28.557558 0.33840594E+03  0.75409945E+04                                 8.384926                            6.286999       0.028740       2.024460                    0.999407      26.644832      76.818181       0.627531       0.438006      -1.041351       0.015282      -0.030250      -0.035725       0.049242       0.019210      -0.014954       0.017068       0.000929      -0.093511      -0.043929       0.009101       0.034829              9.903412       8.402788      -4.096830       2.217153       8.423718      -1.497720      12.883729           0.001050
          132              C       2.493351       0.093850       2.610764       0.065305      28.480506 0.32914562E+03  0.73175554E+04                                 8.372739                            6.201888      -0.012962       2.002919                    0.999486      27.248182      79.655244       0.628691       0.438219      -1.036441       0.007050       0.042338       0.040774       0.059201      -0.033043      -0.000694       0.020397      -0.008794      -0.003694      -0.037766      -0.002544       0.040311              9.894082       9.695875       4.992791      -2.457454      11.060366      -0.223802       8.926004           0.006460
          133              C       1.522645      14.260984       2.981692      -0.182422      33.022831 0.39743158E+03  0.91517272E+04                                 8.962069                            6.628359       0.289962       2.071051                    0.999852      28.977063      82.900655       0.641630       0.414554      -1.063599      -0.008249       0.008076       0.017057       0.020596      -0.016623       0.008981       0.027393      -0.021789       0.006564      -0.035401       0.000680       0.034721             10.726273      11.463575       6.146366      -3.290106      11.540531      -1.036315       9.174711           0.002491
          134              C       0.898700      14.340308       4.238924       0.106187      38.446838 0.39179877E+03  0.89186348E+04                                10.043845                            6.628813       0.015178       2.025339                    0.999230      25.652607      71.095964       0.639781       0.420571      -1.068240       0.000306       0.006198      -0.014220       0.015515       0.000520       0.009211      -0.016436       0.017563       0.014186      -0.022500       0.002916       0.019584             13.931139      15.505592      10.302446      -3.079779      16.789399      -1.016323       9.498424           0.008781
          135              C       1.375950       0.344401       5.046763      -0.201208      35.556775 0.44324470E+03  0.10565139E+05                                 9.557822                            7.071232       0.006752       1.971637                    0.998359      30.828996      91.882701       0.607430       0.423037      -1.050589       0.006551       0.006852      -0.014433       0.017268      -0.016606      -0.002247      -0.030235       0.025968      -0.020656      -0.041720       0.011182       0.030538             11.670059      11.763926       6.987625      -1.500746      13.964365       0.720340       9.281886           0.011509
          136              C       2.326942       1.251892       4.574186       0.090341      28.520017 0.35266813E+03  0.79734028E+04                                 8.526726                            6.511406      -0.153270       1.966911                    0.997906      27.235308      80.171876       0.600916       0.450832      -1.029577      -0.005542      -0.015796      -0.045159       0.048162      -0.026490       0.040299      -0.009646      -0.016534      -0.052818      -0.051201      -0.001848       0.053049             10.077237       9.303035       4.792636      -1.805044      11.528223       0.327460       9.400453           0.005651
          137              C       5.955537       2.891251       4.750734       0.084878      27.154521 0.34891455E+03  0.78286604E+04                                 8.108711                            6.395441       0.045400       2.031043                    0.998886      26.732154      77.135608       0.620990       0.439595      -1.041229      -0.027031       0.038617      -0.011899       0.048616      -0.010836      -0.039465      -0.005523      -0.012000       0.022959      -0.044548       0.005041       0.039507              9.201809       7.109407       1.043887       3.374137      11.864219       0.779196       8.631802           0.002974
          138              C       6.777705       3.506248       5.658438      -0.173678      32.517990 0.44123289E+03  0.10486318E+05                                 9.036429                            7.133033      -0.111034       1.943503                    0.998239      30.100550      89.054142       0.595990       0.432426      -1.046724      -0.028649       0.003483       0.012482       0.031443      -0.014370      -0.015312      -0.010269       0.054027       0.017347      -0.037997       0.004220       0.033777             10.295178       7.979589       2.718730       3.614523      13.689347       2.053735       9.216599           0.000722
          139              C       6.845870       4.866841       5.715504       0.111297      34.574231 0.40018218E+03  0.92059121E+04                                 9.460909                            6.806124      -0.032602       2.014583                    0.999402      26.023285      73.755419       0.613372       0.434084      -1.054291      -0.015413      -0.002012       0.002654       0.015768      -0.004812      -0.006166       0.004879       0.021592       0.004828      -0.013551      -0.001334       0.014885             11.776861      10.586742       3.940626       6.050066      12.992606       3.328209      11.751234           0.008545
          140              C       5.983864       5.558229       4.866649      -0.176455      30.894584 0.42863918E+03  0.10086994E+05                                 8.650199                            6.974390       0.145497       2.029696                    0.998922      29.489084      86.073706       0.611624       0.425551      -1.053691      -0.006863      -0.011708       0.015663       0.020725      -0.005724      -0.030803      -0.002230      -0.035173      -0.009316      -0.041607       0.018635       0.022972              9.678719       9.124606       1.584411       4.787505       9.156829       1.342630      10.754721           0.002658
          141              C       5.248849       4.934220       3.958945       0.085041      26.410074 0.34568699E+03  0.77650404E+04                                 8.024723                            6.434848      -0.105575       1.986935                    0.997910      26.829204      78.339160       0.607045       0.449185      -1.032053       0.013242      -0.052597       0.006801       0.054663      -0.020522      -0.031160      -0.005140       0.027887      -0.003555      -0.037898      -0.004219       0.042118              8.966462       7.661378       1.265076       3.521503       9.901632       0.687537       9.336376           0.002184
          142              C       8.293357       7.447683       8.008838       0.091846      26.385260 0.35459853E+03  0.80438094E+04                                 8.118081                            6.584836      -0.330539       1.910742                    0.997936      27.357645      81.186512       0.588840       0.458547      -1.023203       0.036570      -0.036630       0.004082       0.051921      -0.001636      -0.037063      -0.021610      -0.015020       0.025173      -0.044705       0.001054       0.043652              9.000592       9.389519       0.847701       2.964286       9.427200       3.067309       8.185057           0.001479
          143              C       7.457880       6.819309       7.174250      -0.179168      31.354938 0.43822266E+03  0.10405086E+05                                 8.806249                            7.095650      -0.106067       1.946995                    0.998196      30.064141      89.131968       0.598735       0.430845      -1.046866       0.001716      -0.009291       0.009865       0.013660      -0.003170      -0.009209      -0.024518       0.038251      -0.009585      -0.037042       0.012166       0.024876              9.931845       9.243541       2.099946       3.337246      11.045638       4.291318       9.506356           0.001967
          144              C       7.722632       5.560860       6.705240       0.103876      34.344812 0.41378087E+03  0.95984337E+04                                 9.420778                            6.921630      -0.068108       1.999251                    0.999362      26.332876      74.940537       0.608133       0.434188      -1.054245      -0.004496      -0.001466       0.017944       0.018556       0.008403       0.002264      -0.008370      -0.002090      -0.012136      -0.013004       0.000815       0.012189             11.564095      11.686431       3.217991       5.614401      11.767383       5.207353      11.238472           0.006155
          145              C       8.934960       4.995147       7.129667      -0.191937      32.406278 0.46185488E+03  0.11051849E+05                                 8.892920                            7.232533       0.035094       1.977058                    0.999498      30.376143      88.841339       0.602657       0.424724      -1.056255      -0.004130       0.003576       0.011320       0.012569      -0.015368      -0.012115       0.016907      -0.033268      -0.042331      -0.024537      -0.013095       0.037631              9.748090      11.024369       1.352653       4.275884       9.511879       2.826399       8.708023           0.003162
          146              C       9.744454       5.727219       7.982089       0.081183      25.524516 0.32608850E+03  0.71773141E+04                                 7.648530                            6.105534       0.187280       2.071520                    0.999765      26.343369      74.725340       0.649137       0.428690      -1.050195      -0.029624       0.034705       0.005563       0.045967      -0.016627      -0.015945      -0.027435       0.024909      -0.000506      -0.043741       0.019986       0.023756              8.390282       9.140417       0.481402       3.356975       8.694765       2.311660       7.335666           0.001730
          147              C       4.583966       0.090857       6.970953       0.093706      26.214698 0.32744835E+03  0.72799583E+04                                 7.967978                            6.224525      -0.135027       1.968802                    0.999002      27.143732      79.691251       0.620896       0.443712      -1.031864       0.038595       0.001135       0.015336       0.041546       0.008223      -0.007986      -0.043794      -0.031685      -0.052585      -0.045213      -0.008977       0.054190              8.985490       9.677874      -0.878039       0.001094       7.253612       3.845488      10.024985           0.003513
          148              C       4.860653      14.358469       5.865302      -0.197398      34.170984 0.47418639E+03  0.11449773E+05                                 9.300405                            7.356599       0.006471       1.972769                    0.998378      30.660863      90.798825       0.592682       0.427993      -1.051668      -0.001263      -0.008087       0.010715       0.013483       0.015809       0.016766       0.004440      -0.005285       0.021385      -0.023528      -0.001676       0.025205             10.639459      11.815932      -2.188476      -1.590004       8.705607       4.518979      11.396838           0.000101
          149              C       6.233253      14.110819       5.638821       0.105330      37.770535 0.43732466E+03  0.10281682E+05                                10.053606                            7.124979      -0.191327       1.952741                    0.999189      26.737170      76.500986       0.598482       0.435306      -1.054000       0.003306      -0.011299       0.015564       0.019515      -0.014615       0.003888      -0.008830      -0.012567       0.016236      -0.018736      -0.000872       0.019608             12.917667      11.395462      -3.548098      -3.515473      10.830761       7.377288      16.526779           0.000835
          150              C       7.210955      -0.378343       6.585758      -0.178679      32.213719 0.44317839E+03  0.10488926E+05                                 8.855438                            7.047532       0.207148       2.044059                    0.999164      29.658780      86.076149       0.615782       0.420269      -1.059763      -0.002495      -0.018469       0.010610       0.021445      -0.001327       0.002703      -0.016757       0.020480      -0.049180      -0.027497       0.008346       0.019151             10.127930       8.760633      -1.879547      -0.748496       9.114666       4.946534      12.508492           0.000440
          151              C       6.724698       0.352575       7.639694       0.082386      26.825810 0.35359596E+03  0.79811618E+04                                 8.080441                            6.459496      -0.080341       1.987911                    0.998825      27.122382      79.173323       0.613234       0.442508      -1.036779      -0.047621      -0.007576      -0.002740       0.048297       0.006378       0.016354      -0.031850      -0.005317      -0.052677      -0.043981       0.011499       0.032482              9.080227       8.898096      -1.628318      -0.320063       7.874989       3.580057      10.467595           0.000082
          152              C       6.730466      13.073929       2.072204       0.086748      27.725889 0.33027497E+03  0.72713668E+04                                 8.056435                            6.102964       0.273363       2.102174                    0.999832      26.059660      73.226826       0.657852       0.422900      -1.056860       0.036613      -0.012366       0.024201       0.045597       0.018765       0.017207      -0.020867      -0.014422      -0.014013      -0.038379       0.012312       0.026067              9.363869       8.217356      -3.853841      -1.400203       8.140645       2.545277      11.733606           0.001027
          153              C       6.178474      13.678402       3.204605      -0.182562      34.797843 0.44158736E+03  0.10443514E+05                                 9.341606                            7.045595       0.188477       2.036987                    0.999475      29.626961      85.995914       0.614365       0.421551      -1.058790       0.013357       0.001785      -0.014125       0.019522      -0.002413      -0.004515      -0.012256       0.001650      -0.076275      -0.029673       0.013597       0.016076             10.964616       8.961281      -4.270343      -1.548430       9.260733       2.900408      14.671834           0.000323
          154              C       6.696205      13.407799       4.424388       0.115807      36.227673 0.38660796E+03  0.88190042E+04                                 9.736495                            6.665617      -0.138943       1.978415                    0.999258      25.942763      73.265616       0.623040       0.430964      -1.055983      -0.000642      -0.012011       0.002642       0.012315       0.016156      -0.007687       0.002605       0.024144      -0.030038      -0.019134      -0.006962       0.026096             12.650548       9.926769      -5.641337      -3.126638      11.400047       5.257664      16.624829           0.001205
          155              C       7.793427      12.554323       4.467188      -0.169165      37.143133 0.44947386E+03  0.10724568E+05                                 9.917549                            7.209506      -0.094175       1.950500                    0.998539      29.966824      88.641454       0.591961       0.433648      -1.046682      -0.008004       0.000670      -0.004378       0.009148       0.018999       0.024088      -0.005959      -0.002410      -0.014582      -0.034173       0.006130       0.028043             12.178940      10.680823      -6.073621      -2.848033      11.352529       3.742575      14.503467           0.000866
          156              C       8.290322      12.012211       3.343703       0.078225      28.557558 0.33840599E+03  0.75409959E+04                                 8.384926                            6.287000       0.028739       2.024460                    0.999407      26.644838      76.818204       0.627531       0.438006      -1.041351      -0.030326       0.015129      -0.035725       0.049242       0.019204       0.017143      -0.014867      -0.001316      -0.093511      -0.043929       0.009101       0.034829              9.903411       8.464986      -4.096513      -1.508861       8.361514       2.209575      12.883732           0.001050
          157              C      -0.630694       1.778212      11.527306       0.065305      28.480515 0.32914590E+03  0.73175631E+04                                 8.372742                            6.201891      -0.012962       2.002919                    0.999486      27.248190      79.655279       0.628691       0.438219      -1.036441       0.042302       0.007263       0.040774       0.059201      -0.032997       0.020401      -0.000591       0.009458      -0.003694      -0.037766      -0.002544       0.040311              9.894084      11.010034       4.999412      -0.211425       9.746213      -2.458554       8.926004           0.006460
          158              C      13.541150       0.878878      11.898234      -0.182422      33.022840 0.39743192E+03  0.91517372E+04                                 8.962073                            6.628363       0.289962       2.071051                    0.999852      28.977069      82.900690       0.641629       0.414554      -1.063599       0.008117      -0.008208       0.017057       0.020596      -0.016513       0.027347       0.009119       0.022122       0.006564      -0.035401       0.000680       0.034721             10.726275      11.478616       6.146441      -1.019731      11.525497      -3.295286       9.174714           0.002491
          159              C      13.623616       0.255341      13.155467       0.106187      38.446843 0.39179885E+03  0.89186371E+04                                10.043846                            6.628814       0.015178       2.025339                    0.999230      25.652602      71.095948       0.639780       0.420571      -1.068240       0.006197       0.000337      -0.014220       0.015515       0.000432      -0.016483       0.009128      -0.017573       0.014186      -0.022501       0.002916       0.019584             13.931140      16.685587      10.308392      -1.000792      15.609409      -3.084852       9.498423           0.008781
          160              C      -0.374518       0.662088      13.963306      -0.201208      35.556740 0.44324405E+03  0.10565120E+05                                 9.557814                            7.071225       0.006754       1.971638                    0.998359      30.828987      91.882652       0.607431       0.423036      -1.050590       0.006819       0.006585      -0.014433       0.017268      -0.016736      -0.030223      -0.002399      -0.025632      -0.020656      -0.041720       0.011182       0.030538             11.670050      13.893908       6.998351       0.727890      11.834366      -1.497095       9.281875           0.011510
          161              C       0.528172       1.617638      13.490729       0.090341      28.520004 0.35266790E+03  0.79733964E+04                                 8.526723                            6.511404      -0.153268       1.966912                    0.997906      27.235302      80.171848       0.600916       0.450832      -1.029577      -0.015767      -0.005621      -0.045159       0.048162      -0.026406      -0.009849       0.040250       0.017066      -0.052818      -0.051201      -0.001848       0.053049             10.077233      11.479881       4.803600       0.336547       9.351369      -1.803370       9.400448           0.005651
          162              C       2.149232       5.254445      13.667276       0.084878      27.154504 0.34891434E+03  0.78286544E+04                                 8.108706                            6.395438       0.045401       2.031044                    0.998886      26.732153      77.135594       0.620990       0.439595      -1.041229       0.038753      -0.026837      -0.011899       0.048616      -0.010775      -0.005324      -0.039492       0.012217       0.022959      -0.044547       0.005040       0.039507              9.201802      11.853572       1.067782       0.762190       7.120038       3.378016       8.631797           0.002974
          163              C       2.760080       6.079700      14.574980      -0.173678      32.518006 0.44123336E+03  0.10486332E+05                                 9.036432                            7.133038      -0.111034       1.943502                    0.998239      30.100552      89.054153       0.595990       0.432426      -1.046724       0.003627      -0.028631       0.012482       0.031443      -0.014641      -0.010191      -0.015364      -0.053736       0.017347      -0.037997       0.004220       0.033777             10.295181      13.661813       2.747355       2.035502       8.007122       3.624823       9.216606           0.000722
          164              C       4.120313       6.154718      14.632046       0.111297      34.574250 0.40018234E+03  0.92059164E+04                                 9.460912                            6.806125      -0.032601       2.014583                    0.999402      26.023290      73.755434       0.613372       0.434083      -1.054291      -0.001934      -0.015423       0.002654       0.015769      -0.004921       0.004910      -0.006142      -0.021494       0.004827      -0.013551      -0.001334       0.014885             11.776868      12.952843       3.952560       3.297708      10.626513       6.066763      11.751250           0.008545
          165              C       4.816033       5.296205      13.783191      -0.176454      30.894700 0.42864109E+03  0.10087049E+05                                 8.650232                            6.974419       0.145496       2.029695                    0.998922      29.489086      86.073719       0.611621       0.425553      -1.053690      -0.011673      -0.006922       0.015663       0.020725      -0.005547      -0.002075      -0.030813       0.035286      -0.009316      -0.041607       0.018635       0.022972              9.678759       9.140861       1.584506       1.318504       9.140624       4.794245      10.754792           0.002658
          166              C       4.195735       4.558057      12.875487       0.085041      26.410049 0.34568651E+03  0.77650268E+04                                 8.024715                            6.434842      -0.105572       1.986936                    0.997910      26.829198      78.339127       0.607045       0.449184      -1.032053      -0.052663       0.012977       0.006801       0.054663      -0.020661      -0.004983      -0.031185      -0.027472      -0.003555      -0.037898      -0.004219       0.042117              8.966452       9.888806       1.276284       0.669777       7.674178       3.524922       9.336371           0.002184
          167              C       6.693832       7.615186      16.925381       0.091846      26.385252 0.35459842E+03  0.80438070E+04                                 8.118081                            6.584837      -0.330540       1.910742                    0.997936      27.357649      81.186544       0.588839       0.458548      -1.023202      -0.036814       0.036385       0.004082       0.051921      -0.001561      -0.021423      -0.037172       0.015052       0.025173      -0.044705       0.001053       0.043652              9.000592       9.418661       0.847852       3.052341       9.398055       2.979700       8.185060           0.001480
          168              C       6.069674       6.776555      16.090793      -0.179167      31.354906 0.43822198E+03  0.10405066E+05                                 8.806243                            7.095644      -0.106069       1.946994                    0.998196      30.064141      89.131970       0.598735       0.430845      -1.046866      -0.009299       0.001670       0.009866       0.013660      -0.003363      -0.024472      -0.009333      -0.038186      -0.009585      -0.037042       0.012166       0.024876              9.931838      11.024428       2.108912       4.274449       9.264738       3.358817       9.506349           0.001967
          169              C       4.809907       7.034965      15.621782       0.103876      34.344839 0.41378110E+03  0.95984403E+04                                 9.420785                            6.921632      -0.068109       1.999251                    0.999362      26.332877      74.940544       0.608133       0.434188      -1.054245      -0.001443      -0.004503       0.017944       0.018556       0.008413      -0.008382       0.002222       0.001920      -0.012136      -0.013004       0.000815       0.012189             11.564106      11.734976       3.218238       5.179014      11.718856       5.640566      11.238487           0.006155
          170              C       4.238094       8.244427      16.046210      -0.191937      32.406275 0.46185466E+03  0.11051842E+05                                 8.892918                            7.232531       0.035095       1.977058                    0.999498      30.376139      88.841306       0.602657       0.424724      -1.056255       0.003596      -0.004112       0.011320       0.012569      -0.015200       0.016968      -0.012030       0.033576      -0.042331      -0.024537      -0.013095       0.037631              9.748089       9.498286       1.344967       2.804822      11.037958       4.290070       8.708024           0.003162
          171              C       4.966079       9.057599      16.898631       0.081183      25.524523 0.32608860E+03  0.71773168E+04                                 7.648531                            6.105535       0.187279       2.071520                    0.999765      26.343372      74.725351       0.649137       0.428690      -1.050195       0.034854      -0.029449       0.005563       0.045967      -0.016752      -0.027354      -0.016083      -0.024573      -0.000506      -0.043741       0.019986       0.023755              8.390285       8.689922       0.479138       2.294721       9.145262       3.368582       7.335671           0.001730
          172              C      14.163200       9.718464       1.945590       0.093707      26.214669 0.32744796E+03  0.72799468E+04                                 7.967970                            6.224520      -0.135024       1.968803                    0.999002      27.143713      79.691159       0.620897       0.443712      -1.031865      -0.000941      -0.038600      -0.015336       0.041546       0.008381      -0.043753      -0.008207       0.031517      -0.052585      -0.045213      -0.008977       0.054190              8.985481       7.262513      -0.890205       3.845429       9.668958       0.020466      10.024972           0.003513
          173              C      -0.102837       9.369914       3.051241      -0.197398      34.170979 0.47418623E+03  0.11449768E+05                                 9.300404                            7.356598       0.006470       1.972769                    0.998378      30.660870      90.798853       0.592682       0.427993      -1.051668       0.008081       0.001304      -0.010715       0.013483       0.015835       0.004355       0.016788       0.004966       0.021386      -0.023528      -0.001677       0.025205             10.639458       8.727734      -2.204032       4.526929      11.793811      -1.567220      11.396830           0.000102
          174              C       0.151724       7.998580       3.277721       0.105330      37.770523 0.43732448E+03  0.10281676E+05                                10.053603                            7.124977      -0.191328       1.952741                    0.999189      26.737172      76.500991       0.598483       0.435306      -1.054000       0.011315      -0.003249      -0.015564       0.019515      -0.014551      -0.008849       0.003844       0.012861       0.016236      -0.018736      -0.000872       0.019608             12.917662      10.866512      -3.550764       7.394895      11.359708      -3.478270      16.526766           0.000835
          175              C      14.645627       7.093872       2.330784      -0.178679      32.213720 0.44317841E+03  0.10488926E+05                                 8.855437                            7.047532       0.207149       2.044059                    0.999164      29.658777      86.076135       0.615782       0.420268      -1.059763       0.018456       0.002588      -0.010610       0.021445      -0.001430      -0.016770       0.002619      -0.020453      -0.049180      -0.027498       0.008346       0.019152             10.127929       9.133590      -1.877670       4.950240       8.741712      -0.723577      12.508485           0.000440
          176              C      13.912269       7.576442       1.276849       0.082386      26.825823 0.35359605E+03  0.79811645E+04                                 8.080444                            6.459497      -0.080342       1.987911                    0.998825      27.122388      79.173354       0.613234       0.442508      -1.036778       0.007336       0.047658       0.002740       0.048297       0.006405      -0.031932       0.016193       0.005188      -0.052677      -0.043982       0.011499       0.032482              9.080230       7.891421      -1.633393       3.581625       8.881672      -0.302029      10.467598           0.000083
          177              C       1.191105       7.506596       6.844338       0.086748      27.725863 0.33027468E+03  0.72713581E+04                                 8.056429                            6.102960       0.273368       2.102176                    0.999832      26.059646      73.226757       0.657853       0.422899      -1.056860       0.012550      -0.036550      -0.024201       0.045597       0.018837      -0.020953       0.017102       0.014042      -0.014012      -0.038378       0.012312       0.026066              9.363861       8.179464      -3.854027       2.552299       8.178523      -1.387368      11.733596           0.001027
          178              C       0.583859       8.055536       5.711937      -0.182562      34.797825 0.44158727E+03  0.10443511E+05                                 9.341602                            7.045594       0.188477       2.036987                    0.999475      29.626960      85.995908       0.614365       0.421551      -1.058790      -0.001717      -0.013366       0.014125       0.019522      -0.002422      -0.012233      -0.004576      -0.001602      -0.076274      -0.029673       0.013597       0.016076             10.964610       9.303738      -4.268613       2.908165       8.918263      -1.533795      14.671828           0.000323
          179              C       0.857066       7.539174       4.492154       0.115807      36.227698 0.38660816E+03  0.88190100E+04                                 9.736499                            6.665619      -0.138943       1.978414                    0.999258      25.942765      73.265624       0.623040       0.430964      -1.055983       0.012007       0.000703      -0.002642       0.012315       0.016033       0.002644      -0.007674      -0.024468      -0.030038      -0.019134      -0.006962       0.026096             12.650555      11.456846      -5.633636       5.273352       9.869983      -3.100124      16.624837           0.001205
          180              C       1.716059       6.446265       4.449355      -0.169165      37.143162 0.44947410E+03  0.10724575E+05                                 9.917554                            7.209508      -0.094175       1.950500                    0.998539      29.966826      88.641462       0.591961       0.433648      -1.046682      -0.000710       0.008000       0.004378       0.009148       0.019010      -0.006080       0.024058       0.002027      -0.014582      -0.034173       0.006130       0.028043             12.178947      11.413706      -6.069935       3.756883      10.619661      -2.829155      14.503475           0.000866
          181              C       2.260667       5.952107       5.572839       0.078225      28.557546 0.33840579E+03  0.75409900E+04                                 8.384922                            6.286997       0.028742       2.024461                    0.999407      26.644824      76.818138       0.627532       0.438006      -1.041351      -0.015282       0.030250       0.035724       0.049242       0.019210      -0.014954       0.017068       0.000929      -0.093510      -0.043929       0.009101       0.034829              9.903407       8.402785      -4.096828       2.217151       8.423715      -1.497718      12.883720           0.001050
          182              C      11.025632      13.493400      15.222321       0.065305      28.480488 0.32914547E+03  0.73175500E+04                                 8.372733                            6.201885      -0.012957       2.002921                    0.999486      27.248161      79.655133       0.628691       0.438219      -1.036441      -0.007050      -0.042338      -0.040774       0.059201      -0.033043      -0.000694       0.020397      -0.008794      -0.003693      -0.037766      -0.002544       0.040310              9.894073       9.695867       4.992787      -2.457449      11.060358      -0.223801       8.925994           0.006461
          183              C      11.996338      -0.673734      14.851393      -0.182422      33.022836 0.39743174E+03  0.91517318E+04                                 8.962070                            6.628361       0.289961       2.071051                    0.999852      28.977069      82.900677       0.641630       0.414554      -1.063599       0.008249      -0.008076      -0.017057       0.020596      -0.016623       0.008981       0.027393      -0.021789       0.006565      -0.035401       0.000680       0.034721             10.726272      11.463574       6.146364      -3.290103      11.540531      -1.036312       9.174711           0.002491
          184              C      12.620283      -0.753058      13.594161       0.106187      38.446827 0.39179870E+03  0.89186328E+04                                10.043842                            6.628812       0.015178       2.025339                    0.999230      25.652605      71.095951       0.639781       0.420571      -1.068240      -0.000306      -0.006198       0.014220       0.015515       0.000520       0.009211      -0.016436       0.017563       0.014186      -0.022500       0.002916       0.019584             13.931133      15.505585      10.302441      -3.079775      16.789393      -1.016319       9.498421           0.008781
          185              C      12.143033      13.242849      12.786322      -0.201208      35.556774 0.44324473E+03  0.10565140E+05                                 9.557822                            7.071232       0.006753       1.971638                    0.998359      30.828996      91.882697       0.607430       0.423037      -1.050589      -0.006551      -0.006852       0.014433       0.017268      -0.016606      -0.002247      -0.030235       0.025968      -0.020656      -0.041720       0.011182       0.030538             11.670058      11.763925       6.987625      -1.500744      13.964365       0.720342       9.281885           0.011509
          186              C      11.192041      12.335358      13.258899       0.090341      28.520009 0.35266805E+03  0.79734002E+04                                 8.526723                            6.511405      -0.153267       1.966912                    0.997906      27.235300      80.171834       0.600916       0.450832      -1.029577       0.005542       0.015796       0.045159       0.048162      -0.026490       0.040299      -0.009646      -0.016534      -0.052818      -0.051201      -0.001847       0.053049             10.077233       9.303032       4.792634      -1.805043      11.528219       0.327461       9.400449           0.005652
          187              C       7.563446      10.695999      13.082351       0.084878      27.154512 0.34891443E+03  0.78286566E+04                                 8.108708                            6.395439       0.045403       2.031045                    0.998886      26.732146      77.135563       0.620990       0.439595      -1.041229       0.027031      -0.038617       0.011899       0.048616      -0.010836      -0.039465      -0.005523      -0.012000       0.022959      -0.044547       0.005041       0.039507              9.201804       7.109403       1.043886       3.374134      11.864213       0.779195       8.631797           0.002974
          188              C       6.741278      10.081002      12.174647      -0.173678      32.517992 0.44123297E+03  0.10486320E+05                                 9.036430                            7.133034      -0.111034       1.943502                    0.998239      30.100553      89.054155       0.595990       0.432426      -1.046724       0.028649      -0.003483      -0.012482       0.031443      -0.014370      -0.015312      -0.010269       0.054027       0.017347      -0.037997       0.004220       0.033777             10.295178       7.979588       2.718730       3.614521      13.689348       2.053733       9.216598           0.000722
          189              C       6.673113       8.720409      12.117581       0.111297      34.574229 0.40018223E+03  0.92059133E+04                                 9.460908                            6.806124      -0.032601       2.014583                    0.999402      26.023287      73.755424       0.613372       0.434083      -1.054291       0.015413       0.002012      -0.002654       0.015769      -0.004812      -0.006166       0.004879       0.021592       0.004828      -0.013551      -0.001334       0.014885             11.776858      10.586740       3.940624       6.050063      12.992605       3.328206      11.751230           0.008545
          190              C       7.535119       8.029021      12.966436      -0.176455      30.894587 0.42863930E+03  0.10086997E+05                                 8.650200                            6.974391       0.145496       2.029696                    0.998922      29.489088      86.073725       0.611624       0.425551      -1.053691       0.006863       0.011708      -0.015663       0.020725      -0.005724      -0.030803      -0.002230      -0.035173      -0.009316      -0.041607       0.018635       0.022972              9.678719       9.124606       1.584410       4.787505       9.156830       1.342629      10.754722           0.002658
          191              C       8.270134       8.653030      13.874140       0.085041      26.410062 0.34568682E+03  0.77650348E+04                                 8.024719                            6.434845      -0.105571       1.986937                    0.997910      26.829189      78.339085       0.607045       0.449184      -1.032054      -0.013242       0.052597      -0.006801       0.054663      -0.020522      -0.031160      -0.005140       0.027887      -0.003555      -0.037898      -0.004219       0.042117              8.966456       7.661373       1.265075       3.521500       9.901625       0.687535       9.336370           0.002184
          192              C       5.225626       6.139567       9.824247       0.091846      26.385251 0.35459838E+03  0.80438049E+04                                 8.118078                            6.584834      -0.330536       1.910743                    0.997936      27.357634      81.186460       0.588840       0.458547      -1.023203      -0.036570       0.036630      -0.004082       0.051921      -0.001636      -0.037063      -0.021610      -0.015020       0.025173      -0.044705       0.001053       0.043652              9.000588       9.389514       0.847700       2.964284       9.427197       3.067308       8.185053           0.001479
          193              C       6.061103       6.767941      10.658835      -0.179168      31.354939 0.43822273E+03  0.10405088E+05                                 8.806249                            7.095651      -0.106068       1.946995                    0.998196      30.064143      89.131980       0.598735       0.430845      -1.046866      -0.001716       0.009291      -0.009865       0.013660      -0.003170      -0.009210      -0.024518       0.038251      -0.009585      -0.037042       0.012166       0.024876              9.931845       9.243541       2.099945       3.337245      11.045639       4.291318       9.506356           0.001967
          194              C       5.796351       8.026390      11.127845       0.103875      34.344808 0.41378085E+03  0.95984333E+04                                 9.420778                            6.921630      -0.068108       1.999252                    0.999362      26.332876      74.940538       0.608133       0.434188      -1.054245       0.004496       0.001466      -0.017944       0.018556       0.008403       0.002264      -0.008370      -0.002090      -0.012136      -0.013004       0.000815       0.012189             11.564093      11.686429       3.217988       5.614398      11.767381       5.207350      11.238469           0.006155
          195              C       4.584023       8.592103      10.703418      -0.191937      32.406274 0.46185485E+03  0.11051849E+05                                 8.892919                            7.232533       0.035094       1.977058                    0.999498      30.376144      88.841346       0.602657       0.424724      -1.056255       0.004130      -0.003575      -0.011320       0.012569      -0.015368      -0.012115       0.016907      -0.033268      -0.042331      -0.024537      -0.013095       0.037631              9.748089      11.024366       1.352651       4.275881       9.511879       2.826398       8.708021           0.003162
          196              C       3.774529       7.860031       9.850996       0.081182      25.524511 0.32608845E+03  0.71773124E+04                                 7.648528                            6.105533       0.187282       2.071521                    0.999765      26.343364      74.725313       0.649137       0.428690      -1.050195       0.029624      -0.034705      -0.005563       0.045967      -0.016627      -0.015945      -0.027435       0.024909      -0.000507      -0.043741       0.019986       0.023755              8.390281       9.140414       0.481402       3.356973       8.694763       2.311660       7.335664           0.001729
          197              S      10.357644      11.975845       7.320660      -0.533661     184.660637 0.58331467E+04  0.24933461E+06                                22.164841                           20.639957       0.731734       1.824888                    0.999352      89.383670     293.010610       0.523215       0.273871      -1.243964      -0.112281       0.173211      -0.207134       0.292427      -0.061203      -0.041591      -0.051789      -0.103537       0.035639      -0.115059       0.025677       0.089382             23.629489      23.545816      -4.475812      -6.425822      20.761084      -1.623664      26.581568           0.012873
          198              S      12.440707       9.029997       8.115837      -0.585562     200.803780 0.63398705E+04  0.27645454E+06                                23.435675                           21.510020       0.729535       1.814148                    0.999550      91.690945     302.719126       0.513252       0.273673      -1.245280       0.170109      -0.219623      -0.088165       0.291452      -0.083838      -0.065287      -0.049972      -0.026176      -0.027140      -0.134213       0.044495       0.089718             25.297001      26.448374      -2.550251      -6.454312      21.804404      -5.570300      27.638225           0.048096
          199              S       9.637519       9.982942      10.275067      -0.508955     206.389304 0.67395964E+04  0.29632561E+06                                23.549982                           21.991003       0.767333       1.845703                    0.998893      87.068807     282.111609       0.517706       0.269084      -1.259359      -0.205340      -0.088175       0.157126       0.273181      -0.024269      -0.033405       0.003514      -0.052591       0.122998      -0.064927       0.009931       0.054996             25.384607      21.333025      -3.575682      -4.936030      25.953684      -2.957241      28.867113           0.005766
          200              S       2.307445       3.884995       1.595883      -0.533661     184.660956 0.58331603E+04  0.24933533E+06                                22.164858                           20.639974       0.731733       1.824887                    0.999352      89.383808     293.011121       0.523215       0.273871      -1.243964      -0.173773       0.111408       0.207132       0.292425      -0.060683      -0.051578      -0.041852       0.104753       0.035646      -0.115060       0.025682       0.089379             23.629506      20.806259      -4.489611      -1.591282      23.500669      -6.433923      26.581591           0.012873
          201              S       5.263749       1.816797       0.800706      -0.585562     200.803827 0.63398733E+04  0.27645468E+06                                23.435676                           21.510022       0.729535       1.814148                    0.999550      91.690970     302.719196       0.513252       0.273673      -1.245280       0.220478      -0.169000       0.088163       0.291451      -0.083703      -0.049643      -0.065538       0.027871      -0.027139      -0.134214       0.044495       0.089719             25.297002      21.830209      -2.573519      -5.537719      26.422565      -6.482284      27.638231           0.048098
          202              S       2.872727       3.183990      16.474561      -0.508953     206.388689 0.67395698E+04  0.29632415E+06                                23.549939                           21.990963       0.767333       1.845704                    0.998893      87.068647     282.110959       0.517707       0.269084      -1.259359       0.087140       0.205781      -0.157124       0.273180      -0.024004       0.003680      -0.033387       0.053077       0.122995      -0.064928       0.009932       0.054995             25.384560      25.989543      -3.552222      -2.932327      21.297074      -4.950852      28.867064           0.005764
          203              S       3.161339       1.611405      10.512425      -0.533659     184.660275 0.58331321E+04  0.24933384E+06                                22.164817                           20.639936       0.731734       1.824888                    0.999352      89.383542     293.010110       0.523215       0.273871      -1.243964       0.112282      -0.173212       0.207133       0.292428      -0.061203      -0.041591      -0.051788      -0.103536       0.035636      -0.115059       0.025677       0.089381             23.629464      23.545792      -4.475807      -6.425818      20.761061      -1.623656      26.581539           0.012872
          204              S       1.078276       4.557253       9.717248      -0.585563     200.803547 0.63398613E+04  0.27645402E+06                                23.435653                           21.510000       0.729538       1.814149                    0.999550      91.690901     302.718877       0.513252       0.273673      -1.245280      -0.170108       0.219624       0.088163       0.291452      -0.083837      -0.065289      -0.049972      -0.026179      -0.027136      -0.134214       0.044497       0.089717             25.296976      26.448345      -2.550248      -6.454302      21.804382      -5.570295      27.638200           0.048098
          205              S       3.881464       3.604308       7.558018      -0.508954     206.388616 0.67395678E+04  0.29632402E+06                                23.549927                           21.990955       0.767336       1.845705                    0.998893      87.068632     282.110822       0.517707       0.269084      -1.259359       0.205340       0.088176      -0.157125       0.273180      -0.024271      -0.033405       0.003514      -0.052591       0.122994      -0.064928       0.009932       0.054996             25.384546      21.332973      -3.575672      -4.936015      25.953620      -2.957230      28.867045           0.005765
          206              S      11.211538       9.702255      16.237202      -0.533661     184.659932 0.58331191E+04  0.24933312E+06                                22.164781                           20.639906       0.731739       1.824890                    0.999352      89.383481     293.009739       0.523216       0.273871      -1.243964       0.173776      -0.111408      -0.207135       0.292429      -0.060676      -0.051578      -0.041852       0.104766       0.035634      -0.115058       0.025677       0.089381             23.629421      20.806186      -4.489590      -1.591275      23.500584      -6.433894      26.581494           0.012874
          207              S       8.255234      11.770453      17.032379      -0.585561     200.802944 0.63398382E+04  0.27645277E+06                                23.435617                           21.509972       0.729538       1.814150                    0.999550      91.690686     302.718047       0.513252       0.273674      -1.245280      -0.220478       0.169006      -0.088165       0.291456      -0.083702      -0.049642      -0.065532       0.027851      -0.027152      -0.134208       0.044489       0.089719             25.296935      21.830153      -2.573503      -5.537707      26.422491      -6.482264      27.638162           0.048099
          208              S      10.646256      10.403260       1.358524      -0.508955     206.388489 0.67395623E+04  0.29632374E+06                                23.549929                           21.990955       0.767334       1.845704                    0.998893      87.068586     282.110746       0.517706       0.269084      -1.259359      -0.087139      -0.205784       0.157130       0.273185      -0.024002       0.003685      -0.033383       0.053079       0.123017      -0.064927       0.009927       0.055000             25.384549      25.989541      -3.552224      -2.932323      21.297066      -4.950844      28.867039           0.005764
          209              I       6.572904      10.703934       7.661272      -0.522297     415.012657 0.19136930E+05  0.10583261E+07                                33.605158                           34.095520       1.694198       1.874758                    0.999752     171.041154     560.688970       0.486189       0.227800      -1.354973      -0.052328      -0.023327      -0.042382       0.071264       0.067247       0.107615      -0.001834      -0.044922      -0.149673      -0.144697       0.019669       0.125027             32.969439      30.953949       0.527809       3.815766      36.582983      -0.087136      31.371385          -0.004722
          210              I       3.560276       7.676093       1.255271      -0.522297     415.012012 0.19136893E+05  0.10583235E+07                                33.605118                           34.095483       1.694201       1.874759                    0.999752     171.041052     560.688465       0.486189       0.227800      -1.354973       0.023063       0.052444       0.042382       0.071263       0.067469      -0.002376       0.107605       0.043563      -0.149674      -0.144697       0.019670       0.125027             32.969397      36.577468       0.556133      -0.106358      30.959375       3.815269      31.371348          -0.004723
          211              I       6.946079       2.883316      10.171813      -0.522297     415.011996 0.19136889E+05  0.10583233E+07                                33.605119                           34.095481       1.694201       1.874759                    0.999752     171.041030     560.688375       0.486189       0.227800      -1.354973       0.052328       0.023327       0.042382       0.071264       0.067246       0.107616      -0.001834      -0.044920      -0.149676      -0.144697       0.019669       0.125028             32.969400      30.953912       0.527811       3.815758      36.582942      -0.087134      31.371348          -0.004722
          212              I       9.958707       5.911157      16.577814      -0.522297     415.012476 0.19136921E+05  0.10583255E+07                                33.605147                           34.095513       1.694199       1.874758                    0.999752     171.041124     560.688844       0.486189       0.227800      -1.354973      -0.023064      -0.052445      -0.042382       0.071265       0.067470      -0.002376       0.107606       0.043562      -0.149673      -0.144697       0.019669       0.125028             32.969426      36.577507       0.556126      -0.106360      30.959390       3.815272      31.371381          -0.004723
          213              N       8.120827      13.001112       9.997227      -0.191282      34.875840 0.51468929E+03  0.12474037E+05                                 9.112900                            7.479641      -0.115337       1.992766                    0.998408      27.942194      78.481528       0.620007       0.407613      -1.082582      -0.046592       0.063749       0.106656       0.132703       0.014327       0.030666      -0.040238       0.026148      -0.176224      -0.085207       0.033750       0.051457             10.196067      11.107955      -1.404077       0.605331       8.922317       3.797106      10.557930           0.001513
          214              N       5.723938       1.318096      15.707381      -0.193180      37.011872 0.50336295E+03  0.12068897E+05                                 9.335567                            7.268841       0.052834       2.040291                    0.999464      27.570157      75.722965       0.648992       0.393623      -1.097772       0.038159      -0.055175      -0.106713       0.126048      -0.007259       0.030535      -0.043397       0.014072      -0.053620      -0.058034       0.003887       0.054147             10.977375       9.850588      -4.372572      -1.534873       8.894325       2.189932      14.187213           0.002112
          215              N      13.105810      11.390847       5.528256      -0.206189      37.663132 0.53814634E+03  0.13151502E+05                                 9.538524                            7.585188      -0.048420       2.009345                    0.998779      28.078940      78.467600       0.625126       0.400925      -1.090141       0.073626       0.112448      -0.021233       0.136074      -0.031013       0.029730       0.006693       0.058884       0.100551      -0.063084       0.006739       0.056345             11.157531      12.892765       4.558479      -0.065364       9.276758      -2.227362      11.303070           0.010909
          216              N      10.670517       9.136465       5.005747      -0.194800      35.376740 0.52151755E+03  0.12615222E+05                                 9.007978                            7.387227       0.106198       2.061245                    0.999400      27.621923      76.197072       0.645290       0.392397      -1.098647      -0.058654      -0.073632      -0.074063       0.119781      -0.024040      -0.029003      -0.009496       0.055270      -0.022418      -0.044755      -0.006127       0.050883             10.068672      12.292624       1.011254       0.330715       8.082182       3.657837       9.831209           0.007879
          217              N       7.342516       4.795426       0.504676      -0.188650      32.571806 0.49615301E+03  0.11870739E+05                                 8.524519                            7.227694       0.071902       2.052016                    0.999414      27.454484      75.689773       0.648379       0.394835      -1.095308       0.053497       0.073918       0.083414       0.123627      -0.033218      -0.017132      -0.029329       0.012908      -0.103956      -0.060483       0.008894       0.051589              9.184609       9.923775       0.316598       2.301420      10.078349       3.003584       7.551702           0.004389
          218              N      -0.153044       4.685460      16.752400      -0.191282      34.875772 0.51468797E+03  0.12473996E+05                                 9.112888                            7.479632      -0.115336       1.992767                    0.998408      27.942165      78.481418       0.620007       0.407613      -1.082582      -0.063983       0.046270      -0.106656       0.132703       0.014194      -0.040392       0.030463      -0.026436      -0.176223      -0.085207       0.033750       0.051457             10.196053       8.936500      -1.415012       3.794000      11.093743       0.624451      10.557915           0.001513
          219              N      11.517751       7.141166      11.042246      -0.193180      37.011972 0.50336466E+03  0.12068949E+05                                 9.335583                            7.268854       0.052832       2.040289                    0.999464      27.570197      75.723113       0.648991       0.393623      -1.097772       0.055366      -0.037881       0.106713       0.126048      -0.007330      -0.043550       0.030316      -0.013926      -0.053620      -0.058034       0.003887       0.054147             10.977397       8.938417      -4.377178       2.197647       9.806534      -1.523834      14.187241           0.002112
          220              N       2.906278       1.139810       3.388286      -0.206189      37.663176 0.53814677E+03  0.13151516E+05                                 9.538531                            7.585191      -0.048420       2.009344                    0.998779      28.078970      78.467712       0.625126       0.400925      -1.090141      -0.112076      -0.074191       0.021233       0.136074      -0.031308       0.006543       0.029763      -0.058257       0.100551      -0.063084       0.006739       0.056345             11.157541       9.230935       4.540042      -2.227006      12.938614      -0.076582      11.303075           0.010909
          221              N       5.148365       3.586428       3.910796      -0.194800      35.376828 0.52151895E+03  0.12615265E+05                                 9.007993                            7.387236       0.106193       2.061243                    0.999400      27.621971      76.197254       0.645290       0.392397      -1.098647       0.073336       0.059024       0.074064       0.119781      -0.024317      -0.009349      -0.029050      -0.054784      -0.022420      -0.044755      -0.006128       0.050883             10.068691       8.072115       0.989998       3.656132      12.302732       0.349139       9.831226           0.007878
          222              N       9.472586       6.936252       8.411866      -0.188650      32.571859 0.49615368E+03  0.11870760E+05                                 8.524528                            7.227700       0.071898       2.052014                    0.999414      27.454525      75.689929       0.648378       0.394835      -1.095308      -0.073647      -0.053869      -0.083414       0.123627      -0.033281      -0.029243      -0.017279      -0.012239      -0.103956      -0.060483       0.008894       0.051589              9.184621      10.075171       0.317363       2.991960       9.926980       2.316525       7.551711           0.004389
          223              N       5.398156       0.586138       7.835858      -0.191282      34.875788 0.51468836E+03  0.12474008E+05                                 9.112891                            7.479635      -0.115337       1.992767                    0.998408      27.942165      78.481420       0.620007       0.407613      -1.082582       0.046592      -0.063749      -0.106656       0.132703       0.014327       0.030666      -0.040238       0.026148      -0.176224      -0.085207       0.033750       0.051457             10.196057      11.107944      -1.404074       0.605332       8.922307       3.797100      10.557919           0.001513
          224              N       7.795045      12.269154       2.125704      -0.193180      37.011992 0.50336479E+03  0.12068953E+05                                 9.335586                            7.268854       0.052830       2.040288                    0.999464      27.570216      75.723181       0.648991       0.393623      -1.097772      -0.038159       0.055175       0.106713       0.126048      -0.007259       0.030535      -0.043396       0.014072      -0.053620      -0.058033       0.003887       0.054146             10.977400       9.850610      -4.372585      -1.534880       8.894346       2.189941      14.187246           0.002112
          225              N       0.413173       2.196403      12.304829      -0.206189      37.663157 0.53814676E+03  0.13151515E+05                                 9.538529                            7.585191      -0.048421       2.009344                    0.998779      28.078954      78.467653       0.625126       0.400925      -1.090141      -0.073626      -0.112448       0.021233       0.136074      -0.031012       0.029730       0.006693       0.058884       0.100551      -0.063083       0.006738       0.056345             11.157536      12.892770       4.558480      -0.065364       9.276761      -2.227364      11.303076           0.010909
          226              N       2.848466       4.450785      12.827338      -0.194800      35.376789 0.52151839E+03  0.12615248E+05                                 9.007986                            7.387233       0.106193       2.061243                    0.999400      27.621950      76.197178       0.645290       0.392397      -1.098647       0.058654       0.073632       0.074063       0.119781      -0.024040      -0.029003      -0.009495       0.055270      -0.022419      -0.044755      -0.006128       0.050883             10.068683      12.292636       1.011256       0.330717       8.082191       3.657842       9.831221           0.007878
          227              N       6.176467       8.791824      17.328409      -0.188650      32.571911 0.49615493E+03  0.11870798E+05                                 8.524538                            7.227709       0.071897       2.052013                    0.999415      27.454546      75.690012       0.648378       0.394835      -1.095308      -0.053497      -0.073918      -0.083414       0.123627      -0.033218      -0.017132      -0.029329       0.012908      -0.103956      -0.060483       0.008894       0.051589              9.184631       9.923798       0.316602       2.301428      10.078374       3.003595       7.551721           0.004389
          228              N      13.672027       8.901790       1.080685      -0.191282      34.875804 0.51468858E+03  0.12474015E+05                                 9.112893                            7.479636      -0.115336       1.992767                    0.998408      27.942184      78.481481       0.620007       0.407613      -1.082582       0.063983      -0.046270       0.106656       0.132703       0.014194      -0.040392       0.030463      -0.026436      -0.176224      -0.085207       0.033750       0.051457             10.196058       8.936507      -1.415015       3.794003      11.093746       0.624449      10.557921           0.001513
          229              N       2.001232       6.446084       6.790839      -0.193180      37.011888 0.50336339E+03  0.12068910E+05                                 9.335569                            7.268844       0.052835       2.040291                    0.999464      27.570158      75.722962       0.648992       0.393623      -1.097772      -0.055366       0.037881      -0.106713       0.126048      -0.007330      -0.043550       0.030316      -0.013926      -0.053620      -0.058034       0.003887       0.054147             10.977378       8.938401      -4.377169       2.197639       9.806518      -1.523827      14.187214           0.002111
          230              N      10.612705      12.447440      14.444799      -0.206189      37.663098 0.53814549E+03  0.13151476E+05                                 9.538517                            7.585181      -0.048419       2.009345                    0.998779      28.078931      78.467554       0.625126       0.400925      -1.090141       0.112076       0.074191      -0.021233       0.136074      -0.031308       0.006543       0.029764      -0.058257       0.100552      -0.063084       0.006738       0.056345             11.157522       9.230920       4.540032      -2.227001      12.938590      -0.076581      11.303056           0.010909
          231              N       8.370618      10.000822      13.922289      -0.194800      35.376740 0.52151743E+03  0.12615219E+05                                 9.007978                            7.387226       0.106197       2.061245                    0.999400      27.621924      76.197077       0.645290       0.392397      -1.098647      -0.073336      -0.059024      -0.074063       0.119781      -0.024317      -0.009349      -0.029050      -0.054784      -0.022419      -0.044755      -0.006128       0.050883             10.068673       8.072100       0.989994       3.656123      12.302712       0.349136       9.831207           0.007878
          232              N       4.046397       6.650998       9.421219      -0.188649      32.571798 0.49615256E+03  0.11870726E+05                                 8.524517                            7.227691       0.071901       2.052015                    0.999414      27.454489      75.689791       0.648379       0.394835      -1.095308       0.073647       0.053869       0.083414       0.123627      -0.033281      -0.029243      -0.017279      -0.012239      -0.103956      -0.060483       0.008894       0.051589              9.184607      10.075156       0.317359       2.991953       9.926966       2.316520       7.551699           0.004389

******************************************************
Auxiliary information for the entire system
The total spin magnetic moment of the unit cell is   7.681626
The total net atomic charge of the unit cell is   -0.000001
Accuracy of reproducing the electrostatic potential in the unit cell:
  The inner radius (bohr) =    5.0000
  The outer radius (bohr) =   12.0000
  Valid grid points have density less than (e/(bohr^3)) =    0.0001
  The number of valid grid points were=       122524
  The rms potential error without charges in kcal/mol is=      3.95484
  The rms potential error with partial charges in kcal/mol is=      1.82141
  The RRMSE value at monopole order=      0.46055
  The rms potential error with partial charges and cloud penetration in kcal/mol is=      1.81023
  The RRMSE value at monopole order with cloud penetration is=      0.45773
  The rms potential error with partial charges and atomic dipoles in kcal/mol is=      0.62254
  The RRMSE value at dipole order=      0.15741
  The rms potential error with partial charges, atomic dipoles and cloud penetration in kcal/mol is=      0.60777
  The RRMSE value at dipole order with cloud penetration=      0.15368

******************************************************
The electron densities and ab initio electrostatic potential were computed in VASP using the PBE functional and
projector augmented wave method. See the main text of the journal article for a description of computational details.
The atomic charges, dipoles, and quadrupoles were computed with the DDEC6 method as described in
(a) T. A. Manz and N. Gabaldon Limas, RSC Adv. 6 (2016) 47771-47801 DOI: 10.1039/c6ra04656h
(b) N. Gabaldon Limas and T. A. Manz, RSC Adv. 8 (2018) 2678-2707 DOI: 10.1039/c7ra11829e.
For each atom in the material, the electron cloud parameters were fit to the spherically averaged atom-in-material
electron density using radial positions for which this density was between 10^-4 and 10^-2 electrons per cubic bohr.
The polarizabilities, dispersion coefficients, and quantum Drude oscillator (QDO) parameters were fit using the MCLF method.
The magnetic structure of the system was optimized in VASP from the default ferromagnetic initial guess using spin polarization.
The atomic spin moments (ASMs) were computed on this optimized magnetic structure using the DDEC6 partition as inputs
to the method of T. A. Manz and D. S. Sholl, J. Chem. Theory Comput. 7 (2011) 4146-4164 DOI: 10.1021/ct200539n.
The RMSE and RRMSE were computed using a uniform grid with Ewald summation.
