# Supplementary material for: A collection of forcefield precursors for metal–organic frameworks
Source: RSC Adv. 2019 Nov 13;9(63):36492–507. doi: 10.1039/c9ra07327b (PMC9075174; doi:10.1039/c9ra07327b)
Supplement: RA-009-C9RA07327B-s4810 [file RA-009-C9RA07327B-s4810.xyz]

  240
jmolscript: load "" {1 1 1} spacegroup "x,y,z" unitcell [{      9.700800     0.000000     0.000000 }, {     -4.850524    20.295935     0.000000 }, {      0.000000    -6.384748    23.912287 }]
Cu    -1.364903    15.875075     0.250840     0.350317
Cu     2.030580     8.276100    22.999077     0.429386
Cu     1.018589    14.297613     2.589222     0.350300
Cu     3.485568     1.228486    11.705304     0.349883
Cu     6.881033     2.442713    12.869354     0.429198
Cu     5.869049     2.805948     9.366921     0.350640
Cu     6.215179    -1.963888    23.661447     0.350317
Cu     2.819696     5.635087     0.913210     0.429386
Cu     3.831687    -0.386426    21.323065     0.350303
Cu     1.364708    12.682701    12.206983     0.349886
Cu    -2.030757    11.468474    11.042933     0.429198
Cu    -1.018773    11.105239    14.545366     0.350642
Mo     1.168069    16.409347     0.957448     0.507902
Mo     6.018548     0.694214    10.998696     0.503615
Mo     3.682207    -2.498160    22.954839     0.507896
Mo    -1.168272    13.216973    12.913591     0.503605
H      5.839793    14.253832     0.934970     0.087287
H      4.866816    12.253007     0.447160     0.126432
H     -2.030445     5.360347    21.564100     0.120974
H     -1.105002     7.322863    22.195385     0.096619
H      2.999437     2.181070    22.738194     0.079850
H      3.738624     4.256694    23.249917     0.130312
H      7.330840     3.177786    21.772137     0.124115
H      6.410247     1.136598    21.298674     0.087070
H      5.492489    16.724921     1.044967     0.078631
H      4.146007    18.505035     1.097574     0.100997
H     -3.043263    13.974192    22.642545     0.111662
H     -1.625966    12.166078    22.786018     0.088836
H      3.439802    10.794238    21.903655     0.077127
H      4.961856    11.439525    20.323053     0.125644
H      5.722424     7.576214    19.665465     0.129559
H      4.130523     7.074047    21.226937     0.088767
H     -1.470744    12.225259    17.365103     0.089212
H     -2.630960    11.742208    19.235044     0.122741
H      6.109485     8.241103    17.616182     0.121410
H     -2.183729     8.767621    15.841890     0.085364
H      0.989446     2.849729    11.021173     0.085232
H      0.016443     4.850554    11.508984     0.128475
H      2.819966     5.358466    14.304330     0.120070
H      3.745436     3.395950    13.673046     0.096875
H     -1.850986     8.537743    13.130237     0.081028
H     -1.111772     6.462119    12.618514     0.129307
H      2.480425     7.541027    14.096293     0.121803
H      1.559806     9.582215    14.569756     0.087635
H      0.642173     0.378640    10.911177     0.077323
H      8.996513    -1.401474    10.858570     0.099037
H      1.807257    -3.255379    13.225886     0.113271
H      3.224533    -1.447265    13.082412     0.087047
H      8.290281    -0.075425    13.964776     0.077786
H      0.111538    -0.720712    15.545378     0.126198
H      0.872056     3.142599    16.202966     0.127568
H     -0.719846     3.644766    14.641493     0.088147
H      3.379738    -1.506446    18.503328     0.086642
H      2.219522    -1.023395    16.633387     0.123246
H      1.259119     2.477710    18.252249     0.122656
H      2.666705     1.951192    20.026540     0.084120
H     -0.989517    -0.342645    22.977317     0.087286
H     -0.016540     1.658180    23.465127     0.126432
H      6.880721     8.550840     2.348187     0.120974
H      5.955278     6.588324     1.716902     0.096619
H      1.850839    11.730117     1.174093     0.079850
H      1.111652     9.654493     0.662370     0.130312
H     -2.480564    10.733401     2.140150     0.124115
H     -1.559971    12.774589     2.613613     0.087070
H     -0.642213    -2.813734    22.867320     0.078631
H      0.704269    -4.593848    22.814713     0.100997
H      7.893539    -0.063005     1.269742     0.111662
H      6.476242     1.745109     1.126269     0.088835
H      1.410474     3.116949     2.008632     0.077127
H     -0.111580     2.471662     3.589234     0.125644
H     -0.872148     6.334973     4.246822     0.129560
H      0.719753     6.837140     2.685350     0.088767
H      6.321020     1.685928     6.547184     0.089213
H      7.481236     2.168979     4.677243     0.122741
H     -1.259209     5.670084     6.296105     0.121410
H      7.034005     5.143566     8.070397     0.085364
H      3.860830    11.061458    12.891114     0.085232
H      4.833833     9.060633    12.403303     0.128475
H      2.030310     8.552721     9.607957     0.120070
H      1.104840    10.515237    10.239241     0.096875
H      6.701262     5.373444    10.782050     0.081028
H      5.962048     7.449068    11.293773     0.129307
H      2.369851     6.370160     9.815994     0.121803
H      3.290470     4.328972     9.342531     0.087634
H      4.208103    13.532547    13.001110     0.077324
H     -4.146237    15.312661    13.053717     0.099037
H      3.043019    17.166566    10.686401     0.113271
H      1.625743    15.358452    10.829875     0.087047
H     -3.440005    13.986612     9.947511     0.077786
H      4.738738    14.631899     8.366909     0.126198
H      3.978220    10.768588     7.709321     0.127568
H      5.570122    10.266421     9.270794     0.088147
H      1.470538    15.417633     5.408959     0.086642
H      2.630754    14.934582     7.278900     0.123245
H      3.591157    11.433477     5.660038     0.122655
H      2.183571    11.959995     3.885747     0.084120
C      6.237530    13.718936     0.286947     0.084833
C      5.638999    12.512676    -0.002391    -0.178251
C      6.195831     5.307926    22.946231     0.106023
C     -2.401990     5.833180    22.274295    -0.179830
C     -1.862633     7.022023    22.642545     0.086206
C      3.878328     2.400262    22.525374     0.095681
C      4.314856     3.648323    22.848190    -0.175934
C      5.631253     4.001425    22.573199     0.101448
C      6.437397     3.008062    21.973001    -0.189022
C      5.868938     1.785912    21.688444     0.081448
C     -3.917291    17.495464     0.609763     0.100014
C      4.950204    18.552586     0.633676    -0.192079
C     -4.412044    19.664909    -0.014347     0.110471
C     -3.270258    13.253493    23.182962    -0.198752
C     -2.431133    12.143694    23.249917     0.072890
C      3.899625    10.135317    21.437365     0.088941
C      4.813439    10.537590    20.485656    -0.193661
C      5.508024     9.565711    19.773070     0.111447
C      5.257750     8.262225    20.091104    -0.184813
C      4.309012     7.970303    21.047595     0.099264
C     -1.895634    11.401290    17.410536     0.077395
C     -2.608643    11.125503    18.539196    -0.189964
C     -3.309034     9.914386    18.658758     0.105162
C     -3.151874     9.062975    17.609008    -0.182127
C     -2.329246     9.406660    16.504260     0.091127
C      1.293048     5.456770    21.841483     0.302977
C      1.387175     3.384625    11.669196     0.086795
C      0.788627     4.590885    11.958535    -0.182248
C      1.345447     5.410887    12.922200     0.106798
C      2.448430     4.885633    13.594135    -0.178298
C      2.987802     3.696790    13.225886     0.082683
C     -0.972093     8.318551    13.343056     0.093893
C     -0.535549     7.070490    13.020240    -0.173265
C      0.780852     6.717388    13.295232     0.101573
C      1.586981     7.710751    13.895430    -0.186897
C      1.018506     8.932901    14.179986     0.083366
C      0.933201    -0.391903    11.346380     0.100110
C      0.099909    -1.449025    11.322468    -0.187611
C      0.438472    -2.561348    11.970491     0.108442
C      1.580255    -2.534680    12.685468    -0.202078
C      2.419368    -1.424881    12.618514     0.078393
C     -0.950706     0.583496    14.431065     0.089258
C     -0.036889     0.181223    15.382774    -0.196914
C      0.657681     1.153102    16.095360     0.110695
C      0.407393     2.456588    15.777327    -0.181368
C     -0.541346     2.748510    14.820835     0.099814
C      2.954838    -0.682477    18.457894     0.082760
C      2.241829    -0.406690    17.329234    -0.192389
C      1.541424     0.804427    17.209673     0.107590
C      1.698570     1.655838    18.259422    -0.184407
C      2.521198     1.312153    19.364170     0.093099
C      6.143462     5.262043    14.026948     0.300556
C     -1.387254     0.192251    23.625340     0.084833
C     -0.788723     7.783259     0.002391    -0.178251
C     -1.345555     8.603261     0.966056     0.106023
C      7.252266     8.078007     1.637992    -0.179831
C      6.712909     6.889164     1.269742     0.086206
C      0.971948    11.510925     1.386913     0.095681
C      0.535420    10.262864     1.064097    -0.175934
C     -0.780977     9.909762     1.339088     0.101448
C     -1.587121    10.903125     1.939286    -0.189022
C     -1.018662    12.125275     2.223843     0.081448
C      8.767567    -3.584277    23.302524     0.100014
C     -0.099928    -4.641399    23.278611    -0.192079
C      9.262320     0.631026     0.014347     0.110471
C      8.120534     0.657694     0.729325    -0.198752
C      7.281409     1.767493     0.662370     0.072889
C      0.950651     3.775870     2.474922     0.088941
C      0.036837     3.373597     3.426631    -0.193661
C     -0.657748     4.345476     4.139217     0.111447
C     -0.407474     5.648962     3.821183    -0.184813
C      0.541264     5.940884     2.864692     0.099265
C      6.745910     2.509897     6.501751     0.077396
C      7.458919     2.785684     5.373091    -0.189964
C      8.159310     3.996801     5.253529     0.105162
C      8.002150     4.848212     6.303279    -0.182127
C      7.179522     4.504527     7.408027     0.091128
C      3.557228     8.454417     2.070804     0.302978
C      3.463101    10.526562    12.243091     0.086795
C      4.061649     9.320302    11.953752    -0.182248
C      3.504829     8.500300    10.990087     0.106798
C      2.401846     9.025554    10.318152    -0.178298
C      1.862474    10.214397    10.686401     0.082683
C      5.822369     5.592636    10.569231     0.093894
C      5.385825     6.840697    10.892047    -0.173265
C      4.069424     7.193799    10.617055     0.101573
C      3.263295     6.200436    10.016857    -0.186897
C      3.831770     4.978286     9.732301     0.083366
C      3.917075    14.303090    12.565907     0.100109
C      4.750367    15.360212    12.589819    -0.187611
C      4.411804    16.472535    11.941796     0.108442
C      3.270021    16.445867    11.226819    -0.202078
C      2.430908    15.336068    11.293773     0.078393
C      5.800982    13.327691     9.481222     0.089259
C      4.887165    13.729964     8.529513    -0.196914
C      4.192595    12.758085     7.816927     0.110695
C      4.442883    11.454599     8.134960    -0.181368
C      5.391622    11.162677     9.091452     0.099814
C      1.895438    14.593664     5.454393     0.082760
C      2.608447    14.317877     6.583053    -0.192389
C      3.308852    13.106760     6.702614     0.107589
C      3.151706    12.255349     5.652865    -0.184407
C      2.329078    12.599034     4.548117     0.093099
C     -1.293186     8.649144     9.885339     0.300557
S      0.391524     9.864377    22.751585    -0.553673
S      2.776664    14.840687     1.230287    -0.563321
S     -0.539078    15.921220     2.376642    -0.576615
S      0.776005     4.030665    21.252045    -0.444973
S      5.241995     0.854436    13.116846    -0.552462
S      7.627126     2.262874    10.725856    -0.563094
S      4.311401     1.182341     9.579501    -0.574856
S      5.626399     6.688148    14.616385    -0.444004
S      4.458752     4.046810     1.160702    -0.553667
S      2.073612    -0.929500    22.682000    -0.563324
S      5.389354    -2.010033    21.535645    -0.576618
S      4.074271     9.880522     2.660242    -0.444974
S     -0.391719    13.056751    10.795441    -0.552464
S     -2.776850    11.648313    13.186431    -0.563093
S      0.538875    12.728846    14.332786    -0.574853
S     -0.776123     7.223039     9.295902    -0.444003
N     -2.368051     7.788846    23.622948    -0.192082
N      4.612686     1.475266    21.927567    -0.188295
N     -2.728942    17.436809     0.035868    -0.187099
N      3.636740     8.884086    21.731486    -0.193700
N     -1.760787    10.594700    16.379917    -0.177508
N      1.685923     6.443977    22.250383    -0.483737
N      2.482397     2.929967    12.245482    -0.188452
N     -0.237749     9.243547    13.940863    -0.191444
N      2.121548    -0.333248    11.920275    -0.188074
N     -1.213604     1.834727    14.136944    -0.193190
N      3.089672     0.124113    19.488514    -0.180038
N      6.536351     4.274836    13.618047    -0.481942
N      7.218327     6.122341     0.289339    -0.192081
N      0.237590    12.435921     1.984720    -0.188296
N      7.579218     2.859126    -0.035868    -0.187099
N      1.213536     5.027101     2.180801    -0.193699
N      6.611063     3.316487     7.532370    -0.177509
N      3.164353     7.467210     1.661904    -0.483737
N      2.367879    10.981220    11.666805    -0.188452
N      5.088025     4.667640     9.971424    -0.191444
N      2.728728    14.244435    11.992012    -0.188074
N      6.063880    12.076460     9.775343    -0.193190
N      1.760604    13.787074     4.423773    -0.180040
N     -1.686075     9.636351    10.294240    -0.481942

The following XYZ coordinates are in angstroms. Other properties are in atomic units.
The sperically averaged electron density of each atom fit to a function of the form exp(a - br)
eigen_1, eigen_2 and eigen_3 are the three eigenvalues of traceless quadrupole moment tensor
  atom number  atomic symbol              X              Y              Z     net charge C6 coefficient C8 coefficient C10 coefficient fluctuating dipole atomic polarizability isotropic forcefield polarizability              a              b squared Pearson coefficient          <r^3>          <r^4>         wp_QDO          m_QDO          q_QDO       dipole_x       dipole_y       dipole_z         dipole            Qxy            Qxz            Qyz     Q(x^2-y^2)  Q(3z^2 - R^2)        eigen_1        eigen_2        eigen_3 static polarizability      alpha(xx)      alpha(xy)      alpha(xz)      alpha(yy)      alpha(yz)      alpha(zz) atomic spin moment
            1             Cu      -1.364903      15.875075       0.250840       0.350317      96.630767 0.19812647E+04  0.64198543E+05                                18.381028                           15.465371       0.740942       2.024837                    0.996991      54.283919     151.412789       0.417555       0.452699      -1.104839       0.016169       0.000154       0.008002       0.018042       0.002028      -0.071057      -0.009753       0.025348       0.273514      -0.065874      -0.058105       0.123979             22.315591      29.143265      -3.209567       5.144116      23.663432       0.097865      14.140075           0.000062
            2             Cu       2.030580       8.276100      22.999077       0.429386      88.766136 0.18754578E+04  0.60030642E+05                                17.409998                           15.182039       0.664013       2.006942                    0.998011      53.170956     148.116640       0.415199       0.460876      -1.098281      -0.017878      -0.050122      -0.015949       0.055553      -0.043775       0.067109      -0.003679      -0.040616       0.020778      -0.087636       0.010328       0.077309             19.476463      21.252482       0.691046      -4.988690      18.649478       1.842764      18.527428           0.000662
            3             Cu       1.018589      14.297613       2.589222       0.350300      96.835886 0.19762316E+04  0.64062452E+05                                18.451192                           15.503835       0.690559       2.008481                    0.996990      54.537877     152.679647       0.414256       0.456112      -1.101600      -0.000687       0.003299      -0.015912       0.016265      -0.060991      -0.053220       0.014489       0.112147      -0.145790      -0.070744      -0.053645       0.124389             22.204681      17.731046      -0.726580       6.083530      21.304317      -6.907891      27.578678           0.001851
            4             Cu       3.485568       1.228486      11.705304       0.349883      96.674307 0.19829904E+04  0.64270987E+05                                18.388765                           15.474224       0.736613       2.023496                    0.996994      54.303772     151.507204       0.417334       0.452823      -1.104719       0.017129       0.000690      -0.008198       0.019003      -0.000656       0.071451      -0.008856       0.026597       0.270998      -0.066109      -0.057516       0.123626             22.321995      29.153225       3.210731      -5.146532      23.665806       0.099479      14.146955           0.000228
            5             Cu       6.881033       2.442713      12.869354       0.429198      88.709189 0.18741161E+04  0.59973691E+05                                17.398763                           15.173624       0.669836       2.008670                    0.998069      53.158573     148.038469       0.415459       0.460695      -1.098449      -0.017889       0.048904       0.014408       0.054029       0.042572      -0.066211      -0.001928      -0.041411       0.021995      -0.087110       0.012285       0.074825             19.462786      21.239544      -0.690785       4.983648      18.635624       1.838542      18.513190           0.000603
            6             Cu       5.869049       2.805948       9.366921       0.350640      96.812145 0.19754911E+04  0.64031418E+05                                18.446440                           15.499661       0.695423       2.009936                    0.997025      54.531748     152.646090       0.414369       0.456038      -1.101663       0.001169      -0.004939       0.016606       0.017365       0.058787       0.055593       0.015887       0.113490      -0.145540      -0.070887      -0.054085       0.124972             22.198634      17.723944       0.724217      -6.082618      21.302327      -6.902424      27.569632           0.001772
            7             Cu       6.215179      -1.963888      23.661447       0.350317      96.630837 0.19812664E+04  0.64198619E+05                                18.381044                           15.465384       0.740939       2.024835                    0.996991      54.283936     151.412910       0.417555       0.452699      -1.104838      -0.016169      -0.000154      -0.008002       0.018041       0.002027      -0.071059      -0.009752       0.025348       0.273514      -0.065876      -0.058104       0.123980             22.315612      29.143301      -3.209571       5.144121      23.663449       0.097865      14.140086           0.000069
            8             Cu       2.819696       5.635087       0.913210       0.429386      88.766287 0.18754617E+04  0.60030800E+05                                17.410015                           15.182052       0.664012       2.006942                    0.998011      53.171019     148.116864       0.415199       0.460876      -1.098281       0.017877       0.050122       0.015948       0.055553      -0.043775       0.067109      -0.003678      -0.040615       0.020776      -0.087636       0.010328       0.077308             19.476483      21.252507       0.691046      -4.988698      18.649497       1.842766      18.527446           0.000668
            9             Cu       3.831687      -0.386426      21.323065       0.350303      96.835342 0.19762187E+04  0.64061949E+05                                18.451164                           15.503816       0.690539       2.008477                    0.996990      54.537649     152.679072       0.414255       0.456114      -1.101599       0.000687      -0.003303       0.015912       0.016266      -0.060989      -0.053219       0.014490       0.112142      -0.145792      -0.070743      -0.053643       0.124387             22.204640      17.731019      -0.726576       6.083511      21.304281      -6.907873      27.578620           0.001843
           10             Cu       1.364708      12.682701      12.206983       0.349886      96.674106 0.19829852E+04  0.64270787E+05                                18.388758                           15.474218       0.736603       2.023494                    0.996994      54.303681     151.506995       0.417333       0.452824      -1.104719      -0.017131      -0.000690       0.008198       0.019004      -0.000656       0.071451      -0.008857       0.026598       0.270995      -0.066109      -0.057516       0.123625             22.321986      29.153220       3.210728      -5.146527      23.665792       0.099480      14.146948           0.000227
           11             Cu      -2.030757      11.468474      11.042933       0.429198      88.709397 0.18741213E+04  0.59973895E+05                                17.398774                           15.173632       0.669840       2.008671                    0.998068      53.158675     148.038746       0.415460       0.460694      -1.098449       0.017888      -0.048903      -0.014408       0.054029       0.042572      -0.066211      -0.001926      -0.041414       0.021993      -0.087112       0.012287       0.074825             19.462800      21.239561      -0.690784       4.983653      18.635638       1.838544      18.513200           0.000604
           12             Cu      -1.018773      11.105239      14.545366       0.350642      96.811630 0.19754789E+04  0.64030953E+05                                18.446425                           15.499653       0.695400       2.009930                    0.997025      54.531517     152.645577       0.414368       0.456040      -1.101661      -0.001170       0.004942      -0.016607       0.017366       0.058785       0.055593       0.015889       0.113487      -0.145540      -0.070885      -0.054084       0.124969             22.198610      17.723928       0.724214      -6.082602      21.302306      -6.902412      27.569597           0.001770
           13             Mo       1.168069      16.409347       0.957448       0.507902     340.317590 0.11828698E+05  0.59189430E+06                                36.778942                           33.228903       0.600223       1.689852                    0.999726     125.840769     419.225263       0.349681       0.350047      -1.192597      -0.000090      -0.001093       0.008414       0.008485      -0.147457      -0.018305      -0.139036       0.421685       0.533052      -0.380379       0.158144       0.222235             39.642178      47.614677      -3.040010       0.043712      35.873357      -2.900922      35.438500           1.755586
           14             Mo       6.018548       0.694214      10.998696       0.503615     341.036918 0.11862138E+05  0.59400089E+06                                36.826816                           33.273020       0.601368       1.689558                    0.999719     126.040665     420.077304       0.349486       0.349988      -1.192619       0.001655      -0.001404      -0.008669       0.008936       0.144976       0.017453      -0.137850       0.417926       0.530827      -0.376659       0.155645       0.221014             39.692687      47.675732       3.043058      -0.049905      35.920631      -2.907383      35.481697           1.755233
           15             Mo       3.682207      -2.498160      22.954839       0.507896     340.319894 0.11828798E+05  0.59190039E+06                                36.778998                           33.228950       0.600235       1.689853                    0.999726     125.841676     419.228250       0.349683       0.350045      -1.192599       0.000094       0.001113      -0.008413       0.008487      -0.147458      -0.018298      -0.139053       0.421676       0.533156      -0.380397       0.158124       0.222273             39.642240      47.614775      -3.040019       0.043708      35.873399      -2.900915      35.438546           1.755595
           16             Mo      -1.168272      13.216973      12.913591       0.503605     341.040179 0.11862281E+05  0.59400966E+06                                36.826910                           33.273101       0.601382       1.689559                    0.999719     126.041919     420.081540       0.349487       0.349985      -1.192622      -0.001647       0.001378       0.008665       0.008928       0.144986       0.017460      -0.137849       0.417962       0.530865      -0.376684       0.155664       0.221020             39.692789      47.675865       3.043070      -0.049908      35.920714      -2.907382      35.481789           1.755265
           17              H       5.839793      14.253832       0.934970       0.087287       1.200414 0.88239823E+01  0.88791488E+02                                 1.869023                            1.738707      -0.973649       2.407241                    0.997496       3.635067      10.308581       0.473784       1.284752      -0.708113      -0.021908       0.023971       0.031340       0.045131       0.004668      -0.011288       0.007339      -0.003179       0.003207      -0.016047       0.004373       0.011674              1.921401       1.759341      -0.282986      -0.283587       2.112577       0.422615       1.892285           0.000572
           18              H       4.866816      12.253007       0.447160       0.126432       1.020313 0.73944370E+01  0.72351810E+02                                 1.771711                            1.664078      -1.328901       2.257406                    0.993546       3.764672      11.099090       0.445747       1.404344      -0.681415      -0.030341      -0.006282       0.016461       0.035085       0.003425      -0.008424       0.011438       0.009108      -0.003992      -0.017182       0.004825       0.012357              1.835156       2.236675       0.312075      -0.351827       1.650654      -0.107378       1.618141          -0.000209
           19              H      -2.030445       5.360347      21.564100       0.120974       1.282953 0.10285334E+02  0.10789937E+03                                 1.972035                            1.895030      -1.387780       2.220332                    0.993820       3.811457      11.157792       0.445924       1.309318      -0.702411       0.010682      -0.013701      -0.026832       0.031965       0.012431      -0.002002       0.002743      -0.006547       0.017398      -0.016238       0.006055       0.010182              1.963357       1.846312      -0.112246      -0.294231       1.988239       0.318658       2.055521           0.000019
           20              H      -1.105002       7.322863      22.195385       0.096619       1.202003 0.89248517E+01  0.90591076E+02                                 1.908555                            1.777845      -1.190646       2.310552                    0.995120       3.746333      10.876529       0.454364       1.328061      -0.698167       0.038815       0.010493      -0.025814       0.047782       0.005660      -0.014768       0.003235      -0.001252       0.021943      -0.017309      -0.000086       0.017395              1.978403       2.501358       0.387813      -0.414468       1.741268      -0.180175       1.692584          -0.000021
           21              H       2.999437       2.181070      22.738194       0.079850       1.118225 0.79866679E+01  0.79644762E+02                                 1.873099                            1.718525      -1.393918       2.202952                    0.992329       4.040223      12.014463       0.442932       1.386684      -0.683760      -0.040566      -0.011050       0.016480       0.045158       0.006598      -0.012183       0.011149       0.008484      -0.027581      -0.022614       0.007552       0.015062              1.986774       2.705738       0.324066      -0.278733       1.630373      -0.046458       1.624212           0.000031
           22              H       3.738624       4.256694      23.249917       0.130312       0.875529 0.61954422E+01  0.58171340E+02                                 1.621223                            1.540967      -1.227649       2.314593                    0.994265       3.618936      10.554459       0.453862       1.437293      -0.675450      -0.025903       0.023158       0.014940       0.037822      -0.001821      -0.010647       0.005716       0.001839      -0.043179      -0.019481       0.005165       0.014315              1.650695       1.826029      -0.243005      -0.202814       1.706846       0.188200       1.419211          -0.000003
           23              H       7.330840       3.177786      21.772137       0.124115       1.134941 0.85688922E+01  0.86200361E+02                                 1.831699                            1.737865      -1.386821       2.223758                    0.993159       3.777333      10.960106       0.460663       1.321718      -0.698169       0.031674       0.004657      -0.008737       0.033185      -0.003894      -0.007090       0.009879      -0.003806      -0.023973      -0.014488      -0.000314       0.014802              1.872985       2.450932       0.237684      -0.130135       1.686626      -0.034912       1.481399           0.000009
           24              H       6.410247       1.136598      21.298674       0.087070       1.283385 0.97296025E+01  0.99440502E+02                                 1.894982                            1.783486      -0.987099       2.401582                    0.997409       3.552177       9.862763       0.488835       1.225959      -0.722828       0.029568      -0.030911      -0.019002       0.046807      -0.002786      -0.012825       0.009103       0.009280      -0.034262      -0.019891       0.001128       0.018762              1.918091       1.946305      -0.415747      -0.175080       2.110172       0.312772       1.697798          -0.000095
           25              H       5.492489      16.724921       1.044967       0.078631       1.369418 0.10010078E+02  0.10430169E+03                                 2.067394                            1.869279      -1.162006       2.314380                    0.994903       3.854346      11.245018       0.449066       1.309007      -0.702455      -0.013796      -0.035698       0.020218       0.043283      -0.001605      -0.006889      -0.007242      -0.010986      -0.014763      -0.013030       0.001670       0.011360              2.206843       1.758908       0.187369      -0.131661       3.082992      -0.479370       1.778628           0.000779
           26              H       4.146007      18.505035       1.097574       0.100997       1.619721 0.12905238E+02  0.14420680E+03                                 2.346810                            2.149874      -1.614410       2.095097                    0.991005       4.348697      13.416656       0.408127       1.343048      -0.693501      -0.016267       0.004087       0.017028       0.023902      -0.010193      -0.005150      -0.001499      -0.022985       0.014056      -0.018915       0.005872       0.013043              2.427088       2.875294      -0.190453      -0.575749       2.375933       0.025319       2.030036           0.012609
           27              H      -3.043263      13.974192      22.642545       0.111662       1.498658 0.11689124E+02  0.12718002E+03                                 2.234567                            2.053668      -1.425607       2.202105                    0.991815       4.009583      12.129969       0.416063       1.353038      -0.693553       0.000490       0.019004      -0.022916       0.029775      -0.018095      -0.008501      -0.007787       0.005767       0.020291      -0.025739       0.010402       0.015337              2.324305       1.931335      -0.030408      -0.189299       3.046399      -0.436780       1.995181           0.007296
           28              H      -1.625966      12.166078      22.786018       0.088836       1.434932 0.10865332E+02  0.11540033E+03                                 2.131169                            1.951678      -1.067992       2.362679                    0.996708       3.808828      11.169268       0.438669       1.314633      -0.702658       0.037555       0.001943      -0.025619       0.045503      -0.002859      -0.014798      -0.011418      -0.005025      -0.001918      -0.020656       0.003683       0.016973              2.207654       2.855911      -0.199876      -0.542520       1.861178       0.058724       1.905872           0.001616
           29              H       3.439802      10.794238      21.903655       0.077127       1.517896 0.11618974E+02  0.12545668E+03                                 2.197480                            2.004641      -1.254381       2.265744                    0.993926       3.989717      11.786011       0.437364       1.296990      -0.705229      -0.020508       0.031131       0.016578       0.040799      -0.000051      -0.006950      -0.002497      -0.026066      -0.028768      -0.016002      -0.002065       0.018067              2.298893       2.176661      -0.451350      -0.489140       2.519600       0.609056       2.200417           0.002049
           30              H       4.961856      11.439525      20.323053       0.125644       1.146219 0.85334419E+01  0.83990530E+02                                 1.726660                            1.649287      -0.920071       2.448272                    0.998849       3.268163       8.764026       0.520595       1.195363      -0.730968       0.003396       0.034124      -0.005392       0.034713      -0.003436      -0.012016      -0.000227      -0.020812      -0.020914      -0.019165       0.004534       0.014631              1.744101       1.470087       0.150206      -0.139519       2.213263      -0.095238       1.548954          -0.000122
           31              H       5.722424       7.576214      19.665465       0.129559       1.043520 0.77319722E+01  0.74611886E+02                                 1.652572                            1.592899      -0.851476       2.484080                    0.999401       3.230827       8.716554       0.515788       1.230601      -0.722144       0.018640      -0.027649      -0.015161       0.036630      -0.003762      -0.011890       0.002737      -0.015281      -0.029380      -0.018670       0.003687       0.014983              1.652138       1.540233      -0.244536      -0.261690       1.722800       0.124093       1.693382           0.000063
           32              H       4.130523       7.074047      21.226937       0.088767       1.224487 0.88934488E+01  0.89778050E+02                                 1.901133                            1.749641      -1.041972       2.376168                    0.996941       3.680429      10.496669       0.470053       1.290800      -0.706401      -0.009538      -0.045437       0.005131       0.046710      -0.000238      -0.009714       0.004409      -0.028398      -0.020823      -0.018923       0.000348       0.018575              1.977017       1.682088       0.292434      -0.135969       2.619700      -0.417703       1.629262           0.000015
           33              H      -1.470744      12.225259      17.365103       0.089212       1.479068 0.11117663E+02  0.11753747E+03                                 2.112120                            1.929892      -0.933918       2.429820                    0.998222       3.564094      10.080980       0.461168       1.256272      -0.718072       0.022530       0.038428       0.000428       0.044548       0.012468      -0.007602       0.010792      -0.016710       0.005720      -0.022017       0.004791       0.017227              2.175590       1.931700       0.613288      -0.171608       2.747687      -0.110933       1.847384           0.000587
           34              H      -2.630960      11.742208      19.235044       0.122741       1.099011 0.78205052E+01  0.75413536E+02                                 1.685138                            1.579999      -0.868669       2.469369                    0.999208       3.242677       8.644799       0.530617       1.197045      -0.729735       0.001735       0.022587       0.027071       0.035299       0.010496      -0.006250       0.007405      -0.016885       0.009344      -0.018694       0.004818       0.013876              1.737915       1.396137       0.026851      -0.148784       1.717621       0.444790       2.099988           0.000063
           35              H       6.109485       8.241103      17.616182       0.121410       1.230404 0.95762404E+01  0.98541401E+02                                 1.905656                            1.817194      -1.290864       2.270121                    0.994455       3.732071      10.770115       0.460303       1.293120      -0.705608      -0.017699      -0.027528       0.000961       0.032741       0.005050      -0.005121      -0.002178      -0.000783       0.001804      -0.006457      -0.001834       0.008291              1.908218       1.725161       0.406173      -0.161064       2.123629      -0.023597       1.875865           0.000044
           36              H      -2.183729       8.767621      15.841890       0.085364       1.389704 0.10001028E+02  0.10456626E+03                                 2.096235                            1.871254      -1.474784       2.164448                    0.992307       4.064163      12.020561       0.446177       1.312961      -0.699358       0.008291      -0.030079      -0.028062       0.041964      -0.002938      -0.004708       0.002166      -0.002731      -0.000687      -0.005571      -0.000971       0.006542              2.248571       1.764107      -0.170658      -0.462648       2.148214       0.762324       2.833392           0.000031
           37              H       0.989446       2.849729      11.021173       0.085232       1.201057 0.88239730E+01  0.88727295E+02                                 1.863820                            1.734142      -0.952140       2.414808                    0.997722       3.633730      10.276807       0.476625       1.278016      -0.709557      -0.022842      -0.025091      -0.032313       0.046856      -0.004672       0.010571       0.007048      -0.003034       0.002849      -0.015307       0.004417       0.010891              1.915902       1.754477       0.281834       0.282445       2.106085       0.420853       1.887146           0.000574
           38              H       0.016443       4.850554      11.508984       0.128475       1.013128 0.73315246E+01  0.71580883E+02                                 1.763471                            1.657103      -1.320204       2.262250                    0.993737       3.748471      11.038205       0.446650       1.404546      -0.681413      -0.030172       0.006406      -0.015400       0.034475      -0.003210       0.008842       0.010949       0.009097      -0.003107      -0.016803       0.004147       0.012656              1.826213       2.224123      -0.309266       0.348623       1.643372      -0.106297       1.611143          -0.000208
           39              H       2.819966       5.358466      14.304330       0.120070       1.285295 0.10309822E+02  0.10823838E+03                                 1.975900                            1.898453      -1.381822       2.222863                    0.993818       3.816908      11.183997       0.445037       1.310931      -0.702079       0.010522       0.014421       0.026546       0.031990      -0.012518       0.001990       0.002965      -0.006298       0.017764      -0.016386       0.006120       0.010266              1.967202       1.849579       0.112689       0.295261       1.992244       0.319935       2.059782           0.000019
           40              H       3.745436       3.395950      13.673046       0.096875       1.202423 0.89327624E+01  0.90714969E+02                                 1.911118                            1.780322      -1.205595       2.304997                    0.994884       3.749041      10.896229       0.453284       1.330585      -0.697655       0.038843      -0.010515       0.025266       0.047516      -0.005613       0.014816       0.003429      -0.001512       0.022077      -0.017456       0.000043       0.017413              1.981041       2.504620      -0.388367       0.414736       1.743830      -0.180312       1.694673          -0.000023
           41              H      -1.850986       8.537743      13.130237       0.081028       1.114014 0.79533309E+01  0.79252110E+02                                 1.870847                            1.716837      -1.400282       2.201081                    0.992228       4.034949      12.005446       0.442287       1.389762      -0.683185      -0.040179       0.011082      -0.017192       0.045086      -0.006483       0.011636       0.011340       0.008283      -0.027281      -0.022330       0.007815       0.014515              1.984153       2.701081      -0.323119       0.277944       1.628634      -0.046240       1.622744           0.000031
           42              H      -1.111772       6.462119      12.618514       0.129307       0.879484 0.62276371E+01  0.58533214E+02                                 1.623977                            1.543251      -1.220518       2.316535                    0.994318       3.624775      10.567297       0.454408       1.434106      -0.676012      -0.025903      -0.023628      -0.014548       0.037959       0.001779       0.010758       0.006034       0.002177      -0.043298      -0.019682       0.005131       0.014551              1.653597       1.829477       0.244210       0.203697       1.709882       0.188953       1.421434          -0.000004
           43              H       2.480425       7.541027      14.096293       0.121803       1.140527 0.86223080E+01  0.86876043E+02                                 1.837907                            1.743449      -1.381170       2.225476                    0.993124       3.790140      11.007471       0.459836       1.321984      -0.698106       0.032412      -0.004513       0.008944       0.033925       0.003821       0.007044       0.009884      -0.003664      -0.024704      -0.014650      -0.000101       0.014751              1.879466       2.460463      -0.238990       0.130786       1.692169      -0.035075       1.485767           0.000009
           44              H       1.559806       9.582215      14.569756       0.087635       1.285038 0.97439775E+01  0.99625691E+02                                 1.896569                            1.784742      -0.991901       2.399568                    0.997294       3.553727       9.869450       0.488681       1.225874      -0.722829       0.029542       0.030252       0.019231       0.046451       0.003208       0.012634       0.008948       0.008840      -0.035035      -0.019765       0.001004       0.018761              1.919721       1.947897       0.416659       0.175546       2.112265       0.313457       1.699001          -0.000095
           45              H       0.642173       0.378640      10.911177       0.077323       1.369374 0.10009212E+02  0.10425142E+03                                 2.063951                            1.866651      -1.147036       2.319997                    0.995105       3.854149      11.228493       0.450471       1.305442      -0.703197      -0.014054       0.036553      -0.020662       0.044278       0.001799       0.006569      -0.007062      -0.010945      -0.015459      -0.012818       0.001624       0.011194              2.202797       1.756487      -0.186850       0.131356       3.075893      -0.477805       1.776012           0.000779
           46              H       8.996513      -1.401474      10.858570       0.099037       1.621988 0.12921164E+02  0.14438588E+03                                 2.346363                            2.149219      -1.602259       2.099106                    0.991062       4.348967      13.404375       0.408876       1.340574      -0.694029      -0.016777      -0.004603      -0.017502       0.024678       0.010140       0.004906      -0.001917      -0.022620       0.013071      -0.018578       0.005567       0.013012              2.426631       2.875764       0.190042       0.576382       2.374298       0.025302       2.029832           0.012603
           47              H       1.807257      -3.255379      13.225886       0.113271       1.483083 0.11547335E+02  0.12525764E+03                                 2.219680                            2.041775      -1.346926       2.238450                    0.992582       3.989234      12.051118       0.417079       1.353834      -0.693434       0.000332      -0.018726       0.022074       0.028949       0.017768       0.008552      -0.008157       0.006418       0.019762      -0.025634       0.010500       0.015134              2.307954       1.920102       0.030705       0.187180       3.021249      -0.431012       1.982513           0.007247
           48              H       3.224533      -1.447265      13.082412       0.087047       1.454668 0.11043807E+02  0.11783761E+03                                 2.155691                            1.971455      -1.149599       2.325504                    0.995836       3.834387      11.289845       0.434966       1.319733      -0.701603       0.037961      -0.001499       0.025259       0.045621       0.002233       0.015497      -0.011607      -0.005376      -0.002711      -0.021134       0.003305       0.017828              2.234307       2.895727       0.204060       0.553671       1.880704       0.059819       1.926490           0.001637
           49              H       8.290281      -0.075425      13.964776       0.077786       1.513224 0.11576772E+02  0.12490559E+03                                 2.194590                            2.002243      -1.257929       2.265264                    0.993982       3.983924      11.770021       0.437154       1.298606      -0.704906      -0.020190      -0.031485      -0.015980       0.040673      -0.000158       0.007282      -0.002279      -0.025625      -0.027238      -0.016041      -0.001532       0.017572              2.295769       2.173924       0.450341       0.488086       2.515924       0.607618       2.197460           0.002047
           50              H       0.111538      -0.720712      15.545378       0.126198       1.141587 0.84912529E+01  0.83475779E+02                                 1.722474                            1.645599      -0.922446       2.447725                    0.998833       3.261942       8.743498       0.520967       1.195934      -0.730846       0.003370      -0.034101       0.005330       0.034679       0.003718       0.011667      -0.000091      -0.020665      -0.020522      -0.018769       0.004131       0.014638              1.739815       1.467099      -0.149531       0.139001       2.206724      -0.094814       1.545622          -0.000121
           51              H       0.872056       3.142599      16.202966       0.127568       1.050025 0.77934162E+01  0.75359571E+02                                 1.660003                            1.599679      -0.857702       2.480581                    0.999320       3.242243       8.758551       0.514430       1.231314      -0.721984       0.019079       0.028311       0.015559       0.037518       0.003857       0.011309       0.002822      -0.015336      -0.029629      -0.018163       0.003143       0.015020              1.659612       1.546863       0.246378       0.263654       1.730875       0.125030       1.701097           0.000064
           52              H      -0.719846       3.644766      14.641493       0.088147       1.227626 0.89203280E+01  0.90114779E+02                                 1.904136                            1.752079      -1.036528       2.378232                    0.996990       3.684686      10.511643       0.469821       1.290500      -0.706462      -0.010620       0.045653      -0.005025       0.047140       0.000985       0.009510       0.004289      -0.028425      -0.020492      -0.018635       0.000025       0.018610              1.980285       1.684452      -0.293346       0.136362       2.624949      -0.418947       1.631454           0.000015
           53              H       3.379738      -1.506446      18.503328       0.086642       1.492811 0.11237474E+02  0.11910508E+03                                 2.123811                            1.939224      -0.935229       2.427658                    0.998163       3.579401      10.132135       0.460496       1.254927      -0.718372       0.023088      -0.039575      -0.000121       0.045818      -0.012301       0.007130       0.010850      -0.016247       0.005545      -0.021517       0.004341       0.017176              2.188168       1.941980      -0.619460       0.173201       2.766017      -0.112186       1.856508           0.000590
           54              H       2.219522      -1.023395      16.633387       0.123246       1.096545 0.78022849E+01  0.75217660E+02                                 1.685355                            1.580375      -0.873963       2.468870                    0.999167       3.238438       8.641225       0.529271       1.200411      -0.728993       0.001756      -0.022656      -0.026964       0.035263      -0.010394       0.005876       0.007299      -0.016476       0.009368      -0.018263       0.004563       0.013700              1.738022       1.396393      -0.026942       0.148758       1.717744       0.444442       2.099930           0.000064
           55              H       1.259119       2.477710      18.252249       0.122656       1.226719 0.95474488E+01  0.98248765E+02                                 1.908921                            1.820038      -1.300203       2.267847                    0.994194       3.729556      10.790858       0.457469       1.301083      -0.703970      -0.017893       0.027432      -0.000871       0.032763      -0.004422       0.005240      -0.002161      -0.000651       0.002075      -0.006113      -0.001854       0.007967              1.911604       1.727936      -0.407356       0.161529       2.127662      -0.023692       1.879214           0.000043
           56              H       2.666705       1.951192      20.026540       0.084120       1.384811 0.99556608E+01  0.10387291E+03                                 2.082719                            1.860679      -1.446039       2.175337                    0.992601       4.050883      11.930826       0.450163       1.304080      -0.701225       0.008889       0.030570       0.028508       0.042734       0.002778       0.004407       0.002027      -0.002847      -0.000647      -0.005305      -0.000841       0.006145              2.232972       1.753680       0.168713       0.457530       2.133789       0.754170       2.811448           0.000032
           57              H      -0.989517      -0.342645      22.977317       0.087286       1.200419 0.88240237E+01  0.88792017E+02                                 1.869028                            1.738711      -0.973654       2.407238                    0.997496       3.635076      10.308616       0.473783       1.284753      -0.708113       0.021908      -0.023971      -0.031340       0.045131       0.004669      -0.011288       0.007339      -0.003179       0.003207      -0.016047       0.004373       0.011674              1.921407       1.759346      -0.282987      -0.283588       2.112584       0.422617       1.892290           0.000571
           58              H      -0.016540       1.658180      23.465127       0.126432       1.020312 0.73944330E+01  0.72351758E+02                                 1.771710                            1.664077      -1.328900       2.257407                    0.993546       3.764671      11.099085       0.445747       1.404343      -0.681415       0.030341       0.006282      -0.016461       0.035085       0.003425      -0.008424       0.011438       0.009108      -0.003992      -0.017182       0.004825       0.012357              1.835156       2.236674       0.312075      -0.351827       1.650653      -0.107378       1.618140          -0.000209
           59              H       6.880721       8.550840       2.348187       0.120974       1.282953 0.10285329E+02  0.10789931E+03                                 1.972035                            1.895030      -1.387781       2.220332                    0.993820       3.811456      11.157791       0.445923       1.309318      -0.702411      -0.010682       0.013701       0.026832       0.031965       0.012431      -0.002002       0.002743      -0.006547       0.017398      -0.016238       0.006055       0.010182              1.963357       1.846312      -0.112246      -0.294231       1.988239       0.318658       2.055521           0.000020
           60              H       5.955278       6.588324       1.716902       0.096619       1.202003 0.89248566E+01  0.90591135E+02                                 1.908555                            1.777845      -1.190646       2.310551                    0.995120       3.746334      10.876531       0.454364       1.328061      -0.698168      -0.038815      -0.010493       0.025814       0.047782       0.005660      -0.014768       0.003235      -0.001252       0.021943      -0.017309      -0.000086       0.017395              1.978403       2.501358       0.387813      -0.414468       1.741268      -0.180175       1.692584          -0.000021
           61              H       1.850839      11.730117       1.174093       0.079850       1.118225 0.79866711E+01  0.79644797E+02                                 1.873099                            1.718525      -1.393918       2.202952                    0.992329       4.040223      12.014461       0.442932       1.386683      -0.683760       0.040566       0.011050      -0.016480       0.045158       0.006598      -0.012183       0.011149       0.008484      -0.027581      -0.022614       0.007552       0.015062              1.986774       2.705738       0.324066      -0.278733       1.630373      -0.046458       1.624212           0.000031
           62              H       1.111652       9.654493       0.662370       0.130312       0.875529 0.61954422E+01  0.58171340E+02                                 1.621223                            1.540967      -1.227649       2.314593                    0.994265       3.618936      10.554459       0.453862       1.437293      -0.675450       0.025903      -0.023158      -0.014940       0.037822      -0.001821      -0.010647       0.005716       0.001839      -0.043179      -0.019481       0.005165       0.014315              1.650695       1.826029      -0.243005      -0.202814       1.706847       0.188200       1.419211          -0.000003
           63              H      -2.480564      10.733401       2.140150       0.124115       1.134941 0.85688927E+01  0.86200360E+02                                 1.831699                            1.737865      -1.386821       2.223758                    0.993159       3.777333      10.960103       0.460663       1.321717      -0.698169      -0.031674      -0.004657       0.008737       0.033185      -0.003894      -0.007090       0.009879      -0.003806      -0.023973      -0.014488      -0.000314       0.014802              1.872985       2.450931       0.237684      -0.130135       1.686625      -0.034912       1.481399           0.000010
           64              H      -1.559971      12.774589       2.613613       0.087070       1.283387 0.97296209E+01  0.99440732E+02                                 1.894983                            1.783488      -0.987102       2.401581                    0.997409       3.552180       9.862772       0.488835       1.225958      -0.722828      -0.029568       0.030911       0.019002       0.046807      -0.002786      -0.012826       0.009103       0.009280      -0.034262      -0.019891       0.001128       0.018762              1.918093       1.946306      -0.415747      -0.175080       2.110174       0.312773       1.697799          -0.000094
           65              H      -0.642213      -2.813734      22.867320       0.078631       1.369419 0.10010089E+02  0.10430185E+03                                 2.067396                            1.869281      -1.162008       2.314379                    0.994903       3.854349      11.245033       0.449065       1.309008      -0.702454       0.013796       0.035698      -0.020218       0.043283      -0.001605      -0.006889      -0.007242      -0.010985      -0.014763      -0.013030       0.001670       0.011360              2.206845       1.758909       0.187369      -0.131661       3.082996      -0.479371       1.778630           0.000777
           66              H       0.704269      -4.593848      22.814713       0.100997       1.619727 0.12905293E+02  0.14420755E+03                                 2.346814                            2.149878      -1.614415       2.095094                    0.991005       4.348706      13.416686       0.408127       1.343046      -0.693501       0.016267      -0.004088      -0.017029       0.023902      -0.010193      -0.005150      -0.001499      -0.022985       0.014057      -0.018916       0.005873       0.013043              2.427092       2.875299      -0.190453      -0.575751       2.375937       0.025320       2.030039           0.012608
           67              H       7.893539      -0.063005       1.269742       0.111662       1.498660 0.11689148E+02  0.12718036E+03                                 2.234570                            2.053671      -1.425609       2.202104                    0.991815       4.009586      12.129985       0.416063       1.353038      -0.693552      -0.000490      -0.019004       0.022916       0.029774      -0.018095      -0.008501      -0.007787       0.005768       0.020290      -0.025739       0.010402       0.015337              2.324308       1.931337      -0.030408      -0.189299       3.046404      -0.436781       1.995183           0.007297
           68              H       6.476242       1.745109       1.126269       0.088835       1.434936 0.10865367E+02  0.11540081E+03                                 2.131173                            1.951682      -1.067996       2.362677                    0.996708       3.808834      11.169293       0.438669       1.314634      -0.702658      -0.037555      -0.001943       0.025619       0.045503      -0.002859      -0.014798      -0.011418      -0.005025      -0.001918      -0.020656       0.003683       0.016973              2.207658       2.855918      -0.199877      -0.542522       1.861182       0.058724       1.905876           0.001617
           69              H       1.410474       3.116949       2.008632       0.077127       1.517902 0.11619029E+02  0.12545741E+03                                 2.197485                            2.004645      -1.254387       2.265740                    0.993926       3.989726      11.786043       0.437364       1.296989      -0.705229       0.020508      -0.031131      -0.016578       0.040799      -0.000051      -0.006950      -0.002497      -0.026067      -0.028769      -0.016002      -0.002065       0.018067              2.298898       2.176665      -0.451352      -0.489142       2.519606       0.609057       2.200422           0.002050
           70              H      -0.111580       2.471662       3.589234       0.125644       1.146221 0.85334692E+01  0.83990880E+02                                 1.726665                            1.649291      -0.920072       2.448272                    0.998849       3.268166       8.764043       0.520594       1.195364      -0.730968      -0.003396      -0.034123       0.005392       0.034713      -0.003436      -0.012016      -0.000226      -0.020812      -0.020914      -0.019165       0.004534       0.014631              1.744106       1.470091       0.150207      -0.139519       2.213269      -0.095238       1.548957          -0.000119
           71              H      -0.872148       6.334973       4.246822       0.129560       1.043519 0.77319725E+01  0.74611894E+02                                 1.652572                            1.592899      -0.851476       2.484080                    0.999401       3.230827       8.716556       0.515788       1.230602      -0.722144      -0.018640       0.027649       0.015161       0.036630      -0.003762      -0.011890       0.002737      -0.015281      -0.029380      -0.018670       0.003687       0.014983              1.652138       1.540233      -0.244536      -0.261690       1.722800       0.124093       1.693382           0.000064
           72              H       0.719753       6.837140       2.685350       0.088767       1.224486 0.88934437E+01  0.89777992E+02                                 1.901133                            1.749641      -1.041972       2.376168                    0.996941       3.680428      10.496668       0.470053       1.290801      -0.706401       0.009538       0.045437      -0.005131       0.046710      -0.000238      -0.009714       0.004409      -0.028398      -0.020823      -0.018923       0.000348       0.018575              1.977017       1.682088       0.292434      -0.135969       2.619700      -0.417703       1.629262           0.000016
           73              H       6.321020       1.685928       6.547184       0.089213       1.479064 0.11117629E+02  0.11753699E+03                                 2.112114                            1.929887      -0.933919       2.429819                    0.998222       3.564091      10.080959       0.461170       1.256270      -0.718072      -0.022530      -0.038428      -0.000428       0.044548       0.012468      -0.007601       0.010792      -0.016710       0.005720      -0.022017       0.004791       0.017227              2.175584       1.931695       0.613285      -0.171607       2.747678      -0.110932       1.847378           0.000591
           74              H       7.481236       2.168979       4.677243       0.122741       1.099011 0.78205071E+01  0.75413549E+02                                 1.685137                            1.579999      -0.868669       2.469369                    0.999208       3.242678       8.644798       0.530618       1.197043      -0.729735      -0.001735      -0.022587      -0.027071       0.035298       0.010496      -0.006250       0.007405      -0.016885       0.009344      -0.018694       0.004818       0.013876              1.737915       1.396137       0.026851      -0.148784       1.717621       0.444790       2.099987           0.000065
           75              H      -1.259209       5.670084       6.296105       0.121410       1.230405 0.95762490E+01  0.98541511E+02                                 1.905657                            1.817195      -1.290864       2.270120                    0.994455       3.732073      10.770122       0.460303       1.293120      -0.705608       0.017699       0.027528      -0.000961       0.032741       0.005050      -0.005121      -0.002178      -0.000783       0.001804      -0.006457      -0.001834       0.008291              1.908219       1.725162       0.406173      -0.161064       2.123630      -0.023597       1.875866           0.000045
           76              H       7.034005       5.143566       8.070397       0.085364       1.389704 0.10001038E+02  0.10456640E+03                                 2.096237                            1.871256      -1.474785       2.164447                    0.992307       4.064166      12.020578       0.446176       1.312963      -0.699358      -0.008291       0.030079       0.028062       0.041964      -0.002938      -0.004708       0.002166      -0.002731      -0.000688      -0.005571      -0.000971       0.006542              2.248574       1.764109      -0.170658      -0.462648       2.148216       0.762325       2.833396           0.000032
           77              H       3.860830      11.061458      12.891114       0.085232       1.201061 0.88240109E+01  0.88727778E+02                                 1.863825                            1.734146      -0.952146       2.414806                    0.997722       3.633738      10.276838       0.476624       1.278016      -0.709557       0.022842       0.025091       0.032313       0.046855      -0.004672       0.010570       0.007048      -0.003034       0.002849      -0.015307       0.004417       0.010890              1.915907       1.754481       0.281835       0.282446       2.106090       0.420855       1.887150           0.000574
           78              H       4.833833       9.060633      12.403303       0.128475       1.013127 0.73315174E+01  0.71580801E+02                                 1.763471                            1.657103      -1.320203       2.262250                    0.993737       3.748470      11.038204       0.446650       1.404547      -0.681412       0.030172      -0.006406       0.015400       0.034475      -0.003210       0.008842       0.010949       0.009098      -0.003108      -0.016803       0.004147       0.012656              1.826212       2.224122      -0.309266       0.348623       1.643372      -0.106297       1.611143          -0.000209
           79              H       2.030310       8.552721       9.607957       0.120070       1.285295 0.10309821E+02  0.10823838E+03                                 1.975900                            1.898453      -1.381822       2.222863                    0.993818       3.816908      11.183999       0.445037       1.310931      -0.702079      -0.010522      -0.014421      -0.026546       0.031990      -0.012518       0.001990       0.002965      -0.006298       0.017764      -0.016386       0.006120       0.010266              1.967202       1.849580       0.112689       0.295261       1.992244       0.319935       2.059782           0.000020
           80              H       1.104840      10.515237      10.239241       0.096875       1.202421 0.89327466E+01  0.90714765E+02                                 1.911116                            1.780320      -1.205594       2.304997                    0.994884       3.749038      10.896216       0.453284       1.330585      -0.697655      -0.038843       0.010515      -0.025267       0.047516      -0.005613       0.014816       0.003429      -0.001513       0.022077      -0.017456       0.000043       0.017413              1.981039       2.504617      -0.388367       0.414735       1.743829      -0.180311       1.694671          -0.000023
           81              H       6.701262       5.373444      10.782050       0.081028       1.114013 0.79533279E+01  0.79252075E+02                                 1.870847                            1.716837      -1.400282       2.201081                    0.992228       4.034948      12.005444       0.442287       1.389763      -0.683185       0.040179      -0.011082       0.017192       0.045086      -0.006483       0.011636       0.011340       0.008283      -0.027281      -0.022330       0.007815       0.014515              1.984153       2.701081      -0.323119       0.277944       1.628633      -0.046240       1.622744           0.000031
           82              H       5.962048       7.449068      11.293773       0.129307       0.879484 0.62276380E+01  0.58533223E+02                                 1.623976                            1.543251      -1.220517       2.316535                    0.994318       3.624775      10.567296       0.454408       1.434106      -0.676013       0.025903       0.023628       0.014548       0.037959       0.001779       0.010758       0.006034       0.002177      -0.043298      -0.019682       0.005131       0.014551              1.653597       1.829477       0.244210       0.203697       1.709882       0.188953       1.421434          -0.000004
           83              H       2.369851       6.370160       9.815994       0.121803       1.140527 0.86223073E+01  0.86876032E+02                                 1.837906                            1.743449      -1.381170       2.225476                    0.993124       3.790140      11.007470       0.459836       1.321984      -0.698106      -0.032412       0.004513      -0.008944       0.033925       0.003821       0.007044       0.009884      -0.003663      -0.024704      -0.014650      -0.000101       0.014751              1.879466       2.460463      -0.238990       0.130786       1.692169      -0.035075       1.485767           0.000009
           84              H       3.290470       4.328972       9.342531       0.087634       1.285042 0.97440209E+01  0.99626267E+02                                 1.896575                            1.784747      -0.991904       2.399566                    0.997294       3.553734       9.869483       0.488679       1.225876      -0.722829      -0.029542      -0.030252      -0.019231       0.046451       0.003208       0.012634       0.008948       0.008840      -0.035036      -0.019765       0.001004       0.018761              1.919727       1.947903       0.416661       0.175547       2.112272       0.313458       1.699006          -0.000094
           85              H       4.208103      13.532547      13.001110       0.077324       1.369375 0.10009223E+02  0.10425156E+03                                 2.063951                            1.866651      -1.147037       2.319996                    0.995105       3.854152      11.228503       0.450471       1.305441      -0.703197       0.014054      -0.036553       0.020662       0.044278       0.001799       0.006569      -0.007062      -0.010944      -0.015459      -0.012818       0.001624       0.011194              2.202798       1.756487      -0.186850       0.131356       3.075894      -0.477805       1.776012           0.000778
           86              H      -4.146237      15.312661      13.053717       0.099037       1.621991 0.12921202E+02  0.14438642E+03                                 2.346366                            2.149222      -1.602261       2.099104                    0.991062       4.348975      13.404407       0.408876       1.340574      -0.694029       0.016777       0.004603       0.017503       0.024678       0.010141       0.004907      -0.001917      -0.022620       0.013071      -0.018579       0.005567       0.013012              2.426635       2.875769       0.190042       0.576383       2.374302       0.025302       2.029835           0.012602
           87              H       3.043019      17.166566      10.686401       0.113271       1.483084 0.11547350E+02  0.12525784E+03                                 2.219681                            2.041777      -1.346928       2.238449                    0.992582       3.989235      12.051123       0.417079       1.353834      -0.693434      -0.000332       0.018726      -0.022074       0.028948       0.017768       0.008552      -0.008157       0.006418       0.019762      -0.025634       0.010500       0.015134              2.307956       1.920103       0.030705       0.187180       3.021251      -0.431013       1.982514           0.007248
           88              H       1.625743      15.358452      10.829875       0.087047       1.454670 0.11043824E+02  0.11783785E+03                                 2.155693                            1.971457      -1.149601       2.325503                    0.995836       3.834391      11.289863       0.434965       1.319734      -0.701603      -0.037961       0.001499      -0.025259       0.045621       0.002233       0.015497      -0.011607      -0.005376      -0.002712      -0.021134       0.003305       0.017828              2.234310       2.895730       0.204061       0.553671       1.880706       0.059819       1.926492           0.001637
           89              H      -3.440005      13.986612       9.947511       0.077786       1.513229 0.11576824E+02  0.12490629E+03                                 2.194595                            2.002248      -1.257934       2.265262                    0.993982       3.983933      11.770059       0.437153       1.298607      -0.704906       0.020190       0.031485       0.015980       0.040673      -0.000158       0.007282      -0.002279      -0.025625      -0.027239      -0.016041      -0.001532       0.017573              2.295775       2.173929       0.450343       0.488088       2.515931       0.607621       2.197466           0.002047
           90              H       4.738738      14.631899       8.366909       0.126198       1.141585 0.84912353E+01  0.83475548E+02                                 1.722471                            1.645596      -0.922446       2.447725                    0.998833       3.261939       8.743482       0.520968       1.195933      -0.730846      -0.003370       0.034101      -0.005330       0.034679       0.003718       0.011667      -0.000091      -0.020665      -0.020522      -0.018769       0.004131       0.014638              1.739812       1.467097      -0.149530       0.139001       2.206719      -0.094814       1.545619          -0.000120
           91              H       3.978220      10.768588       7.709321       0.127568       1.050025 0.77934189E+01  0.75359608E+02                                 1.660004                            1.599679      -0.857703       2.480581                    0.999320       3.242243       8.758553       0.514430       1.231315      -0.721984      -0.019079      -0.028311      -0.015559       0.037518       0.003857       0.011309       0.002822      -0.015336      -0.029629      -0.018163       0.003143       0.015020              1.659612       1.546864       0.246379       0.263655       1.730876       0.125031       1.701097           0.000065
           92              H       5.570122      10.266421       9.270794       0.088147       1.227626 0.89203284E+01  0.90114782E+02                                 1.904136                            1.752079      -1.036528       2.378232                    0.996990       3.684686      10.511642       0.469822       1.290500      -0.706462       0.010620      -0.045653       0.005025       0.047140       0.000985       0.009510       0.004289      -0.028425      -0.020492      -0.018635       0.000025       0.018610              1.980285       1.684452      -0.293346       0.136362       2.624949      -0.418947       1.631454           0.000015
           93              H       1.470538      15.417633       5.408959       0.086642       1.492812 0.11237482E+02  0.11910517E+03                                 2.123810                            1.939223      -0.935232       2.427656                    0.998162       3.579403      10.132137       0.460497       1.254925      -0.718372      -0.023088       0.039575       0.000121       0.045818      -0.012301       0.007130       0.010850      -0.016247       0.005544      -0.021517       0.004341       0.017177              2.188168       1.941979      -0.619459       0.173201       2.766016      -0.112186       1.856508           0.000593
           94              H       2.630754      14.934582       7.278900       0.123245       1.096546 0.78022910E+01  0.75217731E+02                                 1.685356                            1.580376      -0.873965       2.468869                    0.999167       3.238439       8.641227       0.529271       1.200411      -0.728993      -0.001756       0.022656       0.026965       0.035263      -0.010394       0.005876       0.007299      -0.016477       0.009368      -0.018263       0.004563       0.013700              1.738023       1.396394      -0.026942       0.148759       1.717745       0.444442       2.099931           0.000065
           95              H       3.591157      11.433477       5.660038       0.122655       1.226719 0.95474484E+01  0.98248759E+02                                 1.908921                            1.820039      -1.300204       2.267847                    0.994194       3.729556      10.790858       0.457469       1.301083      -0.703970       0.017893      -0.027432       0.000871       0.032763      -0.004422       0.005240      -0.002161      -0.000651       0.002075      -0.006113      -0.001854       0.007967              1.911605       1.727936      -0.407356       0.161529       2.127663      -0.023693       1.879215           0.000044
           96              H       2.183571      11.959995       3.885747       0.084120       1.384811 0.99556664E+01  0.10387300E+03                                 2.082722                            1.860681      -1.446041       2.175337                    0.992601       4.050885      11.930841       0.450162       1.304082      -0.701225      -0.008889      -0.030570      -0.028508       0.042734       0.002778       0.004407       0.002028      -0.002847      -0.000647      -0.005305      -0.000841       0.006145              2.232975       1.753682       0.168714       0.457531       2.133791       0.754171       2.811451           0.000032
           97              C       6.237530      13.718936       0.286947       0.084833      25.514934 0.33332413E+03  0.73924022E+04                                 7.729530                            6.228865       0.130644       2.060615                    0.999300      26.413490      75.725056       0.632710       0.436498      -1.043279       0.027036      -0.004336      -0.030027       0.040637      -0.030652       0.001701      -0.009511       0.017671       0.061010      -0.042762       0.014333       0.028429              8.539040       9.116399       2.302631      -1.354124      10.460924       1.385063       6.039797           0.000421
           98              C       5.638999      12.512676      -0.002391      -0.178251      32.453713 0.46579121E+03  0.11198603E+05                                 8.991023                            7.316180      -0.100168       1.946671                    0.997910      30.184175      89.237500       0.591187       0.430932      -1.049715       0.001658       0.008730       0.000527       0.008902      -0.005053       0.004032      -0.004956       0.036914       0.011641      -0.021837       0.003130       0.018707              9.861672       9.902505       2.724072      -1.290110      12.618106       1.935123       7.064405          -0.000115
           99              C       6.195831       5.307926      22.946231       0.106023      33.280974 0.40894271E+03  0.94619597E+04                                 9.199005                            6.878353      -0.058942       2.002794                    0.999428      26.268770      74.755582       0.610168       0.433848      -1.054049       0.006596      -0.004446       0.006295       0.010144      -0.007726       0.004126      -0.000961       0.016328      -0.028290      -0.010209      -0.006419       0.016629             10.863112      10.201830       4.905977      -0.938298      15.586412       1.973105       6.801094           0.001101
          100              C      -2.401990       5.833180      22.274295      -0.179830      31.216485 0.44419631E+03  0.10572378E+05                                 8.759815                            7.125110      -0.049126       1.960285                    0.998705      30.228263      89.441550       0.600439       0.428587      -1.049263       0.003797      -0.000587       0.013214       0.013762      -0.009102       0.010245      -0.002230       0.016942       0.053862      -0.021529      -0.001832       0.023361              9.681257      10.220221       4.079108      -1.406171      11.963137       1.010410       6.860413           0.000215
          101              C      -1.862633       7.022023      22.642545       0.086206      24.824010 0.33970361E+03  0.75852628E+04                                 7.653718                            6.334575      -0.026376       2.011624                    0.998720      26.644278      77.163414       0.619255       0.442962      -1.037317      -0.017236       0.006304       0.043991       0.047666      -0.020424      -0.000452      -0.020665       0.038585       0.052408      -0.042997       0.013824       0.029173              8.274120       8.715274       2.444208      -1.314727       9.771897       1.483502       6.335188           0.000303
          102              C       3.878328       2.400262      22.525374       0.095681      26.795177 0.34838026E+03  0.78533963E+04                                 8.137161                            6.479140      -0.209090       1.949506                    0.998502      27.088760      79.656393       0.601298       0.451869      -1.028856       0.046744      -0.019549      -0.002222       0.050716      -0.007576      -0.001358      -0.018908       0.032964       0.111020      -0.041157      -0.000520       0.041676              9.025941      10.525254       1.640373      -1.048359      10.761438       1.900066       5.791133           0.000121
          103              C       4.314856       3.648323      22.848190      -0.175934      34.908832 0.47531475E+03  0.11506443E+05                                 9.533757                            7.457339      -0.168026       1.922900                    0.998119      30.498419      91.016193       0.576672       0.438751      -1.043108       0.000529      -0.004390       0.003191       0.005453      -0.023361      -0.007660      -0.014827      -0.011552       0.023906      -0.033696       0.009519       0.024177             10.922704      13.780426       3.742200      -0.765586      13.173113       1.563437       5.814574           0.000352
          104              C       5.631253       4.001425      22.573199       0.101448      34.346150 0.40729499E+03  0.93984194E+04                                 9.337204                            6.822500       0.013968       2.023583                    0.999432      26.223835      74.116415       0.619371       0.428558      -1.059077      -0.000446      -0.008000       0.000902       0.008063       0.004306      -0.003157      -0.003504      -0.009387       0.019761      -0.009850       0.000172       0.009678             11.198428      12.385185       4.552504      -0.156505      15.727311       2.234368       5.482788           0.000377
          105              C       6.437397       3.008062      21.973001      -0.189022      32.306457 0.46437171E+03  0.11138768E+05                                 8.907530                            7.268063      -0.010862       1.969354                    0.998661      30.309796      89.055914       0.598593       0.426582      -1.054005      -0.007446      -0.002852       0.006563       0.010327       0.000804      -0.009513      -0.009259       0.019367       0.027889      -0.017802      -0.000986       0.018788              9.642897      10.691655       2.024084      -0.263313      12.681378       2.011389       5.555658           0.000477
          106              C       5.868938       1.785912      21.688444       0.081448      24.992502 0.32376729E+03  0.71156241E+04                                 7.530510                            6.075553       0.148565       2.061574                    0.999578      26.315407      74.663001       0.651863       0.427533      -1.050592      -0.038423       0.005932       0.024016       0.045698      -0.029878      -0.002669      -0.007069       0.017998       0.096258      -0.047908       0.014922       0.032985              8.230381      10.192129       1.754851      -0.210590       9.616147       1.563545       4.882869           0.000041
          107              C      -3.917291      17.495464       0.609763       0.100014      27.450813 0.31701768E+03  0.69569287E+04                                 8.196342                            6.075761       0.116798       2.060265                    0.999389      26.152612      75.066999       0.639180       0.436666      -1.041113       0.042016       0.024016      -0.024008       0.054023       0.031215       0.020742       0.005531      -0.025915       0.090477      -0.051458       0.008427       0.043031             10.047196      10.484824      -3.724002      -1.594656      14.229993      -0.815696       5.426772           0.002483
          108              C       4.950204      18.552586       0.633676      -0.192079      35.709426 0.42199111E+03  0.99663113E+04                                 9.684427                            6.972646      -0.180356       1.915485                    0.998666      30.648754      91.843016       0.600277       0.432039      -1.041867       0.014765       0.004849       0.004547       0.016193      -0.005352       0.005948       0.022147       0.008357       0.106595      -0.032146      -0.011201       0.043346             12.319724      11.129612      -4.799142      -1.755001      19.464824      -1.063319       6.364738           0.009121
          109              C      -4.412044      19.664909      -0.014347       0.110471      35.484708 0.37129550E+03  0.83656997E+04                                 9.581080                            6.487889       0.080882       2.050504                    0.999456      25.505580      71.062451       0.639448       0.425127      -1.061979       0.007236      -0.004981       0.002181       0.009051      -0.004557       0.011291       0.001543       0.006514       0.024539      -0.012613      -0.003290       0.015903             13.584192      12.025129      -7.170388      -2.239080      22.267215      -0.092502       6.460233           0.006760
          110              C      -3.270258      13.253493      23.182962      -0.198752      35.314070 0.44120578E+03  0.10487089E+05                                 9.513843                            7.052939       0.045590       1.983664                    0.999355      30.537462      90.397263       0.609483       0.422796      -1.052476      -0.003488      -0.013845       0.005481       0.015294      -0.009471       0.007358      -0.021166      -0.016703       0.075652      -0.025365      -0.012929       0.038294             11.734065      12.012163      -5.603650      -2.242823      16.516704      -0.379961       6.673328           0.007561
          111              C      -2.431133      12.143694      23.249917       0.072890      28.274215 0.34339273E+03  0.76806357E+04                                 8.321126                            6.305287       0.083070       2.035486                    0.999654      26.974313      77.928765       0.630740       0.434160      -1.043584      -0.023701      -0.026843       0.034418       0.049668       0.009775      -0.011507       0.011258       0.032970       0.094873      -0.037825       0.001492       0.036333              9.968819      10.429270      -3.928663      -1.604282      13.602514      -1.114345       5.874674           0.005385
          112              C       3.899625      10.135317      21.437365       0.088941      25.936184 0.32231067E+03  0.70904893E+04                                 7.769864                            6.073140       0.109509       2.049926                    0.999672      26.406391      75.472911       0.648816       0.429124      -1.047417       0.000392      -0.047223      -0.010521       0.048383      -0.017639       0.036857       0.013400       0.012557      -0.016623      -0.046658       0.006630       0.040028              8.828748       8.119536       0.687824      -4.089994       9.774601      -0.311567       8.592108           0.002115
          113              C       4.813439      10.537590      20.485656      -0.193661      32.140470 0.43093224E+03  0.10106388E+05                                 8.790075                            6.916664       0.274952       2.059784                    0.999741      29.557407      84.800415       0.627341       0.416309      -1.064534      -0.004958      -0.007326       0.001175       0.008923       0.002947       0.006624      -0.005416      -0.036631      -0.038310      -0.019791      -0.005786       0.025577             10.149667       9.494441       0.243758      -5.710093       9.328688       0.154540      11.625872           0.001348
          114              C       5.508024       9.565711      19.773070       0.111447      35.184566 0.38289682E+03  0.86758149E+04                                 9.460506                            6.564501      -0.035538       2.008991                    0.999275      25.639486      71.156591       0.640508       0.422039      -1.066110      -0.005824      -0.003074       0.004930       0.008226       0.010751       0.002203       0.008604       0.016196       0.012447      -0.017713       0.002722       0.014992             12.461067      10.959000       1.335381      -8.403790       9.773821      -2.188272      16.650380           0.003925
          115              C       5.257750       8.262225      20.091104      -0.184813      31.676117 0.42331712E+03  0.98809858E+04                                 8.708108                            6.856553       0.234541       2.052700                    0.999763      29.159506      83.388129       0.630078       0.416464      -1.064721      -0.002467       0.002728       0.002698       0.004562      -0.014311       0.004099       0.020712      -0.002371       0.002995      -0.026912       0.002989       0.023923             10.077121       9.076450       1.585094      -5.249539       9.803240      -2.903273      11.351673           0.002500
          116              C       4.309012       7.970303      21.047595       0.099264      25.673827 0.32380979E+03  0.71073408E+04                                 7.707359                            6.080636       0.111356       2.055318                    0.999586      25.929578      73.202223       0.651703       0.428193      -1.051583      -0.018479       0.044210       0.006061       0.048298       0.005281       0.040779       0.005733      -0.006697      -0.028925      -0.045255       0.006236       0.039018              8.767439       8.367325       0.763115      -4.129560       9.349448      -1.437277       8.585545           0.000742
          117              C      -1.895634      11.401290      17.410536       0.077395      27.797869 0.31390902E+03  0.68419288E+04                                 8.062989                            5.940601       0.151927       2.059611                    0.999824      26.208082      73.912505       0.666566       0.421588      -1.054878      -0.003911      -0.047171      -0.026384       0.054190       0.007308       0.029220       0.000381       0.000304      -0.078777      -0.041944       0.010724       0.031221              9.574802       6.879529       1.778161      -4.008810       8.404729       0.585236      13.440147           0.001829
          118              C      -2.608643      11.125503      18.539196      -0.189964      34.633602 0.43143550E+03  0.10105343E+05                                 9.200402                            6.896961       0.232331       2.043649                    0.999758      29.454734      84.022298       0.632470       0.413457      -1.068032       0.003946      -0.015437      -0.002279       0.016095      -0.000307       0.004128       0.030525      -0.016192       0.018020      -0.025652      -0.010584       0.036235             10.950749       8.699986       2.845482      -5.186802       9.195513      -0.780924      14.956748           0.001527
          119              C      -3.309034       9.914386      18.658758       0.105162      36.324690 0.38324369E+03  0.86782883E+04                                 9.627391                            6.540142      -0.040408       2.006492                    0.999295      25.670432      71.023640       0.646274       0.418534      -1.069240       0.003960       0.006754      -0.000581       0.007851      -0.006954      -0.000043      -0.008542      -0.005902      -0.018614      -0.011617      -0.001787       0.013404             12.897997      10.914708       2.900401      -8.255438       8.914126      -1.379564      18.865157           0.005543
          120              C      -3.151874       9.062975      17.609008      -0.182127      36.061108 0.44459848E+03  0.10545837E+05                                 9.628084                            7.082015       0.055946       1.991315                    0.999355      29.967944      87.472221       0.610402       0.423036      -1.056533       0.002964       0.010364      -0.013829       0.017534       0.002867       0.016032      -0.020239       0.006983      -0.055268      -0.034927       0.012300       0.022627             11.989665       9.238493       1.568753      -6.606986       8.333491       0.614651      18.397012           0.001707
          121              C      -2.329246       9.406660      16.504260       0.091127      28.856344 0.34070652E+03  0.75887298E+04                                 8.442720                            6.278657      -0.011970       2.012672                    0.999157      26.481204      75.792296       0.633772       0.433895      -1.046065       0.004743       0.040696       0.017169       0.044423      -0.028077       0.038544       0.005406       0.035090      -0.031747      -0.048381      -0.006460       0.054841             10.227105       7.898370       1.435165      -5.174094       8.653543       0.623983      14.129401           0.002336
          122              C       1.293048       5.456770      21.841483       0.302977      30.904639 0.37987119E+03  0.87174567E+04                                 8.868637                            6.972969      -0.033783       1.991967                    0.999372      26.700009      78.242056       0.556061       0.479988      -1.017294      -0.008528      -0.014257      -0.006153       0.017716      -0.067065      -0.023540      -0.074255       0.141745       0.090047      -0.146756       0.062840       0.083917              9.391995       7.899884       3.339854       1.018208      13.643741       2.816113       6.632361          -0.000153
          123              C       1.387175       3.384625      11.669196       0.086795      25.502351 0.33311753E+03  0.73864475E+04                                 7.727203                            6.227969       0.132525       2.061417                    0.999297      26.402708      75.679482       0.632618       0.436643      -1.043225       0.025481       0.004145       0.028151       0.038196       0.030104      -0.000755      -0.008317       0.016704       0.061833      -0.042157       0.015469       0.026688              8.535430       9.112715      -2.300674       1.353827      10.455050       1.383903       6.038526           0.000424
          124              C       0.788627       4.590885      11.958535      -0.182248      32.579871 0.46831378E+03  0.11275545E+05                                 9.017579                            7.339675      -0.107387       1.943631                    0.997937      30.265152      89.569654       0.589736       0.431368      -1.049349       0.003327      -0.010309      -0.001071       0.010885       0.006193      -0.005615      -0.004699       0.034480       0.018258      -0.021861       0.003282       0.018580              9.889382       9.926772      -2.728662       1.289759      12.657642       1.942827       7.083732          -0.000117
          125              C       1.345447       5.410887      12.922200       0.106798      33.306112 0.40934394E+03  0.94750155E+04                                 9.208000                            6.884936      -0.063898       2.001000                    0.999467      26.288918      74.865237       0.609357       0.434253      -1.053642       0.006163       0.002924      -0.007878       0.010421       0.007121      -0.004481      -0.000223       0.017730      -0.030096      -0.011053      -0.006018       0.017071             10.873670      10.212105      -4.913081       0.938410      15.602760       1.973747       6.806146           0.001097
          126              C       2.448430       4.885633      13.594135      -0.178298      31.149204 0.44297464E+03  0.10535855E+05                                 8.744946                            7.112715      -0.046219       1.961500                    0.998776      30.192478      89.298878       0.601301       0.428275      -1.049473       0.004679       0.000921      -0.010158       0.011222       0.008453      -0.008269      -0.002297       0.016256       0.055561      -0.021022      -0.001194       0.022215              9.664325      10.201152      -4.070018       1.404954      11.940744       1.010077       6.851080           0.000215
          127              C       2.987802       3.696790      13.225886       0.082683      24.916230 0.34134392E+03  0.76318981E+04                                 7.674904                            6.351581      -0.026516       2.010497                    0.998742      26.713940      77.443266       0.618106       0.443203      -1.037063      -0.016289      -0.005017      -0.042704       0.045979       0.021015       0.000448      -0.023079       0.038268       0.053985      -0.044784       0.013491       0.031293              8.297560       8.739606      -2.453952       1.316322       9.801992       1.488924       6.351081           0.000299
          128              C      -0.972093       8.318551      13.343056       0.093893      26.863431 0.34956944E+03  0.78870607E+04                                 8.150162                            6.489554      -0.209654       1.948751                    0.998455      27.137552      79.839244       0.600893       0.451781      -1.028888       0.048045       0.020675       0.004572       0.052504       0.007486      -0.000384      -0.018068       0.033924       0.111372      -0.041084      -0.000388       0.041472              9.040302      10.536959      -1.643097       1.047428      10.782729       1.905469       5.801217           0.000120
          129              C      -0.535549       7.070490      13.020240      -0.173265      34.783889 0.47304278E+03  0.11437424E+05                                 9.511727                            7.439373      -0.169439       1.923549                    0.998170      30.426222      90.737111       0.577397       0.438736      -1.043145      -0.001124       0.004555      -0.002725       0.005426       0.022818       0.009788      -0.015239      -0.009390       0.025063      -0.034487       0.011673       0.022815             10.897268      13.746194      -3.728508       0.764928      13.142596       1.562595       5.803015           0.000349
          130              C       0.780852       6.717388      13.295232       0.101573      34.319747 0.40692919E+03  0.93878599E+04                                 9.333859                            6.820186       0.013657       2.024000                    0.999352      26.206623      74.059167       0.619375       0.428652      -1.059020      -0.000595       0.008704      -0.003113       0.009263      -0.003958       0.003938      -0.003547      -0.010376       0.020176      -0.010324       0.000196       0.010128             11.194312      12.382719      -4.550485       0.156838      15.719287       2.233293       5.480932           0.000376
          131              C       1.586981       7.710751      13.895430      -0.186897      32.304414 0.46429780E+03  0.11137841E+05                                 8.911402                            7.270549      -0.014418       1.968236                    0.998663      30.306904      89.084445       0.598043       0.426942      -1.053661      -0.004258       0.001720      -0.005663       0.007291      -0.001833       0.009991      -0.009519       0.020236       0.021122      -0.017533      -0.001373       0.018905              9.647669      10.701076      -2.027924       0.263351      12.684695       2.011374       5.557238           0.000472
          132              C       1.018506       8.932901      14.179986       0.083366      24.902772 0.32227716E+03  0.70742947E+04                                 7.511582                            6.060339       0.157748       2.065234                    0.999637      26.251228      74.421489       0.652915       0.427362      -1.050759      -0.041897      -0.005478      -0.025704       0.049458       0.028575       0.003207      -0.007832       0.017875       0.094623      -0.046574       0.013944       0.032630              8.209583      10.166503      -1.748455       0.211052       9.590731       1.559904       4.871516           0.000046
          133              C       0.933201      -0.391903      11.346380       0.100110      27.493070 0.31757356E+03  0.69727357E+04                                 8.208910                            6.084800       0.113872       2.058802                    0.999377      26.173807      75.166838       0.638069       0.437199      -1.040712       0.041693      -0.022513       0.025210       0.053672      -0.032271      -0.019682       0.003415      -0.024742       0.092124      -0.052451       0.010818       0.041633             10.063701      10.506293       3.734136       1.597799      14.250609      -0.814291       5.434202           0.002469
          134              C       0.099909      -1.449025      11.322468      -0.187611      35.566080 0.41991275E+03  0.99045896E+04                                 9.658967                            6.955506      -0.170150       1.919182                    0.998655      30.567481      91.528934       0.601034       0.432046      -1.041905       0.014221      -0.004811      -0.005705       0.016060       0.004111      -0.004916       0.020093       0.012529       0.102800      -0.031155      -0.009655       0.040810             12.284303      11.103531       4.782308       1.752795      19.399214      -1.060467       6.350165           0.009075
          135              C       0.438472      -2.561348      11.970491       0.108442      35.510732 0.37153594E+03  0.83721775E+04                                 9.583829                            6.488337       0.074576       2.048864                    0.999401      25.518773      71.095544       0.639692       0.424910      -1.062152       0.005560       0.004178      -0.002357       0.007344       0.005010      -0.012077       0.001427       0.006818       0.025974      -0.013463      -0.003510       0.016973             13.590370      12.033581       7.179172       2.239902      22.275982      -0.089734       6.461546           0.006717
          136              C       1.580255      -2.534680      12.685468      -0.202078      35.492728 0.44402323E+03  0.10571291E+05                                 9.551068                            7.080347       0.037148       1.980048                    0.999333      30.617084      90.718808       0.607644       0.423384      -1.052068      -0.006117       0.013283      -0.005524       0.015632       0.009507      -0.006340      -0.019096      -0.017087       0.078119      -0.025910      -0.010988       0.036899             11.784958      12.079028       5.646052       2.256320      16.580725      -0.364926       6.695122           0.007566
          137              C       2.419368      -1.424881      12.618514       0.078393      28.082380 0.34041274E+03  0.75971521E+04                                 8.278552                            6.272096       0.108058       2.044470                    0.999706      26.868875      77.529730       0.633301       0.433362      -1.044100      -0.023882       0.025324      -0.034279       0.048854      -0.009296       0.012894       0.010284       0.032418       0.092088      -0.036736       0.000600       0.036136              9.913992      10.391751       3.896835       1.610255      13.499996      -1.103173       5.850228           0.005354
          138              C      -0.950706       0.583496      14.431065       0.089258      25.969888 0.32283711E+03  0.71053612E+04                                 7.777917                            6.079074       0.110908       2.049993                    0.999671      26.427452      75.564248       0.648307       0.429262      -1.047275       0.002160       0.046694       0.011931       0.048243       0.016047      -0.036559       0.013185       0.015570      -0.016658      -0.045256       0.004862       0.040393              8.838403       8.129638      -0.690316       4.095485       9.783615      -0.313932       8.601956           0.002121
          139              C      -0.036889       0.181223      15.382774      -0.196914      32.232515 0.43244772E+03  0.10151262E+05                                 8.808128                            6.930132       0.271618       2.058508                    0.999767      29.609280      85.000003       0.626526       0.416467      -1.064388      -0.004280       0.006711       0.000017       0.007960      -0.002191      -0.008963      -0.005069      -0.034678      -0.041964      -0.021924      -0.003099       0.025023             10.171658       9.517218      -0.243752       5.725854       9.342998       0.155123      11.654757           0.001348
          140              C       0.657681       1.153102      16.095360       0.110695      35.190459 0.38301709E+03  0.86787154E+04                                 9.457933                            6.563379      -0.029118       2.010960                    0.999222      25.647443      71.165835       0.640915       0.421763      -1.066347      -0.005882       0.001289      -0.005639       0.008249      -0.010366      -0.002358       0.007642       0.016522       0.010136      -0.016745       0.002215       0.014530             12.456146      10.953978      -1.334646       8.398368       9.773524      -2.187640      16.640935           0.003927
          141              C       0.407393       2.456588      15.777327      -0.181368      31.623903 0.42247877E+03  0.98567918E+04                                 8.698136                            6.849272       0.241774       2.054828                    0.999756      29.137033      83.311513       0.630464       0.416404      -1.064731      -0.002056      -0.000897      -0.002090       0.003065       0.014482      -0.002653       0.020252      -0.003485       0.000496      -0.025752       0.001360       0.024391             10.063864       9.063984      -1.578655       5.240300       9.794994      -2.894751      11.332613           0.002500
          142              C      -0.541346       2.748510      14.820835       0.099814      25.620511 0.32298007E+03  0.70836316E+04                                 7.692762                            6.069557       0.118209       2.057710                    0.999571      25.893699      73.040513       0.652914       0.427730      -1.052009      -0.019506      -0.044017      -0.008452       0.048882      -0.003174      -0.041539       0.005882      -0.007075      -0.028758      -0.046157       0.007148       0.039009              8.749873       8.348852      -0.761155       4.118876       9.334805      -1.433858       8.565961           0.000741
          143              C       2.954838      -0.682477      18.457894       0.082760      27.653334 0.31192295E+03  0.67870028E+04                                 8.029324                            5.916899       0.167620       2.065234                    0.999815      26.134817      73.612351       0.668811       0.420894      -1.055447      -0.002974       0.045830       0.026417       0.052981      -0.009861      -0.029645       0.000130      -0.002657      -0.076365      -0.042329       0.010209       0.032119              9.531903       6.851378      -1.776770       3.984559       8.379946       0.579759      13.364386           0.001821
          144              C       2.241829      -0.406690      17.329234      -0.192389      34.702439 0.43260188E+03  0.10138928E+05                                 9.209596                            6.904094       0.236099       2.044125                    0.999764      29.493245      84.142529       0.632479       0.413196      -1.068262       0.002885       0.014862       0.001026       0.015174       0.002039      -0.004932       0.029648      -0.016617       0.019509      -0.025599      -0.009933       0.035532             10.961866       8.710284      -2.852171       5.192918       9.206699      -0.787133      14.968614           0.001531
          145              C       1.541424       0.804427      17.209673       0.107590      36.280316 0.38268460E+03  0.86628070E+04                                 9.621394                            6.537115      -0.036926       2.007382                    0.999306      25.649496      70.963294       0.646139       0.418757      -1.069055       0.002508      -0.005134       0.001113       0.005821       0.005877       0.000443      -0.009572      -0.005259      -0.019723      -0.012590      -0.000546       0.013136             12.887881      10.905571      -2.899400       8.245730       8.911092      -1.378181      18.846981           0.005545
          146              C       1.698570       1.655838      18.259422      -0.184407      36.124116 0.44563891E+03  0.10575852E+05                                 9.631037                            7.084013       0.063913       1.993093                    0.999372      30.007092      87.585782       0.611177       0.422286      -1.057085       0.004404      -0.010905       0.015131       0.019164      -0.001712      -0.016321      -0.020571       0.007391      -0.050867      -0.034213       0.010486       0.023727             11.991845       9.240486      -1.573279       6.605917       8.339560       0.610657      18.395487           0.001709
          147              C       2.521198       1.312153      19.364170       0.093099      28.862125 0.34074024E+03  0.75905095E+04                                 8.451470                            6.286508      -0.023828       2.009246                    0.999193      26.476795      75.812244       0.632167       0.434937      -1.045322       0.005266      -0.040832      -0.015640       0.044041       0.028004      -0.039398       0.005774       0.032902      -0.029097      -0.049139      -0.005430       0.054569             10.237718       7.910509      -1.442619       5.182133       8.660375       0.612134      14.142270           0.002337
          148              C       6.143462       5.262043      14.026948       0.300556      30.950658 0.38055783E+03  0.87370960E+04                                 8.876662                            6.978969      -0.043034       1.988877                    0.999375      26.724810      78.330326       0.555861       0.479947      -1.017323      -0.008601       0.013671       0.006563       0.017435       0.068265       0.024521      -0.074888       0.141944       0.092631      -0.148416       0.064143       0.084272              9.400315       7.907106      -3.343126      -1.019263      13.655942       2.819302       6.637897          -0.000155
          149              C      -1.387254       0.192251      23.625340       0.084833      25.514934 0.33332406E+03  0.73924007E+04                                 7.729531                            6.228864       0.130643       2.060614                    0.999300      26.413493      75.725076       0.632710       0.436498      -1.043279      -0.027037       0.004336       0.030027       0.040637      -0.030652       0.001701      -0.009511       0.017671       0.061010      -0.042762       0.014333       0.028430              8.539041       9.116399       2.302629      -1.354125      10.460925       1.385065       6.039799           0.000420
          150              C      -0.788723       7.783259       0.002391      -0.178251      32.453708 0.46579110E+03  0.11198600E+05                                 8.991022                            7.316179      -0.100167       1.946671                    0.997910      30.184170      89.237480       0.591187       0.430932      -1.049715      -0.001658      -0.008730      -0.000527       0.008902      -0.005053       0.004032      -0.004956       0.036914       0.011641      -0.021837       0.003130       0.018707              9.861671       9.902503       2.724071      -1.290109      12.618108       1.935125       7.064404          -0.000116
          151              C      -1.345555       8.603261       0.966056       0.106023      33.280980 0.40894276E+03  0.94619612E+04                                 9.199006                            6.878354      -0.058942       2.002794                    0.999428      26.268772      74.755591       0.610168       0.433848      -1.054049      -0.006596       0.004446      -0.006295       0.010144      -0.007726       0.004126      -0.000961       0.016329      -0.028290      -0.010209      -0.006420       0.016629             10.863114      10.201831       4.905978      -0.938298      15.586417       1.973106       6.801095           0.001101
          152              C       7.252266       8.078007       1.637992      -0.179831      31.216490 0.44419640E+03  0.10572381E+05                                 8.759816                            7.125111      -0.049127       1.960285                    0.998705      30.228266      89.441567       0.600439       0.428587      -1.049263      -0.003797       0.000587      -0.013214       0.013762      -0.009102       0.010245      -0.002230       0.016942       0.053862      -0.021529      -0.001832       0.023361              9.681259      10.220223       4.079110      -1.406171      11.963140       1.010410       6.860414           0.000216
          153              C       6.712909       6.889164       1.269742       0.086206      24.824012 0.33970361E+03  0.75852627E+04                                 7.653718                            6.334574      -0.026376       2.011624                    0.998720      26.644278      77.163412       0.619255       0.442962      -1.037317       0.017236      -0.006304      -0.043991       0.047666      -0.020424      -0.000452      -0.020665       0.038584       0.052408      -0.042997       0.013824       0.029173              8.274120       8.715275       2.444208      -1.314727       9.771898       1.483503       6.335188           0.000303
          154              C       0.971948      11.510925       1.386913       0.095681      26.795172 0.34838015E+03  0.78533937E+04                                 8.137161                            6.479140      -0.209092       1.949505                    0.998502      27.088760      79.656403       0.601298       0.451869      -1.028856      -0.046744       0.019549       0.002222       0.050716      -0.007576      -0.001358      -0.018908       0.032964       0.111020      -0.041157      -0.000520       0.041676              9.025942      10.525253       1.640373      -1.048359      10.761438       1.900067       5.791133           0.000121
          155              C       0.535420      10.262864       1.064097      -0.175934      34.908834 0.47531476E+03  0.11506443E+05                                 9.533757                            7.457339      -0.168025       1.922900                    0.998119      30.498419      91.016193       0.576672       0.438751      -1.043108      -0.000529       0.004390      -0.003191       0.005453      -0.023362      -0.007660      -0.014827      -0.011552       0.023906      -0.033696       0.009519       0.024177             10.922705      13.780425       3.742200      -0.765586      13.173115       1.563438       5.814574           0.000352
          156              C      -0.780977       9.909762       1.339088       0.101448      34.346152 0.40729499E+03  0.93984194E+04                                 9.337204                            6.822500       0.013968       2.023583                    0.999432      26.223835      74.116409       0.619371       0.428558      -1.059077       0.000446       0.008000      -0.000903       0.008063       0.004306      -0.003157      -0.003504      -0.009387       0.019761      -0.009850       0.000172       0.009678             11.198428      12.385183       4.552504      -0.156504      15.727313       2.234369       5.482788           0.000377
          157              C      -1.587121      10.903125       1.939286      -0.189022      32.306454 0.46437159E+03  0.11138765E+05                                 8.907529                            7.268062      -0.010861       1.969354                    0.998661      30.309793      89.055897       0.598593       0.426582      -1.054005       0.007446       0.002852      -0.006563       0.010327       0.000804      -0.009513      -0.009259       0.019367       0.027889      -0.017802      -0.000986       0.018789              9.642896      10.691653       2.024085      -0.263312      12.681378       2.011390       5.555658           0.000479
          158              C      -1.018662      12.125275       2.223843       0.081448      24.992513 0.32376744E+03  0.71156285E+04                                 7.530513                            6.075555       0.148563       2.061573                    0.999578      26.315418      74.663052       0.651862       0.427533      -1.050592       0.038423      -0.005931      -0.024016       0.045698      -0.029878      -0.002669      -0.007069       0.017998       0.096258      -0.047908       0.014922       0.032985              8.230385      10.192133       1.754852      -0.210589       9.616152       1.563546       4.882871           0.000042
          159              C       8.767567      -3.584277      23.302524       0.100014      27.450807 0.31701756E+03  0.69569257E+04                                 8.196342                            6.075760       0.116799       2.060265                    0.999389      26.152608      75.066995       0.639180       0.436666      -1.041113      -0.042017      -0.024016       0.024007       0.054023       0.031215       0.020742       0.005531      -0.025915       0.090478      -0.051458       0.008427       0.043031             10.047196      10.484824      -3.724001      -1.594657      14.229992      -0.815697       5.426772           0.002481
          160              C      -0.099928      -4.641399      23.278611      -0.192079      35.709450 0.42199141E+03  0.99663207E+04                                 9.684433                            6.972649      -0.180361       1.915484                    0.998666      30.648773      91.843104       0.600277       0.432039      -1.041867      -0.014765      -0.004849      -0.004548       0.016193      -0.005353       0.005948       0.022147       0.008357       0.106598      -0.032146      -0.011201       0.043347             12.319732      11.129620      -4.799145      -1.755003      19.464834      -1.063319       6.364742           0.009118
          161              C       9.262320       0.631026       0.014347       0.110471      35.484705 0.37129544E+03  0.83656983E+04                                 9.581080                            6.487889       0.080882       2.050505                    0.999456      25.505578      71.062451       0.639448       0.425127      -1.061979      -0.007236       0.004981      -0.002181       0.009051      -0.004557       0.011291       0.001544       0.006514       0.024539      -0.012613      -0.003290       0.015904             13.584192      12.025130      -7.170387      -2.239082      22.267213      -0.092502       6.460234           0.006760
          162              C       8.120534       0.657694       0.729325      -0.198752      35.314072 0.44120575E+03  0.10487089E+05                                 9.513844                            7.052940       0.045589       1.983663                    0.999355      30.537465      90.397289       0.609483       0.422796      -1.052476       0.003488       0.013845      -0.005481       0.015294      -0.009471       0.007358      -0.021165      -0.016703       0.075652      -0.025365      -0.012929       0.038294             11.734067      12.012166      -5.603650      -2.242824      16.516707      -0.379962       6.673329           0.007562
          163              C       7.281409       1.767493       0.662370       0.072889      28.274236 0.34339300E+03  0.76806439E+04                                 8.321133                            6.305291       0.083068       2.035485                    0.999654      26.974329      77.928847       0.630739       0.434160      -1.043584       0.023701       0.026843      -0.034418       0.049668       0.009775      -0.011508       0.011257       0.032970       0.094873      -0.037825       0.001492       0.036333              9.968828      10.429280      -3.928667      -1.604284      13.602525      -1.114346       5.874679           0.005385
          164              C       0.950651       3.775870       2.474922       0.088941      25.936200 0.32231084E+03  0.70904944E+04                                 7.769869                            6.073143       0.109506       2.049924                    0.999672      26.406406      75.472981       0.648815       0.429125      -1.047417      -0.000392       0.047223       0.010521       0.048383      -0.017639       0.036858       0.013400       0.012557      -0.016623      -0.046658       0.006630       0.040029              8.828754       8.119542       0.687825      -4.089998       9.774607      -0.311567       8.592114           0.002117
          165              C       0.036837       3.373597       3.426631      -0.193661      32.140476 0.43093226E+03  0.10106389E+05                                 8.790076                            6.916664       0.274952       2.059784                    0.999741      29.557413      84.800445       0.627341       0.416309      -1.064534       0.004958       0.007326      -0.001175       0.008923       0.002946       0.006624      -0.005416      -0.036631      -0.038311      -0.019791      -0.005786       0.025577             10.149669       9.494443       0.243759      -5.710095       9.328690       0.154539      11.625875           0.001351
          166              C      -0.657748       4.345476       4.139217       0.111447      35.184576 0.38289689E+03  0.86758172E+04                                 9.460508                            6.564502      -0.035539       2.008991                    0.999275      25.639489      71.156605       0.640508       0.422039      -1.066110       0.005824       0.003074      -0.004930       0.008226       0.010751       0.002203       0.008604       0.016196       0.012448      -0.017713       0.002721       0.014992             12.461071      10.959004       1.335380      -8.403794       9.773823      -2.188271      16.650387           0.003926
          167              C      -0.407474       5.648962       3.821183      -0.184813      31.676125 0.42331724E+03  0.98809895E+04                                 8.708110                            6.856555       0.234541       2.052700                    0.999763      29.159510      83.388151       0.630078       0.416464      -1.064721       0.002467      -0.002728      -0.002698       0.004562      -0.014311       0.004099       0.020712      -0.002371       0.002995      -0.026912       0.002989       0.023923             10.077124       9.076453       1.585095      -5.249541       9.803242      -2.903274      11.351677           0.002501
          168              C       0.541264       5.940884       2.864692       0.099265      25.673826 0.32380975E+03  0.71073399E+04                                 7.707359                            6.080636       0.111356       2.055318                    0.999586      25.929576      73.202219       0.651703       0.428193      -1.051583       0.018479      -0.044210      -0.006061       0.048298       0.005281       0.040780       0.005733      -0.006697      -0.028925      -0.045255       0.006236       0.039018              8.767439       8.367325       0.763115      -4.129560       9.349448      -1.437277       8.585545           0.000743
          169              C       6.745910       2.509897       6.501751       0.077396      27.797896 0.31390937E+03  0.68419384E+04                                 8.062995                            5.940606       0.151921       2.059609                    0.999824      26.208099      73.912570       0.666565       0.421588      -1.054878       0.003911       0.047172       0.026384       0.054190       0.007308       0.029220       0.000381       0.000304      -0.078778      -0.041945       0.010724       0.031221              9.574809       6.879535       1.778160      -4.008815       8.404731       0.585238      13.440163           0.001832
          170              C       7.458919       2.785684       5.373091      -0.189964      34.633614 0.43143562E+03  0.10105347E+05                                 9.200404                            6.896961       0.232332       2.043649                    0.999758      29.454740      84.022317       0.632470       0.413457      -1.068032      -0.003946       0.015437       0.002279       0.016095      -0.000307       0.004128       0.030525      -0.016192       0.018021      -0.025652      -0.010584       0.036236             10.950752       8.699988       2.845480      -5.186805       9.195512      -0.780923      14.956756           0.001530
          171              C       8.159310       3.996801       5.253529       0.105162      36.324696 0.38324371E+03  0.86782890E+04                                 9.627393                            6.540142      -0.040408       2.006492                    0.999295      25.670433      71.023645       0.646274       0.418534      -1.069240      -0.003960      -0.006754       0.000582       0.007851      -0.006954      -0.000043      -0.008542      -0.005902      -0.018614      -0.011617      -0.001787       0.013404             12.898001      10.914712       2.900400      -8.255443       8.914125      -1.379564      18.865165           0.005544
          172              C       8.002150       4.848212       6.303279      -0.182127      36.061115 0.44459851E+03  0.10545838E+05                                 9.628085                            7.082015       0.055947       1.991315                    0.999355      29.967948      87.472232       0.610402       0.423036      -1.056533      -0.002964      -0.010365       0.013829       0.017535       0.002867       0.016032      -0.020239       0.006983      -0.055268      -0.034927       0.012300       0.022626             11.989668       9.238496       1.568754      -6.606989       8.333491       0.614650      18.397016           0.001709
          173              C       7.179522       4.504527       7.408027       0.091128      28.856358 0.34070669E+03  0.75887352E+04                                 8.442724                            6.278659      -0.011973       2.012671                    0.999157      26.481217      75.792360       0.633772       0.433895      -1.046065      -0.004744      -0.040696      -0.017169       0.044424      -0.028077       0.038544       0.005407       0.035091      -0.031748      -0.048381      -0.006460       0.054841             10.227110       7.898375       1.435166      -5.174098       8.653545       0.623984      14.129409           0.002338
          174              C       3.557228       8.454417       2.070804       0.302978      30.904633 0.37987108E+03  0.87174537E+04                                 8.868636                            6.972968      -0.033783       1.991967                    0.999372      26.700005      78.242045       0.556061       0.479988      -1.017294       0.008528       0.014257       0.006153       0.017716      -0.067065      -0.023540      -0.074255       0.141745       0.090047      -0.146757       0.062840       0.083917              9.391995       7.899883       3.339854       1.018208      13.643741       2.816113       6.632360          -0.000152
          175              C       3.463101      10.526562      12.243091       0.086795      25.502363 0.33311767E+03  0.73864518E+04                                 7.727207                            6.227971       0.132523       2.061417                    0.999297      26.402720      75.679538       0.632617       0.436643      -1.043225      -0.025481      -0.004145      -0.028151       0.038196       0.030104      -0.000755      -0.008317       0.016704       0.061833      -0.042157       0.015469       0.026688              8.535435       9.112719      -2.300674       1.353829      10.455056       1.383906       6.038529           0.000424
          176              C       4.061649       9.320302      11.953752      -0.182248      32.579875 0.46831384E+03  0.11275547E+05                                 9.017580                            7.339676      -0.107387       1.943631                    0.997937      30.265153      89.569662       0.589736       0.431368      -1.049349      -0.003327       0.010309       0.001071       0.010885       0.006193      -0.005615      -0.004699       0.034480       0.018257      -0.021862       0.003282       0.018580              9.889384       9.926771      -2.728662       1.289759      12.657647       1.942829       7.083733          -0.000118
          177              C       3.504829       8.500300      10.990087       0.106798      33.306112 0.40934390E+03  0.94750146E+04                                 9.208000                            6.884937      -0.063898       2.001000                    0.999467      26.288917      74.865237       0.609357       0.434253      -1.053642      -0.006163      -0.002924       0.007878       0.010421       0.007121      -0.004481      -0.000223       0.017730      -0.030096      -0.011053      -0.006018       0.017071             10.873672      10.212105      -4.913081       0.938410      15.602763       1.973748       6.806146           0.001098
          178              C       2.401846       9.025554      10.318152      -0.178298      31.149199 0.44297457E+03  0.10535853E+05                                 8.744945                            7.112714      -0.046220       1.961500                    0.998776      30.192475      89.298870       0.601301       0.428275      -1.049473      -0.004679      -0.000921       0.010158       0.011222       0.008453      -0.008269      -0.002298       0.016256       0.055561      -0.021021      -0.001194       0.022215              9.664324      10.201151      -4.070017       1.404955      11.940743       1.010077       6.851080           0.000216
          179              C       1.862474      10.214397      10.686401       0.082683      24.916231 0.34134394E+03  0.76318984E+04                                 7.674903                            6.351580      -0.026515       2.010497                    0.998742      26.713937      77.443242       0.618106       0.443203      -1.037063       0.016289       0.005017       0.042703       0.045979       0.021015       0.000449      -0.023079       0.038267       0.053985      -0.044784       0.013491       0.031293              8.297559       8.739605      -2.453951       1.316321       9.801991       1.488924       6.351080           0.000299
          180              C       5.822369       5.592636      10.569231       0.093894      26.863431 0.34956944E+03  0.78870611E+04                                 8.150163                            6.489554      -0.209655       1.948750                    0.998455      27.137556      79.839270       0.600893       0.451781      -1.028888      -0.048045      -0.020675      -0.004572       0.052504       0.007486      -0.000384      -0.018069       0.033924       0.111371      -0.041084      -0.000388       0.041472              9.040303      10.536960      -1.643096       1.047428      10.782731       1.905470       5.801218           0.000120
          181              C       5.385825       6.840697      10.892047      -0.173265      34.783893 0.47304282E+03  0.11437426E+05                                 9.511728                            7.439373      -0.169438       1.923550                    0.998170      30.426224      90.737118       0.577397       0.438736      -1.043145       0.001124      -0.004555       0.002725       0.005426       0.022818       0.009788      -0.015239      -0.009390       0.025063      -0.034487       0.011673       0.022815             10.897269      13.746193      -3.728507       0.764927      13.142599       1.562596       5.803016           0.000349
          182              C       4.069424       7.193799      10.617055       0.101573      34.319750 0.40692921E+03  0.93878605E+04                                 9.333858                            6.820185       0.013657       2.024001                    0.999352      26.206624      74.059164       0.619375       0.428652      -1.059020       0.000595      -0.008704       0.003113       0.009263      -0.003959       0.003938      -0.003547      -0.010376       0.020176      -0.010324       0.000196       0.010128             11.194312      12.382717      -4.550484       0.156838      15.719289       2.233294       5.480932           0.000377
          183              C       3.263295       6.200436      10.016857      -0.186897      32.304414 0.46429774E+03  0.11137839E+05                                 8.911403                            7.270548      -0.014417       1.968236                    0.998663      30.306902      89.084438       0.598043       0.426942      -1.053661       0.004258      -0.001720       0.005663       0.007291      -0.001833       0.009991      -0.009519       0.020236       0.021122      -0.017533      -0.001373       0.018905              9.647670      10.701075      -2.027926       0.263350      12.684699       2.011375       5.557238           0.000473
          184              C       3.831770       4.978286       9.732301       0.083366      24.902777 0.32227718E+03  0.70742963E+04                                 7.511585                            6.060341       0.157743       2.065233                    0.999637      26.251237      74.421551       0.652915       0.427362      -1.050759       0.041897       0.005478       0.025704       0.049458       0.028575       0.003207      -0.007832       0.017875       0.094623      -0.046574       0.013944       0.032630              8.209587      10.166507      -1.748453       0.211053       9.590736       1.559906       4.871519           0.000048
          185              C       3.917075      14.303090      12.565907       0.100109      27.493079 0.31757364E+03  0.69727382E+04                                 8.208914                            6.084802       0.113872       2.058802                    0.999377      26.173813      75.166871       0.638069       0.437200      -1.040712      -0.041693       0.022513      -0.025210       0.053672      -0.032271      -0.019682       0.003415      -0.024742       0.092125      -0.052451       0.010818       0.041633             10.063706      10.506299       3.734139       1.597801      14.250614      -0.814291       5.434204           0.002468
          186              C       4.750367      15.360212      12.589819      -0.187611      35.566118 0.41991323E+03  0.99046049E+04                                 9.658976                            6.955512      -0.170154       1.919181                    0.998655      30.567505      91.529056       0.601033       0.432046      -1.041905      -0.014222       0.004811       0.005705       0.016061       0.004112      -0.004916       0.020092       0.012529       0.102801      -0.031155      -0.009655       0.040811             12.284317      11.103544       4.782313       1.752798      19.399235      -1.060467       6.350171           0.009073
          187              C       4.411804      16.472535      11.941796       0.108442      35.510728 0.37153588E+03  0.83721760E+04                                 9.583829                            6.488337       0.074576       2.048864                    0.999401      25.518771      71.095544       0.639692       0.424910      -1.062152      -0.005560      -0.004178       0.002357       0.007344       0.005010      -0.012077       0.001427       0.006818       0.025974      -0.013463      -0.003510       0.016973             13.590369      12.033582       7.179170       2.239902      22.275980      -0.089734       6.461546           0.006716
          188              C       3.270021      16.445867      11.226819      -0.202078      35.492716 0.44402303E+03  0.10571285E+05                                 9.551066                            7.080346       0.037147       1.980047                    0.999333      30.617079      90.718796       0.607644       0.423384      -1.052068       0.006117      -0.013283       0.005524       0.015632       0.009507      -0.006340      -0.019096      -0.017087       0.078119      -0.025910      -0.010988       0.036898             11.784956      12.079027       5.646049       2.256321      16.580719      -0.364927       6.695121           0.007566
          189              C       2.430908      15.336068      11.293773       0.078393      28.082392 0.34041290E+03  0.75971573E+04                                 8.278557                            6.272099       0.108058       2.044469                    0.999706      26.868883      77.529779       0.633301       0.433362      -1.044100       0.023882      -0.025324       0.034279       0.048854      -0.009296       0.012894       0.010284       0.032417       0.092087      -0.036736       0.000600       0.036136              9.913997      10.391759       3.896837       1.610257      13.500002      -1.103173       5.850231           0.005354
          190              C       5.800982      13.327691       9.481222       0.089259      25.969905 0.32283732E+03  0.71053677E+04                                 7.777922                            6.079077       0.110904       2.049992                    0.999671      26.427469      75.564330       0.648307       0.429262      -1.047275      -0.002160      -0.046694      -0.011931       0.048243       0.016047      -0.036559       0.013185       0.015570      -0.016658      -0.045256       0.004862       0.040393              8.838409       8.129644      -0.690315       4.095489       9.783621      -0.313929       8.601962           0.002122
          191              C       4.887165      13.729964       8.529513      -0.196914      32.232517 0.43244772E+03  0.10151261E+05                                 8.808128                            6.930131       0.271618       2.058508                    0.999767      29.609280      84.999987       0.626526       0.416467      -1.064388       0.004280      -0.006711      -0.000017       0.007960      -0.002191      -0.008963      -0.005069      -0.034678      -0.041965      -0.021924      -0.003099       0.025023             10.171658       9.517220      -0.243751       5.725856       9.342993       0.155123      11.654760           0.001351
          192              C       4.192595      12.758085       7.816927       0.110695      35.190464 0.38301712E+03  0.86787161E+04                                 9.457933                            6.563379      -0.029118       2.010961                    0.999222      25.647444      71.165831       0.640916       0.421763      -1.066347       0.005882      -0.001289       0.005639       0.008249      -0.010366      -0.002358       0.007643       0.016522       0.010136      -0.016745       0.002215       0.014530             12.456147      10.953981      -1.334646       8.398371       9.773522      -2.187640      16.640938           0.003928
          193              C       4.442883      11.454599       8.134960      -0.181368      31.623892 0.42247858E+03  0.98567860E+04                                 8.698133                            6.849270       0.241775       2.054828                    0.999756      29.137027      83.311484       0.630464       0.416404      -1.064731       0.002056       0.000897       0.002090       0.003065       0.014482      -0.002653       0.020252      -0.003485       0.000495      -0.025752       0.001360       0.024392             10.063860       9.063982      -1.578654       5.240299       9.794989      -2.894748      11.332609           0.002501
          194              C       5.391622      11.162677       9.091452       0.099814      25.620512 0.32298007E+03  0.70836315E+04                                 7.692762                            6.069557       0.118209       2.057710                    0.999571      25.893700      73.040514       0.652914       0.427730      -1.052009       0.019506       0.044017       0.008452       0.048882      -0.003174      -0.041539       0.005882      -0.007076      -0.028758      -0.046157       0.007149       0.039008              8.749873       8.348852      -0.761154       4.118877       9.334805      -1.433856       8.565961           0.000742
          195              C       1.895438      14.593664       5.454393       0.082760      27.653354 0.31192316E+03  0.67870091E+04                                 8.029328                            5.916902       0.167613       2.065232                    0.999815      26.134832      73.612416       0.668810       0.420894      -1.055447       0.002974      -0.045830      -0.026417       0.052982      -0.009861      -0.029645       0.000131      -0.002657      -0.076367      -0.042329       0.010209       0.032120              9.531910       6.851382      -1.776771       3.984563       8.379950       0.579760      13.364398           0.001825
          196              C       2.608447      14.317877       6.583053      -0.192389      34.702443 0.43260186E+03  0.10138927E+05                                 9.209596                            6.904094       0.236098       2.044125                    0.999764      29.493247      84.142531       0.632479       0.413196      -1.068262      -0.002885      -0.014862      -0.001026       0.015174       0.002039      -0.004932       0.029648      -0.016618       0.019509      -0.025599      -0.009933       0.035532             10.961867       8.710284      -2.852170       5.192920       9.206698      -0.787131      14.968619           0.001534
          197              C       3.308852      13.106760       6.702614       0.107589      36.280319 0.38268460E+03  0.86628067E+04                                 9.621393                            6.537114      -0.036925       2.007382                    0.999306      25.649497      70.963285       0.646139       0.418757      -1.069056      -0.002508       0.005134      -0.001113       0.005821       0.005877       0.000443      -0.009572      -0.005259      -0.019722      -0.012590      -0.000546       0.013136             12.887881      10.905572      -2.899400       8.245731       8.911090      -1.378182      18.846981           0.005546
          198              C       3.151706      12.255349       5.652865      -0.184407      36.124123 0.44563896E+03  0.10575853E+05                                 9.631037                            7.084013       0.063913       1.993093                    0.999372      30.007095      87.585787       0.611177       0.422286      -1.057085      -0.004404       0.010905      -0.015130       0.019164      -0.001712      -0.016321      -0.020571       0.007391      -0.050867      -0.034213       0.010486       0.023727             11.991846       9.240488      -1.573280       6.605919       8.339560       0.610655      18.395488           0.001711
          199              C       2.329078      12.599034       4.548117       0.093099      28.862128 0.34074026E+03  0.75905105E+04                                 8.451470                            6.286508      -0.023830       2.009245                    0.999193      26.476802      75.812274       0.632167       0.434937      -1.045322      -0.005266       0.040832       0.015640       0.044041       0.028004      -0.039398       0.005775       0.032902      -0.029098      -0.049139      -0.005429       0.054569             10.237718       7.910509      -1.442618       5.182133       8.660375       0.612135      14.142270           0.002339
          200              C      -1.293186       8.649144       9.885339       0.300557      30.950660 0.38055781E+03  0.87370960E+04                                 8.876664                            6.978970      -0.043035       1.988877                    0.999375      26.724809      78.330336       0.555861       0.479947      -1.017323       0.008601      -0.013671      -0.006563       0.017434       0.068265       0.024521      -0.074888       0.141944       0.092631      -0.148416       0.064143       0.084272              9.400318       7.907108      -3.343127      -1.019264      13.655947       2.819303       6.637898          -0.000154
          201              S       0.391524       9.864377      22.751585      -0.553673     183.787373 0.59045946E+04  0.25300986E+06                                22.092296                           20.768867       0.712584       1.819212                    0.999028      89.717280     293.903731       0.521785       0.273947      -1.244606      -0.098019      -0.002165      -0.297396       0.313140      -0.022085       0.002251      -0.035430       0.094934       0.299223      -0.107851       0.001595       0.106256             23.571924      31.857876      -4.769555      -1.334712      18.639385      -1.224469      20.218511           0.008316
          202              S       2.776664      14.840687       1.230287      -0.563321     191.618519 0.60635568E+04  0.26089382E+06                                22.513146                           20.930210       0.843564       1.854118                    0.999384      89.268633     290.632645       0.525435       0.270926      -1.251212       0.229104      -0.175672       0.054961       0.293887      -0.038483      -0.009381      -0.050243       0.076840      -0.073851      -0.084412       0.016131       0.068281             24.190894      29.344554      -0.785622      -2.734057      18.554549      -3.099020      24.673578           0.030524
          203              S      -0.539078      15.921220       2.376642      -0.576615     189.716094 0.61154548E+04  0.26509212E+06                                22.689531                           21.226496       0.628062       1.787628                    0.999393      92.139027     306.364712       0.511421       0.276286      -1.238505      -0.230260      -0.011040       0.211041       0.312538      -0.066259      -0.063703      -0.036333       0.155251       0.153668      -0.144628       0.026774       0.117854             24.131808      26.346183      -5.933271       3.552056      21.524718      -2.523119      24.524524           0.037972
          204              S       0.776005       4.030665      21.252045      -0.444973     165.799281 0.44128518E+04  0.17463321E+06                                20.345326                           18.068364       1.644042       2.093240                    0.999291      80.900066     249.151058       0.557891       0.277428      -1.249060      -0.035330      -0.151735      -0.030226       0.158698       0.200691       0.059483       0.292507      -0.549388      -0.692276      -0.349387      -0.216735       0.566122             20.910981      19.494950       2.842609       0.464274      25.138189       5.552245      18.099802          -0.000347
          205              S       5.241995       0.854436      13.116846      -0.552462     183.861593 0.59078634E+04  0.25319571E+06                                22.103448                           20.779094       0.705244       1.817313                    0.999056      89.713162     293.957597       0.521466       0.274065      -1.244419      -0.097642       0.000571       0.295598       0.311308       0.023548      -0.001413      -0.031980       0.095667       0.304676      -0.108630       0.001851       0.106779             23.584251      31.875366       4.772369       1.335391      18.649788      -1.225735      20.227601           0.008313
          206              S       7.627126       2.262874      10.725856      -0.563094     191.488671 0.60582684E+04  0.26060419E+06                                22.500537                           20.919334       0.847195       1.855117                    0.999390      89.245413     290.503364       0.525648       0.270881      -1.251290       0.229286       0.174700      -0.053961       0.293264       0.039510       0.007408      -0.048514       0.073439      -0.078881      -0.081982       0.012783       0.069199             24.176544      29.326061       0.785017       2.731238      18.544685      -3.098827      24.658887           0.030490
          207              S       4.311401       1.182341       9.579501      -0.574856     189.511844 0.61073018E+04  0.26465239E+06                                22.674852                           21.213968       0.628402       1.787920                    0.999368      92.078118     306.119689       0.511510       0.276329      -1.238448      -0.228725       0.010873      -0.208909       0.309962       0.065567       0.065691      -0.035528       0.156013       0.148373      -0.143773       0.024001       0.119773             24.114730      26.323330       5.928118      -3.549670      21.511842      -2.520946      24.509019           0.037794
          208              S       5.626399       6.688148      14.616385      -0.444004     165.770847 0.44116112E+04  0.17457351E+06                                20.343906                           18.066607       1.642381       2.092842                    0.999324      80.885824     249.107372       0.557876       0.277452      -1.249021      -0.035321       0.149906       0.029362       0.156785      -0.201171      -0.060266       0.293736      -0.551071      -0.691915      -0.349927      -0.217925       0.567852             20.909304      19.494986      -2.840233      -0.462575      25.134992       5.552534      18.097934          -0.000340
          209              S       4.458752       4.046810       1.160702      -0.553667     183.787559 0.59046020E+04  0.25301027E+06                                22.092309                           20.768878       0.712580       1.819211                    0.999028      89.717358     293.904052       0.521785       0.273947      -1.244606       0.098018       0.002167       0.297392       0.313136      -0.022085       0.002254      -0.035430       0.094935       0.299231      -0.107853       0.001594       0.106259             23.571940      31.857906      -4.769562      -1.334715      18.639395      -1.224468      20.218520           0.008307
          210              S       2.073612      -0.929500      22.682000      -0.563324     191.619307 0.60635880E+04  0.26089548E+06                                22.513190                           20.930248       0.843563       1.854116                    0.999384      89.268924     290.633714       0.525435       0.270926      -1.251213      -0.229097       0.175670      -0.054959       0.293881      -0.038493      -0.009394      -0.050245       0.076830      -0.073829      -0.084417       0.016138       0.068279             24.190943      29.344625      -0.785628      -2.734060      18.554582      -3.099025      24.673622           0.030532
          211              S       5.389354      -2.010033      21.535645      -0.576618     189.716393 0.61154675E+04  0.26509282E+06                                22.689555                           21.226518       0.628061       1.787628                    0.999393      92.139120     306.365125       0.511421       0.276286      -1.238505       0.230257       0.011042      -0.211038       0.312533      -0.066260      -0.063698      -0.036342       0.155267       0.153641      -0.144634       0.026783       0.117851             24.131834      26.346215      -5.933275       3.552055      21.524733      -2.523117      24.524555           0.037970
          212              S       4.074271       9.880522       2.660242      -0.444974     165.799338 0.44128537E+04  0.17463331E+06                                20.345331                           18.068368       1.644042       2.093239                    0.999291      80.900079     249.151113       0.557890       0.277428      -1.249060       0.035330       0.151734       0.030226       0.158698       0.200691       0.059483       0.292507      -0.549388      -0.692275      -0.349387      -0.216735       0.566122             20.910986      19.494956       2.842609       0.464273      25.138196       5.552247      18.099805          -0.000344
          213              S      -0.391719      13.056751      10.795441      -0.552464     183.862748 0.59079107E+04  0.25319825E+06                                22.103528                           20.779165       0.705238       1.817310                    0.999056      89.713563     293.959214       0.521466       0.274065      -1.244419       0.097642      -0.000573      -0.295592       0.311302       0.023552      -0.001415      -0.031970       0.095688       0.304683      -0.108640       0.001861       0.106778             23.584340      31.875495       4.772394       1.335394      18.649853      -1.225740      20.227674           0.008315
          214              S      -2.776850      11.648313      13.186431      -0.563093     191.489304 0.60582935E+04  0.26060554E+06                                22.500577                           20.919369       0.847193       1.855116                    0.999390      89.245635     290.504225       0.525648       0.270881      -1.251290      -0.229278      -0.174698       0.053962       0.293257       0.039519       0.007413      -0.048518       0.073428      -0.078859      -0.081986       0.012788       0.069198             24.176589      29.326122       0.785023       2.731238      18.544715      -3.098832      24.658928           0.030489
          215              S       0.538875      12.728846      14.332786      -0.574853     189.511792 0.61073002E+04  0.26465230E+06                                22.674844                           21.213962       0.628401       1.787920                    0.999368      92.078138     306.119728       0.511510       0.276328      -1.238448       0.228720      -0.010876       0.208904       0.309955       0.065566       0.065688      -0.035538       0.156022       0.148371      -0.143779       0.024008       0.119771             24.114721      26.323322       5.928113      -3.549663      21.511828      -2.520941      24.509014           0.037786
          216              S      -0.776123       7.223039       9.295902      -0.444003     165.770842 0.44116107E+04  0.17457348E+06                                20.343906                           18.066606       1.642381       2.092842                    0.999324      80.885815     249.107343       0.557876       0.277452      -1.249021       0.035321      -0.149907      -0.029362       0.156786      -0.201172      -0.060267       0.293736      -0.551071      -0.691916      -0.349927      -0.217925       0.567852             20.909304      19.494986      -2.840233      -0.462575      25.134995       5.552536      18.097932          -0.000336
          217              N      -2.368051       7.788846      23.622948      -0.192082      33.348167 0.51229312E+03  0.12359141E+05                                 8.696359                            7.359150      -0.047123       2.010952                    0.999049      27.725344      76.830839       0.640425       0.396431      -1.093871      -0.039380      -0.108354      -0.027068       0.118423      -0.023942      -0.033638       0.001939       0.072706       0.046889      -0.052433      -0.007715       0.060148              9.503616      10.362657       2.460101      -1.478428      10.885580       1.725478       7.262610          -0.000172
          218              N       4.612686       1.475266      21.927567      -0.188295      34.353291 0.50599568E+03  0.12200623E+05                                 8.965801                            7.397774      -0.146566       1.988591                    0.997691      27.657639      77.263941       0.626303       0.405589      -1.084871       0.048225       0.109583       0.032753       0.124124      -0.032462      -0.013090      -0.008156       0.081797       0.053661      -0.062963       0.016281       0.046682              9.893220      12.607008       1.458729      -0.443414      10.593315       2.171568       6.479337          -0.000734
          219              N      -2.728942      17.436809       0.035868      -0.187099      36.107303 0.49723502E+03  0.11907620E+05                                 9.284893                            7.268222      -0.002443       2.028885                    0.999145      27.458437      75.829464       0.641973       0.398406      -1.092431      -0.064396       0.101338       0.005295       0.120184       0.042061      -0.018153      -0.015088       0.034781       0.066056      -0.056607       0.004032       0.052575             11.264316      12.590438      -4.319965      -1.289382      14.716489      -1.824713       6.486020           0.007518
          220              N       3.636740       8.884086      21.731486      -0.193700      34.526009 0.49363576E+03  0.11796316E+05                                 8.943732                            7.250153      -0.001376       2.029307                    0.999036      27.463759      75.686848       0.641870       0.399318      -1.092145       0.084765       0.033385      -0.097662       0.133558      -0.018018       0.045277       0.022071      -0.055221      -0.088048      -0.074130       0.024868       0.049261             10.147251       9.949115       0.903056      -4.274484      11.911036      -0.762225       8.581601           0.005143
          221              N      -1.760787      10.594700      16.379917      -0.177508      35.930313 0.47248408E+03  0.11156406E+05                                 9.161533                            7.031822       0.024967       2.035484                    0.999485      27.149318      74.123408       0.660981       0.392446      -1.098027      -0.077900      -0.022107       0.092401       0.122862      -0.003954       0.043886       0.020965      -0.055316      -0.037390      -0.064060       0.018437       0.045624             11.014722       7.272102       1.532009      -4.320215       9.820712       0.967725      15.951353           0.005347
          222              N       1.685923       6.443977      22.250383      -0.483737      46.875427 0.65464666E+03  0.16725245E+05                                10.530790                            8.268326       0.416003       2.102547                    0.998476      31.889145      89.765685       0.612183       0.391615      -1.101589       0.006922       0.031378       0.007598       0.033018      -0.038549      -0.018701      -0.045281       0.086159       0.076427      -0.091119       0.044260       0.046859             11.382795       9.611870       4.474714       0.719334      17.068532       2.880874       7.467985          -0.000306
          223              N       2.482397       2.929967      12.245482      -0.188452      33.224285 0.50994159E+03  0.12287692E+05                                 8.674692                            7.342111      -0.049162       2.011514                    0.998988      27.656951      76.583732       0.641215       0.396417      -1.093932      -0.038521       0.109801       0.029784       0.120114       0.024649       0.034881       0.002968       0.071543       0.045698      -0.052107      -0.009306       0.061414              9.478253      10.333959      -2.450076       1.476415      10.853670       1.720490       7.247131          -0.000167
          224              N      -0.237749       9.243547      13.940863      -0.191444      34.471804 0.50817033E+03  0.12267468E+05                                 8.988178                            7.415214      -0.159178       1.983925                    0.997633      27.723608      77.519881       0.625304       0.405760      -1.084645       0.047324      -0.108319      -0.032561       0.122609       0.031157       0.013767      -0.008107       0.080394       0.056131      -0.062058       0.016334       0.045725              9.918978      12.637367      -1.467218       0.440927      10.624714       2.178369       6.494854          -0.000736
          225              N       2.121548      -0.333248      11.920275      -0.188074      36.099829 0.49717859E+03  0.11905154E+05                                 9.282196                            7.266881      -0.007656       2.027631                    0.999127      27.451686      75.791116       0.642197       0.398304      -1.092572      -0.064764      -0.099882      -0.006571       0.119223      -0.042276       0.019331      -0.015726       0.034495       0.067313      -0.056948       0.002960       0.053988             11.259239      12.586401       4.311351       1.292138      14.705726      -1.825594       6.485589           0.007455
          226              N      -1.213604       1.834727      14.136944      -0.193190      34.500103 0.49317815E+03  0.11782669E+05                                 8.940664                            7.247869       0.001454       2.030371                    0.999063      27.447085      75.632641       0.641827       0.399437      -1.092062       0.085423      -0.034607       0.097827       0.134405       0.017442      -0.043524       0.021773      -0.054135      -0.087153      -0.071949       0.023496       0.048453             10.143463       9.944984      -0.903096       4.271944      11.907886      -0.762920       8.577517           0.005144
          227              N       3.089672       0.124113      19.488514      -0.180038      35.989204 0.47349606E+03  0.11185548E+05                                 9.168083                            7.036894       0.024949       2.035063                    0.999502      27.179760      74.208009       0.661132       0.392172      -1.098291      -0.077033       0.022191      -0.092620       0.122495       0.003625      -0.044148       0.019011      -0.053525      -0.038376      -0.063424       0.019644       0.043780             11.023195       7.278362      -1.534762       4.324932       9.826794       0.964598      15.964430           0.005382
          228              N       6.536351       4.274836      13.618047      -0.481942      46.794993 0.65325364E+03  0.16680223E+05                                10.517629                            8.258717       0.416533       2.103408                    0.998427      31.857894      89.642771       0.612649       0.391539      -1.101679       0.006692      -0.030317      -0.007662       0.031978       0.038353       0.018988      -0.043268       0.083387       0.074875      -0.088738       0.042540       0.046198             11.367873       9.600622      -4.467829      -0.718547      17.043656       2.876610       7.459342          -0.000306
          229              N       7.218327       6.122341       0.289339      -0.192081      33.348149 0.51229277E+03  0.12359130E+05                                 8.696355                            7.359147      -0.047124       2.010952                    0.999048      27.725333      76.830796       0.640425       0.396431      -1.093871       0.039380       0.108354       0.027067       0.118423      -0.023942      -0.033638       0.001939       0.072706       0.046889      -0.052433      -0.007715       0.060148              9.503612      10.362654       2.460098      -1.478430      10.885573       1.725477       7.262608          -0.000172
          230              N       0.237590      12.435921       1.984720      -0.188296      34.353355 0.50599681E+03  0.12200658E+05                                 8.965814                            7.397784      -0.146567       1.988590                    0.997691      27.657676      77.264093       0.626302       0.405590      -1.084871      -0.048225      -0.109582      -0.032753       0.124124      -0.032462      -0.013090      -0.008156       0.081797       0.053661      -0.062963       0.016281       0.046682              9.893235      12.607026       1.458734      -0.443413      10.593333       2.171572       6.479346          -0.000734
          231              N       7.579218       2.859126      -0.035868      -0.187099      36.107290 0.49723477E+03  0.11907613E+05                                 9.284892                            7.268221      -0.002443       2.028885                    0.999145      27.458429      75.829446       0.641973       0.398406      -1.092431       0.064396      -0.101338      -0.005295       0.120184       0.042061      -0.018153      -0.015088       0.034781       0.066057      -0.056607       0.004031       0.052575             11.264315      12.590438      -4.319962      -1.289383      14.716486      -1.824713       6.486020           0.007518
          232              N       1.213536       5.027101       2.180801      -0.193699      34.526022 0.49363595E+03  0.11796322E+05                                 8.943734                            7.250155      -0.001375       2.029307                    0.999036      27.463765      75.686873       0.641870       0.399318      -1.092145      -0.084765      -0.033385       0.097662       0.133558      -0.018017       0.045277       0.022071      -0.055221      -0.088047      -0.074129       0.024868       0.049261             10.147254       9.949119       0.903057      -4.274486      11.911041      -0.762225       8.581603           0.005143
          233              N       6.611063       3.316487       7.532370      -0.177509      35.930467 0.47248636E+03  0.11156475E+05                                 9.161560                            7.031840       0.024960       2.035481                    0.999485      27.149392      74.123689       0.660980       0.392446      -1.098027       0.077900       0.022107      -0.092401       0.122862      -0.003954       0.043885       0.020965      -0.055315      -0.037389      -0.064060       0.018437       0.045623             11.014759       7.272127       1.532014      -4.320238       9.820735       0.967722      15.951416           0.005348
          234              N       3.164353       7.467210       1.661904      -0.483737      46.875442 0.65464686E+03  0.16725251E+05                                10.530792                            8.268327       0.416003       2.102546                    0.998476      31.889150      89.765703       0.612183       0.391615      -1.101589      -0.006922      -0.031378      -0.007598       0.033018      -0.038549      -0.018701      -0.045281       0.086159       0.076427      -0.091119       0.044260       0.046859             11.382798       9.611871       4.474716       0.719334      17.068536       2.880875       7.467986          -0.000305
          235              N       2.367879      10.981220      11.666805      -0.188452      33.224264 0.50994117E+03  0.12287679E+05                                 8.674688                            7.342107      -0.049162       2.011515                    0.998988      27.656938      76.583675       0.641215       0.396417      -1.093932       0.038522      -0.109801      -0.029784       0.120114       0.024649       0.034881       0.002968       0.071543       0.045699      -0.052107      -0.009306       0.061414              9.478248      10.333955      -2.450074       1.476416      10.853662       1.720488       7.247127          -0.000167
          236              N       5.088025       4.667640       9.971424      -0.191444      34.471883 0.50817172E+03  0.12267511E+05                                 8.988193                            7.415225      -0.159178       1.983924                    0.997633      27.723653      77.520062       0.625303       0.405760      -1.084645      -0.047324       0.108319       0.032561       0.122609       0.031157       0.013767      -0.008107       0.080394       0.056132      -0.062058       0.016334       0.045725              9.918996      12.637391      -1.467223       0.440926      10.624734       2.178375       6.494864          -0.000736
          237              N       2.728728      14.244435      11.992012      -0.188074      36.099809 0.49717825E+03  0.11905143E+05                                 9.282194                            7.266879      -0.007655       2.027631                    0.999127      27.451675      75.791082       0.642198       0.398304      -1.092572       0.064764       0.099883       0.006570       0.119223      -0.042276       0.019332      -0.015726       0.034495       0.067313      -0.056948       0.002960       0.053989             11.259235      12.586400       4.311348       1.292139      14.705718      -1.825593       6.485588           0.007455
          238              N       6.063880      12.076460       9.775343      -0.193190      34.500140 0.49317876E+03  0.11782688E+05                                 8.940671                            7.247874       0.001454       2.030371                    0.999063      27.447104      75.632717       0.641827       0.399437      -1.092062      -0.085423       0.034607      -0.097827       0.134405       0.017442      -0.043524       0.021772      -0.054135      -0.087153      -0.071949       0.023495       0.048454             10.143471       9.944993      -0.903097       4.271948      11.907897      -0.762921       8.577524           0.005145
          239              N       1.760604      13.787074       4.423773      -0.180040      35.989353 0.47349824E+03  0.11185614E+05                                 9.168111                            7.036912       0.024939       2.035059                    0.999502      27.179829      74.208282       0.661131       0.392172      -1.098290       0.077033      -0.022191       0.092620       0.122495       0.003626      -0.044148       0.019011      -0.053524      -0.038375      -0.063424       0.019644       0.043779             11.023233       7.278386      -1.534767       4.324953       9.826820       0.964597      15.964494           0.005384
          240              N      -1.686075       9.636351      10.294240      -0.481942      46.795023 0.65325406E+03  0.16680236E+05                                10.517633                            8.258720       0.416531       2.103407                    0.998427      31.857905      89.642810       0.612649       0.391539      -1.101679      -0.006692       0.030317       0.007661       0.031978       0.038353       0.018988      -0.043268       0.083387       0.074875      -0.088738       0.042540       0.046198             11.367878       9.600625      -4.467831      -0.718547      17.043665       2.876612       7.459344          -0.000306

******************************************************
Auxiliary information for the entire system
The total spin magnetic moment of the unit cell is   7.737769
The total net atomic charge of the unit cell is   -0.000005
Accuracy of reproducing the electrostatic potential in the unit cell:
  The inner radius (bohr) =    5.0000
  The outer radius (bohr) =   12.0000
  Valid grid points have density less than (e/(bohr^3)) =    0.0001
  The number of valid grid points were=       249868
  The rms potential error without charges in kcal/mol is=      4.40295
  The rms potential error with partial charges in kcal/mol is=      2.19592
  The RRMSE value at monopole order=      0.49874
  The rms potential error with partial charges and cloud penetration in kcal/mol is=      2.18408
  The RRMSE value at monopole order with cloud penetration is=      0.49605
  The rms potential error with partial charges and atomic dipoles in kcal/mol is=      0.74804
  The RRMSE value at dipole order=      0.16990
  The rms potential error with partial charges, atomic dipoles and cloud penetration in kcal/mol is=      0.73370
  The RRMSE value at dipole order with cloud penetration=      0.16664

******************************************************
The electron densities and ab initio electrostatic potential were computed in VASP using the PBE functional and
projector augmented wave method. See the main text of the journal article for a description of computational details.
The atomic charges, dipoles, and quadrupoles were computed with the DDEC6 method as described in
(a) T. A. Manz and N. Gabaldon Limas, RSC Adv. 6 (2016) 47771-47801 DOI: 10.1039/c6ra04656h
(b) N. Gabaldon Limas and T. A. Manz, RSC Adv. 8 (2018) 2678-2707 DOI: 10.1039/c7ra11829e.
For each atom in the material, the electron cloud parameters were fit to the spherically averaged atom-in-material
electron density using radial positions for which this density was between 10^-4 and 10^-2 electrons per cubic bohr.
The polarizabilities, dispersion coefficients, and quantum Drude oscillator (QDO) parameters were fit using the MCLF method.
The magnetic structure of the system was optimized in VASP from the default ferromagnetic initial guess using spin polarization.
The atomic spin moments (ASMs) were computed on this optimized magnetic structure using the DDEC6 partition as inputs
to the method of T. A. Manz and D. S. Sholl, J. Chem. Theory Comput. 7 (2011) 4146-4164 DOI: 10.1021/ct200539n.
The RMSE and RRMSE were computed using a uniform grid with Ewald summation.
