# Supplementary material for: A collection of forcefield precursors for metal–organic frameworks
Source: RSC Adv. 2019 Nov 13;9(63):36492–507. doi: 10.1039/c9ra07327b (PMC9075174; doi:10.1039/c9ra07327b)
Supplement: RA-009-C9RA07327B-s4811 [file RA-009-C9RA07327B-s4811.xyz]

  108
jmolscript: load "" {1 1 1} spacegroup "x,y,z" unitcell [{     10.886000     0.000000     0.000000 }, {      1.954029    10.742734     0.000000 }, {      0.226004     0.135366    14.088537 }]
Zn     9.690166     9.088352    11.281255     0.852457
Zn     9.695401     9.095335     8.329566     0.851659
Zn     3.375867     1.789748     2.807282     0.852457
Zn     3.370632     1.782765     5.758971     0.851659
H      7.482233     2.814773     8.068505     0.114819
H      7.895045     5.178075     8.169943     0.127933
H      9.970931     4.586667    11.577960     0.103583
H      9.246990     2.399428    11.687850     0.111395
H      5.434038     9.462486     7.744469     0.116420
H      3.082955     9.490810     7.785326     0.115114
H      3.072557     8.669239    11.724480     0.110481
H      5.437479     8.822409    11.789288     0.118041
H     11.601096     8.741383     6.039756     0.101319
H     11.658693     8.705407     3.748960     0.128346
H      7.643749     9.246119     3.785590     0.128106
H      7.745435     9.323242     6.110198     0.100607
H     11.018073     7.572561     1.677945     0.130337
H     10.909455     7.549592    13.486956     0.099902
H      8.577571    10.636765    13.568670     0.080548
H      8.236598    10.461129     1.773747     0.129197
H      5.583800     8.063327     6.020032     0.114819
H      5.170988     5.700025     5.918594     0.127933
H      3.095102     6.291433     2.510577     0.103584
H      3.819043     8.478672     2.400687     0.111396
H      7.631995     1.415614     6.344068     0.116420
H      9.983078     1.387290     6.303211     0.115115
H      9.993476     2.208861     2.364057     0.110481
H      7.628554     2.055691     2.299249     0.118042
H      1.464937     2.136717     8.048781     0.101319
H      1.407340     2.172693    10.339577     0.128346
H      5.422284     1.631981    10.302947     0.128106
H      5.320598     1.554858     7.978339     0.100606
H      2.047960     3.305539    12.410592     0.130337
H      2.156578     3.328508     0.601581     0.099902
H      4.488462     0.241335     0.519867     0.080548
H      4.829435     0.416971    12.314790     0.129196
C      8.037482     0.920845     9.859158     0.602598
C      8.427595     2.346514     9.870429    -0.032670
C      7.968903     3.189132     8.792656    -0.124068
C      8.250616     4.585972     8.822242    -0.116962
C      9.111750     5.063690     9.905650    -0.008566
C      9.439945     4.248955    10.866489    -0.115073
C      9.059943     2.916228    10.912981    -0.110547
C      9.419956     6.543890     9.890153     0.617725
C      7.121349     9.196114     9.761947     0.593490
C      5.643494     9.144576     9.764765    -0.036357
C      4.962309     9.330655     8.558786    -0.110414
C      3.562047     9.314799     8.585695    -0.098284
C      2.856478     9.048830     9.750676    -0.021498
C      3.553020     8.853859    10.925660    -0.114652
C      4.965100     8.923046    10.970744    -0.117353
C     12.246958     9.002582     9.745041     0.598124
C     10.786247     8.847458     5.563563     0.111761
C     10.836186     8.821545     4.208246    -0.179738
C      9.604761     8.977998     3.496775     0.104597
C      8.480038     9.147198     4.223743    -0.174185
C      8.542461     9.177734     5.612873     0.120307
C      9.574770     8.972257     2.004799     0.127925
C     10.375853     8.127082     1.251062    -0.184915
C     10.462182     8.230021    13.977238     0.101970
C      9.068794     9.967622    14.029365     0.109782
C      8.799007     9.848677     1.314461    -0.183661
C      5.028551     9.957255     4.229379     0.602598
C      4.638438     8.531586     4.218108    -0.032670
C      5.097130     7.688968     5.295881    -0.124067
C      4.815417     6.292128     5.266295    -0.116963
C      3.954283     5.814410     4.182887    -0.008566
C      3.626088     6.629145     3.222048    -0.115073
C      4.006090     7.961872     3.175556    -0.110547
C      3.646077     4.334210     4.198384     0.617725
C      5.944684     1.681986     4.326590     0.593490
C      7.422539     1.733524     4.323772    -0.036357
C      8.103724     1.547445     5.529751    -0.110414
C      9.503986     1.563301     5.502842    -0.098285
C     10.209555     1.829270     4.337861    -0.021498
C      9.513013     2.024241     3.162877    -0.114652
C      8.100933     1.955054     3.117793    -0.117353
C      0.819075     1.875518     4.343496     0.598124
C      2.279786     2.030642     8.524974     0.111761
C      2.229847     2.056555     9.880291    -0.179738
C      3.461272     1.900102    10.591762     0.104597
C      4.585995     1.730902     9.864794    -0.174185
C      4.523572     1.700366     8.475664     0.120307
C      3.491263     1.905843    12.083738     0.127925
C      2.690180     2.751018    12.837475    -0.184915
C      2.603851     2.648079     0.111299     0.101970
C      3.997239     0.910478     0.059172     0.109782
C      4.267026     1.029423    12.774076    -0.183661
N      9.681431     9.008841     6.259537    -0.196904
N      9.725485     9.115329    13.317471    -0.182341
N      3.384602     1.869259     7.829000    -0.196904
N      3.340548     1.762771     0.771066    -0.182341
O      7.882363     0.352647     8.750672    -0.556621
O      7.894623     0.342663    10.953978    -0.577567
O      9.531396     7.110329     8.802941    -0.555778
O      9.532789     7.088330    11.008078    -0.576768
O      7.733566     9.239013     8.636414    -0.564459
O      7.718238     9.201309    10.861698    -0.560979
O     11.696691     8.980764     8.592317    -0.553876
O     11.666969     8.964863    10.850709    -0.554307
O      5.183670    10.525453     5.337865    -0.556621
O      5.171410    10.535437     3.134559    -0.577567
O      3.534637     3.767771     5.285596    -0.555778
O      3.533244     3.789770     3.080459    -0.576768
O      5.332467     1.639087     5.452123    -0.564459
O      5.347795     1.676791     3.226839    -0.560979
O      1.369342     1.897336     5.496220    -0.553876
O      1.399064     1.913237     3.237828    -0.554307

The following XYZ coordinates are in angstroms. Other properties are in atomic units.
The sperically averaged electron density of each atom fit to a function of the form exp(a - br)
eigen_1, eigen_2 and eigen_3 are the three eigenvalues of traceless quadrupole moment tensor
  atom number  atomic symbol              X              Y              Z     net charge C6 coefficient C8 coefficient C10 coefficient fluctuating dipole atomic polarizability isotropic forcefield polarizability              a              b squared Pearson coefficient          <r^3>          <r^4>         wp_QDO          m_QDO          q_QDO       dipole_x       dipole_y       dipole_z         dipole            Qxy            Qxz            Qyz     Q(x^2-y^2)  Q(3z^2 - R^2)        eigen_1        eigen_2        eigen_3 static polarizability      alpha(xx)      alpha(xy)      alpha(xz)      alpha(yy)      alpha(yz)      alpha(zz) atomic spin moment
            1             Zn       9.690166       9.088352      11.281255       0.852457     104.025696 0.19657027E+04  0.63369088E+05                                18.205903                           14.647990       0.257731       1.940797                    0.996018      46.988762     129.392479       0.464170       0.409326      -1.136582      -0.001070       0.000210       0.009292       0.009356      -0.007754       0.001057      -0.002588       0.010641      -0.313868      -0.104672       0.042929       0.061743             22.246205      22.055626       0.782060      -0.227220      21.465626       0.294432      23.217362          -0.000001
            2             Zn       9.695401       9.095335       8.329566       0.851659      99.241281 0.19437598E+04  0.62470709E+05                                17.748106                           14.657076       0.319447       1.958194                    0.996324      46.922842     128.910118       0.459821       0.414461      -1.133324      -0.005130       0.002591      -0.017084       0.018025      -0.004161       0.002314      -0.007334       0.000976      -0.349597      -0.116866       0.054165       0.062702             21.247500      22.637447       0.937623      -0.455923      20.591322      -0.707717      20.513730           0.000001
            3             Zn       3.375867       1.789748       2.807282       0.852457     104.025697 0.19657027E+04  0.63369089E+05                                18.205902                           14.647990       0.257731       1.940797                    0.996018      46.988762     129.392478       0.464170       0.409326      -1.136582       0.001070      -0.000210      -0.009292       0.009356      -0.007754       0.001057      -0.002588       0.010641      -0.313868      -0.104672       0.042929       0.061743             22.246205      22.055625       0.782060      -0.227220      21.465626       0.294432      23.217363          -0.000001
            4             Zn       3.370632       1.782765       5.758971       0.851659      99.241287 0.19437599E+04  0.62470715E+05                                17.748107                           14.657076       0.319448       1.958194                    0.996324      46.922844     128.910123       0.459821       0.414461      -1.133324       0.005130      -0.002591       0.017084       0.018025      -0.004161       0.002314      -0.007334       0.000976      -0.349597      -0.116866       0.054165       0.062702             21.247500      22.637447       0.937623      -0.455923      20.591323      -0.707717      20.513730           0.000001
            5              H       7.482233       2.814773       8.068505       0.114819       1.060787 0.76765671E+01  0.75220289E+02                                 1.762420                            1.651680      -1.196506       2.309609                    0.994904       3.712722      10.673869       0.469053       1.332650      -0.695894      -0.018423      -0.013286      -0.035133       0.041836       0.001575       0.014674      -0.003321      -0.008573       0.015484      -0.017241       0.001968       0.015272              1.814360       1.687064       0.262440       0.328437       1.769161       0.354102       1.986855          -0.000003
            6              H       7.895045       5.178075       8.169943       0.127933       1.046273 0.76223648E+01  0.73179018E+02                                 1.639192                            1.567477      -0.933884       2.442045                    0.998742       3.250709       8.703778       0.527795       1.208771      -0.726504      -0.017789       0.026618      -0.030552       0.044253      -0.003665       0.015243      -0.003765      -0.012966       0.013178      -0.018773       0.002165       0.016608              1.653951       1.426174      -0.147578       0.225506       1.889652      -0.337044       1.646028          -0.000000
            7              H       9.970931       4.586667      11.577960       0.103583       1.215241 0.89697193E+01  0.89058937E+02                                 1.757379                            1.655408      -1.035583       2.370556                    0.997753       3.427893       9.120702       0.538449       1.145679      -0.741530       0.017594       0.013871       0.026769       0.034907       0.008537       0.012275      -0.005568      -0.003943       0.024302      -0.019181       0.003959       0.015222              1.786764       1.698693       0.195864       0.416937       1.772094       0.240410       1.889505          -0.000002
            8              H       9.246990       2.399428      11.687850       0.111395       1.190797 0.88141381E+01  0.87166410E+02                                 1.738702                            1.646084      -1.064836       2.362924                    0.997689       3.378147       8.981968       0.537256       1.152803      -0.740091       0.002858      -0.018527       0.033693       0.038557       0.000847       0.010223      -0.003497      -0.015672       0.038888      -0.017915       0.000947       0.016968              1.768002       1.478655      -0.030264       0.160553       1.843061      -0.413048       1.982291           0.000000
            9              H       5.434038       9.462486       7.744469       0.116420       1.029326 0.74167521E+01  0.72762412E+02                                 1.783379                            1.664534      -1.488132       2.167429                    0.992190       3.981387      11.826433       0.445667       1.400886      -0.680546       0.018236       0.004405      -0.034131       0.038948       0.000972      -0.006253      -0.002549       0.010461       0.018461      -0.008745      -0.002332       0.011077              1.852460       1.829385       0.055662      -0.396359       1.449866      -0.025214       2.278128          -0.000002
           10              H       3.082955       9.490810       7.785326       0.115114       1.045558 0.77526682E+01  0.75956248E+02                                 1.735830                            1.654468      -1.039711       2.384486                    0.997326       3.599075      10.259171       0.472168       1.324028      -0.698835      -0.018082       0.009052      -0.036234       0.041495      -0.003279       0.004408      -0.007090       0.008455       0.040051      -0.013233      -0.003416       0.016649              1.767574       1.889911      -0.047915       0.349515       1.389090      -0.114318       2.023719          -0.000003
           11              H       3.072557       8.669239      11.724480       0.110481       1.197251 0.88802693E+01  0.88003186E+02                                 1.743170                            1.650559      -1.085168       2.353066                    0.997523       3.410396       9.083385       0.537238       1.150449      -0.740314      -0.018423      -0.008393       0.034011       0.039580       0.002905       0.000682      -0.006232       0.011013       0.049467      -0.015673      -0.002051       0.017723              1.770688       1.872403       0.117661      -0.386663       1.398171      -0.175742       2.041491          -0.000002
           12              H       5.437479       8.822409      11.789288       0.118041       1.206456 0.90684134E+01  0.90641712E+02                                 1.782378                            1.693963      -1.054210       2.373825                    0.997704       3.398690       9.190674       0.516418       1.186609      -0.732162       0.018764      -0.007487       0.037631       0.042711      -0.000954       0.002320      -0.006836       0.014776       0.054748      -0.017825      -0.002001       0.019826              1.808322       1.839714      -0.002110       0.398170       1.451283      -0.053281       2.133969          -0.000003
           13              H      11.601096       8.741383       6.039756       0.101319       1.150202 0.81650414E+01  0.80254243E+02                                 1.794526                            1.654895      -0.849882       2.472997                    0.999231       3.443319       9.523175       0.495431       1.257806      -0.714784       0.043712      -0.006564       0.022089       0.049414      -0.003844      -0.000569      -0.001665       0.029766      -0.006807      -0.014480      -0.002033       0.016513              1.865720       2.297941      -0.126884       0.530937       1.396245      -0.059007       1.902972           0.000000
           14              H      11.658693       8.705407       3.748960       0.128346       1.038653 0.75741689E+01  0.73543712E+02                                 1.705828                            1.618839      -1.061140       2.380774                    0.997206       3.499555       9.828777       0.486174       1.297489      -0.704605       0.032615      -0.001344      -0.015048       0.035944      -0.001262      -0.001078      -0.000369       0.023215       0.022124      -0.015371       0.006587       0.008784              1.732273       2.141991      -0.158295      -0.323978       1.366007       0.101028       1.688822          -0.000002
           15              H       7.643749       9.246119       3.785590       0.128106       1.041497 0.77565372E+01  0.76562305E+02                                 1.777283                            1.690976      -1.249058       2.295025                    0.993756       3.717438      10.893614       0.448870       1.382415      -0.686291      -0.031757       0.005781      -0.017806       0.036864      -0.003252       0.004039       0.004173       0.018150       0.018184      -0.013860       0.003745       0.010115              1.812006       2.305925      -0.069387       0.268657       1.405930      -0.063474       1.724165          -0.000001
           16              H       7.745435       9.323242       6.110198       0.100607       1.060482 0.74221708E+01  0.72595015E+02                                 1.808879                            1.657491      -1.261967       2.277312                    0.994139       3.833563      11.251250       0.451157       1.388043      -0.684312      -0.040237       0.010910       0.023729       0.047970      -0.004506      -0.004149       0.002307       0.021479      -0.000151      -0.011813      -0.001410       0.013223              1.906204       2.351191      -0.077235      -0.519193       1.426315       0.066159       1.941106          -0.000002
           17              H      11.018073       7.572561       1.677945       0.130337       1.083819 0.77398534E+01  0.74351025E+02                                 1.658092                            1.562319      -0.902544       2.457078                    0.998871       3.231637       8.564399       0.539155       1.182600      -0.732854       0.027125      -0.019754       0.015394       0.036919      -0.014751       0.001435       0.000912       0.001009       0.010110      -0.016582       0.003491       0.013091              1.687964       1.734222      -0.386449       0.305165       1.625642      -0.191310       1.704028          -0.000001
           18              H      10.909455       7.549592      13.486956       0.099902       1.275694 0.90070948E+01  0.89565216E+02                                 1.831657                            1.669792      -0.955226       2.422825                    0.997877       3.369744       8.986570       0.530616       1.160837      -0.738749       0.022425      -0.038481      -0.024905       0.051028      -0.020121       0.000723       0.003075      -0.009103       0.006541      -0.021976       0.002218       0.019757              1.914339       1.660110      -0.388974      -0.285719       2.027482       0.492403       2.055426          -0.000003
           19              H       8.577571      10.636765      13.568670       0.080548       1.280361 0.90501815E+01  0.91700753E+02                                 1.944268                            1.750501      -1.187799       2.299699                    0.994134       3.811947      10.868997       0.476093       1.269692      -0.709778      -0.020586       0.032899      -0.023773       0.045511      -0.009048       0.003071      -0.001087      -0.008650       0.010180      -0.011996       0.002548       0.009447              2.047616       2.029127      -0.589648       0.393373       2.006822      -0.453262       2.106900          -0.000005
           20              H       8.236598      10.461129       1.773747       0.129197       0.996538 0.71186937E+01  0.69098517E+02                                 1.746102                            1.632938      -1.378496       2.228469                    0.992918       3.844408      11.344257       0.449229       1.404657      -0.680358      -0.020392       0.021583       0.019885       0.035736      -0.009059      -0.003014      -0.002132       0.000403       0.013046      -0.012041       0.004938       0.007103              1.798169       1.734236      -0.386032      -0.225952       1.746532       0.304402       1.913740          -0.000004
           21              H       5.583800       8.063327       6.020032       0.114819       1.060787 0.76765701E+01  0.75220328E+02                                 1.762421                            1.651681      -1.196507       2.309608                    0.994904       3.712723      10.673874       0.469053       1.332650      -0.695894       0.018423       0.013286       0.035133       0.041836       0.001575       0.014674      -0.003321      -0.008573       0.015484      -0.017241       0.001968       0.015272              1.814361       1.687064       0.262440       0.328437       1.769162       0.354102       1.986856          -0.000003
           22              H       5.170988       5.700025       5.918594       0.127933       1.046272 0.76223583E+01  0.73178934E+02                                 1.639191                            1.567476      -0.933883       2.442045                    0.998742       3.250708       8.703772       0.527795       1.208771      -0.726504       0.017789      -0.026618       0.030552       0.044253      -0.003665       0.015243      -0.003765      -0.012966       0.013178      -0.018773       0.002165       0.016608              1.653950       1.426173      -0.147578       0.225506       1.889650      -0.337043       1.646026          -0.000000
           23              H       3.095102       6.291433       2.510577       0.103584       1.215241 0.89697195E+01  0.89058942E+02                                 1.757379                            1.655408      -1.035583       2.370556                    0.997753       3.427893       9.120703       0.538449       1.145678      -0.741530      -0.017594      -0.013871      -0.026769       0.034907       0.008537       0.012275      -0.005568      -0.003943       0.024302      -0.019181       0.003959       0.015222              1.786764       1.698693       0.195864       0.416937       1.772094       0.240410       1.889505          -0.000001
           24              H       3.819043       8.478672       2.400687       0.111396       1.190797 0.88141355E+01  0.87166371E+02                                 1.738701                            1.646083      -1.064836       2.362924                    0.997689       3.378147       8.981965       0.537257       1.152802      -0.740091      -0.002858       0.018527      -0.033693       0.038557       0.000847       0.010223      -0.003497      -0.015672       0.038888      -0.017915       0.000947       0.016968              1.768001       1.478654      -0.030264       0.160553       1.843060      -0.413048       1.982289           0.000000
           25              H       7.631995       1.415614       6.344068       0.116420       1.029326 0.74167556E+01  0.72762453E+02                                 1.783379                            1.664534      -1.488132       2.167429                    0.992190       3.981388      11.826436       0.445667       1.400885      -0.680546      -0.018236      -0.004405       0.034131       0.038948       0.000972      -0.006253      -0.002549       0.010461       0.018461      -0.008745      -0.002332       0.011077              1.852460       1.829385       0.055662      -0.396359       1.449867      -0.025214       2.278128          -0.000002
           26              H       9.983078       1.387290       6.303211       0.115115       1.045558 0.77526646E+01  0.75956201E+02                                 1.735829                            1.654468      -1.039711       2.384486                    0.997326       3.599074      10.259166       0.472169       1.324027      -0.698835       0.018082      -0.009052       0.036234       0.041495      -0.003279       0.004408      -0.007090       0.008455       0.040051      -0.013233      -0.003416       0.016649              1.767573       1.889910      -0.047915       0.349515       1.389090      -0.114318       2.023718          -0.000003
           27              H       9.993476       2.208861       2.364057       0.110481       1.197250 0.88802593E+01  0.88003061E+02                                 1.743169                            1.650558      -1.085167       2.353066                    0.997523       3.410394       9.083378       0.537238       1.150449      -0.740314       0.018423       0.008393      -0.034011       0.039580       0.002905       0.000682      -0.006232       0.011013       0.049467      -0.015673      -0.002051       0.017723              1.770687       1.872402       0.117661      -0.386663       1.398170      -0.175742       2.041490          -0.000002
           28              H       7.628554       2.055691       2.299249       0.118042       1.206454 0.90683975E+01  0.90641501E+02                                 1.782375                            1.693960      -1.054209       2.373825                    0.997704       3.398688       9.190662       0.516419       1.186608      -0.732163      -0.018764       0.007487      -0.037631       0.042711      -0.000954       0.002320      -0.006836       0.014776       0.054748      -0.017825      -0.002001       0.019826              1.808319       1.839711      -0.002110       0.398169       1.451281      -0.053281       2.133965          -0.000003
           29              H       1.464937       2.136717       8.048781       0.101319       1.150202 0.81650403E+01  0.80254227E+02                                 1.794526                            1.654894      -0.849882       2.472997                    0.999231       3.443319       9.523174       0.495431       1.257805      -0.714784      -0.043712       0.006564      -0.022089       0.049414      -0.003844      -0.000569      -0.001665       0.029766      -0.006807      -0.014480      -0.002033       0.016513              1.865719       2.297940      -0.126884       0.530937       1.396245      -0.059007       1.902972           0.000000
           30              H       1.407340       2.172693      10.339577       0.128346       1.038653 0.75741633E+01  0.73543647E+02                                 1.705828                            1.618839      -1.061139       2.380775                    0.997206       3.499554       9.828774       0.486174       1.297489      -0.704605      -0.032615       0.001344       0.015048       0.035944      -0.001262      -0.001078      -0.000369       0.023215       0.022124      -0.015371       0.006587       0.008784              1.732273       2.141990      -0.158295      -0.323977       1.366007       0.101028       1.688822          -0.000002
           31              H       5.422284       1.631981      10.302947       0.128106       1.041496 0.77565313E+01  0.76562237E+02                                 1.777282                            1.690976      -1.249057       2.295026                    0.993756       3.717437      10.893613       0.448870       1.382416      -0.686291       0.031757      -0.005781       0.017806       0.036864      -0.003252       0.004039       0.004173       0.018150       0.018184      -0.013860       0.003745       0.010115              1.812006       2.305925      -0.069387       0.268657       1.405930      -0.063474       1.724165          -0.000001
           32              H       5.320598       1.554858       7.978339       0.100606       1.060484 0.74221796E+01  0.72595118E+02                                 1.808880                            1.657492      -1.261967       2.277312                    0.994138       3.833565      11.251255       0.451157       1.388042      -0.684313       0.040237      -0.010910      -0.023729       0.047970      -0.004506      -0.004149       0.002307       0.021479      -0.000151      -0.011813      -0.001410       0.013223              1.906205       2.351192      -0.077235      -0.519193       1.426315       0.066159       1.941107          -0.000002
           33              H       2.047960       3.305539      12.410592       0.130337       1.083819 0.77398505E+01  0.74350984E+02                                 1.658091                            1.562318      -0.902544       2.457079                    0.998871       3.231637       8.564396       0.539156       1.182599      -0.732855      -0.027125       0.019754      -0.015394       0.036919      -0.014751       0.001435       0.000912       0.001009       0.010110      -0.016582       0.003491       0.013091              1.687963       1.734221      -0.386448       0.305164       1.625641      -0.191310       1.704027          -0.000001
           34              H       2.156578       3.328508       0.601581       0.099902       1.275694 0.90070913E+01  0.89565167E+02                                 1.831656                            1.669791      -0.955225       2.422825                    0.997877       3.369744       8.986568       0.530616       1.160837      -0.738749      -0.022425       0.038481       0.024905       0.051028      -0.020121       0.000723       0.003075      -0.009103       0.006541      -0.021976       0.002218       0.019757              1.914338       1.660109      -0.388974      -0.285718       2.027481       0.492403       2.055425          -0.000003
           35              H       4.488462       0.241335       0.519867       0.080548       1.280361 0.90501813E+01  0.91700745E+02                                 1.944268                            1.750500      -1.187799       2.299699                    0.994134       3.811947      10.868995       0.476093       1.269692      -0.709778       0.020586      -0.032899       0.023773       0.045511      -0.009048       0.003071      -0.001087      -0.008650       0.010180      -0.011996       0.002548       0.009447              2.047616       2.029126      -0.589648       0.393373       2.006821      -0.453262       2.106900          -0.000005
           36              H       4.829435       0.416971      12.314790       0.129196       0.996539 0.71186967E+01  0.69098550E+02                                 1.746102                            1.632938      -1.378496       2.228469                    0.992918       3.844409      11.344259       0.449229       1.404656      -0.680358       0.020392      -0.021583      -0.019885       0.035736      -0.009059      -0.003014      -0.002132       0.000403       0.013046      -0.012041       0.004938       0.007103              1.798170       1.734237      -0.386032      -0.225953       1.746532       0.304403       1.913741          -0.000004
           37              C       8.037482       0.920845       9.859158       0.602598      22.736113 0.24506261E+03  0.50699111E+04                                 7.505904                            5.610935      -0.131136       2.017143                    0.999434      22.461421      63.710657       0.614551       0.481753      -1.010388      -0.009194      -0.061076       0.000196       0.061764      -0.040218       0.013843      -0.003548       0.156168      -0.113870      -0.068855      -0.039352       0.108208              8.962678       5.230389       2.358637      -0.042775      13.451683      -0.146542       8.205963          -0.000000
           38              C       8.427595       2.346514       9.870429      -0.032670      37.635187 0.44350448E+03  0.10403072E+05                                 9.713237                            6.974652       0.025058       2.009148                    0.999216      27.370853      76.755554       0.634840       0.411319      -1.075263       0.013940       0.048176      -0.014094       0.052095      -0.008291      -0.019204      -0.002971      -0.009229       0.029795      -0.024456       0.002582       0.021874             12.042264       7.590813       4.017928       2.273603      19.848151       0.340220       8.687828          -0.000002
           39              C       7.968903       3.189132       8.792656      -0.124068      36.413255 0.49836712E+03  0.12128257E+05                                 9.620769                            7.509908       0.048152       1.978764                    0.999518      30.339614      88.854068       0.593070       0.424376      -1.058763       0.025770       0.005590       0.013514       0.029631      -0.000302       0.023200       0.008458       0.014560       0.080746      -0.024354      -0.015416       0.039770             11.131741       7.057849       2.502265       2.124772      17.369933      -0.146733       8.967441          -0.000014
           40              C       8.250616       4.585972       8.822242      -0.116962      34.400812 0.46663745E+03  0.11123334E+05                                 9.136193                            7.167357       0.127730       2.003560                    0.999653      29.606079      84.626160       0.622416       0.412829      -1.070645       0.013120      -0.009207       0.013927       0.021234      -0.011415       0.017826      -0.014511      -0.009915       0.082987      -0.027583      -0.012409       0.039992             10.543566       6.936854       2.585475       2.354381      16.897483       0.576888       7.796362          -0.000005
           41              C       9.111750       5.063690       9.905650      -0.008566      38.541585 0.42417630E+03  0.98315893E+04                                 9.914781                            6.826646      -0.053118       1.991606                    0.999174      26.895325      74.776862       0.641400       0.412002      -1.075679      -0.014361      -0.040785      -0.008683       0.044102       0.002568      -0.019135       0.018347       0.022573       0.027153      -0.029582      -0.000761       0.030343             12.995925       6.856616       2.948064       1.947104      23.716609      -1.218381       8.414550          -0.000009
           42              C       9.439945       4.248955      10.866489      -0.115073      33.905437 0.39990151E+03  0.92372150E+04                                 9.136188                            6.702147       0.011653       1.973968                    0.999652      29.190557      84.066567       0.629524       0.421217      -1.057723      -0.027155      -0.025576      -0.008781       0.038323       0.011978      -0.001712       0.022241       0.029708       0.052068      -0.036494       0.008824       0.027669             10.919328       6.560900       2.083718       1.849182      18.284288      -1.507196       7.912797          -0.000007
           43              C       9.059943       2.916228      10.912981      -0.110547      33.722545 0.41138881E+03  0.95459647E+04                                 9.052877                            6.758364       0.115693       2.005604                    0.999611      29.085613      83.266516       0.633982       0.416353      -1.063478      -0.013833       0.035120      -0.011184       0.039368      -0.016591      -0.006761      -0.015262      -0.005663       0.050029      -0.030129       0.005594       0.024535             10.679726       7.029726       3.454588       2.052222      16.619541       0.274699       8.389910          -0.000010
           44              C       9.419956       6.543890       9.890153       0.617725      23.396106 0.23916148E+03  0.49031045E+04                                 7.659158                            5.527706      -0.070745       2.046082                    0.999338      21.890151      61.209048       0.623586       0.479104      -1.014807       0.009564       0.059566       0.001535       0.060349      -0.032671       0.009652      -0.001536       0.192990      -0.152778      -0.076413      -0.051460       0.127873              9.590481       4.627533       2.078423       0.058694      16.206654      -0.118240       7.937255          -0.000003
           45              C       7.121349       9.196114       9.761947       0.593490      23.360088 0.25626098E+03  0.53561844E+04                                 7.627475                            5.721924      -0.121644       2.014785                    0.999553      22.728080      64.602690       0.611646       0.479107      -1.012716       0.066876      -0.009569      -0.000409       0.067558      -0.000101      -0.001336      -0.004265      -0.170857      -0.083195      -0.071604      -0.027834       0.099438              9.153977      14.546036      -0.115052       0.064861       4.501280       0.079944       8.414615           0.000002
           46              C       5.643494       9.144576       9.764765      -0.036357      37.028917 0.45658357E+03  0.10814412E+05                                 9.676224                            7.115859      -0.079419       1.973646                    0.999158      27.856544      79.128329       0.621810       0.415878      -1.069681      -0.054111      -0.012808      -0.000013       0.055606      -0.007032       0.003674       0.005833      -0.007655      -0.008619      -0.011305       0.000966       0.010339             11.897335      20.007463       0.352872       0.208222       5.275388      -0.702587      10.409153           0.000000
           47              C       4.962309       9.330655       8.558786      -0.110414      35.600921 0.48287173E+03  0.11737975E+05                                 9.670903                            7.526300      -0.311143       1.873524                    0.998197      30.512686      91.308930       0.572773       0.439909      -1.042207      -0.015348      -0.010895       0.016627       0.025114      -0.003705      -0.009112      -0.001618      -0.043202       0.000526      -0.025335       0.003471       0.021864             11.288807      17.301561       0.299976       0.520908       5.451431      -0.516117      11.113428          -0.000010
           48              C       3.562047       9.314799       8.585695      -0.098284      34.341668 0.45284098E+03  0.10802661E+05                                 9.334516                            7.204779      -0.063173       1.953669                    0.999471      29.751228      87.400480       0.597302       0.429860      -1.051158       0.018176      -0.011396       0.016690       0.027180      -0.006557       0.018625      -0.003090      -0.031695       0.031379      -0.030249       0.008317       0.021933             10.957114      17.874835       0.807090      -1.525786       5.196528      -0.929416       9.799981          -0.000005
           49              C       2.856478       9.048830       9.750676      -0.021498      37.762931 0.43032061E+03  0.10012893E+05                                 9.748841                            6.853874      -0.005473       2.002554                    0.999266      27.131111      75.652501       0.643024       0.409366      -1.077088       0.043057      -0.008647      -0.001925       0.043959      -0.002798      -0.002096       0.008743      -0.024304       0.000258      -0.012638      -0.004476       0.017115             12.472190      22.423308       0.900614      -0.449313       5.151865      -0.951705       9.841398          -0.000009
           50              C       3.553020       8.853859      10.925660      -0.114652      33.632619 0.44261521E+03  0.10458575E+05                                 9.063105                            7.035409       0.023912       1.970922                    0.999639      29.724792      85.830012       0.618125       0.419357      -1.061727       0.018867      -0.001597      -0.021535       0.028675       0.002628      -0.020611       0.000772      -0.012952       0.064724      -0.026495      -0.003981       0.030477             10.368799      16.808705       0.682952       0.896385       4.981065      -0.911241       9.316628          -0.000010
           51              C       4.965100       8.923046      10.970744      -0.117353      33.518059 0.45418251E+03  0.10811017E+05                                 9.075901                            7.154223       0.003626       1.966150                    0.999663      29.927489      86.987369       0.608897       0.422596      -1.058737      -0.012134      -0.005956      -0.018346       0.022788      -0.007864       0.013444      -0.007521      -0.003608       0.074889      -0.021531      -0.009779       0.031310             10.304006      16.075175       0.926710      -0.384761       5.126493      -0.630186       9.710352          -0.000012
           52              C      12.246958       9.002582       9.745041       0.598124      24.177711 0.25290491E+03  0.52469971E+04                                 7.751854                            5.639806      -0.014288       2.054191                    0.999637      22.252841      62.175970       0.625965       0.471631      -1.020901      -0.061950      -0.008376      -0.001739       0.062538      -0.005021       0.001825      -0.003412      -0.192826      -0.119778      -0.076663      -0.039920       0.116583              9.562834      15.979747       0.486548      -0.450540       4.317041      -0.103640       8.391715          -0.000001
           53              C      10.786247       8.847458       5.563563       0.111761      24.906368 0.31062100E+03  0.67324523E+04                                 7.477149                            5.931266       0.254257       2.108636                    0.999837      25.299186      70.463223       0.665378       0.424713      -1.056063      -0.050138       0.008388       0.014816       0.052950       0.006682       0.008685      -0.008477      -0.022921      -0.118326      -0.042215       0.008718       0.033496              8.328337       9.208291      -0.772687      -0.101920       4.218368       0.108470      11.558353          -0.000001
           54              C      10.836186       8.821545       4.208246      -0.179738      32.742197 0.46087819E+03  0.10994682E+05                                 8.919161                            7.198968       0.123257       2.015332                    0.998937      29.760801      86.190130       0.608869       0.421683      -1.060845      -0.002769       0.012702      -0.000017       0.013001       0.001550      -0.006097      -0.002965       0.009138      -0.053390      -0.019238       0.004215       0.015023              9.907450      10.506071      -0.991400       0.986323       4.971483       0.222367      14.244796          -0.000001
           55              C       9.604761       8.977998       3.496775       0.104597      34.719355 0.40546377E+03  0.93411876E+04                                 9.419271                            6.813720      -0.127369       1.978993                    0.999200      26.171378      73.794251       0.619168       0.429386      -1.059069       0.002962       0.006480       0.001401       0.007261      -0.007238       0.007488       0.000779      -0.029116       0.004485      -0.019647       0.004062       0.015584             11.735437      10.047443      -0.854481      -0.112504       5.056661       0.432604      20.102206          -0.000004
           56              C       8.480038       9.147198       4.223743      -0.174185      32.677877 0.45263897E+03  0.10811715E+05                                 9.066155                            7.234850      -0.110989       1.948657                    0.997534      29.941384      88.417733       0.591323       0.433649      -1.047391      -0.000409       0.008265       0.010819       0.013621      -0.010435       0.019310      -0.002595      -0.032318      -0.042203      -0.031531       0.003421       0.028110             10.282398      10.886256      -0.681894      -1.451096       5.045097       0.301671      14.915841          -0.000003
           57              C       8.542461       9.177734       5.612873       0.120307      26.588199 0.33653319E+03  0.74678881E+04                                 7.977629                            6.284113       0.037519       2.044694                    0.998433      25.764212      73.447697       0.627256       0.440039      -1.043068       0.047220       0.002646       0.000318       0.047295      -0.000352      -0.007774      -0.001634      -0.063278      -0.103655      -0.037230      -0.011717       0.048947              9.064334      10.198984      -0.637312      -0.002079       4.528117      -0.034324      12.465903          -0.000007
           58              C       9.574770       8.972257       2.004799       0.127925      34.293360 0.38194815E+03  0.86595950E+04                                 9.315445                            6.591875      -0.088551       1.996926                    0.999277      25.552208      71.221451       0.633240       0.426624      -1.061928      -0.001969      -0.001192      -0.000043       0.002302       0.020768      -0.002641       0.001980       0.031505      -0.024688      -0.022560      -0.007679       0.030239             11.749633       6.975320      -2.504245      -0.021230       7.374931       0.604833      20.898648          -0.000006
           59              C      10.375853       8.127082       1.251062      -0.184915      34.122709 0.42209950E+03  0.98086266E+04                                 9.016594                            6.772836       0.288579       2.065942                    0.999837      28.995683      81.727455       0.646778       0.407528      -1.074532      -0.001566       0.010018      -0.000849       0.010175      -0.006359       0.011262      -0.012436      -0.004762      -0.050576      -0.024084       0.001759       0.022324             10.578915       7.322588      -2.748229      -0.083559       7.417939       1.421382      16.996219          -0.000005
           60              C      10.462182       8.230021      13.977238       0.101970      27.134713 0.31034615E+03  0.66954811E+04                                 7.836307                            5.858985       0.252383       2.103627                    0.999800      25.197189      69.018028       0.684449       0.414791      -1.067006      -0.040428       0.034882      -0.009883       0.054303       0.005094      -0.008346       0.009518       0.016869      -0.105423      -0.038419       0.010464       0.027955              9.166141       5.975232      -2.419266       0.511950       7.299574       0.568184      14.223617          -0.000005
           61              C       9.068794       9.967622      14.029365       0.109782      28.009958 0.30532943E+03  0.65893335E+04                                 8.096346                            5.860364       0.285194       2.120492                    0.999750      25.194846      70.019563       0.672855       0.421805      -1.057888       0.037254      -0.034782      -0.003487       0.051087       0.026344       0.011747      -0.013432       0.014922      -0.123483      -0.048733       0.000753       0.047980              9.725343       6.605281      -2.864577      -0.100411       7.334452       0.412745      15.236295          -0.000013
           62              C       8.799007       9.848677       1.314461      -0.183661      36.258438 0.45014701E+03  0.10699183E+05                                 9.617838                            7.142844       0.004050       1.983179                    0.998630      29.613008      86.223074       0.606304       0.425030      -1.056418       0.003239      -0.000990      -0.006796       0.007593       0.021034      -0.016674       0.009024      -0.004732      -0.044430      -0.032900       0.003794       0.029106             11.556272       7.618861      -2.926069       0.866459       7.915319      -0.300125      19.134638          -0.000018
           63              C       5.028551       9.957255       4.229379       0.602598      22.736110 0.24506257E+03  0.50699100E+04                                 7.505904                            5.610935      -0.131136       2.017143                    0.999434      22.461419      63.710653       0.614551       0.481753      -1.010388       0.009194       0.061076      -0.000196       0.061764      -0.040218       0.013843      -0.003548       0.156168      -0.113870      -0.068855      -0.039352       0.108208              8.962678       5.230389       2.358637      -0.042775      13.451683      -0.146542       8.205963          -0.000000
           64              C       4.638438       8.531586       4.218108      -0.032670      37.635189 0.44350452E+03  0.10403073E+05                                 9.713237                            6.974653       0.025058       2.009147                    0.999216      27.370854      76.755556       0.634840       0.411319      -1.075263      -0.013940      -0.048176       0.014094       0.052095      -0.008291      -0.019204      -0.002971      -0.009229       0.029795      -0.024456       0.002582       0.021874             12.042264       7.590813       4.017928       2.273603      19.848151       0.340219       8.687828          -0.000002
           65              C       5.097130       7.688968       5.295881      -0.124067      36.413248 0.49836700E+03  0.12128253E+05                                 9.620767                            7.509907       0.048152       1.978764                    0.999518      30.339611      88.854059       0.593070       0.424376      -1.058763      -0.025770      -0.005590      -0.013514       0.029630      -0.000302       0.023200       0.008459       0.014559       0.080746      -0.024354      -0.015416       0.039770             11.131740       7.057848       2.502265       2.124772      17.369930      -0.146733       8.967441          -0.000014
           66              C       4.815417       6.292128       5.266295      -0.116963      34.400821 0.46663760E+03  0.11123339E+05                                 9.136195                            7.167358       0.127730       2.003560                    0.999653      29.606083      84.626174       0.622416       0.412829      -1.070645      -0.013120       0.009207      -0.013927       0.021234      -0.011415       0.017825      -0.014511      -0.009915       0.082986      -0.027583      -0.012409       0.039992             10.543569       6.936855       2.585477       2.354381      16.897488       0.576890       7.796363          -0.000005
           67              C       3.954283       5.814410       4.182887      -0.008566      38.541582 0.42417626E+03  0.98315881E+04                                 9.914781                            6.826646      -0.053118       1.991606                    0.999174      26.895324      74.776858       0.641400       0.412002      -1.075679       0.014361       0.040785       0.008683       0.044102       0.002568      -0.019135       0.018347       0.022573       0.027153      -0.029582      -0.000761       0.030343             12.995924       6.856616       2.948064       1.947104      23.716607      -1.218381       8.414549          -0.000008
           68              C       3.626088       6.629145       3.222048      -0.115073      33.905437 0.39990152E+03  0.92372152E+04                                 9.136189                            6.702147       0.011653       1.973968                    0.999652      29.190557      84.066568       0.629523       0.421217      -1.057723       0.027155       0.025576       0.008781       0.038323       0.011978      -0.001712       0.022241       0.029708       0.052068      -0.036494       0.008824       0.027669             10.919328       6.560900       2.083718       1.849182      18.284288      -1.507196       7.912797          -0.000007
           69              C       4.006090       7.961872       3.175556      -0.110547      33.722541 0.41138875E+03  0.95459630E+04                                 9.052877                            6.758364       0.115694       2.005604                    0.999611      29.085610      83.266505       0.633982       0.416353      -1.063478       0.013833      -0.035120       0.011184       0.039368      -0.016591      -0.006762      -0.015262      -0.005663       0.050029      -0.030129       0.005594       0.024535             10.679725       7.029726       3.454588       2.052222      16.619540       0.274700       8.389910          -0.000009
           70              C       3.646077       4.334210       4.198384       0.617725      23.396108 0.23916150E+03  0.49031050E+04                                 7.659158                            5.527707      -0.070745       2.046082                    0.999338      21.890152      61.209051       0.623586       0.479104      -1.014807      -0.009564      -0.059566      -0.001535       0.060349      -0.032671       0.009652      -0.001536       0.192990      -0.152778      -0.076413      -0.051460       0.127873              9.590481       4.627533       2.078424       0.058694      16.206655      -0.118240       7.937255          -0.000003
           71              C       5.944684       1.681986       4.326590       0.593490      23.360087 0.25626097E+03  0.53561839E+04                                 7.627474                            5.721923      -0.121644       2.014785                    0.999553      22.728079      64.602685       0.611646       0.479107      -1.012716      -0.066876       0.009569       0.000409       0.067558      -0.000101      -0.001336      -0.004265      -0.170857      -0.083195      -0.071604      -0.027834       0.099437              9.153977      14.546035      -0.115052       0.064862       4.501280       0.079944       8.414615           0.000002
           72              C       7.422539       1.733524       4.323772      -0.036357      37.028916 0.45658357E+03  0.10814411E+05                                 9.676223                            7.115859      -0.079419       1.973646                    0.999158      27.856544      79.128325       0.621810       0.415878      -1.069681       0.054111       0.012808       0.000013       0.055606      -0.007032       0.003674       0.005833      -0.007655      -0.008619      -0.011305       0.000966       0.010339             11.897334      20.007462       0.352872       0.208222       5.275388      -0.702587      10.409151          -0.000000
           73              C       8.103724       1.547445       5.529751      -0.110414      35.600915 0.48287162E+03  0.11737972E+05                                 9.670902                            7.526299      -0.311143       1.873524                    0.998197      30.512683      91.308916       0.572773       0.439909      -1.042207       0.015348       0.010895      -0.016627       0.025114      -0.003705      -0.009112      -0.001618      -0.043202       0.000526      -0.025335       0.003471       0.021864             11.288805      17.301558       0.299977       0.520907       5.451431      -0.516116      11.113426          -0.000010
           74              C       9.503986       1.563301       5.502842      -0.098285      34.341676 0.45284111E+03  0.10802665E+05                                 9.334518                            7.204780      -0.063173       1.953669                    0.999471      29.751232      87.400494       0.597302       0.429860      -1.051158      -0.018176       0.011396      -0.016690       0.027180      -0.006557       0.018625      -0.003090      -0.031695       0.031379      -0.030250       0.008317       0.021933             10.957117      17.874839       0.807091      -1.525788       5.196529      -0.929416       9.799982          -0.000006
           75              C      10.209555       1.829270       4.337861      -0.021498      37.762926 0.43032055E+03  0.10012891E+05                                 9.748841                            6.853874      -0.005473       2.002554                    0.999266      27.131109      75.652496       0.643024       0.409366      -1.077088      -0.043057       0.008647       0.001925       0.043959      -0.002798      -0.002096       0.008744      -0.024304       0.000258      -0.012638      -0.004476       0.017115             12.472189      22.423307       0.900614      -0.449313       5.151864      -0.951704       9.841397          -0.000009
           76              C       9.513013       2.024241       3.162877      -0.114652      33.632621 0.44261527E+03  0.10458576E+05                                 9.063105                            7.035409       0.023912       1.970922                    0.999639      29.724793      85.830012       0.618125       0.419357      -1.061727      -0.018867       0.001597       0.021535       0.028675       0.002628      -0.020611       0.000772      -0.012952       0.064724      -0.026495      -0.003981       0.030477             10.368798      16.808703       0.682952       0.896384       4.981065      -0.911241       9.316628          -0.000010
           77              C       8.100933       1.955054       3.117793      -0.117353      33.518058 0.45418252E+03  0.10811017E+05                                 9.075901                            7.154223       0.003627       1.966150                    0.999663      29.927487      86.987356       0.608897       0.422596      -1.058737       0.012134       0.005956       0.018346       0.022788      -0.007864       0.013444      -0.007521      -0.003609       0.074889      -0.021531      -0.009779       0.031310             10.304006      16.075174       0.926710      -0.384763       5.126493      -0.630186       9.710350          -0.000013
           78              C       0.819075       1.875518       4.343496       0.598124      24.177709 0.25290490E+03  0.52469967E+04                                 7.751854                            5.639806      -0.014288       2.054191                    0.999637      22.252840      62.175968       0.625965       0.471631      -1.020901       0.061950       0.008376       0.001739       0.062538      -0.005021       0.001825      -0.003412      -0.192826      -0.119778      -0.076663      -0.039920       0.116583              9.562834      15.979747       0.486548      -0.450541       4.317041      -0.103640       8.391715          -0.000001
           79              C       2.279786       2.030642       8.524974       0.111761      24.906376 0.31062112E+03  0.67324556E+04                                 7.477151                            5.931268       0.254256       2.108635                    0.999837      25.299191      70.463245       0.665378       0.424713      -1.056063       0.050138      -0.008388      -0.014816       0.052950       0.006682       0.008685      -0.008477      -0.022921      -0.118326      -0.042215       0.008718       0.033496              8.328339       9.208293      -0.772687      -0.101921       4.218369       0.108470      11.558356          -0.000001
           80              C       2.229847       2.056555       9.880291      -0.179738      32.742203 0.46087829E+03  0.10994685E+05                                 8.919162                            7.198969       0.123257       2.015332                    0.998937      29.760804      86.190143       0.608869       0.421683      -1.060845       0.002769      -0.012702       0.000017       0.013001       0.001550      -0.006097      -0.002965       0.009138      -0.053390      -0.019238       0.004215       0.015023              9.907451      10.506072      -0.991400       0.986323       4.971484       0.222367      14.244798          -0.000001
           81              C       3.461272       1.900102      10.591762       0.104597      34.719354 0.40546376E+03  0.93411874E+04                                 9.419270                            6.813719      -0.127369       1.978993                    0.999200      26.171378      73.794250       0.619168       0.429386      -1.059069      -0.002962      -0.006480      -0.001401       0.007261      -0.007238       0.007488       0.000779      -0.029116       0.004485      -0.019647       0.004062       0.015584             11.735436      10.047443      -0.854481      -0.112504       5.056661       0.432604      20.102206          -0.000004
           82              C       4.585995       1.730902       9.864794      -0.174185      32.677877 0.45263898E+03  0.10811716E+05                                 9.066155                            7.234850      -0.110988       1.948657                    0.997534      29.941383      88.417730       0.591323       0.433649      -1.047391       0.000409      -0.008265      -0.010819       0.013621      -0.010435       0.019310      -0.002595      -0.032318      -0.042203      -0.031531       0.003421       0.028110             10.282398      10.886256      -0.681894      -1.451096       5.045097       0.301671      14.915841          -0.000003
           83              C       4.523572       1.700366       8.475664       0.120307      26.588191 0.33653307E+03  0.74678845E+04                                 7.977627                            6.284112       0.037519       2.044694                    0.998433      25.764208      73.447679       0.627256       0.440039      -1.043068      -0.047220      -0.002646      -0.000318       0.047295      -0.000352      -0.007774      -0.001634      -0.063278      -0.103655      -0.037230      -0.011717       0.048947              9.064332      10.198982      -0.637312      -0.002080       4.528115      -0.034324      12.465899          -0.000007
           84              C       3.491263       1.905843      12.083738       0.127925      34.293361 0.38194816E+03  0.86595953E+04                                 9.315445                            6.591876      -0.088551       1.996926                    0.999277      25.552208      71.221455       0.633240       0.426624      -1.061928       0.001969       0.001192       0.000043       0.002302       0.020768      -0.002641       0.001980       0.031505      -0.024688      -0.022560      -0.007679       0.030239             11.749634       6.975320      -2.504245      -0.021230       7.374931       0.604833      20.898650          -0.000006
           85              C       2.690180       2.751018      12.837475      -0.184915      34.122717 0.42209962E+03  0.98086300E+04                                 9.016596                            6.772837       0.288579       2.065942                    0.999837      28.995686      81.727470       0.646778       0.407528      -1.074532       0.001566      -0.010018       0.000849       0.010175      -0.006359       0.011262      -0.012436      -0.004763      -0.050576      -0.024084       0.001759       0.022324             10.578918       7.322589      -2.748229      -0.083559       7.417941       1.421383      16.996224          -0.000005
           86              C       2.603851       2.648079       0.111299       0.101970      27.134718 0.31034621E+03  0.66954829E+04                                 7.836308                            5.858986       0.252383       2.103627                    0.999800      25.197191      69.018038       0.684449       0.414791      -1.067006       0.040428      -0.034882       0.009883       0.054303       0.005094      -0.008346       0.009518       0.016869      -0.105423      -0.038419       0.010464       0.027955              9.166143       5.975233      -2.419266       0.511950       7.299575       0.568184      14.223621          -0.000005
           87              C       3.997239       0.910478       0.059172       0.109782      28.009957 0.30532942E+03  0.65893332E+04                                 8.096346                            5.860365       0.285194       2.120493                    0.999750      25.194845      70.019560       0.672855       0.421805      -1.057888      -0.037254       0.034782       0.003487       0.051087       0.026344       0.011747      -0.013432       0.014922      -0.123483      -0.048733       0.000753       0.047980              9.725343       6.605281      -2.864577      -0.100411       7.334452       0.412746      15.236295          -0.000014
           88              C       4.267026       1.029423      12.774076      -0.183661      36.258427 0.45014685E+03  0.10699178E+05                                 9.617836                            7.142843       0.004050       1.983179                    0.998630      29.613003      86.223055       0.606304       0.425030      -1.056418      -0.003239       0.000990       0.006796       0.007593       0.021034      -0.016674       0.009023      -0.004732      -0.044429      -0.032900       0.003794       0.029106             11.556270       7.618859      -2.926069       0.866459       7.915318      -0.300124      19.134632          -0.000018
           89              N       9.681431       9.008841       6.259537      -0.196904      33.682869 0.45657820E+03  0.10675644E+05                                 8.727076                            6.932457       0.089432       2.086042                    0.997049      26.408557      71.457420       0.663646       0.394721      -1.097806       0.003742      -0.006936      -0.140192       0.140413      -0.009019      -0.002161       0.001445       0.031012      -0.246896      -0.082348       0.023218       0.059130              9.933554      11.642442      -0.896874      -0.154112       5.059524      -0.177623      13.098698           0.000001
           90              N       9.725485       9.115329      13.317471      -0.182341      34.996804 0.43092201E+03  0.99162544E+04                                 8.948931                            6.702240       0.094798       2.091933                    0.997378      25.910437      69.212842       0.680902       0.390906      -1.102125       0.009705      -0.002241       0.136783       0.137145      -0.007599      -0.003928      -0.001608      -0.020517      -0.235403      -0.078639       0.026638       0.052001             10.753884       7.434249      -3.250155      -0.259572       8.627274       0.680694      16.200129          -0.000005
           91              N       3.384602       1.869259       7.829000      -0.196904      33.682867 0.45657817E+03  0.10675643E+05                                 8.727076                            6.932456       0.089432       2.086042                    0.997049      26.408556      71.457416       0.663646       0.394721      -1.097806      -0.003742       0.006936       0.140192       0.140413      -0.009019      -0.002161       0.001445       0.031012      -0.246896      -0.082348       0.023218       0.059130              9.933554      11.642442      -0.896874      -0.154112       5.059524      -0.177623      13.098697           0.000001
           92              N       3.340548       1.762771       0.771066      -0.182341      34.996802 0.43092198E+03  0.99162534E+04                                 8.948931                            6.702240       0.094798       2.091934                    0.997378      25.910436      69.212838       0.680902       0.390906      -1.102125      -0.009705       0.002241      -0.136783       0.137145      -0.007599      -0.003928      -0.001608      -0.020517      -0.235403      -0.078639       0.026638       0.052001             10.753883       7.434248      -3.250155      -0.259572       8.627274       0.680693      16.200128          -0.000005
           93              O       7.882363       0.352647       8.750672      -0.556621      37.401742 0.58956907E+03  0.14492231E+05                                 8.873871                            7.533191       0.272910       2.145503                    0.994991      27.588873      73.145927       0.690321       0.360956      -1.138329      -0.003885      -0.001467       0.020578       0.020992      -0.019026       0.014114       0.059320       0.068785       0.016697      -0.083720       0.036439       0.047281              9.933112       6.497412       1.029126       0.669901      12.403369       3.734767      10.898554          -0.000007
           94              O       7.894623       0.342663      10.953978      -0.577567      38.042581 0.58269598E+03  0.14317551E+05                                 9.022604                            7.503474       0.207270       2.108057                    0.996974      28.237444      75.471954       0.687963       0.362338      -1.134367       0.007106      -0.009546      -0.035671       0.037603      -0.006838      -0.014897      -0.067641       0.069477      -0.040991      -0.090518       0.038509       0.052009             10.243880       6.714327       1.470918      -1.243129      12.951829      -4.697621      11.065484          -0.000001
           95              O       9.531396       7.110329       8.802941      -0.555778      34.174669 0.50713165E+03  0.12036986E+05                                 8.376799                            6.962743       0.269248       2.131776                    0.998283      27.571759      72.456142       0.719843       0.358485      -1.137270       0.004514       0.003554       0.025036       0.025686      -0.010685      -0.010955      -0.066183       0.109663      -0.046498      -0.100742       0.036609       0.064133              9.554036       5.649702       1.352761      -0.758732      13.680310      -4.398753       9.332095           0.000001
           96              O       9.532789       7.088330      11.008078      -0.576768      35.809098 0.53286083E+03  0.12797276E+05                                 8.648284                            7.127893       0.261236       2.125231                    0.997770      27.937060      73.701115       0.713284       0.357553      -1.138710       0.000571       0.008716      -0.037207       0.038218      -0.017670       0.009616       0.071176       0.069424      -0.034833      -0.094801       0.041371       0.053429              9.988424       5.637344       1.166795       0.874042      14.220153       4.595814      10.107775          -0.000008
           97              O       7.733566       9.239013       8.636414      -0.564459      39.621652 0.60648012E+03  0.15029167E+05                                 9.282840                            7.655166       0.187663       2.110565                    0.996150      27.999475      74.787005       0.682125       0.362346      -1.136065       0.003696      -0.001840       0.022293       0.022672       0.003451      -0.066717      -0.008209      -0.060489       0.019975      -0.083183       0.024593       0.058589             10.737894      14.538689      -0.436915      -4.710111       6.279375       0.078012      11.395618          -0.000008
           98              O       7.718238       9.201309      10.861698      -0.560979      37.839712 0.57758396E+03  0.14173316E+05                                 9.042044                            7.505533       0.140299       2.094662                    0.995715      28.018226      75.054655       0.682450       0.365746      -1.130709       0.002626      -0.012432      -0.031900       0.034337       0.004109       0.061138       0.006194      -0.083079      -0.034445      -0.085980       0.034439       0.051541             10.307586      13.923882      -0.589856       4.470349       6.244725       0.280571      10.754151          -0.000006
           99              O      11.696691       8.980764       8.592317      -0.553876      35.731409 0.53831802E+03  0.12938013E+05                                 8.618009                            7.165491       0.356499       2.167208                    0.997763      27.476574      72.088528       0.712514       0.357671      -1.140665      -0.001153      -0.007763       0.020451       0.021905       0.001962       0.067402       0.001091      -0.067764       0.020968      -0.086160       0.030233       0.055927              9.809320      13.708451       0.209141       4.143266       5.481572       0.055048      10.237937          -0.000004
          100              O      11.666969       8.964863      10.850709      -0.554307      37.355767 0.54651597E+03  0.13207398E+05                                 8.927948                            7.249701       0.208451       2.113288                    0.997519      27.758690      73.439234       0.702786       0.360636      -1.136364       0.001683      -0.005332      -0.028881       0.029418      -0.005756      -0.066153       0.001073      -0.085809      -0.047861      -0.092363       0.039553       0.052810             10.396431      14.889597       0.249747      -5.173490       5.723692      -0.305814      10.576004          -0.000006
          101              O       5.183670      10.525453       5.337865      -0.556621      37.401741 0.58956906E+03  0.14492231E+05                                 8.873871                            7.533191       0.272910       2.145503                    0.994991      27.588873      73.145925       0.690321       0.360956      -1.138329       0.003885       0.001467      -0.020578       0.020993      -0.019026       0.014114       0.059320       0.068785       0.016697      -0.083720       0.036439       0.047281              9.933111       6.497412       1.029126       0.669901      12.403368       3.734767      10.898553          -0.000007
          102              O       5.171410      10.535437       3.134559      -0.577567      38.042580 0.58269596E+03  0.14317551E+05                                 9.022604                            7.503474       0.207270       2.108057                    0.996974      28.237443      75.471952       0.687963       0.362338      -1.134367      -0.007106       0.009546       0.035671       0.037603      -0.006838      -0.014897      -0.067641       0.069477      -0.040991      -0.090518       0.038509       0.052009             10.243880       6.714327       1.470918      -1.243129      12.951829      -4.697621      11.065485          -0.000001
          103              O       3.534637       3.767771       5.285596      -0.555778      34.174670 0.50713167E+03  0.12036986E+05                                 8.376800                            6.962743       0.269248       2.131776                    0.998283      27.571759      72.456143       0.719843       0.358485      -1.137270      -0.004514      -0.003554      -0.025036       0.025686      -0.010685      -0.010955      -0.066183       0.109663      -0.046498      -0.100742       0.036609       0.064133              9.554036       5.649702       1.352762      -0.758732      13.680311      -4.398753       9.332096           0.000001
          104              O       3.533244       3.789770       3.080459      -0.576768      35.809097 0.53286080E+03  0.12797275E+05                                 8.648284                            7.127893       0.261236       2.125231                    0.997770      27.937060      73.701113       0.713284       0.357553      -1.138710      -0.000571      -0.008716       0.037207       0.038218      -0.017670       0.009616       0.071176       0.069424      -0.034833      -0.094801       0.041371       0.053429              9.988424       5.637344       1.166794       0.874042      14.220152       4.595814      10.107775          -0.000008
          105              O       5.332467       1.639087       5.452123      -0.564459      39.621655 0.60648019E+03  0.15029170E+05                                 9.282840                            7.655166       0.187663       2.110565                    0.996150      27.999477      74.787010       0.682125       0.362346      -1.136065      -0.003696       0.001840      -0.022293       0.022672       0.003451      -0.066717      -0.008209      -0.060489       0.019975      -0.083183       0.024593       0.058589             10.737894      14.538689      -0.436915      -4.710111       6.279375       0.078012      11.395618          -0.000008
          106              O       5.347795       1.676791       3.226839      -0.560979      37.839712 0.57758394E+03  0.14173315E+05                                 9.042044                            7.505533       0.140299       2.094662                    0.995715      28.018226      75.054655       0.682450       0.365746      -1.130709      -0.002626       0.012432       0.031900       0.034337       0.004109       0.061138       0.006194      -0.083079      -0.034445      -0.085980       0.034439       0.051541             10.307586      13.923881      -0.589856       4.470349       6.244725       0.280571      10.754151          -0.000006
          107              O       1.369342       1.897336       5.496220      -0.553876      35.731408 0.53831799E+03  0.12938012E+05                                 8.618009                            7.165490       0.356499       2.167208                    0.997763      27.476574      72.088526       0.712514       0.357671      -1.140665       0.001153       0.007763      -0.020451       0.021905       0.001962       0.067402       0.001091      -0.067764       0.020968      -0.086160       0.030233       0.055927              9.809319      13.708450       0.209141       4.143266       5.481571       0.055048      10.237936          -0.000004
          108              O       1.399064       1.913237       3.237828      -0.554307      37.355766 0.54651595E+03  0.13207397E+05                                 8.927948                            7.249701       0.208451       2.113288                    0.997519      27.758689      73.439232       0.702786       0.360636      -1.136364      -0.001683       0.005332       0.028881       0.029418      -0.005756      -0.066153       0.001073      -0.085809      -0.047861      -0.092363       0.039553       0.052810             10.396431      14.889597       0.249747      -5.173490       5.723692      -0.305814      10.576005          -0.000006

******************************************************
Auxiliary information for the entire system
The total spin magnetic moment of the unit cell is   -0.000471
The total net atomic charge of the unit cell is   0.000001
Accuracy of reproducing the electrostatic potential in the unit cell:
  The inner radius (bohr) =    5.0000
  The outer radius (bohr) =   12.0000
  Valid grid points have density less than (e/(bohr^3)) =    0.0001
  The number of valid grid points were=        45697
  The rms potential error without charges in kcal/mol is=      6.02201
  The rms potential error with partial charges in kcal/mol is=      0.54203
  The RRMSE value at monopole order=      0.09001
  The rms potential error with partial charges and cloud penetration in kcal/mol is=      0.52886
  The RRMSE value at monopole order with cloud penetration is=      0.08782
  The rms potential error with partial charges and atomic dipoles in kcal/mol is=      0.49729
  The RRMSE value at dipole order=      0.08258
  The rms potential error with partial charges, atomic dipoles and cloud penetration in kcal/mol is=      0.47799
  The RRMSE value at dipole order with cloud penetration=      0.07937

******************************************************
The electron densities and ab initio electrostatic potential were computed in VASP using the PBE functional and
projector augmented wave method. See the main text of the journal article for a description of computational details.
The atomic charges, dipoles, and quadrupoles were computed with the DDEC6 method as described in
(a) T. A. Manz and N. Gabaldon Limas, RSC Adv. 6 (2016) 47771-47801 DOI: 10.1039/c6ra04656h
(b) N. Gabaldon Limas and T. A. Manz, RSC Adv. 8 (2018) 2678-2707 DOI: 10.1039/c7ra11829e.
For each atom in the material, the electron cloud parameters were fit to the spherically averaged atom-in-material
electron density using radial positions for which this density was between 10^-4 and 10^-2 electrons per cubic bohr.
The polarizabilities, dispersion coefficients, and quantum Drude oscillator (QDO) parameters were fit using the MCLF method.
The magnetic structure of the system was optimized in VASP from the default ferromagnetic initial guess using spin polarization.
The atomic spin moments (ASMs) were computed on this optimized magnetic structure using the DDEC6 partition as inputs
to the method of T. A. Manz and D. S. Sholl, J. Chem. Theory Comput. 7 (2011) 4146-4164 DOI: 10.1021/ct200539n.
The RMSE and RRMSE were computed using a uniform grid with Ewald summation.
