# Supplementary material for: A collection of forcefield precursors for metal–organic frameworks
Source: RSC Adv. 2019 Nov 13;9(63):36492–507. doi: 10.1039/c9ra07327b (PMC9075174; doi:10.1039/c9ra07327b)
Supplement: RA-009-C9RA07327B-s4812 [file RA-009-C9RA07327B-s4812.xyz]

  132
jmolscript: load "" {1 1 1} spacegroup "x,y,z" unitcell [{     12.975800     0.000000     0.000000 }, {      1.326391    13.042227     0.000000 }, {      4.600383     0.676652    13.126558 }]
Zn     5.971693     4.608073     8.705927     0.854004
Zn     6.182879     4.846628    11.636037     0.851318
Zn    12.930881     9.110806     4.420631     0.854004
Zn    12.719695     8.872251     1.490521     0.851318
H     14.787988     5.187696    12.741950     0.117628
H     12.487919     5.219944    12.760327     0.116797
H     14.795313     4.431390     8.772479     0.118127
H     10.313685     4.891902    11.557934     0.122128
H     10.315433     4.126737     7.593714     0.119683
H     12.599749     4.144947     7.567461     0.108300
H      6.913335    13.333911     8.542764     0.120740
H      6.954669    11.399720    12.818084     0.123300
H      5.921494     0.633345    12.564741     0.112327
H      6.620516     9.157084    11.792900     0.122301
H      5.837663     8.880203     7.889061     0.099462
H      6.114345    11.082618     7.526768     0.120929
H      2.052094     2.320534     0.765278     0.102861
H      2.977982     2.327832     2.855026     0.126167
H      2.899887     6.244905     2.839274     0.126603
H      1.955185     6.122460     0.792844     0.095969
H      4.344777     2.422915     4.497159     0.134809
H      5.257278     2.566104     6.617098     0.100469
H      4.205884     6.204509     6.938699     0.090230
H      3.159566     6.124069     4.897519     0.131933
H      4.114586     8.531183     0.384608     0.117627
H      6.414655     8.498935     0.366231     0.116797
H      4.107261     9.287489     4.354079     0.118127
H      8.588889     8.826977     1.568624     0.122128
H      8.587141     9.592142     5.532844     0.119683
H      6.302825     9.573932     5.559097     0.108299
H     11.989239     0.384968     4.583794     0.120740
H     11.947905     2.319159     0.308474     0.123300
H     11.654689     0.043307     0.561817     0.112327
H     12.282058     4.561795     1.333658     0.122301
H     13.064911     4.838676     5.237497     0.099462
H     12.788229     2.636261     5.599790     0.120929
H     16.850480    11.398345    12.361280     0.102861
H     15.924592    11.391047    10.271532     0.126167
H     16.002687     7.473974    10.287284     0.126603
H     16.947389     7.596419    12.333714     0.095969
H     14.557797    11.295964     8.629399     0.134809
H     13.645296    11.152775     6.509460     0.100469
H     14.696690     7.514370     6.187859     0.090230
H     15.743008     7.594810     8.229039     0.131933
C     16.492154     4.833678    10.701689     0.583919
C     15.001159     4.816911    10.725579    -0.030076
C     14.305282     5.039491    11.936504    -0.117405
C     12.944729     5.040828    11.947268    -0.143086
C     12.197619     4.782480    10.781236     0.084770
C     12.902438     4.548162     9.560203     0.079177
C     14.315561     4.579498     9.578581    -0.174488
C     10.794704     4.750508    10.750520    -0.165774
C     10.096824     4.522855     9.595514    -0.008594
C     10.794773     4.291521     8.396928    -0.100028
C     12.143908     4.303954     8.385114    -0.157526
C      8.590533     4.563430     9.623605     0.600193
C      5.916493     2.173634    10.378776     0.603022
C      5.775150     0.688263    10.515554    -0.020213
C      6.920539    12.938163     9.407148    -0.172560
C      6.745151    11.545087     9.538020     0.071920
C      6.765248    10.958331    10.818515     0.079403
C      6.948479    11.782821    11.948712    -0.138172
C      7.117502    13.131397    11.797100    -0.113207
C      6.591174     9.559549    10.932323    -0.161039
C      6.383449     8.777376     9.841243    -0.022035
C      6.136810     9.420224     8.611547    -0.110342
C      6.286540    10.705261     8.381045    -0.159793
C      6.229667     7.286264     9.980516     0.592740
C      2.386431     3.135133     1.121664     0.093010
C      2.932026     3.136991     2.359499    -0.190641
C      3.444246     4.353698     2.933786     0.111606
C      4.052408     4.402758     4.277683     0.136656
C      2.901674     5.416404     2.375119    -0.174712
C      2.347391     5.333342     1.145817     0.121833
C      4.449720     3.270282     4.912352    -0.192742
C      5.010143     3.370219     6.175520     0.105759
C      4.386724     5.466771     6.368087     0.097703
C      3.771181     5.440390     5.145348    -0.190923
C      2.410420     8.885201     2.424869     0.583919
C      3.901415     8.901968     2.400979    -0.030076
C      4.597292     8.679388     1.190054    -0.117405
C      5.957845     8.678051     1.179290    -0.143085
C      6.704955     8.936399     2.345322     0.084770
C      6.000136     9.170717     3.566355     0.079177
C      4.587013     9.139381     3.547977    -0.174488
C      8.107870     8.968371     2.376038    -0.165774
C      8.805750     9.196024     3.531044    -0.008594
C      8.107801     9.427358     4.729630    -0.100028
C      6.758666     9.414925     4.741444    -0.157526
C     10.312041     9.155449     3.502953     0.600193
C     12.986081    11.545245     2.747782     0.603022
C     13.127424    13.030616     2.611004    -0.020213
C     11.982035     0.780716     3.719410    -0.172560
C     12.157423     2.173792     3.588538     0.071920
C     12.137326     2.760548     2.308043     0.079403
C     11.954095     1.936058     1.177846    -0.138172
C     11.785072     0.587482     1.329458    -0.113206
C     12.311400     4.159330     2.194235    -0.161039
C     12.519125     4.941503     3.285315    -0.022035
C     12.765764     4.298655     4.515011    -0.110342
C     12.616034     3.013618     4.745513    -0.159793
C     12.672907     6.432615     3.146042     0.592740
C     16.516143    10.583746    12.004894     0.093011
C     15.970548    10.581888    10.767059    -0.190641
C     15.458328     9.365181    10.192772     0.111606
C     14.850166     9.316121     8.848875     0.136655
C     16.000900     8.302475    10.751439    -0.174712
C     16.555183     8.385537    11.980741     0.121833
C     14.452854    10.448597     8.214206    -0.192742
C     13.892431    10.348660     6.951038     0.105759
C     14.515850     8.252108     6.758471     0.097703
C     15.131393     8.278489     7.981210    -0.190923
N      2.304442     4.242868     0.389071    -0.184724
N      5.226699     4.525874     6.815309    -0.176110
N     16.598132     9.476011    12.737487    -0.184724
N     13.675875     9.193005     6.311249    -0.176110
O     17.112264     4.974979    11.790668    -0.538456
O      4.078722     4.748809     9.566373    -0.597200
O      8.030369     4.655794    10.732274    -0.577295
O      7.995940     4.507399     8.513886    -0.545490
O      5.936514     2.643489     9.201192    -0.561028
O      5.969959     2.842576    11.439008    -0.551068
O      6.097511     6.625534     8.907551    -0.555683
O      6.242118     6.809150    11.143791    -0.547388
O      1.790310     8.743900     1.335890    -0.538456
O     14.823852     8.970070     3.560185    -0.597200
O     10.872205     9.063085     2.394284    -0.577295
O     10.906634     9.211480     4.612672    -0.545490
O     12.966060    11.075390     3.925366    -0.561028
O     12.932615    10.876303     1.687550    -0.551068
O     12.805063     7.093345     4.219007    -0.555683
O     12.660456     6.909729     1.982767    -0.547388

The following XYZ coordinates are in angstroms. Other properties are in atomic units.
The sperically averaged electron density of each atom fit to a function of the form exp(a - br)
eigen_1, eigen_2 and eigen_3 are the three eigenvalues of traceless quadrupole moment tensor
  atom number  atomic symbol              X              Y              Z     net charge C6 coefficient C8 coefficient C10 coefficient fluctuating dipole atomic polarizability isotropic forcefield polarizability              a              b squared Pearson coefficient          <r^3>          <r^4>         wp_QDO          m_QDO          q_QDO       dipole_x       dipole_y       dipole_z         dipole            Qxy            Qxz            Qyz     Q(x^2-y^2)  Q(3z^2 - R^2)        eigen_1        eigen_2        eigen_3 static polarizability      alpha(xx)      alpha(xy)      alpha(xz)      alpha(yy)      alpha(yz)      alpha(zz) atomic spin moment
            1             Zn       5.971693       4.608073       8.705927       0.854004     107.011215 0.20216510E+04  0.65611237E+05                                18.471213                           14.760966       0.272003       1.941006                    0.996695      47.180924     130.226020       0.466960       0.404161      -1.140549       0.001719      -0.001142      -0.009763       0.009979      -0.003448      -0.031887      -0.006659      -0.028121      -0.259194      -0.094965       0.037217       0.057748             23.121180      25.894887      -0.149155       3.848698      22.043798      -0.924566      21.424855           0.000002
            2             Zn       6.182879       4.846628      11.636037       0.851318     101.470738 0.18787123E+04  0.59964068E+05                                18.398915                           14.733733       0.299762       1.951140                    0.996727      47.011451     129.379959       0.442872       0.433308      -1.119009       0.003418      -0.000411       0.001462       0.003740      -0.003917      -0.033489      -0.008922      -0.024619      -0.278519      -0.101707       0.042242       0.059465             23.137466      23.235873       0.211771       1.012988      23.097818      -0.538844      23.078707           0.000000
            3             Zn      12.930881       9.110806       4.420631       0.854004     107.011211 0.20216509E+04  0.65611234E+05                                18.471213                           14.760966       0.272003       1.941006                    0.996695      47.180923     130.226017       0.466960       0.404161      -1.140549      -0.001719       0.001142       0.009763       0.009979      -0.003448      -0.031887      -0.006659      -0.028121      -0.259194      -0.094965       0.037217       0.057748             23.121180      25.894887      -0.149155       3.848698      22.043797      -0.924565      21.424855           0.000002
            4             Zn      12.719695       8.872251       1.490521       0.851318     101.470735 0.18787122E+04  0.59964065E+05                                18.398914                           14.733733       0.299762       1.951140                    0.996727      47.011450     129.379956       0.442872       0.433308      -1.119009      -0.003418       0.000411      -0.001462       0.003740      -0.003917      -0.033489      -0.008922      -0.024619      -0.278519      -0.101707       0.042242       0.059465             23.137466      23.235874       0.211771       1.012987      23.097816      -0.538844      23.078706          -0.000000
            5              H      14.787988       5.187696      12.741950       0.117628       1.124528 0.80691144E+01  0.79443503E+02                                 1.791574                            1.663180      -1.004058       2.402741                    0.997568       3.532288       9.926010       0.483938       1.285534      -0.707622       0.017728       0.005519       0.037798       0.042112       0.000086       0.001192       0.007601       0.014168       0.052421      -0.017476      -0.001718       0.019194              1.863692       1.985015       0.051240       0.524666       1.435997       0.066802       2.170063           0.000004
            6              H      12.487919       5.219944      12.760327       0.116797       1.156652 0.84895092E+01  0.82897719E+02                                 1.693867                            1.609115      -0.832755       2.481374                    0.999087       3.218286       8.411541       0.548432       1.143728      -0.744009      -0.015182       0.007421       0.032761       0.036863       0.000462       0.001213       0.006926       0.027630       0.034163      -0.020992       0.007798       0.013194              1.706376       1.761875      -0.084137      -0.355358       1.344524       0.162173       2.012729           0.000007
            7              H      14.795313       4.431390       8.772479       0.118127       1.182449 0.90253281E+01  0.91172547E+02                                 1.834288                            1.746577      -1.153455       2.326031                    0.996789       3.609362      10.197582       0.478367       1.267488      -0.711749       0.018493      -0.008065      -0.030408       0.036492      -0.002442      -0.002195       0.005875       0.006116       0.040178      -0.011611      -0.003578       0.015189              1.870139       2.004406      -0.023625      -0.324456       1.456065       0.104444       2.149948           0.000000
            8              H      10.313685       4.891902      11.557934       0.122128       1.162494 0.86866486E+01  0.86438014E+02                                 1.777475                            1.684831      -1.141190       2.336818                    0.996891       3.474569       9.569018       0.502299       1.225438      -0.721749      -0.019270       0.004886       0.032117       0.037771      -0.001593      -0.003802       0.003950       0.007068       0.039226      -0.010853      -0.003792       0.014645              1.818480       2.089192      -0.060519      -0.404310       1.363176       0.122555       2.003072           0.000004
            9              H      10.315433       4.126737       7.593714       0.119683       1.261888 0.94453575E+01  0.95490315E+02                                 1.846910                            1.735339      -1.064293       2.374041                    0.997145       3.451012       9.422380       0.506738       1.195588      -0.729905      -0.019228      -0.005270      -0.035807       0.040984       0.002899       0.003876       0.004502       0.009826       0.043696      -0.013413      -0.002886       0.016299              1.881346       1.990360       0.071183       0.327951       1.424462       0.172673       2.229216           0.000006
           10              H      12.599749       4.144947       7.567461       0.108300       1.082851 0.75404771E+01  0.72989060E+02                                 1.739796                            1.599184      -1.000652       2.397925                    0.996636       3.567783       9.939748       0.497528       1.271832      -0.709548       0.014841      -0.004674      -0.032518       0.036049      -0.001366      -0.002695       0.005523       0.029512       0.027971      -0.020467       0.007333       0.013134              1.824794       1.716849      -0.053014      -0.413923       1.349362       0.195513       2.408169           0.000002
           11              H       6.913335      13.333911       8.542764       0.120740       1.206454 0.89917883E+01  0.89899797E+02                                 1.792777                            1.691791      -1.161584       2.325868                    0.996643       3.474024       9.469224       0.513233       1.193654      -0.729336       0.003137       0.014164      -0.034368       0.037304       0.001091       0.000362      -0.000678      -0.004921       0.048126      -0.010721      -0.005346       0.016067              1.830956       1.367143       0.054219      -0.008650       1.990607      -0.356109       2.135117           0.000003
           12              H       6.954669      11.399720      12.818084       0.123300       1.076748 0.77261761E+01  0.75929027E+02                                 1.795654                            1.669277      -1.180746       2.322556                    0.995150       3.669799      10.611836       0.460829       1.352457      -0.692413      -0.000419      -0.011580       0.036668       0.038456       0.003566       0.004095       0.005477      -0.020438       0.037751      -0.017459       0.001376       0.016082              1.868418       1.423704      -0.005054       0.032467       1.848138      -0.444688       2.333411           0.000002
           13              H       5.921494       0.633345      12.564741       0.112327       1.192562 0.87361192E+01  0.87218091E+02                                 1.819224                            1.696913      -1.109233       2.347097                    0.996782       3.547105       9.845397       0.496348       1.236037      -0.718840       0.006547       0.018742       0.033471       0.038915       0.003720       0.006485       0.001348      -0.010899       0.048662      -0.015783      -0.002003       0.017786              1.888392       1.420219       0.120832       0.066243       2.178602       0.504941       2.066356           0.000001
           14              H       6.620516       9.157084      11.792900       0.122301       1.062381 0.78121303E+01  0.77644663E+02                                 1.828984                            1.714499      -1.485660       2.176576                    0.991965       3.941165      11.784215       0.436745       1.411030      -0.679304       0.000731      -0.015584       0.033124       0.036615      -0.000618      -0.000328      -0.004180      -0.007311       0.018230      -0.006789      -0.001550       0.008339              1.910270       1.492276       0.026685       0.107853       1.890763      -0.327095       2.347770           0.000002
           15              H       5.837663       8.880203       7.889061       0.099462       1.140815 0.83652869E+01  0.83307134E+02                                 1.814637                            1.695194      -1.183398       2.299990                    0.996281       3.750116      10.683023       0.477436       1.288218      -0.705537      -0.008858      -0.018738      -0.028279       0.035061       0.003046       0.008293       0.002027      -0.006569       0.031142      -0.012067      -0.002001       0.014068              1.889633       1.498765       0.222047       0.195714       1.955653       0.412919       2.214480           0.000003
           16              H       6.114345      11.082618       7.526768       0.120929       1.193465 0.86858143E+01  0.85803377E+02                                 1.765083                            1.653281      -0.972199       2.416529                    0.998187       3.334042       8.934587       0.525410       1.180088      -0.733886      -0.004986       0.011855      -0.033367       0.035760       0.004873       0.007904      -0.003709      -0.022796       0.019819      -0.018577       0.007340       0.011237              1.806073       1.371025      -0.017883       0.095437       1.700107      -0.254630       2.347086           0.000001
           17              H       2.052094       2.320534       0.765278       0.102861       1.208281 0.86159237E+01  0.86097981E+02                                 1.868543                            1.708909      -1.079358       2.363445                    0.996734       3.605591      10.157042       0.482223       1.271063      -0.710707      -0.019009      -0.042343      -0.013571       0.048357       0.004582       0.004023      -0.005750      -0.033703      -0.003648      -0.018240      -0.001166       0.019406              1.970838       1.640265       0.415974       0.251069       2.385303       0.520533       1.886946           0.000000
           18              H       2.977982       2.327832       2.855026       0.126167       1.125145 0.84168314E+01  0.82574348E+02                                 1.705292                            1.636528      -0.869220       2.469711                    0.999138       3.275090       8.773925       0.523215       1.193245      -0.731150      -0.004786      -0.033871       0.018839       0.039052       0.006417       0.009258      -0.005461      -0.028299      -0.003886      -0.020422       0.003474       0.016948              1.715094       1.421382      -0.034058       0.163878       1.956687      -0.323329       1.767213           0.000002
           19              H       2.899887       6.244905       2.839274       0.126603       0.941037 0.68049072E+01  0.65509936E+02                                 1.706021                            1.616752      -1.325710       2.257104                    0.992737       3.819105      11.334414       0.441698       1.440443      -0.674054      -0.005476       0.026479       0.018217       0.032604      -0.007641       0.005713       0.006409      -0.010547       0.003906      -0.014209       0.003983       0.010227              1.756148       1.384135       0.053857       0.114841       2.140346       0.309942       1.743962           0.000001
           20              H       1.955185       6.122460       0.792844       0.095969       1.065965 0.76211018E+01  0.74981125E+02                                 1.807147                            1.673667      -1.242056       2.280001                    0.994475       3.879429      11.392565       0.451669       1.378326      -0.686010      -0.026382       0.039521      -0.015491       0.049979      -0.009430       0.009693      -0.002931      -0.013430       0.007396      -0.015999       0.000990       0.015009              1.896466       1.627008      -0.334336       0.229262       2.265585      -0.358348       1.796804           0.000002
           21              H       4.344777       2.422915       4.497159       0.134809       1.094419 0.78868619E+01  0.75708441E+02                                 1.637980                            1.554762      -0.885139       2.467077                    0.999077       3.148120       8.193498       0.555151       1.149356      -0.742114      -0.007102      -0.033746      -0.013960       0.037204       0.000583       0.005415       0.001101      -0.032805       0.002060      -0.018293       0.002125       0.016168              1.654355       1.350380       0.028271       0.163957       1.947141       0.310309       1.665543           0.000005
           22              H       5.257278       2.566104       6.617098       0.100469       1.225768 0.85639987E+01  0.84189210E+02                                 1.789497                            1.631424      -0.935124       2.428897                    0.998626       3.349935       8.916339       0.534611       1.165436      -0.737166       0.007584      -0.042745       0.024099       0.049652       0.000735       0.009961      -0.000030      -0.028745      -0.021132      -0.019098       0.001182       0.017916              1.878771       1.491142      -0.314195       0.268889       2.216043      -0.526790       1.929126           0.000005
           23              H       4.205884       6.204509       6.938699       0.090230       1.110905 0.78534073E+01  0.77445625E+02                                 1.826603                            1.675208      -1.157079       2.321744                    0.994766       3.784321      10.938969       0.463508       1.340018      -0.694459      -0.011631       0.034708       0.029362       0.046926      -0.012569       0.004481       0.008403      -0.007143      -0.004312      -0.017234       0.002276       0.014958              1.914485       1.500612      -0.150521      -0.036440       2.123527       0.595113       2.119315           0.000002
           24              H       3.159566       6.124069       4.897519       0.131933       0.920109 0.65680257E+01  0.62331044E+02                                 1.650146                            1.565996      -1.082363       2.374493                    0.996176       3.610082      10.449848       0.460956       1.400160      -0.682563      -0.027538       0.023052      -0.009672       0.037192      -0.012427       0.005846       0.003032      -0.002895       0.004017      -0.015599       0.003471       0.012128              1.684671       1.638381      -0.353750       0.220657       1.753075      -0.128076       1.662557           0.000002
           25              H       4.114586       8.531183       0.384608       0.117627       1.124528 0.80691185E+01  0.79443550E+02                                 1.791575                            1.663180      -1.004058       2.402741                    0.997568       3.532289       9.926012       0.483938       1.285534      -0.707622      -0.017728      -0.005519      -0.037798       0.042112       0.000086       0.001192       0.007601       0.014168       0.052421      -0.017476      -0.001718       0.019194              1.863692       1.985016       0.051240       0.524666       1.435997       0.066802       2.170063           0.000004
           26              H       6.414655       8.498935       0.366231       0.116797       1.156652 0.84895147E+01  0.82897794E+02                                 1.693869                            1.609116      -0.832755       2.481374                    0.999087       3.218286       8.411545       0.548432       1.143730      -0.744009       0.015182      -0.007421      -0.032761       0.036863       0.000462       0.001213       0.006926       0.027630       0.034163      -0.020992       0.007798       0.013194              1.706377       1.761876      -0.084137      -0.355358       1.344525       0.162174       2.012731           0.000007
           27              H       4.107261       9.287489       4.354079       0.118127       1.182450 0.90253330E+01  0.91172603E+02                                 1.834288                            1.746577      -1.153455       2.326031                    0.996789       3.609363      10.197583       0.478367       1.267487      -0.711749      -0.018493       0.008065       0.030408       0.036492      -0.002442      -0.002195       0.005875       0.006116       0.040178      -0.011611      -0.003578       0.015189              1.870139       2.004406      -0.023625      -0.324456       1.456065       0.104444       2.149948           0.000000
           28              H       8.588889       8.826977       1.568624       0.122128       1.162494 0.86866541E+01  0.86438085E+02                                 1.777476                            1.684831      -1.141191       2.336818                    0.996891       3.474570       9.569023       0.502299       1.225439      -0.721749       0.019270      -0.004886      -0.032117       0.037771      -0.001593      -0.003802       0.003950       0.007068       0.039226      -0.010853      -0.003792       0.014645              1.818481       2.089193      -0.060519      -0.404311       1.363176       0.122556       2.003074           0.000004
           29              H       8.587141       9.592142       5.532844       0.119683       1.261888 0.94453555E+01  0.95490284E+02                                 1.846909                            1.735339      -1.064293       2.374041                    0.997145       3.451012       9.422378       0.506738       1.195588      -0.729905       0.019228       0.005270       0.035807       0.040984       0.002899       0.003876       0.004502       0.009826       0.043696      -0.013413      -0.002886       0.016299              1.881345       1.990359       0.071183       0.327951       1.424461       0.172673       2.229215           0.000005
           30              H       6.302825       9.573932       5.559097       0.108299       1.082851 0.75404768E+01  0.72989059E+02                                 1.739796                            1.599185      -1.000652       2.397925                    0.996636       3.567783       9.939749       0.497528       1.271832      -0.709548      -0.014841       0.004674       0.032518       0.036049      -0.001366      -0.002695       0.005523       0.029512       0.027971      -0.020467       0.007333       0.013134              1.824794       1.716850      -0.053014      -0.413923       1.349362       0.195513       2.408170           0.000002
           31              H      11.989239       0.384968       4.583794       0.120740       1.206454 0.89917898E+01  0.89899817E+02                                 1.792778                            1.691791      -1.161584       2.325868                    0.996643       3.474024       9.469225       0.513233       1.193654      -0.729336      -0.003137      -0.014164       0.034368       0.037304       0.001091       0.000362      -0.000678      -0.004921       0.048126      -0.010721      -0.005346       0.016067              1.830956       1.367143       0.054219      -0.008650       1.990608      -0.356109       2.135118           0.000003
           32              H      11.947905       2.319159       0.308474       0.123300       1.076748 0.77261760E+01  0.75929027E+02                                 1.795654                            1.669277      -1.180746       2.322556                    0.995150       3.669799      10.611836       0.460829       1.352457      -0.692413       0.000419       0.011580      -0.036668       0.038456       0.003566       0.004095       0.005477      -0.020438       0.037751      -0.017459       0.001376       0.016082              1.868418       1.423704      -0.005054       0.032467       1.848138      -0.444688       2.333411           0.000002
           33              H      11.654689       0.043307       0.561817       0.112327       1.192562 0.87361206E+01  0.87218108E+02                                 1.819225                            1.696913      -1.109233       2.347097                    0.996782       3.547105       9.845397       0.496348       1.236037      -0.718840      -0.006547      -0.018742      -0.033471       0.038915       0.003720       0.006485       0.001348      -0.010899       0.048662      -0.015783      -0.002003       0.017786              1.888393       1.420219       0.120832       0.066243       2.178603       0.504941       2.066356           0.000001
           34              H      12.282058       4.561795       1.333658       0.122301       1.062382 0.78121346E+01  0.77644712E+02                                 1.828984                            1.714499      -1.485660       2.176576                    0.991965       3.941166      11.784217       0.436745       1.411030      -0.679305      -0.000731       0.015584      -0.033124       0.036615      -0.000618      -0.000328      -0.004180      -0.007311       0.018230      -0.006789      -0.001550       0.008339              1.910270       1.492276       0.026685       0.107853       1.890763      -0.327095       2.347771           0.000002
           35              H      13.064911       4.838676       5.237497       0.099462       1.140815 0.83652863E+01  0.83307128E+02                                 1.814637                            1.695194      -1.183398       2.299990                    0.996281       3.750116      10.683024       0.477436       1.288218      -0.705537       0.008858       0.018738       0.028279       0.035061       0.003046       0.008293       0.002027      -0.006569       0.031142      -0.012067      -0.002001       0.014068              1.889633       1.498765       0.222047       0.195714       1.955653       0.412919       2.214481           0.000003
           36              H      12.788229       2.636261       5.599790       0.120929       1.193465 0.86858197E+01  0.85803443E+02                                 1.765084                            1.653282      -0.972200       2.416528                    0.998187       3.334043       8.934590       0.525410       1.180088      -0.733886       0.004986      -0.011855       0.033367       0.035760       0.004873       0.007904      -0.003709      -0.022796       0.019819      -0.018577       0.007340       0.011237              1.806073       1.371025      -0.017883       0.095438       1.700108      -0.254630       2.347086           0.000001
           37              H      16.850480      11.398345      12.361280       0.102861       1.208281 0.86159229E+01  0.86097976E+02                                 1.868543                            1.708909      -1.079358       2.363445                    0.996734       3.605591      10.157044       0.482223       1.271064      -0.710707       0.019009       0.042343       0.013571       0.048357       0.004582       0.004023      -0.005750      -0.033703      -0.003648      -0.018240      -0.001166       0.019406              1.970839       1.640265       0.415975       0.251069       2.385304       0.520533       1.886947           0.000000
           38              H      15.924592      11.391047      10.271532       0.126167       1.125145 0.84168358E+01  0.82574404E+02                                 1.705293                            1.636529      -0.869220       2.469711                    0.999138       3.275091       8.773929       0.523215       1.193245      -0.731150       0.004786       0.033871      -0.018839       0.039052       0.006417       0.009258      -0.005461      -0.028299      -0.003886      -0.020422       0.003474       0.016948              1.715094       1.421382      -0.034058       0.163878       1.956688      -0.323329       1.767213           0.000002
           39              H      16.002687       7.473974      10.287284       0.126603       0.941037 0.68049081E+01  0.65509946E+02                                 1.706021                            1.616752      -1.325710       2.257104                    0.992737       3.819105      11.334413       0.441698       1.440442      -0.674054       0.005476      -0.026479      -0.018217       0.032604      -0.007641       0.005713       0.006409      -0.010547       0.003906      -0.014209       0.003983       0.010227              1.756148       1.384135       0.053857       0.114841       2.140346       0.309942       1.743962           0.000001
           40              H      16.947389       7.596419      12.333714       0.095969       1.065965 0.76211022E+01  0.74981131E+02                                 1.807147                            1.673668      -1.242056       2.280001                    0.994475       3.879429      11.392566       0.451669       1.378326      -0.686010       0.026382      -0.039521       0.015491       0.049979      -0.009430       0.009693      -0.002931      -0.013430       0.007396      -0.015999       0.000990       0.015009              1.896466       1.627008      -0.334336       0.229262       2.265586      -0.358348       1.796805           0.000002
           41              H      14.557797      11.295964       8.629399       0.134809       1.094419 0.78868654E+01  0.75708492E+02                                 1.637981                            1.554763      -0.885139       2.467077                    0.999077       3.148120       8.193502       0.555151       1.149357      -0.742114       0.007102       0.033746       0.013960       0.037204       0.000583       0.005415       0.001101      -0.032805       0.002060      -0.018293       0.002125       0.016168              1.654356       1.350381       0.028271       0.163957       1.947143       0.310309       1.665545           0.000005
           42              H      13.645296      11.152775       6.509460       0.100469       1.225768 0.85639987E+01  0.84189210E+02                                 1.789497                            1.631424      -0.935124       2.428897                    0.998626       3.349935       8.916339       0.534611       1.165436      -0.737166      -0.007584       0.042745      -0.024099       0.049652       0.000735       0.009961      -0.000030      -0.028745      -0.021132      -0.019098       0.001182       0.017916              1.878771       1.491142      -0.314195       0.268889       2.216043      -0.526790       1.929126           0.000005
           43              H      14.696690       7.514370       6.187859       0.090230       1.110905 0.78534073E+01  0.77445624E+02                                 1.826603                            1.675208      -1.157079       2.321744                    0.994766       3.784321      10.938969       0.463508       1.340018      -0.694459       0.011631      -0.034708      -0.029362       0.046926      -0.012569       0.004481       0.008403      -0.007143      -0.004312      -0.017234       0.002276       0.014958              1.914485       1.500612      -0.150521      -0.036440       2.123527       0.595113       2.119315           0.000002
           44              H      15.743008       7.594810       8.229039       0.131933       0.920109 0.65680257E+01  0.62331044E+02                                 1.650146                            1.565996      -1.082363       2.374493                    0.996176       3.610082      10.449848       0.460956       1.400160      -0.682563       0.027538      -0.023052       0.009672       0.037192      -0.012427       0.005846       0.003032      -0.002895       0.004017      -0.015599       0.003471       0.012128              1.684671       1.638381      -0.353750       0.220657       1.753075      -0.128076       1.662557           0.000002
           45              C      16.492154       4.833678      10.701689       0.583919      24.042517 0.25661468E+03  0.53639530E+04                                 7.764767                            5.718649      -0.047990       2.038649                    0.999530      22.768811      64.662682       0.613149       0.477900      -1.013634       0.065647      -0.010673      -0.001892       0.066536       0.000819       0.000919      -0.004530      -0.178245      -0.091949      -0.073822      -0.030781       0.104603              9.528803      14.910538      -0.065906       0.636448       4.772398       0.188071       8.903472           0.000002
           46              C      15.001159       4.816911      10.725579      -0.030076      38.832447 0.44472282E+03  0.10456923E+05                                 9.961742                            7.007628      -0.024124       1.991089                    0.999364      27.625250      78.003290       0.629083       0.414080      -1.071606      -0.049745      -0.008770       0.012324       0.051994      -0.006348      -0.003821       0.000195      -0.009916       0.014102      -0.011123       0.003745       0.007378             12.698311      21.809229       0.690863       1.481965       5.474515       0.864977      10.811190           0.000002
           47              C      14.305282       5.039491      11.936504      -0.117405      35.541873 0.45279316E+03  0.10779985E+05                                 9.461165                            7.155115       0.029620       1.975201                    0.999738      29.881938      87.134610       0.606769       0.423999      -1.056851      -0.002520      -0.012302      -0.025053       0.028024      -0.000691       0.011714       0.012245      -0.014974       0.097285      -0.026656      -0.011157       0.037813             11.077894      17.837159       0.180399       0.482974       5.155491       0.609986      10.241030           0.000011
           48              C      12.944729       5.040828      11.947268      -0.143086      35.107103 0.42501535E+03  0.99211399E+04                                 9.230587                            6.821033       0.149713       2.012278                    0.999748      29.426638      83.893747       0.639178       0.410513      -1.069574       0.006036      -0.005104      -0.014902       0.016869      -0.005135      -0.017812       0.007661       0.017814       0.072326      -0.022605      -0.011814       0.034419             10.849178      17.602691       0.544077       2.127302       4.921955       1.114812      10.022889           0.000013
           49              C      12.197619       4.782480      10.781236       0.084770      36.857147 0.40168943E+03  0.92196823E+04                                 9.710421                            6.723279      -0.127500       1.973232                    0.999317      26.309940      73.707895       0.632379       0.421991      -1.065171      -0.006424      -0.000275       0.010592       0.012391       0.001086       0.012068       0.000798       0.035057      -0.003989      -0.016913      -0.007084       0.023997             12.421324      21.837904       0.965116       2.780200       4.974451       1.150653      10.451617           0.000007
           50              C      12.902438       4.548162       9.560203       0.079177      37.018861 0.41164410E+03  0.95065925E+04                                 9.740240                            6.805764      -0.120774       1.972294                    0.999279      26.520956      74.539412       0.628550       0.421952      -1.065148       0.004881      -0.002952      -0.009351       0.010954      -0.000252       0.014521       0.001628       0.044073      -0.011323      -0.020398      -0.009747       0.030144             12.338003      20.856849       1.178480       3.064117       5.075496       1.253634      11.081665           0.000003
           51              C      14.315561       4.579498       9.578581      -0.174488      39.243058 0.46704317E+03  0.11217145E+05                                10.107504                            7.249901      -0.005761       1.953344                    0.999652      30.810581      90.538090       0.604286       0.422025      -1.057006      -0.009911      -0.008006       0.011518       0.017175      -0.013584      -0.025666       0.004192      -0.050520       0.040534      -0.045376       0.013119       0.032257             12.630978      21.547040       1.275074       3.376933       5.540702       1.019445      10.805191           0.000002
           52              C      10.794704       4.750508      10.750520      -0.165774      39.220679 0.45489562E+03  0.10836565E+05                                10.097941                            7.146827      -0.006810       1.957628                    0.999624      30.328793      88.303795       0.610633       0.421062      -1.059278       0.008130      -0.001601      -0.008609       0.011948      -0.008245      -0.024371      -0.004170      -0.046770       0.032120      -0.041794       0.019443       0.022351             12.813691      23.423107       0.713226       2.050124       5.195035       0.931651       9.822931           0.000013
           53              C      10.096824       4.522855       9.595514      -0.008594      40.756237 0.42664420E+03  0.98954268E+04                                10.269476                            6.818406      -0.010550       2.002083                    0.999244      26.919519      74.678862       0.646259       0.408631      -1.078731       0.042225      -0.000424      -0.015338       0.044926       0.001797      -0.002710      -0.007216      -0.020768       0.015351      -0.013369      -0.000802       0.014171             14.082602      26.169830      -0.252903      -1.311888       5.299714       1.065895      10.778261           0.000008
           54              C      10.794773       4.291521       8.396928      -0.100028      34.996942 0.42089223E+03  0.98483581E+04                                 9.378387                            6.898301      -0.044532       1.957623                    0.999656      29.425811      85.325068       0.617403       0.423979      -1.055874      -0.001377       0.015255       0.023486       0.028039       0.003815       0.013210      -0.005726      -0.029497       0.045942      -0.027414       0.006524       0.020890             11.285164      18.206346      -0.142962      -2.043814       4.924100       1.144487      10.725047           0.000012
           55              C      12.143908       4.303954       8.385114      -0.157526      38.089452 0.45287619E+03  0.10763787E+05                                 9.831116                            7.095677       0.143914       2.007923                    0.999799      30.075472      87.130388       0.618132       0.416907      -1.063158      -0.007558       0.013263       0.016921       0.022789      -0.008631      -0.019757       0.000448       0.018843       0.074099      -0.026320      -0.009017       0.035336             11.858653      17.974759       0.668266       1.278789       5.212476       1.440665      12.388724           0.000007
           56              C       8.590533       4.563430       9.623605       0.600193      24.850246 0.24920876E+03  0.51516821E+04                                 7.935822                            5.606542      -0.017863       2.055940                    0.999474      22.142387      61.770043       0.626415       0.472997      -1.020091      -0.062220       0.004061       0.001819       0.062379       0.008472       0.001816      -0.008223      -0.195977      -0.113661      -0.079524      -0.038199       0.117723             10.358873      18.329178      -0.309095      -1.010606       4.404363       0.297593       8.343078           0.000005
           57              C       5.916493       2.173634      10.378776       0.603022      25.182049 0.25041150E+03  0.51838757E+04                                 7.974763                            5.609905      -0.028474       2.049003                    0.999537      22.216280      62.062890       0.627795       0.471290      -1.020797       0.009792       0.064937      -0.003841       0.065783      -0.014696      -0.003405       0.003417       0.188908      -0.109582      -0.077568      -0.036375       0.113943             10.374351       4.565685       1.285162      -0.014067      17.612544      -0.489926       8.944824           0.000001
           58              C       5.775150       0.688263      10.515554      -0.020213      41.312995 0.43509980E+03  0.10138589E+05                                10.333167                            6.870736      -0.006829       1.997627                    0.999257      27.192854      75.549773       0.646054       0.406864      -1.080176       0.000333      -0.045103       0.011912       0.046650      -0.003231      -0.004138      -0.000574       0.023319       0.012655      -0.014280       0.002214       0.012065             14.260138       5.473880       2.437532       0.223583      26.489096      -0.272710      10.817437           0.000002
           59              C       6.920539      12.938163       9.407148      -0.172560      40.103072 0.46415621E+03  0.11107103E+05                                10.213479                            7.201239      -0.023027       1.946282                    0.999579      30.674781      89.356938       0.610925       0.418969      -1.061164       0.011828      -0.003951       0.009708       0.015804      -0.005392      -0.003958      -0.016842       0.053095       0.061834      -0.042094       0.016267       0.025827             13.066963       5.541821       2.665358       0.402938      23.457219       1.800499      10.201849           0.000004
           60              C       6.745151      11.545087       9.538020       0.071920      37.693076 0.42556799E+03  0.98937237E+04                                 9.840812                            6.901393      -0.099557       1.975501                    0.999254      26.712897      74.919868       0.627739       0.419697      -1.068355       0.008274      -0.004114      -0.014994       0.017612       0.004252       0.005123       0.019507      -0.052991      -0.016218      -0.025141      -0.013404       0.038546             12.693769       5.565646       3.130336       0.899014      21.602400       1.890357      10.913260           0.000002
           61              C       6.765248      10.958331      10.818515       0.079403      35.176720 0.40698803E+03  0.94025881E+04                                 9.491012                            6.819547      -0.136902       1.970556                    0.999354      26.630767      75.653303       0.618699       0.428510      -1.057640       0.006610      -0.009127       0.012341       0.016712       0.005893       0.003134       0.008270      -0.042742      -0.019522      -0.019274      -0.008330       0.027604             12.000104       5.267826       2.375757       0.710414      19.826719       1.867854      10.905768           0.000004
           62              C       6.948479      11.782821      11.948712      -0.138172      37.630924 0.45348291E+03  0.10804664E+05                                 9.850399                            7.161938       0.038561       1.986897                    0.999136      29.795034      87.023511       0.606072       0.424162      -1.056344       0.000088       0.005672      -0.014923       0.015965      -0.000770      -0.004868      -0.009128       0.004715       0.054588      -0.014624      -0.006869       0.021493             12.123895       5.490720       1.975639       0.573099      19.424709       0.724323      11.456256           0.000007
           63              C       7.117502      13.131397      11.797100      -0.113207      35.903371 0.43735615E+03  0.10314029E+05                                 9.501205                            6.992556       0.053046       1.982051                    0.999663      29.645562      85.803725       0.619505       0.419245      -1.060711       0.000409      -0.005614      -0.023821       0.024477      -0.000750       0.001228       0.013952       0.020512       0.061195      -0.024812       0.000067       0.024745             11.623220       5.098189       1.801805       0.012938      19.455625      -1.140549      10.315847           0.000006
           64              C       6.591174       9.559549      10.932323      -0.161039      39.025877 0.48383043E+03  0.11756471E+05                                10.205486                            7.473021      -0.238463       1.889504                    0.998735      30.928834      92.262227       0.582360       0.432843      -1.047382       0.009525       0.019061      -0.010346       0.023687      -0.017196      -0.003798      -0.016793       0.076056       0.012345      -0.049337       0.009659       0.039678             12.776791       6.036399       2.380412       1.006851      20.615236       2.228167      11.678737           0.000009
           65              C       6.383449       8.777376       9.841243      -0.022035      37.751089 0.43259326E+03  0.10095463E+05                                 9.768116                            6.903460       0.000164       2.004444                    0.999385      27.275579      76.573635       0.635294       0.413128      -1.072878       0.020001       0.042196      -0.029693       0.055338      -0.006915      -0.008676      -0.001323       0.024183       0.034429      -0.020087       0.001846       0.018241             12.441530       5.405726       1.428011       0.896044      20.488812       0.136922      11.430052           0.000005
           66              C       6.136810       9.420224       8.611547      -0.110342      33.717439 0.43413499E+03  0.10259728E+05                                 9.177210                            7.037561      -0.025809       1.957731                    0.999729      29.939081      87.874752       0.605821       0.427810      -1.051189       0.026793      -0.003878       0.036310       0.045292      -0.007843      -0.003730       0.023342       0.047821       0.043219      -0.041535       0.013434       0.028101             10.607215       5.255663       1.548067       0.793034      15.077465      -1.353998      11.488517           0.000006
           67              C       6.286540      10.705261       8.381045      -0.159793      34.973822 0.44655422E+03  0.10550238E+05                                 9.211462                            6.997764       0.243437       2.039552                    0.999822      29.821015      85.444022       0.630438       0.411221      -1.069448       0.019460       0.010841       0.014235       0.026436       0.000095       0.000799      -0.009550      -0.010147       0.073586      -0.017363      -0.009832       0.027194             10.718500       5.257790       1.949698       1.049596      15.453590       1.316609      11.444121           0.000005
           68              C       6.229667       7.286264       9.980516       0.592740      23.650917 0.25676879E+03  0.53565239E+04                                 7.641451                            5.702271      -0.043852       2.041518                    0.999536      22.528475      63.472124       0.618273       0.474881      -1.017412       0.010574      -0.066002       0.005832       0.067097      -0.015933      -0.006574       0.001651       0.172523      -0.089597      -0.072813      -0.030178       0.102991              9.290780       4.559031       0.672023       0.227384      14.443139      -0.105547       8.870172           0.000004
           69              C       2.386431       3.135133       1.121664       0.093010      26.083487 0.32767868E+03  0.72128290E+04                                 7.782435                            6.129500       0.103625       2.053467                    0.999510      25.994275      73.462505       0.647166       0.429965      -1.050617      -0.000327       0.051325      -0.016821       0.054012       0.004263      -0.032586       0.002707      -0.001089      -0.040335      -0.038155       0.007615       0.030540              8.901450       5.770654       1.134893       2.931073       9.207383       0.512002      11.726313           0.000000
           70              C       2.932026       3.136991       2.359499      -0.190641      33.258881 0.45788175E+03  0.10901889E+05                                 8.998969                            7.157177       0.156646       2.019700                    0.999374      29.956741      86.581776       0.613192       0.419528      -1.062546      -0.019173       0.019383       0.007729       0.028338       0.001064      -0.006242      -0.017988      -0.044905      -0.058516      -0.027337      -0.010675       0.038012             10.274018       6.928288       1.217665       4.273866       9.623105       1.241084      14.270662           0.000008
           71              C       3.444246       4.353698       2.933786       0.111606      33.818252 0.37783905E+03  0.85551467E+04                                 9.264709                            6.569226      -0.012720       2.020771                    0.999452      25.705399      71.926079       0.631586       0.428305      -1.059415       0.008972      -0.007372      -0.008735       0.014531       0.003203      -0.015273       0.004319       0.037551       0.021005      -0.023790      -0.003172       0.026961             11.898445       8.417892      -0.046439       6.791220       9.072932       0.084885      18.204511           0.000002
           72              C       4.052408       4.402758       4.277683       0.136656      33.209648 0.36542599E+03  0.82003996E+04                                 9.155628                            6.459113      -0.063761       2.007376                    0.999241      25.330509      70.423901       0.637519       0.428132      -1.060152       0.018683       0.014396       0.000612       0.023594       0.022866      -0.001238      -0.007348       0.037688      -0.029602      -0.026928      -0.008045       0.034973             11.787729       7.513784      -1.236892       5.705913       8.537056       0.099585      19.312345           0.000003
           73              C       2.901674       5.416404       2.375119      -0.174712      32.997536 0.43438441E+03  0.10293934E+05                                 9.175043                            7.120984      -0.178171       1.930440                    0.997541      29.776576      88.267684       0.590421       0.437761      -1.042438      -0.015852      -0.003157      -0.006828       0.017546       0.007443      -0.023463       0.013350       0.031250      -0.012593      -0.031849      -0.000830       0.032679             10.763834       7.291090      -0.802818       4.569805      10.345556      -0.376275      14.654856           0.000005
           74              C       2.347391       5.333342       1.145817       0.121833      27.092162 0.33030209E+03  0.73086872E+04                                 8.104157                            6.240520      -0.031094       2.020443                    0.999015      25.814942      73.923631       0.626061       0.442142      -1.039939       0.007859      -0.055740      -0.002018       0.056328       0.000197      -0.033698      -0.011128       0.036612      -0.064647      -0.041292      -0.005124       0.046416              9.534451       6.114787      -0.449079       3.227717       9.791097       1.186717      12.697469           0.000003
           75              C       4.449720       3.270282       4.912352      -0.192742      33.844313 0.42122393E+03  0.97944649E+04                                 9.001636                            6.791111       0.241558       2.050203                    0.999799      29.161946      82.531695       0.641562       0.410582      -1.071295      -0.006012       0.001879       0.008140       0.010293       0.011039      -0.007603       0.016571      -0.025187      -0.025027      -0.025200      -0.001140       0.026340             10.565194       7.112162      -1.319495       4.883214       9.358590      -0.681777      15.224830           0.000014
           76              C       5.010143       3.370219       6.175520       0.105759      27.064573 0.31475605E+03  0.68103148E+04                                 7.834269                            5.906597       0.347371       2.133826                    0.999849      25.171480      68.905227       0.681053       0.415654      -1.067126      -0.005406       0.056628       0.009678       0.057703       0.002467      -0.017344      -0.015106       0.017438      -0.080784      -0.036982       0.007125       0.029857              9.162508       5.813699      -0.793921       3.647893       8.818799       0.033983      12.855026           0.000009
           77              C       4.386724       5.466771       6.368087       0.097703      28.496499 0.33402245E+03  0.73662874E+04                                 8.206498                            6.144551       0.249894       2.099703                    0.999775      25.783218      72.243124       0.655235       0.423873      -1.057451       0.033299      -0.049289      -0.000690       0.059487       0.015164      -0.025709       0.008224       0.014767      -0.077967      -0.041524       0.005712       0.035811              9.784099       6.987137      -1.636725       3.773628       8.366422       0.961481      13.998736           0.000003
           78              C       3.771181       5.440390       5.145348      -0.190923      35.402913 0.45613031E+03  0.10848749E+05                                 9.389571                            7.134278       0.253244       2.058447                    0.999561      29.545520      85.321563       0.615422       0.418449      -1.063333      -0.001159      -0.013558      -0.001841       0.013731      -0.001626      -0.004007      -0.017870       0.005645      -0.041145      -0.025312       0.010095       0.015217             11.239195       7.760311      -1.195787       4.542147       8.960999       1.985606      16.996274           0.000006
           79              C       2.410420       8.885201       2.424869       0.583919      24.042519 0.25661470E+03  0.53639536E+04                                 7.764767                            5.718649      -0.047990       2.038649                    0.999530      22.768812      64.662683       0.613149       0.477900      -1.013634      -0.065647       0.010673       0.001892       0.066536       0.000819       0.000919      -0.004530      -0.178245      -0.091949      -0.073822      -0.030781       0.104603              9.528803      14.910538      -0.065907       0.636447       4.772398       0.188071       8.903472           0.000002
           80              C       3.901415       8.901968       2.400979      -0.030076      38.832447 0.44472282E+03  0.10456923E+05                                 9.961742                            7.007628      -0.024124       1.991089                    0.999364      27.625250      78.003289       0.629083       0.414080      -1.071606       0.049745       0.008770      -0.012324       0.051994      -0.006348      -0.003821       0.000195      -0.009916       0.014102      -0.011123       0.003745       0.007378             12.698311      21.809229       0.690863       1.481965       5.474514       0.864977      10.811190           0.000002
           81              C       4.597292       8.679388       1.190054      -0.117405      35.541875 0.45279317E+03  0.10779986E+05                                 9.461165                            7.155115       0.029620       1.975201                    0.999738      29.881939      87.134614       0.606769       0.423999      -1.056851       0.002520       0.012302       0.025053       0.028024      -0.000691       0.011714       0.012245      -0.014974       0.097285      -0.026656      -0.011157       0.037813             11.077894      17.837161       0.180399       0.482974       5.155491       0.609986      10.241030           0.000011
           82              C       5.957845       8.678051       1.179290      -0.143085      35.107096 0.42501523E+03  0.99211365E+04                                 9.230586                            6.821032       0.149713       2.012278                    0.999748      29.426634      83.893737       0.639179       0.410513      -1.069574      -0.006036       0.005104       0.014902       0.016869      -0.005135      -0.017812       0.007661       0.017814       0.072327      -0.022605      -0.011814       0.034419             10.849177      17.602688       0.544077       2.127301       4.921954       1.114812      10.022888           0.000013
           83              C       6.704955       8.936399       2.345322       0.084770      36.857157 0.40168954E+03  0.92196856E+04                                 9.710423                            6.723281      -0.127500       1.973232                    0.999317      26.309944      73.707912       0.632379       0.421991      -1.065171       0.006424       0.000275      -0.010592       0.012391       0.001086       0.012068       0.000798       0.035057      -0.003989      -0.016913      -0.007083       0.023997             12.421327      21.837910       0.965116       2.780201       4.974452       1.150653      10.451620           0.000007
           84              C       6.000136       9.170717       3.566355       0.079177      37.018863 0.41164412E+03  0.95065932E+04                                 9.740240                            6.805764      -0.120773       1.972294                    0.999279      26.520957      74.539416       0.628550       0.421952      -1.065148      -0.004881       0.002952       0.009351       0.010954      -0.000252       0.014521       0.001628       0.044073      -0.011323      -0.020397      -0.009747       0.030144             12.338004      20.856850       1.178480       3.064117       5.075496       1.253634      11.081666           0.000003
           85              C       4.587013       9.139381       3.547977      -0.174488      39.243054 0.46704310E+03  0.11217142E+05                                10.107503                            7.249900      -0.005761       1.953344                    0.999652      30.810579      90.538082       0.604286       0.422025      -1.057006       0.009911       0.008006      -0.011518       0.017175      -0.013584      -0.025666       0.004192      -0.050520       0.040534      -0.045376       0.013119       0.032257             12.630977      21.547039       1.275074       3.376932       5.540702       1.019445      10.805190           0.000002
           86              C       8.107870       8.968371       2.376038      -0.165774      39.220681 0.45489564E+03  0.10836566E+05                                10.097942                            7.146827      -0.006811       1.957628                    0.999624      30.328794      88.303805       0.610633       0.421062      -1.059278      -0.008130       0.001601       0.008609       0.011948      -0.008245      -0.024371      -0.004170      -0.046770       0.032120      -0.041794       0.019443       0.022351             12.813692      23.423110       0.713226       2.050123       5.195035       0.931651       9.822932           0.000013
           87              C       8.805750       9.196024       3.531044      -0.008594      40.756240 0.42664423E+03  0.98954278E+04                                10.269477                            6.818406      -0.010550       2.002083                    0.999244      26.919520      74.678868       0.646259       0.408631      -1.078731      -0.042225       0.000424       0.015338       0.044926       0.001797      -0.002710      -0.007216      -0.020768       0.015351      -0.013369      -0.000802       0.014171             14.082603      26.169834      -0.252903      -1.311888       5.299714       1.065895      10.778262           0.000008
           88              C       8.107801       9.427358       4.729630      -0.100028      34.996943 0.42089224E+03  0.98483585E+04                                 9.378388                            6.898301      -0.044532       1.957623                    0.999656      29.425811      85.325069       0.617403       0.423979      -1.055874       0.001377      -0.015255      -0.023486       0.028039       0.003815       0.013210      -0.005726      -0.029497       0.045942      -0.027414       0.006524       0.020890             11.285165      18.206348      -0.142962      -2.043815       4.924100       1.144487      10.725048           0.000012
           89              C       6.758666       9.414925       4.741444      -0.157526      38.089451 0.45287619E+03  0.10763787E+05                                 9.831116                            7.095677       0.143914       2.007923                    0.999799      30.075472      87.130388       0.618132       0.416907      -1.063158       0.007558      -0.013263      -0.016921       0.022789      -0.008631      -0.019757       0.000448       0.018843       0.074099      -0.026320      -0.009017       0.035336             11.858653      17.974758       0.668266       1.278788       5.212476       1.440665      12.388724           0.000007
           90              C      10.312041       9.155449       3.502953       0.600193      24.850247 0.24920877E+03  0.51516824E+04                                 7.935823                            5.606542      -0.017864       2.055940                    0.999474      22.142388      61.770048       0.626415       0.472997      -1.020091       0.062220      -0.004061      -0.001819       0.062379       0.008472       0.001816      -0.008223      -0.195976      -0.113661      -0.079524      -0.038199       0.117723             10.358874      18.329180      -0.309095      -1.010606       4.404364       0.297593       8.343078           0.000005
           91              C      12.986081      11.545245       2.747782       0.603022      25.182051 0.25041152E+03  0.51838762E+04                                 7.974763                            5.609905      -0.028474       2.049003                    0.999537      22.216281      62.062892       0.627795       0.471290      -1.020797      -0.009792      -0.064937       0.003841       0.065783      -0.014696      -0.003405       0.003417       0.188908      -0.109582      -0.077568      -0.036375       0.113943             10.374351       4.565685       1.285162      -0.014067      17.612543      -0.489926       8.944824           0.000001
           92              C      13.127424      13.030616       2.611004      -0.020213      41.312995 0.43509980E+03  0.10138589E+05                                10.333167                            6.870736      -0.006829       1.997627                    0.999257      27.192854      75.549773       0.646054       0.406864      -1.080176      -0.000333       0.045103      -0.011912       0.046650      -0.003231      -0.004138      -0.000574       0.023320       0.012655      -0.014280       0.002214       0.012065             14.260138       5.473880       2.437532       0.223583      26.489096      -0.272709      10.817437           0.000002
           93              C      11.982035       0.780716       3.719410      -0.172560      40.103070 0.46415618E+03  0.11107102E+05                                10.213477                            7.201238      -0.023027       1.946282                    0.999579      30.674781      89.356934       0.610925       0.418969      -1.061164      -0.011828       0.003951      -0.009708       0.015804      -0.005392      -0.003958      -0.016842       0.053095       0.061834      -0.042094       0.016267       0.025827             13.066961       5.541820       2.665358       0.402938      23.457215       1.800499      10.201848           0.000004
           94              C      12.157423       2.173792       3.588538       0.071920      37.693076 0.42556799E+03  0.98937239E+04                                 9.840812                            6.901394      -0.099557       1.975501                    0.999254      26.712897      74.919868       0.627739       0.419697      -1.068355      -0.008274       0.004114       0.014994       0.017612       0.004252       0.005124       0.019507      -0.052991      -0.016218      -0.025141      -0.013404       0.038546             12.693769       5.565646       3.130336       0.899014      21.602400       1.890357      10.913261           0.000002
           95              C      12.137326       2.760548       2.308043       0.079403      35.176717 0.40698800E+03  0.94025872E+04                                 9.491010                            6.819546      -0.136902       1.970556                    0.999354      26.630766      75.653295       0.618699       0.428510      -1.057640      -0.006610       0.009127      -0.012341       0.016712       0.005893       0.003133       0.008270      -0.042742      -0.019522      -0.019274      -0.008330       0.027604             12.000103       5.267825       2.375756       0.710414      19.826716       1.867854      10.905767           0.000004
           96              C      11.954095       1.936058       1.177846      -0.138172      37.630927 0.45348297E+03  0.10804666E+05                                 9.850400                            7.161938       0.038561       1.986897                    0.999136      29.795036      87.023515       0.606072       0.424162      -1.056344      -0.000088      -0.005672       0.014923       0.015965      -0.000770      -0.004868      -0.009128       0.004715       0.054588      -0.014624      -0.006869       0.021493             12.123895       5.490720       1.975638       0.573099      19.424709       0.724323      11.456256           0.000008
           97              C      11.785072       0.587482       1.329458      -0.113206      35.903360 0.43735600E+03  0.10314024E+05                                 9.501203                            6.992555       0.053046       1.982051                    0.999663      29.645557      85.803703       0.619505       0.419245      -1.060711      -0.000409       0.005614       0.023821       0.024477      -0.000750       0.001228       0.013952       0.020512       0.061195      -0.024812       0.000067       0.024745             11.623217       5.098188       1.801804       0.012938      19.455619      -1.140548      10.315844           0.000006
           98              C      12.311400       4.159330       2.194235      -0.161039      39.025872 0.48383036E+03  0.11756469E+05                                10.205485                            7.473020      -0.238463       1.889504                    0.998735      30.928832      92.262217       0.582360       0.432843      -1.047382      -0.009525      -0.019061       0.010346       0.023687      -0.017195      -0.003798      -0.016793       0.076056       0.012345      -0.049337       0.009659       0.039678             12.776789       6.036399       2.380412       1.006850      20.615233       2.228166      11.678736           0.000009
           99              C      12.519125       4.941503       3.285315      -0.022035      37.751084 0.43259320E+03  0.10095462E+05                                 9.768115                            6.903459       0.000164       2.004445                    0.999385      27.275577      76.573627       0.635294       0.413128      -1.072878      -0.020001      -0.042196       0.029693       0.055338      -0.006915      -0.008676      -0.001323       0.024183       0.034429      -0.020087       0.001846       0.018241             12.441529       5.405726       1.428010       0.896044      20.488809       0.136922      11.430052           0.000005
          100              C      12.765764       4.298655       4.515011      -0.110342      33.717435 0.43413492E+03  0.10259726E+05                                 9.177209                            7.037560      -0.025808       1.957731                    0.999729      29.939078      87.874741       0.605821       0.427810      -1.051189      -0.026793       0.003878      -0.036310       0.045292      -0.007843      -0.003730       0.023342       0.047821       0.043219      -0.041535       0.013434       0.028101             10.607214       5.255662       1.548067       0.793034      15.077464      -1.353998      11.488517           0.000006
          101              C      12.616034       3.013618       4.745513      -0.159793      34.973819 0.44655416E+03  0.10550236E+05                                 9.211461                            6.997763       0.243437       2.039552                    0.999822      29.821014      85.444016       0.630438       0.411221      -1.069449      -0.019460      -0.010841      -0.014235       0.026436       0.000095       0.000799      -0.009550      -0.010147       0.073586      -0.017363      -0.009832       0.027194             10.718499       5.257789       1.949698       1.049596      15.453588       1.316608      11.444120           0.000005
          102              C      12.672907       6.432615       3.146042       0.592740      23.650919 0.25676882E+03  0.53565245E+04                                 7.641451                            5.702271      -0.043852       2.041518                    0.999536      22.528476      63.472127       0.618273       0.474881      -1.017412      -0.010574       0.066002      -0.005832       0.067097      -0.015933      -0.006574       0.001651       0.172523      -0.089597      -0.072813      -0.030178       0.102991              9.290780       4.559031       0.672023       0.227384      14.443139      -0.105547       8.870172           0.000004
          103              C      16.516143      10.583746      12.004894       0.093011      26.083487 0.32767868E+03  0.72128291E+04                                 7.782435                            6.129500       0.103625       2.053467                    0.999510      25.994275      73.462504       0.647166       0.429965      -1.050617       0.000327      -0.051325       0.016821       0.054012       0.004263      -0.032586       0.002707      -0.001089      -0.040335      -0.038155       0.007615       0.030540              8.901449       5.770654       1.134893       2.931073       9.207383       0.512002      11.726312           0.000000
          104              C      15.970548      10.581888      10.767059      -0.190641      33.258881 0.45788174E+03  0.10901889E+05                                 8.998970                            7.157177       0.156646       2.019700                    0.999374      29.956741      86.581780       0.613192       0.419529      -1.062546       0.019173      -0.019383      -0.007729       0.028338       0.001064      -0.006242      -0.017988      -0.044905      -0.058516      -0.027337      -0.010675       0.038012             10.274019       6.928288       1.217665       4.273867       9.623106       1.241084      14.270663           0.000008
          105              C      15.458328       9.365181      10.192772       0.111606      33.818252 0.37783905E+03  0.85551467E+04                                 9.264709                            6.569226      -0.012720       2.020771                    0.999452      25.705399      71.926079       0.631586       0.428305      -1.059415      -0.008972       0.007372       0.008735       0.014531       0.003203      -0.015273       0.004319       0.037551       0.021005      -0.023790      -0.003172       0.026961             11.898445       8.417892      -0.046439       6.791220       9.072932       0.084885      18.204510           0.000002
          106              C      14.850166       9.316121       8.848875       0.136655      33.209647 0.36542597E+03  0.82003991E+04                                 9.155628                            6.459113      -0.063760       2.007376                    0.999241      25.330509      70.423898       0.637519       0.428132      -1.060152      -0.018683      -0.014396      -0.000612       0.023594       0.022866      -0.001238      -0.007348       0.037688      -0.029602      -0.026928      -0.008045       0.034973             11.787728       7.513784      -1.236892       5.705912       8.537056       0.099585      19.312344           0.000003
          107              C      16.000900       8.302475      10.751439      -0.174712      32.997539 0.43438446E+03  0.10293935E+05                                 9.175044                            7.120985      -0.178171       1.930440                    0.997541      29.776578      88.267693       0.590421       0.437761      -1.042438       0.015852       0.003157       0.006828       0.017546       0.007443      -0.023463       0.013350       0.031250      -0.012593      -0.031849      -0.000830       0.032679             10.763835       7.291091      -0.802819       4.569805      10.345557      -0.376275      14.654858           0.000005
          108              C      16.555183       8.385537      11.980741       0.121833      27.092159 0.33030204E+03  0.73086858E+04                                 8.104157                            6.240520      -0.031094       2.020443                    0.999015      25.814940      73.923624       0.626061       0.442142      -1.039939      -0.007859       0.055740       0.002018       0.056328       0.000197      -0.033698      -0.011128       0.036612      -0.064647      -0.041292      -0.005124       0.046416              9.534450       6.114786      -0.449079       3.227716       9.791096       1.186717      12.697468           0.000003
          109              C      14.452854      10.448597       8.214206      -0.192742      33.844317 0.42122398E+03  0.97944666E+04                                 9.001637                            6.791111       0.241558       2.050203                    0.999799      29.161948      82.531707       0.641562       0.410582      -1.071295       0.006012      -0.001879      -0.008140       0.010293       0.011039      -0.007603       0.016571      -0.025187      -0.025027      -0.025200      -0.001140       0.026340             10.565195       7.112163      -1.319495       4.883214       9.358591      -0.681776      15.224831           0.000014
          110              C      13.892431      10.348660       6.951038       0.105759      27.064570 0.31475601E+03  0.68103137E+04                                 7.834269                            5.906597       0.347371       2.133826                    0.999849      25.171478      68.905220       0.681053       0.415654      -1.067126       0.005406      -0.056628      -0.009678       0.057703       0.002467      -0.017344      -0.015106       0.017438      -0.080784      -0.036982       0.007125       0.029857              9.162508       5.813698      -0.793921       3.647893       8.818798       0.033984      12.855026           0.000009
          111              C      14.515850       8.252108       6.758471       0.097703      28.496504 0.33402253E+03  0.73662895E+04                                 8.206499                            6.144552       0.249893       2.099703                    0.999775      25.783221      72.243136       0.655235       0.423873      -1.057451      -0.033299       0.049289       0.000690       0.059487       0.015164      -0.025710       0.008224       0.014767      -0.077967      -0.041524       0.005712       0.035811              9.784100       6.987138      -1.636725       3.773629       8.366424       0.961482      13.998739           0.000003
          112              C      15.131393       8.278489       7.981210      -0.190923      35.402912 0.45613027E+03  0.10848748E+05                                 9.389571                            7.134278       0.253244       2.058447                    0.999561      29.545519      85.321559       0.615422       0.418449      -1.063333       0.001159       0.013558       0.001841       0.013731      -0.001626      -0.004007      -0.017870       0.005645      -0.041145      -0.025312       0.010095       0.015217             11.239194       7.760310      -1.195787       4.542146       8.960999       1.985606      16.996273           0.000006
          113              N       2.304442       4.242868       0.389071      -0.184724      34.081974 0.45281618E+03  0.10561556E+05                                 8.823362                            6.894976       0.091792       2.093725                    0.996719      26.128665      70.520125       0.666999       0.393709      -1.098953       0.059550      -0.008935       0.121889       0.135952      -0.001193      -0.031525       0.000261      -0.037767      -0.197262      -0.076711       0.024895       0.051815             10.478674       5.598068       0.272781       1.933182      10.686930       0.921853      15.151025           0.000003
          114              N       5.226699       4.525874       6.815309      -0.176110      32.827208 0.43010274E+03  0.98794943E+04                                 8.562804                            6.683020       0.177077       2.120943                    0.997414      25.809528      68.581132       0.684761       0.389408      -1.104658      -0.058781      -0.002483      -0.120215       0.133839      -0.008969      -0.045897      -0.007656      -0.051525      -0.144552      -0.077371       0.025999       0.051372             10.118956       7.819518      -1.177480       4.309324       9.450602       0.830615      13.086747           0.000006
          115              N      16.598132       9.476011      12.737487      -0.184724      34.081975 0.45281619E+03  0.10561556E+05                                 8.823362                            6.894977       0.091792       2.093725                    0.996719      26.128665      70.520127       0.666999       0.393709      -1.098953      -0.059550       0.008935      -0.121889       0.135952      -0.001193      -0.031525       0.000261      -0.037767      -0.197262      -0.076711       0.024895       0.051815             10.478675       5.598068       0.272781       1.933182      10.686931       0.921853      15.151026           0.000003
          116              N      13.675875       9.193005       6.311249      -0.176110      32.827202 0.43010265E+03  0.98794915E+04                                 8.562802                            6.683018       0.177078       2.120944                    0.997414      25.809526      68.581121       0.684761       0.389408      -1.104658       0.058781       0.002483       0.120215       0.133839      -0.008969      -0.045897      -0.007656      -0.051525      -0.144552      -0.077371       0.025999       0.051372             10.118954       7.819517      -1.177480       4.309323       9.450600       0.830615      13.086744           0.000006
          117              O      17.112264       4.974979      11.790668      -0.538456      38.544912 0.58732090E+03  0.14404749E+05                                 9.069387                            7.506896       0.252391       2.148094                    0.993966      27.211348      71.763982       0.694064       0.359813      -1.140690       0.000256      -0.004600      -0.023889       0.024329       0.007299       0.057563       0.000737      -0.058928      -0.015673      -0.074856       0.030126       0.044730             10.640389      13.390036      -0.163120       4.062946       6.822060      -0.336806      11.709071           0.000006
          118              O       4.078722       4.748809       9.566373      -0.597200      41.975828 0.65252789E+03  0.16492257E+05                                 9.660272                            7.971969       0.091175       2.056861                    0.996744      29.103566      78.871355       0.663532       0.365227      -1.132208      -0.007199      -0.009646       0.030002       0.032327       0.002568      -0.063527      -0.006834      -0.099536       0.009810      -0.093244       0.039340       0.053904             11.060365      14.070318      -0.785732      -4.697538       6.690421       0.373561      12.420355           0.000002
          119              O       8.030369       4.655794      10.732274      -0.577295      40.275864 0.57473135E+03  0.14060252E+05                                 9.404328                            7.430796       0.219972       2.106833                    0.998084      28.216008      75.021564       0.694930       0.360277      -1.137043       0.012611      -0.002603      -0.025994       0.029009       0.004798      -0.059339      -0.002129      -0.119613      -0.023015      -0.095935       0.031628       0.064307             11.495406      16.796313      -0.577343      -6.273008       6.042599       0.533067      11.647306           0.000006
          120              O       7.995940       4.507399       8.513886      -0.545490      31.451549 0.47309387E+03  0.11011211E+05                                 7.861411                            6.657708       0.407956       2.181964                    0.998498      27.098878      70.008746       0.749005       0.351345      -1.145550      -0.000762       0.003461       0.024820       0.025071       0.005755       0.062006      -0.006367      -0.046885      -0.046774      -0.078295       0.031896       0.046400              8.958129      13.424208      -0.089288       2.723951       5.040106       0.102279       8.410073           0.000014
          121              O       5.936514       2.643489       9.201192      -0.561028      37.521204 0.54575901E+03  0.13174005E+05                                 8.941330                            7.224511       0.203643       2.112647                    0.996989      27.774567      73.247742       0.707525       0.358631      -1.138858       0.007415       0.003393       0.026977       0.028182      -0.007948      -0.005189      -0.062457       0.078697       0.030625      -0.086047       0.034994       0.051053             10.602975       5.855725       0.378566      -0.043471      14.351713      -5.226945      11.601485           0.000005
          122              O       5.969959       2.842576      11.439008      -0.551068      39.448978 0.56726974E+03  0.13835463E+05                                 9.305227                            7.419293       0.166327       2.108835                    0.996183      27.643731      73.440298       0.690137       0.363887      -1.133966       0.002293      -0.001618      -0.025152       0.025308      -0.002428       0.005242       0.065319       0.072474      -0.055095      -0.088387       0.041592       0.046796             11.221238       6.134053       1.262028       0.437039      16.622792       4.801262      10.906870           0.000003
          123              O       6.097511       6.625534       8.907551      -0.555683      37.310544 0.55880486E+03  0.13581929E+05                                 8.914787                            7.348921       0.244105       2.127675                    0.997000      27.823745      73.862694       0.695323       0.362425      -1.134769       0.018178      -0.000563       0.024303       0.030354       0.002977       0.002916       0.071731       0.062014      -0.036579      -0.090564       0.036106       0.054458             10.314948       6.235318       0.888852       0.864483      14.224788       4.345593      10.484737           0.000008
          124              O       6.242118       6.809150      11.143791      -0.547388      37.828420 0.57209129E+03  0.13987989E+05                                 9.029319                            7.466231       0.140390       2.103671                    0.995409      27.620604      73.562963       0.685563       0.365400      -1.132355       0.008386      -0.002522      -0.018010       0.020026      -0.006834      -0.013360      -0.053382       0.085519       0.038971      -0.081277       0.031960       0.049317             10.542433       6.292187      -0.347557       0.153459      13.535090      -4.539163      11.800021           0.000008
          125              O       1.790310       8.743900       1.335890      -0.538456      38.544910 0.58732086E+03  0.14404748E+05                                 9.069387                            7.506896       0.252391       2.148094                    0.993966      27.211347      71.763980       0.694064       0.359813      -1.140690      -0.000256       0.004600       0.023889       0.024329       0.007299       0.057563       0.000737      -0.058928      -0.015673      -0.074856       0.030126       0.044730             10.640389      13.390036      -0.163120       4.062946       6.822059      -0.336806      11.709071           0.000006
          126              O      14.823852       8.970070       3.560185      -0.597200      41.975823 0.65252779E+03  0.16492254E+05                                 9.660271                            7.971969       0.091175       2.056861                    0.996744      29.103564      78.871348       0.663532       0.365227      -1.132208       0.007199       0.009646      -0.030002       0.032327       0.002568      -0.063527      -0.006834      -0.099536       0.009810      -0.093244       0.039340       0.053904             11.060364      14.070317      -0.785732      -4.697538       6.690421       0.373561      12.420354           0.000002
          127              O      10.872205       9.063085       2.394284      -0.577295      40.275869 0.57473142E+03  0.14060254E+05                                 9.404329                            7.430797       0.219972       2.106833                    0.998084      28.216008      75.021569       0.694930       0.360277      -1.137043      -0.012611       0.002603       0.025994       0.029009       0.004798      -0.059339      -0.002129      -0.119613      -0.023014      -0.095935       0.031628       0.064307             11.495408      16.796317      -0.577343      -6.273009       6.042599       0.533067      11.647308           0.000006
          128              O      10.906634       9.211480       4.612672      -0.545490      31.451550 0.47309388E+03  0.11011211E+05                                 7.861411                            6.657709       0.407956       2.181964                    0.998498      27.098878      70.008747       0.749005       0.351345      -1.145550       0.000762      -0.003461      -0.024820       0.025071       0.005755       0.062006      -0.006367      -0.046884      -0.046774      -0.078295       0.031896       0.046400              8.958129      13.424209      -0.089288       2.723951       5.040106       0.102279       8.410073           0.000014
          129              O      12.966060      11.075390       3.925366      -0.561028      37.521202 0.54575898E+03  0.13174004E+05                                 8.941330                            7.224511       0.203643       2.112647                    0.996989      27.774566      73.247739       0.707525       0.358631      -1.138858      -0.007415      -0.003393      -0.026977       0.028182      -0.007948      -0.005189      -0.062457       0.078697       0.030625      -0.086047       0.034994       0.051053             10.602974       5.855725       0.378566      -0.043471      14.351712      -5.226944      11.601485           0.000005
          130              O      12.932615      10.876303       1.687550      -0.551068      39.448977 0.56726971E+03  0.13835462E+05                                 9.305227                            7.419293       0.166327       2.108835                    0.996183      27.643730      73.440296       0.690137       0.363887      -1.133966      -0.002293       0.001618       0.025152       0.025308      -0.002428       0.005242       0.065319       0.072474      -0.055094      -0.088387       0.041592       0.046796             11.221238       6.134053       1.262028       0.437039      16.622791       4.801262      10.906870           0.000003
          131              O      12.805063       7.093345       4.219007      -0.555683      37.310542 0.55880483E+03  0.13581928E+05                                 8.914787                            7.348921       0.244105       2.127674                    0.997000      27.823744      73.862692       0.695323       0.362425      -1.134769      -0.018178       0.000563      -0.024303       0.030354       0.002977       0.002916       0.071730       0.062014      -0.036579      -0.090564       0.036106       0.054458             10.314947       6.235318       0.888852       0.864483      14.224787       4.345592      10.484737           0.000008
          132              O      12.660456       6.909729       1.982767      -0.547388      37.828419 0.57209127E+03  0.13987989E+05                                 9.029319                            7.466231       0.140390       2.103671                    0.995409      27.620603      73.562962       0.685563       0.365400      -1.132355      -0.008386       0.002522       0.018010       0.020026      -0.006834      -0.013360      -0.053382       0.085519       0.038971      -0.081277       0.031960       0.049317             10.542433       6.292187      -0.347557       0.153459      13.535090      -4.539163      11.800021           0.000008

******************************************************
Auxiliary information for the entire system
The total spin magnetic moment of the unit cell is   0.000621
The total net atomic charge of the unit cell is   -0.000004
Accuracy of reproducing the electrostatic potential in the unit cell:
  The inner radius (bohr) =    5.0000
  The outer radius (bohr) =   12.0000
  Valid grid points have density less than (e/(bohr^3)) =    0.0001
  The number of valid grid points were=       125774
  The rms potential error without charges in kcal/mol is=      6.02024
  The rms potential error with partial charges in kcal/mol is=      0.68959
  The RRMSE value at monopole order=      0.11455
  The rms potential error with partial charges and cloud penetration in kcal/mol is=      0.67467
  The RRMSE value at monopole order with cloud penetration is=      0.11207
  The rms potential error with partial charges and atomic dipoles in kcal/mol is=      0.54174
  The RRMSE value at dipole order=      0.08999
  The rms potential error with partial charges, atomic dipoles and cloud penetration in kcal/mol is=      0.51962
  The RRMSE value at dipole order with cloud penetration=      0.08631

******************************************************
The electron densities and ab initio electrostatic potential were computed in VASP using the PBE functional and
projector augmented wave method. See the main text of the journal article for a description of computational details.
The atomic charges, dipoles, and quadrupoles were computed with the DDEC6 method as described in
(a) T. A. Manz and N. Gabaldon Limas, RSC Adv. 6 (2016) 47771-47801 DOI: 10.1039/c6ra04656h
(b) N. Gabaldon Limas and T. A. Manz, RSC Adv. 8 (2018) 2678-2707 DOI: 10.1039/c7ra11829e.
For each atom in the material, the electron cloud parameters were fit to the spherically averaged atom-in-material
electron density using radial positions for which this density was between 10^-4 and 10^-2 electrons per cubic bohr.
The polarizabilities, dispersion coefficients, and quantum Drude oscillator (QDO) parameters were fit using the MCLF method.
The magnetic structure of the system was optimized in VASP from the default ferromagnetic initial guess using spin polarization.
The atomic spin moments (ASMs) were computed on this optimized magnetic structure using the DDEC6 partition as inputs
to the method of T. A. Manz and D. S. Sholl, J. Chem. Theory Comput. 7 (2011) 4146-4164 DOI: 10.1021/ct200539n.
The RMSE and RRMSE were computed using a uniform grid with Ewald summation.
