# Supplementary material for: A collection of forcefield precursors for metal–organic frameworks
Source: RSC Adv. 2019 Nov 13;9(63):36492–507. doi: 10.1039/c9ra07327b (PMC9075174; doi:10.1039/c9ra07327b)
Supplement: RA-009-C9RA07327B-s4813 [file RA-009-C9RA07327B-s4813.xyz]

  180
jmolscript: load "" {1 1 1} spacegroup "x,y,z" unitcell [{     12.993800     0.000000     0.000000 }, {     -2.851656    12.776428     0.000000 }, {      0.000000     0.000000    22.318000 }]
Zn     2.580297     1.652248    18.441810     0.840926
Zn     2.861848     1.993506    21.354978     0.841636
Zn     7.561847    11.124180     7.282810     0.840926
Zn     7.280296    10.782922    10.195978     0.841636
H     -1.300936    12.564339    16.272054     0.103399
H     -1.322081    12.437853    13.988922     0.148408
H      3.232485     3.314205    13.826001     0.149363
H      3.276061     3.305262    16.156000     0.102562
H      5.735696     1.471845     9.985073     0.130189
H      5.791039     1.643049     7.630524     0.130812
H     12.312444     1.783589     7.487689     0.124372
H     12.250892     1.663491     9.844470     0.126731
H      3.138924     3.826540     3.709252     0.149240
H      3.256505     3.899366     1.354703     0.108215
H      2.253192     0.075381     1.151609     0.106617
H     -0.768182    12.721489     3.506158     0.152833
H      1.825219     5.718729    17.535253     0.111979
H      1.285234     7.975046    17.227264     0.120118
H      2.067374     6.246396    21.514552     0.115620
H      0.725250    10.204533    18.240501     0.126305
H      0.971173    10.686204    22.251046     0.116271
H      1.498673     8.456718     0.194167     0.116537
H     11.326492     1.625162    18.278442     0.123363
H      9.379942     1.957349     0.232107     0.119929
H     11.677935     1.791255    -0.008927     0.114944
H      9.069826     1.804032    17.233960     0.118079
H      6.742327     1.950961    17.468299     0.124909
H      7.120708     2.095334    21.510088     0.127927
H     11.443080     0.212089     5.113054     0.103400
H     11.464225     0.338575     2.829922     0.148408
H      6.909659     9.462223     2.667001     0.149363
H      6.866083     9.471166     4.997000     0.102562
H      4.406448    11.304583    21.144073     0.130189
H      4.351105    11.133379    18.789524     0.130812
H     -2.170300    10.992839    18.646689     0.124372
H     -2.108748    11.112937    21.003470     0.126731
H      7.003220     8.949888    14.868252     0.149240
H      6.885639     8.877062    12.513703     0.108215
H      7.888952    12.701047    12.310609     0.106617
H     10.910326     0.054939    14.665158     0.152833
H      8.316925     7.057699     6.376253     0.111979
H      8.856910     4.801382     6.068264     0.120118
H      8.074770     6.530032    10.355552     0.115620
H      9.416894     2.571895     7.081501     0.126305
H      9.170971     2.090224    11.092046     0.116271
H      8.643471     4.319710    11.353167     0.116537
H     -1.184348    11.151266     7.119442     0.123363
H      0.762202    10.819079    11.391107     0.119929
H     -1.535791    10.985173    11.150073     0.114944
H      1.072318    10.972396     6.074960     0.118079
H      3.399817    10.825467     6.309299     0.124909
H      3.021436    10.681094    10.351088     0.127927
C      1.909924     0.507224    15.766774     0.114851
C      1.891507     0.426733    14.420329    -0.200786
C      2.401613     1.465456    13.681157     0.254854
C      2.900789     2.570617    14.314765    -0.211735
C      2.903641     2.557841    15.701383     0.116962
C      1.205933     1.530616    11.578132     0.456695
C      1.266818     1.618773    10.104028    -0.063324
C      2.517583     1.632827     9.440291     0.029165
C      3.712819     1.563835    10.147325    -0.064147
C      3.709265     1.480788    11.634150     0.460496
C      4.926819     1.544670     9.492069    -0.068549
C      4.955949     1.635383     8.084472    -0.059820
C      3.793356     1.709486     7.364940    -0.061818
C      2.531626     1.697987     8.019081     0.024496
C      1.322223     1.760592     7.333472    -0.057572
C      0.128916     1.745260     7.983149    -0.053883
C      0.091611     1.673712     9.390968    -0.062754
C      1.338897     1.837250     5.841513     0.453254
C      3.831991     1.740149     5.916502     0.445858
C      2.652509     1.866636     3.791382     0.260561
C      2.969838     3.047178     3.192590    -0.207640
C      3.040831     3.084230     1.792359     0.111689
C      2.448233     0.843244     1.676975     0.127232
C      2.349222     0.751254     3.079438    -0.206495
C      2.337074     4.345263    19.722417     0.609569
C      1.999309     5.811997    19.577126    -0.018054
C      1.757839     6.300057    18.285137    -0.115663
C      1.419116     7.631360    18.102130    -0.157890
C      1.275118     8.486103    19.244811     0.079280
C      1.523591     7.972491    20.534792     0.085270
C      1.892102     6.606691    20.653524    -0.161056
C      0.892883     9.849348    19.105101    -0.165203
C      0.765172    10.642765    20.189086    -0.031451
C      1.029934    10.120209    21.490002    -0.115362
C      1.368277     8.808069    21.639310    -0.152094
C      0.364940    12.075002    20.028173     0.597861
C      0.192199     1.607275    20.118561     0.586342
C     11.690321     1.677545    20.261619    -0.017702
C     10.923878     1.694154    19.135676    -0.169284
C      9.515831     1.814253    19.259541     0.078984
C      8.954884     1.899855    20.555324     0.081163
C      9.766108     1.892189    21.683722    -0.147934
C     11.119772     1.788700    21.541334    -0.119968
C      8.680997     1.846194    18.099452    -0.159619
C      7.300014     1.938184    18.237377    -0.109211
C      6.736436     2.012287    19.519992    -0.021960
C      7.527188     2.014843    20.654416    -0.166244
C      5.241328     2.080002    19.684922     0.609592
C      8.232220    12.269204     4.607774     0.114851
C      8.250637    12.349695     3.261329    -0.200786
C      7.740531    11.310972     2.522157     0.254854
C      7.241355    10.205811     3.155765    -0.211735
C      7.238503    10.218587     4.542383     0.116961
C      8.936211    11.245812     0.419132     0.456695
C      8.875326    11.157655    21.263028    -0.063324
C      7.624561    11.143601    20.599291     0.029165
C      6.429325    11.212593    21.306325    -0.064147
C      6.432879    11.295640     0.475150     0.460496
C      5.215325    11.231758    20.651069    -0.068549
C      5.186195    11.141045    19.243472    -0.059820
C      6.348788    11.066942    18.523940    -0.061818
C      7.610518    11.078441    19.178081     0.024496
C      8.819921    11.015836    18.492472    -0.057572
C     10.013228    11.031168    19.142149    -0.053883
C     10.050533    11.102716    20.549968    -0.062755
C      8.803247    10.939178    17.000513     0.453254
C      6.310153    11.036279    17.075502     0.445858
C      7.489635    10.909792    14.950382     0.260561
C      7.172306     9.729250    14.351590    -0.207640
C      7.101313     9.692198    12.951359     0.111689
C      7.693911    11.933184    12.835975     0.127232
C      7.792922    12.025174    14.238438    -0.206495
C      7.805070     8.431165     8.563417     0.609569
C      8.142835     6.964431     8.418126    -0.018054
C      8.384305     6.476371     7.126137    -0.115663
C      8.723028     5.145068     6.943130    -0.157890
C      8.867026     4.290325     8.085811     0.079280
C      8.618553     4.803937     9.375792     0.085270
C      8.250042     6.169737     9.494524    -0.161056
C      9.249261     2.927080     7.946101    -0.165203
C      9.376972     2.133663     9.030086    -0.031451
C      9.112210     2.656219    10.331002    -0.115362
C      8.773867     3.968359    10.480310    -0.152094
C      9.777204     0.701426     8.869173     0.597861
C      9.949945    11.169153     8.959561     0.586342
C     -1.548177    11.098883     9.102619    -0.017702
C     -0.781734    11.082274     7.976676    -0.169284
C      0.626313    10.962175     8.100541     0.078984
C      1.187260    10.876573     9.396324     0.081163
C      0.376036    10.884239    10.524722    -0.147934
C     -0.977628    10.987728    10.382334    -0.119968
C      1.461147    10.930234     6.940452    -0.159619
C      2.842130    10.838244     7.078377    -0.109211
C      3.405708    10.764141     8.360992    -0.021960
C      2.614956    10.761585     9.495416    -0.166244
C      4.900816    10.696426     8.525922     0.609592
N      2.419524     1.571501    16.423147    -0.190106
N      2.453427     1.407962    12.226470    -0.253113
N      2.592038     1.823196     5.247855    -0.243814
N      2.804256     1.972680     1.060105    -0.192830
N      7.722620    11.204927     5.264147    -0.190106
N      7.688717    11.368466     1.067470    -0.253113
N      7.550106    10.953232    16.406855    -0.243814
N      7.337888    10.803748    12.219105    -0.192830
O      0.175366     1.525506    12.200358    -0.429518
O      4.705379     1.401574    12.279810    -0.426097
O      0.322373     1.897300     5.166840    -0.450680
O      4.862684     1.738872     5.254773    -0.435034
O      4.802651     2.211600    20.823364    -0.543250
O      4.566876     1.945850    18.627272    -0.569994
O      0.650017     1.453958    18.958025    -0.551706
O      0.868312     1.690321    21.186031    -0.559195
O      3.151787    -0.026830    21.076226    -0.564698
O      0.091045    12.481293    18.876341    -0.557667
O      2.533101     3.921086    20.887416    -0.567111
O      2.341826     3.671945    18.695565    -0.553426
O      9.966778    11.250922     1.041358    -0.429518
O      5.436765    11.374854     1.120810    -0.426097
O      9.819771    10.879128    16.325840    -0.450680
O      5.279460    11.037556    16.413773    -0.435033
O      5.339493    10.564828     9.664364    -0.543250
O      5.575268    10.830578     7.468272    -0.569994
O      9.492127    11.322470     7.799025    -0.551706
O      9.273832    11.086107    10.027031    -0.559195
O      9.842013     0.026830     9.917226    -0.564698
O     10.051099     0.295135     7.717341    -0.557667
O      7.609043     8.855342     9.728416    -0.567111
O      7.800318     9.104483     7.536565    -0.553426

The following XYZ coordinates are in angstroms. Other properties are in atomic units.
The sperically averaged electron density of each atom fit to a function of the form exp(a - br)
eigen_1, eigen_2 and eigen_3 are the three eigenvalues of traceless quadrupole moment tensor
  atom number  atomic symbol              X              Y              Z     net charge C6 coefficient C8 coefficient C10 coefficient fluctuating dipole atomic polarizability isotropic forcefield polarizability              a              b squared Pearson coefficient          <r^3>          <r^4>         wp_QDO          m_QDO          q_QDO       dipole_x       dipole_y       dipole_z         dipole            Qxy            Qxz            Qyz     Q(x^2-y^2)  Q(3z^2 - R^2)        eigen_1        eigen_2        eigen_3 static polarizability      alpha(xx)      alpha(xy)      alpha(xz)      alpha(yy)      alpha(yz)      alpha(zz) atomic spin moment
            1             Zn       2.580297       1.652248      18.441810       0.840926     107.221886 0.19662603E+04  0.63380529E+05                                18.613015                           14.673676       0.282008       1.945360                    0.996134      47.176957     129.830173       0.462725       0.410646      -1.135865       0.001628      -0.002506      -0.015021       0.015316       0.003987      -0.019464      -0.012243      -0.013050      -0.304604      -0.104922       0.044544       0.060378             24.304706      26.788982      -1.112935      -0.239954      22.629993      -0.477315      23.495142           0.000001
            2             Zn       2.861848       1.993506      21.354978       0.841636     108.138013 0.19974780E+04  0.64613398E+05                                18.578652                           14.655410       0.276687       1.944211                    0.996069      47.169050     129.856301       0.469592       0.403223      -1.141542       0.008714       0.004676       0.014798       0.017798       0.002924      -0.000331      -0.004568      -0.019228      -0.312605      -0.104328       0.042053       0.062275             24.139464      26.308561      -1.343166      -2.329479      22.518272      -1.466030      23.591560           0.000000
            3             Zn       7.561847      11.124180       7.282810       0.840926     107.221886 0.19662604E+04  0.63380529E+05                                18.613015                           14.673676       0.282007       1.945360                    0.996134      47.176957     129.830171       0.462725       0.410646      -1.135865      -0.001628       0.002506      -0.015021       0.015316       0.003987       0.019464       0.012243      -0.013050      -0.304604      -0.104922       0.044544       0.060378             24.304705      26.788982      -1.112935       0.239954      22.629992       0.477315      23.495142           0.000001
            4             Zn       7.280296      10.782922      10.195978       0.841636     108.138010 0.19974779E+04  0.64613395E+05                                18.578652                           14.655410       0.276687       1.944211                    0.996069      47.169049     129.856299       0.469592       0.403223      -1.141542      -0.008714      -0.004676       0.014798       0.017798       0.002924       0.000331       0.004568      -0.019228      -0.312605      -0.104328       0.042053       0.062275             24.139464      26.308560      -1.343166       2.329480      22.518272       1.466030      23.591560           0.000000
            5              H      -1.300936      12.564339      16.272054       0.103399       1.198680 0.82803291E+01  0.81976495E+02                                 1.856567                            1.671605      -1.164677       2.323394                    0.995339       3.632858      10.206515       0.488892       1.265468      -0.711059      -0.016934      -0.037653       0.023475       0.047493       0.005460      -0.003388      -0.000257      -0.020907       0.025607      -0.016479       0.006971       0.009508              1.981756       1.724778       0.427863      -0.333615       2.031135      -0.577096       2.189356           0.000001
            6              H      -1.322081      12.437853      13.988922       0.148408       1.064600 0.77706892E+01  0.75353441E+02                                 1.705065                            1.619937      -0.858622       2.496103                    0.999251       3.214141       8.796936       0.498763       1.266391      -0.714377      -0.014644      -0.031243      -0.015540       0.037843       0.009310       0.001316       0.005698      -0.022192       0.014033      -0.016848       0.001531       0.015317              1.733253       1.498892       0.294547       0.135983       1.837916       0.309904       1.862950           0.000001
            7              H       3.232485       3.314205      13.826001       0.149363       1.039891 0.74441344E+01  0.70125602E+02                                 1.564046                            1.497095      -0.864391       2.491844                    0.999307       2.975472       7.562440       0.575875       1.129057      -0.748705       0.014447       0.029172      -0.018909       0.037647       0.011313       0.000320      -0.004937      -0.019924       0.016603      -0.018077       0.003597       0.014480              1.578058       1.330028       0.221857      -0.150350       1.740119      -0.253922       1.664026          -0.000002
            8              H       3.276061       3.305262      16.156000       0.102562       1.308990 0.92489743E+01  0.92425395E+02                                 1.858565                            1.688369      -0.960846       2.422693                    0.997919       3.334996       8.866781       0.530318       1.155772      -0.740808       0.021945       0.038652       0.021895       0.049547       0.015792       0.002079      -0.000613      -0.020605       0.003515      -0.019657       0.001375       0.018281              1.966273       1.591970       0.324608       0.243060       2.197465       0.565305       2.109383          -0.000001
            9              H       5.735696       1.471845       9.985073       0.130189       1.076821 0.78597499E+01  0.77140576E+02                                 1.765481                            1.662231      -1.064719       2.385880                    0.997236       3.501983       9.936647       0.473398       1.318273      -0.700769       0.037773      -0.006027       0.019203       0.042800      -0.005101       0.002582      -0.003558       0.026109      -0.009979      -0.013299      -0.002911       0.016210              1.824140       2.380792       0.014912       0.345186       1.396430      -0.007298       1.695199           0.000000
           10              H       5.791039       1.643049       7.630524       0.130812       1.075519 0.78599232E+01  0.77069651E+02                                 1.760568                            1.659983      -1.007727       2.412585                    0.997745       3.462361       9.789255       0.475139       1.314681      -0.701912       0.039244      -0.001008      -0.017725       0.043073      -0.002835      -0.003746      -0.001310       0.026401      -0.011199      -0.012005      -0.004018       0.016022              1.818066       2.398135       0.075266      -0.305381       1.405511      -0.026775       1.650551           0.000000
           11              H      12.312444       1.783589       7.487689       0.124372       1.149541 0.83845673E+01  0.84076120E+02                                 1.871549                            1.735112      -1.321638       2.257942                    0.993520       3.757952      10.966005       0.453637       1.346498      -0.693386      -0.035707      -0.000529      -0.019889       0.040876      -0.003278       0.006035      -0.000518       0.015352      -0.003973      -0.007798      -0.003979       0.011777              1.965226       2.595338      -0.054200       0.367740       1.470368      -0.016520       1.829972           0.000000
           12              H      12.250892       1.663491       9.844470       0.126731       1.100501 0.80117462E+01  0.79732400E+02                                 1.845961                            1.717600      -1.302375       2.269408                    0.993662       3.763182      11.076768       0.445708       1.380855      -0.686413      -0.035744      -0.003182       0.017643       0.039988       0.000760      -0.004877      -0.000143       0.015570      -0.007362      -0.006598      -0.004241       0.010839              1.937628       2.619515      -0.035198      -0.327840       1.446502      -0.005146       1.746867           0.000000
           13              H       3.138924       3.826540       3.709252       0.149240       1.046094 0.74877447E+01  0.70722746E+02                                 1.580327                            1.509567      -0.809346       2.517711                    0.999615       2.975232       7.600996       0.568215       1.141261      -0.745816       0.007806       0.031195       0.021095       0.038458       0.006627      -0.000486       0.005365      -0.026087       0.016491      -0.017513       0.002781       0.014732              1.597340       1.275938       0.145328       0.083435       1.847096       0.297817       1.668986          -0.000002
           14              H       3.256505       3.899366       1.354703       0.108215       1.238471 0.86419737E+01  0.84593099E+02                                 1.765855                            1.614209      -0.839930       2.482302                    0.999241       3.209598       8.344279       0.553409       1.130675      -0.747644       0.012183       0.046213      -0.021693       0.052485       0.009416      -0.003113       0.000498      -0.032623       0.006317      -0.020326       0.002537       0.017788              1.852219       1.412785       0.210751      -0.115236       2.228861      -0.527299       1.915010          -0.000002
           15              H       2.253192       0.075381       1.151609       0.106617       1.176256 0.81964330E+01  0.81105618E+02                                 1.848807                            1.675174      -1.218353       2.304084                    0.994777       3.634676      10.277654       0.482118       1.283886      -0.707045      -0.012801      -0.041845      -0.025516       0.050655       0.005536       0.002465      -0.000392      -0.030743       0.005629      -0.017596       0.002196       0.015400              1.969468       1.560222       0.198841       0.143649       2.107884       0.631294       2.240298           0.000001
           16              H      -0.768182      12.721489       3.506158       0.152833       1.053946 0.77259087E+01  0.74453146E+02                                 1.667829                            1.597097      -0.819807       2.517483                    0.999651       3.101091       8.329584       0.513367       1.238068      -0.721882      -0.012263      -0.032218       0.015445       0.037775       0.007723      -0.002431      -0.003338      -0.026135       0.012820      -0.017417       0.002908       0.014509              1.683256       1.428174       0.208986      -0.090766       1.851834      -0.286293       1.769760           0.000001
           17              H       1.825219       5.718729      17.535253       0.111979       1.261194 0.91866374E+01  0.92011316E+02                                 1.825209                            1.692628      -1.080788       2.356555                    0.997528       3.451406       9.306413       0.522906       1.169493      -0.735704       0.000222      -0.022928      -0.033108       0.040272      -0.002066       0.002448       0.003959      -0.011452       0.056667      -0.015816      -0.003870       0.019686              1.903646       1.410820      -0.138022      -0.068959       2.270505       0.520420       2.029614          -0.000001
           18              H       1.285234       7.975046      17.227264       0.120118       1.186927 0.87389306E+01  0.85742285E+02                                 1.709520                            1.622306      -0.867554       2.468812                    0.998959       3.202800       8.324023       0.552753       1.129375      -0.748198      -0.003771       0.012084      -0.036346       0.038487      -0.006764       0.001331       0.000976      -0.028396       0.039765      -0.022418       0.008999       0.013419              1.723511       1.388940      -0.095456       0.101168       1.707109      -0.274441       2.074483          -0.000000
           19              H       2.067374       6.246396      21.514552       0.115620       1.246419 0.94771437E+01  0.95841579E+02                                 1.820090                            1.727111      -1.235745       2.287152                    0.996072       3.518638       9.591971       0.513139       1.180305      -0.732643       0.006146      -0.014000       0.033611       0.036925      -0.001740       0.002651       0.000025      -0.003919       0.042886      -0.010024      -0.004569       0.014593              1.857722       1.443769      -0.164846       0.143655       2.067064      -0.319983       2.062334          -0.000001
           20              H       0.725250      10.204533      18.240501       0.126305       1.191332 0.90522344E+01  0.90890131E+02                                 1.804416                            1.719375      -1.142372       2.339386                    0.996874       3.442840       9.483832       0.498114       1.224663      -0.722807      -0.004982       0.014061      -0.034795       0.037858      -0.000649       0.001587      -0.001145      -0.003931       0.046458      -0.009890      -0.005761       0.015651              1.846140       1.583090      -0.201108       0.141209       1.924698      -0.292568       2.030633           0.000001
           21              H       0.971173      10.686204      22.251046       0.116271       1.195724 0.86756190E+01  0.85915777E+02                                 1.785590                            1.663805      -1.033488       2.383290                    0.998029       3.396780       9.197079       0.516890       1.196563      -0.729318       0.000346       0.022068       0.034278       0.040769      -0.001682       0.002414       0.004256      -0.012561       0.056686      -0.016206      -0.003603       0.019809              1.860914       1.516945      -0.159931      -0.076148       2.064952       0.493280       2.000846           0.000001
           22              H       1.498673       8.456718       0.194167       0.116537       1.184234 0.86790599E+01  0.84822564E+02                                 1.689422                            1.602285      -0.862721       2.466366                    0.998930       3.202048       8.246577       0.564975       1.109272      -0.753214       0.003325      -0.011684       0.032942       0.035111      -0.005785       0.000751       0.001678      -0.026822       0.037318      -0.020860       0.007900       0.012960              1.702576       1.374709      -0.091009       0.105605       1.672832      -0.258566       2.060188          -0.000001
           23              H      11.326492       1.625162      18.278442       0.123363       1.192633 0.92932987E+01  0.94126945E+02                                 1.818801                            1.754334      -1.122198       2.346905                    0.996887       3.502996       9.759661       0.486941       1.241898      -0.718746       0.016885       0.000453      -0.035886       0.039662       0.000342      -0.002669       0.000058       0.004322       0.047252      -0.010066      -0.006011       0.016078              1.845740       1.952534      -0.024545      -0.309123       1.460295       0.060656       2.124390           0.000001
           24              H       9.379942       1.957349       0.232107       0.119929       1.154998 0.85890287E+01  0.84237849E+02                                 1.707916                            1.632178      -0.777970       2.511892                    0.999613       3.200444       8.423572       0.536933       1.163115      -0.739802      -0.014464       0.003482       0.035015       0.038044      -0.001522      -0.000533       0.001645       0.026062       0.035714      -0.019156       0.007087       0.012068              1.721879       1.638560      -0.055317      -0.264859       1.382959       0.051176       2.144117           0.000001
           25              H      11.677935       1.791255      -0.008927       0.114944       1.206709 0.90517881E+01  0.90933766E+02                                 1.824320                            1.723605      -0.983944       2.407464                    0.998178       3.461254       9.553967       0.495385       1.230757      -0.721519       0.023618       0.004011       0.034500       0.042002      -0.000895       0.004321       0.002569       0.010949       0.053060      -0.014665      -0.004041       0.018706              1.880763       2.042840       0.012331       0.466432       1.453442      -0.030221       2.146008           0.000001
           26              H       9.069826       1.804032      17.233960       0.118079       1.143924 0.84735627E+01  0.82946608E+02                                 1.700755                            1.622934      -0.816606       2.489620                    0.999403       3.244925       8.573581       0.536793       1.165647      -0.738313       0.011818      -0.000580      -0.035575       0.037491      -0.000597       0.000901       0.000220       0.029173       0.038815      -0.021069       0.007968       0.013102              1.722442       1.666292      -0.051103      -0.306515       1.375757       0.034552       2.125275           0.000001
           27              H       6.742327       1.950961      17.468299       0.124909       1.186106 0.86913660E+01  0.85840515E+02                                 1.756929                            1.652806      -1.044473       2.385101                    0.997850       3.315444       8.873218       0.526156       1.178656      -0.734377      -0.022293      -0.001338      -0.034170       0.040821      -0.000887       0.003869       0.001233       0.011623       0.057012      -0.015450      -0.004228       0.019678              1.809088       2.056714      -0.069594       0.454385       1.370546      -0.051343       2.000004           0.000000
           28              H       7.120708       2.095334      21.510088       0.127927       1.193648 0.92021835E+01  0.92435040E+02                                 1.780939                            1.714757      -1.140994       2.341718                    0.996976       3.401809       9.260754       0.508879       1.198245      -0.729439      -0.016779       0.003990       0.036237       0.040132       0.000490      -0.002132       0.001791       0.004504       0.046583      -0.010230      -0.005628       0.015858              1.800115       1.989974      -0.094805      -0.288098       1.416412       0.082656       1.993959          -0.000000
           29              H      11.443080       0.212089       5.113054       0.103400       1.198680 0.82803293E+01  0.81976500E+02                                 1.856567                            1.671605      -1.164677       2.323394                    0.995339       3.632858      10.206516       0.488892       1.265468      -0.711059       0.016934       0.037653       0.023475       0.047493       0.005460       0.003388       0.000257      -0.020907       0.025607      -0.016479       0.006971       0.009508              1.981756       1.724778       0.427863       0.333615       2.031135       0.577096       2.189355           0.000001
           30              H      11.464225       0.338575       2.829922       0.148408       1.064600 0.77706892E+01  0.75353444E+02                                 1.705065                            1.619937      -0.858622       2.496103                    0.999251       3.214141       8.796937       0.498763       1.266392      -0.714377       0.014644       0.031243      -0.015540       0.037843       0.009310      -0.001316      -0.005698      -0.022192       0.014033      -0.016848       0.001531       0.015317              1.733253       1.498893       0.294547      -0.135983       1.837916      -0.309904       1.862950           0.000001
           31              H       6.909659       9.462223       2.667001       0.149363       1.039891 0.74441344E+01  0.70125602E+02                                 1.564046                            1.497095      -0.864391       2.491844                    0.999307       2.975472       7.562440       0.575875       1.129057      -0.748705      -0.014447      -0.029172      -0.018909       0.037647       0.011313      -0.000320       0.004937      -0.019924       0.016603      -0.018077       0.003597       0.014480              1.578058       1.330028       0.221857       0.150350       1.740119       0.253922       1.664026          -0.000002
           32              H       6.866083       9.471166       4.997000       0.102562       1.308991 0.92489763E+01  0.92425423E+02                                 1.858566                            1.688369      -0.960846       2.422693                    0.997919       3.334996       8.866782       0.530318       1.155772      -0.740808      -0.021945      -0.038652       0.021895       0.049547       0.015792      -0.002079       0.000613      -0.020605       0.003515      -0.019657       0.001375       0.018281              1.966273       1.591970       0.324609      -0.243060       2.197465      -0.565305       2.109384          -0.000001
           33              H       4.406448      11.304583      21.144073       0.130189       1.076821 0.78597512E+01  0.77140592E+02                                 1.765481                            1.662231      -1.064719       2.385880                    0.997236       3.501983       9.936647       0.473398       1.318273      -0.700769      -0.037773       0.006027       0.019203       0.042800      -0.005101      -0.002582       0.003558       0.026109      -0.009979      -0.013299      -0.002911       0.016210              1.824141       2.380793       0.014912      -0.345186       1.396430       0.007298       1.695199           0.000000
           34              H       4.351105      11.133379      18.789524       0.130812       1.075518 0.78599181E+01  0.77069595E+02                                 1.760568                            1.659983      -1.007727       2.412585                    0.997745       3.462360       9.789254       0.475139       1.314681      -0.701912      -0.039244       0.001008      -0.017725       0.043073      -0.002835       0.003746       0.001310       0.026401      -0.011199      -0.012005      -0.004018       0.016022              1.818066       2.398135       0.075266       0.305381       1.405511       0.026775       1.650551           0.000000
           35              H      -2.170300      10.992839      18.646689       0.124372       1.149541 0.83845666E+01  0.84076109E+02                                 1.871548                            1.735112      -1.321638       2.257942                    0.993520       3.757952      10.966004       0.453637       1.346497      -0.693386       0.035707       0.000529      -0.019889       0.040876      -0.003278      -0.006035       0.000518       0.015352      -0.003973      -0.007798      -0.003979       0.011777              1.965226       2.595338      -0.054200      -0.367740       1.470368       0.016520       1.829972           0.000000
           36              H      -2.108748      11.112937      21.003470       0.126731       1.100500 0.80117402E+01  0.79732332E+02                                 1.845960                            1.717600      -1.302375       2.269408                    0.993662       3.763181      11.076767       0.445708       1.380856      -0.686413       0.035744       0.003182       0.017643       0.039988       0.000760       0.004877       0.000143       0.015570      -0.007362      -0.006598      -0.004241       0.010839              1.937628       2.619514      -0.035198       0.327840       1.446502       0.005146       1.746867           0.000000
           37              H       7.003220       8.949888      14.868252       0.149240       1.046093 0.74877437E+01  0.70722733E+02                                 1.580326                            1.509567      -0.809346       2.517711                    0.999615       2.975232       7.600995       0.568215       1.141261      -0.745816      -0.007806      -0.031195       0.021095       0.038458       0.006627       0.000486      -0.005365      -0.026087       0.016491      -0.017513       0.002781       0.014732              1.597340       1.275938       0.145328      -0.083435       1.847096      -0.297816       1.668986          -0.000002
           38              H       6.885639       8.877062      12.513703       0.108215       1.238471 0.86419758E+01  0.84593127E+02                                 1.765856                            1.614209      -0.839930       2.482302                    0.999241       3.209598       8.344280       0.553409       1.130675      -0.747644      -0.012183      -0.046213      -0.021693       0.052485       0.009416       0.003113      -0.000498      -0.032623       0.006317      -0.020326       0.002537       0.017788              1.852219       1.412785       0.210751       0.115236       2.228862       0.527299       1.915011          -0.000002
           39              H       7.888952      12.701047      12.310609       0.106617       1.176257 0.81964377E+01  0.81105669E+02                                 1.848807                            1.675174      -1.218353       2.304084                    0.994777       3.634677      10.277654       0.482119       1.283885      -0.707045       0.012801       0.041845      -0.025516       0.050655       0.005536      -0.002465       0.000392      -0.030743       0.005629      -0.017596       0.002196       0.015400              1.969468       1.560222       0.198841      -0.143649       2.107884      -0.631294       2.240297           0.000001
           40              H      10.910326       0.054939      14.665158       0.152833       1.053947 0.77259107E+01  0.74453174E+02                                 1.667830                            1.597098      -0.819807       2.517483                    0.999651       3.101091       8.329586       0.513367       1.238068      -0.721882       0.012263       0.032218       0.015445       0.037775       0.007723       0.002431       0.003338      -0.026135       0.012820      -0.017417       0.002908       0.014509              1.683257       1.428174       0.208986       0.090766       1.851835       0.286293       1.769761           0.000001
           41              H       8.316925       7.057699       6.376253       0.111979       1.261194 0.91866374E+01  0.92011316E+02                                 1.825209                            1.692628      -1.080789       2.356555                    0.997528       3.451406       9.306413       0.522906       1.169493      -0.735704      -0.000222       0.022928      -0.033108       0.040272      -0.002066      -0.002448      -0.003959      -0.011452       0.056667      -0.015816      -0.003870       0.019686              1.903646       1.410820      -0.138022       0.068959       2.270505      -0.520420       2.029614          -0.000001
           42              H       8.856910       4.801382       6.068264       0.120118       1.186927 0.87389306E+01  0.85742285E+02                                 1.709520                            1.622306      -0.867554       2.468812                    0.998959       3.202800       8.324023       0.552753       1.129375      -0.748198       0.003771      -0.012084      -0.036346       0.038487      -0.006764      -0.001331      -0.000976      -0.028396       0.039765      -0.022418       0.008999       0.013419              1.723511       1.388940      -0.095456      -0.101168       1.707109       0.274441       2.074483          -0.000000
           43              H       8.074770       6.530032      10.355552       0.115620       1.246419 0.94771435E+01  0.95841573E+02                                 1.820090                            1.727111      -1.235745       2.287152                    0.996072       3.518638       9.591970       0.513139       1.180305      -0.732643      -0.006146       0.014000       0.033611       0.036925      -0.001740      -0.002651      -0.000025      -0.003919       0.042886      -0.010024      -0.004569       0.014593              1.857722       1.443769      -0.164846      -0.143655       2.067064       0.319983       2.062333          -0.000001
           44              H       9.416894       2.571895       7.081501       0.126305       1.191332 0.90522345E+01  0.90890135E+02                                 1.804416                            1.719375      -1.142372       2.339386                    0.996874       3.442840       9.483833       0.498114       1.224663      -0.722807       0.004982      -0.014061      -0.034795       0.037858      -0.000649      -0.001587       0.001145      -0.003931       0.046458      -0.009890      -0.005761       0.015651              1.846140       1.583090      -0.201108      -0.141209       1.924698       0.292568       2.030633           0.000001
           45              H       9.170971       2.090224      11.092046       0.116271       1.195724 0.86756189E+01  0.85915773E+02                                 1.785590                            1.663805      -1.033488       2.383290                    0.998029       3.396780       9.197078       0.516890       1.196563      -0.729318      -0.000346      -0.022068       0.034278       0.040769      -0.001682      -0.002414      -0.004256      -0.012561       0.056686      -0.016206      -0.003603       0.019809              1.860914       1.516945      -0.159931       0.076148       2.064952      -0.493279       2.000845           0.000001
           46              H       8.643471       4.319710      11.353167       0.116537       1.184233 0.86790565E+01  0.84822518E+02                                 1.689421                            1.602284      -0.862720       2.466366                    0.998930       3.202048       8.246575       0.564976       1.109271      -0.753214      -0.003325       0.011684       0.032942       0.035111      -0.005785      -0.000751      -0.001678      -0.026822       0.037318      -0.020860       0.007900       0.012960              1.702576       1.374709      -0.091009      -0.105605       1.672831       0.258566       2.060187          -0.000001
           47              H      -1.184348      11.151266       7.119442       0.123363       1.192634 0.92933015E+01  0.94126977E+02                                 1.818801                            1.754334      -1.122198       2.346905                    0.996887       3.502997       9.759663       0.486941       1.241898      -0.718746      -0.016885      -0.000453      -0.035886       0.039663       0.000342       0.002669      -0.000058       0.004322       0.047252      -0.010066      -0.006011       0.016078              1.845740       1.952534      -0.024545       0.309123       1.460295      -0.060656       2.124390           0.000001
           48              H       0.762202      10.819079      11.391107       0.119929       1.154997 0.85890242E+01  0.84237797E+02                                 1.707915                            1.632178      -0.777970       2.511892                    0.999613       3.200443       8.423570       0.536933       1.163115      -0.739802       0.014464      -0.003482       0.035015       0.038044      -0.001522       0.000533      -0.001645       0.026062       0.035714      -0.019156       0.007087       0.012068              1.721879       1.638560      -0.055317       0.264859       1.382959      -0.051176       2.144117           0.000001
           49              H      -1.535791      10.985173      11.150073       0.114944       1.206709 0.90517922E+01  0.90933814E+02                                 1.824320                            1.723605      -0.983944       2.407463                    0.998178       3.461255       9.553969       0.495385       1.230757      -0.721519      -0.023618      -0.004011       0.034500       0.042002      -0.000895      -0.004321      -0.002569       0.010949       0.053060      -0.014665      -0.004041       0.018706              1.880763       2.042840       0.012331      -0.466432       1.453442       0.030221       2.146008           0.000001
           50              H       1.072318      10.972396       6.074960       0.118079       1.143924 0.84735633E+01  0.82946618E+02                                 1.700755                            1.622934      -0.816606       2.489620                    0.999403       3.244925       8.573582       0.536793       1.165647      -0.738313      -0.011818       0.000580      -0.035575       0.037491      -0.000597      -0.000901      -0.000220       0.029173       0.038815      -0.021069       0.007968       0.013102              1.722442       1.666293      -0.051103       0.306515       1.375758      -0.034552       2.125275           0.000001
           51              H       3.399817      10.825467       6.309299       0.124909       1.186106 0.86913692E+01  0.85840550E+02                                 1.756929                            1.652806      -1.044473       2.385100                    0.997850       3.315445       8.873219       0.526156       1.178656      -0.734377       0.022293       0.001338      -0.034170       0.040821      -0.000887      -0.003869      -0.001233       0.011623       0.057012      -0.015450      -0.004228       0.019678              1.809088       2.056714      -0.069594      -0.454385       1.370546       0.051343       2.000004           0.000000
           52              H       3.021436      10.681094      10.351088       0.127927       1.193648 0.92021794E+01  0.92434989E+02                                 1.780939                            1.714757      -1.140994       2.341718                    0.996976       3.401808       9.260751       0.508879       1.198245      -0.729439       0.016779      -0.003990       0.036237       0.040132       0.000490       0.002132      -0.001791       0.004504       0.046583      -0.010230      -0.005628       0.015858              1.800115       1.989974      -0.094804       0.288098       1.416411      -0.082656       1.993959          -0.000000
           53              C       1.909924       0.507224      15.766774       0.114851      28.747073 0.31641975E+03  0.68807829E+04                                 8.269735                            5.988708       0.231095       2.103970                    0.999653      25.216212      70.043684       0.662671       0.425044      -1.057259       0.025360       0.046664       0.003535       0.053227      -0.016375      -0.000822      -0.001751       0.013402      -0.105594      -0.035303       0.000010       0.035294             10.288247       5.823279       2.316936      -0.353209       8.067951      -0.188132      16.973512           0.000002
           54              C       1.891507       0.426733      14.420329      -0.200786      35.652890 0.42446614E+03  0.99177622E+04                                 9.414958                            6.858203       0.170158       2.035668                    0.999469      29.248271      83.773344       0.630851       0.415536      -1.064967      -0.009393      -0.014279       0.014214       0.022230      -0.010153       0.004017       0.022130       0.004546      -0.060219      -0.033866       0.009439       0.024427             11.890543       6.175697       2.172672      -1.117770       8.378765      -1.157074      21.117167           0.000002
           55              C       2.401613       1.465456      13.681157       0.254854      36.069750 0.37614776E+03  0.85353614E+04                                 9.845855                            6.649351      -0.238136       1.938358                    0.998428      25.446400      72.049423       0.612366       0.440790      -1.048375       0.002529      -0.010938      -0.071236       0.072115      -0.007288       0.004684       0.003209       0.007897       0.156804      -0.034729      -0.017925       0.052653             13.759311       6.372421       1.957268      -0.677479       8.562536       0.562635      26.342976           0.000000
           56              C       2.900789       2.570617      14.314765      -0.211735      34.879338 0.42910300E+03  0.10013007E+05                                 9.196205                            6.847644       0.213800       2.042973                    0.999636      29.219627      82.544673       0.640547       0.409781      -1.072995       0.023170       0.017404       0.017686       0.033949      -0.000802      -0.001425      -0.023508       0.010472      -0.031202      -0.029356       0.010493       0.018863             11.362331       5.627314       1.888213       0.580907       8.838103       2.031920      19.621576          -0.000002
           57              C       2.903641       2.557841      15.701383       0.116962      27.284461 0.30444715E+03  0.65370906E+04                                 7.889634                            5.808089       0.289794       2.120212                    0.999805      24.930208      68.135391       0.686511       0.415514      -1.066491      -0.011854      -0.046632      -0.002069       0.048160      -0.014345       0.001498       0.008438       0.024068      -0.107190      -0.037659       0.001000       0.036658              9.660245       5.099059       1.820632       0.244643       7.992716       0.770074      15.888960          -0.000000
           58              C       1.205933       1.530616      11.578132       0.456695      26.826230 0.29461002E+03  0.63186753E+04                                 8.175589                            6.038057      -0.033855       2.038598                    0.999408      23.232938      64.943943       0.615389       0.464064      -1.030118      -0.001907      -0.007202       0.046739       0.047329       0.010556       0.028709       0.008258      -0.130089      -0.143840      -0.073427      -0.017278       0.090705              9.972370      10.063742       0.007705       0.593961       4.257874      -0.090432      15.595493           0.000000
           59              C       1.266818       1.618773      10.104028      -0.063324      39.187841 0.46355049E+03  0.11026251E+05                                10.007950                            7.179974      -0.113959       1.958153                    0.999126      28.216279      80.444269       0.617441       0.417042      -1.068432      -0.006419      -0.004338      -0.028857       0.029878       0.005900      -0.006394       0.003547      -0.021552      -0.017131      -0.014927      -0.000394       0.015321             12.549947      13.962755      -0.138355       1.123673       5.146687      -0.265002      18.540401          -0.000000
           60              C       2.517583       1.632827       9.440291       0.029165      36.322800 0.43748782E+03  0.10315527E+05                                 9.664935                            7.103178      -0.369648       1.882367                    0.998972      27.871999      80.603347       0.600634       0.432485      -1.052741      -0.000854      -0.006041      -0.013338       0.014667      -0.002756      -0.002318       0.000802      -0.005430      -0.072713      -0.024406       0.008351       0.016055             11.856468      13.933983       0.016064       0.061201       4.954063      -0.396795      16.681358           0.000000
           61              C       3.712819       1.563835      10.147325      -0.064147      38.938648 0.46236547E+03  0.10997485E+05                                 9.977591                            7.186300      -0.148563       1.946722                    0.999134      28.289194      80.804896       0.614811       0.418848      -1.066651       0.008023      -0.004388      -0.031686       0.032979      -0.002616       0.008271       0.002343      -0.027990      -0.010671      -0.017580       0.001421       0.016159             12.414099      13.805073       0.131227      -1.320532       5.082182      -0.159611      18.355043          -0.000001
           62              C       3.709265       1.480788      11.634150       0.460496      26.486165 0.28893554E+03  0.61666271E+04                                 8.105301                            5.978365      -0.077481       2.025155                    0.999320      23.114287      64.444121       0.618677       0.463869      -1.030275      -0.004783      -0.004752       0.046605       0.047090      -0.002241      -0.027728       0.010242      -0.123446      -0.132315      -0.069941      -0.014815       0.084756              9.858780       9.980151       0.073043      -1.106506       4.198054       0.062023      15.398134           0.000000
           63              C       4.926819       1.544670       9.492069      -0.068549      31.847055 0.43028788E+03  0.10131197E+05                                 8.882620                            7.037736      -0.039094       1.974757                    0.999324      28.903216      84.268805       0.602652       0.431656      -1.050393      -0.010297      -0.007020      -0.021928       0.025222       0.000470       0.001947       0.001727      -0.030077      -0.071413      -0.024041      -0.002968       0.027009             10.082426      12.595562       0.276013      -1.455979       4.866766      -0.323164      12.784950           0.000000
           64              C       4.955949       1.635383       8.084472      -0.059820      31.533226 0.42438748E+03  0.99666855E+04                                 8.858803                            7.017208      -0.124971       1.951465                    0.998956      28.768325      84.011417       0.599405       0.435108      -1.047373      -0.010927      -0.006078       0.021429       0.024810      -0.001421      -0.002145       0.000288      -0.043701      -0.095571      -0.032034      -0.005793       0.037827             10.045455      12.293761       0.248188       1.459985       4.888178      -0.506811      12.954426           0.000000
           65              C       3.793356       1.709486       7.364940      -0.061818      38.861908 0.45240078E+03  0.10698972E+05                                 9.941756                            7.093987      -0.138899       1.951763                    0.999193      28.075991      79.891999       0.620867       0.417147      -1.068042       0.008222      -0.002974       0.032477       0.033634       0.000822      -0.008459      -0.003673      -0.017017      -0.010698      -0.013875       0.002116       0.011759             12.375042      13.439480       0.036986       1.323912       5.083853      -0.891274      18.601794          -0.000000
           66              C       2.531626       1.697987       8.019081       0.024496      36.720709 0.43793603E+03  0.10314237E+05                                 9.696824                            7.081662      -0.260131       1.916501                    0.999014      27.755081      79.851797       0.605604       0.429429      -1.056092       0.000060      -0.004259       0.010291       0.011138       0.000188      -0.001511       0.003094      -0.002156      -0.055556      -0.018932       0.008267       0.010666             11.912190      14.142649      -0.013226       0.057529       4.949256      -0.723609      16.644665           0.000000
           67              C       1.322223       1.760592       7.333472      -0.057572      38.920492 0.44335477E+03  0.10421834E+05                                 9.924328                            7.002477      -0.057282       1.981303                    0.999271      27.788822      78.579838       0.628246       0.414747      -1.070650      -0.008234      -0.007600       0.027504       0.029699       0.005313       0.008214       0.002610      -0.038260      -0.025410      -0.020702      -0.003821       0.024523             12.463280      14.181917      -0.009961      -1.256321       5.052146      -0.895416      18.155777          -0.000000
           68              C       0.128916       1.745260       7.983149      -0.053883      32.621407 0.42287115E+03  0.99459535E+04                                 9.121653                            7.038580      -0.245466       1.914845                    0.998461      28.916367      85.169827       0.592754       0.439332      -1.042350       0.009188      -0.016061       0.023718       0.030082       0.003162       0.005719       0.002209      -0.080356      -0.089209      -0.033656      -0.021585       0.055240             10.597642      13.481984      -0.094568      -1.523527       4.995024      -0.453373      13.315918          -0.000000
           69              C       0.091611       1.673712       9.390968      -0.062754      32.771355 0.43529869E+03  0.10315774E+05                                 9.186117                            7.162573      -0.250969       1.913922                    0.997600      29.127730      86.201621       0.584803       0.441959      -1.040483       0.009174      -0.012216      -0.023328       0.027885       0.007782      -0.001136       0.004020      -0.081630      -0.086074      -0.029760      -0.026315       0.056075             10.668145      13.496913      -0.314381       1.480723       5.073431      -0.351984      13.434091          -0.000000
           70              C       1.338897       1.837250       5.841513       0.453254      27.371525 0.29406783E+03  0.62881261E+04                                 8.221366                            5.988639       0.111466       2.084407                    0.999608      23.067230      63.851162       0.626314       0.457341      -1.036517      -0.003560       0.003735      -0.046191       0.046478       0.007818      -0.022102       0.006103      -0.125663      -0.147908      -0.067131      -0.021003       0.088135             10.033952      10.390368       0.132484      -0.741399       4.249312      -0.648095      15.462175           0.000001
           71              C       3.831991       1.740149       5.916502       0.445858      27.808273 0.30157907E+03  0.64984255E+04                                 8.347904                            6.085337      -0.013017       2.040826                    0.999611      23.371868      65.234338       0.617305       0.460468      -1.033337      -0.002280      -0.000422      -0.044378       0.044438       0.005068       0.024852       0.003229      -0.116160      -0.142259      -0.066591      -0.015569       0.082160             10.220948       9.924730      -0.086130       1.090355       4.343762      -0.885858      16.394353           0.000000
           72              C       2.652509       1.866636       3.791382       0.260561      35.239298 0.37477688E+03  0.85136980E+04                                 9.732459                            6.668157      -0.339041       1.904510                    0.998359      25.609708      73.033012       0.606025       0.444908      -1.043827       0.002178      -0.001237       0.072001       0.072045      -0.002068      -0.005735      -0.003088       0.009457       0.172639      -0.034131      -0.023910       0.058042             13.293213       5.724194       1.433002      -0.104108       9.278064      -0.740953      24.877381           0.000000
           73              C       2.969838       3.047178       3.192590      -0.207640      35.059019 0.43873129E+03  0.10306522E+05                                 9.261097                            6.958173       0.118664       2.012721                    0.999306      29.458237      83.813455       0.630042       0.413831      -1.069125       0.014510       0.018308      -0.011547       0.026059      -0.002163       0.003818       0.027531       0.009395      -0.017463      -0.031871       0.008005       0.023866             11.226769       5.173462       1.438585      -0.713330       9.843338      -2.108097      18.663507          -0.000002
           74              C       3.040831       3.084230       1.792359       0.111689      27.325122 0.31363958E+03  0.67677558E+04                                 7.851906                            5.873960       0.445095       2.167285                    0.999830      25.004055      67.947322       0.688066       0.412537      -1.071092      -0.010664      -0.047620      -0.010681       0.049955      -0.000858       0.003520      -0.005374       0.011951      -0.068524      -0.024092       0.006242       0.017850              9.411412       4.502784       1.234358      -0.277921       8.838169      -0.550633      14.893283          -0.000001
           75              C       2.448233       0.843244       1.676975       0.127232      28.477991 0.32607722E+03  0.71398170E+04                                 8.244255                            6.088976       0.188976       2.091418                    0.999463      25.244182      70.219626       0.656055       0.426382      -1.057090       0.008628       0.046577       0.001943       0.047409      -0.012292       0.004439       0.001005       0.032657      -0.091932      -0.031085      -0.004903       0.035988             10.204098       5.069455       1.384818      -0.127996       8.454327       0.691052      17.088512           0.000002
           76              C       2.349222       0.751254       3.079438      -0.206495      35.329760 0.44036348E+03  0.10367983E+05                                 9.348377                            6.977252       0.185580       2.038838                    0.999243      29.404055      84.110213       0.627530       0.414561      -1.067262      -0.009868      -0.023814      -0.020788       0.033115      -0.004403       0.000558      -0.020830       0.015862      -0.039781      -0.029064       0.010682       0.018382             11.627035       5.583994       1.511887       0.283311       8.846614       1.498871      20.450497           0.000002
           77              C       2.337074       4.345263      19.722417       0.609569      24.240327 0.24010558E+03  0.49255873E+04                                 7.844971                            5.519245      -0.030518       2.055107                    0.999476      21.996119      61.454637       0.627570       0.475761      -1.016941       0.011760      -0.061749       0.005739       0.063120       0.032248      -0.018428      -0.003436       0.184902      -0.120587      -0.077819      -0.042383       0.120202             10.585374       5.050527      -2.612983       0.382565      18.489695      -0.139625       8.215902          -0.000001
           78              C       1.999309       5.811997      19.577126      -0.018054      40.655342 0.42366223E+03  0.98238723E+04                                10.295650                            6.806837      -0.020878       1.997055                    0.999334      27.097905      75.536247       0.644082       0.410112      -1.076130      -0.017117       0.041316      -0.018453       0.048379       0.007921      -0.000182      -0.004606       0.027270      -0.002443      -0.016593       0.000303       0.016290             14.862480       6.257191      -4.382983       0.224429      28.291310       0.723171      10.038940          -0.000002
           79              C       1.757839       6.300057      18.285137      -0.115663      36.375771 0.44643923E+03  0.10583018E+05                                 9.600994                            7.082283      -0.037266       1.947956                    0.999628      30.011821      87.104119       0.613258       0.421323      -1.059346      -0.005417       0.001204       0.026868       0.027435       0.005564      -0.001314       0.019737      -0.004290       0.070456      -0.022470      -0.010255       0.032725             11.888441       5.712564      -3.169218       0.398374      20.386189      -0.372997       9.566569          -0.000003
           80              C       1.419116       7.631360      18.102130      -0.157890      37.390629 0.45240301E+03  0.10718047E+05                                 9.651115                            7.043011       0.133388       2.000167                    0.999747      30.020885      85.999438       0.628772       0.411171      -1.070000       0.000910      -0.000685       0.014571       0.014616      -0.006657       0.009049      -0.015526      -0.033613       0.103179      -0.035846      -0.006018       0.041864             11.953295       5.924775      -3.255997      -0.134685      20.197088       1.518563       9.738021          -0.000002
           81              C       1.275118       8.486103      19.244811       0.079280      37.209541 0.41333299E+03  0.95516902E+04                                 9.817363                            6.824005      -0.118166       1.973144                    0.999224      26.492459      74.389375       0.627359       0.422484      -1.065223      -0.004931       0.003409      -0.010751       0.012309      -0.009336      -0.003777       0.012331      -0.045656      -0.019694      -0.021532      -0.010662       0.032194             13.238755       6.563170      -4.769721      -0.247848      23.715684       2.297839       9.437411          -0.000001
           82              C       1.523591       7.972491      20.534792       0.085270      37.284157 0.39760909E+03  0.91080900E+04                                 9.831666                            6.694594      -0.136151       1.971080                    0.999267      26.277600      73.685532       0.632574       0.422691      -1.064107      -0.000605      -0.004747       0.011139       0.012123      -0.007386      -0.002468       0.010044      -0.036537      -0.025125      -0.015575      -0.011343       0.026917             13.527480       6.277417      -4.473488      -0.264890      24.818257       2.632803       9.486765          -0.000001
           83              C       1.892102       6.606691      20.653524      -0.161056      41.050029 0.44939312E+03  0.10685248E+05                                10.470295                            7.125266      -0.031642       1.950038                    0.999602      30.375644      88.689233       0.608052       0.423650      -1.056440      -0.008388       0.010014      -0.007872       0.015251       0.013571       0.003459      -0.019618       0.046261       0.043017      -0.041094       0.018627       0.022467             14.478555       6.503109      -4.447206      -0.122012      27.434457       2.465884       9.498099          -0.000003
           84              C       0.892883       9.849348      19.105101      -0.165203      38.453005 0.45148490E+03  0.10725619E+05                                 9.953907                            7.084652       0.114820       1.997090                    0.999629      30.113521      87.303614       0.618446       0.416893      -1.062854       0.005320      -0.011032       0.007545       0.014385       0.018034       0.002167      -0.017783       0.057618       0.041381      -0.046118       0.018193       0.027924             13.165291       7.542318      -5.256913      -0.261250      23.054248       1.912386       8.899309          -0.000000
           85              C       0.765172      10.642765      20.189086      -0.031451      39.611054 0.44943797E+03  0.10577393E+05                                10.119119                            7.032443       0.091500       2.030226                    0.999353      27.399726      76.965839       0.630701       0.412643      -1.074393       0.015367      -0.045628       0.021148       0.052586       0.008745       0.002522      -0.002989       0.014282       0.007896      -0.013495       0.003376       0.010120             13.673498       8.113709      -5.924272       0.323731      23.426580       0.443211       9.480203          -0.000000
           86              C       1.029934      10.120209      21.490002      -0.115362      34.940264 0.44315771E+03  0.10467303E+05                                 9.294028                            7.022999       0.104997       1.996458                    0.999528      29.596776      85.249393       0.621314       0.417367      -1.063731       0.001488      -0.002628      -0.028805       0.028963       0.007936      -0.000108       0.016628       0.006282       0.080398      -0.025862      -0.006725       0.032587             11.228735       6.749835      -3.759038       0.549631      17.772398      -0.098606       9.163971           0.000001
           87              C       1.368277       8.808069      21.639310      -0.152094      35.509231 0.42351090E+03  0.98754814E+04                                 9.310300                            6.803890       0.151768       2.010448                    0.999772      29.515798      84.053571       0.640813       0.409903      -1.070164      -0.005826       0.002015      -0.014588       0.015837      -0.000128       0.007952      -0.015462      -0.009167       0.075191      -0.019620      -0.012680       0.032299             11.416946       6.056121      -3.395429      -0.143564      18.784015       1.845380       9.410703          -0.000002
           88              C       0.364940      12.075002      20.028173       0.597861      23.078731 0.24682224E+03  0.51089114E+04                                 7.593764                            5.612533      -0.066793       2.039082                    0.999444      22.405933      63.304132       0.618297       0.478591      -1.013349      -0.012245       0.063043      -0.008401       0.064769       0.044336      -0.015801      -0.000364       0.155285      -0.097347      -0.073529      -0.033795       0.107324              9.588261       6.184863      -3.060818       0.533016      14.687232      -0.088592       7.892689           0.000001
           89              C       0.192199       1.607275      20.118561       0.586342      23.345160 0.25964886E+03  0.54427735E+04                                 7.656536                            5.765238      -0.107009       2.020696                    0.999370      22.782846      64.771915       0.608685       0.480042      -1.012608       0.063635       0.009443      -0.007385       0.064754      -0.002136       0.003927      -0.017191      -0.174927      -0.089176      -0.072960      -0.031607       0.104566              9.573317      15.926927       0.477490      -0.213268       4.663650       0.353507       8.129374           0.000001
           90              C      11.690321       1.677545      20.261619      -0.017702      36.650055 0.44672682E+03  0.10530230E+05                                 9.678455                            7.065347      -0.143259       1.957327                    0.999039      27.612280      78.412853       0.620089       0.419041      -1.066962      -0.048046       0.014038       0.015820       0.052495       0.005594       0.000197       0.003584      -0.028171       0.005361      -0.016062       0.000857       0.015206             12.497598      22.114895       0.027115       0.175926       5.291792       0.105268      10.086108           0.000000
           91              C      10.923878       1.694154      19.135676      -0.169284      35.623039 0.46943239E+03  0.11302743E+05                                 9.555103                            7.312877      -0.072199       1.936839                    0.999479      30.820353      91.043296       0.595471       0.427203      -1.052500      -0.002426       0.015122       0.002859       0.015580       0.008829      -0.022246      -0.005948      -0.066949       0.029686      -0.047595       0.013636       0.033959             11.767485      20.508702      -0.599215       1.997668       5.400246       0.111465       9.393507          -0.000000
           92              C       9.515831       1.814253      19.259541       0.078984      33.843571 0.41998654E+03  0.97741073E+04                                 9.267608                            6.933817      -0.215122       1.943713                    0.999182      26.818826      76.330169       0.613089       0.429280      -1.057743       0.002062       0.007320      -0.006421       0.009953       0.001718       0.009857      -0.000807       0.038513      -0.025009      -0.015495      -0.010789       0.026285             11.562680      19.883493      -1.114496       2.258001       5.058780      -0.062204       9.745768          -0.000001
           93              C       8.954884       1.899855      20.555324       0.081163      34.297926 0.41048427E+03  0.94970227E+04                                 9.340087                            6.847700      -0.198202       1.950570                    0.999288      26.629751      75.532251       0.618004       0.428375      -1.058462       0.000029       0.006621       0.010680       0.012566      -0.000699       0.006163      -0.001609       0.040148      -0.025885      -0.016117      -0.009408       0.025524             11.886834      20.711156      -1.320984       2.685238       5.112252      -0.045134       9.837093          -0.000001
           94              C       9.766108       1.892189      21.683722      -0.147934      32.462442 0.42666246E+03  0.99881912E+04                                 8.810250                            6.870360       0.181462       2.025722                    0.999765      29.539025      84.860253       0.630664       0.414864      -1.064732       0.001133       0.008940      -0.011780       0.014832       0.002778      -0.020793       0.000376       0.005228       0.060521      -0.019618      -0.011723       0.031341             10.218568      15.842121      -0.808141       1.793526       4.992979      -0.011593       9.820604          -0.000000
           95              C      11.119772       1.788700      21.541334      -0.119968      32.453789 0.44754275E+03  0.10641441E+05                                 8.932443                            7.131837      -0.059024       1.944919                    0.999630      30.115656      88.232827       0.604422       0.426186      -1.053758      -0.001034       0.016105      -0.026882       0.031354       0.007420       0.019683      -0.000834      -0.021107       0.051654      -0.029401       0.003361       0.026040             10.263241      15.986306      -0.431088      -0.400938       5.059442       0.026722       9.743977           0.000000
           96              C       8.680997       1.846194      18.099452      -0.159619      35.217066 0.46232364E+03  0.11026898E+05                                 9.304464                            7.154324       0.169036       2.012542                    0.999781      30.188588      87.138283       0.618552       0.415167      -1.066036      -0.005519       0.003260       0.013443       0.014893       0.005592      -0.012854       0.009177       0.027803       0.097951      -0.033412      -0.004180       0.037592             11.002985      17.693769      -1.241455       1.440004       5.256798      -0.119247      10.058389          -0.000001
           97              C       7.300014       1.938184      18.237377      -0.109211      33.963755 0.44277448E+03  0.10474536E+05                                 9.174959                            7.068809       0.009151       1.968698                    0.999692      29.735817      86.214186       0.611804       0.423196      -1.058172       0.003787      -0.005268       0.023803       0.024671       0.003933       0.014428       0.008399      -0.018228       0.052172      -0.023003      -0.002894       0.025897             10.875075      18.169199      -1.299313      -0.579077       5.052940      -0.027637       9.403086          -0.000001
           98              C       6.736436       2.012287      19.519992      -0.021960      39.901342 0.44219963E+03  0.10358991E+05                                10.161868                            6.959751       0.023133       2.007549                    0.999371      27.358581      76.530371       0.636512       0.410771      -1.076227       0.045393      -0.004196      -0.017451       0.048813       0.004024       0.001169       0.005417      -0.023796       0.014873      -0.015043       0.001423       0.013619             14.117005      26.947074      -1.425748       0.115486       5.479861       0.084652       9.924079          -0.000002
           99              C       7.527188       2.014843      20.654416      -0.166244      38.287456 0.47203570E+03  0.11343283E+05                                 9.969642                            7.287808       0.022650       1.966000                    0.999662      30.536257      89.140513       0.604076       0.421940      -1.059291       0.007530       0.003267      -0.007139       0.010878       0.008772      -0.019193      -0.001527      -0.046762       0.045329      -0.038983       0.014411       0.024572             12.870570      23.857225      -1.705517       2.473732       5.587733       0.058818       9.166751          -0.000002
          100              C       5.241328       2.080002      19.684922       0.609592      23.762943 0.24206189E+03  0.49733808E+04                                 7.735561                            5.538188      -0.023947       2.056015                    0.999512      22.010027      61.443081       0.627394       0.475160      -1.017758      -0.063506       0.003670       0.003575       0.063713      -0.002880       0.005372      -0.020678      -0.189686      -0.110538      -0.077136      -0.038992       0.116129             10.236417      18.268888      -0.714545      -0.315541       4.565941       0.401357       7.874421          -0.000000
          101              C       8.232220      12.269204       4.607774       0.114851      28.747075 0.31641977E+03  0.68807836E+04                                 8.269736                            5.988709       0.231094       2.103970                    0.999653      25.216213      70.043688       0.662671       0.425044      -1.057259      -0.025360      -0.046664       0.003535       0.053227      -0.016375       0.000822       0.001751       0.013402      -0.105594      -0.035303       0.000010       0.035294             10.288248       5.823279       2.316937       0.353209       8.067952       0.188132      16.973513           0.000002
          102              C       8.250637      12.349695       3.261329      -0.200786      35.652889 0.42446613E+03  0.99177618E+04                                 9.414958                            6.858203       0.170158       2.035668                    0.999469      29.248271      83.773341       0.630851       0.415536      -1.064967       0.009393       0.014279       0.014214       0.022230      -0.010153      -0.004017      -0.022130       0.004546      -0.060219      -0.033866       0.009439       0.024427             11.890542       6.175697       2.172672       1.117769       8.378764       1.157074      21.117165           0.000002
          103              C       7.740531      11.310972       2.522157       0.254854      36.069748 0.37614774E+03  0.85353608E+04                                 9.845854                            6.649351      -0.238136       1.938358                    0.998428      25.446399      72.049418       0.612366       0.440790      -1.048375      -0.002529       0.010938      -0.071236       0.072115      -0.007288      -0.004684      -0.003209       0.007897       0.156804      -0.034729      -0.017925       0.052653             13.759310       6.372421       1.957268       0.677479       8.562535      -0.562636      26.342974           0.000000
          104              C       7.241355      10.205811       3.155765      -0.211735      34.879336 0.42910298E+03  0.10013007E+05                                 9.196205                            6.847644       0.213800       2.042973                    0.999636      29.219626      82.544670       0.640547       0.409781      -1.072995      -0.023170      -0.017404       0.017686       0.033949      -0.000802       0.001425       0.023508       0.010472      -0.031202      -0.029356       0.010493       0.018863             11.362331       5.627314       1.888213      -0.580907       8.838103      -2.031920      19.621576          -0.000002
          105              C       7.238503      10.218587       4.542383       0.116961      27.284461 0.30444715E+03  0.65370904E+04                                 7.889634                            5.808089       0.289794       2.120212                    0.999805      24.930208      68.135392       0.686511       0.415514      -1.066491       0.011854       0.046632      -0.002069       0.048160      -0.014345      -0.001498      -0.008438       0.024068      -0.107190      -0.037659       0.001000       0.036658              9.660245       5.099059       1.820632      -0.244643       7.992716      -0.770074      15.888961          -0.000000
          106              C       8.936211      11.245812       0.419132       0.456695      26.826232 0.29461005E+03  0.63186758E+04                                 8.175589                            6.038057      -0.033855       2.038598                    0.999408      23.232939      64.943945       0.615389       0.464064      -1.030118       0.001907       0.007202       0.046739       0.047329       0.010556      -0.028709      -0.008258      -0.130089      -0.143840      -0.073427      -0.017278       0.090705              9.972370      10.063742       0.007705      -0.593961       4.257874       0.090432      15.595494           0.000000
          107              C       8.875326      11.157655      21.263028      -0.063324      39.187843 0.46355051E+03  0.11026252E+05                                10.007950                            7.179974      -0.113959       1.958153                    0.999126      28.216280      80.444274       0.617441       0.417042      -1.068432       0.006419       0.004338      -0.028857       0.029878       0.005900       0.006394      -0.003547      -0.021552      -0.017131      -0.014927      -0.000394       0.015321             12.549948      13.962755      -0.138355      -1.123673       5.146687       0.265002      18.540402          -0.000000
          108              C       7.624561      11.143601      20.599291       0.029165      36.322801 0.43748785E+03  0.10315528E+05                                 9.664935                            7.103178      -0.369648       1.882367                    0.998972      27.872000      80.603349       0.600634       0.432485      -1.052741       0.000854       0.006041      -0.013338       0.014667      -0.002756       0.002318      -0.000802      -0.005430      -0.072713      -0.024406       0.008351       0.016055             11.856468      13.933983       0.016064      -0.061201       4.954063       0.396795      16.681357           0.000000
          109              C       6.429325      11.212593      21.306325      -0.064147      38.938652 0.46236553E+03  0.10997487E+05                                 9.977592                            7.186301      -0.148563       1.946722                    0.999134      28.289196      80.804904       0.614811       0.418848      -1.066651      -0.008023       0.004388      -0.031686       0.032979      -0.002616      -0.008271      -0.002343      -0.027990      -0.010671      -0.017580       0.001421       0.016159             12.414100      13.805074       0.131227       1.320532       5.082182       0.159611      18.355044          -0.000001
          110              C       6.432879      11.295640       0.475150       0.460496      26.486165 0.28893555E+03  0.61666273E+04                                 8.105301                            5.978366      -0.077481       2.025155                    0.999320      23.114287      64.444121       0.618677       0.463869      -1.030275       0.004783       0.004752       0.046605       0.047090      -0.002241       0.027728      -0.010242      -0.123446      -0.132315      -0.069941      -0.014815       0.084756              9.858780       9.980151       0.073043       1.106506       4.198054      -0.062023      15.398134           0.000000
          111              C       5.215325      11.231758      20.651069      -0.068549      31.847055 0.43028787E+03  0.10131197E+05                                 8.882620                            7.037735      -0.039094       1.974757                    0.999324      28.903216      84.268804       0.602652       0.431656      -1.050393       0.010297       0.007020      -0.021928       0.025222       0.000470      -0.001947      -0.001727      -0.030077      -0.071413      -0.024041      -0.002968       0.027009             10.082426      12.595562       0.276013       1.455978       4.866766       0.323164      12.784950           0.000000
          112              C       5.186195      11.141045      19.243472      -0.059820      31.533225 0.42438748E+03  0.99666855E+04                                 8.858803                            7.017208      -0.124971       1.951465                    0.998956      28.768324      84.011415       0.599405       0.435108      -1.047373       0.010927       0.006078       0.021429       0.024810      -0.001421       0.002145      -0.000288      -0.043701      -0.095572      -0.032034      -0.005793       0.037827             10.045455      12.293761       0.248188      -1.459985       4.888178       0.506811      12.954426          -0.000000
          113              C       6.348788      11.066942      18.523940      -0.061818      38.861910 0.45240081E+03  0.10698973E+05                                 9.941756                            7.093987      -0.138899       1.951763                    0.999193      28.075992      79.892001       0.620867       0.417147      -1.068042      -0.008222       0.002974       0.032477       0.033634       0.000822       0.008459       0.003673      -0.017017      -0.010698      -0.013875       0.002116       0.011759             12.375042      13.439480       0.036986      -1.323912       5.083854       0.891274      18.601794          -0.000000
          114              C       7.610518      11.078441      19.178081       0.024496      36.720707 0.43793600E+03  0.10314236E+05                                 9.696824                            7.081662      -0.260131       1.916501                    0.999014      27.755080      79.851794       0.605604       0.429429      -1.056092      -0.000060       0.004259       0.010291       0.011138       0.000188       0.001511      -0.003094      -0.002156      -0.055556      -0.018932       0.008267       0.010666             11.912189      14.142649      -0.013226      -0.057529       4.949256       0.723609      16.644664          -0.000000
          115              C       8.819921      11.015836      18.492472      -0.057572      38.920492 0.44335478E+03  0.10421835E+05                                 9.924329                            7.002477      -0.057282       1.981303                    0.999271      27.788822      78.579839       0.628246       0.414747      -1.070650       0.008234       0.007600       0.027504       0.029699       0.005313      -0.008214      -0.002610      -0.038260      -0.025410      -0.020702      -0.003821       0.024523             12.463280      14.181917      -0.009961       1.256321       5.052146       0.895416      18.155778          -0.000000
          116              C      10.013228      11.031168      19.142149      -0.053883      32.621408 0.42287117E+03  0.99459542E+04                                 9.121654                            7.038580      -0.245466       1.914845                    0.998461      28.916368      85.169830       0.592754       0.439332      -1.042350      -0.009188       0.016061       0.023718       0.030082       0.003162      -0.005719      -0.002209      -0.080356      -0.089209      -0.033656      -0.021585       0.055240             10.597642      13.481984      -0.094568       1.523527       4.995024       0.453373      13.315918          -0.000000
          117              C      10.050533      11.102716      20.549968      -0.062755      32.771358 0.43529874E+03  0.10315775E+05                                 9.186118                            7.162574      -0.250969       1.913922                    0.997600      29.127731      86.201629       0.584803       0.441959      -1.040483      -0.009174       0.012216      -0.023328       0.027885       0.007782       0.001136      -0.004020      -0.081630      -0.086074      -0.029760      -0.026315       0.056075             10.668146      13.496915      -0.314381      -1.480723       5.073431       0.351984      13.434093          -0.000000
          118              C       8.803247      10.939178      17.000513       0.453254      27.371525 0.29406783E+03  0.62881261E+04                                 8.221366                            5.988639       0.111466       2.084407                    0.999608      23.067230      63.851161       0.626314       0.457341      -1.036517       0.003560      -0.003735      -0.046191       0.046478       0.007818       0.022102      -0.006103      -0.125663      -0.147908      -0.067131      -0.021003       0.088135             10.033952      10.390368       0.132484       0.741399       4.249312       0.648095      15.462174           0.000001
          119              C       6.310153      11.036279      17.075502       0.445858      27.808273 0.30157907E+03  0.64984254E+04                                 8.347904                            6.085336      -0.013017       2.040826                    0.999611      23.371868      65.234338       0.617305       0.460468      -1.033337       0.002280       0.000422      -0.044378       0.044438       0.005068      -0.024852      -0.003229      -0.116160      -0.142259      -0.066591      -0.015569       0.082160             10.220948       9.924730      -0.086130      -1.090355       4.343762       0.885858      16.394353           0.000000
          120              C       7.489635      10.909792      14.950382       0.260561      35.239301 0.37477690E+03  0.85136988E+04                                 9.732460                            6.668158      -0.339041       1.904510                    0.998359      25.609709      73.033015       0.606025       0.444908      -1.043827      -0.002178       0.001237       0.072001       0.072045      -0.002068       0.005735       0.003088       0.009457       0.172639      -0.034131      -0.023910       0.058042             13.293213       5.724195       1.433002       0.104108       9.278064       0.740953      24.877382           0.000000
          121              C       7.172306       9.729250      14.351590      -0.207640      35.059020 0.43873131E+03  0.10306522E+05                                 9.261097                            6.958173       0.118664       2.012721                    0.999306      29.458238      83.813456       0.630042       0.413831      -1.069125      -0.014510      -0.018308      -0.011547       0.026059      -0.002163      -0.003818      -0.027531       0.009395      -0.017463      -0.031871       0.008005       0.023866             11.226769       5.173462       1.438585       0.713330       9.843338       2.108097      18.663508          -0.000002
          122              C       7.101313       9.692198      12.951359       0.111689      27.325124 0.31363960E+03  0.67677563E+04                                 7.851907                            5.873960       0.445095       2.167285                    0.999830      25.004056      67.947327       0.688066       0.412537      -1.071092       0.010664       0.047620      -0.010681       0.049955      -0.000858      -0.003520       0.005374       0.011951      -0.068524      -0.024092       0.006242       0.017850              9.411412       4.502784       1.234358       0.277922       8.838170       0.550633      14.893284          -0.000001
          123              C       7.693911      11.933184      12.835975       0.127232      28.477994 0.32607725E+03  0.71398179E+04                                 8.244256                            6.088976       0.188976       2.091418                    0.999463      25.244184      70.219633       0.656055       0.426382      -1.057090      -0.008628      -0.046577       0.001943       0.047409      -0.012292      -0.004439      -0.001005       0.032657      -0.091932      -0.031085      -0.004903       0.035988             10.204099       5.069456       1.384818       0.127996       8.454328      -0.691052      17.088514           0.000002
          124              C       7.792922      12.025174      14.238438      -0.206495      35.329758 0.44036345E+03  0.10367982E+05                                 9.348377                            6.977252       0.185580       2.038838                    0.999243      29.404054      84.110212       0.627530       0.414561      -1.067262       0.009868       0.023814      -0.020788       0.033115      -0.004403      -0.000558       0.020830       0.015862      -0.039780      -0.029064       0.010682       0.018382             11.627035       5.583994       1.511887      -0.283311       8.846615      -1.498870      20.450496           0.000002
          125              C       7.805070       8.431165       8.563417       0.609569      24.240327 0.24010557E+03  0.49255872E+04                                 7.844971                            5.519245      -0.030518       2.055107                    0.999476      21.996119      61.454637       0.627570       0.475761      -1.016941      -0.011760       0.061749       0.005739       0.063120       0.032248       0.018428       0.003436       0.184901      -0.120587      -0.077818      -0.042383       0.120202             10.585374       5.050527      -2.612983      -0.382565      18.489695       0.139626       8.215902          -0.000001
          126              C       8.142835       6.964431       8.418126      -0.018054      40.655342 0.42366223E+03  0.98238723E+04                                10.295650                            6.806837      -0.020878       1.997055                    0.999334      27.097905      75.536247       0.644082       0.410112      -1.076130       0.017117      -0.041316      -0.018453       0.048379       0.007921       0.000182       0.004606       0.027270      -0.002443      -0.016593       0.000303       0.016290             14.862480       6.257191      -4.382983      -0.224429      28.291310      -0.723171      10.038940          -0.000002
          127              C       8.384305       6.476371       7.126137      -0.115663      36.375773 0.44643926E+03  0.10583019E+05                                 9.600994                            7.082283      -0.037267       1.947956                    0.999628      30.011822      87.104123       0.613258       0.421323      -1.059346       0.005417      -0.001204       0.026868       0.027435       0.005564       0.001314      -0.019737      -0.004290       0.070456      -0.022470      -0.010255       0.032725             11.888442       5.712564      -3.169219      -0.398374      20.386191       0.372997       9.566570          -0.000003
          128              C       8.723028       5.145068       6.943130      -0.157890      37.390630 0.45240301E+03  0.10718047E+05                                 9.651115                            7.043011       0.133388       2.000167                    0.999747      30.020885      85.999438       0.628772       0.411171      -1.070000      -0.000910       0.000685       0.014571       0.014616      -0.006657      -0.009049       0.015526      -0.033613       0.103179      -0.035846      -0.006018       0.041864             11.953295       5.924775      -3.255997       0.134685      20.197088      -1.518563       9.738021          -0.000002
          129              C       8.867026       4.290325       8.085811       0.079280      37.209540 0.41333297E+03  0.95516896E+04                                 9.817363                            6.824005      -0.118166       1.973144                    0.999224      26.492458      74.389373       0.627359       0.422484      -1.065223       0.004931      -0.003409      -0.010751       0.012309      -0.009336       0.003777      -0.012331      -0.045656      -0.019694      -0.021532      -0.010662       0.032194             13.238755       6.563170      -4.769721       0.247848      23.715685      -2.297839       9.437411          -0.000001
          130              C       8.618553       4.803937       9.375792       0.085270      37.284154 0.39760906E+03  0.91080892E+04                                 9.831665                            6.694594      -0.136150       1.971080                    0.999267      26.277599      73.685527       0.632574       0.422691      -1.064107       0.000605       0.004747       0.011139       0.012123      -0.007386       0.002468      -0.010044      -0.036537      -0.025125      -0.015575      -0.011343       0.026917             13.527479       6.277417      -4.473488       0.264890      24.818255      -2.632802       9.486764          -0.000001
          131              C       8.250042       6.169737       9.494524      -0.161056      41.050027 0.44939309E+03  0.10685247E+05                                10.470294                            7.125266      -0.031642       1.950038                    0.999602      30.375643      88.689228       0.608052       0.423650      -1.056440       0.008388      -0.010014      -0.007872       0.015251       0.013571      -0.003459       0.019618       0.046261       0.043016      -0.041094       0.018627       0.022467             14.478554       6.503109      -4.447205       0.122012      27.434456      -2.465884       9.498098          -0.000003
          132              C       9.249261       2.927080       7.946101      -0.165203      38.453007 0.45148493E+03  0.10725619E+05                                 9.953907                            7.084652       0.114820       1.997090                    0.999629      30.113522      87.303617       0.618446       0.416893      -1.062854      -0.005320       0.011032       0.007545       0.014385       0.018034      -0.002167       0.017783       0.057618       0.041381      -0.046118       0.018193       0.027924             13.165292       7.542318      -5.256913       0.261250      23.054248      -1.912386       8.899309          -0.000000
          133              C       9.376972       2.133663       9.030086      -0.031451      39.611054 0.44943797E+03  0.10577393E+05                                10.119119                            7.032443       0.091500       2.030226                    0.999353      27.399726      76.965837       0.630701       0.412643      -1.074393      -0.015367       0.045628       0.021148       0.052586       0.008745      -0.002522       0.002989       0.014282       0.007896      -0.013495       0.003376       0.010120             13.673497       8.113709      -5.924272      -0.323731      23.426579      -0.443212       9.480203          -0.000000
          134              C       9.112210       2.656219      10.331002      -0.115362      34.940263 0.44315768E+03  0.10467302E+05                                 9.294028                            7.022999       0.104997       1.996458                    0.999528      29.596775      85.249390       0.621314       0.417367      -1.063731      -0.001488       0.002628      -0.028805       0.028963       0.007936       0.000108      -0.016628       0.006282       0.080398      -0.025862      -0.006725       0.032587             11.228735       6.749835      -3.759038      -0.549631      17.772398       0.098606       9.163971           0.000001
          135              C       8.773867       3.968359      10.480310      -0.152094      35.509233 0.42351094E+03  0.98754826E+04                                 9.310300                            6.803890       0.151768       2.010448                    0.999772      29.515799      84.053573       0.640813       0.409903      -1.070164       0.005826      -0.002015      -0.014588       0.015837      -0.000128      -0.007951       0.015462      -0.009167       0.075191      -0.019620      -0.012680       0.032299             11.416947       6.056121      -3.395430       0.143564      18.784016      -1.845380       9.410703          -0.000002
          136              C       9.777204       0.701426       8.869173       0.597861      23.078731 0.24682224E+03  0.51089114E+04                                 7.593764                            5.612533      -0.066793       2.039082                    0.999444      22.405933      63.304132       0.618297       0.478591      -1.013349       0.012245      -0.063043      -0.008401       0.064769       0.044336       0.015801       0.000364       0.155285      -0.097347      -0.073529      -0.033795       0.107324              9.588261       6.184863      -3.060818      -0.533016      14.687232       0.088592       7.892689           0.000001
          137              C       9.949945      11.169153       8.959561       0.586342      23.345160 0.25964886E+03  0.54427736E+04                                 7.656536                            5.765238      -0.107009       2.020696                    0.999370      22.782846      64.771915       0.608685       0.480042      -1.012608      -0.063635      -0.009443      -0.007385       0.064754      -0.002136      -0.003927       0.017191      -0.174927      -0.089176      -0.072960      -0.031607       0.104566              9.573317      15.926927       0.477490       0.213268       4.663650      -0.353507       8.129374           0.000001
          138              C      -1.548177      11.098883       9.102619      -0.017702      36.650057 0.44672685E+03  0.10530230E+05                                 9.678455                            7.065348      -0.143259       1.957327                    0.999039      27.612281      78.412857       0.620089       0.419041      -1.066962       0.048046      -0.014038       0.015820       0.052495       0.005594      -0.000197      -0.003584      -0.028171       0.005361      -0.016062       0.000857       0.015206             12.497599      22.114896       0.027115      -0.175926       5.291792      -0.105268      10.086109           0.000000
          139              C      -0.781734      11.082274       7.976676      -0.169284      35.623041 0.46943241E+03  0.11302744E+05                                 9.555104                            7.312877      -0.072199       1.936839                    0.999479      30.820354      91.043301       0.595471       0.427203      -1.052500       0.002426      -0.015122       0.002859       0.015580       0.008829       0.022246       0.005948      -0.066949       0.029686      -0.047595       0.013636       0.033959             11.767486      20.508703      -0.599215      -1.997669       5.400247      -0.111465       9.393508          -0.000000
          140              C       0.626313      10.962175       8.100541       0.078984      33.843571 0.41998654E+03  0.97741072E+04                                 9.267607                            6.933817      -0.215122       1.943713                    0.999182      26.818826      76.330169       0.613089       0.429280      -1.057743      -0.002062      -0.007320      -0.006421       0.009953       0.001718      -0.009857       0.000807       0.038513      -0.025009      -0.015495      -0.010789       0.026285             11.562680      19.883493      -1.114496      -2.258001       5.058780       0.062204       9.745768          -0.000001
          141              C       1.187260      10.876573       9.396324       0.081163      34.297929 0.41048432E+03  0.94970241E+04                                 9.340087                            6.847700      -0.198202       1.950570                    0.999288      26.629753      75.532258       0.618003       0.428375      -1.058462      -0.000029      -0.006621       0.010680       0.012566      -0.000699      -0.006163       0.001609       0.040148      -0.025885      -0.016117      -0.009408       0.025524             11.886835      20.711158      -1.320984      -2.685238       5.112252       0.045134       9.837094          -0.000001
          142              C       0.376036      10.884239      10.524722      -0.147934      32.462445 0.42666250E+03  0.99881924E+04                                 8.810249                            6.870360       0.181462       2.025722                    0.999765      29.539027      84.860255       0.630664       0.414864      -1.064733      -0.001133      -0.008940      -0.011780       0.014832       0.002778       0.020793      -0.000376       0.005228       0.060521      -0.019618      -0.011723       0.031341             10.218568      15.842121      -0.808141      -1.793526       4.992979       0.011593       9.820604          -0.000001
          143              C      -0.977628      10.987728      10.382334      -0.119968      32.453788 0.44754271E+03  0.10641440E+05                                 8.932443                            7.131838      -0.059024       1.944919                    0.999630      30.115655      88.232826       0.604422       0.426186      -1.053758       0.001034      -0.016105      -0.026882       0.031354       0.007420      -0.019683       0.000834      -0.021107       0.051654      -0.029401       0.003361       0.026040             10.263242      15.986306      -0.431088       0.400938       5.059442      -0.026722       9.743977           0.000000
          144              C       1.461147      10.930234       6.940452      -0.159619      35.217065 0.46232363E+03  0.11026898E+05                                 9.304465                            7.154324       0.169036       2.012542                    0.999781      30.188587      87.138284       0.618552       0.415167      -1.066036       0.005519      -0.003260       0.013443       0.014893       0.005592       0.012854      -0.009177       0.027803       0.097951      -0.033412      -0.004180       0.037592             11.002986      17.693770      -1.241455      -1.440004       5.256798       0.119247      10.058390          -0.000000
          145              C       2.842130      10.838244       7.078377      -0.109211      33.963756 0.44277450E+03  0.10474537E+05                                 9.174959                            7.068810       0.009151       1.968698                    0.999692      29.735818      86.214190       0.611804       0.423196      -1.058172      -0.003787       0.005268       0.023803       0.024671       0.003933      -0.014428      -0.008399      -0.018228       0.052172      -0.023003      -0.002894       0.025897             10.875076      18.169201      -1.299313       0.579077       5.052940       0.027637       9.403086          -0.000001
          146              C       3.405708      10.764141       8.360992      -0.021960      39.901343 0.44219964E+03  0.10358991E+05                                10.161868                            6.959751       0.023133       2.007549                    0.999371      27.358581      76.530373       0.636512       0.410771      -1.076227      -0.045393       0.004196      -0.017451       0.048813       0.004024      -0.001169      -0.005417      -0.023796       0.014873      -0.015043       0.001423       0.013619             14.117006      26.947076      -1.425748      -0.115486       5.479862      -0.084652       9.924079          -0.000002
          147              C       2.614956      10.761585       9.495416      -0.166244      38.287458 0.47203573E+03  0.11343284E+05                                 9.969642                            7.287808       0.022650       1.966000                    0.999662      30.536258      89.140515       0.604076       0.421940      -1.059291      -0.007530      -0.003267      -0.007139       0.010878       0.008772       0.019193       0.001527      -0.046762       0.045329      -0.038983       0.014411       0.024572             12.870570      23.857225      -1.705517      -2.473732       5.587733      -0.058818       9.166751          -0.000002
          148              C       4.900816      10.696426       8.525922       0.609592      23.762943 0.24206189E+03  0.49733809E+04                                 7.735561                            5.538188      -0.023947       2.056015                    0.999512      22.010027      61.443083       0.627394       0.475160      -1.017758       0.063506      -0.003670       0.003575       0.063713      -0.002880      -0.005372       0.020678      -0.189686      -0.110538      -0.077136      -0.038992       0.116129             10.236417      18.268889      -0.714545       0.315541       4.565942      -0.401357       7.874421          -0.000000
          149              N       2.419524       1.571501      16.423147      -0.190106      34.996788 0.44658885E+03  0.10346945E+05                                 8.910766                            6.793260       0.122233       2.098890                    0.997464      26.005625      69.222147       0.682216       0.387507      -1.106881      -0.000779      -0.008601      -0.137132       0.137404       0.013861      -0.001627      -0.002650      -0.017896      -0.221869      -0.074032       0.020480       0.053552             10.895549       6.347796       2.520361       0.436612       9.499637       0.439050      16.839215           0.000001
          150              N       2.453427       1.407962      12.226470      -0.253113      44.711171 0.47440048E+03  0.11191255E+05                                10.511800                            6.976324      -0.133311       2.003046                    0.998642      26.767178      72.584503       0.674890       0.384715      -1.105646       0.000793       0.007087       0.047371       0.047905       0.002634       0.003826      -0.014211       0.096259       0.139484      -0.073162       0.024465       0.048697             14.549780      12.701868       0.133211      -0.678691       5.382904       0.660243      25.564568          -0.000000
          151              N       2.592038       1.823196       5.247855      -0.243814      44.029153 0.46146747E+03  0.10803293E+05                                10.381649                            6.859901      -0.076697       2.022319                    0.998950      26.512077      71.447696       0.684172       0.382407      -1.108121       0.003073       0.002184      -0.048872       0.049017      -0.001466      -0.000186      -0.004796       0.081087       0.130844      -0.062594       0.018762       0.043832             14.230158      12.660784       0.051095       0.077045       5.315478      -1.215995      24.714212          -0.000000
          152              N       2.804256       1.972680       1.060105      -0.192830      35.151273 0.46072338E+03  0.10760358E+05                                 8.948880                            6.914319       0.092408       2.085875                    0.997486      26.245603      70.193870       0.673953       0.389126      -1.105476      -0.015068      -0.004437       0.136120       0.137023       0.008451       0.012398       0.003024      -0.030792      -0.212038      -0.072373       0.019171       0.053202             10.789438       5.584080       1.637068      -0.211273      10.243334       0.467207      16.540902           0.000000
          153              N       7.722620      11.204927       5.264147      -0.190106      34.996788 0.44658885E+03  0.10346945E+05                                 8.910766                            6.793260       0.122233       2.098890                    0.997464      26.005625      69.222147       0.682216       0.387507      -1.106881       0.000779       0.008601      -0.137132       0.137404       0.013861       0.001627       0.002650      -0.017896      -0.221869      -0.074032       0.020480       0.053552             10.895549       6.347796       2.520361      -0.436612       9.499637      -0.439050      16.839215           0.000001
          154              N       7.688717      11.368466       1.067470      -0.253113      44.711168 0.47440045E+03  0.11191255E+05                                10.511800                            6.976324      -0.133311       2.003046                    0.998642      26.767177      72.584500       0.674890       0.384715      -1.105646      -0.000793      -0.007087       0.047371       0.047905       0.002634      -0.003826       0.014211       0.096259       0.139484      -0.073162       0.024465       0.048697             14.549780      12.701868       0.133211       0.678691       5.382904      -0.660243      25.564567          -0.000000
          155              N       7.550106      10.953232      16.406855      -0.243814      44.029151 0.46146744E+03  0.10803292E+05                                10.381649                            6.859901      -0.076697       2.022319                    0.998950      26.512076      71.447692       0.684172       0.382407      -1.108121      -0.003073      -0.002184      -0.048872       0.049017      -0.001466       0.000186       0.004796       0.081087       0.130844      -0.062594       0.018762       0.043832             14.230157      12.660783       0.051095      -0.077045       5.315478       1.215995      24.714211          -0.000000
          156              N       7.337888      10.803748      12.219105      -0.192830      35.151275 0.46072341E+03  0.10760359E+05                                 8.948880                            6.914319       0.092408       2.085875                    0.997486      26.245604      70.193873       0.673953       0.389126      -1.105476       0.015068       0.004437       0.136120       0.137023       0.008451      -0.012398      -0.003024      -0.030792      -0.212038      -0.072373       0.019171       0.053202             10.789439       5.584080       1.637068       0.211273      10.243334      -0.467207      16.540902           0.000000
          157              O       0.175366       1.525506      12.200358      -0.429518      24.385684 0.34927825E+03  0.75372087E+04                                 6.541011                            5.711426       1.026726       2.416746                    0.999477      25.041758      62.337920       0.810435       0.350226      -1.146212       0.027748      -0.007696      -0.029344       0.041113       0.015420      -0.048721       0.007772      -0.084549      -0.244322      -0.105488       0.019765       0.085724              7.009428       9.207011       0.277415      -2.264888       4.192492      -0.150403       7.628780           0.000000
          158              O       4.705379       1.401574      12.279810      -0.426097      22.664180 0.32279635E+03  0.68252123E+04                                 6.154906                            5.433849       0.806690       2.338631                    0.999419      24.863731      61.133390       0.844502       0.343019      -1.152958      -0.030623      -0.008342      -0.024226       0.039928      -0.010083       0.048878       0.018836      -0.105832      -0.220176      -0.103787       0.011812       0.091975              6.495162       8.375997      -0.046612       1.997998       3.855840       0.140483       7.253648           0.000002
          159              O       0.322373       1.897300       5.166840      -0.450680      24.772007 0.35269573E+03  0.76193482E+04                                 6.584137                            5.706454       0.963319       2.387762                    0.999205      25.274338      62.678239       0.818889       0.346229      -1.151038       0.024028      -0.004892       0.026800       0.036325       0.012734       0.063886       0.011208      -0.069330      -0.244595      -0.115267       0.033312       0.081955              7.090237       9.211352       0.308033       2.532727       4.333399       0.046645       7.725960           0.000000
          160              O       4.862684       1.738872       5.254773      -0.435034      23.367225 0.34283949E+03  0.73573663E+04                                 6.296160                            5.608752       0.793327       2.325248                    0.999408      25.306516      62.639899       0.829472       0.344091      -1.152315      -0.025558      -0.000721       0.019431       0.032114      -0.000288      -0.065431       0.007435      -0.086218      -0.232303      -0.116045       0.033688       0.082357              6.605792       8.480919       0.147255      -1.984657       4.032649      -0.319308       7.303808           0.000002
          161              O       4.802651       2.211600      20.823364      -0.543250      33.618131 0.48949769E+03  0.11510513E+05                                 8.305688                            6.826129       0.297082       2.147818                    0.998272      27.180940      70.984120       0.729680       0.356968      -1.139028      -0.002364      -0.000412      -0.024933       0.025048      -0.010730      -0.052531      -0.013224      -0.086464      -0.011239      -0.080490       0.031872       0.048617              9.947128      14.688600      -0.728118      -4.538922       5.663183       0.601067       9.489602          -0.000001
          162              O       4.566876       1.945850      18.627272      -0.569994      37.964841 0.54964796E+03  0.13286468E+05                                 9.027471                            7.236488       0.264112       2.128262                    0.997943      27.832385      73.361674       0.709217       0.357275      -1.140365       0.003685       0.001814       0.024767       0.025105       0.005264       0.066404       0.001548      -0.060788      -0.062577      -0.086871       0.037974       0.048896             11.184080      18.054070       0.189739       4.795684       6.011934       0.131562       9.486237          -0.000000
          163              O       0.650017       1.453958      18.958025      -0.551706      36.611070 0.56611036E+03  0.13809589E+05                                 8.829917                            7.401202       0.160188       2.100384                    0.996804      27.842182      74.139781       0.691977       0.362856      -1.133993       0.001490       0.005537       0.023660       0.024345      -0.013800      -0.055205       0.001443      -0.078447       0.010859      -0.079231       0.030656       0.048576             10.448482      14.468702       0.599269      -4.793633       6.265810       0.260964      10.610933           0.000000
          164              O       0.868312       1.690321      21.186031      -0.559195      38.577845 0.58381032E+03  0.14349055E+05                                 9.161759                            7.522254       0.211199       2.112604                    0.997272      28.081809      75.020125       0.685645       0.363459      -1.133707      -0.003418      -0.000465      -0.023637       0.023888       0.001278       0.061488      -0.010550      -0.064648      -0.053979      -0.082753       0.034637       0.048116             11.013374      16.559027       1.427690       4.682183       6.348239       0.397476      10.132857           0.000000
          165              O       3.151787      -0.026830      21.076226      -0.564698      39.141282 0.58544178E+03  0.14406193E+05                                 9.279786                            7.559018       0.158725       2.099457                    0.996182      28.048858      75.095537       0.680084       0.365998      -1.131186       0.000116      -0.003001      -0.022264       0.022466       0.022601      -0.026916       0.060264       0.060812      -0.042990      -0.088848       0.039406       0.049442             11.110630       7.603302      -1.891548      -1.059281      15.211547       4.827521      10.517042           0.000001
          166              O       0.091045      12.481293      18.876341      -0.557667      36.354973 0.55662520E+03  0.13520854E+05                                 8.793845                            7.343866       0.184453       2.112581                    0.996049      27.734958      73.695983       0.693980       0.363344      -1.133622       0.006691       0.008143       0.024303       0.026489       0.011500       0.014412      -0.057505       0.078561       0.006770      -0.082993       0.036231       0.046761             10.321162       7.861368      -1.991092       1.799383      12.600741      -4.260522      10.501377           0.000001
          167              O       2.533101       3.921086      20.887416      -0.567111      36.454885 0.53408198E+03  0.12823743E+05                                 8.768580                            7.131751       0.270084       2.133100                    0.997593      27.712921      72.912012       0.714305       0.357121      -1.139960      -0.004987      -0.007100      -0.032809       0.033937       0.004167       0.005936      -0.066171       0.076513       0.018768      -0.088270       0.035163       0.053107             10.560093       6.255967      -1.931353       1.277879      14.851797      -4.829985      10.572515          -0.000001
          168              O       2.341826       3.671945      18.695565      -0.553426      38.348523 0.54110887E+03  0.13048634E+05                                 9.141286                            7.227243       0.188609       2.111749                    0.997233      27.586796      72.985887       0.701671       0.361986      -1.134922      -0.001836       0.002354       0.028179       0.028337       0.018077      -0.017714       0.056630       0.077480      -0.082552      -0.087468       0.030384       0.057084             11.416227       6.280618      -1.662794      -0.655394      17.847081       5.087813      10.120983          -0.000001
          169              O       9.966778      11.250922       1.041358      -0.429518      24.385683 0.34927823E+03  0.75372080E+04                                 6.541011                            5.711426       1.026726       2.416746                    0.999477      25.041757      62.337917       0.810435       0.350226      -1.146212      -0.027748       0.007696      -0.029344       0.041113       0.015420       0.048721      -0.007772      -0.084549      -0.244322      -0.105488       0.019765       0.085724              7.009427       9.207010       0.277415       2.264888       4.192492       0.150403       7.628780           0.000000
          170              O       5.436765      11.374854       1.120810      -0.426097      22.664176 0.32279627E+03  0.68252103E+04                                 6.154905                            5.433848       0.806691       2.338631                    0.999419      24.863730      61.133384       0.844502       0.343019      -1.152958       0.030623       0.008342      -0.024226       0.039928      -0.010083      -0.048878      -0.018836      -0.105832      -0.220176      -0.103787       0.011812       0.091975              6.495161       8.375996      -0.046612      -1.997997       3.855840      -0.140483       7.253646           0.000002
          171              O       9.819771      10.879128      16.325840      -0.450680      24.772007 0.35269573E+03  0.76193481E+04                                 6.584137                            5.706454       0.963319       2.387762                    0.999205      25.274339      62.678240       0.818889       0.346229      -1.151038      -0.024028       0.004892       0.026800       0.036325       0.012734      -0.063886      -0.011208      -0.069330      -0.244595      -0.115267       0.033312       0.081955              7.090237       9.211352       0.308033      -2.532727       4.333399      -0.046645       7.725959           0.000000
          172              O       5.279460      11.037556      16.413773      -0.435033      23.367227 0.34283954E+03  0.73573676E+04                                 6.296160                            5.608753       0.793327       2.325248                    0.999408      25.306516      62.639902       0.829472       0.344091      -1.152315       0.025558       0.000721       0.019431       0.032114      -0.000288       0.065431      -0.007435      -0.086218      -0.232303      -0.116045       0.033688       0.082357              6.605793       8.480920       0.147256       1.984657       4.032650       0.319308       7.303809           0.000002
          173              O       5.339493      10.564828       9.664364      -0.543250      33.618130 0.48949766E+03  0.11510512E+05                                 8.305688                            6.826128       0.297082       2.147818                    0.998272      27.180940      70.984118       0.729680       0.356968      -1.139028       0.002364       0.000412      -0.024933       0.025048      -0.010730       0.052531       0.013224      -0.086464      -0.011239      -0.080490       0.031872       0.048617              9.947127      14.688598      -0.728118       4.538922       5.663183      -0.601067       9.489601          -0.000001
          174              O       5.575268      10.830578       7.468272      -0.569994      37.964844 0.54964800E+03  0.13286469E+05                                 9.027471                            7.236488       0.264112       2.128262                    0.997943      27.832386      73.361677       0.709217       0.357275      -1.140365      -0.003685      -0.001814       0.024767       0.025105       0.005264      -0.066404      -0.001548      -0.060788      -0.062577      -0.086871       0.037974       0.048896             11.184081      18.054071       0.189739      -4.795684       6.011934      -0.131562       9.486237          -0.000000
          175              O       9.492127      11.322470       7.799025      -0.551706      36.611069 0.56611035E+03  0.13809589E+05                                 8.829916                            7.401202       0.160188       2.100384                    0.996804      27.842182      74.139780       0.691977       0.362856      -1.133993      -0.001490      -0.005537       0.023660       0.024345      -0.013800       0.055205      -0.001443      -0.078447       0.010859      -0.079231       0.030656       0.048576             10.448482      14.468702       0.599269       4.793633       6.265810      -0.260964      10.610933           0.000000
          176              O       9.273832      11.086107      10.027031      -0.559195      38.577843 0.58381030E+03  0.14349054E+05                                 9.161759                            7.522253       0.211199       2.112604                    0.997272      28.081809      75.020123       0.685645       0.363459      -1.133707       0.003418       0.000465      -0.023637       0.023888       0.001278      -0.061488       0.010550      -0.064648      -0.053979      -0.082753       0.034637       0.048116             11.013374      16.559026       1.427690      -4.682183       6.348238      -0.397476      10.132857           0.000000
          177              O       9.842013       0.026830       9.917226      -0.564698      39.141282 0.58544176E+03  0.14406193E+05                                 9.279786                            7.559018       0.158725       2.099457                    0.996182      28.048858      75.095536       0.680084       0.365998      -1.131186      -0.000116       0.003001      -0.022264       0.022466       0.022601       0.026916      -0.060264       0.060812      -0.042990      -0.088848       0.039406       0.049442             11.110630       7.603302      -1.891548       1.059281      15.211546      -4.827521      10.517042           0.000001
          178              O      10.051099       0.295135       7.717341      -0.557667      36.354973 0.55662520E+03  0.13520854E+05                                 8.793844                            7.343866       0.184453       2.112581                    0.996049      27.734958      73.695983       0.693980       0.363344      -1.133622      -0.006691      -0.008143       0.024303       0.026489       0.011500      -0.014412       0.057505       0.078561       0.006770      -0.082993       0.036231       0.046761             10.321162       7.861368      -1.991092      -1.799383      12.600741       4.260522      10.501377           0.000001
          179              O       7.609043       8.855342       9.728416      -0.567111      36.454884 0.53408198E+03  0.12823743E+05                                 8.768581                            7.131751       0.270085       2.133100                    0.997593      27.712920      72.912011       0.714305       0.357121      -1.139960       0.004987       0.007100      -0.032809       0.033937       0.004167      -0.005936       0.066171       0.076513       0.018768      -0.088269       0.035163       0.053107             10.560094       6.255967      -1.931353      -1.277879      14.851798       4.829986      10.572516          -0.000001
          180              O       7.800318       9.104483       7.536565      -0.553426      38.348528 0.54110895E+03  0.13048637E+05                                 9.141287                            7.227243       0.188609       2.111749                    0.997233      27.586798      72.985893       0.701671       0.361986      -1.134922       0.001836      -0.002354       0.028179       0.028337       0.018077       0.017714      -0.056630       0.077480      -0.082552      -0.087468       0.030384       0.057084             11.416228       6.280619      -1.662794       0.655394      17.847082      -5.087813      10.120984          -0.000001

******************************************************
Auxiliary information for the entire system
The total spin magnetic moment of the unit cell is   -0.000031
The total net atomic charge of the unit cell is   0.000002
Accuracy of reproducing the electrostatic potential in the unit cell:
  The inner radius (bohr) =    5.0000
  The outer radius (bohr) =   12.0000
  Valid grid points have density less than (e/(bohr^3)) =    0.0001
  The number of valid grid points were=       301220
  The rms potential error without charges in kcal/mol is=      4.80391
  The rms potential error with partial charges in kcal/mol is=      0.63224
  The RRMSE value at monopole order=      0.13161
  The rms potential error with partial charges and cloud penetration in kcal/mol is=      0.64670
  The RRMSE value at monopole order with cloud penetration is=      0.13462
  The rms potential error with partial charges and atomic dipoles in kcal/mol is=      0.36904
  The RRMSE value at dipole order=      0.07682
  The rms potential error with partial charges, atomic dipoles and cloud penetration in kcal/mol is=      0.35480
  The RRMSE value at dipole order with cloud penetration=      0.07386

******************************************************
The electron densities and ab initio electrostatic potential were computed in VASP using the PBE functional and
projector augmented wave method. See the main text of the journal article for a description of computational details.
The atomic charges, dipoles, and quadrupoles were computed with the DDEC6 method as described in
(a) T. A. Manz and N. Gabaldon Limas, RSC Adv. 6 (2016) 47771-47801 DOI: 10.1039/c6ra04656h
(b) N. Gabaldon Limas and T. A. Manz, RSC Adv. 8 (2018) 2678-2707 DOI: 10.1039/c7ra11829e.
For each atom in the material, the electron cloud parameters were fit to the spherically averaged atom-in-material
electron density using radial positions for which this density was between 10^-4 and 10^-2 electrons per cubic bohr.
The polarizabilities, dispersion coefficients, and quantum Drude oscillator (QDO) parameters were fit using the MCLF method.
The magnetic structure of the system was optimized in VASP from the default ferromagnetic initial guess using spin polarization.
The atomic spin moments (ASMs) were computed on this optimized magnetic structure using the DDEC6 partition as inputs
to the method of T. A. Manz and D. S. Sholl, J. Chem. Theory Comput. 7 (2011) 4146-4164 DOI: 10.1021/ct200539n.
The RMSE and RRMSE were computed using a uniform grid with Ewald summation.
