# Supplementary material for: A collection of forcefield precursors for metal–organic frameworks
Source: RSC Adv. 2019 Nov 13;9(63):36492–507. doi: 10.1039/c9ra07327b (PMC9075174; doi:10.1039/c9ra07327b)
Supplement: RA-009-C9RA07327B-s4814 [file RA-009-C9RA07327B-s4814.xyz]

  196
jmolscript: load "" {1 1 1} spacegroup "x,y,z" unitcell [{     15.164400     0.000000     0.000000 }, {      4.494084    14.492070     0.000000 }, {      4.461090     1.463755    21.772520 }]
Zn    19.580919    11.369403    14.527932     0.839896
Zn    19.572568    11.365055    17.455247     0.843772
Zn     4.538700     4.586567     7.244588     0.839867
Zn     4.547006     4.590770     4.317273     0.843771
H     18.630460    12.729136    19.993705     0.107344
H     14.746034    11.360346     0.452868     0.147280
H     21.988762    10.030736    21.546086     0.146733
H     21.295282     9.954054    19.349239     0.098108
H     16.465068     7.260918     4.489494     0.121388
H     17.020424     7.513861     6.742949     0.124874
H     18.836855    13.589205     5.626019     0.132929
H     18.200995    13.356126     3.387804     0.129974
H     17.521670    12.443742    10.165590     0.146471
H     17.933579    12.616832    12.416868     0.105148
H      5.445283     9.805972    12.231802     0.105997
H      5.098037     9.552150     9.965282     0.147870
H      8.634647    11.641596    17.742427     0.115540
H     10.928447    11.779886    17.794681     0.112045
H     11.081170    10.609850    13.971426     0.112240
H      8.771946    10.550535    13.908286     0.116172
H     12.973683    10.871569    17.864353     0.111286
H     15.247996    11.070462    17.955797     0.116586
H     15.313508    12.040715    14.065048     0.110834
H     13.021828    11.854001    13.982312     0.111249
H     15.565070     1.232937    17.929670     0.115653
H     16.338181     3.400380    17.942734     0.110646
H     17.380290     3.045077    14.102061     0.112119
H     21.037530    15.389407    14.080289     0.118582
H     18.051567     4.881352    17.984102     0.112283
H     18.914894     7.025915    18.023292     0.114151
H     18.045184     7.414597    14.126011     0.117028
H     17.191502     5.275113    14.097707     0.115963
H      5.489114     3.226689     1.778815     0.107344
H      9.373540     4.595479    21.319652     0.147280
H      2.130812     5.925089     0.226434     0.146733
H      2.824292     6.001771     2.423281     0.098108
H      7.654506     8.694907    17.283026     0.121388
H      7.099150     8.441964    15.029571     0.124874
H      5.282719     2.366620    16.146501     0.132929
H      5.918579     2.599699    18.384716     0.129974
H      6.597904     3.512083    11.606930     0.146471
H      6.185995     3.338993     9.355652     0.105151
H     18.674291     6.149853     9.540718     0.105998
H     19.021537     6.403675    11.807238     0.147871
H     15.484927     4.314229     4.030093     0.115540
H     13.191127     4.175939     3.977839     0.112045
H     13.038404     5.345975     7.801094     0.112239
H     15.347628     5.405290     7.864234     0.116172
H     11.145891     5.084256     3.908167     0.111286
H      8.871578     4.885363     3.816723     0.116586
H      8.806066     3.915110     7.707472     0.110834
H     11.097746     4.101824     7.790208     0.111249
H      4.060420     0.230818     3.842850     0.115652
H      7.781393    12.555445     3.829786     0.110645
H      6.739284    12.910748     7.670459     0.112118
H      3.082044     0.566418     7.692231     0.118582
H      6.068007    11.074473     3.788418     0.112284
H      5.204680     8.929910     3.749228     0.114151
H      6.074390     8.541228     7.646509     0.117028
H      6.928072    10.680712     7.674813     0.115963
C     19.310190    12.180998    20.312019     0.112397
C     19.656454    12.252046    21.646893    -0.208559
C     16.224950     9.989488     0.329201     0.256371
C     21.304362    10.585641    21.248673    -0.210098
C     20.886033    10.554023    19.931218     0.125353
C     17.211106    11.329240     2.091904     0.456575
C     17.605395    11.460935     3.509730    -0.063292
C     17.429089    10.362633     4.389993     0.026271
C     16.942087     9.118328     3.932770    -0.070781
C     16.554914     8.954979     2.509718     0.456173
C     16.789846     8.075506     4.797575    -0.048599
C     17.124482     8.229190     6.156615    -0.058394
C     17.594636     9.406352     6.613185    -0.056077
C     17.783374    10.515457     5.742720     0.029121
C     18.300325    11.726716     6.193411    -0.056062
C     18.477176    12.787838     5.322728    -0.064062
C     18.104836    12.638942     3.972396    -0.069715
C     18.686598    11.890191     7.609713     0.444099
C     17.961366     9.556383     8.058010     0.455139
C     18.812059    10.950060     9.842485     0.254737
C     18.147296    11.887286    10.571429    -0.208383
C     18.414244    11.998107    11.915882     0.117827
C     19.984379    10.346531    11.805060     0.115287
C     19.770837    10.174619    10.450810    -0.204272
C      6.965421    11.113004    15.777674     0.591343
C      8.456619    11.115917    15.821002    -0.031861
C      9.121473    11.457742    16.971462    -0.098379
C     10.503826    11.532602    17.004991    -0.155633
C     11.268928    11.244180    15.877175     0.077299
C     10.595335    10.846634    14.727803    -0.154813
C      9.205033    10.797903    14.692750    -0.103070
C     12.745350    11.351767    15.916801     0.075643
C     13.441943    11.113133    17.098831    -0.151128
C     14.804853    11.228063    17.152827    -0.102382
C     15.531557    11.576973    16.024575    -0.024961
C     14.842245    11.808586    14.832965    -0.104427
C     13.468407    11.696935    14.782452    -0.153411
C     17.028073    11.637770    16.070950     0.598936
C     20.044456    13.889864    16.002367     0.597937
C     20.489812    15.323150    16.011293    -0.019047
C     15.930149     1.595359    17.155439    -0.104064
C     16.402642     2.895999    17.163713    -0.158626
C     16.971442     3.462491    16.031977     0.068345
C     17.014770     2.688743    14.878469    -0.147151
C     16.520333     1.391651    14.866930    -0.095811
C     17.526043     4.842508    16.046130     0.083127
C     18.048055     5.388967    17.205298    -0.159560
C     18.568443     6.680345    17.233167    -0.104714
C     18.569406     7.450233    16.078788    -0.031191
C     18.048145     6.907490    14.905903    -0.109676
C     17.534711     5.622655    14.889138    -0.160373
C     19.077563     8.869885    16.091852     0.590806
C      4.809384     3.774827     1.460501     0.112397
C      4.463120     3.703779     0.125627    -0.208559
C      7.894624     5.966337    21.443319     0.256371
C      2.815212     5.370184     0.523847    -0.210098
C      3.233541     5.401802     1.841302     0.125352
C      6.908468     4.626585    19.680616     0.456575
C      6.514179     4.494890    18.262790    -0.063292
C      6.690485     5.593192    17.382527     0.026271
C      7.177487     6.837497    17.839750    -0.070781
C      7.564660     7.000846    19.262802     0.456173
C      7.329728     7.880319    16.974945    -0.048598
C      6.995092     7.726635    15.615905    -0.058392
C      6.524938     6.549473    15.159335    -0.056077
C      6.336200     5.440368    16.029800     0.029121
C      5.819249     4.229109    15.579109    -0.056062
C      5.642398     3.167987    16.449792    -0.064062
C      6.014738     3.316883    17.800124    -0.069715
C      5.432976     4.065634    14.162807     0.444099
C      6.158208     6.399442    13.714510     0.455139
C      5.307515     5.005765    11.930035     0.254737
C      5.972278     4.068539    11.201091    -0.208382
C      5.705330     3.957718     9.856638     0.117823
C      4.135195     5.609294     9.967460     0.115276
C      4.348737     5.781206    11.321710    -0.204269
C     17.154153     4.842821     5.994846     0.591344
C     15.662955     4.839908     5.951518    -0.031860
C     14.998101     4.498083     4.801058    -0.098379
C     13.615748     4.423223     4.767529    -0.155633
C     12.850646     4.711645     5.895345     0.077298
C     13.524239     5.109191     7.044717    -0.154814
C     14.914541     5.157922     7.079770    -0.103070
C     11.374224     4.604058     5.855719     0.075644
C     10.677631     4.842692     4.673689    -0.151128
C      9.314721     4.727762     4.619693    -0.102382
C      8.588017     4.378852     5.747945    -0.024962
C      9.277329     4.147239     6.939555    -0.104427
C     10.651167     4.258890     6.990068    -0.153411
C      7.091501     4.318055     5.701570     0.598946
C      4.075118     2.065961     5.770153     0.597944
C      3.629762     0.632675     5.761227    -0.019044
C      8.189425    14.360466     4.617081    -0.104066
C      7.716932    13.059826     4.608807    -0.158627
C      7.148132    12.493334     5.740543     0.068342
C      7.104804    13.267082     6.894051    -0.147152
C      7.599241    14.564174     6.905590    -0.095811
C      6.593531    11.113317     5.726390     0.083130
C      6.071519    10.566858     4.567222    -0.159560
C      5.551131     9.275480     4.539353    -0.104712
C      5.550168     8.505592     5.693732    -0.031196
C      6.071429     9.048335     6.866617    -0.109676
C      6.584863    10.333170     6.883382    -0.160372
C      5.042011     7.085940     5.680668     0.590812
N     19.925772    11.342785    19.456359    -0.192334
N     16.643316    10.100781     1.708707    -0.243901
N     18.508001    10.774989     8.443383    -0.237697
N     19.328085    11.258274    12.525731    -0.186112
N      4.193802     4.613040     2.316161    -0.192334
N      7.476258     5.855044    20.063813    -0.243901
N      5.611573     5.180836    13.329137    -0.237697
N      4.791489     4.697551     9.246789    -0.186079
O     17.358673    12.211604     1.289151    -0.428353
O     16.148422     7.910669     2.059027    -0.432502
O     19.168659    12.918043     8.067807    -0.426536
O     17.800497     8.666066     8.865335    -0.431632
O     19.089588     9.463656    14.988638    -0.556065
O     19.434606     9.349555    17.193106    -0.560015
O     19.691482    13.383626    17.107758    -0.567711
O     20.085862    13.284621    14.902201    -0.552486
O      6.407009    10.931663    14.669018    -0.550887
O     21.540122    11.298858    16.873703    -0.572085
O     17.632301    11.851384    14.988856    -0.569887
O     17.573512    11.445555    17.188969    -0.556172
O      6.760901     3.744221    20.483369    -0.428353
O      7.971152     8.045156    19.713493    -0.432503
O      4.950915     3.037782    13.704713    -0.426537
O      6.319077     7.289759    12.907185    -0.431631
O      5.029986     6.492169     6.783882    -0.556061
O      4.684968     6.606270     4.579414    -0.560008
O      4.428092     2.572199     4.664762    -0.567718
O      4.033712     2.671204     6.870319    -0.552504
O     17.712565     5.024162     7.103502    -0.550881
O      2.579452     4.656967     4.898817    -0.572084
O      6.487273     4.104441     6.783664    -0.569898
O      6.546062     4.510270     4.583551    -0.556171

The following XYZ coordinates are in angstroms. Other properties are in atomic units.
The sperically averaged electron density of each atom fit to a function of the form exp(a - br)
eigen_1, eigen_2 and eigen_3 are the three eigenvalues of traceless quadrupole moment tensor
  atom number  atomic symbol              X              Y              Z     net charge C6 coefficient C8 coefficient C10 coefficient fluctuating dipole atomic polarizability isotropic forcefield polarizability              a              b squared Pearson coefficient          <r^3>          <r^4>         wp_QDO          m_QDO          q_QDO       dipole_x       dipole_y       dipole_z         dipole            Qxy            Qxz            Qyz     Q(x^2-y^2)  Q(3z^2 - R^2)        eigen_1        eigen_2        eigen_3 static polarizability      alpha(xx)      alpha(xy)      alpha(xz)      alpha(yy)      alpha(yz)      alpha(zz) atomic spin moment
            1             Zn      19.580919      11.369403      14.527932       0.839896     108.530258 0.20051487E+04  0.64949734E+05                                18.704042                           14.738203       0.273877       1.942184                    0.996192      47.304237     130.487706       0.465481       0.406232      -1.138966       0.000302       0.004919      -0.007405       0.008895      -0.006036      -0.008239      -0.008091      -0.008857      -0.316751      -0.106455       0.046100       0.060355             24.929969      23.973776       2.597661       2.898215      25.303998       1.622058      25.512134           0.000002
            2             Zn      19.572568      11.365055      17.455247       0.843772     108.204853 0.20213894E+04  0.65608391E+05                                18.659957                           14.780278       0.264921       1.939105                    0.996219      47.320117     130.666345       0.465640       0.405272      -1.139632      -0.003836       0.004973       0.011298       0.012927      -0.007101      -0.016893       0.009336       0.016014      -0.301513      -0.102786       0.039598       0.063188             24.738559      24.601374       2.038784       3.980767      24.742129      -0.113576      24.872175           0.000002
            3             Zn       4.538700       4.586567       7.244588       0.839867     108.539652 0.20053648E+04  0.64959086E+05                                18.705932                           14.739721       0.273216       1.941953                    0.996188      47.307384     130.502717       0.465418       0.406272      -1.138927      -0.000311      -0.004913       0.007370       0.008863      -0.006043      -0.008215      -0.008095      -0.008978      -0.316975      -0.106527       0.046090       0.060437             24.932395      23.975877       2.597426       2.897875      25.305955       1.620364      25.515354           0.000002
            4             Zn       4.547006       4.590770       4.317273       0.843771     108.204855 0.20213861E+04  0.65608245E+05                                18.659938                           14.780246       0.264945       1.939112                    0.996219      47.320088     130.666153       0.465641       0.405271      -1.139633       0.003835      -0.004976      -0.011299       0.012928      -0.007101      -0.016894       0.009331       0.016013      -0.301518      -0.102788       0.039599       0.063189             24.738570      24.601270       2.038821       3.980854      24.742071      -0.113394      24.872371           0.000002
            5              H      18.630460      12.729136      19.993705       0.107344       1.207045 0.83826911E+01  0.81369281E+02                                 1.735519                            1.590738      -0.781751       2.516088                    0.999626       3.138709       8.105204       0.557422       1.131996      -0.748007      -0.036151       0.031938      -0.016761       0.051067      -0.019122       0.003764       0.004403       0.003280       0.009078      -0.022042       0.004360       0.017683              1.820332       1.971157      -0.468090       0.364348       1.723973      -0.251928       1.765866          -0.000004
            6              H      14.746034      11.360346       0.452868       0.147280       1.009854 0.70747125E+01  0.65816977E+02                                 1.534902                            1.459651      -0.836530       2.507428                    0.999614       2.937978       7.425780       0.582983       1.129330      -0.748499      -0.018218       0.024886       0.022538       0.038199      -0.013962      -0.000834       0.005234      -0.000359       0.016775      -0.017189       0.003603       0.013586              1.562587       1.467825      -0.257398      -0.157313       1.518108       0.298349       1.701828          -0.000006
            7              H      21.988762      10.030736      21.546086       0.146733       1.099443 0.80161096E+01  0.78372584E+02                                 1.737111                            1.641030      -1.118396       2.375639                    0.996700       3.297799       9.075284       0.497285       1.259797      -0.715012       0.028813      -0.020329       0.011469       0.037081      -0.008166       0.008793       0.000640       0.010275       0.004953      -0.012475      -0.001254       0.013730              1.774978       1.735472      -0.429334       0.227418       1.809956      -0.143941       1.779506           0.000001
            8              H      21.295282       9.954054      19.349239       0.098108       1.096492 0.74901051E+01  0.73082368E+02                                 1.818805                            1.641389      -1.217090       2.301331                    0.994880       3.734169      10.779575       0.465388       1.348859      -0.692475       0.020630      -0.029587      -0.029970       0.046896      -0.007621       0.000346       0.008289      -0.003283       0.018292      -0.012660       0.000224       0.012436              1.954064       1.578689      -0.343325      -0.270526       1.989596       0.569734       2.293907           0.000001
            9              H      16.465068       7.260918       4.489494       0.121388       1.087674 0.78097913E+01  0.77200151E+02                                 1.826921                            1.692300      -1.307202       2.265945                    0.994064       3.749929      10.987619       0.450589       1.375139      -0.687373      -0.011741      -0.034686      -0.011841       0.038486       0.003838       0.001962       0.004207      -0.010854      -0.012488      -0.005882      -0.004324       0.010206              1.925177       1.598733       0.407984       0.113041       2.473410       0.180571       1.703388           0.000000
           10              H      17.020424       7.513861       6.742949       0.124874       1.062705 0.76757954E+01  0.75730373E+02                                 1.814822                            1.689893      -1.341076       2.252309                    0.993840       3.776357      11.141856       0.444973       1.395166      -0.683244      -0.002514      -0.030399       0.023690       0.038622       0.003848      -0.002446      -0.005498      -0.007531       0.003898      -0.006037      -0.003236       0.009273              1.906006       1.504730       0.223259      -0.024894       2.350560      -0.417970       1.862729           0.000000
           11              H      18.836855      13.589205       5.626019       0.132929       1.076709 0.76423131E+01  0.73391830E+02                                 1.678342                            1.574964      -0.865461       2.484756                    0.999473       3.178991       8.502895       0.524005       1.217159      -0.725512       0.017895       0.039859       0.009841       0.044786       0.008355       0.000503      -0.002718      -0.025759      -0.015978      -0.012902      -0.005371       0.018273              1.738033       1.489929       0.328907       0.148035       2.191618       0.222278       1.532552           0.000001
           12              H      18.200995      13.356126       3.387804       0.129974       1.095210 0.77328068E+01  0.73771318E+02                                 1.636739                            1.537555      -0.855926       2.485258                    0.999521       3.089137       7.982164       0.560016       1.146450      -0.743521       0.006262       0.035292      -0.022900       0.042534       0.007222       0.000535      -0.004984      -0.024188      -0.016204      -0.011969      -0.005762       0.017731              1.679889       1.306086       0.096640       0.021782       1.990089      -0.396337       1.743492           0.000001
           13              H      17.521670      12.443742      10.165590       0.146471       1.006791 0.71261544E+01  0.66436443E+02                                 1.532312                            1.465619      -0.878102       2.487477                    0.999376       2.954424       7.482895       0.581215       1.130363      -0.748094      -0.022940       0.025513      -0.016188       0.037937      -0.014271       0.007009       0.002237      -0.003432       0.006361      -0.017746       0.003588       0.014158              1.551631       1.547171      -0.318749       0.189594       1.507650      -0.170081       1.600072          -0.000005
           14              H      17.933579      12.616832      12.416868       0.105148       1.224131 0.84736638E+01  0.82667190E+02                                 1.763272                            1.606435      -0.843727       2.483374                    0.999390       3.206948       8.365775       0.549741       1.142053      -0.744616      -0.025990       0.034153       0.025251       0.049795      -0.018029       0.004115       0.006272      -0.003071       0.001185      -0.020798       0.002694       0.018104              1.863091       1.671955      -0.354785      -0.348849       1.836610       0.449542       2.080708          -0.000003
           15              H       5.445283       9.805972      12.231802       0.105997       1.176791 0.81281853E+01  0.79907050E+02                                 1.822937                            1.650163      -1.060694       2.381504                    0.996924       3.504127       9.734133       0.495933       1.256295      -0.714056       0.033573      -0.029662       0.021044       0.049496      -0.013705       0.001285       0.003459       0.006266       0.013989      -0.016960       0.005038       0.011921              1.946215       1.856359      -0.426543       0.497944       1.873382      -0.395202       2.108904           0.000001
           16              H       5.098037       9.552150       9.965282       0.147870       0.972259 0.69104834E+01  0.65338542E+02                                 1.625813                            1.543185      -0.863246       2.497895                    0.999438       3.184509       8.720696       0.501287       1.292287      -0.707904       0.020766      -0.025851      -0.017399       0.037446      -0.014497      -0.000565       0.004332       0.004514       0.007787      -0.016427       0.002130       0.014297              1.664977       1.475819      -0.260342      -0.196551       1.648184       0.295904       1.870929           0.000001
           17              H       8.634647      11.641596      17.742427       0.115540       1.126928 0.81379615E+01  0.79081690E+02                                 1.697345                            1.597749      -0.912660       2.444359                    0.999017       3.286445       8.731074       0.535812       1.176340      -0.734571      -0.018784       0.008594       0.033404       0.039275      -0.001135      -0.001483       0.007601       0.008501       0.045097      -0.013821      -0.003362       0.017183              1.758896       1.930235      -0.035199      -0.421682       1.421410       0.123135       1.925043           0.000002
           18              H      10.928447      11.779886      17.794681       0.112045       1.153993 0.84009720E+01  0.81713262E+02                                 1.676344                            1.587177      -0.903890       2.445131                    0.998799       3.252285       8.448235       0.560004       1.124481      -0.748134       0.013236       0.010508       0.031899       0.036099       0.001242      -0.001642       0.008668       0.018938       0.038322      -0.018401       0.003079       0.015322              1.708254       1.890096       0.095000       0.281544       1.394661       0.189297       1.840004           0.000000
           19              H      11.081170      10.609850      13.971426       0.112240       1.177321 0.85829283E+01  0.84005779E+02                                 1.708461                            1.612508      -0.887773       2.453758                    0.998951       3.256985       8.511447       0.550849       1.136056      -0.745562       0.016468      -0.011051      -0.030785       0.036620      -0.000501       0.000005       0.011019       0.019536       0.033012      -0.019289       0.004273       0.015016              1.742903       1.982580      -0.047515      -0.364047       1.385552       0.170785       1.860577          -0.000004
           20              H       8.771946      10.550535      13.908286       0.116172       1.152192 0.83406760E+01  0.81346260E+02                                 1.706701                            1.606321      -0.932202       2.436236                    0.998780       3.269193       8.629624       0.541346       1.160099      -0.738990      -0.016139      -0.009644      -0.035698       0.040346       0.000877       0.000375       0.009410       0.008136       0.045633      -0.014687      -0.003508       0.018195              1.761320       1.902229       0.176087       0.365165       1.444460       0.180485       1.937270           0.000001
           21              H      12.973683      10.871569      17.864353       0.111286       1.179520 0.85530758E+01  0.83679532E+02                                 1.713740                            1.611388      -0.909382       2.443939                    0.998762       3.264879       8.543280       0.549921       1.138438      -0.744826      -0.014170      -0.011068       0.031199       0.036009       0.002021       0.000933      -0.008784       0.020027       0.038345      -0.019057       0.003824       0.015233              1.759698       2.033881       0.098496      -0.369478       1.373210      -0.177614       1.872002          -0.000003
           22              H      15.247996      11.070462      17.955797       0.116586       1.175226 0.85408198E+01  0.83576932E+02                                 1.713202                            1.612827      -0.990629       2.408509                    0.998354       3.260555       8.548628       0.548040       1.142108      -0.743806       0.015996      -0.007899       0.034482       0.038823       0.000791       0.000370      -0.007953       0.008811       0.048098      -0.014561      -0.003545       0.018106              1.757976       1.970402      -0.074127       0.389534       1.351572      -0.119222       1.951954          -0.000003
           23              H      15.313508      12.040715      14.065048       0.110834       1.161421 0.83364852E+01  0.81430467E+02                                 1.721444                            1.608228      -1.007643       2.395651                    0.998119       3.343567       8.880841       0.538963       1.163439      -0.737232       0.017350       0.009198      -0.032829       0.038254       0.002671       0.000214      -0.008445       0.009243       0.044909      -0.015089      -0.002313       0.017402              1.788658       2.031161       0.106878      -0.457835       1.378158      -0.175921       1.956656          -0.000003
           24              H      13.021828      11.854001      13.982312       0.111249       1.184159 0.86737746E+01  0.85154182E+02                                 1.717382                            1.622715      -0.891253       2.450143                    0.998907       3.277625       8.590140       0.548026       1.138433      -0.744862      -0.014180       0.007422      -0.032487       0.036215       0.001487      -0.000187      -0.008640       0.021087       0.038675      -0.019390       0.004151       0.015239              1.746789       1.957270      -0.032248       0.325114       1.376273      -0.144867       1.906824          -0.000005
           25              H      15.565070       1.232937      17.929670       0.115653       1.191949 0.85968883E+01  0.84389967E+02                                 1.737531                            1.623674      -1.022051       2.393650                    0.998161       3.300018       8.708293       0.542587       1.149973      -0.741416      -0.014342      -0.013608       0.033176       0.038620       0.003771      -0.008656       0.003195      -0.006376       0.044951      -0.015233      -0.002575       0.017808              1.800991       1.542829       0.272611      -0.333835       1.874107      -0.346740       1.986036          -0.000001
           26              H      16.338181       3.400380      17.942734       0.110646       1.152508 0.84308994E+01  0.82105024E+02                                 1.678571                            1.593317      -0.881117       2.454948                    0.998977       3.251207       8.459948       0.556991       1.129176      -0.747103      -0.005735       0.017437       0.031722       0.036650       0.006310      -0.009370       0.002855      -0.017640       0.034521      -0.019675       0.005089       0.014585              1.707019       1.410095       0.117853      -0.086425       1.856595       0.358511       1.854367          -0.000001
           27              H      17.380290       3.045077      14.102061       0.112119       1.184014 0.86798609E+01  0.86099353E+02                                 1.779372                            1.669647      -1.055211       2.375844                    0.997204       3.443262       9.377153       0.512686       1.204391      -0.727022       0.014850       0.008529      -0.033081       0.037251       0.005483      -0.005916       0.004343      -0.018289       0.040730      -0.018913       0.003331       0.015582              1.843923       1.629705       0.345805      -0.319783       1.928837      -0.335105       1.973227           0.000001
           28              H      21.037530      15.389407      14.080289       0.118582       1.118901 0.80523392E+01  0.77632520E+02                                 1.655326                            1.564041      -0.923797       2.442253                    0.998894       3.203461       8.332210       0.557672       1.139215      -0.744399       0.003075      -0.019845      -0.035551       0.040831       0.002691      -0.007401       0.003501      -0.006544       0.048468      -0.014486      -0.003864       0.018350              1.703350       1.337193       0.153131       0.019196       1.906327       0.382427       1.866530           0.000002
           29              H      18.051567       4.881352      17.984102       0.112283       1.154011 0.86769470E+01  0.85639912E+02                                 1.721612                            1.650537      -0.950005       2.426145                    0.998506       3.332865       8.909122       0.527086       1.177376      -0.734771       0.000079      -0.016186       0.031271       0.035211       0.006792       0.006008      -0.002668      -0.015620       0.042693      -0.018770       0.003223       0.015548              1.744781       1.468837       0.158947       0.003901       1.841789      -0.350568       1.923719           0.000002
           30              H      18.914894       7.025915      18.023292       0.114151       1.148105 0.85518526E+01  0.84236441E+02                                 1.725374                            1.645885      -0.969448       2.416826                    0.998434       3.339796       8.966284       0.523475       1.187874      -0.731949       0.011097       0.014536       0.035832       0.040229       0.004081       0.006034      -0.001292      -0.007278       0.052815      -0.015379      -0.003403       0.018782              1.773737       1.560269       0.202810       0.310452       1.735988       0.307585       2.024953           0.000002
           31              H      18.045184       7.414597      14.126011       0.117028       1.118585 0.82479344E+01  0.80840150E+02                                 1.723798                            1.637184      -0.908009       2.447674                    0.998911       3.348318       9.087089       0.512794       1.218656      -0.724323      -0.004066       0.022298      -0.032450       0.039582       0.001769       0.007058      -0.005253      -0.005706       0.041751      -0.012937      -0.003943       0.016881              1.779169       1.399816       0.058129      -0.021712       1.888990      -0.383562       2.048701           0.000001
           32              H      17.191502       5.275113      14.097707       0.115963       1.148021 0.85500399E+01  0.84193297E+02                                 1.729227                            1.649278      -0.850805       2.475885                    0.999266       3.299632       8.849974       0.521370       1.193029      -0.731338      -0.015544      -0.011053      -0.031195       0.036564       0.005836       0.008650      -0.002234      -0.011355       0.030757      -0.016228       0.002876       0.013352              1.762187       1.521887       0.206834       0.237254       1.773717       0.219982       1.990957           0.000000
           33              H       5.489114       3.226689       1.778815       0.107344       1.207049 0.83827221E+01  0.81369674E+02                                 1.735524                            1.590742      -0.781753       2.516087                    0.999626       3.138713       8.105224       0.557420       1.131998      -0.748007       0.036151      -0.031938       0.016761       0.051067      -0.019122       0.003764       0.004404       0.003280       0.009077      -0.022043       0.004360       0.017683              1.820338       1.971163      -0.468092       0.364349       1.723978      -0.251929       1.765872          -0.000004
           34              H       9.373540       4.595479      21.319652       0.147280       1.009854 0.70747134E+01  0.65816991E+02                                 1.534903                            1.459652      -0.836530       2.507428                    0.999614       2.937978       7.425781       0.582983       1.129330      -0.748499       0.018218      -0.024886      -0.022538       0.038199      -0.013962      -0.000834       0.005234      -0.000359       0.016775      -0.017189       0.003603       0.013586              1.562587       1.467825      -0.257398      -0.157313       1.518108       0.298349       1.701828          -0.000006
           35              H       2.130812       5.925089       0.226434       0.146733       1.099443 0.80161082E+01  0.78372565E+02                                 1.737111                            1.641029      -1.118395       2.375639                    0.996700       3.297799       9.075283       0.497285       1.259796      -0.715012      -0.028813       0.020329      -0.011469       0.037081      -0.008166       0.008793       0.000640       0.010275       0.004953      -0.012475      -0.001254       0.013730              1.774978       1.735472      -0.429334       0.227418       1.809956      -0.143941       1.779506           0.000001
           36              H       2.824292       6.001771       2.423281       0.098108       1.096494 0.74901198E+01  0.73082531E+02                                 1.818805                            1.641389      -1.217090       2.301330                    0.994880       3.734171      10.779575       0.465388       1.348856      -0.692475      -0.020630       0.029587       0.029970       0.046895      -0.007621       0.000346       0.008289      -0.003283       0.018292      -0.012660       0.000224       0.012436              1.954065       1.578689      -0.343325      -0.270526       1.989596       0.569734       2.293908           0.000001
           37              H       7.654506       8.694907      17.283026       0.121388       1.087672 0.78097781E+01  0.77199988E+02                                 1.826920                            1.692299      -1.307198       2.265946                    0.994064       3.749926      10.987608       0.450589       1.375139      -0.687373       0.011741       0.034686       0.011841       0.038486       0.003838       0.001962       0.004207      -0.010854      -0.012488      -0.005882      -0.004324       0.010206              1.925175       1.598731       0.407983       0.113040       2.473409       0.180570       1.703386           0.000000
           38              H       7.099150       8.441964      15.029571       0.124874       1.062699 0.76757410E+01  0.75729704E+02                                 1.814816                            1.689887      -1.341071       2.252313                    0.993840       3.776346      11.141815       0.444973       1.395168      -0.683244       0.002514       0.030400      -0.023690       0.038622       0.003848      -0.002446      -0.005498      -0.007531       0.003899      -0.006038      -0.003236       0.009274              1.906000       1.504725       0.223259      -0.024895       2.350553      -0.417969       1.862723           0.000000
           39              H       5.282719       2.366620      16.146501       0.132929       1.076712 0.76423367E+01  0.73392117E+02                                 1.678345                            1.574966      -0.865463       2.484755                    0.999473       3.178996       8.502913       0.524005       1.217159      -0.725512      -0.017895      -0.039859      -0.009841       0.044786       0.008355       0.000503      -0.002718      -0.025759      -0.015978      -0.012902      -0.005371       0.018273              1.738036       1.489932       0.328908       0.148036       2.191622       0.222278       1.532555           0.000001
           40              H       5.918579       2.599699      18.384716       0.129974       1.095212 0.77328209E+01  0.73771493E+02                                 1.636741                            1.537557      -0.855927       2.485258                    0.999521       3.089139       7.982174       0.560015       1.146451      -0.743521      -0.006262      -0.035292       0.022900       0.042534       0.007222       0.000535      -0.004984      -0.024188      -0.016204      -0.011969      -0.005762       0.017731              1.679891       1.306088       0.096640       0.021782       1.990092      -0.396337       1.743494           0.000001
           41              H       6.597904       3.512083      11.606930       0.146471       1.006790 0.71261382E+01  0.66436252E+02                                 1.532311                            1.465617      -0.878100       2.487478                    0.999376       2.954421       7.482884       0.581216       1.130363      -0.748094       0.022940      -0.025513       0.016188       0.037937      -0.014271       0.007009       0.002237      -0.003432       0.006361      -0.017746       0.003588       0.014158              1.551630       1.547169      -0.318749       0.189594       1.507649      -0.170081       1.600070          -0.000005
           42              H       6.185995       3.338993       9.355652       0.105151       1.224119 0.84735663E+01  0.82666042E+02                                 1.763266                            1.606430      -0.843712       2.483383                    0.999390       3.206926       8.365721       0.549739       1.142059      -0.744615       0.025989      -0.034154      -0.025251       0.049795      -0.018029       0.004115       0.006271      -0.003071       0.001188      -0.020798       0.002695       0.018103              1.863084       1.671948      -0.354783      -0.348847       1.836607       0.449539       2.080697          -0.000003
           43              H      18.674291       6.149853       9.540718       0.105998       1.176782 0.81281194E+01  0.79906213E+02                                 1.822925                            1.650155      -1.060705       2.381500                    0.996924       3.504113       9.734072       0.495935       1.256292      -0.714057      -0.033574       0.029662      -0.021043       0.049496      -0.013704       0.001285       0.003459       0.006265       0.013990      -0.016959       0.005039       0.011921              1.946201       1.856347      -0.426535       0.497937       1.873364      -0.395195       2.108893           0.000001
           44              H      19.021537       6.403675      11.807238       0.147871       0.972254 0.69104408E+01  0.65338037E+02                                 1.625808                            1.543181      -0.863242       2.497897                    0.999438       3.184501       8.720667       0.501287       1.292287      -0.707904      -0.020766       0.025851       0.017399       0.037446      -0.014497      -0.000565       0.004332       0.004514       0.007787      -0.016427       0.002130       0.014297              1.664972       1.475815      -0.260340      -0.196550       1.648177       0.295902       1.870923           0.000001
           45              H      15.484927       4.314229       4.030093       0.115540       1.126928 0.81379584E+01  0.79081650E+02                                 1.697345                            1.597749      -0.912660       2.444359                    0.999017       3.286444       8.731070       0.535813       1.176340      -0.734571       0.018784      -0.008594      -0.033404       0.039275      -0.001135      -0.001483       0.007601       0.008500       0.045097      -0.013821      -0.003362       0.017183              1.758896       1.930235      -0.035199      -0.421682       1.421410       0.123136       1.925043           0.000002
           46              H      13.191127       4.175939       3.977839       0.112045       1.153993 0.84009738E+01  0.81713286E+02                                 1.676345                            1.587177      -0.903890       2.445131                    0.998799       3.252285       8.448236       0.560003       1.124481      -0.748134      -0.013236      -0.010508      -0.031899       0.036099       0.001242      -0.001642       0.008668       0.018938       0.038322      -0.018401       0.003079       0.015322              1.708254       1.890096       0.095001       0.281545       1.394661       0.189298       1.840005           0.000000
           47              H      13.038404       5.345975       7.801094       0.112239       1.177324 0.85829547E+01  0.84006109E+02                                 1.708465                            1.612511      -0.887774       2.453757                    0.998951       3.256989       8.511463       0.550848       1.136056      -0.745561      -0.016468       0.011051       0.030785       0.036620      -0.000501       0.000005       0.011019       0.019536       0.033012      -0.019289       0.004273       0.015016              1.742907       1.982584      -0.047515      -0.364048       1.385555       0.170786       1.860581          -0.000004
           48              H      15.347628       5.405290       7.864234       0.116172       1.152193 0.83406797E+01  0.81346293E+02                                 1.706700                            1.606321      -0.932206       2.436234                    0.998780       3.269194       8.629622       0.541347       1.160097      -0.738990       0.016139       0.009643       0.035697       0.040346       0.000877       0.000375       0.009410       0.008136       0.045632      -0.014687      -0.003508       0.018195              1.761319       1.902228       0.176088       0.365164       1.444459       0.180485       1.937269           0.000001
           49              H      11.145891       5.084256       3.908167       0.111286       1.179520 0.85530773E+01  0.83679555E+02                                 1.713741                            1.611389      -0.909382       2.443939                    0.998762       3.264879       8.543282       0.549920       1.138438      -0.744826       0.014170       0.011068      -0.031199       0.036009       0.002021       0.000933      -0.008784       0.020027       0.038345      -0.019057       0.003824       0.015233              1.759698       2.033882       0.098496      -0.369478       1.373210      -0.177614       1.872002          -0.000003
           50              H       8.871578       4.885363       3.816723       0.116586       1.175228 0.85408384E+01  0.83577155E+02                                 1.713203                            1.612828      -0.990631       2.408507                    0.998354       3.260559       8.548639       0.548040       1.142107      -0.743806      -0.015996       0.007899      -0.034482       0.038823       0.000791       0.000370      -0.007953       0.008811       0.048099      -0.014561      -0.003545       0.018106              1.757977       1.970404      -0.074126       0.389534       1.351573      -0.119222       1.951955          -0.000003
           51              H       8.806066       3.915110       7.707472       0.110834       1.161415 0.83364369E+01  0.81429867E+02                                 1.721438                            1.608223      -1.007636       2.395655                    0.998119       3.343558       8.880806       0.538964       1.163438      -0.737232      -0.017350      -0.009199       0.032829       0.038254       0.002671       0.000214      -0.008445       0.009244       0.044908      -0.015090      -0.002312       0.017401              1.788651       2.031152       0.106876      -0.457833       1.378154      -0.175920       1.956648          -0.000003
           52              H      11.097746       4.101824       7.790208       0.111249       1.184160 0.86737805E+01  0.85154256E+02                                 1.717383                            1.622715      -0.891253       2.450143                    0.998907       3.277626       8.590144       0.548025       1.138433      -0.744862       0.014180      -0.007422       0.032487       0.036215       0.001487      -0.000187      -0.008640       0.021087       0.038675      -0.019390       0.004151       0.015239              1.746789       1.957270      -0.032248       0.325113       1.376274      -0.144867       1.906824          -0.000005
           53              H       4.060420       0.230818       3.842850       0.115652       1.191959 0.85969798E+01  0.84391114E+02                                 1.737542                            1.623684      -1.022065       2.393643                    0.998161       3.300035       8.708359       0.542584       1.149975      -0.741416       0.014342       0.013608      -0.033176       0.038620       0.003771      -0.008656       0.003195      -0.006376       0.044952      -0.015233      -0.002576       0.017809              1.801003       1.542839       0.272614      -0.333839       1.874121      -0.346745       1.986049          -0.000001
           54              H       7.781393      12.555445       3.829786       0.110645       1.152512 0.84309454E+01  0.82105590E+02                                 1.678576                            1.593322      -0.881119       2.454946                    0.998977       3.251216       8.459979       0.556991       1.129177      -0.747103       0.005735      -0.017437      -0.031722       0.036650       0.006310      -0.009370       0.002855      -0.017640       0.034521      -0.019675       0.005089       0.014586              1.707023       1.410098       0.117853      -0.086426       1.856599       0.358512       1.854371          -0.000001
           55              H       6.739284      12.910748       7.670459       0.112118       1.184018 0.86798952E+01  0.86099782E+02                                 1.779376                            1.669650      -1.055212       2.375843                    0.997204       3.443269       9.377178       0.512685       1.204391      -0.727022      -0.014850      -0.008529       0.033081       0.037251       0.005483      -0.005916       0.004343      -0.018289       0.040730      -0.018913       0.003331       0.015582              1.843927       1.629708       0.345806      -0.319784       1.928840      -0.335106       1.973232           0.000001
           56              H       3.082044       0.566418       7.692231       0.118582       1.118914 0.80524578E+01  0.77633967E+02                                 1.655340                            1.564054      -0.923810       2.442246                    0.998894       3.203481       8.332285       0.557669       1.139216      -0.744399      -0.003075       0.019845       0.035550       0.040830       0.002691      -0.007401       0.003501      -0.006543       0.048470      -0.014485      -0.003865       0.018350              1.703364       1.337202       0.153132       0.019196       1.906342       0.382432       1.866548           0.000002
           57              H       6.068007      11.074473       3.788418       0.112284       1.154009 0.86769221E+01  0.85639612E+02                                 1.721610                            1.650536      -0.950005       2.426146                    0.998506       3.332860       8.909108       0.527086       1.177376      -0.734771      -0.000079       0.016186      -0.031271       0.035211       0.006792       0.006008      -0.002668      -0.015620       0.042693      -0.018770       0.003222       0.015548              1.744780       1.468835       0.158947       0.003901       1.841787      -0.350568       1.923717           0.000002
           58              H       5.204680       8.929910       3.749228       0.114151       1.148100 0.85518007E+01  0.84235789E+02                                 1.725368                            1.645880      -0.969439       2.416830                    0.998434       3.339786       8.966245       0.523476       1.187873      -0.731949      -0.011097      -0.014536      -0.035833       0.040229       0.004081       0.006034      -0.001292      -0.007278       0.052815      -0.015379      -0.003403       0.018782              1.773730       1.560264       0.202809       0.310450       1.735981       0.307582       2.024946           0.000002
           59              H       6.074390       8.541228       7.646509       0.117028       1.118581 0.82478949E+01  0.80839654E+02                                 1.723793                            1.637180      -0.907996       2.447680                    0.998911       3.348309       9.087054       0.512795       1.218656      -0.724323       0.004066      -0.022298       0.032450       0.039582       0.001769       0.007058      -0.005253      -0.005707       0.041750      -0.012938      -0.003942       0.016880              1.779164       1.399813       0.058129      -0.021712       1.888985      -0.383560       2.048693           0.000001
           60              H       6.928072      10.680712       7.674813       0.115963       1.148020 0.85500259E+01  0.84193129E+02                                 1.729226                            1.649278      -0.850805       2.475886                    0.999266       3.299629       8.849966       0.521369       1.193030      -0.731338       0.015544       0.011053       0.031195       0.036564       0.005836       0.008650      -0.002234      -0.011355       0.030757      -0.016227       0.002876       0.013352              1.762186       1.521886       0.206834       0.237253       1.773716       0.219982       1.990956           0.000000
           61              C      19.310190      12.180998      20.312019       0.112397      26.940897 0.30264234E+03  0.64834695E+04                                 7.810184                            5.792855       0.367592       2.146188                    0.999851      24.871186      67.718168       0.687609       0.415802      -1.067164       0.038602      -0.024980      -0.016317       0.048789       0.002810      -0.005349      -0.004342      -0.000050      -0.080471      -0.027901       0.010614       0.017288              9.559439       7.185553      -2.307836       2.115153       6.637201       0.787298      14.855562          -0.000002
           62              C      19.656454      12.252046      21.646893      -0.208559      34.746929 0.42577282E+03  0.99230292E+04                                 9.196049                            6.845991       0.190474       2.035767                    0.999637      29.228823      82.711817       0.636669       0.412787      -1.070274      -0.007086       0.026977      -0.012987       0.030767      -0.001964      -0.023632       0.010198      -0.017589      -0.001675      -0.029208       0.004402       0.024805             11.425717       8.896148      -2.640713       4.033931       7.260441       0.093706      18.120563          -0.000005
           63              C      16.224950       9.989488       0.329201       0.256371      36.320880 0.37076222E+03  0.83742854E+04                                 9.848100                            6.581990      -0.259401       1.932933                    0.998399      25.252500      71.096477       0.618876       0.438178      -1.051011       0.022530       0.009479       0.068844       0.073054       0.005399       0.018963      -0.000259       0.011865       0.134776      -0.031349      -0.018975       0.050325             14.160821       8.736819      -1.977553       5.086165       8.255713       2.060143      25.489931           0.000001
           64              C      21.304362      10.585641      21.248673      -0.210098      36.585324 0.43309735E+03  0.10183250E+05                                 9.628044                            6.958922       0.098395       2.010094                    0.999138      29.622132      85.460623       0.621263       0.419305      -1.061235       0.013483      -0.014740      -0.023198       0.030614       0.016620       0.013969      -0.013585       0.026918      -0.071342      -0.036707       0.002523       0.034184             12.524915       7.374911      -2.206701       2.261437       8.546797       2.823312      21.653035           0.000003
           65              C      20.886033      10.554023      19.931218       0.125353      28.801578 0.31930627E+03  0.69719665E+04                                 8.344720                            6.049067       0.100167       2.062980                    0.999393      25.311122      70.869598       0.652766       0.429735      -1.052452      -0.027583       0.037137       0.007578       0.046877       0.026199      -0.015323      -0.004722      -0.001756      -0.085042      -0.033761      -0.009427       0.043188             10.647388       7.081306      -2.347150       2.307618       7.625473       1.467041      17.235385           0.000002
           66              C      17.211106      11.329240       2.091904       0.456575      27.839173 0.28677644E+03  0.60803891E+04                                 8.284665                            5.882385       0.044998       2.064886                    0.999475      22.768509      62.305998       0.638445       0.452475      -1.041592      -0.012061      -0.008687      -0.045022       0.047412      -0.037958      -0.018572       0.031839       0.091327      -0.153676      -0.071248      -0.019562       0.090810             10.586968       5.801636       1.921830       3.561063       9.396510       0.836658      16.562759           0.000001
           67              C      17.605395      11.460935       3.509730      -0.063292      40.451146 0.44750596E+03  0.10512501E+05                                10.106778                            6.988853       0.006848       1.997310                    0.999430      27.735408      77.641652       0.637022       0.409302      -1.077407       0.015307       0.011512       0.023812       0.030559      -0.009436      -0.009296      -0.004802       0.017782       0.002312      -0.017297       0.001327       0.015971             13.181287       7.035242       2.529902       4.564043      12.485920       1.175553      20.022699          -0.000001
           68              C      17.429089      10.362633       4.389993       0.026271      37.684565 0.43342750E+03  0.10165556E+05                                 9.811465                            7.012222      -0.230614       1.925325                    0.999078      27.587972      78.796714       0.613854       0.425428      -1.060245       0.003766      -0.003462       0.009092       0.010432      -0.000034      -0.010495      -0.003401      -0.005737      -0.060878      -0.024115       0.010433       0.013682             12.533716       6.657281       2.433274       3.621011      12.878027       0.159140      18.065839          -0.000001
           69              C      16.942087       9.118328       3.932770      -0.070781      40.668686 0.45012396E+03  0.10603222E+05                                10.180922                            7.026055       0.038738       2.009161                    0.999414      27.833397      78.355922       0.632234       0.411265      -1.074719       0.012436      -0.003363       0.027138       0.030041      -0.007826      -0.002133       0.010304       0.020659      -0.026705      -0.018207      -0.000355       0.018563             13.412480       6.773806       2.144520       3.747320      12.847012      -0.890101      20.616621          -0.000000
           70              C      16.554914       8.954979       2.509718       0.456173      27.703089 0.28752711E+03  0.61066448E+04                                 8.276636                            5.901686       0.120793       2.088589                    0.999558      22.845548      62.782946       0.634859       0.454260      -1.039484      -0.015300      -0.003340      -0.044578       0.047249      -0.035465      -0.035965      -0.015190       0.113267      -0.095517      -0.069773      -0.020777       0.090550             10.630704       5.303738       1.033337       3.028549       9.693190      -0.647100      16.895183           0.000001
           71              C      16.789846       8.075506       4.797575      -0.048599      32.720382 0.41538645E+03  0.97361599E+04                                 9.185591                            7.001636      -0.258021       1.913978                    0.998183      28.769179      84.867610       0.590463       0.442566      -1.039397       0.018842       0.009057       0.020039       0.028959      -0.025602      -0.010428       0.008333       0.068626      -0.085666      -0.034109      -0.024779       0.058888             10.963627       6.149279       1.988477       1.964302      12.074850      -1.505924      14.666753           0.000000
           72              C      17.124482       8.229190       6.156615      -0.058394      32.958125 0.41953230E+03  0.98779162E+04                                 9.296066                            7.085368      -0.354442       1.885363                    0.997331      29.033808      86.416330       0.579716       0.448736      -1.033694       0.009244      -0.002134      -0.029259       0.030758      -0.032731      -0.016641       0.001945       0.065482      -0.057435      -0.038019      -0.021174       0.059194             11.163242       6.755872       3.018040       2.547980      13.175025       1.449448      13.558829           0.000000
           73              C      17.594636       9.406352       6.613185      -0.056077      39.093756 0.45526945E+03  0.10780984E+05                                10.004792                            7.117032      -0.080324       1.971718                    0.999194      28.014447      79.700262       0.619949       0.417216      -1.068281      -0.004043      -0.011814      -0.026833       0.029596      -0.013656      -0.008815      -0.006963       0.014645      -0.005806      -0.020582       0.003122       0.017461             12.912419       6.912211       3.101144       3.264132      13.749649       1.851123      18.075398          -0.000000
           74              C      17.783374      10.515457       5.742720       0.029121      37.131340 0.43441961E+03  0.10223699E+05                                 9.802562                            7.076515      -0.343498       1.891229                    0.998844      27.798161      80.275471       0.602070       0.432276      -1.053020       0.003663      -0.003510      -0.009248       0.010548      -0.000021      -0.004743      -0.005054       0.002388      -0.062171      -0.022205       0.009774       0.012431             12.495775       6.757828       2.750414       3.217676      13.264399       0.474422      17.465097          -0.000001
           75              C      18.300325      11.726716       6.193411      -0.056062      38.729104 0.45957977E+03  0.10915273E+05                                 9.946538                            7.171206      -0.194260       1.934412                    0.998968      28.190944      80.478683       0.614579       0.419619      -1.066108       0.004001       0.003768      -0.031837       0.032308      -0.005256      -0.003737       0.005389       0.017434      -0.014909      -0.011138      -0.002922       0.014060             12.555467       6.590833       2.276960       2.979339      12.622639      -0.278318      18.452928          -0.000001
           76              C      18.477176      12.787838       5.322728      -0.064062      31.287580 0.40573240E+03  0.93938373E+04                                 8.733747                            6.812645      -0.005912       1.988802                    0.999376      28.290423      81.228952       0.616708       0.428966      -1.054263       0.001167      -0.008608      -0.020447       0.022216      -0.005162      -0.011305      -0.003216       0.003694      -0.075446      -0.028654       0.009157       0.019497             10.065569       5.895651       1.655864       2.198614      10.917513      -0.907327      13.383544           0.000000
           77              C      18.104836      12.638942       3.972396      -0.069715      31.209940 0.38873093E+03  0.88891547E+04                                 8.641421                            6.616755       0.096243       2.019321                    0.999660      28.017276      79.500526       0.634195       0.422350      -1.060184       0.008273      -0.003866       0.021611       0.023461      -0.005920      -0.012612      -0.006023       0.013687      -0.074651      -0.029769       0.006111       0.023658             10.014102       5.942522       2.087495       2.887340      10.892198       1.116584      13.207585           0.000000
           78              C      18.686598      11.890191       7.609713       0.444099      27.698245 0.30803074E+03  0.66783523E+04                                 8.361019                            6.174215      -0.064493       2.023538                    0.999403      23.556242      66.135093       0.608737       0.464088      -1.030437       0.013323      -0.000062       0.044957       0.046889      -0.035925      -0.034174      -0.012170       0.085393      -0.076511      -0.061134      -0.015414       0.076549             10.387889       5.523378       1.804089       1.916316       9.695620      -0.459612      15.944669           0.000000
           79              C      17.961366       9.556383       8.058010       0.455139      27.163616 0.29853198E+03  0.64238380E+04                                 8.265359                            6.086563      -0.061555       2.029270                    0.999294      23.293880      65.216010       0.611671       0.465355      -1.029428       0.013507       0.002979       0.043666       0.045804      -0.038040      -0.014642       0.029526       0.078671      -0.152609      -0.067510      -0.017266       0.084775             10.352408       5.545515       2.102666       2.409388      10.074234       1.284648      15.437474           0.000000
           80              C      18.812059      10.950060       9.842485       0.254737      35.274322 0.37126934E+03  0.84033715E+04                                 9.709061                            6.616250      -0.244675       1.937211                    0.998570      25.416288      72.045494       0.612034       0.442146      -1.046802      -0.013002      -0.008746      -0.070893       0.072604       0.006040       0.013377       0.006940       0.002029       0.140697      -0.029762      -0.020473       0.050235             13.623358       7.432418      -1.815962       2.902740       8.123934       2.381397      25.313722           0.000001
           81              C      18.147296      11.887286      10.571429      -0.208383      34.753463 0.41523996E+03  0.96193410E+04                                 9.194246                            6.748547       0.193429       2.038907                    0.999686      29.032480      81.970095       0.642846       0.411294      -1.070998      -0.000781       0.030738       0.014105       0.033829       0.002521       0.017019      -0.013613       0.004099      -0.069069      -0.033980       0.012861       0.021119             11.571988       6.792210      -2.130193       0.618337       7.825064       2.706348      20.098689          -0.000002
           82              C      18.414244      11.998107      11.915882       0.117827      26.790122 0.29620247E+03  0.63173611E+04                                 7.805965                            5.739072       0.322032       2.133296                    0.999838      24.738651      67.412521       0.688705       0.416990      -1.065410       0.033288      -0.031541      -0.000449       0.045860       0.011051      -0.014485      -0.005953      -0.013043      -0.083943      -0.033218       0.003589       0.029629              9.635754       6.496868      -2.108029       1.081264       6.646985       1.266584      15.763408          -0.000001
           83              C      19.984379      10.346531      11.805060       0.115287      28.264963 0.31108227E+03  0.67354207E+04                                 8.185179                            5.937286       0.233193       2.106840                    0.999534      25.111961      69.583152       0.665709       0.424944      -1.057413      -0.034938       0.029364       0.005661       0.045989       0.012286      -0.007297      -0.007400       0.007219      -0.095800      -0.033689       0.003223       0.030466             10.395338       6.626957      -2.156176       2.068057       7.246339       0.808531      17.312717           0.000003
           84              C      19.770837      10.174619      10.450810      -0.204272      35.608894 0.43352520E+03  0.10167052E+05                                 9.398671                            6.919329       0.250647       2.060647                    0.999587      29.212235      83.396009       0.630639       0.414138      -1.067542       0.014053      -0.018554       0.016664       0.028625       0.000422      -0.021743       0.005844      -0.005669      -0.026203      -0.026640       0.006990       0.019650             12.050308       7.588670      -2.151981       3.109137       7.479682       0.380340      21.082571           0.000003
           85              C       6.965421      11.113004      15.777674       0.591343      23.775163 0.25398169E+03  0.52983439E+04                                 7.767825                            5.709584      -0.131336       2.015201                    0.999277      22.670750      64.443068       0.610001       0.481324      -1.011234      -0.063840       0.013422      -0.001675       0.065258       0.006195      -0.001209      -0.014909      -0.175256      -0.092183      -0.072495      -0.032363       0.104858              9.906545      16.197972       0.140774       0.493646       5.291991       0.560161       8.229671           0.000001
           86              C       8.456619      11.115917      15.821002      -0.031861      38.599419 0.43512509E+03  0.10162059E+05                                 9.975166                            6.927236       0.027617       2.016892                    0.999369      27.175553      76.141845       0.634164       0.413559      -1.073371       0.046502       0.012661      -0.002184       0.048245      -0.003112      -0.002224      -0.004218      -0.016167       0.008722      -0.010792       0.001304       0.009489             13.607046      25.479319       1.318849      -0.025429       6.211945       1.128526       9.129872           0.000001
           87              C       9.121473      11.457742      16.971462      -0.098379      34.549055 0.41257513E+03  0.95894715E+04                                 9.303947                            6.808077       0.042915       1.985300                    0.999675      29.068246      83.544467       0.625514       0.421286      -1.059347       0.020290       0.002473      -0.018236       0.027393      -0.009881      -0.016385       0.003746      -0.025090       0.060821      -0.030306       0.002625       0.027681             11.877534      21.081986       1.691355       0.315970       5.852127       1.105958       8.698489           0.000003
           88              C      10.503826      11.532602      17.004991      -0.155633      36.752143 0.43175932E+03  0.10132004E+05                                 9.650499                            6.923739       0.070424       1.987311                    0.999677      29.712089      85.307905       0.626876       0.416362      -1.064357      -0.026043      -0.002977      -0.008723       0.027625       0.001358       0.019426       0.012520       0.008337       0.087881      -0.023555      -0.016166       0.039720             12.682067      23.568215       0.909920      -1.649920       5.744087       1.031898       8.733899           0.000000
           89              C      11.268928      11.244180      15.877175       0.077299      41.868313 0.41683708E+03  0.96520760E+04                                10.668387                            6.843773      -0.159565       1.956603                    0.999292      26.680086      74.967791       0.627763       0.421363      -1.066035      -0.008795       0.002560      -0.001962       0.009367      -0.000857       0.000846      -0.013672       0.032550      -0.001904      -0.023971       0.007232       0.016739             16.365099      33.466430       1.802303      -0.319981       6.265908       1.100318       9.362960          -0.000001
           90              C      10.595335      10.846634      14.727803      -0.154813      36.443316 0.43218216E+03  0.10151733E+05                                 9.606458                            6.938850       0.072492       1.987611                    0.999696      29.790586      85.776593       0.624156       0.417772      -1.062690      -0.025206       0.003207       0.006292       0.026177      -0.004227      -0.022066       0.015832       0.017024       0.078195      -0.026732      -0.014945       0.041677             12.408828      22.822043       1.677933       0.971357       5.728157       1.280892       8.676283          -0.000004
           91              C       9.205033      10.797903      14.692750      -0.103070      35.224747 0.42274838E+03  0.98828371E+04                                 9.428088                            6.897759       0.056150       1.987170                    0.999695      29.280300      84.310565       0.620785       0.422051      -1.059199       0.019407       0.014506       0.015635       0.028836       0.000583       0.016274       0.010336      -0.025389       0.077793      -0.030551      -0.003094       0.033646             11.995820      21.452085       1.233519      -0.777979       5.751550       1.031161       8.783823           0.000001
           92              C      12.745350      11.351767      15.916801       0.075643      42.111921 0.41692452E+03  0.96592241E+04                                10.722403                            6.853389      -0.161426       1.956694                    0.999364      26.696883      75.152163       0.625802       0.422459      -1.064833       0.008245       0.000571       0.000065       0.008265       0.001510       0.000519       0.013669       0.038861      -0.014076      -0.025916       0.004031       0.021886             16.543648      33.920062       1.456839      -0.281865       6.100517      -1.000290       9.610365          -0.000001
           93              C      13.441943      11.113133      17.098831      -0.151128      36.975472 0.42599412E+03  0.99832469E+04                                 9.735830                            6.914439       0.081910       1.993117                    0.999707      29.720652      85.837463       0.621007       0.420864      -1.059365       0.026405       0.001123      -0.009053       0.027936       0.000794      -0.020130      -0.016078       0.011663       0.083833      -0.026837      -0.013855       0.040692             12.910340      24.392592       0.409128       1.159411       5.423217      -0.950892       8.915210          -0.000006
           94              C      14.804853      11.228063      17.152827      -0.102382      35.802120 0.41353752E+03  0.96254050E+04                                 9.549368                            6.833645      -0.048745       1.954222                    0.999642      29.282839      84.448628       0.621414       0.423469      -1.057104      -0.016083      -0.002202      -0.019561       0.025419      -0.006514       0.014489      -0.007074      -0.025740       0.077639      -0.030296      -0.001643       0.031940             12.552245      23.414327       0.687652      -0.690584       5.325182      -0.921936       8.917227          -0.000005
           95              C      15.531557      11.576973      16.024575      -0.024961      40.962819 0.43589885E+03  0.10170994E+05                                10.368263                            6.909592      -0.001313       2.004765                    0.999328      27.154036      75.714792       0.639114       0.410724      -1.076662      -0.045860      -0.007277      -0.002383       0.046495       0.000322       0.000594      -0.000373      -0.009990       0.011724      -0.006993       0.002928       0.004065             15.162588      30.100589       0.122243      -0.061323       5.762722      -1.039686       9.624452          -0.000002
           96              C      14.842245      11.808586      14.832965      -0.104427      36.295128 0.42638543E+03  0.99985746E+04                                 9.638979                            6.940634      -0.034036       1.955025                    0.999647      29.542549      85.457164       0.616514       0.423669      -1.057198      -0.018160      -0.006421       0.015709       0.024855       0.000940      -0.017317      -0.011326      -0.014910       0.072426      -0.025979      -0.007396       0.033375             12.600955      23.213279       0.151315       0.320467       5.426806      -1.084174       9.162779          -0.000006
           97              C      13.468407      11.696935      14.782452      -0.153411      37.136734 0.43044328E+03  0.10115151E+05                                 9.772446                            6.953820       0.076607       1.990159                    0.999687      29.843193      86.348440       0.618710       0.421272      -1.058962       0.024287      -0.001084       0.008106       0.025627      -0.002158       0.019645      -0.011821       0.014633       0.093957      -0.025766      -0.015780       0.041546             13.000145      24.371078       1.049831      -1.537499       5.582313      -1.138451       9.047045          -0.000007
           98              C      17.028073      11.637770      16.070950       0.598936      25.245040 0.25417944E+03  0.52879823E+04                                 8.054269                            5.675574      -0.077486       2.030847                    0.999555      22.441610      63.097632       0.619507       0.475237      -1.017434       0.064234       0.003930       0.005018       0.064550       0.002845      -0.000245       0.018810      -0.187087      -0.100437      -0.076854      -0.035891       0.112744             10.941266      19.615600      -0.039213       0.097827       4.807283      -0.616736       8.400915          -0.000001
           99              C      20.044456      13.889864      16.002367       0.597937      25.826579 0.25680976E+03  0.53533851E+04                                 8.186017                            5.703303      -0.073136       2.031940                    0.999541      22.447100      63.057271       0.618609       0.474977      -1.018160      -0.018778      -0.061342      -0.000232       0.064153      -0.044218       0.018168      -0.006338       0.163846      -0.100340      -0.076441      -0.035897       0.112338             11.413446       6.237506       4.514884      -0.554522      19.666303       0.093099       8.336531          -0.000000
          100              C      20.489812      15.323150      16.011293      -0.019047      40.888090 0.42428037E+03  0.98352925E+04                                10.362606                            6.814823      -0.008324       2.004588                    0.999341      26.955351      74.965801       0.643701       0.410476      -1.076602       0.017825       0.040533       0.002273       0.044337      -0.004389       0.000778      -0.001042       0.014837       0.009477      -0.010247       0.002950       0.007297             15.472850       8.226990       7.368446      -1.187129      28.563339       0.151960       9.628220          -0.000000
          101              C      15.930149       1.595359      17.155439      -0.104064      35.649806 0.41584681E+03  0.96891989E+04                                 9.503372                            6.841088      -0.044614       1.954006                    0.999643      29.354251      84.600295       0.622878       0.422035      -1.058376       0.012142       0.017526      -0.018270       0.028078      -0.003949      -0.013441      -0.012271       0.013545       0.065915      -0.024446      -0.005285       0.029731             12.336176       7.266905       5.236879      -1.167341      20.730701       0.690183       9.010923          -0.000002
          102              C      16.402642       2.895999      17.163713      -0.158626      37.036375 0.43363061E+03  0.10198935E+05                                 9.717205                            6.959347       0.088394       1.991173                    0.999716      29.898946      86.272816       0.621760       0.418840      -1.061528      -0.010690      -0.023953      -0.009894       0.028034       0.000507      -0.005854       0.025913      -0.017931       0.085646      -0.025335      -0.017602       0.042938             12.723435       8.326144       6.367399      -1.982493      20.818070      -1.139743       9.026091          -0.000003
          103              C      16.971442       3.462491      16.031977       0.068345      39.720890 0.42025335E+03  0.97592503E+04                                10.299138                            6.881922      -0.105535       1.974108                    0.999402      26.807823      75.642462       0.624110       0.422610      -1.064353      -0.005376      -0.006655       0.001456       0.008678       0.009909       0.008102      -0.002551      -0.035148      -0.011675      -0.022169       0.000041       0.022128             15.076731       9.679219       8.819107      -1.384779      26.234874      -0.236560       9.316101           0.000000
          104              C      17.014770       2.688743      14.878469      -0.147151      37.273722 0.44094982E+03  0.10436170E+05                                 9.840040                            7.069484       0.020464       1.974993                    0.999557      29.946509      87.269401       0.608887       0.425028      -1.055454      -0.003760      -0.030617       0.008050       0.031880      -0.003287      -0.018361      -0.010695      -0.001913       0.079708      -0.025352      -0.009921       0.035273             13.075964       8.258664       6.628935      -0.868027      21.871403       0.796040       9.097826           0.000001
          105              C      16.520333       1.391651      14.866930      -0.095811      35.693113 0.40880055E+03  0.94763511E+04                                 9.527572                            6.782466       0.009676       1.977092                    0.999658      28.929931      82.933385       0.626154       0.421983      -1.059309       0.010922       0.017041       0.012465       0.023771      -0.012020      -0.005904       0.017542       0.015807       0.062788      -0.028498      -0.002152       0.030649             12.758035       7.899089       6.550105      -1.231884      21.465487      -0.765845       8.909530           0.000002
          106              C      17.526043       4.842508      16.046130       0.083127      37.903481 0.42031072E+03  0.97740483E+04                                10.030906                            6.917465      -0.179776       1.952471                    0.999307      26.789965      75.977149       0.616946       0.426928      -1.060225      -0.005114       0.011467      -0.002047       0.012722       0.005360      -0.012958       0.005774      -0.023309      -0.005752      -0.021727       0.007058       0.014670             14.247789       9.078976       7.856331       0.764337      24.186683      -0.598225       9.477710          -0.000000
          107              C      18.048055       5.388967      17.205298      -0.159560      33.613170 0.44749255E+03  0.10636306E+05                                 9.174572                            7.128202      -0.035592       1.954527                    0.999168      30.251207      88.514480       0.605195       0.425800      -1.054359       0.000654       0.029828      -0.002732       0.029960      -0.001210      -0.002113      -0.020925       0.002366       0.065724      -0.022407      -0.009500       0.031907             11.155676       7.731064       5.176747       1.411793      16.883774       0.920418       8.852191           0.000001
          108              C      18.568443       6.680345      17.233167      -0.104714      32.060394 0.43418480E+03  0.10251556E+05                                 8.917450                            7.055511      -0.102771       1.937325                    0.999511      29.752679      87.020167       0.603361       0.429946      -1.050868      -0.022379      -0.010136      -0.012140       0.027403      -0.010686       0.006165       0.015131       0.020257       0.068036      -0.031031       0.003381       0.027651             10.635431       6.870473       3.858251       0.987655      16.078763      -0.662672       8.957058           0.000002
          109              C      18.569406       7.450233      16.078788      -0.031191      36.847482 0.45687763E+03  0.10819628E+05                                 9.714106                            7.141606      -0.057302       1.985072                    0.999252      27.666598      78.499677       0.617832       0.418623      -1.068268      -0.030867      -0.039380       0.002712       0.050108      -0.007289       0.000845       0.000284       0.008565       0.014231      -0.010854       0.004544       0.006310             12.655988       7.158922       4.777367       1.177061      21.145441      -0.057183       9.663601           0.000001
          110              C      18.048145       6.907490      14.905903      -0.109676      32.458833 0.43330835E+03  0.10217889E+05                                 8.964591                            7.021848      -0.016266       1.964282                    0.999680      29.680805      86.538759       0.608702       0.426714      -1.053657      -0.021001      -0.010630       0.024519       0.033988      -0.014723      -0.000893      -0.018251       0.011476       0.043809      -0.028994       0.003866       0.025128             10.790534       6.813852       4.008332       1.078353      16.185825       0.447592       9.371924           0.000001
          111              C      17.534711       5.622655      14.889138      -0.160373      33.605158 0.44226474E+03  0.10477270E+05                                 9.164239                            7.076647       0.068704       1.989776                    0.999454      30.091365      87.793105       0.608886       0.424623      -1.055485      -0.003481       0.024224       0.010213       0.026518      -0.006201       0.015552       0.020169       0.003378       0.052514      -0.029098      -0.002326       0.031424             11.225273       7.020593       4.450977       0.291248      17.395928      -1.661388       9.259298          -0.000000
          112              C      19.077563       8.869885      16.091852       0.590806      23.048556 0.25543630E+03  0.53395477E+04                                 7.609791                            5.733792      -0.128446       2.013529                    0.999337      22.791385      64.980891       0.607088       0.482650      -1.009925       0.009853       0.065229       0.001360       0.065983      -0.043136      -0.016219       0.003906       0.143731      -0.087581      -0.069229      -0.031328       0.100557              9.549754       5.534063       2.698487       0.860201      14.771215       0.151760       8.343985           0.000001
          113              C       4.809384       3.774827       1.460501       0.112397      26.940907 0.30264235E+03  0.64834705E+04                                 7.810189                            5.792857       0.367586       2.146187                    0.999851      24.871188      67.718197       0.687608       0.415803      -1.067164      -0.038602       0.024980       0.016318       0.048789       0.002810      -0.005349      -0.004342      -0.000050      -0.080471      -0.027902       0.010614       0.017288              9.559447       7.185558      -2.307838       2.115155       6.637207       0.787298      14.855578          -0.000002
          114              C       4.463120       3.703779       0.125627      -0.208559      34.746939 0.42577289E+03  0.99230315E+04                                 9.196052                            6.845991       0.190475       2.035768                    0.999637      29.228825      82.711831       0.636669       0.412787      -1.070274       0.007086      -0.026977       0.012987       0.030767      -0.001964      -0.023632       0.010198      -0.017589      -0.001675      -0.029208       0.004403       0.024805             11.425724       8.896150      -2.640714       4.033934       7.260443       0.093705      18.120578          -0.000005
          115              C       7.894624       5.966337      21.443319       0.256371      36.320883 0.37076220E+03  0.83742851E+04                                 9.848101                            6.581990      -0.259401       1.932933                    0.998399      25.252500      71.096482       0.618876       0.438178      -1.051011      -0.022530      -0.009479      -0.068844       0.073054       0.005398       0.018963      -0.000259       0.011865       0.134776      -0.031349      -0.018975       0.050325             14.160826       8.736821      -1.977553       5.086167       8.255714       2.060142      25.489945           0.000001
          116              C       2.815212       5.370184       0.523847      -0.210098      36.585335 0.43309746E+03  0.10183253E+05                                 9.628046                            6.958922       0.098395       2.010094                    0.999138      29.622137      85.460638       0.621263       0.419305      -1.061235      -0.013483       0.014740       0.023198       0.030614       0.016620       0.013969      -0.013585       0.026918      -0.071341      -0.036707       0.002523       0.034184             12.524919       7.374913      -2.206701       2.261438       8.546799       2.823313      21.653047           0.000003
          117              C       3.233541       5.401802       1.841302       0.125352      28.801590 0.31930640E+03  0.69719698E+04                                 8.344721                            6.049067       0.100171       2.062981                    0.999393      25.311132      70.869621       0.652766       0.429735      -1.052452       0.027582      -0.037138      -0.007578       0.046877       0.026199      -0.015323      -0.004722      -0.001757      -0.085042      -0.033761      -0.009427       0.043187             10.647392       7.081307      -2.347150       2.307619       7.625474       1.467041      17.235395           0.000002
          118              C       6.908468       4.626585      19.680616       0.456575      27.839176 0.28677646E+03  0.60803898E+04                                 8.284666                            5.882386       0.044998       2.064886                    0.999475      22.768510      62.306006       0.638445       0.452475      -1.041592       0.012061       0.008687       0.045022       0.047412      -0.037958      -0.018572       0.031839       0.091327      -0.153676      -0.071248      -0.019562       0.090810             10.586971       5.801637       1.921831       3.561065       9.396512       0.836660      16.562765           0.000001
          119              C       6.514179       4.494890      18.262790      -0.063292      40.451149 0.44750596E+03  0.10512501E+05                                10.106780                            6.988854       0.006848       1.997310                    0.999430      27.735408      77.641664       0.637022       0.409302      -1.077407      -0.015307      -0.011512      -0.023812       0.030559      -0.009436      -0.009296      -0.004802       0.017782       0.002312      -0.017297       0.001327       0.015971             13.181292       7.035244       2.529904       4.564045      12.485923       1.175556      20.022708          -0.000001
          120              C       6.690485       5.593192      17.382527       0.026271      37.684568 0.43342755E+03  0.10165558E+05                                 9.811467                            7.012224      -0.230615       1.925325                    0.999078      27.587974      78.796733       0.613854       0.425428      -1.060245      -0.003767       0.003462      -0.009092       0.010432      -0.000034      -0.010495      -0.003401      -0.005737      -0.060878      -0.024115       0.010433       0.013682             12.533719       6.657282       2.433276       3.621011      12.878031       0.159142      18.065845          -0.000001
          121              C       7.177487       6.837497      17.839750      -0.070781      40.668704 0.45012421E+03  0.10603230E+05                                10.180927                            7.026058       0.038734       2.009160                    0.999414      27.833405      78.355964       0.632234       0.411266      -1.074719      -0.012436       0.003363      -0.027138       0.030041      -0.007826      -0.002133       0.010304       0.020659      -0.026705      -0.018207      -0.000355       0.018562             13.412485       6.773809       2.144523       3.747318      12.847019      -0.890100      20.616627          -0.000000
          122              C       7.564660       7.000846      19.262802       0.456173      27.703090 0.28752711E+03  0.61066451E+04                                 8.276637                            5.901688       0.120792       2.088589                    0.999558      22.845549      62.782961       0.634859       0.454260      -1.039484       0.015299       0.003340       0.044578       0.047249      -0.035465      -0.035965      -0.015190       0.113267      -0.095517      -0.069773      -0.020777       0.090550             10.630706       5.303739       1.033338       3.028549       9.693193      -0.647100      16.895185           0.000001
          123              C       7.329728       7.880319      16.974945      -0.048598      32.720375 0.41538637E+03  0.97361576E+04                                 9.185590                            7.001635      -0.258019       1.913979                    0.998183      28.769173      84.867590       0.590463       0.442566      -1.039397      -0.018843      -0.009057      -0.020038       0.028959      -0.025602      -0.010428       0.008333       0.068625      -0.085667      -0.034109      -0.024779       0.058888             10.963625       6.149277       1.988479       1.964295      12.074855      -1.505928      14.666743           0.000000
          124              C       6.995092       7.726635      15.615905      -0.058392      32.958106 0.41953200E+03  0.98779072E+04                                 9.296064                            7.085367      -0.354452       1.885360                    0.997331      29.033784      86.416245       0.579716       0.448736      -1.033694      -0.009246       0.002134       0.029259       0.030759      -0.032731      -0.016641       0.001945       0.065482      -0.057436      -0.038019      -0.021175       0.059194             11.163237       6.755868       3.018043       2.547971      13.175021       1.449445      13.558821           0.000000
          125              C       6.524938       6.549473      15.159335      -0.056077      39.093754 0.45526939E+03  0.10780983E+05                                10.004795                            7.117033      -0.080328       1.971717                    0.999194      28.014443      79.700268       0.619948       0.417216      -1.068280       0.004042       0.011814       0.026833       0.029596      -0.013657      -0.008815      -0.006963       0.014645      -0.005806      -0.020583       0.003122       0.017461             12.912422       6.912211       3.101143       3.264128      13.749642       1.851115      18.075412          -0.000001
          126              C       6.336200       5.440368      16.029800       0.029121      37.131343 0.43441968E+03  0.10223702E+05                                 9.802564                            7.076516      -0.343498       1.891229                    0.998844      27.798164      80.275493       0.602070       0.432276      -1.053020      -0.003664       0.003510       0.009248       0.010549      -0.000022      -0.004742      -0.005054       0.002387      -0.062171      -0.022205       0.009774       0.012431             12.495778       6.757830       2.750415       3.217674      13.264400       0.474420      17.465106          -0.000001
          127              C       5.819249       4.229109      15.579109      -0.056062      38.729119 0.45957991E+03  0.10915278E+05                                 9.946542                            7.171207      -0.194263       1.934411                    0.998968      28.190950      80.478716       0.614579       0.419619      -1.066108      -0.004002      -0.003767       0.031837       0.032308      -0.005256      -0.003737       0.005389       0.017434      -0.014909      -0.011138      -0.002922       0.014060             12.555475       6.590835       2.276961       2.979339      12.622646      -0.278325      18.452946          -0.000001
          128              C       5.642398       3.167987      16.449792      -0.064062      31.287623 0.40573297E+03  0.93938543E+04                                 8.733756                            6.812650      -0.005913       1.988801                    0.999376      28.290450      81.229060       0.616708       0.428966      -1.054263      -0.001167       0.008608       0.020447       0.022216      -0.005162      -0.011304      -0.003215       0.003693      -0.075446      -0.028654       0.009157       0.019497             10.065582       5.895657       1.655868       2.198617      10.917526      -0.907328      13.383564           0.000000
          129              C       6.014738       3.316883      17.800124      -0.069715      31.209978 0.38873144E+03  0.88891698E+04                                 8.641429                            6.616759       0.096241       2.019320                    0.999660      28.017299      79.500621       0.634194       0.422350      -1.060184      -0.008273       0.003866      -0.021611       0.023461      -0.005920      -0.012612      -0.006023       0.013687      -0.074651      -0.029769       0.006111       0.023658             10.014113       5.942527       2.087498       2.887344      10.892208       1.116586      13.207604           0.000000
          130              C       5.432976       4.065634      14.162807       0.444099      27.698253 0.30803072E+03  0.66783520E+04                                 8.361021                            6.174216      -0.064493       2.023537                    0.999403      23.556243      66.135101       0.608737       0.464089      -1.030437      -0.013323       0.000062      -0.044957       0.046889      -0.035925      -0.034174      -0.012170       0.085393      -0.076511      -0.061134      -0.015414       0.076549             10.387897       5.523380       1.804089       1.916315       9.695627      -0.459624      15.944684           0.000000
          131              C       6.158208       6.399442      13.714510       0.455139      27.163617 0.29853195E+03  0.64238378E+04                                 8.265363                            6.086565      -0.061559       2.029269                    0.999294      23.293880      65.216034       0.611670       0.465356      -1.029428      -0.013508      -0.002978      -0.043666       0.045804      -0.038040      -0.014642       0.029526       0.078670      -0.152611      -0.067510      -0.017266       0.084776             10.352411       5.545515       2.102664       2.409383      10.074230       1.284632      15.437487           0.000000
          132              C       5.307515       5.005765      11.930035       0.254737      35.274322 0.37126948E+03  0.84033754E+04                                 9.709061                            6.616251      -0.244676       1.937211                    0.998570      25.416292      72.045505       0.612034       0.442146      -1.046802       0.013001       0.008746       0.070894       0.072605       0.006040       0.013377       0.006941       0.002029       0.140696      -0.029762      -0.020473       0.050235             13.623350       7.432414      -1.815970       2.902733       8.123921       2.381344      25.313717           0.000001
          133              C       5.972278       4.068539      11.201091      -0.208382      34.753421 0.41523979E+03  0.96193356E+04                                 9.194238                            6.748546       0.193427       2.038907                    0.999686      29.032473      81.970060       0.642847       0.411294      -1.070998       0.000780      -0.030739      -0.014105       0.033830       0.002521       0.017019      -0.013612       0.004100      -0.069068      -0.033979       0.012860       0.021120             11.571968       6.792198      -2.130201       0.618318       7.825058       2.706302      20.098649          -0.000002
          134              C       5.705330       3.957718       9.856638       0.117823      26.790233 0.29620348E+03  0.63173864E+04                                 7.805990                            5.739084       0.322023       2.133294                    0.999838      24.738645      67.412470       0.688704       0.416991      -1.065410      -0.033289       0.031537       0.000448       0.045858       0.011053      -0.014484      -0.005951      -0.013042      -0.083933      -0.033215       0.003586       0.029629              9.635788       6.496872      -2.108064       1.081266       6.647038       1.266508      15.763456          -0.000001
          135              C       4.135195       5.609294       9.967460       0.115276      28.265337 0.31108745E+03  0.67355625E+04                                 8.185271                            5.937349       0.233243       2.106854                    0.999534      25.112134      69.583840       0.665703       0.424946      -1.057411       0.034933      -0.029365      -0.005658       0.045984       0.012288      -0.007295      -0.007398       0.007217      -0.095803      -0.033689       0.003222       0.030467             10.395473       6.627016      -2.156183       2.068059       7.246343       0.808504      17.313059           0.000003
          136              C       4.348737       5.781206      11.321710      -0.204269      35.608846 0.43352427E+03  0.10167026E+05                                 9.398666                            6.919323       0.250642       2.060646                    0.999587      29.212203      83.395916       0.630639       0.414138      -1.067542      -0.014054       0.018553      -0.016665       0.028626       0.000422      -0.021742       0.005845      -0.005669      -0.026202      -0.026639       0.006990       0.019649             12.050304       7.588664      -2.151983       3.109133       7.479659       0.380283      21.082590           0.000003
          137              C      17.154153       4.842821       5.994846       0.591344      23.775177 0.25398166E+03  0.52983417E+04                                 7.767825                            5.709582      -0.131356       2.015195                    0.999277      22.670715      64.442899       0.610002       0.481324      -1.011234       0.063841      -0.013427       0.001675       0.065259       0.006192      -0.001209      -0.014911      -0.175255      -0.092182      -0.072494      -0.032363       0.104857              9.906544      16.197961       0.140814       0.493662       5.292003       0.560204       8.229666           0.000001
          138              C      15.662955       4.839908       5.951518      -0.031860      38.599340 0.43512417E+03  0.10162031E+05                                 9.975151                            6.927228       0.027622       2.016894                    0.999369      27.175520      76.141706       0.634164       0.413559      -1.073371      -0.046502      -0.012662       0.002184       0.048245      -0.003113      -0.002223      -0.004218      -0.016168       0.008723      -0.010793       0.001304       0.009489             13.607020      25.479256       1.318876      -0.025430       6.211947       1.128534       9.129857           0.000001
          139              C      14.998101       4.498083       4.801058      -0.098379      34.549038 0.41257493E+03  0.95894652E+04                                 9.303943                            6.808074       0.042916       1.985300                    0.999675      29.068237      83.544422       0.625515       0.421286      -1.059347      -0.020290      -0.002474       0.018237       0.027393      -0.009882      -0.016385       0.003746      -0.025091       0.060820      -0.030306       0.002625       0.027681             11.877526      21.081966       1.691358       0.315968       5.852129       1.105964       8.698483           0.000003
          140              C      13.615748       4.423223       4.767529      -0.155633      36.752149 0.43175949E+03  0.10132009E+05                                 9.650499                            6.923739       0.070424       1.987311                    0.999677      29.712097      85.307929       0.626876       0.416362      -1.064357       0.026043       0.002977       0.008723       0.027626       0.001357       0.019426       0.012520       0.008337       0.087881      -0.023555      -0.016165       0.039720             12.682063      23.568201       0.909920      -1.649921       5.744088       1.031902       8.733899           0.000000
          141              C      12.850646       4.711645       5.895345       0.077298      41.868324 0.41683726E+03  0.96520816E+04                                10.668389                            6.843775      -0.159565       1.956603                    0.999292      26.680094      74.967821       0.627763       0.421363      -1.066035       0.008795      -0.002560       0.001962       0.009367      -0.000857       0.000847      -0.013672       0.032551      -0.001904      -0.023971       0.007231       0.016740             16.365093      33.466410       1.802304      -0.319981       6.265909       1.100321       9.362961          -0.000001
          142              C      13.524239       5.109191       7.044717      -0.154814      36.443332 0.43218244E+03  0.10151742E+05                                 9.606461                            6.938852       0.072491       1.987610                    0.999696      29.790602      85.776655       0.624156       0.417772      -1.062690       0.025207      -0.003207      -0.006292       0.026177      -0.004228      -0.022066       0.015832       0.017025       0.078196      -0.026732      -0.014945       0.041677             12.408827      22.822035       1.677940       0.971356       5.728160       1.280895       8.676285          -0.000004
          143              C      14.914541       5.157922       7.079770      -0.103070      35.224738 0.42274827E+03  0.98828335E+04                                 9.428086                            6.897758       0.056150       1.987170                    0.999695      29.280296      84.310540       0.620785       0.422051      -1.059200      -0.019407      -0.014507      -0.015634       0.028837       0.000582       0.016275       0.010336      -0.025389       0.077792      -0.030551      -0.003094       0.033645             11.995814      21.452069       1.233537      -0.777978       5.751552       1.031163       8.783821           0.000001
          144              C      11.374224       4.604058       5.855719       0.075644      42.111907 0.41692451E+03  0.96592240E+04                                10.722401                            6.853390      -0.161426       1.956694                    0.999364      26.696883      75.152169       0.625801       0.422459      -1.064833      -0.008245      -0.000571      -0.000065       0.008265       0.001510       0.000519       0.013669       0.038861      -0.014075      -0.025916       0.004031       0.021885             16.543633      33.920025       1.456833      -0.281864       6.100513      -1.000287       9.610361          -0.000001
          145              C      10.677631       4.842692       4.673689      -0.151128      36.975474 0.42599422E+03  0.99832502E+04                                 9.735831                            6.914441       0.081910       1.993117                    0.999707      29.720656      85.837489       0.621007       0.420864      -1.059365      -0.026405      -0.001123       0.009053       0.027936       0.000794      -0.020130      -0.016078       0.011662       0.083832      -0.026837      -0.013855       0.040692             12.910337      24.392584       0.409124       1.159412       5.423215      -0.950889       8.915210          -0.000006
          146              C       9.314721       4.727762       4.619693      -0.102382      35.802144 0.41353802E+03  0.96254198E+04                                 9.549372                            6.833648      -0.048747       1.954221                    0.999642      29.282862      84.448709       0.621414       0.423468      -1.057104       0.016083       0.002201       0.019560       0.025419      -0.006513       0.014489      -0.007074      -0.025741       0.077641      -0.030297      -0.001643       0.031940             12.552245      23.414325       0.687645      -0.690583       5.325180      -0.921930       8.917229          -0.000005
          147              C       8.588017       4.378852       5.747945      -0.024962      40.962720 0.43589853E+03  0.10170983E+05                                10.368242                            6.909586      -0.001306       2.004768                    0.999328      27.154021      75.714695       0.639114       0.410724      -1.076663       0.045861       0.007275       0.002384       0.046495       0.000324       0.000591      -0.000374      -0.009985       0.011728      -0.006991       0.002925       0.004066             15.162535      30.100473       0.122211      -0.061332       5.762705      -1.039675       9.624428          -0.000002
          148              C       9.277329       4.147239       6.939555      -0.104427      36.295052 0.42638481E+03  0.99985552E+04                                 9.638963                            6.940627      -0.034034       1.955025                    0.999647      29.542518      85.457020       0.616515       0.423669      -1.057198       0.018159       0.006420      -0.015709       0.024854       0.000941      -0.017317      -0.011327      -0.014905       0.072423      -0.025976      -0.007398       0.033374             12.600921      23.213210       0.151296       0.320465       5.426795      -1.084170       9.162758          -0.000006
          149              C      10.651167       4.258890       6.990068      -0.153411      37.136729 0.43044345E+03  0.10115157E+05                                 9.772445                            6.953822       0.076605       1.990159                    0.999687      29.843199      86.348464       0.618710       0.421272      -1.058962      -0.024287       0.001084      -0.008106       0.025627      -0.002157       0.019645      -0.011821       0.014633       0.093956      -0.025766      -0.015780       0.041546             13.000134      24.371050       1.049821      -1.537499       5.582310      -1.138449       9.047042          -0.000007
          150              C       7.091501       4.318055       5.701570       0.598946      25.244758 0.25417651E+03  0.52879068E+04                                 8.054228                            5.675553      -0.077556       2.030828                    0.999555      22.441442      63.097107       0.619506       0.475239      -1.017433      -0.064238      -0.003934      -0.005014       0.064553       0.002844      -0.000245       0.018809      -0.187087      -0.100440      -0.076853      -0.035891       0.112745             10.941200      19.615476      -0.039244       0.097805       4.807249      -0.616696       8.400875          -0.000001
          151              C       4.075118       2.065961       5.770153       0.597944      25.826243 0.25680812E+03  0.53533446E+04                                 8.185960                            5.703293      -0.073175       2.031929                    0.999541      22.447043      63.057160       0.618608       0.474978      -1.018159       0.018779       0.061347       0.000233       0.064157      -0.044214       0.018167      -0.006337       0.163832      -0.100347      -0.076432      -0.035899       0.112331             11.413306       6.237466       4.514818      -0.554563      19.666011       0.092941       8.336440          -0.000000
          152              C       3.629762       0.632675       5.761227      -0.019044      40.887904 0.42428050E+03  0.98352980E+04                                10.362581                            6.814827      -0.008335       2.004584                    0.999341      26.955352      74.965859       0.643700       0.410476      -1.076602      -0.017826      -0.040533      -0.002272       0.044338      -0.004391       0.000779      -0.001043       0.014841       0.009475      -0.010249       0.002950       0.007300             15.472746       8.226954       7.368383      -1.187164      28.563084       0.151856       9.628200          -0.000001
          153              C       8.189425      14.360466       4.617081      -0.104066      35.649877 0.41584840E+03  0.96892478E+04                                 9.503391                            6.841105      -0.044621       1.954003                    0.999643      29.354324      84.600633       0.622877       0.422035      -1.058376      -0.012142      -0.017526       0.018270       0.028078      -0.003949      -0.013440      -0.012271       0.013546       0.065914      -0.024446      -0.005285       0.029731             12.336182       7.266917       5.236885      -1.167359      20.730701       0.690137       9.010929          -0.000002
          154              C       7.716932      13.059826       4.608807      -0.158627      37.036449 0.43363178E+03  0.10198971E+05                                 9.717219                            6.959357       0.088392       1.991171                    0.999716      29.899003      86.273051       0.621760       0.418840      -1.061527       0.010690       0.023953       0.009894       0.028035       0.000507      -0.005854       0.025914      -0.017931       0.085650      -0.025336      -0.017603       0.042939             12.723444       8.326154       6.367405      -1.982507      20.818077      -1.139772       9.026103          -0.000003
          155              C       7.148132      12.493334       5.740543       0.068342      39.720972 0.42025447E+03  0.97592827E+04                                10.299148                            6.881929      -0.105533       1.974108                    0.999402      26.807869      75.642609       0.624110       0.422609      -1.064354       0.005376       0.006655      -0.001456       0.008678       0.009911       0.008102      -0.002551      -0.035151      -0.011676      -0.022170       0.000040       0.022130             15.076733       9.679222       8.819105      -1.384792      26.234867      -0.236586       9.316110           0.000000
          156              C       7.104804      13.267082       6.894051      -0.147152      37.273741 0.44095059E+03  0.10436194E+05                                 9.840042                            7.069489       0.020468       1.974994                    0.999557      29.946551      87.269558       0.608887       0.425028      -1.055454       0.003760       0.030617      -0.008050       0.031880      -0.003287      -0.018361      -0.010695      -0.001913       0.079711      -0.025352      -0.009922       0.035274             13.075946       8.258654       6.628917      -0.868036      21.871356       0.796024       9.097829           0.000001
          157              C       7.599241      14.564174       6.905590      -0.095811      35.693132 0.40880145E+03  0.94763801E+04                                 9.527583                            6.782478       0.009665       1.977088                    0.999658      28.929980      82.933643       0.626153       0.421984      -1.059308      -0.010922      -0.017041      -0.012465       0.023771      -0.012020      -0.005904       0.017541       0.015809       0.062786      -0.028498      -0.002150       0.030648             12.758019       7.899081       6.550079      -1.231901      21.465416      -0.765868       8.909561           0.000002
          158              C       6.593531      11.113317       5.726390       0.083130      37.903430 0.42030992E+03  0.97740258E+04                                10.030902                            6.917461      -0.179779       1.952470                    0.999307      26.789933      75.977062       0.616946       0.426928      -1.060225       0.005114      -0.011467       0.002047       0.012722       0.005359      -0.012958       0.005774      -0.023306      -0.005751      -0.021727       0.007058       0.014669             14.247781       9.078970       7.856326       0.764326      24.186673      -0.598247       9.477701          -0.000000
          159              C       6.071519      10.566858       4.567222      -0.159560      33.613148 0.44749198E+03  0.10636289E+05                                 9.174569                            7.128198      -0.035594       1.954527                    0.999168      30.251176      88.514365       0.605195       0.425800      -1.054359      -0.000653      -0.029827       0.002732       0.029959      -0.001209      -0.002113      -0.020925       0.002366       0.065721      -0.022406      -0.009499       0.031906             11.155675       7.731060       5.176747       1.411784      16.883781       0.920397       8.852184           0.000001
          160              C       5.551131       9.275480       4.539353      -0.104712      32.060370 0.43418373E+03  0.10251523E+05                                 8.917444                            7.055501      -0.102768       1.937326                    0.999511      29.752633      87.019965       0.603362       0.429946      -1.050869       0.022379       0.010136       0.012141       0.027403      -0.010686       0.006165       0.015131       0.020257       0.068039      -0.031032       0.003381       0.027652             10.635434       6.870467       3.858250       0.987643      16.078777      -0.662706       8.957057           0.000002
          161              C       5.550168       8.505592       5.693732      -0.031196      36.847718 0.45687937E+03  0.10819679E+05                                 9.714141                            7.141616      -0.057296       1.985073                    0.999252      27.666655      78.499842       0.617832       0.418623      -1.068268       0.030867       0.039381      -0.002713       0.050110      -0.007287       0.000846       0.000283       0.008560       0.014234      -0.010852       0.004544       0.006308             12.656062       7.158949       4.777403       1.177040      21.145615      -0.057251       9.663621           0.000001
          162              C       6.071429       9.048335       6.866617      -0.109676      32.458803 0.43330754E+03  0.10217863E+05                                 8.964579                            7.021838      -0.016256       1.964286                    0.999680      29.680774      86.538592       0.608703       0.426714      -1.053657       0.021001       0.010630      -0.024519       0.033989      -0.014722      -0.000893      -0.018251       0.011474       0.043811      -0.028994       0.003864       0.025129             10.790522       6.813844       4.008334       1.078341      16.185831       0.447574       9.371890           0.000001
          163              C       6.584863      10.333170       6.883382      -0.160372      33.605141 0.44226419E+03  0.10477254E+05                                 9.164239                            7.076644       0.068700       1.989776                    0.999454      30.091335      87.793008       0.608886       0.424624      -1.055485       0.003481      -0.024223      -0.010213       0.026518      -0.006201       0.015552       0.020169       0.003378       0.052512      -0.029098      -0.002325       0.031423             11.225275       7.020593       4.450980       0.291243      17.395939      -1.661398       9.259293          -0.000000
          164              C       5.042011       7.085940       5.680668       0.590812      23.048714 0.25543617E+03  0.53395447E+04                                 7.609847                            5.733807      -0.128505       2.013512                    0.999337      22.791301      64.980663       0.607085       0.482653      -1.009923      -0.009853      -0.065232      -0.001354       0.065986      -0.043137      -0.016218       0.003905       0.143731      -0.087575      -0.069231      -0.031325       0.100556              9.549860       5.534079       2.698513       0.860170      14.771425       0.151602       8.344075           0.000001
          165              N      19.925772      11.342785      19.456359      -0.192334      35.643151 0.45249399E+03  0.10518617E+05                                 9.028708                            6.840189       0.127150       2.098060                    0.997459      26.135609      69.691735       0.679525       0.387752      -1.106667       0.040928       0.010287       0.131497       0.138103      -0.020438      -0.030349       0.000812      -0.013274      -0.202726      -0.076682       0.018384       0.058297             11.294629       8.161361      -2.922816       1.860502       8.444956       1.079178      17.277571           0.000001
          166              N      16.643316      10.100781       1.708707      -0.243901      43.700722 0.44619698E+03  0.10327411E+05                                10.252955                            6.687397      -0.000873       2.047975                    0.999097      26.148076      69.386318       0.704081       0.375854      -1.116247      -0.006382      -0.006577      -0.049371       0.050214       0.020846       0.030807      -0.007668      -0.063779       0.094733      -0.064372       0.022217       0.042155             14.688956       7.312565       1.777727       5.601850      11.789468       0.152562      24.964836          -0.000000
          167              N      18.508001      10.774989       8.443383      -0.237697      43.272482 0.46170536E+03  0.10832010E+05                                10.311768                            6.896889      -0.185055       1.987946                    0.998516      26.633292      72.324589       0.675755       0.386343      -1.103068       0.008237       0.006355       0.050304       0.051369       0.023573       0.028143      -0.004109      -0.074878       0.108466      -0.069823       0.025413       0.044410             14.412940       6.540728       2.304206       2.946603      12.257851       1.000017      24.440241          -0.000000
          168              N      19.328085      11.258274      12.525731      -0.186112      34.866422 0.44181816E+03  0.10211158E+05                                 8.903813                            6.759324       0.109973       2.095327                    0.997535      25.946264      69.027302       0.683409       0.387788      -1.106443      -0.024253      -0.016496      -0.132935       0.136133      -0.021720      -0.018954      -0.009148      -0.008279      -0.206588      -0.073900       0.017140       0.056760             11.143557       7.799355      -2.671644       1.680211       8.231037       1.166028      17.400280           0.000001
          169              N       4.193802       4.613040       2.316161      -0.192334      35.643177 0.45249412E+03  0.10518621E+05                                 9.028715                            6.840191       0.127147       2.098060                    0.997459      26.135612      69.691753       0.679525       0.387753      -1.106667      -0.040929      -0.010288      -0.131496       0.138103      -0.020439      -0.030349       0.000812      -0.013274      -0.202724      -0.076681       0.018384       0.058297             11.294647       8.161366      -2.922817       1.860505       8.444964       1.079184      17.277611           0.000001
          170              N       7.476258       5.855044      20.063813      -0.243901      43.700729 0.44619702E+03  0.10327413E+05                                10.252957                            6.687397      -0.000873       2.047975                    0.999097      26.148077      69.386325       0.704081       0.375854      -1.116247       0.006381       0.006577       0.049371       0.050214       0.020846       0.030807      -0.007668      -0.063779       0.094733      -0.064372       0.022217       0.042156             14.688961       7.312566       1.777728       5.601851      11.789471       0.152563      24.964845           0.000000
          171              N       5.611573       5.180836      13.329137      -0.237697      43.272486 0.46170538E+03  0.10832011E+05                                10.311770                            6.896890      -0.185056       1.987946                    0.998516      26.633293      72.324599       0.675755       0.386343      -1.103068      -0.008238      -0.006355      -0.050304       0.051369       0.023572       0.028143      -0.004108      -0.074879       0.108466      -0.069823       0.025413       0.044410             14.412943       6.540727       2.304201       2.946595      12.257848       0.999985      24.440253          -0.000000
          172              N       4.791489       4.697551       9.246789      -0.186079      34.864809 0.44179503E+03  0.10210478E+05                                 8.903492                            6.759107       0.110017       2.095348                    0.997536      25.945646      69.024899       0.683426       0.387783      -1.106448       0.024245       0.016488       0.132913       0.136109      -0.021723      -0.018951      -0.009148      -0.008267      -0.206503      -0.073873       0.017125       0.056748             11.143096       7.799082      -2.671621       1.680069       8.230712       1.165618      17.399495           0.000001
          173              O      17.358673      12.211604       1.289151      -0.428353      22.408899 0.31090464E+03  0.65095259E+04                                 6.105899                            5.305056       0.774385       2.325109                    0.999418      24.882880      60.793807       0.861787       0.339456      -1.156477      -0.003260      -0.028074       0.021484       0.035501      -0.049132      -0.046536      -0.045390       0.077175      -0.136165      -0.105160       0.015433       0.089726              6.596881       4.104693       0.587176       0.343749       7.333094      -2.489994       8.352857           0.000003
          174              O      16.148422       7.910669       2.059027      -0.432502      23.773946 0.33929049E+03  0.72635380E+04                                 6.416516                            5.612563       0.987109       2.407698                    0.999018      24.892882      61.575885       0.821765       0.348163      -1.148733       0.013431       0.030285       0.019653       0.038520      -0.019764      -0.040438       0.051372       0.044978      -0.239902      -0.107365       0.017330       0.090034              6.900062       4.705712       1.198632       0.872583       8.865179       1.671101       7.129296           0.000002
          175              O      19.168659      12.918043       8.067807      -0.426536      23.532921 0.34361400E+03  0.73768223E+04                                 6.349413                            5.628655       0.814544       2.342913                    0.998956      25.071340      62.033275       0.825160       0.345756      -1.151132      -0.004170      -0.027922      -0.012414       0.030841      -0.002267      -0.027418       0.060807       0.075870      -0.245667      -0.116390       0.030575       0.085815              6.799771       5.174306       2.027018       0.515185       8.692347       1.356947       6.532661           0.000003
          176              O      17.800497       8.666066       8.865335      -0.431632      24.141997 0.34569967E+03  0.74368392E+04                                 6.487649                            5.666244       1.034150       2.419948                    0.999320      25.006059      62.044315       0.817511       0.348275      -1.148426       0.010162       0.017385      -0.031225       0.037156      -0.048171      -0.040834      -0.050602       0.050685      -0.170209      -0.107876       0.024321       0.083555              7.059969       4.413722       0.619798       0.093044       8.173280      -2.544980       8.592905           0.000001
          177              O      19.089588       9.463656      14.988638      -0.556065      38.001925 0.58274153E+03  0.14330507E+05                                 9.083383                            7.539393       0.149229       2.095750                    0.996350      28.043768      75.183139       0.680914       0.365787      -1.130771      -0.003192      -0.001878       0.025426       0.025694      -0.024281      -0.028038      -0.055533       0.064008      -0.019877      -0.085379       0.035642       0.049737             10.868186       6.436483       1.100173      -0.394375      15.223518      -4.846313      10.944558           0.000001
          178              O      19.434606       9.349555      17.193106      -0.560015      37.102638 0.56925064E+03  0.13918970E+05                                 8.937197                            7.441600       0.125991       2.085965                    0.996490      28.088820      75.123564       0.686661       0.364805      -1.131372      -0.009397       0.005378      -0.025981       0.028147      -0.004811       0.012242       0.060265       0.065899      -0.019777      -0.080618       0.033326       0.047291             10.767657       7.181874       2.171823       2.420791      14.105222       4.560211      11.015876           0.000002
          179              O      19.691482      13.383626      17.107758      -0.567711      36.636317 0.53938250E+03  0.12990005E+05                                 8.826554                            7.179971       0.243539       2.119056                    0.997738      27.959265      73.800209       0.709600       0.358410      -1.138322       0.000437      -0.003673      -0.031793       0.032008      -0.006767      -0.006545      -0.070052       0.070231      -0.032416      -0.091615       0.041163       0.050452             10.909548       7.001189       2.980926      -1.829553      15.527774      -4.616521      10.199683          -0.000001
          180              O      20.085862      13.284621      14.902201      -0.552486      37.008385 0.53164117E+03  0.12756278E+05                                 8.898934                            7.128267       0.217198       2.117011                    0.997883      27.629321      72.773939       0.712230       0.358410      -1.138420      -0.000680      -0.002047       0.028044       0.028127      -0.023340       0.021273       0.060511       0.060505      -0.039010      -0.087173       0.042370       0.044803             11.237292       6.740631       2.800996       1.120521      17.099729       4.998956       9.871515           0.000001
          181              O       6.407009      10.931663      14.669018      -0.550887      36.258017 0.54297007E+03  0.13117245E+05                                 8.806296                            7.262397       0.188613       2.114997                    0.995904      27.685662      73.542171       0.696024       0.364263      -1.132066      -0.004314       0.010673       0.025936       0.028376       0.010384       0.063817      -0.006502      -0.063700      -0.024789      -0.083771       0.036863       0.046908             10.605628      14.003005       0.178124       4.969854       7.012552       0.480183      10.801328           0.000002
          182              O      21.540122      11.298858      16.873703      -0.572085      39.225540 0.60730442E+03  0.15089399E+05                                 9.291443                            7.709443       0.108834       2.077698                    0.996112      28.415354      76.571714       0.671691       0.367004      -1.129839       0.004130       0.010700      -0.025463       0.027927      -0.000994      -0.064813      -0.007682      -0.088878      -0.011764      -0.091031       0.039849       0.051182             10.956693      14.458403      -0.883651      -4.625892       7.342496       0.584513      11.069181           0.000002
          183              O      17.632301      11.851384      14.988856      -0.569887      37.809105 0.55546278E+03  0.13485270E+05                                 9.040394                            7.318146       0.176708       2.098917                    0.997204      28.082609      74.594032       0.697787       0.361558      -1.135044       0.000785       0.002786       0.030753       0.030889       0.012491      -0.068861       0.010489      -0.078358      -0.024052      -0.093723       0.045123       0.048601             11.064257      16.062777       0.283883      -5.070158       6.232731      -0.563114      10.897263          -0.000001
          184              O      17.573512      11.445555      17.188969      -0.556172      35.998564 0.52642115E+03  0.12603114E+05                                 8.729360                            7.094182       0.262653       2.132320                    0.997672      27.640856      72.784273       0.713607       0.358511      -1.138050       0.003879       0.004277      -0.029070       0.029638      -0.006860       0.064983       0.003965      -0.068658      -0.032161      -0.085946       0.039792       0.046155             10.741584      16.216562      -0.789743       4.920563       6.036017      -0.558965       9.972172          -0.000001
          185              O       6.760901       3.744221      20.483369      -0.428353      22.408904 0.31090475E+03  0.65095287E+04                                 6.105900                            5.305057       0.774385       2.325109                    0.999418      24.882883      60.793817       0.861787       0.339456      -1.156477       0.003260       0.028074      -0.021484       0.035501      -0.049132      -0.046536      -0.045390       0.077175      -0.136164      -0.105159       0.015433       0.089726              6.596883       4.104694       0.587176       0.343749       7.333096      -2.489994       8.352858           0.000003
          186              O       7.971152       8.045156      19.713493      -0.432503      23.773973 0.33929095E+03  0.72635504E+04                                 6.416521                            5.612567       0.987109       2.407698                    0.999018      24.892895      61.575930       0.821765       0.348163      -1.148733      -0.013431      -0.030285      -0.019653       0.038520      -0.019764      -0.040438       0.051372       0.044978      -0.239902      -0.107365       0.017330       0.090034              6.900068       4.705715       1.198633       0.872583       8.865187       1.671101       7.129301           0.000002
          187              O       4.950915       3.037782      13.704713      -0.426537      23.532950 0.34361444E+03  0.73768342E+04                                 6.349419                            5.628658       0.814544       2.342912                    0.998956      25.071356      62.033326       0.825159       0.345756      -1.151132       0.004171       0.027922       0.012414       0.030841      -0.002267      -0.027418       0.060807       0.075870      -0.245666      -0.116390       0.030574       0.085815              6.799779       5.174311       2.027022       0.515185       8.692358       1.356946       6.532669           0.000003
          188              O       6.319077       7.289759      12.907185      -0.431631      24.142040 0.34570026E+03  0.74368555E+04                                 6.487659                            5.666251       1.034144       2.419946                    0.999320      25.006065      62.044360       0.817510       0.348276      -1.148425      -0.010163      -0.017384       0.031226       0.037156      -0.048172      -0.040834      -0.050602       0.050685      -0.170212      -0.107876       0.024320       0.083556              7.059983       4.413727       0.619801       0.093041       8.173296      -2.544996       8.592926           0.000001
          189              O       5.029986       6.492169       6.783882      -0.556061      38.000799 0.58270638E+03  0.14329419E+05                                 9.083124                            7.539091       0.149391       2.095805                    0.996349      28.043246      75.181030       0.680938       0.365780      -1.130777       0.003205       0.001883      -0.025427       0.025697      -0.024304      -0.028036      -0.055524       0.063999      -0.019847      -0.085377       0.035652       0.049725             10.867925       6.436238       1.100194      -0.394413      15.223287      -4.846401      10.944251           0.000001
          190              O       4.684968       6.606270       4.579414      -0.560008      37.102247 0.56924436E+03  0.13918777E+05                                 8.937134                            7.441560       0.125955       2.085956                    0.996490      28.088668      75.123030       0.686662       0.364805      -1.131372       0.009396      -0.005379       0.025977       0.028143      -0.004812       0.012242       0.060263       0.065901      -0.019771      -0.080617       0.033326       0.047290             10.767573       7.181816       2.171780       2.420771      14.105045       4.560124      11.015858           0.000002
          191              O       4.428092       2.572199       4.664762      -0.567718      36.636784 0.53938954E+03  0.12990221E+05                                 8.826636                            7.180025       0.243543       2.119057                    0.997738      27.959395      73.800746       0.709596       0.358410      -1.138321      -0.000438       0.003677       0.031800       0.032015      -0.006765      -0.006545      -0.070050       0.070221      -0.032412      -0.091610       0.041157       0.050452             10.909671       7.001266       2.980997      -1.829575      15.528040      -4.616599      10.199707          -0.000001
          192              O       4.033712       2.671204       6.870319      -0.552504      37.007966 0.53164998E+03  0.12756527E+05                                 8.898847                            7.128317       0.216861       2.116913                    0.997879      27.629456      72.774110       0.712230       0.358409      -1.138422       0.000682       0.002032      -0.028047       0.028129      -0.023338       0.021268       0.060499       0.060533      -0.039006      -0.087166       0.042353       0.044814             11.237026       6.740595       2.800808       1.120438      17.099071       4.998648       9.871413           0.000001
          193              O      17.712565       5.024162       7.103502      -0.550881      36.257482 0.54295857E+03  0.13116890E+05                                 8.806182                            7.262296       0.188755       2.115043                    0.995905      27.685439      73.541222       0.696032       0.364261      -1.132068       0.004310      -0.010692      -0.025931       0.028378       0.010366       0.063821      -0.006506      -0.063727      -0.024779      -0.083780       0.036878       0.046902             10.605502      14.002891       0.178374       4.969816       7.012425       0.480302      10.801190           0.000002
          194              O       2.579452       4.656967       4.898817      -0.572084      39.225519 0.60730433E+03  0.15089396E+05                                 9.291435                            7.709441       0.108792       2.077684                    0.996112      28.415353      76.571695       0.671692       0.367004      -1.129839      -0.004128      -0.010705       0.025465       0.027930      -0.000994      -0.064812      -0.007684      -0.088875      -0.011763      -0.091029       0.039848       0.051182             10.956675      14.458372      -0.883664      -4.625865       7.342508       0.584556      11.069146           0.000002
          195              O       6.487273       4.104441       6.783664      -0.569898      37.808850 0.55546242E+03  0.13485254E+05                                 9.040311                            7.318109       0.177204       2.099074                    0.997206      28.082703      74.594161       0.697794       0.361555      -1.135047      -0.000774      -0.002801      -0.030748       0.030885       0.012501      -0.068853       0.010482      -0.078414      -0.024000      -0.093731       0.045143       0.048588             11.064110      16.062449       0.283643      -5.070062       6.232727      -0.562982      10.897155          -0.000001
          196              O       6.546062       4.510270       4.583551      -0.556171      35.998334 0.52641738E+03  0.12602998E+05                                 8.729317                            7.094153       0.262692       2.132335                    0.997672      27.640764      72.783910       0.713609       0.358511      -1.138051      -0.003881      -0.004281       0.029071       0.029640      -0.006860       0.064981       0.003963      -0.068655      -0.032150      -0.085943       0.039788       0.046155             10.741524      16.216458      -0.789710       4.920517       6.035980      -0.558930       9.972133          -0.000001

******************************************************
Auxiliary information for the entire system
The total spin magnetic moment of the unit cell is   -0.000041
The total net atomic charge of the unit cell is   -0.000002
Accuracy of reproducing the electrostatic potential in the unit cell:
  The inner radius (bohr) =    5.0000
  The outer radius (bohr) =   12.0000
  Valid grid points have density less than (e/(bohr^3)) =    0.0001
  The number of valid grid points were=       517806
  The rms potential error without charges in kcal/mol is=      4.39812
  The rms potential error with partial charges in kcal/mol is=      0.71048
  The RRMSE value at monopole order=      0.16154
  The rms potential error with partial charges and cloud penetration in kcal/mol is=      0.72108
  The RRMSE value at monopole order with cloud penetration is=      0.16395
  The rms potential error with partial charges and atomic dipoles in kcal/mol is=      0.28270
  The RRMSE value at dipole order=      0.06428
  The rms potential error with partial charges, atomic dipoles and cloud penetration in kcal/mol is=      0.27784
  The RRMSE value at dipole order with cloud penetration=      0.06317

******************************************************
The electron densities and ab initio electrostatic potential were computed in VASP using the PBE functional and
projector augmented wave method. See the main text of the journal article for a description of computational details.
The atomic charges, dipoles, and quadrupoles were computed with the DDEC6 method as described in
(a) T. A. Manz and N. Gabaldon Limas, RSC Adv. 6 (2016) 47771-47801 DOI: 10.1039/c6ra04656h
(b) N. Gabaldon Limas and T. A. Manz, RSC Adv. 8 (2018) 2678-2707 DOI: 10.1039/c7ra11829e.
For each atom in the material, the electron cloud parameters were fit to the spherically averaged atom-in-material
electron density using radial positions for which this density was between 10^-4 and 10^-2 electrons per cubic bohr.
The polarizabilities, dispersion coefficients, and quantum Drude oscillator (QDO) parameters were fit using the MCLF method.
The magnetic structure of the system was optimized in VASP from the default ferromagnetic initial guess using spin polarization.
The atomic spin moments (ASMs) were computed on this optimized magnetic structure using the DDEC6 partition as inputs
to the method of T. A. Manz and D. S. Sholl, J. Chem. Theory Comput. 7 (2011) 4146-4164 DOI: 10.1021/ct200539n.
The RMSE and RRMSE were computed using a uniform grid with Ewald summation.
