# Supplementary material for: A collection of forcefield precursors for metal–organic frameworks
Source: RSC Adv. 2019 Nov 13;9(63):36492–507. doi: 10.1039/c9ra07327b (PMC9075174; doi:10.1039/c9ra07327b)
Supplement: RA-009-C9RA07327B-s4815 [file RA-009-C9RA07327B-s4815.xyz]

   84
jmolscript: load "" {1 1 1} spacegroup "x,y,z" unitcell [{      8.873700     0.000000     0.000000 }, {      1.313072     8.776012     0.000000 }, {      2.826047     2.434670    13.535829 }]
Zn     9.404202     8.101820     7.886515     0.837050
Zn     9.706063     8.361877    10.818511     0.844107
Zn     3.608617     3.108862     5.649314     0.837050
Zn     3.306756     2.848805     2.717318     0.844107
H      5.170578     8.376283    10.736620     0.128542
H      5.056187     8.176823     7.983432     0.135269
H     10.182928     6.182647     5.747313     0.100613
H      9.657609     5.678094     3.542326     0.124687
H      9.070773     5.284143     1.659493     0.119004
H     11.295641     7.324736    13.009285     0.060992
H      9.049180     3.874189    10.736620     0.128543
H      8.834989     3.790572     7.983432     0.135269
H      7.621387     9.155960     5.747313     0.100613
H      7.044656     8.711084     3.542326     0.124687
H      6.568205     8.189003     1.659493     0.119004
H      8.915555    10.087425    13.009285     0.060992
H      3.963639     7.336493     2.799209     0.128542
H      4.177830     7.420110     5.552397     0.135269
H      5.391432     2.054722     7.788516     0.100613
H      5.968163     2.499598     9.993503     0.124687
H      6.444614     3.021679    11.876336     0.119004
H      4.097264     1.123257     0.526544     0.060992
H      7.842241     2.834399     2.799209     0.128542
H      7.956632     3.033859     5.552397     0.135269
H      2.829891     5.028035     7.788516     0.100613
H      3.355210     5.532588     9.993503     0.124687
H      3.942046     5.926539    11.876336     0.119004
H      1.717178     3.885946     0.526544     0.060992
C      7.007141     8.380618     9.697068     0.645365
C      5.528247     8.323586     9.858144    -0.198830
C      4.697634     8.205826     8.861907    -0.182343
C      3.214678     8.114714     9.018923     0.646932
C      9.538964     6.711896     5.293863     0.114571
C      9.216809     6.394603     3.983594    -0.176779
C      8.415145     5.836980     1.249357    -0.182693
C     10.862728     8.046510    13.450553     0.127140
C      9.325229     5.689893     9.697068     0.645365
C      9.049988     4.235719     9.858144    -0.198830
C      8.810616     3.431675     8.861907    -0.182343
C      8.501069     1.978527     9.018923     0.646934
C      8.049521     8.440770     5.293863     0.114570
C      7.688050     8.169113     3.983594    -0.176781
C      7.017941     7.458787     1.249357    -0.182694
C      9.565324     9.552474    13.450553     0.127139
C      8.263979     7.119506     3.329814     0.115853
C      7.878902     6.787758     1.909905     0.136287
C      3.687590     5.520789     3.838761     0.645365
C      3.962831     6.974963     3.677685    -0.198830
C      4.202203     7.779007     4.673922    -0.182342
C      4.511750     9.232155     4.516906     0.646932
C      4.963298     2.769912     8.241966     0.114571
C      5.324769     3.041569     9.552235    -0.176781
C      5.994878     3.751895    12.286472    -0.182693
C      3.447495     1.658208     0.085276     0.127140
C      6.005678     2.830064     3.838761     0.645366
C      7.484572     2.887096     3.677685    -0.198830
C      8.315185     3.004856     4.673922    -0.182342
C      9.798141     3.095968     4.516906     0.646933
C      3.473855     4.498786     8.241966     0.114571
C      3.796010     4.816079     9.552235    -0.176778
C      4.597674     5.373702    12.286472    -0.182694
C      2.150091     3.164172     0.085276     0.127139
C      4.748840     4.091176    10.206015     0.115854
C      5.133917     4.422924    11.625924     0.136287
N      8.975904     7.732837     5.939522    -0.197304
N     10.052061     8.659958    12.796773    -0.151101
N      4.036915     3.477845     7.596307    -0.197305
N      2.960758     2.550724     0.739056    -0.151101
O      7.484876     8.315157     8.557351    -0.556904
O      7.679998     8.469496    10.771813    -0.577688
O     11.634229     8.166858    10.187065    -0.583684
O     11.428674     7.988241     7.964482    -0.536640
O      9.331181     6.172055     8.557351    -0.556904
O      9.512694     6.342191    10.771813    -0.577688
O      9.798509    10.297674    10.187065    -0.583684
O      9.591441    10.120812     7.964482    -0.536640
O      3.681638     5.038627     4.978478    -0.556904
O      3.500125     4.868491     2.764016    -0.577688
O      3.214310     0.913008     3.348764    -0.583684
O      3.421378     1.089870     5.571347    -0.536639
O      5.527943     2.895525     4.978478    -0.556904
O      5.332821     2.741186     2.764016    -0.577688
O      1.378590     3.043824     3.348764    -0.583684
O      1.584145     3.222441     5.571347    -0.536639

The following XYZ coordinates are in angstroms. Other properties are in atomic units.
The sperically averaged electron density of each atom fit to a function of the form exp(a - br)
eigen_1, eigen_2 and eigen_3 are the three eigenvalues of traceless quadrupole moment tensor
  atom number  atomic symbol              X              Y              Z     net charge C6 coefficient C8 coefficient C10 coefficient fluctuating dipole atomic polarizability isotropic forcefield polarizability              a              b squared Pearson coefficient          <r^3>          <r^4>         wp_QDO          m_QDO          q_QDO       dipole_x       dipole_y       dipole_z         dipole            Qxy            Qxz            Qyz     Q(x^2-y^2)  Q(3z^2 - R^2)        eigen_1        eigen_2        eigen_3 static polarizability      alpha(xx)      alpha(xy)      alpha(xz)      alpha(yy)      alpha(yz)      alpha(zz) atomic spin moment
            1             Zn       9.404202       8.101820       7.886515       0.837050      93.626430 0.19307490E+04  0.61953285E+05                                17.161855                           14.680015       0.317567       1.954639                    0.996429      47.146644     129.454275       0.456047       0.418561      -1.130451      -0.000472      -0.000406      -0.019289       0.019300      -0.008110      -0.031669      -0.027284      -0.002427      -0.324665      -0.118828       0.056517       0.062311             19.447929      20.085998       0.407267       0.888738      19.964128       0.765654      18.293660           0.000013
            2             Zn       9.706063       8.361877      10.818511       0.844107      96.733701 0.19532072E+04  0.62853066E+05                                17.465741                           14.708944       0.285560       1.950195                    0.995773      46.966909     129.129426       0.458228       0.415380      -1.132650       0.001010       0.000870       0.016568       0.016621      -0.002478      -0.020315      -0.017502      -0.000742      -0.305697      -0.106538       0.053083       0.053455             20.003187      19.898559       0.187568       0.745645      19.842431       0.642381      20.268571           0.000010
            3             Zn       3.608617       3.108862       5.649314       0.837050      93.626445 0.19307495E+04  0.61953303E+05                                17.161856                           14.680016       0.317567       1.954639                    0.996429      47.146650     129.454293       0.456047       0.418561      -1.130451       0.000472       0.000406       0.019290       0.019300      -0.008110      -0.031669      -0.027284      -0.002427      -0.324665      -0.118829       0.056517       0.062311             19.447929      20.085998       0.407267       0.888738      19.964128       0.765654      18.293662           0.000013
            4             Zn       3.306756       2.848805       2.717318       0.844107      96.733701 0.19532073E+04  0.62853068E+05                                17.465741                           14.708944       0.285560       1.950195                    0.995773      46.966910     129.129428       0.458228       0.415380      -1.132650      -0.001010      -0.000870      -0.016568       0.016622      -0.002478      -0.020315      -0.017502      -0.000742      -0.305697      -0.106538       0.053083       0.053455             20.003187      19.898557       0.187568       0.745646      19.842432       0.642381      20.268570           0.000010
            5              H       5.170578       8.376283      10.736620       0.128542       1.191763 0.95530551E+01  0.97723000E+02                                 1.832471                            1.788002      -1.301741       2.263272                    0.995287       3.616184      10.225956       0.477119       1.254947      -0.714699      -0.015762       0.004668       0.029441       0.033720      -0.001786      -0.003271       0.005000       0.000597       0.034781      -0.007870      -0.005726       0.013596              1.827248       1.817684       0.056340      -0.261618       1.509235      -0.030209       2.154826          -0.000000
            6              H       5.056187       8.176823       7.983432       0.135269       1.030704 0.79547254E+01  0.78783432E+02                                 1.743110                            1.692656      -1.424421       2.216902                    0.992874       3.707530      10.778883       0.457882       1.350651      -0.692323       0.015965      -0.000975      -0.030219       0.034191      -0.002250      -0.003899       0.005976       0.001729       0.026247      -0.007633      -0.004576       0.012209              1.750082       1.702590       0.054608      -0.207247       1.409494      -0.021267       2.138161           0.000003
            7              H      10.182928       6.182647       5.747313       0.100613       1.005141 0.70982398E+01  0.68609838E+02                                 1.741643                            1.618719      -1.220048       2.300745                    0.994306       3.764930      10.960269       0.457770       1.384279      -0.685243       0.033038      -0.028871       0.023466       0.049756      -0.010998       0.009962       0.001036      -0.002120       0.011545      -0.016421       0.002619       0.013801              1.803618       1.931014      -0.419024       0.351743       1.743667      -0.242155       1.736174           0.000006
            8              H       9.657609       5.678094       3.542326       0.124687       0.954104 0.69356459E+01  0.67080418E+02                                 1.717531                            1.628676      -1.363508       2.236677                    0.992501       3.868519      11.504188       0.441554       1.434213      -0.674851       0.017929      -0.025766      -0.016758       0.035583      -0.010171       0.002674       0.003821      -0.001786       0.013608      -0.013622       0.005312       0.008310              1.749723       1.632517      -0.335643      -0.069765       1.938804       0.292098       1.677847           0.000006
            9              H       9.070773       5.284143       1.659493       0.119004       1.071435 0.75889454E+01  0.74296523E+02                                 1.785509                            1.650405      -1.280817       2.272017                    0.993746       3.753121      10.855723       0.464823       1.345957      -0.692786       0.021810      -0.015988       0.020560       0.033970      -0.009833       0.006506       0.001326       0.001258       0.001881      -0.012520       0.001369       0.011150              1.836996       1.870337      -0.468532       0.315157       1.795614      -0.176015       1.845038           0.000005
           10              H      11.295641       7.324736      13.009285       0.060992       1.357642 0.94892905E+01  0.97238827E+02                                 2.016811                            1.787593      -1.188641       2.295192                    0.994172       3.911976      11.195799       0.473332       1.262800      -0.711160       0.015273      -0.032559      -0.025528       0.044102      -0.013915       0.002734       0.006473      -0.004701       0.008475      -0.017490       0.003736       0.013753              2.133637       1.950764      -0.663231      -0.325878       2.384288       0.571100       2.065859           0.000005
           11              H       9.049180       3.874189      10.736620       0.128543       1.191763 0.95530547E+01  0.97722993E+02                                 1.832471                            1.788002      -1.301740       2.263272                    0.995287       3.616184      10.225955       0.477119       1.254946      -0.714699       0.002284      -0.016280       0.029441       0.033720      -0.001620       0.004461      -0.003975      -0.001617       0.034781      -0.007870      -0.005726       0.013596              1.827248       1.532479       0.099013      -0.068588       1.794440      -0.254268       2.154825          -0.000000
           12              H       8.834989       3.790572       7.983432       0.135269       1.030703 0.79547204E+01  0.78783374E+02                                 1.743110                            1.692655      -1.424421       2.216903                    0.992874       3.707530      10.778885       0.457881       1.350652      -0.692323       0.001398       0.015934      -0.030219       0.034191      -0.001898       0.005333      -0.004741      -0.002971       0.026247      -0.007633      -0.004576       0.012209              1.750082       1.431895       0.095110      -0.051700       1.680189      -0.201819       2.138161           0.000003
           13              H       7.621387       9.155960       5.747313       0.100613       1.005142 0.70982458E+01  0.68609921E+02                                 1.741645                            1.618720      -1.220054       2.300743                    0.994306       3.764933      10.960285       0.457769       1.384280      -0.685242      -0.023664       0.036947       0.023466       0.049757      -0.010826       0.002499       0.009699      -0.004411       0.011545      -0.016421       0.002619       0.013801              1.803620       1.625128      -0.373258      -0.187441       2.049558       0.383704       1.736176           0.000006
           14              H       7.044656       8.711084       3.542326       0.124687       0.954102 0.69356317E+01  0.67080246E+02                                 1.717528                            1.628674      -1.363505       2.236678                    0.992501       3.868518      11.504182       0.441554       1.434213      -0.674851      -0.022830       0.021544      -0.016758       0.035583      -0.009987       0.004175       0.002079      -0.004246       0.013608      -0.013622       0.005312       0.008310              1.749720       1.833854      -0.365764       0.278557       1.737459      -0.112217       1.677846           0.000006
           15              H       6.568205       8.189003       1.659493       0.119004       1.071433 0.75889302E+01  0.74296344E+02                                 1.785508                            1.650405      -1.280816       2.272018                    0.993746       3.753118      10.855716       0.464823       1.345958      -0.692785      -0.012584       0.023936       0.020560       0.033970      -0.009219       0.002274       0.006239      -0.006959       0.001881      -0.012520       0.001369       0.011150              1.836996       1.660116      -0.437078      -0.127442       2.005834       0.337732       1.845037           0.000005
           16              H       8.915555      10.087425      13.009285       0.060992       1.357642 0.94892941E+01  0.97238870E+02                                 2.016811                            1.787593      -1.188640       2.295192                    0.994172       3.911976      11.195798       0.473332       1.262800      -0.711160      -0.029940       0.019922      -0.025528       0.044102      -0.013993       0.006806       0.001746      -0.003650       0.008475      -0.017490       0.003736       0.013753              2.133637       2.180675      -0.697631       0.516592       2.154378      -0.406798       2.065859           0.000005
           17              H       3.963639       7.336493       2.799209       0.128542       1.191764 0.95530674E+01  0.97723155E+02                                 1.832472                            1.788003      -1.301741       2.263272                    0.995287       3.616186      10.225962       0.477119       1.254946      -0.714699      -0.002284       0.016280      -0.029441       0.033720      -0.001620       0.004461      -0.003975      -0.001617       0.034782      -0.007870      -0.005726       0.013596              1.827249       1.532480       0.099013      -0.068588       1.794441      -0.254269       2.154827          -0.000000
           18              H       4.177830       7.420110       5.552397       0.135269       1.030703 0.79547217E+01  0.78783391E+02                                 1.743110                            1.692656      -1.424420       2.216903                    0.992874       3.707530      10.778885       0.457881       1.350652      -0.692323      -0.001398      -0.015934       0.030219       0.034191      -0.001898       0.005333      -0.004741      -0.002971       0.026247      -0.007633      -0.004576       0.012209              1.750082       1.431895       0.095110      -0.051700       1.680189      -0.201819       2.138161           0.000003
           19              H       5.391432       2.054722       7.788516       0.100613       1.005142 0.70982494E+01  0.68609966E+02                                 1.741646                            1.618721      -1.220054       2.300742                    0.994306       3.764934      10.960289       0.457769       1.384280      -0.685242       0.023664      -0.036947      -0.023466       0.049756      -0.010826       0.002499       0.009699      -0.004411       0.011545      -0.016421       0.002619       0.013801              1.803621       1.625128      -0.373258      -0.187441       2.049559       0.383704       1.736176           0.000006
           20              H       5.968163       2.499598       9.993503       0.124687       0.954102 0.69356369E+01  0.67080304E+02                                 1.717528                            1.628674      -1.363505       2.236678                    0.992501       3.868519      11.504183       0.441554       1.434212      -0.674851       0.022830      -0.021544       0.016758       0.035583      -0.009987       0.004175       0.002079      -0.004246       0.013608      -0.013622       0.005312       0.008310              1.749720       1.833854      -0.365764       0.278557       1.737459      -0.112217       1.677846           0.000006
           21              H       6.444614       3.021679      11.876336       0.119004       1.071434 0.75889334E+01  0.74296375E+02                                 1.785508                            1.650404      -1.280816       2.272018                    0.993746       3.753118      10.855712       0.464823       1.345957      -0.692786       0.012584      -0.023936      -0.020560       0.033970      -0.009219       0.002274       0.006239      -0.006959       0.001881      -0.012520       0.001369       0.011150              1.836995       1.660115      -0.437078      -0.127442       2.005834       0.337732       1.845036           0.000005
           22              H       4.097264       1.123257       0.526544       0.060992       1.357643 0.94893046E+01  0.97239004E+02                                 2.016812                            1.787594      -1.188641       2.295191                    0.994172       3.911978      11.195805       0.473332       1.262800      -0.711160       0.029940      -0.019922       0.025528       0.044102      -0.013993       0.006806       0.001746      -0.003650       0.008475      -0.017490       0.003736       0.013753              2.133639       2.180677      -0.697632       0.516592       2.154379      -0.406798       2.065860           0.000005
           23              H       7.842241       2.834399       2.799209       0.128542       1.191763 0.95530551E+01  0.97723000E+02                                 1.832471                            1.788002      -1.301741       2.263272                    0.995287       3.616184      10.225956       0.477119       1.254947      -0.714699       0.015762      -0.004668      -0.029441       0.033720      -0.001786      -0.003271       0.005000       0.000597       0.034781      -0.007870      -0.005726       0.013596              1.827248       1.817684       0.056340      -0.261618       1.509235      -0.030208       2.154826          -0.000000
           24              H       7.956632       3.033859       5.552397       0.135269       1.030703 0.79547203E+01  0.78783371E+02                                 1.743110                            1.692655      -1.424421       2.216902                    0.992874       3.707529      10.778881       0.457881       1.350652      -0.692323      -0.015965       0.000975       0.030219       0.034191      -0.002250      -0.003899       0.005976       0.001729       0.026247      -0.007633      -0.004576       0.012209              1.750082       1.702590       0.054608      -0.207247       1.409494      -0.021267       2.138161           0.000003
           25              H       2.829891       5.028035       7.788516       0.100613       1.005141 0.70982365E+01  0.68609799E+02                                 1.741643                            1.618719      -1.220048       2.300745                    0.994306       3.764929      10.960266       0.457769       1.384279      -0.685243      -0.033038       0.028871      -0.023466       0.049756      -0.010998       0.009962       0.001036      -0.002120       0.011545      -0.016421       0.002619       0.013801              1.803618       1.931013      -0.419024       0.351742       1.743667      -0.242155       1.736173           0.000006
           26              H       3.355210       5.532588       9.993503       0.124687       0.954104 0.69356478E+01  0.67080437E+02                                 1.717531                            1.628675      -1.363507       2.236677                    0.992501       3.868519      11.504186       0.441554       1.434212      -0.674851      -0.017929       0.025766       0.016758       0.035583      -0.010171       0.002674       0.003821      -0.001786       0.013608      -0.013622       0.005312       0.008310              1.749723       1.632517      -0.335643      -0.069765       1.938804       0.292098       1.677847           0.000006
           27              H       3.942046       5.926539      11.876336       0.119004       1.071434 0.75889393E+01  0.74296453E+02                                 1.785509                            1.650405      -1.280817       2.272017                    0.993746       3.753120      10.855722       0.464823       1.345957      -0.692785      -0.021810       0.015988      -0.020560       0.033970      -0.009833       0.006506       0.001326       0.001258       0.001881      -0.012520       0.001369       0.011150              1.836996       1.870337      -0.468532       0.315156       1.795614      -0.176015       1.845038           0.000005
           28              H       1.717178       3.885946       0.526544       0.060992       1.357642 0.94892932E+01  0.97238864E+02                                 2.016811                            1.787593      -1.188641       2.295192                    0.994172       3.911977      11.195803       0.473332       1.262800      -0.711160      -0.015273       0.032559       0.025528       0.044102      -0.013915       0.002734       0.006473      -0.004701       0.008475      -0.017490       0.003736       0.013753              2.133638       1.950765      -0.663232      -0.325878       2.384289       0.571100       2.065860           0.000005
           29              C       7.007141       8.380618       9.697068       0.645365      21.071185 0.23849420E+03  0.48969548E+04                                 7.162500                            5.554666      -0.163795       2.017016                    0.999367      21.848417      61.587845       0.614877       0.485143      -1.009374       0.042935      -0.009833      -0.003585       0.044192      -0.001544       0.004565      -0.009999      -0.153173      -0.115647      -0.058367      -0.038256       0.096624              8.191204      12.736586       0.507063       0.379442       4.362592       0.128325       7.474435           0.000014
           30              C       5.528247       8.323586       9.858144      -0.198830      36.514794 0.46519962E+03  0.11136048E+05                                 9.597045                            7.197522       0.022906       1.974504                    0.999459      30.308005      88.245410       0.612712       0.417597      -1.062250      -0.012800      -0.002715      -0.002277       0.013281      -0.021585      -0.005556       0.001237      -0.110408      -0.021876      -0.056188      -0.006804       0.062992             11.343575      19.906448       1.624685       2.007115       5.595333       0.101773       8.528945           0.000003
           31              C       4.697634       8.205826       8.861907      -0.182343      36.620228 0.46850174E+03  0.11236827E+05                                 9.657715                            7.257371      -0.042691       1.961026                    0.999172      30.011230      87.513827       0.605752       0.421579      -1.059556       0.009081       0.012203      -0.001914       0.015331      -0.027005      -0.005263      -0.001315      -0.120951      -0.039593      -0.060257      -0.012573       0.072830             11.436833      19.834543       1.715397       2.093965       5.608913       0.091361       8.867042           0.000004
           32              C       3.214678       8.114714       9.018923       0.646932      20.790285 0.23603552E+03  0.48342136E+04                                 7.091883                            5.523476      -0.088599       2.042732                    0.999448      21.777076      61.320743       0.616991       0.484707      -1.009542      -0.044299       0.010801       0.004315       0.045800      -0.004077       0.000402      -0.010327      -0.155035      -0.103512      -0.060373      -0.035323       0.095697              8.107020      12.278040       0.532428       0.253920       4.339301       0.136874       7.703720           0.000016
           33              C       9.538964       6.711896       5.293863       0.114571      26.228285 0.33895494E+03  0.75155617E+04                                 7.830122                            6.261342       0.132532       2.072869                    0.998746      25.659454      72.501320       0.636887       0.433735      -1.049562      -0.035045       0.037028       0.007566       0.051541       0.018813      -0.012132      -0.018512       0.012396      -0.086004      -0.036698      -0.003755       0.040452              8.605913       7.202790      -2.465160       1.545886       8.043962       1.750491      10.570987           0.000009
           34              C       9.216809       6.394603       3.983594      -0.176779      33.285315 0.46497816E+03  0.11145459E+05                                 9.085540                            7.278436      -0.073181       1.958883                    0.997946      29.784252      87.186854       0.598089       0.427243      -1.054684       0.002442       0.003476       0.006080       0.007417       0.009425      -0.023096       0.001240      -0.003055      -0.015575      -0.027046       0.003637       0.023409             10.008728       8.775072      -2.698057       3.139945       8.627301       1.114914      12.623811           0.000008
           35              C       8.415145       5.836980       1.249357      -0.182693      33.168090 0.40822209E+03  0.94575061E+04                                 8.983626                            6.750386       0.246129       2.065414                    0.999627      28.772816      82.399900       0.631588       0.418593      -1.061682      -0.012994       0.002376      -0.001456       0.013289       0.023738       0.011240      -0.031348       0.024676      -0.031109      -0.049303       0.015577       0.033726             10.290611       7.365039      -2.691176       1.689157       8.695279       2.341621      14.811514           0.000010
           36              C      10.862728       8.046510      13.450553       0.127140      25.268240 0.27548055E+03  0.57941613E+04                                 7.542424                            5.545872       0.419208       2.175038                    0.999874      24.331412      66.753823       0.695547       0.418678      -1.059867      -0.046157       0.044457       0.002657       0.064140       0.027242      -0.036822       0.005722      -0.013555      -0.081787      -0.056068       0.008632       0.047436              8.679196       6.806610      -2.767243       1.665548       7.379393       1.175082      11.851586           0.000002
           37              C       9.325229       5.689893       9.697068       0.645365      21.071201 0.23849437E+03  0.48969590E+04                                 7.162503                            5.554668      -0.163800       2.017015                    0.999367      21.848430      61.587890       0.614877       0.485142      -1.009374      -0.003371       0.043917      -0.003585       0.044192      -0.023893      -0.009214       0.005994       0.145560      -0.115647      -0.058367      -0.038256       0.096623              8.191208       4.694363       1.710347       0.183060      12.404824       0.356276       7.474439           0.000014
           38              C       9.049988       4.235719       9.858144      -0.198830      36.514821 0.46519987E+03  0.11136056E+05                                 9.597050                            7.197524       0.022906       1.974504                    0.999459      30.308012      88.245441       0.612712       0.417598      -1.062250      -0.004580      -0.012257      -0.002277       0.013281      -0.036797       0.000401      -0.005679       0.092937      -0.021876      -0.056188      -0.006804       0.062991             11.343584       6.384221       3.647892       0.397653      19.117585       1.969958       8.528945           0.000002
           39              C       8.810616       3.431675       8.861907      -0.182343      36.620246 0.46850194E+03  0.11236834E+05                                 9.657719                            7.257373      -0.042693       1.961025                    0.999172      30.011239      87.513871       0.605752       0.421579      -1.059556       0.013412       0.007176      -0.001914       0.015331      -0.043523      -0.002079      -0.005011       0.099846      -0.039593      -0.060257      -0.012573       0.072830             11.436838       6.422480       3.722121       0.400204      19.020991       2.057394       8.867043           0.000004
           40              C       8.501069       1.978527       9.018923       0.646934      20.790267 0.23603524E+03  0.48342063E+04                                 7.091878                            5.523472      -0.088600       2.042732                    0.999448      21.777062      61.320691       0.616991       0.484706      -1.009542       0.004127      -0.045409       0.004315       0.045800      -0.026587      -0.010154       0.001925       0.145859      -0.103511      -0.060373      -0.035323       0.095697              8.107015       4.668963       1.670902       0.172941      11.948368       0.230871       7.703715           0.000016
           41              C       8.049521       8.440770       5.293863       0.114570      26.228281 0.33895457E+03  0.75155515E+04                                 7.830116                            6.261334       0.132536       2.072870                    0.998746      25.659458      72.501322       0.636888       0.433734      -1.049563       0.031435      -0.040138       0.007567       0.051541       0.019804      -0.020103      -0.009259      -0.000842      -0.086005      -0.036698      -0.003755       0.040453              8.605909       7.304016      -2.480303       1.959976       7.942724       1.269838      10.570988           0.000008
           42              C       7.688050       8.169113       3.983594      -0.176781      33.285802 0.46498662E+03  0.11145728E+05                                 9.085676                            7.278541      -0.073301       1.958843                    0.997945      29.784558      87.188386       0.598079       0.427247      -1.054680       0.003799       0.001901       0.006080       0.007417       0.008565      -0.002192      -0.023025       0.008438      -0.015573      -0.027046       0.003636       0.023409             10.008883       7.840953      -2.558304       1.567295       9.561668       2.940465      12.624029           0.000008
           43              C       7.017941       7.458787       1.249357      -0.182694      33.168098 0.40822206E+03  0.94575052E+04                                 8.983627                            6.750386       0.246129       2.065414                    0.999627      28.772813      82.399889       0.631588       0.418593      -1.061682       0.000427      -0.013202      -0.001456       0.013289       0.026310      -0.029340       0.015755      -0.009701      -0.031109      -0.049303       0.015577       0.033726             10.290614       7.878473      -2.767993       2.565795       8.181841       1.324068      14.811528           0.000010
           44              C       9.565324       9.552474      13.450553       0.127139      25.268253 0.27548061E+03  0.57941629E+04                                 7.542427                            5.545872       0.419207       2.175038                    0.999874      24.331419      66.753845       0.695547       0.418678      -1.059867       0.037138      -0.052227       0.002657       0.064140       0.024066       0.000211      -0.037264       0.028908      -0.081787      -0.056068       0.008632       0.047436              8.679200       6.556910      -2.729882       1.408602       7.629095       1.473336      11.851595           0.000002
           45              C       8.263979       7.119506       3.329814       0.115853      31.906530 0.37124518E+03  0.83418301E+04                                 8.785001                            6.453568       0.081342       2.054556                    0.999251      25.191141      69.478215       0.647941       0.420698      -1.067629      -0.001884      -0.001624      -0.000004       0.002487       0.010888      -0.003142      -0.002707       0.003258       0.015864      -0.013653       0.002403       0.011250             10.411263       7.728173      -2.197899       2.987126       8.385879       2.573446      15.119738           0.000007
           46              C       7.878902       6.787758       1.909905       0.136287      28.311958 0.31079671E+03  0.67131349E+04                                 8.184454                            5.944606       0.026390       2.049057                    0.999407      24.366123      66.960178       0.665053       0.426384      -1.058810      -0.002717      -0.002341       0.014327       0.014769       0.032434      -0.015554      -0.013400       0.009705      -0.041410      -0.025893      -0.020773       0.046666              9.738979       6.847526      -1.894187       2.662290       7.414348       2.293598      14.955063           0.000009
           47              C       3.687590       5.520789       3.838761       0.645365      21.071209 0.23849448E+03  0.48969619E+04                                 7.162504                            5.554669      -0.163800       2.017014                    0.999367      21.848436      61.587911       0.614877       0.485142      -1.009374       0.003371      -0.043917       0.003585       0.044192      -0.023893      -0.009214       0.005994       0.145560      -0.115647      -0.058367      -0.038256       0.096623              8.191210       4.694364       1.710347       0.183060      12.404827       0.356276       7.474440           0.000014
           48              C       3.962831       6.974963       3.677685      -0.198830      36.514825 0.46519991E+03  0.11136057E+05                                 9.597050                            7.197524       0.022907       1.974504                    0.999459      30.308015      88.245449       0.612712       0.417597      -1.062250       0.004580       0.012257       0.002277       0.013281      -0.036797       0.000401      -0.005679       0.092937      -0.021875      -0.056188      -0.006804       0.062991             11.343584       6.384221       3.647892       0.397652      19.117585       1.969958       8.528946           0.000002
           49              C       4.202203       7.779007       4.673922      -0.182342      36.620215 0.46850146E+03  0.11236819E+05                                 9.657713                            7.257369      -0.042691       1.961026                    0.999172      30.011223      87.513803       0.605752       0.421579      -1.059556      -0.013412      -0.007176       0.001914       0.015331      -0.043523      -0.002079      -0.005011       0.099845      -0.039593      -0.060257      -0.012573       0.072830             11.436830       6.422476       3.722118       0.400204      19.020975       2.057392       8.867039           0.000004
           50              C       4.511750       9.232155       4.516906       0.646932      20.790288 0.23603554E+03  0.48342140E+04                                 7.091883                            5.523476      -0.088601       2.042732                    0.999448      21.777078      61.320749       0.616991       0.484706      -1.009542      -0.004127       0.045409      -0.004315       0.045800      -0.026587      -0.010154       0.001925       0.145859      -0.103512      -0.060373      -0.035323       0.095697              8.107021       4.668966       1.670904       0.172941      11.948378       0.230871       7.703720           0.000016
           51              C       4.963298       2.769912       8.241966       0.114571      26.228267 0.33895434E+03  0.75155448E+04                                 7.830112                            6.261331       0.132537       2.072871                    0.998746      25.659449      72.501282       0.636889       0.433734      -1.049563      -0.031435       0.040138      -0.007567       0.051541       0.019804      -0.020103      -0.009259      -0.000842      -0.086005      -0.036698      -0.003755       0.040453              8.605905       7.304012      -2.480302       1.959974       7.942721       1.269837      10.570982           0.000008
           52              C       5.324769       3.041569       9.552235      -0.176781      33.285796 0.46498651E+03  0.11145724E+05                                 9.085675                            7.278540      -0.073301       1.958843                    0.997945      29.784554      87.188368       0.598079       0.427247      -1.054680      -0.003799      -0.001901      -0.006080       0.007417       0.008565      -0.002192      -0.023025       0.008438      -0.015573      -0.027046       0.003636       0.023409             10.008882       7.840952      -2.558304       1.567295       9.561666       2.940465      12.624028           0.000008
           53              C       5.994878       3.751895      12.286472      -0.182693      33.168084 0.40822187E+03  0.94574996E+04                                 8.983624                            6.750384       0.246130       2.065415                    0.999627      28.772806      82.399856       0.631588       0.418593      -1.061682      -0.000427       0.013202       0.001456       0.013289       0.026310      -0.029340       0.015755      -0.009701      -0.031110      -0.049303       0.015577       0.033726             10.290610       7.878470      -2.767992       2.565794       8.181839       1.324067      14.811521           0.000010
           54              C       3.447495       1.658208       0.085276       0.127140      25.268242 0.27548046E+03  0.57941588E+04                                 7.542424                            5.545871       0.419208       2.175038                    0.999874      24.331412      66.753819       0.695547       0.418678      -1.059867      -0.037138       0.052227      -0.002657       0.064140       0.024066       0.000211      -0.037264       0.028908      -0.081787      -0.056068       0.008632       0.047436              8.679196       6.556908      -2.729882       1.408602       7.629093       1.473335      11.851588           0.000002
           55              C       6.005678       2.830064       3.838761       0.645366      21.071185 0.23849421E+03  0.48969549E+04                                 7.162499                            5.554666      -0.163795       2.017016                    0.999367      21.848417      61.587844       0.614877       0.485143      -1.009374      -0.042935       0.009833       0.003585       0.044192      -0.001544       0.004565      -0.009999      -0.153173      -0.115647      -0.058367      -0.038256       0.096624              8.191203      12.736584       0.507063       0.379442       4.362592       0.128325       7.474435           0.000013
           56              C       7.484572       2.887096       3.677685      -0.198830      36.514781 0.46519945E+03  0.11136043E+05                                 9.597041                            7.197519       0.022908       1.974505                    0.999459      30.307999      88.245378       0.612712       0.417597      -1.062250       0.012800       0.002715       0.002277       0.013281      -0.021585      -0.005557       0.001237      -0.110408      -0.021875      -0.056188      -0.006804       0.062992             11.343571      19.906438       1.624685       2.007113       5.595331       0.101773       8.528942           0.000003
           57              C       8.315185       3.004856       4.673922      -0.182342      36.620221 0.46850168E+03  0.11236825E+05                                 9.657713                            7.257370      -0.042690       1.961026                    0.999172      30.011226      87.513806       0.605752       0.421579      -1.059556      -0.009081      -0.012203       0.001914       0.015331      -0.027005      -0.005264      -0.001315      -0.120951      -0.039593      -0.060257      -0.012573       0.072830             11.436830      19.834537       1.715397       2.093964       5.608912       0.091361       8.867040           0.000005
           58              C       9.798141       3.095968       4.516906       0.646933      20.790280 0.23603546E+03  0.48342120E+04                                 7.091881                            5.523475      -0.088598       2.042733                    0.999448      21.777071      61.320721       0.616991       0.484706      -1.009542       0.044299      -0.010801      -0.004315       0.045800      -0.004077       0.000402      -0.010327      -0.155035      -0.103511      -0.060373      -0.035323       0.095697              8.107018      12.278035       0.532428       0.253920       4.339300       0.136874       7.703718           0.000016
           59              C       3.473855       4.498786       8.241966       0.114571      26.228281 0.33895487E+03  0.75155597E+04                                 7.830120                            6.261341       0.132533       2.072870                    0.998746      25.659451      72.501304       0.636887       0.433735      -1.049562       0.035045      -0.037028      -0.007566       0.051541       0.018813      -0.012132      -0.018512       0.012396      -0.086005      -0.036698      -0.003755       0.040452              8.605911       7.202789      -2.465159       1.545886       8.043960       1.750490      10.570985           0.000008
           60              C       3.796010       4.816079       9.552235      -0.176778      33.285302 0.46497793E+03  0.11145452E+05                                 9.085537                            7.278434      -0.073181       1.958883                    0.997946      29.784243      87.186818       0.598089       0.427243      -1.054684      -0.002442      -0.003476      -0.006080       0.007417       0.009425      -0.023096       0.001240      -0.003055      -0.015575      -0.027046       0.003637       0.023409             10.008726       8.775070      -2.698056       3.139944       8.627299       1.114914      12.623808           0.000009
           61              C       4.597674       5.373702      12.286472      -0.182694      33.168102 0.40822226E+03  0.94575115E+04                                 8.983630                            6.750388       0.246127       2.065414                    0.999627      28.772821      82.399929       0.631588       0.418593      -1.061681       0.012994      -0.002376       0.001456       0.013289       0.023738       0.011240      -0.031348       0.024677      -0.031109      -0.049303       0.015577       0.033726             10.290615       7.365041      -2.691176       1.689158       8.695282       2.341622      14.811522           0.000010
           62              C       2.150091       3.164172       0.085276       0.127139      25.268250 0.27548067E+03  0.57941644E+04                                 7.542426                            5.545873       0.419207       2.175038                    0.999874      24.331419      66.753848       0.695547       0.418678      -1.059867       0.046157      -0.044457      -0.002657       0.064140       0.027242      -0.036822       0.005722      -0.013555      -0.081787      -0.056068       0.008632       0.047436              8.679198       6.806612      -2.767244       1.665549       7.379394       1.175082      11.851589           0.000002
           63              C       4.748840       4.091176      10.206015       0.115854      31.906523 0.37124510E+03  0.83418276E+04                                 8.784999                            6.453567       0.081343       2.054556                    0.999251      25.191137      69.478198       0.647941       0.420698      -1.067629       0.001884       0.001624       0.000004       0.002487       0.010888      -0.003142      -0.002707       0.003258       0.015864      -0.013653       0.002403       0.011250             10.411261       7.728171      -2.197898       2.987125       8.385877       2.573445      15.119734           0.000007
           64              C       5.133917       4.422924      11.625924       0.136287      28.311950 0.31079663E+03  0.67131326E+04                                 8.184453                            5.944605       0.026391       2.049057                    0.999407      24.366119      66.960161       0.665053       0.426384      -1.058810       0.002717       0.002341      -0.014327       0.014769       0.032434      -0.015554      -0.013400       0.009705      -0.041410      -0.025893      -0.020774       0.046666              9.738976       6.847524      -1.894186       2.662289       7.414346       2.293598      14.955059           0.000008
           65              N       8.975904       7.732837       5.939522      -0.197304      33.163200 0.44970818E+03  0.10441146E+05                                 8.530080                            6.794398       0.259386       2.140709                    0.998369      26.096026      69.618216       0.685309       0.384948      -1.108314      -0.035278      -0.030392      -0.127802       0.136021      -0.018346      -0.024358      -0.020985      -0.005490      -0.199892      -0.077798       0.025932       0.051866              9.482522       8.079655      -3.142761       1.659821       9.020092       1.429940      11.347818           0.000004
           66              N      10.052061       8.659958      12.796773      -0.151101      29.689013 0.34613578E+03  0.75938893E+04                                 8.115971                            6.080371       0.098617       2.112773                    0.997472      24.810225      66.215865       0.697017       0.400539      -1.087755       0.021531       0.018550       0.108544       0.112203       0.020752      -0.037633      -0.032421       0.006209      -0.225817      -0.091688       0.016653       0.075035              9.379530       7.252695      -2.924554       1.554670       8.127843       1.339368      12.758053           0.000002
           67              N       4.036915       3.477845       7.596307      -0.197305      33.163219 0.44970850E+03  0.10441155E+05                                 8.530084                            6.794400       0.259385       2.140708                    0.998369      26.096035      69.618251       0.685309       0.384948      -1.108314       0.035278       0.030392       0.127802       0.136021      -0.018346      -0.024358      -0.020985      -0.005490      -0.199892      -0.077798       0.025932       0.051865              9.482526       8.079659      -3.142763       1.659822       9.020096       1.429941      11.347824           0.000005
           68              N       2.960758       2.550724       0.739056      -0.151101      29.689013 0.34613579E+03  0.75938894E+04                                 8.115971                            6.080371       0.098617       2.112773                    0.997472      24.810225      66.215865       0.697017       0.400539      -1.087755      -0.021531      -0.018549      -0.108544       0.112203       0.020752      -0.037633      -0.032421       0.006209      -0.225817      -0.091688       0.016653       0.075035              9.379530       7.252695      -2.924554       1.554670       8.127843       1.339367      12.758052           0.000002
           69              O       7.484876       8.315157       8.557351      -0.556904      34.750195 0.56333474E+03  0.13721596E+05                                 8.477460                            7.394532       0.190510       2.116793                    0.995854      27.650626      73.515625       0.690847       0.363987      -1.133392      -0.003609      -0.006803       0.016750       0.018436      -0.001484      -0.058873      -0.007019      -0.093468      -0.000066      -0.086908       0.037381       0.049527              9.130884      11.540147      -0.550023      -3.783441       5.944494       0.249245       9.908011           0.000004
           70              O       7.679998       8.469496      10.771813      -0.577688      34.421280 0.53929694E+03  0.12971823E+05                                 8.347211                            7.144849       0.442301       2.183303                    0.998424      27.891344      73.286811       0.717371       0.354968      -1.142444       0.009347      -0.013655      -0.025894       0.030730       0.005071       0.083901      -0.002644      -0.049637      -0.066498      -0.102169       0.035999       0.066170              9.103872      12.166068       0.310470       4.004051       5.862898       0.254669       9.282650          -0.000008
           71              O      11.634229       8.166858      10.187065      -0.583684      36.425192 0.58609797E+03  0.14411302E+05                                 8.735683                            7.520560       0.205360       2.110403                    0.996284      28.183224      75.169201       0.688354       0.361877      -1.135579       0.001554       0.009277      -0.019686       0.021818      -0.001663      -0.063569      -0.004793      -0.078771       0.014435      -0.086332       0.036425       0.049907              9.509926      11.859717      -0.665847      -4.063474       6.097006       0.173961      10.573054           0.000005
           72              O      11.428674       7.988241       7.964482      -0.536640      34.572895 0.54477116E+03  0.13110103E+05                                 8.361847                            7.193739       0.475774       2.220470                    0.996318      26.921085      70.289708       0.714476       0.356227      -1.143742      -0.002830       0.009802       0.007066       0.012410       0.005514       0.065634      -0.002158      -0.067792      -0.049362      -0.087092       0.041064       0.046028              9.135848      12.150227       0.301349       3.488271       5.861558       0.295289       9.395760           0.000009
           73              O       9.331181       6.172055       8.557351      -0.556904      34.750220 0.56333516E+03  0.13721608E+05                                 8.477463                            7.394534       0.190512       2.116793                    0.995854      27.650636      73.515658       0.690847       0.363987      -1.133392      -0.007263      -0.002563       0.016750       0.018436      -0.015097      -0.015654      -0.057187       0.088508      -0.000067      -0.086908       0.037381       0.049528              9.130888       5.906032       0.292958      -0.313349      11.578618      -3.778675       9.908015           0.000003
           74              O       9.512694       6.342191      10.771813      -0.577688      34.421288 0.53929704E+03  0.12971826E+05                                 8.347213                            7.144850       0.442302       2.183303                    0.998424      27.891346      73.286819       0.717371       0.354968      -1.142444      -0.012122       0.011265      -0.025894       0.030730      -0.002415       0.009801       0.083368       0.050431      -0.066497      -0.102169       0.035999       0.066170              9.103874       6.091785       1.219309       0.844360      11.937184       3.922288       9.282653          -0.000008
           75              O       9.798509      10.297674      10.187065      -0.583684      36.425190 0.58609793E+03  0.14411301E+05                                 8.735683                            7.520560       0.205360       2.110403                    0.996284      28.183223      75.169199       0.688354       0.361877      -1.135579       0.009404       0.000164      -0.019686       0.021818      -0.013118      -0.014147      -0.062160       0.074348       0.014435      -0.086332       0.036425       0.049907              9.509926       6.028301       0.206654      -0.429240      11.928423      -4.044483      10.573053           0.000006
           76              O       9.591441      10.120812       7.964482      -0.536640      34.572896 0.54477117E+03  0.13110103E+05                                 8.361847                            7.193739       0.475775       2.220470                    0.996318      26.921084      70.289699       0.714476       0.356227      -1.143742       0.009275      -0.004250       0.007065       0.012410      -0.004648       0.007578       0.065231       0.068051      -0.049362      -0.087092       0.041063       0.046028              9.135848       6.087459       1.208466       0.808212      11.924328       3.406175       9.395758           0.000009
           77              O       3.681638       5.038627       4.978478      -0.556904      34.750215 0.56333505E+03  0.13721605E+05                                 8.477463                            7.394534       0.190511       2.116793                    0.995854      27.650633      73.515650       0.690847       0.363987      -1.133392       0.007263       0.002563      -0.016750       0.018436      -0.015097      -0.015654      -0.057187       0.088508      -0.000067      -0.086908       0.037381       0.049528              9.130888       5.906032       0.292958      -0.313349      11.578616      -3.778675       9.908014           0.000004
           78              O       3.500125       4.868491       2.764016      -0.577688      34.421290 0.53929707E+03  0.12971827E+05                                 8.347212                            7.144850       0.442301       2.183303                    0.998424      27.891348      73.286823       0.717371       0.354968      -1.142444       0.012122      -0.011265       0.025894       0.030730      -0.002415       0.009801       0.083368       0.050431      -0.066497      -0.102169       0.035999       0.066170              9.103874       6.091785       1.219309       0.844360      11.937184       3.922288       9.282652          -0.000009
           79              O       3.214310       0.913008       3.348764      -0.583684      36.425189 0.58609791E+03  0.14411301E+05                                 8.735684                            7.520560       0.205359       2.110402                    0.996284      28.183222      75.169201       0.688354       0.361877      -1.135579      -0.009404      -0.000164       0.019686       0.021818      -0.013118      -0.014147      -0.062160       0.074348       0.014435      -0.086332       0.036425       0.049907              9.509926       6.028302       0.206653      -0.429240      11.928424      -4.044483      10.573054           0.000005
           80              O       3.421378       1.089870       5.571347      -0.536639      34.572876 0.54477077E+03  0.13110091E+05                                 8.361843                            7.193736       0.475774       2.220470                    0.996318      26.921075      70.289669       0.714476       0.356227      -1.143742      -0.009275       0.004249      -0.007065       0.012410      -0.004648       0.007578       0.065231       0.068051      -0.049362      -0.087092       0.041063       0.046028              9.135844       6.087457       1.208465       0.808211      11.924322       3.406174       9.395755           0.000009
           81              O       5.527943       2.895525       4.978478      -0.556904      34.750208 0.56333501E+03  0.13721604E+05                                 8.477462                            7.394534       0.190508       2.116793                    0.995854      27.650631      73.515648       0.690847       0.363987      -1.133392       0.003609       0.006803      -0.016750       0.018435      -0.001484      -0.058873      -0.007019      -0.093468      -0.000065      -0.086908       0.037381       0.049527              9.130887      11.540151      -0.550024      -3.783443       5.944496       0.249245       9.908014           0.000003
           82              O       5.332821       2.741186       2.764016      -0.577688      34.421276 0.53929688E+03  0.12971821E+05                                 8.347210                            7.144848       0.442302       2.183303                    0.998424      27.891344      73.286807       0.717371       0.354968      -1.142444      -0.009347       0.013655       0.025894       0.030730       0.005071       0.083901      -0.002644      -0.049637      -0.066498      -0.102169       0.035999       0.066170              9.103870      12.166064       0.310470       4.004049       5.862897       0.254669       9.282649          -0.000008
           83              O       1.378590       3.043824       3.348764      -0.583684      36.425193 0.58609801E+03  0.14411303E+05                                 8.735684                            7.520560       0.205360       2.110403                    0.996284      28.183225      75.169204       0.688354       0.361877      -1.135579      -0.001554      -0.009277       0.019686       0.021818      -0.001663      -0.063569      -0.004793      -0.078771       0.014435      -0.086332       0.036425       0.049907              9.509926      11.859717      -0.665847      -4.063474       6.097007       0.173961      10.573053           0.000005
           84              O       1.584145       3.222441       5.571347      -0.536639      34.572876 0.54477082E+03  0.13110092E+05                                 8.361844                            7.193736       0.475776       2.220471                    0.996318      26.921078      70.289680       0.714476       0.356227      -1.143742       0.002830      -0.009802      -0.007065       0.012410       0.005514       0.065634      -0.002158      -0.067792      -0.049362      -0.087092       0.041063       0.046028              9.135844      12.150220       0.301349       3.488269       5.861556       0.295289       9.395756           0.000009

******************************************************
Auxiliary information for the entire system
The total spin magnetic moment of the unit cell is   0.000485
The total net atomic charge of the unit cell is   0.000001
Accuracy of reproducing the electrostatic potential in the unit cell:
  The inner radius (bohr) =    5.0000
  The outer radius (bohr) =   12.0000
  Valid grid points have density less than (e/(bohr^3)) =    0.0001
  The number of valid grid points were=         9165
  The rms potential error without charges in kcal/mol is=      5.28305
  The rms potential error with partial charges in kcal/mol is=      1.24202
  The RRMSE value at monopole order=      0.23509
  The rms potential error with partial charges and cloud penetration in kcal/mol is=      1.21322
  The RRMSE value at monopole order with cloud penetration is=      0.22964
  The rms potential error with partial charges and atomic dipoles in kcal/mol is=      0.93207
  The RRMSE value at dipole order=      0.17643
  The rms potential error with partial charges, atomic dipoles and cloud penetration in kcal/mol is=      0.90344
  The RRMSE value at dipole order with cloud penetration=      0.17101

******************************************************
The electron densities and ab initio electrostatic potential were computed in VASP using the PBE functional and
projector augmented wave method. See the main text of the journal article for a description of computational details.
The atomic charges, dipoles, and quadrupoles were computed with the DDEC6 method as described in
(a) T. A. Manz and N. Gabaldon Limas, RSC Adv. 6 (2016) 47771-47801 DOI: 10.1039/c6ra04656h
(b) N. Gabaldon Limas and T. A. Manz, RSC Adv. 8 (2018) 2678-2707 DOI: 10.1039/c7ra11829e.
For each atom in the material, the electron cloud parameters were fit to the spherically averaged atom-in-material
electron density using radial positions for which this density was between 10^-4 and 10^-2 electrons per cubic bohr.
The polarizabilities, dispersion coefficients, and quantum Drude oscillator (QDO) parameters were fit using the MCLF method.
The magnetic structure of the system was optimized in VASP from the default ferromagnetic initial guess using spin polarization.
The atomic spin moments (ASMs) were computed on this optimized magnetic structure using the DDEC6 partition as inputs
to the method of T. A. Manz and D. S. Sholl, J. Chem. Theory Comput. 7 (2011) 4146-4164 DOI: 10.1021/ct200539n.
The RMSE and RRMSE were computed using a uniform grid with Ewald summation.
