# Supplementary material for: A collection of forcefield precursors for metal–organic frameworks
Source: RSC Adv. 2019 Nov 13;9(63):36492–507. doi: 10.1039/c9ra07327b (PMC9075174; doi:10.1039/c9ra07327b)
Supplement: RA-009-C9RA07327B-s4816 [file RA-009-C9RA07327B-s4816.xyz]

   96
jmolscript: load "" {1 1 1} spacegroup "x,y,z" unitcell [{     11.396000     0.000000     0.000000 }, {      0.000000    11.396000     0.000000 }, {      0.000000     0.000000    13.913000 }]
Ag    10.151671    10.151671     0.000000     0.308707
Ag     1.244329     1.244329     6.956500     0.308707
Ag     6.942329     4.453671     3.478250     0.308707
Ag     4.453671     6.942329    10.434750     0.308707
H      6.694010     6.309965     0.957214     0.114436
H      6.655264     9.202270     9.940839     0.120034
H     10.255260     8.384037     2.881382     0.118552
H      4.701990     5.086035     7.913714     0.114436
H      4.740736     2.193730     2.984339     0.120034
H      1.140740     3.011963     9.837882     0.118552
H     10.784035     0.996010     4.435464     0.114436
H      7.891730     0.957264    13.419089     0.120034
H      8.709963     4.557260     6.359632     0.118552
H      0.611965    10.399990    11.391964     0.114437
H      3.504270    10.438736     6.462589     0.120034
H      2.686037     6.838740    13.316132     0.118552
H     10.399990     0.611965     2.521036     0.114436
H     10.438736     3.504270     7.450412     0.120034
H      6.838740     2.686037     0.596868     0.118552
H      0.996010    10.784035     9.477536     0.114436
H      0.957264     7.891730     0.493912     0.120034
H      4.557260     8.709963     7.553368     0.118552
H      6.309965     6.694010    12.955786     0.114437
H      9.202270     6.655264     3.972162     0.120034
H      8.384037    10.255260    11.031618     0.118552
H      5.086035     4.701990     5.999286     0.114437
H      2.193730     4.740736    10.928662     0.120034
H      3.011963     1.140740     4.075118     0.118552
C      7.717371     8.115092    13.221524     0.137317
C      6.719082     7.443867    12.541178     0.007912
C      6.925349     8.883182    10.793705     0.050305
C      9.531614     7.938454     2.455645     0.072652
C      3.678629     3.280908     6.265024     0.137317
C      4.676918     3.952133     5.584678     0.007912
C      4.470651     2.512818     3.837205     0.050305
C      1.864386     3.457546     9.412145     0.072652
C      8.978908     2.019371     2.786774     0.137317
C      9.650133     1.021082     2.106428     0.007912
C      8.210818     1.227349     0.358955     0.050305
C      9.155546     3.833614     5.933895     0.072653
C      2.417092     9.376629     9.743274     0.137317
C      1.745867    10.374918     9.062928     0.007912
C      3.185182    10.168651     7.315455     0.050305
C      2.240454     7.562386    12.890395     0.072652
C      9.376629     2.417092     4.169726     0.137317
C     10.374918     1.745867     4.850072     0.007912
C     10.168651     3.185182     6.597545     0.050309
C      7.562386     2.240454     1.022606     0.072657
C      2.019371     8.978908    11.126226     0.137317
C      1.021082     9.650133    11.806572     0.007912
C      1.227349     8.210818    13.554045     0.050309
C      3.833614     9.155546     7.979106     0.072657
C      8.115092     7.717371     0.691476     0.137317
C      7.443867     6.719082     1.371822     0.007912
C      8.883182     6.925349     3.119295     0.050309
C      7.938454     9.531614    11.457356     0.072657
C      3.280908     3.678629     7.647976     0.137317
C      3.952133     4.676918     8.328322     0.007912
C      2.512818     4.470651    10.075795     0.050309
C      3.457546     1.864386     4.500856     0.072657
N      8.308824     9.172640    12.678917    -0.211966
N      6.301988     7.808539    11.315443    -0.122726
N      3.087176     2.223360     5.722417    -0.211966
N      5.094012     3.587461     4.358943    -0.122726
N      7.921360     2.610824     2.244167    -0.211966
N      9.285461     0.603988     0.880693    -0.122726
N      3.474640     8.785176     9.200667    -0.211966
N      2.110539    10.792012     7.837193    -0.122726
N      8.785176     3.474640     4.712333    -0.211966
N     10.792012     2.110539     6.075807    -0.122726
N      2.610824     7.921360    11.668833    -0.211966
N      0.603988     9.285461    13.032307    -0.122726
N      9.172640     8.308824     1.234083    -0.211966
N      7.808539     6.301988     2.597557    -0.122726
N      2.223360     3.087176     8.190583    -0.211966
N      3.587461     5.094012     9.554057    -0.122726
B      9.962383     1.433617    10.434750     1.100881
B      1.433617     9.962383     3.478250     1.100881
B      4.264383     4.264383     0.000000     1.100881
B      7.131617     7.131617     6.956500     1.100881
F     10.738451     1.123646     9.373188    -0.489866
F      8.645006     1.225070    10.162055    -0.501449
F     10.272354     0.657549    11.496312    -0.489866
F     10.170930     2.750994    10.707445    -0.501449
F      0.657549    10.272354     2.416688    -0.489866
F      2.750994    10.170930     3.205555    -0.501449
F      1.123646    10.738451     4.539812    -0.489867
F      1.225070     8.645006     3.750945    -0.501449
F      4.574354     5.040451    12.851438    -0.489866
F      4.472930     2.947006    13.640305    -0.501449
F      5.040451     4.574354     1.061562    -0.489866
F      2.947006     4.472930     0.272695    -0.501449
F      6.821646     6.355549     5.894938    -0.489866
F      6.923070     8.448994     6.683805    -0.501449
F      6.355549     6.821646     8.018062    -0.489866
F      8.448994     6.923070     7.229195    -0.501449

The following XYZ coordinates are in angstroms. Other properties are in atomic units.
The sperically averaged electron density of each atom fit to a function of the form exp(a - br)
eigen_1, eigen_2 and eigen_3 are the three eigenvalues of traceless quadrupole moment tensor
  atom number  atomic symbol              X              Y              Z     net charge C6 coefficient C8 coefficient C10 coefficient fluctuating dipole atomic polarizability isotropic forcefield polarizability              a              b squared Pearson coefficient          <r^3>          <r^4>         wp_QDO          m_QDO          q_QDO       dipole_x       dipole_y       dipole_z         dipole            Qxy            Qxz            Qyz     Q(x^2-y^2)  Q(3z^2 - R^2)        eigen_1        eigen_2        eigen_3 static polarizability      alpha(xx)      alpha(xy)      alpha(xz)      alpha(yy)      alpha(yz)      alpha(zz) atomic spin moment
            1             Ag      10.151671      10.151671       0.000000       0.308707     202.436236 0.50104011E+04  0.19593314E+06                                26.992685                           22.991632       1.660795       2.168125                    0.997108      85.833347     227.850654       0.395888       0.395638      -1.194006       0.041367       0.041367       0.000000       0.058501      -0.011199       0.066529      -0.066529       0.000000       0.383333      -0.092818      -0.075088       0.167906             31.527682      33.452911      -3.729557      -7.910491      33.452909       7.910489      27.677227           0.000005
            2             Ag       1.244329       1.244329       6.956500       0.308707     202.436237 0.50104012E+04  0.19593314E+06                                26.992685                           22.991632       1.660796       2.168126                    0.997108      85.833349     227.850659       0.395888       0.395638      -1.194006      -0.041367      -0.041367      -0.000000       0.058501      -0.011199      -0.066529       0.066529       0.000000       0.383333      -0.092818      -0.075088       0.167906             31.527682      33.452910      -3.729556       7.910491      33.452909      -7.910488      27.677226           0.000005
            3             Ag       6.942329       4.453671       3.478250       0.308707     202.436253 0.50104017E+04  0.19593316E+06                                26.992687                           22.991634       1.660795       2.168125                    0.997108      85.833350     227.850667       0.395888       0.395638      -1.194006      -0.041367       0.041367      -0.000000       0.058501       0.011199       0.066529       0.066529      -0.000000       0.383333      -0.092818      -0.075088       0.167906             31.527684      33.452910       3.729557      -7.910489      33.452912      -7.910491      27.677229           0.000005
            4             Ag       4.453671       6.942329      10.434750       0.308707     202.436240 0.50104011E+04  0.19593314E+06                                26.992685                           22.991632       1.660795       2.168126                    0.997108      85.833348     227.850655       0.395888       0.395638      -1.194006       0.041367      -0.041367      -0.000000       0.058501       0.011199      -0.066529      -0.066529      -0.000000       0.383333      -0.092818      -0.075088       0.167906             31.527682      33.452909       3.729557       7.910489      33.452911       7.910491      27.677227           0.000005
            5              H       6.694010       6.309965       0.957214       0.114436       1.157229 0.82826614E+01  0.82307876E+02                                 1.831913                            1.687788      -1.335736       2.246052                    0.994086       3.702634      10.548199       0.477901       1.289725      -0.705091      -0.036077      -0.018972      -0.017411       0.044324      -0.001058       0.005442       0.001328       0.007356       0.010485      -0.006239      -0.001978       0.008217              1.891353       2.128100       0.445883       0.413125       1.732706       0.072674       1.813253          -0.000002
            6              H       6.655264       9.202270       9.940839       0.120034       1.256312 0.90942759E+01  0.92070128E+02                                 1.934010                            1.772495      -0.993797       2.422993                    0.997403       3.462162       9.801477       0.467006       1.295487      -0.707671      -0.008289       0.017085      -0.044843       0.048698       0.007381       0.005875      -0.011964      -0.008355       0.018517      -0.017389       0.001526       0.015863              2.014253       1.764136      -0.054912       0.476605       1.631199      -0.276842       2.647423          -0.000004
            7              H      10.255260       8.384037       2.881382       0.118552       1.195103 0.82662910E+01  0.81911510E+02                                 1.866284                            1.681387      -1.261035       2.285261                    0.995419       3.581722      10.111161       0.481966       1.282495      -0.707747       0.033834       0.022019       0.023411       0.046666       0.006982       0.005645      -0.001376      -0.004030       0.027481      -0.013144       0.002109       0.011036              1.969688       2.337825       0.619565       0.438765       1.845888       0.254942       1.725350          -0.000002
            8              H       4.701990       5.086035       7.913714       0.114436       1.157229 0.82826645E+01  0.82307910E+02                                 1.831913                            1.687787      -1.335736       2.246052                    0.994086       3.702635      10.548200       0.477901       1.289724      -0.705091       0.036077       0.018972      -0.017411       0.044324      -0.001058      -0.005442      -0.001328       0.007356       0.010485      -0.006239      -0.001978       0.008217              1.891353       2.128100       0.445883      -0.413125       1.732706      -0.072674       1.813253          -0.000002
            9              H       4.740736       2.193730       2.984339       0.120034       1.256311 0.90942716E+01  0.92070078E+02                                 1.934010                            1.772495      -0.993797       2.422993                    0.997403       3.462161       9.801475       0.467006       1.295488      -0.707671       0.008289      -0.017085      -0.044843       0.048698       0.007381      -0.005875       0.011964      -0.008355       0.018517      -0.017389       0.001526       0.015863              2.014253       1.764136      -0.054912      -0.476605       1.631199       0.276842       2.647423          -0.000004
           10              H       1.140740       3.011963       9.837882       0.118552       1.195103 0.82662919E+01  0.81911523E+02                                 1.866285                            1.681387      -1.261035       2.285261                    0.995419       3.581722      10.111162       0.481966       1.282495      -0.707747      -0.033834      -0.022019       0.023411       0.046666       0.006982      -0.005645       0.001376      -0.004030       0.027481      -0.013144       0.002108       0.011036              1.969688       2.337826       0.619565      -0.438765       1.845889      -0.254942       1.725350          -0.000002
           11              H      10.784035       0.996010       4.435464       0.114436       1.157229 0.82826625E+01  0.82307881E+02                                 1.831912                            1.687787      -1.335736       2.246052                    0.994086       3.702634      10.548195       0.477901       1.289723      -0.705091       0.018972      -0.036077      -0.017411       0.044324       0.001058      -0.001328       0.005442      -0.007356       0.010485      -0.006239      -0.001978       0.008217              1.891352       1.732706      -0.445883      -0.072674       2.128099       0.413125       1.813252          -0.000002
           12              H       7.891730       0.957264      13.419089       0.120034       1.256312 0.90942743E+01  0.92070111E+02                                 1.934010                            1.772495      -0.993797       2.422993                    0.997403       3.462162       9.801478       0.467006       1.295487      -0.707671      -0.017085      -0.008289      -0.044843       0.048698      -0.007381       0.011964       0.005875       0.008355       0.018517      -0.017389       0.001526       0.015863              2.014253       1.631199       0.054912       0.276842       1.764136       0.476605       2.647423          -0.000004
           13              H       8.709963       4.557260       6.359632       0.118552       1.195103 0.82662919E+01  0.81911523E+02                                 1.866285                            1.681387      -1.261035       2.285261                    0.995419       3.581722      10.111162       0.481966       1.282495      -0.707747      -0.022019       0.033834       0.023411       0.046666      -0.006982       0.001376       0.005645       0.004030       0.027481      -0.013144       0.002109       0.011036              1.969688       1.845889      -0.619565      -0.254942       2.337826       0.438765       1.725350          -0.000002
           14              H       0.611965      10.399990      11.391964       0.114437       1.157229 0.82826615E+01  0.82307870E+02                                 1.831912                            1.687787      -1.335736       2.246052                    0.994086       3.702634      10.548196       0.477901       1.289723      -0.705091      -0.018972       0.036077      -0.017411       0.044324       0.001058       0.001328      -0.005442      -0.007356       0.010485      -0.006239      -0.001978       0.008217              1.891352       1.732706      -0.445883       0.072674       2.128099      -0.413125       1.813252          -0.000002
           15              H       3.504270      10.438736       6.462589       0.120034       1.256312 0.90942718E+01  0.92070074E+02                                 1.934010                            1.772494      -0.993797       2.422993                    0.997403       3.462161       9.801473       0.467006       1.295487      -0.707671       0.017085       0.008289      -0.044843       0.048698      -0.007381      -0.011964      -0.005875       0.008355       0.018517      -0.017389       0.001526       0.015863              2.014252       1.631199       0.054912      -0.276842       1.764136      -0.476604       2.647422          -0.000004
           16              H       2.686037       6.838740      13.316132       0.118552       1.195103 0.82662914E+01  0.81911513E+02                                 1.866284                            1.681386      -1.261034       2.285261                    0.995419       3.581722      10.111160       0.481966       1.282495      -0.707747       0.022019      -0.033834       0.023411       0.046666      -0.006982      -0.001376      -0.005645       0.004030       0.027481      -0.013144       0.002108       0.011036              1.969688       1.845888      -0.619565       0.254942       2.337825      -0.438765       1.725350          -0.000002
           17              H      10.399990       0.611965       2.521036       0.114436       1.157229 0.82826614E+01  0.82307876E+02                                 1.831913                            1.687788      -1.335736       2.246052                    0.994086       3.702634      10.548199       0.477901       1.289725      -0.705091       0.036077      -0.018972       0.017411       0.044324       0.001058       0.005442      -0.001328       0.007356       0.010485      -0.006239      -0.001978       0.008217              1.891353       2.128100      -0.445883       0.413125       1.732706      -0.072674       1.813253          -0.000002
           18              H      10.438736       3.504270       7.450412       0.120034       1.256315 0.90942987E+01  0.92070412E+02                                 1.934013                            1.772497      -0.993798       2.422993                    0.997403       3.462164       9.801484       0.467006       1.295487      -0.707671       0.008289       0.017085       0.044843       0.048698      -0.007381       0.005875       0.011964      -0.008355       0.018517      -0.017389       0.001526       0.015863              2.014256       1.764138       0.054912       0.476606       1.631201       0.276843       2.647428          -0.000004
           19              H       6.838740       2.686037       0.596868       0.118552       1.195107 0.82663212E+01  0.81911874E+02                                 1.866287                            1.681389      -1.261037       2.285260                    0.995419       3.581726      10.111172       0.481966       1.282494      -0.707747      -0.033834       0.022019      -0.023411       0.046666      -0.006982       0.005645       0.001376      -0.004030       0.027481      -0.013144       0.002109       0.011036              1.969691       2.337830      -0.619566       0.438767       1.845891      -0.254944       1.725353          -0.000002
           20              H       0.996010      10.784035       9.477536       0.114436       1.157229 0.82826613E+01  0.82307870E+02                                 1.831913                            1.687787      -1.335736       2.246052                    0.994086       3.702634      10.548197       0.477901       1.289724      -0.705091      -0.036077       0.018972       0.017411       0.044324       0.001058      -0.005442       0.001328       0.007356       0.010485      -0.006239      -0.001978       0.008217              1.891353       2.128100      -0.445883      -0.413125       1.732706       0.072674       1.813252          -0.000002
           21              H       0.957264       7.891730       0.493912       0.120034       1.256315 0.90943018E+01  0.92070448E+02                                 1.934013                            1.772497      -0.993798       2.422992                    0.997403       3.462164       9.801483       0.467006       1.295486      -0.707671      -0.008289      -0.017085       0.044843       0.048698      -0.007381      -0.005875      -0.011964      -0.008355       0.018517      -0.017389       0.001526       0.015863              2.014256       1.764138       0.054912      -0.476606       1.631201      -0.276843       2.647428          -0.000004
           22              H       4.557260       8.709963       7.553368       0.118552       1.195107 0.82663177E+01  0.81911833E+02                                 1.866287                            1.681389      -1.261036       2.285260                    0.995419       3.581725      10.111170       0.481966       1.282494      -0.707747       0.033834      -0.022019      -0.023411       0.046666      -0.006982      -0.005645      -0.001376      -0.004030       0.027481      -0.013144       0.002109       0.011036              1.969691       2.337830      -0.619566      -0.438767       1.845891       0.254944       1.725353          -0.000002
           23              H       6.309965       6.694010      12.955786       0.114437       1.157228 0.82826571E+01  0.82307821E+02                                 1.831912                            1.687787      -1.335736       2.246052                    0.994086       3.702633      10.548195       0.477901       1.289724      -0.705091      -0.018972      -0.036077       0.017411       0.044324      -0.001058      -0.001328      -0.005442      -0.007356       0.010485      -0.006239      -0.001978       0.008217              1.891352       1.732706       0.445883      -0.072674       2.128099      -0.413125       1.813252          -0.000002
           24              H       9.202270       6.655264       3.972162       0.120034       1.256315 0.90943017E+01  0.92070452E+02                                 1.934013                            1.772497      -0.993798       2.422992                    0.997403       3.462164       9.801485       0.467006       1.295487      -0.707671       0.017085      -0.008289       0.044843       0.048698       0.007381       0.011964      -0.005875       0.008355       0.018517      -0.017389       0.001526       0.015863              2.014256       1.631201      -0.054912       0.276843       1.764139      -0.476606       2.647429          -0.000004
           25              H       8.384037      10.255260      11.031618       0.118552       1.195107 0.82663163E+01  0.81911817E+02                                 1.866287                            1.681389      -1.261036       2.285260                    0.995419       3.581725      10.111170       0.481966       1.282494      -0.707747       0.022019       0.033834      -0.023411       0.046666       0.006982       0.001376      -0.005645       0.004030       0.027481      -0.013144       0.002109       0.011036              1.969691       1.845891       0.619566      -0.254944       2.337829      -0.438767       1.725353          -0.000002
           26              H       5.086035       4.701990       5.999286       0.114437       1.157229 0.82826615E+01  0.82307870E+02                                 1.831912                            1.687787      -1.335736       2.246052                    0.994086       3.702634      10.548196       0.477901       1.289723      -0.705091       0.018972       0.036077       0.017411       0.044324      -0.001058       0.001328       0.005442      -0.007356       0.010485      -0.006239      -0.001978       0.008217              1.891352       1.732706       0.445883       0.072674       2.128099       0.413125       1.813252          -0.000002
           27              H       2.193730       4.740736      10.928662       0.120034       1.256315 0.90943017E+01  0.92070454E+02                                 1.934014                            1.772498      -0.993798       2.422992                    0.997403       3.462164       9.801486       0.467005       1.295487      -0.707671      -0.017085       0.008289       0.044843       0.048698       0.007381      -0.011964       0.005875       0.008355       0.018517      -0.017389       0.001526       0.015863              2.014257       1.631201      -0.054912      -0.276843       1.764139       0.476606       2.647430          -0.000004
           28              H       3.011963       1.140740       4.075118       0.118552       1.195107 0.82663181E+01  0.81911836E+02                                 1.866287                            1.681389      -1.261037       2.285260                    0.995419       3.581725      10.111169       0.481966       1.282494      -0.707747      -0.022019      -0.033834      -0.023411       0.046666       0.006982      -0.001376       0.005645       0.004030       0.027481      -0.013144       0.002109       0.011036              1.969691       1.845891       0.619566       0.254944       2.337829       0.438767       1.725353          -0.000002
           29              C       7.717371       8.115092      13.221524       0.137317      33.402035 0.36494089E+03  0.81690912E+04                                 9.050979                            6.406706      -0.012751       2.018130                    0.999288      25.321675      69.816079       0.648749       0.421773      -1.066432       0.031115       0.034768      -0.011402       0.048031      -0.029167      -0.015596       0.013275       0.012548      -0.008621      -0.028413      -0.012445       0.040858             11.025481       8.986257       2.253558       3.923900       8.857834      -2.886457      15.232351          -0.000008
           30              C       6.719082       7.443867      12.541178       0.007912      29.715787 0.35684535E+03  0.79998396E+04                                 8.425103                            6.370453       0.172551       2.069186                    0.999369      26.694479      75.385641       0.640638       0.426473      -1.055952      -0.019849       0.002515      -0.060770       0.063979      -0.046011      -0.057682       0.015051      -0.015056      -0.072097      -0.072805      -0.010344       0.083149              9.724870       9.168068       2.462352       3.848543       7.931731      -1.390969      12.074811          -0.000010
           31              C       6.925349       8.883182      10.793705       0.050305      26.394340 0.33150058E+03  0.72789466E+04                                 7.740566                            6.082730       0.338530       2.132668                    0.999760      25.696783      71.270862       0.666466       0.418547      -1.063406      -0.009282      -0.048293       0.010923       0.050376      -0.034752      -0.033176       0.003983      -0.016208       0.020426      -0.050124       0.001816       0.048308              8.668937       8.702927       2.853815       2.801060       7.607780      -0.774373       9.696105          -0.000006
           32              C       9.531614       7.938454       2.455645       0.072652      26.590301 0.31626575E+03  0.68608881E+04                                 7.757903                            5.933495       0.305071       2.128201                    0.999690      25.221053      69.452014       0.676359       0.417446      -1.064469      -0.015883       0.020307      -0.042156       0.049414      -0.039206      -0.009519       0.029768       0.009686      -0.019707      -0.044762      -0.010284       0.055046              8.814357       8.234380       3.170515       1.403783       8.362167      -2.007095       9.846525          -0.000006
           33              C       3.678629       3.280908       6.265024       0.137317      33.402034 0.36494089E+03  0.81690911E+04                                 9.050978                            6.406706      -0.012751       2.018130                    0.999288      25.321675      69.816077       0.648749       0.421773      -1.066432      -0.031115      -0.034768      -0.011402       0.048031      -0.029167       0.015596      -0.013275       0.012549      -0.008621      -0.028413      -0.012445       0.040858             11.025480       8.986256       2.253558      -3.923900       8.857834       2.886457      15.232351          -0.000008
           34              C       4.676918       3.952133       5.584678       0.007912      29.715787 0.35684534E+03  0.79998394E+04                                 8.425104                            6.370453       0.172550       2.069186                    0.999369      26.694479      75.385641       0.640638       0.426473      -1.055952       0.019849      -0.002515      -0.060770       0.063979      -0.046011       0.057682      -0.015052      -0.015056      -0.072097      -0.072805      -0.010344       0.083149              9.724870       9.168068       2.462352      -3.848543       7.931731       1.390969      12.074811          -0.000010
           35              C       4.470651       2.512818       3.837205       0.050305      26.394336 0.33150053E+03  0.72789451E+04                                 7.740564                            6.082729       0.338531       2.132668                    0.999760      25.696781      71.270849       0.666466       0.418547      -1.063406       0.009282       0.048293       0.010923       0.050376      -0.034752       0.033176      -0.003983      -0.016208       0.020426      -0.050124       0.001816       0.048308              8.668936       8.702925       2.853815      -2.801059       7.607778       0.774373       9.696103          -0.000006
           36              C       1.864386       3.457546       9.412145       0.072652      26.590304 0.31626580E+03  0.68608893E+04                                 7.757904                            5.933496       0.305071       2.128201                    0.999690      25.221055      69.452022       0.676359       0.417446      -1.064469       0.015883      -0.020307      -0.042156       0.049414      -0.039206       0.009519      -0.029768       0.009686      -0.019707      -0.044762      -0.010284       0.055046              8.814358       8.234380       3.170516      -1.403783       8.362167       2.007095       9.846526          -0.000006
           37              C       8.978908       2.019371       2.786774       0.137317      33.402034 0.36494089E+03  0.81690913E+04                                 9.050979                            6.406706      -0.012751       2.018130                    0.999288      25.321675      69.816078       0.648749       0.421773      -1.066432      -0.034768       0.031115      -0.011402       0.048031       0.029167      -0.013275      -0.015596      -0.012549      -0.008621      -0.028413      -0.012445       0.040858             11.025481       8.857834      -2.253558       2.886457       8.986257       3.923900      15.232351          -0.000008
           38              C       9.650133       1.021082       2.106428       0.007912      29.715782 0.35684528E+03  0.79998375E+04                                 8.425102                            6.370452       0.172551       2.069186                    0.999369      26.694477      75.385632       0.640639       0.426473      -1.055952      -0.002515      -0.019849      -0.060770       0.063979       0.046011      -0.015051      -0.057682       0.015056      -0.072097      -0.072805      -0.010344       0.083149              9.724868       7.931730      -2.462352       1.390969       9.168066       3.848542      12.074809          -0.000010
           39              C       8.210818       1.227349       0.358955       0.050305      26.394336 0.33150051E+03  0.72789448E+04                                 7.740565                            6.082729       0.338530       2.132668                    0.999760      25.696780      71.270851       0.666466       0.418547      -1.063406       0.048293      -0.009282       0.010923       0.050376       0.034752      -0.003983      -0.033176       0.016208       0.020426      -0.050124       0.001816       0.048308              8.668936       7.607779      -2.853815       0.774373       8.702926       2.801059       9.696104          -0.000006
           40              C       9.155546       3.833614       5.933895       0.072653      26.590298 0.31626572E+03  0.68608872E+04                                 7.757902                            5.933495       0.305071       2.128201                    0.999690      25.221052      69.452008       0.676360       0.417446      -1.064469      -0.020307      -0.015883      -0.042156       0.049414       0.039206      -0.029768      -0.009519      -0.009686      -0.019707      -0.044762      -0.010284       0.055046              8.814356       8.362165      -3.170515       2.007094       8.234379       1.403783       9.846524          -0.000006
           41              C       2.417092       9.376629       9.743274       0.137317      33.402035 0.36494090E+03  0.81690913E+04                                 9.050979                            6.406706      -0.012751       2.018130                    0.999288      25.321675      69.816079       0.648749       0.421773      -1.066432       0.034768      -0.031115      -0.011402       0.048031       0.029167       0.013275       0.015596      -0.012548      -0.008622      -0.028413      -0.012445       0.040858             11.025481       8.857834      -2.253558      -2.886457       8.986257      -3.923900      15.232351          -0.000008
           42              C       1.745867      10.374918       9.062928       0.007912      29.715780 0.35684526E+03  0.79998368E+04                                 8.425102                            6.370452       0.172551       2.069187                    0.999369      26.694476      75.385627       0.640639       0.426473      -1.055952       0.002515       0.019849      -0.060770       0.063979       0.046011       0.015051       0.057682       0.015056      -0.072097      -0.072805      -0.010344       0.083149              9.724868       7.931730      -2.462352      -1.390969       9.168066      -3.848542      12.074808          -0.000010
           43              C       3.185182      10.168651       7.315455       0.050305      26.394336 0.33150052E+03  0.72789449E+04                                 7.740565                            6.082729       0.338530       2.132668                    0.999760      25.696780      71.270850       0.666466       0.418547      -1.063406      -0.048293       0.009282       0.010923       0.050376       0.034752       0.003983       0.033176       0.016208       0.020426      -0.050124       0.001816       0.048308              8.668936       7.607779      -2.853815      -0.774373       8.702926      -2.801059       9.696104          -0.000006
           44              C       2.240454       7.562386      12.890395       0.072652      26.590300 0.31626575E+03  0.68608879E+04                                 7.757903                            5.933495       0.305071       2.128201                    0.999690      25.221053      69.452013       0.676360       0.417446      -1.064469       0.020307       0.015883      -0.042156       0.049414       0.039206       0.029768       0.009519      -0.009686      -0.019707      -0.044762      -0.010284       0.055046              8.814357       8.362166      -3.170515      -2.007094       8.234379      -1.403783       9.846525          -0.000006
           45              C       9.376629       2.417092       4.169726       0.137317      33.402031 0.36494087E+03  0.81690904E+04                                 9.050977                            6.406705      -0.012751       2.018130                    0.999288      25.321674      69.816070       0.648749       0.421772      -1.066432      -0.031115       0.034768       0.011402       0.048031       0.029167      -0.015596      -0.013275       0.012549      -0.008621      -0.028413      -0.012445       0.040858             11.025479       8.986256      -2.253558       3.923900       8.857833       2.886456      15.232349          -0.000008
           46              C      10.374918       1.745867       4.850072       0.007912      29.715779 0.35684523E+03  0.79998362E+04                                 8.425102                            6.370452       0.172551       2.069186                    0.999369      26.694476      75.385627       0.640639       0.426473      -1.055952       0.019849       0.002515       0.060770       0.063979       0.046011      -0.057682      -0.015052      -0.015056      -0.072097      -0.072805      -0.010344       0.083149              9.724868       9.168067      -2.462352       3.848542       7.931729       1.390968      12.074808          -0.000010
           47              C      10.168651       3.185182       6.597545       0.050309      26.394254 0.33149913E+03  0.72789055E+04                                 7.740543                            6.082711       0.338538       2.132671                    0.999760      25.696724      71.270608       0.666468       0.418546      -1.063407       0.009282      -0.048293      -0.010924       0.050375       0.034752      -0.033176      -0.003983      -0.016208       0.020426      -0.050124       0.001816       0.048308              8.668912       8.702900      -2.853807       2.801050       7.607757       0.774372       9.696077          -0.000006
           48              C       7.562386       2.240454       1.022606       0.072657      26.590207 0.31626431E+03  0.68608478E+04                                 7.757879                            5.933477       0.305078       2.128204                    0.999690      25.220999      69.451784       0.676361       0.417445      -1.064470       0.015884       0.020307       0.042156       0.049414       0.039206      -0.009519      -0.029768       0.009686      -0.019706      -0.044762      -0.010284       0.055046              8.814330       8.234355      -3.170502       1.403785       8.362136       2.007085       9.846499          -0.000006
           49              C       2.019371       8.978908      11.126226       0.137317      33.402034 0.36494090E+03  0.81690915E+04                                 9.050979                            6.406706      -0.012751       2.018130                    0.999288      25.321675      69.816078       0.648749       0.421773      -1.066432       0.031115      -0.034768       0.011402       0.048031       0.029167       0.015596       0.013275       0.012549      -0.008621      -0.028413      -0.012445       0.040858             11.025481       8.986257      -2.253558      -3.923901       8.857834      -2.886456      15.232351          -0.000008
           50              C       1.021082       9.650133      11.806572       0.007912      29.715784 0.35684529E+03  0.79998380E+04                                 8.425103                            6.370452       0.172551       2.069186                    0.999369      26.694478      75.385637       0.640638       0.426473      -1.055952      -0.019849      -0.002515       0.060770       0.063979       0.046011       0.057682       0.015052      -0.015056      -0.072097      -0.072805      -0.010344       0.083149              9.724869       9.168068      -2.462352      -3.848543       7.931730      -1.390968      12.074810          -0.000010
           51              C       1.227349       8.210818      13.554045       0.050309      26.394251 0.33149908E+03  0.72789041E+04                                 7.740543                            6.082711       0.338538       2.132671                    0.999760      25.696722      71.270603       0.666468       0.418546      -1.063407      -0.009282       0.048293      -0.010923       0.050375       0.034752       0.033176       0.003983      -0.016208       0.020426      -0.050124       0.001816       0.048308              8.668911       8.702900      -2.853806      -2.801050       7.607757      -0.774372       9.696077          -0.000006
           52              C       3.833614       9.155546       7.979106       0.072657      26.590204 0.31626427E+03  0.68608467E+04                                 7.757878                            5.933476       0.305078       2.128204                    0.999690      25.220997      69.451776       0.676362       0.417445      -1.064470      -0.015884      -0.020307       0.042156       0.049414       0.039206       0.009519       0.029768       0.009686      -0.019706      -0.044762      -0.010284       0.055046              8.814329       8.234354      -3.170501      -1.403785       8.362135      -2.007084       9.846498          -0.000006
           53              C       8.115092       7.717371       0.691476       0.137317      33.402034 0.36494090E+03  0.81690914E+04                                 9.050978                            6.406706      -0.012751       2.018130                    0.999288      25.321675      69.816076       0.648749       0.421773      -1.066432       0.034768       0.031115       0.011402       0.048031      -0.029167      -0.013275       0.015596      -0.012549      -0.008621      -0.028413      -0.012445       0.040858             11.025480       8.857833       2.253558       2.886456       8.986257      -3.923901      15.232351          -0.000008
           54              C       7.443867       6.719082       1.371822       0.007912      29.715779 0.35684523E+03  0.79998362E+04                                 8.425102                            6.370451       0.172551       2.069186                    0.999369      26.694476      75.385628       0.640639       0.426473      -1.055952       0.002515      -0.019849       0.060770       0.063979      -0.046011      -0.015052       0.057682       0.015056      -0.072097      -0.072805      -0.010344       0.083149              9.724868       7.931729       2.462352       1.390968       9.168066      -3.848542      12.074808          -0.000011
           55              C       8.883182       6.925349       3.119295       0.050309      26.394251 0.33149909E+03  0.72789043E+04                                 7.740542                            6.082711       0.338538       2.132671                    0.999760      25.696723      71.270604       0.666468       0.418546      -1.063407      -0.048293      -0.009282      -0.010924       0.050376      -0.034752      -0.003983       0.033176       0.016208       0.020426      -0.050124       0.001816       0.048308              8.668911       7.607757       2.853806       0.774372       8.702899      -2.801050       9.696077          -0.000006
           56              C       7.938454       9.531614      11.457356       0.072657      26.590207 0.31626430E+03  0.68608477E+04                                 7.757879                            5.933477       0.305078       2.128204                    0.999690      25.220998      69.451783       0.676361       0.417445      -1.064470       0.020307      -0.015884       0.042156       0.049414      -0.039206      -0.029768       0.009519      -0.009686      -0.019706      -0.044762      -0.010284       0.055046              8.814330       8.362136       3.170502       2.007085       8.234355      -1.403785       9.846499          -0.000006
           57              C       3.280908       3.678629       7.647976       0.137317      33.402036 0.36494092E+03  0.81690921E+04                                 9.050979                            6.406706      -0.012751       2.018130                    0.999288      25.321676      69.816079       0.648749       0.421772      -1.066432      -0.034768      -0.031115       0.011402       0.048031      -0.029167       0.013275      -0.015596      -0.012548      -0.008621      -0.028413      -0.012445       0.040858             11.025481       8.857834       2.253558      -2.886456       8.986257       3.923901      15.232351          -0.000008
           58              C       3.952133       4.676918       8.328322       0.007912      29.715782 0.35684526E+03  0.79998371E+04                                 8.425103                            6.370452       0.172551       2.069186                    0.999369      26.694477      75.385635       0.640638       0.426473      -1.055952      -0.002515       0.019849       0.060770       0.063979      -0.046011       0.015052      -0.057682       0.015056      -0.072097      -0.072805      -0.010344       0.083149              9.724869       7.931730       2.462352      -1.390969       9.168068       3.848543      12.074809          -0.000010
           59              C       2.512818       4.470651      10.075795       0.050309      26.394254 0.33149912E+03  0.72789053E+04                                 7.740543                            6.082711       0.338538       2.132671                    0.999760      25.696724      71.270610       0.666468       0.418546      -1.063407       0.048293       0.009282      -0.010924       0.050376      -0.034752       0.003983      -0.033176       0.016208       0.020426      -0.050124       0.001816       0.048308              8.668912       7.607757       2.853806      -0.774372       8.702900       2.801050       9.696078          -0.000006
           60              C       3.457546       1.864386       4.500856       0.072657      26.590203 0.31626425E+03  0.68608463E+04                                 7.757878                            5.933476       0.305078       2.128204                    0.999690      25.220997      69.451772       0.676362       0.417445      -1.064470      -0.020307       0.015884       0.042156       0.049414      -0.039206       0.029768      -0.009519      -0.009686      -0.019706      -0.044762      -0.010284       0.055046              8.814328       8.362134       3.170501      -2.007084       8.234353       1.403785       9.846497          -0.000006
           61              N       8.308824       9.172640      12.678917      -0.211966      36.065387 0.48905821E+03  0.11606296E+05                                 9.041809                            7.125027       0.208453       2.088612                    0.999629      27.383648      74.085175       0.663024       0.389264      -1.104191      -0.090605      -0.062460      -0.073646       0.132417      -0.048112      -0.045387      -0.041917      -0.030646       0.066769      -0.094102       0.037216       0.056886             10.220211       7.911420       2.326374       1.537425       9.793868      -3.482448      12.955346          -0.000001
           62              N       6.301988       7.808539      11.315443      -0.122726      33.339043 0.45108049E+03  0.10474957E+05                                 8.580933                            6.808468       0.125282       2.078922                    0.999496      26.145668      69.626092       0.684434       0.385368      -1.108650       0.092813       0.049793       0.056923       0.119724      -0.021077      -0.031347      -0.051027      -0.013684       0.053692      -0.069100       0.007412       0.061688              9.804076       9.485492       2.399844       3.055360       8.218649      -1.764369      11.708088           0.000000
           63              N       3.087176       2.223360       5.722417      -0.211966      36.065386 0.48905820E+03  0.11606296E+05                                 9.041809                            7.125027       0.208452       2.088612                    0.999629      27.383648      74.085173       0.663024       0.389264      -1.104191       0.090605       0.062460      -0.073646       0.132417      -0.048112       0.045387       0.041917      -0.030646       0.066769      -0.094102       0.037216       0.056886             10.220211       7.911419       2.326374      -1.537425       9.793868       3.482448      12.955346          -0.000001
           64              N       5.094012       3.587461       4.358943      -0.122726      33.339040 0.45108044E+03  0.10474955E+05                                 8.580932                            6.808467       0.125281       2.078922                    0.999496      26.145667      69.626085       0.684435       0.385368      -1.108650      -0.092813      -0.049793       0.056923       0.119724      -0.021077       0.031347       0.051027      -0.013684       0.053693      -0.069100       0.007412       0.061688              9.804075       9.485491       2.399843      -3.055360       8.218648       1.764369      11.708087           0.000000
           65              N       7.921360       2.610824       2.244167      -0.211966      36.065386 0.48905819E+03  0.11606296E+05                                 9.041809                            7.125027       0.208452       2.088612                    0.999629      27.383648      74.085172       0.663024       0.389264      -1.104191       0.062460      -0.090605      -0.073646       0.132417       0.048112       0.041917      -0.045387       0.030646       0.066769      -0.094102       0.037216       0.056886             10.220211       9.793867      -2.326374       3.482448       7.911419       1.537425      12.955345          -0.000001
           66              N       9.285461       0.603988       0.880693      -0.122726      33.339045 0.45108052E+03  0.10474958E+05                                 8.580933                            6.808468       0.125281       2.078922                    0.999496      26.145669      69.626094       0.684434       0.385368      -1.108650      -0.049793       0.092813       0.056923       0.119724       0.021077       0.051027      -0.031347       0.013684       0.053693      -0.069100       0.007412       0.061688              9.804076       8.218649      -2.399844       1.764370       9.485492       3.055360      11.708088           0.000000
           67              N       3.474640       8.785176       9.200667      -0.211966      36.065388 0.48905822E+03  0.11606297E+05                                 9.041810                            7.125027       0.208452       2.088612                    0.999629      27.383648      74.085176       0.663024       0.389264      -1.104191      -0.062460       0.090605      -0.073646       0.132417       0.048112      -0.041917       0.045387       0.030646       0.066769      -0.094102       0.037216       0.056886             10.220212       9.793869      -2.326374      -3.482448       7.911420      -1.537425      12.955346          -0.000001
           68              N       2.110539      10.792012       7.837193      -0.122726      33.339043 0.45108049E+03  0.10474957E+05                                 8.580932                            6.808468       0.125282       2.078922                    0.999496      26.145668      69.626091       0.684434       0.385368      -1.108650       0.049793      -0.092813       0.056923       0.119724       0.021077      -0.051027       0.031347       0.013684       0.053693      -0.069100       0.007412       0.061688              9.804076       8.218648      -2.399843      -1.764369       9.485492      -3.055360      11.708088           0.000000
           69              N       8.785176       3.474640       4.712333      -0.211966      36.065364 0.48905800E+03  0.11606290E+05                                 9.041805                            7.125025       0.208453       2.088613                    0.999629      27.383636      74.085130       0.663024       0.389264      -1.104191       0.090605      -0.062460       0.073646       0.132417       0.048112      -0.045387       0.041917      -0.030646       0.066769      -0.094102       0.037216       0.056886             10.220206       7.911415      -2.326373       1.537423       9.793864       3.482445      12.955339          -0.000001
           70              N      10.792012       2.110539       6.075807      -0.122726      33.339074 0.45108095E+03  0.10474970E+05                                 8.580938                            6.808472       0.125281       2.078922                    0.999496      26.145680      69.626129       0.684434       0.385368      -1.108650      -0.092813       0.049793      -0.056923       0.119724       0.021077      -0.031347       0.051027      -0.013684       0.053692      -0.069100       0.007412       0.061688              9.804083       9.485500      -2.399846       3.055363       8.218653       1.764370      11.708095          -0.000000
           71              N       2.610824       7.921360      11.668833      -0.211966      36.065366 0.48905803E+03  0.11606291E+05                                 9.041805                            7.125025       0.208453       2.088613                    0.999629      27.383637      74.085133       0.663024       0.389263      -1.104192      -0.090605       0.062460       0.073646       0.132417       0.048112       0.045387      -0.041917      -0.030646       0.066769      -0.094102       0.037216       0.056886             10.220206       7.911416      -2.326373      -1.537423       9.793864      -3.482445      12.955339          -0.000001
           72              N       0.603988       9.285461      13.032307      -0.122726      33.339075 0.45108096E+03  0.10474970E+05                                 8.580938                            6.808472       0.125281       2.078922                    0.999496      26.145680      69.626131       0.684434       0.385368      -1.108650       0.092813      -0.049793      -0.056923       0.119724       0.021077       0.031347      -0.051027      -0.013684       0.053692      -0.069100       0.007412       0.061688              9.804083       9.485501      -2.399846      -3.055363       8.218654      -1.764370      11.708096           0.000000
           73              N       9.172640       8.308824       1.234083      -0.211966      36.065364 0.48905799E+03  0.11606290E+05                                 9.041805                            7.125025       0.208453       2.088613                    0.999629      27.383636      74.085129       0.663024       0.389263      -1.104192      -0.062460      -0.090605       0.073646       0.132417      -0.048112       0.041917       0.045387       0.030646       0.066769      -0.094102       0.037216       0.056886             10.220206       9.793863       2.326373       3.482445       7.911415      -1.537423      12.955339          -0.000001
           74              N       7.808539       6.301988       2.597557      -0.122726      33.339081 0.45108105E+03  0.10474973E+05                                 8.580939                            6.808473       0.125280       2.078922                    0.999496      26.145682      69.626141       0.684434       0.385368      -1.108650       0.049793       0.092813      -0.056923       0.119724      -0.021077       0.051027       0.031347       0.013684       0.053692      -0.069100       0.007412       0.061688              9.804085       8.218655       2.399847       1.764370       9.485502      -3.055364      11.708098           0.000000
           75              N       2.223360       3.087176       8.190583      -0.211966      36.065364 0.48905799E+03  0.11606290E+05                                 9.041805                            7.125025       0.208453       2.088613                    0.999629      27.383636      74.085130       0.663024       0.389263      -1.104192       0.062460       0.090605       0.073646       0.132417      -0.048112      -0.041917      -0.045387       0.030646       0.066769      -0.094102       0.037216       0.056886             10.220206       9.793864       2.326373      -3.482445       7.911416       1.537423      12.955339          -0.000001
           76              N       3.587461       5.094012       9.554057      -0.122726      33.339079 0.45108103E+03  0.10474972E+05                                 8.580939                            6.808473       0.125281       2.078922                    0.999496      26.145681      69.626139       0.684434       0.385368      -1.108650      -0.049793      -0.092813      -0.056923       0.119724      -0.021077      -0.051027      -0.031347       0.013684       0.053692      -0.069100       0.007412       0.061688              9.804085       8.218655       2.399847      -1.764370       9.485502       3.055364      11.708098           0.000000
           77              B       9.962383       1.433617      10.434750       1.100881      14.347351 0.16822751E+03  0.32759878E+04                                 6.620044                            5.495235      -0.622494       1.886671                    0.999768      18.413905      56.541109       0.467255       0.673142      -0.898671      -0.001778       0.001778       0.000000       0.002515      -0.003008      -0.002210      -0.002210       0.000000       0.011003      -0.005867       0.001174       0.004693              7.209213       7.118928       0.381150      -0.971787       7.118929      -0.971787       7.389783          -0.000001
           78              B       1.433617       9.962383       3.478250       1.100881      14.347349 0.16822748E+03  0.32759871E+04                                 6.620044                            5.495234      -0.622494       1.886671                    0.999768      18.413903      56.541101       0.467255       0.673142      -0.898671       0.001778      -0.001778      -0.000000       0.002515      -0.003008       0.002210       0.002210       0.000000       0.011003      -0.005867       0.001174       0.004693              7.209213       7.118927       0.381150       0.971787       7.118928       0.971787       7.389782          -0.000001
           79              B       4.264383       4.264383       0.000000       1.100881      14.347348 0.16822747E+03  0.32759869E+04                                 6.620044                            5.495234      -0.622494       1.886671                    0.999768      18.413903      56.541102       0.467255       0.673142      -0.898671      -0.001778      -0.001778       0.000000       0.002515       0.003008       0.002210      -0.002210      -0.000000       0.011003      -0.005867       0.001174       0.004693              7.209213       7.118928      -0.381150       0.971787       7.118928      -0.971787       7.389782          -0.000001
           80              B       7.131617       7.131617       6.956500       1.100881      14.347351 0.16822751E+03  0.32759877E+04                                 6.620044                            5.495235      -0.622494       1.886671                    0.999768      18.413904      56.541103       0.467255       0.673142      -0.898671       0.001778       0.001778      -0.000000       0.002515       0.003008      -0.002210       0.002210      -0.000000       0.011003      -0.005867       0.001174       0.004693              7.209213       7.118928      -0.381150      -0.971787       7.118927       0.971787       7.389783          -0.000001
           81              F      10.738451       1.123646       9.373188      -0.489866      22.160303 0.32129875E+03  0.66994912E+04                                 6.066178                            5.358869       0.840240       2.429146                    0.997528      22.142874      51.854961       0.876405       0.335173      -1.174561       0.011190       0.000653      -0.027114       0.029339      -0.008041      -0.013767      -0.004622       0.008915      -0.013996      -0.018261       0.001280       0.016982              6.523772       6.745507      -0.480137      -2.711425       4.852970       0.048568       7.972840           0.000002
           82              F       8.645006       1.225070      10.162055      -0.501449      18.157211 0.27110642E+03  0.54314105E+04                                 5.228158                            4.871329       0.795702       2.394765                    0.999250      22.291143      51.587452       0.931423       0.328236      -1.177779      -0.030098       0.002539      -0.004486       0.030536       0.011122       0.001237      -0.000102       0.012910      -0.045279      -0.015173      -0.005262       0.020435              5.377715       7.573954       0.660842       0.351858       4.317800      -0.296265       4.241389          -0.000017
           83              F      10.272354       0.657549      11.496312      -0.489866      22.160308 0.32129882E+03  0.66994933E+04                                 6.066179                            5.358870       0.840240       2.429146                    0.997528      22.142874      51.854964       0.876405       0.335173      -1.174561      -0.000653      -0.011190       0.027114       0.029340      -0.008041      -0.004622      -0.013767      -0.008915      -0.013996      -0.018261       0.001280       0.016982              6.523774       4.852971      -0.480137       0.048568       6.745508      -2.711426       7.972842           0.000002
           84              F      10.170930       2.750994      10.707445      -0.501449      18.157221 0.27110662E+03  0.54314155E+04                                 5.228160                            4.871331       0.795701       2.394765                    0.999250      22.291146      51.587466       0.931423       0.328236      -1.177779      -0.002539       0.030097       0.004486       0.030536       0.011122      -0.000102       0.001236      -0.012910      -0.045279      -0.015173      -0.005262       0.020435              5.377717       4.317802       0.660842      -0.296265       7.573958       0.351858       4.241391          -0.000017
           85              F       0.657549      10.272354       2.416688      -0.489866      22.160303 0.32129875E+03  0.66994914E+04                                 6.066178                            5.358870       0.840240       2.429146                    0.997528      22.142873      51.854960       0.876405       0.335173      -1.174561      -0.011190      -0.000653      -0.027114       0.029339      -0.008041       0.013767       0.004622       0.008915      -0.013996      -0.018261       0.001279       0.016982              6.523773       6.745507      -0.480137       2.711425       4.852970      -0.048568       7.972841           0.000002
           86              F       2.750994      10.170930       3.205555      -0.501449      18.157207 0.27110635E+03  0.54314087E+04                                 5.228157                            4.871328       0.795702       2.394765                    0.999250      22.291142      51.587447       0.931423       0.328236      -1.177779       0.030097      -0.002539      -0.004486       0.030536       0.011122      -0.001237       0.000102       0.012910      -0.045279      -0.015173      -0.005262       0.020435              5.377714       7.573953       0.660842      -0.351858       4.317800       0.296264       4.241388          -0.000016
           87              F       1.123646      10.738451       4.539812      -0.489867      22.160307 0.32129882E+03  0.66994932E+04                                 6.066179                            5.358870       0.840241       2.429146                    0.997528      22.142875      51.854965       0.876405       0.335173      -1.174561       0.000653       0.011190       0.027114       0.029339      -0.008041       0.004622       0.013767      -0.008915      -0.013996      -0.018261       0.001280       0.016982              6.523774       4.852971      -0.480137      -0.048568       6.745508       2.711426       7.972842           0.000002
           88              F       1.225070       8.645006       3.750945      -0.501449      18.157224 0.27110666E+03  0.54314166E+04                                 5.228161                            4.871331       0.795701       2.394764                    0.999250      22.291147      51.587470       0.931423       0.328236      -1.177779       0.002539      -0.030097       0.004486       0.030536       0.011122       0.000102      -0.001236      -0.012910      -0.045279      -0.015173      -0.005262       0.020435              5.377718       4.317803       0.660842       0.296265       7.573959      -0.351858       4.241391          -0.000017
           89              F       4.574354       5.040451      12.851438      -0.489866      22.160303 0.32129875E+03  0.66994913E+04                                 6.066178                            5.358869       0.840240       2.429146                    0.997528      22.142873      51.854959       0.876405       0.335173      -1.174561      -0.000653       0.011190      -0.027114       0.029339       0.008041       0.004622      -0.013767      -0.008915      -0.013996      -0.018261       0.001279       0.016982              6.523773       4.852970       0.480137      -0.048568       6.745507      -2.711425       7.972841           0.000002
           90              F       4.472930       2.947006      13.640305      -0.501449      18.157221 0.27110662E+03  0.54314154E+04                                 5.228160                            4.871331       0.795701       2.394764                    0.999250      22.291147      51.587468       0.931423       0.328236      -1.177779      -0.002539      -0.030097      -0.004486       0.030536      -0.011122       0.000102       0.001237      -0.012910      -0.045279      -0.015173      -0.005262       0.020435              5.377717       4.317802      -0.660842       0.296265       7.573958       0.351858       4.241391          -0.000017
           91              F       5.040451       4.574354       1.061562      -0.489866      22.160304 0.32129877E+03  0.66994918E+04                                 6.066178                            5.358870       0.840240       2.429146                    0.997528      22.142874      51.854961       0.876405       0.335173      -1.174561       0.011190      -0.000653       0.027114       0.029339       0.008041       0.013767      -0.004622       0.008915      -0.013996      -0.018261       0.001280       0.016982              6.523773       6.745507       0.480137       2.711425       4.852970       0.048568       7.972841           0.000002
           92              F       2.947006       4.472930       0.272695      -0.501449      18.157217 0.27110654E+03  0.54314135E+04                                 5.228159                            4.871330       0.795701       2.394765                    0.999250      22.291145      51.587461       0.931423       0.328236      -1.177779      -0.030097      -0.002539       0.004486       0.030536      -0.011122      -0.001237      -0.000102       0.012910      -0.045279      -0.015173      -0.005262       0.020435              5.377716       7.573956      -0.660842      -0.351858       4.317801      -0.296264       4.241390          -0.000016
           93              F       6.821646       6.355549       5.894938      -0.489866      22.160305 0.32129878E+03  0.66994922E+04                                 6.066178                            5.358870       0.840240       2.429146                    0.997528      22.142874      51.854963       0.876405       0.335173      -1.174561       0.000653      -0.011190      -0.027114       0.029339       0.008041      -0.004622       0.013767      -0.008915      -0.013996      -0.018261       0.001280       0.016982              6.523773       4.852970       0.480137       0.048568       6.745507       2.711425       7.972841           0.000002
           94              F       6.923070       8.448994       6.683805      -0.501449      18.157201 0.27110624E+03  0.54314057E+04                                 5.228155                            4.871326       0.795702       2.394765                    0.999250      22.291141      51.587440       0.931423       0.328236      -1.177779       0.002539       0.030097      -0.004486       0.030536      -0.011122      -0.000102      -0.001237      -0.012910      -0.045279      -0.015173      -0.005262       0.020435              5.377712       4.317798      -0.660842      -0.296264       7.573950      -0.351858       4.241387          -0.000017
           95              F       6.355549       6.821646       8.018062      -0.489866      22.160309 0.32129884E+03  0.66994939E+04                                 6.066179                            5.358871       0.840240       2.429146                    0.997528      22.142874      51.854965       0.876405       0.335173      -1.174561      -0.011190       0.000653       0.027114       0.029340       0.008041      -0.013767       0.004622       0.008915      -0.013996      -0.018261       0.001280       0.016982              6.523774       6.745509       0.480137      -2.711426       4.852971      -0.048568       7.972843           0.000002
           96              F       8.448994       6.923070       7.229195      -0.501449      18.157221 0.27110661E+03  0.54314153E+04                                 5.228160                            4.871331       0.795701       2.394765                    0.999250      22.291146      51.587466       0.931423       0.328236      -1.177779       0.030097       0.002539       0.004486       0.030536      -0.011122       0.001237       0.000102       0.012910      -0.045279      -0.015173      -0.005262       0.020435              5.377717       7.573958      -0.660842       0.351858       4.317802       0.296265       4.241391          -0.000016

******************************************************
Auxiliary information for the entire system
The total spin magnetic moment of the unit cell is   -0.000406
The total net atomic charge of the unit cell is   -0.000001
Accuracy of reproducing the electrostatic potential in the unit cell:
  The inner radius (bohr) =    5.0000
  The outer radius (bohr) =   12.0000
  Valid grid points have density less than (e/(bohr^3)) =    0.0001
  The number of valid grid points were=        85580
  The rms potential error without charges in kcal/mol is=      9.14897
  The rms potential error with partial charges in kcal/mol is=      0.51363
  The RRMSE value at monopole order=      0.05614
  The rms potential error with partial charges and cloud penetration in kcal/mol is=      0.51224
  The RRMSE value at monopole order with cloud penetration is=      0.05599
  The rms potential error with partial charges and atomic dipoles in kcal/mol is=      0.49020
  The RRMSE value at dipole order=      0.05358
  The rms potential error with partial charges, atomic dipoles and cloud penetration in kcal/mol is=      0.47575
  The RRMSE value at dipole order with cloud penetration=      0.05200

******************************************************
The electron densities and ab initio electrostatic potential were computed in VASP using the PBE functional and
projector augmented wave method. See the main text of the journal article for a description of computational details.
The atomic charges, dipoles, and quadrupoles were computed with the DDEC6 method as described in
(a) T. A. Manz and N. Gabaldon Limas, RSC Adv. 6 (2016) 47771-47801 DOI: 10.1039/c6ra04656h
(b) N. Gabaldon Limas and T. A. Manz, RSC Adv. 8 (2018) 2678-2707 DOI: 10.1039/c7ra11829e.
For each atom in the material, the electron cloud parameters were fit to the spherically averaged atom-in-material
electron density using radial positions for which this density was between 10^-4 and 10^-2 electrons per cubic bohr.
The polarizabilities, dispersion coefficients, and quantum Drude oscillator (QDO) parameters were fit using the MCLF method.
The magnetic structure of the system was optimized in VASP from the default ferromagnetic initial guess using spin polarization.
The atomic spin moments (ASMs) were computed on this optimized magnetic structure using the DDEC6 partition as inputs
to the method of T. A. Manz and D. S. Sholl, J. Chem. Theory Comput. 7 (2011) 4146-4164 DOI: 10.1021/ct200539n.
The RMSE and RRMSE were computed using a uniform grid with Ewald summation.
