# Supplementary material for: A collection of forcefield precursors for metal–organic frameworks
Source: RSC Adv. 2019 Nov 13;9(63):36492–507. doi: 10.1039/c9ra07327b (PMC9075174; doi:10.1039/c9ra07327b)
Supplement: RA-009-C9RA07327B-s4817 [file RA-009-C9RA07327B-s4817.xyz]

  396
jmolscript: load "" {1 1 1} spacegroup "x,y,z" unitcell [{     19.156000     0.000000     0.000000 }, {      0.000033    19.156000     0.000000 }, {      9.577991     9.577974    30.645988 }]
Cu     4.788998     6.105004    15.186313     0.782920
Cu     4.789010    13.050970    15.186313     0.783131
Cu    20.472025    19.155974    30.509307     0.782924
Cu    27.417990    19.155974    30.509307     0.783129
Cu    23.945026    22.628970    15.459675     0.782919
Cu    23.945014    15.683004    15.459675     0.783140
Cu     1.316034     9.578000     0.136681     0.783138
Cu     8.261999     9.578000     0.136681     0.782927
Cu    14.366998     9.577982    21.671004     0.825682
Cu    14.367028    19.155995     6.348010     0.825678
Cu    14.367026    19.155992     8.974984     0.825734
Cu    14.366996     9.577979    24.297978     0.825709
H     21.244027    22.259256    18.828895     0.116022
H     19.949080    22.514029    20.722817     0.112516
H     19.849443     7.302250    20.116027     0.114892
H     21.159715     7.060886    18.240492     0.116837
H     17.759522     6.999585    21.066052     0.127659
H     22.797559     8.482265    13.576173     0.102589
H     22.017909     8.482264    14.936855     0.105842
H      5.566734     8.470769    16.916585     0.105823
H      7.490008    16.052712    18.828895     0.116062
H      8.784952    15.797936    20.722817     0.115861
H      8.884556    11.853716    20.116027     0.114085
H      7.574288    12.095083    18.240492     0.114452
H     10.974476    12.156380    21.066052     0.127379
H      5.936451    10.673712    13.576173     0.103576
H      6.716100    10.673711    14.936855     0.106451
H     23.167271    10.685202    16.916585     0.104614
H      7.892290    12.278993     3.505901     0.116531
H      8.147066    13.573937     5.399823     0.113921
H     12.091287    13.673549     4.793033     0.113300
H     11.849920    12.363280     2.917498     0.115218
H     11.788625    15.763468     5.743058     0.126992
H     22.849288    20.303420    28.899167     0.103248
H     22.849288    21.083068    30.259849     0.105812
H     13.259797     8.800265     1.593591     0.104031
H      1.685737     6.877001     3.505901     0.114085
H     20.586958     5.582054     5.399823     0.115380
H     16.642738     5.482443     4.793033     0.114619
H     16.884108     6.792715     2.917498     0.116263
H     16.945399     3.392523     5.743058     0.127084
H     25.040730    18.008531    28.899167     0.103344
H     25.040728    17.228881    30.259849     0.105519
H     15.474233    10.355732     1.593591     0.105612
H     21.244005     6.474718    11.817093     0.116534
H     19.949061     6.219945     9.923171     0.113921
H     19.849475    21.431724    10.529961     0.113300
H     21.159745    21.673088    12.405496     0.115220
H     17.759557    21.734389     9.579936     0.126992
H     22.797576    20.251709    17.069815     0.103248
H     22.017928    20.251710    15.709133     0.105811
H      5.566757    20.263205    13.729403     0.104031
H      7.490008    12.681262    11.817093     0.114085
H      8.784956    12.936038     9.923171     0.115380
H      8.884573    16.880258    10.529961     0.114620
H      7.574301    16.638891    12.405496     0.116264
H     10.974493    16.577594     9.579936     0.127084
H      5.936461    18.060262    17.069815     0.103343
H      6.716112    18.060263    15.709133     0.105518
H     23.167286    18.048772    13.729403     0.105612
H     27.048278    16.454981    27.140087     0.116062
H      8.147052    15.160037    25.246165     0.115860
H     12.091272    15.060425    25.852955     0.114085
H     11.849907    16.370694    27.728490     0.114451
H     11.788604    12.970506    24.902930     0.127379
H      3.693290     8.430554     1.746821     0.103577
H      3.693290     7.650906     0.386139     0.106452
H     13.259793    19.933709    29.052397     0.104614
H     20.841743    21.856973    27.140087     0.116022
H     20.586972    23.151920    25.246165     0.112517
H     16.642751    23.251531    25.852955     0.114892
H     16.884113    21.941259    27.728490     0.116837
H     16.945421    25.341451    24.902930     0.127659
H      5.884740    10.725443     1.746821     0.102590
H      5.884743    11.505093     0.386139     0.105843
H     15.474224    18.378242    29.052397     0.105824
H      7.489997     6.474718    11.817093     0.116022
H      8.784944     6.219945     9.923171     0.112518
H      8.884581    21.431724    10.529961     0.114890
H      7.574309    21.673088    12.405496     0.116838
H     10.974502    21.734389     9.579936     0.127659
H      5.936465    20.251709    17.069815     0.102590
H      6.716115    20.251710    15.709133     0.105842
H     23.167290    20.263205    13.729403     0.105822
H     21.244016    12.681262    11.817093     0.116062
H     19.949072    12.936038     9.923171     0.115863
H     19.849468    16.880258    10.529961     0.114083
H     21.159736    16.638891    12.405496     0.114452
H     17.759548    16.577594     9.579936     0.127379
H     22.797573    18.060262    17.069815     0.103578
H     22.017924    18.060263    15.709133     0.106452
H      5.566753    18.048772    13.729403     0.104613
H     20.841734    16.454981    27.140087     0.116531
H     20.586958    15.160037    25.246165     0.113919
H     16.642737    15.060425    25.852955     0.113302
H     16.884104    16.370694    27.728490     0.115218
H     16.945399    12.970506    24.902930     0.126992
H      5.884736     8.430554     1.746821     0.103247
H      5.884736     7.650906     0.386139     0.105812
H     15.474227    19.933709    29.052397     0.104032
H     27.048287    21.856973    27.140087     0.114085
H      8.147066    23.151920    25.246165     0.115379
H     12.091286    23.251531    25.852955     0.114621
H     11.849916    21.941259    27.728490     0.116263
H     11.788625    25.341451    24.902930     0.127084
H      3.693294    10.725443     1.746821     0.103342
H      3.693296    11.505093     0.386139     0.105519
H     13.259791    18.378242    29.052397     0.105613
H      7.490019    22.259256    18.828895     0.116534
H      8.784963    22.514029    20.722817     0.113919
H      8.884549     7.302250    20.116027     0.113302
H      7.574279     7.060886    18.240492     0.115220
H     10.974467     6.999585    21.066052     0.126992
H      5.936448     8.482265    13.576173     0.103247
H      6.716096     8.482264    14.936855     0.105811
H     23.167267     8.470769    16.916585     0.104032
H     21.244016    16.052712    18.828895     0.114085
H     19.949068    15.797936    20.722817     0.115378
H     19.849451    11.853716    20.116027     0.114622
H     21.159723    12.095083    18.240492     0.116263
H     17.759531    12.156380    21.066052     0.127084
H     22.797563    10.673712    13.576173     0.103342
H     22.017912    10.673711    14.936855     0.105518
H      5.566738    10.685202    16.916585     0.105612
H      1.685746    12.278993     3.505901     0.116062
H     20.586972    13.573937     5.399823     0.115863
H     16.642752    13.673549     4.793033     0.114082
H     16.884117    12.363280     2.917498     0.114452
H     16.945420    15.763468     5.743058     0.127379
H     25.040734    20.303420    28.899167     0.103578
H     25.040734    21.083068    30.259849     0.106452
H     15.474231     8.800265     1.593591     0.104614
H      7.892281     6.877001     3.505901     0.116022
H      8.147052     5.582054     5.399823     0.112518
H     12.091273     5.482443     4.793033     0.114889
H     11.849911     6.792715     2.917498     0.116837
H     11.788603     3.392523     5.743058     0.127659
H     22.849284    18.008531    28.899167     0.102591
H     22.849281    17.228881    30.259849     0.105843
H     13.259800    10.355732     1.593591     0.105823
H     19.805409    23.295592    22.984491     0.117319
H      8.928618    15.016369    22.984491     0.117321
H      8.928629    13.717605     7.661497     0.118018
H     19.805391     5.438382     7.661497     0.118018
H      8.928615     5.438382     7.661497     0.117320
H     19.805406    13.717605     7.661497     0.117322
H     19.805395    15.016369    22.984491     0.118017
H      8.928633    23.295592    22.984491     0.118017
C     22.229033    24.065477    17.156850     0.588142
C     21.340194    24.212211    18.343463    -0.022567
C     20.968373    23.108824    19.089386    -0.101534
C     20.186999    23.261305    20.222675    -0.150161
C     19.756757    24.515257    20.619847     0.087432
C     20.131227     6.452873    19.862278    -0.149833
C     20.916432     6.312078    18.735731    -0.101673
C     18.933240    24.710264    21.832202     0.087189
C     17.935597    25.667297    21.837718    -0.172947
C     22.816715     8.803894    14.488810    -0.126980
C      6.505005    14.246494    17.156850     0.590657
C      7.393842    14.099758    18.343463    -0.021753
C      7.765661    15.203143    19.089386    -0.102720
C      8.547033    15.050660    20.222675    -0.153728
C      8.977274    13.796708    20.619847     0.085549
C      8.602773    12.703093    19.862278    -0.146859
C      7.817570    12.843891    18.735731    -0.099000
C      9.800790    13.601699    21.832202     0.088401
C     10.798432    12.644666    21.837718    -0.175161
C      5.917294    10.352082    14.488810    -0.128573
C      9.698509    11.293993     1.833856     0.590241
C      9.845245    12.182830     3.020469    -0.020734
C      8.741859    12.554648     3.766392    -0.103016
C      8.894341    13.336020     4.899681    -0.152792
C     10.148293    13.766263     5.296853     0.087078
C     11.241909    13.391764     4.539284    -0.146459
C     11.101112    12.606561     3.412737    -0.100582
C     10.343302    14.589779     6.509208     0.085960
C     11.300337    15.587423     6.514724    -0.171105
C     23.170916    20.284263    29.811804    -0.127681
C     19.035521     7.862004     1.833856     0.588636
C     18.888783     6.973165     3.020469    -0.020244
C     19.992168     6.601346     3.766392    -0.098463
C     19.839684     5.819972     4.899681    -0.154861
C     18.585731     5.389728     5.296853     0.086936
C     17.492116     5.764228     4.539284    -0.147428
C     17.632915     6.549434     3.412737    -0.103773
C     18.390720     4.566210     6.509208     0.086758
C     17.433685     3.568566     6.514724    -0.172942
C     24.719100    18.027686    29.811804    -0.128622
C     22.229002     4.668497    13.489138     0.590229
C     21.340165     4.521763    12.302525    -0.020684
C     20.968349     5.625150    11.556602    -0.103031
C     20.186977     5.472669    10.423313    -0.152789
C     19.756731     4.218717    10.026141     0.087077
C     20.131261    22.281101    10.783710    -0.146456
C     20.916465    22.421896    11.910257    -0.100618
C     18.933215     4.023710     8.813786     0.085960
C     17.935569     3.066677     8.808270    -0.171106
C     22.816732    19.930080    16.157178    -0.127681
C      6.505008    14.487480    13.489138     0.588637
C      7.393848    14.634216    12.302525    -0.020244
C      7.765665    13.530831    11.556602    -0.098463
C      8.547039    13.683314    10.423313    -0.154861
C      8.977285    14.937266    10.026141     0.086936
C      8.602787    16.030881    10.783710    -0.147428
C      7.817581    15.890083    11.910257    -0.103773
C      9.800803    15.132275     8.813786     0.086759
C     10.798449    16.089308     8.808270    -0.172943
C      5.917307    18.381892    16.157178    -0.128622
C      9.698497    17.439981    28.812132     0.590657
C      9.845232    16.551144    27.625519    -0.021753
C      8.741846    16.179326    26.879596    -0.102720
C      8.894327    15.397954    25.746307    -0.153728
C     10.148279    14.967711    25.349135     0.085548
C     11.241895    15.342210    26.106704    -0.146858
C     11.101099    16.127413    27.233251    -0.099000
C     10.343286    14.144195    24.136780     0.088401
C     11.300319    13.146551    24.131264    -0.175161
C      4.014920     8.449711     0.834184    -0.128573
C     19.035521    20.871970    28.812132     0.588143
C     18.888788    21.760809    27.625519    -0.022567
C     19.992175    22.132628    26.879596    -0.101534
C     19.839696    22.914002    25.746307    -0.150161
C     18.585745    23.344246    25.349135     0.087432
C     17.492128    22.969746    26.106704    -0.149833
C     17.632922    22.184540    27.233251    -0.101673
C     18.390739    24.167764    24.136780     0.087188
C     17.433707    25.165408    24.131264    -0.172947
C      5.563112    10.706288     0.834184    -0.126981
C      6.504991     4.668497    13.489138     0.588141
C      7.393830     4.521763    12.302525    -0.022565
C      7.765651     5.625150    11.556602    -0.101534
C      8.547025     5.472669    10.423313    -0.150161
C      8.977267     4.218717    10.026141     0.087429
C      8.602797    22.281101    10.783710    -0.149833
C      7.817592    22.421896    11.910257    -0.101673
C      9.800784     4.023710     8.813786     0.087191
C     10.798427     3.066677     8.808270    -0.172947
C      5.917309    19.930080    16.157178    -0.126980
C     22.229019    14.487480    13.489138     0.590656
C     21.340182    14.634216    12.302525    -0.021750
C     20.968363    13.530831    11.556602    -0.102719
C     20.186991    13.683314    10.423313    -0.153728
C     19.756750    14.937266    10.026141     0.085545
C     20.131251    16.030881    10.783710    -0.146858
C     20.916454    15.890083    11.910257    -0.098999
C     18.933234    15.132275     8.813786     0.088404
C     17.935592    16.089308     8.808270    -0.175161
C     22.816730    18.381892    16.157178    -0.128573
C     19.035515    17.439981    28.812132     0.590242
C     18.888779    16.551144    27.625519    -0.020736
C     19.992165    16.179326    26.879596    -0.103016
C     19.839683    15.397954    25.746307    -0.152791
C     18.585731    14.967711    25.349135     0.087081
C     17.492115    15.342210    26.106704    -0.146459
C     17.632912    16.127413    27.233251    -0.100583
C     18.390722    14.144195    24.136780     0.085958
C     17.433687    13.146551    24.131264    -0.171106
C      5.563108     8.449711     0.834184    -0.127681
C      9.698503    20.871970    28.812132     0.588637
C      9.845241    21.760809    27.625519    -0.020247
C      8.741856    22.132628    26.879596    -0.098463
C      8.894340    22.914002    25.746307    -0.154861
C     10.148293    23.344246    25.349135     0.086939
C     11.241908    22.969746    26.106704    -0.147428
C     11.101109    22.184540    27.233251    -0.103774
C     10.343304    24.167764    24.136780     0.086756
C     11.300339    25.165408    24.131264    -0.172943
C      4.014924    10.706288     0.834184    -0.128623
C      6.505022    24.065477    17.156850     0.590230
C      7.393859    24.212211    18.343463    -0.020687
C      7.765675    23.108824    19.089386    -0.103032
C      8.547047    23.261305    20.222675    -0.152788
C      8.977293    24.515257    20.619847     0.087080
C      8.602763     6.452873    19.862278    -0.146456
C      7.817559     6.312078    18.735731    -0.100619
C      9.800809    24.710264    21.832202     0.085957
C     10.798455    25.667297    21.837718    -0.171106
C      5.917292     8.803894    14.488810    -0.127681
C     22.229016    14.246494    17.156850     0.588638
C     21.340176    14.099758    18.343463    -0.020247
C     20.968359    15.203143    19.089386    -0.098463
C     20.186985    15.050660    20.222675    -0.154861
C     19.756739    13.796708    20.619847     0.086939
C     20.131237    12.703093    19.862278    -0.147429
C     20.916443    12.843891    18.735731    -0.103773
C     18.933221    13.601699    21.832202     0.086756
C     17.935575    12.644666    21.837718    -0.172942
C     22.816717    10.352082    14.488810    -0.128622
C     19.035527    11.293993     1.833856     0.590656
C     18.888792    12.182830     3.020469    -0.021750
C     19.992178    12.554648     3.766392    -0.102719
C     19.839697    13.336020     4.899681    -0.153728
C     18.585745    13.766263     5.296853     0.085545
C     17.492129    13.391764     4.539284    -0.146857
C     17.632925    12.606561     3.412737    -0.098999
C     18.390738    14.589779     6.509208     0.088404
C     17.433705    15.587423     6.514724    -0.175160
C     24.719104    20.284263    29.811804    -0.128574
C      9.698503     7.862004     1.833856     0.588142
C      9.845236     6.973165     3.020469    -0.022565
C      8.741849     6.601346     3.766392    -0.101534
C      8.894328     5.819972     4.899681    -0.150161
C     10.148279     5.389728     5.296853     0.087429
C     11.241896     5.764228     4.539284    -0.149833
C     11.101102     6.549434     3.412737    -0.101673
C     10.343285     4.566210     6.509208     0.087191
C     11.300317     3.568566     6.514724    -0.172947
C     23.170912    18.027686    29.811804    -0.126980
C     23.945001     8.792590    16.448315    -0.134809
C     23.945004    10.363382    16.448315    -0.134549
C     13.581620     9.577999     1.125321    -0.134809
C     15.152412     9.577999     1.125321    -0.134550
C      4.789023    19.941384    14.197673    -0.134809
C      4.789020    18.370592    14.197673    -0.134550
C     13.581612    19.155975    29.520667    -0.134549
C     15.152404    19.155975    29.520667    -0.134809
C     19.148551    23.952451    22.984491    -0.206789
C     17.196558    25.904448    22.984491     0.012436
C     16.138350     7.806625    22.984491     0.596588
C      9.585476    14.359510    22.984491    -0.206770
C     11.537469    12.407513    22.984491     0.015032
C     12.595645    11.349336    22.984491     0.597138
C      9.585489    14.374464     7.661497    -0.206216
C     11.537489    16.326461     7.661497     0.011679
C     12.595668    17.384638     7.661497     0.598097
C     19.148531     4.781523     7.661497    -0.206216
C     17.196531     2.829526     7.661497     0.011679
C     16.138385    20.927349     7.661497     0.598097
C      9.585473     4.781523     7.661497    -0.206786
C     11.537466     2.829526     7.661497     0.012434
C     12.595674    20.927349     7.661497     0.596589
C     19.148548    14.374464     7.661497    -0.206767
C     17.196555    16.326461     7.661497     0.015030
C     16.138379    17.384638     7.661497     0.597140
C     19.148535    14.359510    22.984491    -0.206220
C     17.196535    12.407513    22.984491     0.011681
C     16.138356    11.349336    22.984491     0.598095
C      9.585493    23.952451    22.984491    -0.206220
C     11.537493    25.904448    22.984491     0.011681
C     12.595639     7.806625    22.984491     0.598096
N      4.789002     8.290704    15.135441    -0.058335
N      4.789006    10.865270    15.135441    -0.058840
N     22.657724    19.155974    30.458435    -0.058335
N     25.232291    19.155974    30.458435    -0.058839
N     23.945022    20.443270    15.510547    -0.058335
N     23.945018    17.868704    15.510547    -0.058841
N      3.501733     9.578000     0.187553    -0.058839
N      6.076300     9.578000     0.187553    -0.058335
O     22.577641     5.964207    16.578254    -0.537398
O     22.589738    22.907688    16.842422    -0.526274
O     15.742014     8.214649    21.864687    -0.535427
O      6.156364    13.191765    16.578254    -0.539043
O      6.144300    15.404283    16.842422    -0.526872
O     12.991983    10.941314    21.864687    -0.535604
O     10.753238    10.945354     1.255260    -0.538334
O      8.540720    10.933286     1.519428    -0.527831
O     13.003693    17.780977     6.541693    -0.536157
O     17.980792     8.210644     1.255260    -0.538529
O      1.037310     8.222712     1.519428    -0.526574
O     15.730362    20.531012     6.541693    -0.536290
O     22.577672    22.769767    14.067734    -0.538329
O     22.589712     5.826286    13.803566    -0.527828
O     15.742046    20.519325     8.781301    -0.536167
O      6.156370    15.542209    14.067734    -0.538530
O      6.144298    13.329691    13.803566    -0.526573
O     12.992006    17.792660     8.781301    -0.536301
O     10.753227    17.788620    29.390728    -0.539044
O     27.696709    17.800688    29.126560    -0.526871
O     13.003666    10.952997    24.104295    -0.535610
O     17.980790    20.523330    29.390728    -0.537400
O     20.193308    20.511262    29.126560    -0.526276
O     15.730327     8.202962    24.104295    -0.535433
O      6.156383    22.769767    14.067734    -0.537398
O      6.144286     5.826286    13.803566    -0.526275
O     12.992010    20.519325     8.781301    -0.535428
O     22.577660    15.542209    14.067734    -0.539045
O     22.589724    13.329691    13.803566    -0.526871
O     15.742041    17.792660     8.781301    -0.535605
O     17.980786    17.788620    29.390728    -0.538334
O     20.193304    17.800688    29.126560    -0.527829
O     15.730331    10.952997    24.104295    -0.536173
O     10.753232    20.523330    29.390728    -0.538529
O     27.696714    20.511262    29.126560    -0.526573
O     13.003662     8.202962    24.104295    -0.536306
O      6.156352     5.964207    16.578254    -0.538329
O      6.144312    22.907688    16.842422    -0.527827
O     12.991978     8.214649    21.864687    -0.536166
O     22.577654    13.191765    16.578254    -0.538529
O     22.589726    15.404283    16.842422    -0.526574
O     15.742018    10.941314    21.864687    -0.536299
O     17.980797    10.945354     1.255260    -0.539044
O      1.037315    10.933286     1.519428    -0.526872
O     15.730358    17.780977     6.541693    -0.535594
O     10.753234     8.210644     1.255260    -0.537399
O      8.540716     8.222712     1.519428    -0.526277
O     13.003697    20.531012     6.541693    -0.535418

The following XYZ coordinates are in angstroms. Other properties are in atomic units.
The sperically averaged electron density of each atom fit to a function of the form exp(a - br)
eigen_1, eigen_2 and eigen_3 are the three eigenvalues of traceless quadrupole moment tensor
  atom number  atomic symbol              X              Y              Z     net charge C6 coefficient C8 coefficient C10 coefficient fluctuating dipole atomic polarizability isotropic forcefield polarizability              a              b squared Pearson coefficient          <r^3>          <r^4>         wp_QDO          m_QDO          q_QDO       dipole_x       dipole_y       dipole_z         dipole            Qxy            Qxz            Qyz     Q(x^2-y^2)  Q(3z^2 - R^2)        eigen_1        eigen_2        eigen_3 static polarizability      alpha(xx)      alpha(xy)      alpha(xz)      alpha(yy)      alpha(yz)      alpha(zz) atomic spin moment
            1             Cu       4.788998       6.105004      15.186313       0.782920      68.248777 0.11590469E+04  0.32367610E+05                                14.342217                           11.708879       1.375638       2.352135                    0.994049      41.827084     103.247347       0.494465       0.443569      -1.126870      -0.000687       0.069114      -0.004036       0.069235       0.001578      -0.000675       0.025574       0.356354       0.365195      -0.240854       0.117268       0.123586             18.935398      16.359388       0.000321       0.001976      18.593665       2.077833      21.853141          -0.683317
            2             Cu       4.789010      13.050970      15.186313       0.783131      68.244105 0.11590521E+04  0.32369599E+05                                14.345104                           11.711839       1.363320       2.349024                    0.993861      41.821693     103.255828       0.494189       0.443791      -1.126666      -0.000171      -0.068760      -0.004178       0.068887      -0.000291      -0.000888      -0.024831       0.355658       0.367375      -0.240756       0.116502       0.124254             18.938116      16.361485      -0.000136      -0.001591      18.597769      -2.077370      21.855093           0.682784
            3             Cu      20.472025      19.155974      30.509307       0.782924      68.248915 0.11590495E+04  0.32367685E+05                                14.342191                           11.708855       1.375703       2.352153                    0.994049      41.827176     103.247419       0.494468       0.443566      -1.126872       0.069121      -0.000687      -0.004036       0.069242       0.001578       0.025575      -0.000675      -0.356371       0.365212      -0.240865       0.117274       0.123592             18.935366      18.593622       0.000314       2.077837      16.359364       0.001975      21.853113          -0.683334
            4             Cu      27.417990      19.155974      30.509307       0.783129      68.244047 0.11590504E+04  0.32369550E+05                                14.345123                           11.711852       1.363292       2.349016                    0.993861      41.821644     103.255809       0.494187       0.443793      -1.126664      -0.068757      -0.000171      -0.004177       0.068884      -0.000290      -0.024830      -0.000888      -0.355654       0.367371      -0.240753       0.116501       0.124253             18.938144      18.597814      -0.000139      -2.077387      16.361501      -0.001585      21.855116           0.682778
            5             Cu      23.945026      22.628970      15.459675       0.782919      68.248763 0.11590466E+04  0.32367606E+05                                14.342233                           11.708893       1.375629       2.352132                    0.994049      41.827070     103.247389       0.494464       0.443570      -1.126869       0.000687      -0.069114       0.004036       0.069235       0.001578      -0.000675       0.025574       0.356355       0.365195      -0.240855       0.117268       0.123586             18.935420      16.359404       0.000323       0.001975      18.593689       2.077843      21.853166           0.683023
            6             Cu      23.945014      15.683004      15.459675       0.783140      68.243874 0.11590477E+04  0.32369425E+05                                14.345019                           11.711772       1.363354       2.349036                    0.993861      41.821612     103.255341       0.494194       0.443788      -1.126668       0.000171       0.068759       0.004177       0.068886      -0.000291      -0.000888      -0.024830       0.355656       0.367375      -0.240755       0.116501       0.124254             18.937999      16.361392      -0.000136      -0.001591      18.597642      -2.077362      21.854962          -0.683079
            7             Cu       1.316034       9.578000       0.136681       0.783138      68.243773 0.11590452E+04  0.32369350E+05                                14.345040                           11.711788       1.363321       2.349026                    0.993861      41.821539     103.255281       0.494191       0.443790      -1.126667       0.068756       0.000171       0.004177       0.068883      -0.000290      -0.024830      -0.000888      -0.355649       0.367366      -0.240750       0.116499       0.124251             18.938027      18.597691      -0.000140      -2.077361      16.361408      -0.001585      21.854981          -0.683105
            8             Cu       8.261999       9.578000       0.136681       0.782927      68.248803 0.11590472E+04  0.32367599E+05                                14.342167                           11.708836       1.375704       2.352154                    0.994049      41.827126     103.247226       0.494469       0.443565      -1.126872      -0.069120       0.000687       0.004037       0.069241       0.001578       0.025575      -0.000675      -0.356365       0.365206      -0.240862       0.117272       0.123590             18.935333      18.593585       0.000313       2.077825      16.359338       0.001975      21.853076           0.683008
            9             Cu      14.366998       9.577982      21.671004       0.825682      54.792374 0.80557564E+03  0.20761400E+05                                12.704112                            9.900244       0.865293       2.205798                    0.995395      40.665077      99.854495       0.520882       0.456265      -1.107058      -0.001400      -0.001534      -0.133768       0.133784       0.000631      -0.000033       0.000029      -0.001743      -0.381358      -0.127119       0.062484       0.064636             17.214337      22.793617       0.001372       0.000307      21.142624      -0.000263       7.706771           0.016548
           10             Cu      14.367028      19.155995       6.348010       0.825678      54.792500 0.80557715E+03  0.20761456E+05                                12.704165                            9.900279       0.865296       2.205800                    0.995396      40.664983      99.854433       0.520878       0.456267      -1.107056      -0.001534      -0.001400      -0.133778       0.133794       0.000631       0.000029      -0.000033       0.001743      -0.381363      -0.127121       0.062485       0.064637             17.214411      21.142722       0.001377      -0.000265      22.793715       0.000308       7.706795           0.012046
           11             Cu      14.367026      19.155992       8.974984       0.825734      54.787849 0.80550114E+03  0.20758932E+05                                12.703238                            9.899633       0.865450       2.205859                    0.995396      40.664281      99.850163       0.520911       0.456250      -1.107070       0.001400       0.001534       0.133770       0.133786       0.000631      -0.000033       0.000029      -0.001743      -0.381144      -0.127048       0.062448       0.064600             17.213031      22.791829       0.001370       0.000307      21.140987      -0.000264       7.706278           0.013427
           12             Cu      14.366996       9.577979      24.297978       0.825709      54.790731 0.80554677E+03  0.20760441E+05                                12.703777                            9.899995       0.865365       2.205826                    0.995396      40.664811      99.852867       0.520895       0.456258      -1.107064       0.001534       0.001400       0.133764       0.133780       0.000631       0.000028      -0.000033       0.001743      -0.381255      -0.127085       0.062467       0.064618             17.213860      21.142031       0.001381      -0.000264      22.792970       0.000308       7.706579           0.016246
           13              H      21.244027      22.259256      18.828895       0.116022       1.109297 0.77743644E+01  0.74470657E+02                                 1.657160                            1.543532      -0.912280       2.445784                    0.998881       3.234161       8.449102       0.556401       1.149206      -0.741045       0.009809      -0.036453      -0.009910       0.039029      -0.001323      -0.006439      -0.001782      -0.028140      -0.016900      -0.015602      -0.001449       0.017052              1.735383       1.484895      -0.292198      -0.286072       2.094143       0.323137       1.627110           0.000241
           14              H      19.949080      22.514029      20.722817       0.112516       1.170740 0.84396306E+01  0.82218037E+02                                 1.700626                            1.597769      -0.862650       2.466393                    0.999141       3.225897       8.397757       0.554277       1.134321      -0.746194      -0.009033      -0.031300       0.017926       0.037183      -0.001325      -0.011542      -0.002863      -0.025764      -0.007408      -0.019696       0.005080       0.014616              1.753351       1.463399       0.157741      -0.308134       1.922887      -0.330991       1.873767          -0.000075
           15              H      19.849443       7.302250      20.116027       0.114892       1.104757 0.78375967E+01  0.75067881E+02                                 1.640611                            1.541715      -0.875055       2.461145                    0.999130       3.203579       8.310492       0.562313       1.137251      -0.744575      -0.009729       0.034646       0.007139       0.036687      -0.002777      -0.009954      -0.002156      -0.025139      -0.008316      -0.018167       0.003822       0.014345              1.699739       1.526547      -0.252311      -0.295878       2.021867       0.216778       1.550801           0.000090
           16              H      21.159715       7.060886      18.240492       0.116837       1.090898 0.75752152E+01  0.72142555E+02                                 1.641015                            1.524551      -0.910280       2.445404                    0.998971       3.233654       8.441897       0.558971       1.150589      -0.740322       0.007616       0.030965      -0.019348       0.037299      -0.001225      -0.005649      -0.004298      -0.026905      -0.014260      -0.014737      -0.001954       0.016691              1.726399       1.491824       0.220398      -0.363161       1.908886      -0.395423       1.778486          -0.000200
           17              H      17.759522       6.999585      21.066052       0.127659       1.169609 0.87333148E+01  0.86727990E+02                                 1.764987                            1.675247      -1.168316       2.332242                    0.996498       3.396790       9.243773       0.511819       1.205063      -0.727211      -0.010145       0.018083      -0.031348       0.037585      -0.003701       0.002133      -0.006940      -0.006863       0.031387      -0.010322      -0.003805       0.014127              1.808384       1.693018      -0.231518      -0.081587       1.718315      -0.310758       2.013818           0.000018
           18              H      22.797559       8.482265      13.576173       0.102589       1.137475 0.85607839E+01  0.83886194E+02                                 1.683441                            1.616888      -0.766848       2.501925                    0.999223       3.317336       8.725471       0.545823       1.145190      -0.742729       0.002207      -0.010151      -0.030340       0.032069      -0.007460       0.003363       0.002481       0.008056       0.020225      -0.012621       0.004323       0.008298              1.745755       1.390575       0.076171       0.131640       1.762371       0.387294       2.084320          -0.000005
           19              H      22.017909       8.482264      14.936855       0.105842       1.183329 0.91897067E+01  0.91500155E+02                                 1.725663                            1.675719      -0.732284       2.522765                    0.999305       3.296625       8.691171       0.536851       1.145861      -0.743910      -0.026186      -0.011116       0.017019       0.033150      -0.000456      -0.001478      -0.006569       0.014287      -0.007878      -0.011073       0.002408       0.008665              1.760305       1.942414       0.313309      -0.229116       1.762309      -0.131268       1.576193           0.000021
           20              H       5.566734       8.470769      16.916585       0.105823       1.038890 0.77060626E+01  0.74131851E+02                                 1.627626                            1.567013      -0.769061       2.503247                    0.999300       3.352164       8.963535       0.532831       1.194934      -0.729118       0.025328      -0.010041       0.014534       0.030880      -0.002672       0.003973       0.003228       0.010546       0.019811      -0.010239       0.001218       0.009022              1.682371       1.741282      -0.291059       0.337869       1.694784      -0.231059       1.611046           0.000000
           21              H       7.490008      16.052712      18.828895       0.116062       1.105065 0.77367013E+01  0.73998192E+02                                 1.650571                            1.537929      -0.902603       2.450059                    0.998974       3.229382       8.422161       0.558590       1.146431      -0.741711      -0.009666       0.036890      -0.009894       0.039398      -0.001574       0.006370       0.001915      -0.027563      -0.016556      -0.015385      -0.001361       0.016746              1.728171       1.479404      -0.290100       0.284147       2.084420      -0.320766       1.620688          -0.000243
           22              H       8.784952      15.797936      20.722817       0.115861       1.163587 0.83779499E+01  0.81486265E+02                                 1.695476                            1.593289      -0.874877       2.462691                    0.999080       3.214143       8.366700       0.554213       1.136273      -0.745702       0.009077       0.030173       0.016959       0.035783      -0.001651       0.011545       0.003173      -0.025424      -0.007540      -0.019661       0.005090       0.014571              1.747903       1.459386       0.156871       0.306540       1.916617       0.329183       1.867706           0.000085
           23              H       8.884556      11.853716      20.116027       0.114085       1.109621 0.78810175E+01  0.75600818E+02                                 1.646774                            1.547067      -0.879963       2.458923                    0.999070       3.210035       8.338278       0.560654       1.138852      -0.744188       0.009705      -0.034629       0.007673       0.036773      -0.002884       0.010092       0.002253      -0.025535      -0.008921      -0.018448       0.003780       0.014668              1.706327       1.531955      -0.254062       0.297690       2.030635      -0.218303       1.556391          -0.000073
           24              H       7.574288      12.095083      18.240492       0.114452       1.099495 0.76481261E+01  0.73021429E+02                                 1.650785                            1.532790      -0.920378       2.440248                    0.998891       3.246414       8.489686       0.556890       1.151970      -0.739999      -0.007747      -0.031477      -0.019627       0.037895      -0.001452       0.005659       0.004319      -0.027634      -0.013274      -0.015085      -0.001822       0.016907              1.737231       1.500230       0.222778       0.366881       1.921548       0.399662       1.789917           0.000209
           25              H      10.974476      12.156380      21.066052       0.127379       1.167403 0.87127430E+01  0.86460825E+02                                 1.761569                            1.672328      -1.158527       2.336747                    0.996654       3.395090       9.231647       0.512770       1.203703      -0.727516       0.010243      -0.018399      -0.031460       0.037858      -0.003965      -0.002333       0.006915      -0.006296       0.031873      -0.010427      -0.003843       0.014270              1.804803       1.690192      -0.230765       0.081576       1.714969       0.309389       2.009247           0.000013
           26              H       5.936451      10.673712      13.576173       0.103576       1.135650 0.85463492E+01  0.83733383E+02                                 1.683962                            1.617423      -0.774467       2.499257                    0.999127       3.314164       8.724687       0.544616       1.147883      -0.742080      -0.001269       0.010654      -0.029771       0.031645      -0.007480      -0.003115      -0.002333       0.008287       0.020491      -0.012633       0.004430       0.008203              1.746306       1.391072       0.076192      -0.131678       1.763032      -0.387337       2.084814           0.000003
           27              H       6.716100      10.673711      14.936855       0.106451       1.182720 0.91858723E+01  0.91467765E+02                                 1.726474                            1.676543      -0.732997       2.523229                    0.999293       3.295167       8.692360       0.536066       1.147467      -0.743525       0.025804       0.011183       0.016877       0.032798      -0.000455       0.001526       0.006292       0.014628      -0.007453      -0.010906       0.002129       0.008777              1.761143       1.943143       0.313377       0.229074       1.763322       0.131288       1.576966          -0.000014
           28              H      23.167271      10.685202      16.916585       0.104614       1.041885 0.77329661E+01  0.74444298E+02                                 1.629608                            1.568804      -0.763834       2.504649                    0.999329       3.357474       8.976555       0.533087       1.193500      -0.729447      -0.026174       0.009980       0.014783       0.031673      -0.002709      -0.004104      -0.003541       0.010591       0.020332      -0.010511       0.001211       0.009299              1.684489       1.743482      -0.291640      -0.338555       1.696975       0.231540       1.613011           0.000003
           29              H       7.892290      12.278993       3.505901       0.116531       1.110386 0.77848456E+01  0.74611874E+02                                 1.659785                            1.545765      -0.920809       2.442641                    0.998806       3.235852       8.461646       0.555239       1.150982      -0.740603      -0.036137      -0.010340      -0.010220       0.038952       0.001172      -0.002128       0.006360       0.028320      -0.017009      -0.015599      -0.001606       0.017205              1.738314       2.097892       0.292959       0.323980       1.487209       0.286903       1.629840           0.000240
           30              H       8.147066      13.573937       5.399823       0.113921       1.168584 0.84222315E+01  0.82023715E+02                                 1.700351                            1.597553      -0.871270       2.463146                    0.999028       3.221430       8.390705       0.553451       1.136357      -0.745700      -0.031209       0.009037       0.017564       0.036935       0.001611      -0.002780       0.011488       0.025417      -0.007543      -0.019561       0.005135       0.014426              1.753074       1.922483      -0.157662      -0.330798       1.463208       0.308093       1.873532          -0.000085
           31              H      12.091287      13.673549       4.793033       0.113300       1.111141 0.78929636E+01  0.75728883E+02                                 1.646586                            1.546884      -0.876404       2.459885                    0.999135       3.213377       8.342228       0.561537       1.136859      -0.744664       0.034978       0.009846       0.007738       0.037153       0.003057      -0.002304       0.010134       0.025596      -0.008571      -0.018550       0.003873       0.014677              1.706144       2.030384       0.254020       0.218277       1.531828       0.297706       1.556220           0.000078
           32              H      11.849920      12.363280       2.917498       0.115218       1.098945 0.76444404E+01  0.72985793E+02                                 1.651047                            1.533025      -0.958403       2.422706                    0.998681       3.245692       8.490944       0.556454       1.152880      -0.739769       0.032019      -0.007756      -0.019376       0.038220       0.001591      -0.004153       0.005603       0.026976      -0.013996      -0.014782      -0.001858       0.016640              1.737545       1.921855      -0.222789      -0.399695       1.500504       0.366995       1.790276          -0.000206
           33              H      11.788625      15.763468       5.743058       0.126992       1.176310 0.87956465E+01  0.87506899E+02                                 1.771878                            1.681296      -1.175526       2.328759                    0.996470       3.407200       9.282135       0.510834       1.205179      -0.727156       0.018398       0.010694      -0.031309       0.037856       0.004042      -0.007009      -0.002168       0.006773       0.031912      -0.010653      -0.003694       0.014347              1.815660       1.725003       0.233096      -0.312905       1.699472       0.082061       2.022505           0.000004
           34              H      22.849288      20.303420      28.899167       0.103248       1.137723 0.85638209E+01  0.83931284E+02                                 1.684344                            1.617697      -0.777260       2.497861                    0.999163       3.317331       8.728935       0.545371       1.145930      -0.742539      -0.010455      -0.001786      -0.029755       0.031588       0.007499       0.002450      -0.003101      -0.008127       0.021102      -0.012739       0.004432       0.008308              1.746724       1.763320      -0.076171       0.387654       1.391165      -0.131703       2.085685          -0.000005
           35              H      22.849288      21.083068      30.259849       0.105812       1.183362 0.91904853E+01  0.91516278E+02                                 1.726437                            1.676434      -0.736947       2.521192                    0.999252       3.295666       8.691035       0.536390       1.146742      -0.743715      -0.010828       0.026000       0.016898       0.032845       0.000239      -0.006379       0.001533      -0.014503      -0.007103      -0.010924       0.002238       0.008686              1.761116       1.763157      -0.313529      -0.131422       1.943293       0.229339       1.576897           0.000019
           36              H      13.259797       8.800265       1.593591       0.104031       1.042720 0.77387804E+01  0.74492093E+02                                 1.628200                            1.567564      -0.757835       2.506707                    0.999384       3.358319       8.969595       0.534391       1.190719      -0.730090      -0.010016      -0.026129       0.015037       0.031768       0.002853       0.003757      -0.003948      -0.010663       0.020440      -0.010709       0.001472       0.009236              1.682946       1.695383       0.291149      -0.231144       1.741854      -0.338000       1.611601          -0.000002
           37              H       1.685737       6.877001       3.505901       0.114085       1.115642 0.78265845E+01  0.75082484E+02                                 1.661864                            1.547421      -0.912160       2.445044                    0.998881       3.244620       8.477580       0.556498       1.147297      -0.741491       0.037554       0.010364      -0.010012       0.040224       0.001291       0.001965      -0.006228       0.027933      -0.015492      -0.015378      -0.001367       0.016745              1.740638       2.101278       0.293780      -0.324907       1.488872      -0.287510       1.631764          -0.000244
           38              H      20.586958       5.582054       5.399823       0.115380       1.164015 0.83829401E+01  0.81545171E+02                                 1.695669                            1.593610      -0.871371       2.463641                    0.999060       3.215648       8.370557       0.554249       1.136055      -0.745754       0.030479      -0.008875       0.017082       0.036049       0.001562       0.003080      -0.011580       0.024986      -0.008475      -0.019526       0.005058       0.014468              1.748012       1.916502      -0.156751       0.328921       1.459579      -0.306593       1.867954           0.000075
           39              H      16.642738       5.482443       4.793033       0.114619       1.105186 0.78413539E+01  0.75116016E+02                                 1.641386                            1.542376      -0.873296       2.461968                    0.999099       3.204230       8.313992       0.562010       1.137681      -0.744474      -0.034499      -0.009984       0.007390       0.036667       0.002732       0.002216      -0.009849       0.025673      -0.008193      -0.018254       0.003662       0.014591              1.700577       2.022968       0.252537      -0.216980       1.527250      -0.296160       1.551513          -0.000085
           40              H      16.884108       6.792715       2.917498       0.116263       1.091717 0.75827976E+01  0.72236968E+02                                 1.642359                            1.525725      -0.912962       2.444159                    0.998940       3.235360       8.449230       0.558498       1.151210      -0.740179      -0.031354       0.008281      -0.019587       0.037885       0.001662       0.004133      -0.005521       0.026820      -0.014336      -0.014656      -0.001955       0.016611              1.727907       1.910495      -0.220640       0.395833       1.493099      -0.363707       1.780128           0.000204
           41              H      16.945399       3.392523       5.743058       0.127084       1.174700 0.87806979E+01  0.87321955E+02                                 1.770455                            1.680031      -1.173158       2.330071                    0.996441       3.404660       9.273611       0.510946       1.205416      -0.727113      -0.018428      -0.010357      -0.031553       0.037980       0.004120       0.006876       0.002173       0.006684       0.031209      -0.010568      -0.003522       0.014090              1.814163       1.723676       0.232789       0.312483       1.698094      -0.081920       2.020718          -0.000001
           42              H      25.040730      18.008531      28.899167       0.103344       1.136630 0.85556986E+01  0.83846925E+02                                 1.684833                            1.618241      -0.778472       2.497843                    0.999144       3.315421       8.728807       0.544518       1.147789      -0.742104       0.010689       0.001824      -0.029550       0.031476       0.007494      -0.002351       0.003149      -0.008271       0.021215      -0.012762       0.004367       0.008395              1.747224       1.764106      -0.076277      -0.387601       1.391791       0.131922       2.085776           0.000004
           43              H      25.040728      17.228881      30.259849       0.105519       1.180820 0.91642761E+01  0.91170206E+02                                 1.721903                            1.672334      -0.725927       2.525136                    0.999329       3.294700       8.678229       0.537988       1.144403      -0.744258       0.010525      -0.026442       0.017037       0.033169       0.000218       0.006330      -0.001491      -0.014490      -0.007563      -0.010876       0.002139       0.008737              1.756360       1.758379      -0.311979       0.130739       1.937586      -0.228174       1.573116          -0.000016
           44              H      15.474233      10.355732       1.593591       0.105612       1.040596 0.77212019E+01  0.74306811E+02                                 1.628591                            1.567874      -0.764962       2.504394                    0.999341       3.354896       8.969798       0.533082       1.193902      -0.729346       0.010092       0.025356       0.014521       0.030913       0.002638      -0.003439       0.004015      -0.010941       0.020063      -0.010513       0.001323       0.009190              1.683405       1.695816       0.291343       0.231290       1.742407       0.338213       1.611992           0.000001
           45              H      21.244005       6.474718      11.817093       0.116534       1.110386 0.77848433E+01  0.74611890E+02                                 1.659788                            1.545768      -0.920821       2.442637                    0.998805       3.235851       8.461662       0.555236       1.150987      -0.740602       0.010340       0.036137       0.010220       0.038951       0.001172       0.006360      -0.002128      -0.028319      -0.017008      -0.015599      -0.001606       0.017205              1.738318       1.487214       0.292961       0.286905       2.097895       0.323981       1.629844          -0.000244
           46              H      19.949061       6.219945       9.923171       0.113921       1.168585 0.84222411E+01  0.82023838E+02                                 1.700352                            1.597555      -0.871265       2.463148                    0.999028       3.221430       8.390709       0.553450       1.136358      -0.745700      -0.009037       0.031210      -0.017564       0.036935       0.001611       0.011488      -0.002780      -0.025417      -0.007543      -0.019561       0.005135       0.014426              1.753076       1.463209      -0.157662       0.308092       1.922485      -0.330799       1.873533           0.000073
           47              H      19.849475      21.431724      10.529961       0.113300       1.111140 0.78929415E+01  0.75728609E+02                                 1.646585                            1.546881      -0.876399       2.459887                    0.999135       3.213371       8.342206       0.561537       1.136858      -0.744664      -0.009846      -0.034978      -0.007738       0.037152       0.003057       0.010134      -0.002305      -0.025596      -0.008570      -0.018550       0.003874       0.014676              1.706143       1.531827       0.254023       0.297707       2.030384       0.218279       1.556218          -0.000088
           48              H      21.159745      21.673088      12.405496       0.115220       1.098895 0.76440360E+01  0.72980946E+02                                 1.650996                            1.532984      -0.958356       2.422732                    0.998681       3.245631       8.490719       0.556462       1.152879      -0.739769       0.007756      -0.032020       0.019377       0.038221       0.001591       0.005602      -0.004153      -0.026976      -0.013997      -0.014781      -0.001859       0.016640              1.737488       1.500462      -0.222773       0.366974       1.921785      -0.399667       1.790216           0.000202
           49              H      17.759557      21.734389       9.579936       0.126992       1.176312 0.87956650E+01  0.87507072E+02                                 1.771874                            1.681292      -1.175535       2.328753                    0.996470       3.407207       9.282134       0.510837       1.205172      -0.727158      -0.010694      -0.018397       0.031309       0.037856       0.004042      -0.002168      -0.007009      -0.006774       0.031914      -0.010653      -0.003694       0.014348              1.815655       1.699468       0.233095       0.082061       1.724998      -0.312904       2.022499          -0.000005
           50              H      22.797576      20.251709      17.069815       0.103248       1.137724 0.85638347E+01  0.83931464E+02                                 1.684347                            1.617699      -0.777261       2.497860                    0.999163       3.317333       8.728946       0.545370       1.145931      -0.742539       0.001786       0.010455       0.029755       0.031588       0.007499      -0.003101       0.002450       0.008127       0.021102      -0.012739       0.004432       0.008308              1.746726       1.391167      -0.076171      -0.131703       1.763324       0.387656       2.085689           0.000003
           51              H      22.017928      20.251710      15.709133       0.105811       1.183362 0.91904852E+01  0.91516268E+02                                 1.726436                            1.676433      -0.736949       2.521191                    0.999252       3.295667       8.691035       0.536390       1.146741      -0.743715      -0.026000       0.010828      -0.016898       0.032845       0.000239       0.001533      -0.006379       0.014503      -0.007103      -0.010924       0.002238       0.008686              1.761115       1.943292      -0.313530       0.229339       1.763158      -0.131422       1.576896          -0.000020
           52              H       5.566757      20.263205      13.729403       0.104031       1.042722 0.77387910E+01  0.74492226E+02                                 1.628202                            1.567565      -0.757837       2.506706                    0.999384       3.358322       8.969607       0.534391       1.190719      -0.730090       0.026129       0.010016      -0.015037       0.031768       0.002853      -0.003948       0.003757       0.010663       0.020440      -0.010709       0.001472       0.009236              1.682948       1.741857       0.291149      -0.338002       1.695383      -0.231144       1.611603          -0.000000
           53              H       7.490008      12.681262      11.817093       0.114085       1.115644 0.78265972E+01  0.75082663E+02                                 1.661869                            1.547425      -0.912158       2.445045                    0.998881       3.244621       8.477596       0.556496       1.147301      -0.741490      -0.010364      -0.037554       0.010012       0.040224       0.001291      -0.006228       0.001965      -0.027933      -0.015491      -0.015378      -0.001366       0.016745              1.740643       1.488877       0.293783      -0.287512       2.101284      -0.324908       1.631768           0.000241
           54              H       8.784956      12.936038       9.923171       0.115380       1.164020 0.83829886E+01  0.81545793E+02                                 1.695677                            1.593618      -0.871370       2.463642                    0.999060       3.215652       8.370586       0.554246       1.136059      -0.745753       0.008875      -0.030480      -0.017082       0.036049       0.001562      -0.011580       0.003080      -0.024986      -0.008475      -0.019526       0.005058       0.014468              1.748021       1.459585      -0.156751      -0.306594       1.916513       0.328924       1.867963          -0.000086
           55              H       8.884573      16.880258      10.529961       0.114620       1.105189 0.78413799E+01  0.75116364E+02                                 1.641392                            1.542381      -0.873295       2.461968                    0.999099       3.204234       8.314021       0.562007       1.137685      -0.744473       0.009984       0.034499      -0.007390       0.036667       0.002732      -0.009850       0.002216      -0.025673      -0.008193      -0.018254       0.003662       0.014591              1.700584       1.527257       0.252539      -0.296162       2.022976      -0.216981       1.551519           0.000076
           56              H       7.574301      16.638891      12.405496       0.116264       1.091716 0.75827884E+01  0.72236855E+02                                 1.642357                            1.525724      -0.912960       2.444160                    0.998940       3.235358       8.449222       0.558498       1.151209      -0.740180      -0.008281       0.031354       0.019587       0.037885       0.001662      -0.005522       0.004133      -0.026820      -0.014336      -0.014656      -0.001955       0.016611              1.727906       1.493097      -0.220639      -0.363706       1.910494       0.395834       1.780126          -0.000207
           57              H      10.974493      16.577594       9.579936       0.127084       1.174704 0.87807313E+01  0.87322343E+02                                 1.770455                            1.680031      -1.173165       2.330067                    0.996441       3.404669       9.273629       0.510947       1.205411      -0.727114       0.010357       0.018428       0.031553       0.037979       0.004120       0.002173       0.006876      -0.006684       0.031210      -0.010568      -0.003523       0.014091              1.814163       1.698096       0.232789      -0.081920       1.723675       0.312483       2.020718          -0.000001
           58              H       5.936461      18.060262      17.069815       0.103343       1.136631 0.85557091E+01  0.83847058E+02                                 1.684834                            1.618242      -0.778473       2.497842                    0.999144       3.315423       8.728815       0.544518       1.147789      -0.742104      -0.001824      -0.010689       0.029550       0.031476       0.007494       0.003149      -0.002351       0.008271       0.021215      -0.012762       0.004367       0.008395              1.747226       1.391792      -0.076277       0.131921       1.764108      -0.387602       2.085778          -0.000005
           59              H       6.716112      18.060263      15.709133       0.105518       1.180822 0.91642985E+01  0.91170486E+02                                 1.721906                            1.672336      -0.725928       2.525136                    0.999329       3.294703       8.678240       0.537987       1.144403      -0.744258       0.026442      -0.010525      -0.017037       0.033169       0.000218      -0.001491       0.006330       0.014490      -0.007563      -0.010876       0.002139       0.008737              1.756363       1.937588      -0.311980      -0.228175       1.758382       0.130740       1.573118           0.000015
           60              H      23.167286      18.048772      13.729403       0.105612       1.040598 0.77212189E+01  0.74307026E+02                                 1.628593                            1.567877      -0.764964       2.504393                    0.999341       3.354899       8.969813       0.533081       1.193903      -0.729346      -0.025357      -0.010091      -0.014521       0.030913       0.002638       0.004015      -0.003439       0.010941       0.020063      -0.010513       0.001323       0.009190              1.683408       1.742411       0.291344       0.338214       1.695817       0.231290       1.611994          -0.000003
           61              H      27.048278      16.454981      27.140087       0.116062       1.105066 0.77367038E+01  0.73998213E+02                                 1.650571                            1.537928      -0.902606       2.450058                    0.998974       3.229383       8.422160       0.558590       1.146430      -0.741712      -0.036890       0.009666       0.009894       0.039398      -0.001574       0.001915       0.006370       0.027563      -0.016557      -0.015385      -0.001362       0.016746              1.728170       2.084418      -0.290101      -0.320766       1.479405       0.284148       1.620688           0.000243
           62              H       8.147052      15.160037      25.246165       0.115860       1.163585 0.83779325E+01  0.81486039E+02                                 1.695472                            1.593286      -0.874878       2.462690                    0.999080       3.214144       8.366695       0.554214       1.136271      -0.745703      -0.030173      -0.009077      -0.016959       0.035783      -0.001651       0.003172       0.011545       0.025423      -0.007540      -0.019661       0.005090       0.014571              1.747900       1.916613       0.156869       0.329183       1.459383       0.306539       1.867703          -0.000073
           63              H      12.091272      15.060425      25.852955       0.114085       1.109625 0.78810623E+01  0.75601384E+02                                 1.646781                            1.547074      -0.879965       2.458922                    0.999070       3.210042       8.338314       0.560651       1.138855      -0.744187       0.034629      -0.009705      -0.007673       0.036773      -0.002884       0.002253       0.010092       0.025535      -0.008921      -0.018448       0.003780       0.014668              1.706335       2.030644      -0.254066      -0.218305       1.531963       0.297692       1.556398           0.000090
           64              H      11.849907      16.370694      27.728490       0.114451       1.099498 0.76481545E+01  0.73021785E+02                                 1.650789                            1.532794      -0.920381       2.440246                    0.998891       3.246420       8.489713       0.556888       1.151973      -0.739999       0.031477       0.007747       0.019627       0.037895      -0.001452       0.004319       0.005659       0.027634      -0.013274      -0.015085      -0.001822       0.016907              1.737237       1.921554       0.222779       0.399664       1.500234       0.366883       1.789923          -0.000201
           65              H      11.788604      12.970506      24.902930       0.127379       1.167406 0.87127752E+01  0.86461233E+02                                 1.761573                            1.672331      -1.158531       2.336744                    0.996654       3.395100       9.231682       0.512769       1.203703      -0.727516       0.018399      -0.010243       0.031460       0.037858      -0.003965       0.006915      -0.002333       0.006296       0.031873      -0.010426      -0.003843       0.014270              1.804806       1.714971      -0.230766       0.309390       1.690196       0.081576       2.009251           0.000017
           66              H       3.693290       8.430554       1.746821       0.103577       1.135649 0.85463380E+01  0.83733231E+02                                 1.683960                            1.617420      -0.774467       2.499257                    0.999127       3.314162       8.724675       0.544617       1.147881      -0.742081      -0.010654       0.001269       0.029771       0.031645      -0.007480      -0.002333      -0.003115      -0.008287       0.020491      -0.012633       0.004430       0.008203              1.746304       1.763030       0.076191      -0.387336       1.391070      -0.131677       2.084811          -0.000006
           67              H       3.693290       7.650906       0.386139       0.106452       1.182715 0.91858223E+01  0.91467114E+02                                 1.726466                            1.676536      -0.732997       2.523229                    0.999293       3.295163       8.692333       0.536068       1.147464      -0.743526      -0.011183      -0.025804      -0.016877       0.032798      -0.000455       0.006292       0.001526      -0.014628      -0.007453      -0.010906       0.002129       0.008777              1.761135       1.763314       0.313374       0.131287       1.943132       0.229073       1.576959           0.000021
           68              H      13.259793      19.933709      29.052397       0.104614       1.041885 0.77329662E+01  0.74444305E+02                                 1.629609                            1.568805      -0.763834       2.504649                    0.999329       3.357474       8.976558       0.533087       1.193501      -0.729447      -0.009980       0.026174      -0.014783       0.031674      -0.002709      -0.003541      -0.004104      -0.010591       0.020332      -0.010511       0.001211       0.009299              1.684490       1.696975      -0.291640       0.231539       1.743484      -0.338556       1.613012          -0.000000
           69              H      20.841743      21.856973      27.140087       0.116022       1.109295 0.77743436E+01  0.74470378E+02                                 1.657155                            1.543528      -0.912278       2.445784                    0.998881       3.234157       8.449076       0.556403       1.149202      -0.741046       0.036453      -0.009809       0.009910       0.039029      -0.001323      -0.001782      -0.006439       0.028140      -0.016900      -0.015602      -0.001449       0.017052              1.735377       2.094135      -0.292197       0.323135       1.484891      -0.286071       1.627104          -0.000241
           70              H      20.586972      23.151920      25.246165       0.112517       1.170731 0.84395445E+01  0.82216931E+02                                 1.700611                            1.597756      -0.862650       2.466394                    0.999141       3.225889       8.397703       0.554282       1.134313      -0.746195       0.031300       0.009032      -0.017926       0.037183      -0.001325      -0.002863      -0.011542       0.025764      -0.007408      -0.019696       0.005080       0.014616              1.753335       1.922869       0.157738      -0.330987       1.463386      -0.308129       1.873749           0.000087
           71              H      16.642751      23.251531      25.852955       0.114892       1.104760 0.78376216E+01  0.75068204E+02                                 1.640616                            1.541719      -0.875056       2.461145                    0.999130       3.203583       8.310516       0.562311       1.137254      -0.744575      -0.034646       0.009729      -0.007139       0.036687      -0.002777      -0.002156      -0.009954       0.025139      -0.008316      -0.018167       0.003822       0.014345              1.699744       2.021873      -0.252313       0.216779       1.526553      -0.295880       1.550806          -0.000074
           72              H      16.884113      21.941259      27.728490       0.116837       1.090899 0.75752313E+01  0.72142751E+02                                 1.641017                            1.524553      -0.910280       2.445404                    0.998971       3.233658       8.441912       0.558970       1.150590      -0.740321      -0.030965      -0.007616       0.019349       0.037299      -0.001225      -0.004298      -0.005649       0.026905      -0.014260      -0.014737      -0.001954       0.016691              1.726400       1.908889       0.220397      -0.395424       1.491825      -0.363160       1.778488           0.000208
           73              H      16.945421      25.341451      24.902930       0.127659       1.169613 0.87333526E+01  0.86728482E+02                                 1.764992                            1.675252      -1.168321       2.332240                    0.996498       3.396801       9.243817       0.511817       1.205065      -0.727211      -0.018083       0.010144       0.031348       0.037585      -0.003701      -0.006940       0.002133       0.006864       0.031387      -0.010322      -0.003805       0.014126              1.808389       1.718319      -0.231519      -0.310759       1.693024      -0.081587       2.013825           0.000012
           74              H       5.884740      10.725443       1.746821       0.102590       1.137473 0.85607637E+01  0.83885935E+02                                 1.683438                            1.616885      -0.766847       2.501925                    0.999223       3.317333       8.725456       0.545824       1.145188      -0.742729       0.010151      -0.002207       0.030340       0.032069      -0.007460       0.002481       0.003363      -0.008056       0.020224      -0.012621       0.004323       0.008298              1.745752       1.762367       0.076170       0.387293       1.390572       0.131639       2.084316           0.000002
           75              H       5.884743      11.505093       0.386139       0.105843       1.183323 0.91896497E+01  0.91499426E+02                                 1.725655                            1.675712      -0.732282       2.522766                    0.999305       3.296619       8.691141       0.536853       1.145859      -0.743911       0.011116       0.026186      -0.017019       0.033150      -0.000456      -0.006569      -0.001478      -0.014287      -0.007878      -0.011073       0.002408       0.008665              1.760297       1.762302       0.313307      -0.131267       1.942404      -0.229114       1.576186          -0.000014
           76              H      15.474224      18.378242      29.052397       0.105824       1.038892 0.77060847E+01  0.74132152E+02                                 1.627632                            1.567018      -0.769063       2.503247                    0.999300       3.352169       8.963568       0.532829       1.194938      -0.729117       0.010041      -0.025328      -0.014534       0.030880      -0.002672       0.003228       0.003973      -0.010546       0.019811      -0.010239       0.001218       0.009022              1.682377       1.694789      -0.291061      -0.231061       1.741289       0.337872       1.611052           0.000002
           77              H       7.489997       6.474718      11.817093       0.116022       1.109295 0.77743472E+01  0.74470451E+02                                 1.657159                            1.543531      -0.912280       2.445784                    0.998881       3.234157       8.449089       0.556401       1.149206      -0.741045      -0.009809       0.036453       0.009910       0.039029      -0.001323      -0.006439      -0.001782      -0.028140      -0.016900      -0.015602      -0.001450       0.017052              1.735381       1.484893      -0.292198      -0.286071       2.094141       0.323136       1.627108          -0.000244
           78              H       8.784944       6.219945       9.923171       0.112518       1.170726 0.84395049E+01  0.82216410E+02                                 1.700603                            1.597749      -0.862648       2.466394                    0.999141       3.225885       8.397673       0.554285       1.134309      -0.746196       0.009032       0.031300      -0.017926       0.037183      -0.001325      -0.011542      -0.002863      -0.025764      -0.007408      -0.019696       0.005080       0.014616              1.753326       1.463380       0.157737      -0.308127       1.922858      -0.330984       1.873739           0.000074
           79              H       8.884581      21.431724      10.529961       0.114890       1.104766 0.78376716E+01  0.75068800E+02                                 1.640622                            1.541724      -0.875058       2.461142                    0.999130       3.203593       8.310548       0.562311       1.137254      -0.744575       0.009728      -0.034646      -0.007139       0.036687      -0.002777      -0.009954      -0.002156      -0.025139      -0.008316      -0.018167       0.003822       0.014345              1.699750       1.526557      -0.252314      -0.295882       2.021881       0.216781       1.550811          -0.000088
           80              H       7.574309      21.673088      12.405496       0.116838       1.090897 0.75752138E+01  0.72142572E+02                                 1.641018                            1.524554      -0.910280       2.445405                    0.998971       3.233653       8.441909       0.558969       1.150594      -0.740321      -0.007616      -0.030965       0.019349       0.037299      -0.001225      -0.005648      -0.004298      -0.026905      -0.014260      -0.014737      -0.001954       0.016691              1.726402       1.491827       0.220399      -0.363162       1.908889      -0.395424       1.778490           0.000202
           81              H      10.974502      21.734389       9.579936       0.127659       1.169621 0.87334277E+01  0.86729485E+02                                 1.765008                            1.675265      -1.168316       2.332242                    0.996498       3.396802       9.243858       0.511812       1.205074      -0.727209       0.010144      -0.018082       0.031349       0.037585      -0.003701       0.002133      -0.006940      -0.006864       0.031387      -0.010322      -0.003805       0.014126              1.808406       1.693038      -0.231522      -0.081589       1.718335      -0.310764       2.013845          -0.000006
           82              H       5.936465      20.251709      17.069815       0.102590       1.137468 0.85607221E+01  0.83885442E+02                                 1.683435                            1.616883      -0.766843       2.501928                    0.999223       3.317325       8.725436       0.545823       1.145191      -0.742729      -0.002207       0.010151       0.030340       0.032069      -0.007460       0.003363       0.002481       0.008056       0.020225      -0.012621       0.004323       0.008298              1.745749       1.390570       0.076170       0.131639       1.762364       0.387292       2.084313           0.000003
           83              H       6.716115      20.251710      15.709133       0.105842       1.183331 0.91897325E+01  0.91500495E+02                                 1.725667                            1.675723      -0.732284       2.522765                    0.999305       3.296627       8.691186       0.536850       1.145863      -0.743910       0.026186       0.011116      -0.017019       0.033150      -0.000456      -0.001478      -0.006569       0.014286      -0.007878      -0.011073       0.002408       0.008665              1.760309       1.942419       0.313310      -0.229116       1.762314      -0.131268       1.576196          -0.000020
           84              H      23.167290      20.263205      13.729403       0.105822       1.038894 0.77061031E+01  0.74132340E+02                                 1.627631                            1.567017      -0.769066       2.503245                    0.999300       3.352173       8.963566       0.532831       1.194934      -0.729118      -0.025328       0.010041      -0.014533       0.030880      -0.002672       0.003973       0.003228       0.010546       0.019811      -0.010239       0.001218       0.009022              1.682376       1.741287      -0.291060       0.337871       1.694789      -0.231060       1.611051          -0.000000
           85              H      21.244016      12.681262      11.817093       0.116062       1.105062 0.77366706E+01  0.73997800E+02                                 1.650566                            1.537924      -0.902605       2.450059                    0.998974       3.229375       8.422128       0.558592       1.146428      -0.741712       0.009666      -0.036890       0.009895       0.039398      -0.001574       0.006369       0.001915      -0.027563      -0.016556      -0.015385      -0.001362       0.016746              1.728165       1.479399      -0.290099       0.284146       2.084414      -0.320765       1.620683           0.000241
           86              H      19.949072      12.936038       9.923171       0.115863       1.163565 0.83777376E+01  0.81483523E+02                                 1.695437                            1.593255      -0.874874       2.462692                    0.999080       3.214121       8.366554       0.554227       1.136253      -0.745707      -0.009077      -0.030173      -0.016959       0.035782      -0.001651       0.011545       0.003173      -0.025424      -0.007541      -0.019661       0.005090       0.014571              1.747861       1.459355       0.156865       0.306528       1.916570       0.329171       1.867659          -0.000087
           87              H      19.849468      16.880258      10.529961       0.114083       1.109629 0.78810931E+01  0.75601741E+02                                 1.646784                            1.547076      -0.879967       2.458920                    0.999070       3.210049       8.338331       0.560651       1.138854      -0.744188      -0.009705       0.034629      -0.007673       0.036773      -0.002883       0.010092       0.002253      -0.025535      -0.008921      -0.018448       0.003780       0.014668              1.706338       1.531964      -0.254065       0.297693       2.030648      -0.218306       1.556401           0.000076
           88              H      21.159736      16.638891      12.405496       0.114452       1.099494 0.76481159E+01  0.73021325E+02                                 1.650785                            1.532790      -0.920378       2.440249                    0.998891       3.246411       8.489684       0.556889       1.151973      -0.739999       0.007747       0.031477       0.019627       0.037895      -0.001452       0.005658       0.004319      -0.027634      -0.013274      -0.015085      -0.001822       0.016907              1.737232       1.500230       0.222778       0.366882       1.921548       0.399662       1.789918          -0.000208
           89              H      17.759548      16.577594       9.579936       0.127379       1.167411 0.87128270E+01  0.86461930E+02                                 1.761584                            1.672341      -1.158526       2.336747                    0.996654       3.395098       9.231705       0.512765       1.203710      -0.727515      -0.010243       0.018399       0.031460       0.037858      -0.003965      -0.002333       0.006915      -0.006296       0.031873      -0.010427      -0.003843       0.014270              1.804818       1.690206      -0.230768       0.081578       1.714983       0.309394       2.009266          -0.000001
           90              H      22.797573      18.060262      17.069815       0.103578       1.135643 0.85462844E+01  0.83732596E+02                                 1.683956                            1.617417      -0.774462       2.499261                    0.999127       3.314152       8.724650       0.544617       1.147884      -0.742080       0.001269      -0.010654       0.029772       0.031646      -0.007480      -0.003115      -0.002333       0.008287       0.020491      -0.012633       0.004430       0.008203              1.746300       1.391068       0.076191      -0.131677       1.763025      -0.387334       2.084806          -0.000005
           91              H      22.017924      18.060263      15.709133       0.106452       1.182718 0.91858513E+01  0.91467481E+02                                 1.726470                            1.676539      -0.732997       2.523229                    0.999293       3.295165       8.692344       0.536068       1.147465      -0.743526      -0.025804      -0.011183      -0.016877       0.032798      -0.000455       0.001526       0.006292       0.014628      -0.007453      -0.010906       0.002129       0.008777              1.761139       1.943138       0.313376       0.229073       1.763317       0.131287       1.576962           0.000015
           92              H       5.566753      18.048772      13.729403       0.104613       1.041890 0.77330053E+01  0.74444774E+02                                 1.629613                            1.568808      -0.763838       2.504646                    0.999329       3.357483       8.976587       0.533086       1.193501      -0.729447       0.026174      -0.009980      -0.014782       0.031673      -0.002709      -0.004104      -0.003541       0.010591       0.020332      -0.010511       0.001211       0.009299              1.684494       1.743487      -0.291641      -0.338557       1.696980       0.231541       1.613016          -0.000003
           93              H      20.841734      16.454981      27.140087       0.116531       1.110389 0.77848763E+01  0.74612266E+02                                 1.659790                            1.545770      -0.920807       2.442642                    0.998806       3.235859       8.461679       0.555237       1.150984      -0.740603       0.036137       0.010340       0.010220       0.038952       0.001172      -0.002128       0.006361       0.028320      -0.017009      -0.015599      -0.001606       0.017205              1.738320       2.097899       0.292960       0.323982       1.487214       0.286905       1.629846          -0.000241
           94              H      20.586958      15.160037      25.246165       0.113919       1.168603 0.84224156E+01  0.82026098E+02                                 1.700385                            1.597583      -0.871273       2.463145                    0.999028       3.221450       8.390835       0.553439       1.136374      -0.745696       0.031209      -0.009037      -0.017564       0.036935       0.001611      -0.002780       0.011488       0.025417      -0.007543      -0.019561       0.005135       0.014426              1.753111       1.922524      -0.157667      -0.330809       1.463235       0.308103       1.873573           0.000087
           95              H      16.642737      15.060425      25.852955       0.113302       1.111141 0.78929658E+01  0.75728953E+02                                 1.646590                            1.546887      -0.876401       2.459887                    0.999135       3.213376       8.342244       0.561534       1.136864      -0.744662      -0.034978      -0.009846      -0.007738       0.037152       0.003057      -0.002304       0.010134       0.025596      -0.008570      -0.018550       0.003874       0.014677              1.706149       2.030389       0.254021       0.218278       1.531832       0.297708       1.556224          -0.000074
           96              H      16.884104      16.370694      27.728490       0.115218       1.098948 0.76444707E+01  0.72986150E+02                                 1.651049                            1.533027      -0.958403       2.422705                    0.998681       3.245700       8.490967       0.556454       1.152879      -0.739769      -0.032019       0.007756       0.019376       0.038220       0.001591      -0.004153       0.005603       0.026976      -0.013996      -0.014782      -0.001857       0.016640              1.737548       1.921858      -0.222789      -0.399696       1.500507       0.366995       1.790279           0.000209
           97              H      16.945399      12.970506      24.902930       0.126992       1.176308 0.87956306E+01  0.87506620E+02                                 1.771867                            1.681286      -1.175538       2.328752                    0.996470       3.407210       9.282128       0.510840       1.205168      -0.727159      -0.018398      -0.010694       0.031309       0.037856       0.004041      -0.007008      -0.002168       0.006774       0.031914      -0.010653      -0.003694       0.014347              1.815648       1.724992       0.233094      -0.312902       1.699462       0.082061       2.022490           0.000012
           98              H       5.884736       8.430554       1.746821       0.103247       1.137729 0.85638740E+01  0.83931928E+02                                 1.684349                            1.617701      -0.777265       2.497858                    0.999163       3.317341       8.728965       0.545370       1.145929      -0.742539       0.010455       0.001786       0.029754       0.031588       0.007499       0.002450      -0.003101      -0.008127       0.021102      -0.012739       0.004432       0.008308              1.746729       1.763326      -0.076171       0.387656       1.391169      -0.131704       2.085691           0.000002
           99              H       5.884736       7.650906       0.386139       0.105812       1.183361 0.91904805E+01  0.91516225E+02                                 1.726437                            1.676434      -0.736947       2.521192                    0.999252       3.295666       8.691037       0.536390       1.146742      -0.743715       0.010828      -0.026000      -0.016898       0.032845       0.000239      -0.006379       0.001533      -0.014503      -0.007103      -0.010924       0.002238       0.008686              1.761116       1.763157      -0.313529      -0.131422       1.943293       0.229339       1.576897          -0.000014
          100              H      15.474227      19.933709      29.052397       0.104032       1.042717 0.77387515E+01  0.74491756E+02                                 1.628198                            1.567562      -0.757831       2.506709                    0.999384       3.358313       8.969580       0.534391       1.190720      -0.730090       0.010016       0.026129      -0.015038       0.031768       0.002853       0.003757      -0.003948      -0.010663       0.020441      -0.010709       0.001472       0.009236              1.682944       1.695380       0.291148      -0.231144       1.741852      -0.338000       1.611599           0.000002
          101              H      27.048287      21.856973      27.140087       0.114085       1.115645 0.78266108E+01  0.75082816E+02                                 1.661869                            1.547425      -0.912159       2.445043                    0.998881       3.244625       8.477604       0.556497       1.147299      -0.741491      -0.037554      -0.010364       0.010012       0.040224       0.001291       0.001965      -0.006228       0.027932      -0.015492      -0.015378      -0.001366       0.016745              1.740643       2.101284       0.293781      -0.324908       1.488876      -0.287511       1.631769           0.000243
          102              H       8.147066      23.151920      25.246165       0.115379       1.164026 0.83830487E+01  0.81546583E+02                                 1.695689                            1.593628      -0.871373       2.463641                    0.999060       3.215660       8.370637       0.554241       1.136066      -0.745752      -0.030479       0.008875      -0.017082       0.036049       0.001562       0.003080      -0.011580       0.024986      -0.008475      -0.019526       0.005058       0.014468              1.748034       1.916527      -0.156754       0.328927       1.459596      -0.306599       1.867979          -0.000073
          103              H      12.091286      23.251531      25.852955       0.114621       1.105185 0.78413489E+01  0.75115992E+02                                 1.641388                            1.542378      -0.873293       2.461970                    0.999099       3.204228       8.314001       0.562008       1.137685      -0.744473       0.034498       0.009984      -0.007391       0.036667       0.002732       0.002216      -0.009849       0.025673      -0.008193      -0.018254       0.003662       0.014591              1.700580       2.022971       0.252538      -0.216981       1.527253      -0.296161       1.551516           0.000090
          104              H      11.849916      21.941259      27.728490       0.116263       1.091720 0.75828192E+01  0.72237197E+02                                 1.642358                            1.525724      -0.912963       2.444158                    0.998940       3.235367       8.449239       0.558500       1.151205      -0.740180       0.031354      -0.008281       0.019587       0.037885       0.001662       0.004133      -0.005522       0.026820      -0.014336      -0.014656      -0.001955       0.016611              1.727906       1.910494      -0.220639       0.395833       1.493098      -0.363707       1.780126          -0.000200
          105              H      11.788625      25.341451      24.902930       0.127084       1.174697 0.87806583E+01  0.87321361E+02                                 1.770439                            1.680017      -1.173169       2.330064                    0.996441       3.404668       9.273587       0.510953       1.205402      -0.727116       0.018428       0.010357       0.031553       0.037979       0.004120       0.006876       0.002173       0.006684       0.031210      -0.010568      -0.003523       0.014091              1.814146       1.723661       0.232785       0.312478       1.698080      -0.081919       2.020698           0.000017
          106              H       3.693294      10.725443       1.746821       0.103342       1.136637 0.85557575E+01  0.83847632E+02                                 1.684837                            1.618245      -0.778478       2.497839                    0.999144       3.315432       8.728838       0.544518       1.147787      -0.742105      -0.010689      -0.001824       0.029549       0.031476       0.007494      -0.002351       0.003149      -0.008271       0.021215      -0.012762       0.004367       0.008395              1.747229       1.764112      -0.076278      -0.387603       1.391794       0.131923       2.085781          -0.000006
          107              H       3.693296      11.505093       0.386139       0.105519       1.180815 0.91642254E+01  0.91169551E+02                                 1.721896                            1.672327      -0.725928       2.525136                    0.999329       3.294695       8.678201       0.537990       1.144400      -0.744258      -0.010525       0.026442      -0.017038       0.033170       0.000218       0.006330      -0.001491      -0.014490      -0.007563      -0.010876       0.002138       0.008738              1.756353       1.758371      -0.311977       0.130738       1.937577      -0.228173       1.573111           0.000021
          108              H      13.259791      18.378242      29.052397       0.105613       1.040593 0.77211733E+01  0.74306490E+02                                 1.628590                            1.567873      -0.764959       2.504396                    0.999341       3.354890       8.969788       0.533081       1.193905      -0.729345      -0.010092      -0.025356      -0.014521       0.030914       0.002638      -0.003439       0.004015      -0.010941       0.020063      -0.010513       0.001323       0.009190              1.683404       1.695815       0.291343       0.231289       1.742406       0.338213       1.611991          -0.000000
          109              H       7.490019      22.259256      18.828895       0.116534       1.110389 0.77848798E+01  0.74612348E+02                                 1.659794                            1.545774      -0.920821       2.442637                    0.998805       3.235859       8.461697       0.555234       1.150989      -0.740602      -0.010340      -0.036137      -0.010220       0.038951       0.001172       0.006360      -0.002128      -0.028319      -0.017008      -0.015599      -0.001606       0.017205              1.738324       1.487219       0.292962       0.286907       2.097902       0.323982       1.629850           0.000241
          110              H       8.784963      22.514029      20.722817       0.113919       1.168606 0.84224459E+01  0.82026478E+02                                 1.700389                            1.597587      -0.871269       2.463147                    0.999028       3.221452       8.390848       0.553437       1.136375      -0.745696       0.009037      -0.031209       0.017564       0.036935       0.001611       0.011489      -0.002780      -0.025417      -0.007543      -0.019561       0.005135       0.014426              1.753115       1.463238      -0.157667       0.308104       1.922530      -0.330810       1.873577          -0.000075
          111              H       8.884549       7.302250      20.116027       0.113302       1.111134 0.78928860E+01  0.75727929E+02                                 1.646577                            1.546875      -0.876396       2.459889                    0.999135       3.213361       8.342167       0.561539       1.136857      -0.744664       0.009846       0.034978       0.007738       0.037152       0.003057       0.010134      -0.002304      -0.025596      -0.008570      -0.018550       0.003874       0.014676              1.706135       1.531820       0.254021       0.297704       2.030374       0.218277       1.556211           0.000090
          112              H       7.574279       7.060886      18.240492       0.115220       1.098899 0.76440705E+01  0.72981349E+02                                 1.650998                            1.532986      -0.958357       2.422731                    0.998681       3.245639       8.490741       0.556462       1.152878      -0.739770      -0.007756       0.032020      -0.019376       0.038221       0.001591       0.005602      -0.004153      -0.026976      -0.013997      -0.014781      -0.001858       0.016640              1.737491       1.500464      -0.222773       0.366975       1.921788      -0.399668       1.790219          -0.000201
          113              H      10.974467       6.999585      21.066052       0.126992       1.176306 0.87956103E+01  0.87506342E+02                                 1.771863                            1.681283      -1.175537       2.328753                    0.996470       3.407203       9.282096       0.510841       1.205166      -0.727159       0.010694       0.018398      -0.031309       0.037856       0.004041      -0.002168      -0.007008      -0.006773       0.031913      -0.010653      -0.003694       0.014347              1.815644       1.699459       0.233093       0.082060       1.724988      -0.312901       2.022486           0.000018
          114              H       5.936448       8.482265      13.576173       0.103247       1.137731 0.85639003E+01  0.83932257E+02                                 1.684352                            1.617704      -0.777266       2.497857                    0.999163       3.317346       8.728984       0.545370       1.145929      -0.742539      -0.001786      -0.010455      -0.029754       0.031588       0.007499      -0.003101       0.002450       0.008127       0.021102      -0.012739       0.004432       0.008308              1.746732       1.391171      -0.076171      -0.131703       1.763330       0.387658       2.085696          -0.000005
          115              H       6.716096       8.482264      14.936855       0.105811       1.183365 0.91905163E+01  0.91516691E+02                                 1.726442                            1.676439      -0.736949       2.521191                    0.999252       3.295670       8.691059       0.536388       1.146745      -0.743714       0.026000      -0.010828       0.016898       0.032845       0.000239       0.001534      -0.006379       0.014503      -0.007103      -0.010924       0.002238       0.008686              1.761122       1.943299      -0.313532       0.229340       1.763165      -0.131423       1.576901           0.000021
          116              H      23.167267       8.470769      16.916585       0.104032       1.042718 0.77387540E+01  0.74491776E+02                                 1.628198                            1.567561      -0.757832       2.506708                    0.999384       3.358313       8.969576       0.534392       1.190719      -0.730090      -0.026129      -0.010016       0.015038       0.031768       0.002853      -0.003948       0.003757       0.010663       0.020441      -0.010709       0.001472       0.009236              1.682943       1.741852       0.291148      -0.338000       1.695379      -0.231143       1.611599           0.000000
          117              H      21.244016      16.052712      18.828895       0.114085       1.115646 0.78266205E+01  0.75082957E+02                                 1.661872                            1.547428      -0.912157       2.445045                    0.998881       3.244626       8.477618       0.556495       1.147302      -0.741490       0.010364       0.037554      -0.010012       0.040224       0.001291      -0.006228       0.001965      -0.027933      -0.015491      -0.015378      -0.001366       0.016745              1.740647       1.488880       0.293784      -0.287513       2.101288      -0.324909       1.631772          -0.000243
          118              H      19.949068      15.797936      20.722817       0.115378       1.164035 0.83831346E+01  0.81547679E+02                                 1.695704                            1.593641      -0.871373       2.463641                    0.999060       3.215667       8.370686       0.554236       1.136073      -0.745750      -0.008875       0.030479       0.017082       0.036049       0.001562      -0.011580       0.003080      -0.024986      -0.008475      -0.019526       0.005058       0.014468              1.748049       1.459607      -0.156755      -0.306603       1.916546       0.328932       1.867995           0.000085
          119              H      19.849451      11.853716      20.116027       0.114622       1.105181 0.78413094E+01  0.75115503E+02                                 1.641383                            1.542373      -0.873291       2.461971                    0.999099       3.204221       8.313971       0.562010       1.137683      -0.744473      -0.009984      -0.034499       0.007391       0.036667       0.002732      -0.009849       0.002216      -0.025673      -0.008193      -0.018253       0.003662       0.014591              1.700574       1.527248       0.252537      -0.296159       2.022963      -0.216979       1.551510          -0.000073
          120              H      21.159723      12.095083      18.240492       0.116263       1.091717 0.75827969E+01  0.72236924E+02                                 1.642355                            1.525722      -0.912961       2.444160                    0.998940       3.235361       8.449217       0.558501       1.151205      -0.740181       0.008281      -0.031354      -0.019587       0.037885       0.001662      -0.005522       0.004133      -0.026820      -0.014336      -0.014656      -0.001955       0.016611              1.727903       1.493095      -0.220638      -0.363705       1.910492       0.395833       1.780123           0.000209
          121              H      17.759531      12.156380      21.066052       0.127084       1.174693 0.87806227E+01  0.87320903E+02                                 1.770435                            1.680014      -1.173164       2.330067                    0.996441       3.404658       9.273549       0.510954       1.205401      -0.727116      -0.010358      -0.018428      -0.031553       0.037979       0.004120       0.002173       0.006876      -0.006684       0.031210      -0.010568      -0.003523       0.014091              1.814142       1.698077       0.232785      -0.081918       1.723656       0.312477       2.020693           0.000014
          122              H      22.797563      10.673712      13.576173       0.103342       1.136638 0.85557723E+01  0.83847817E+02                                 1.684839                            1.618246      -0.778479       2.497838                    0.999144       3.315435       8.728849       0.544518       1.147787      -0.742105       0.001824       0.010689      -0.029549       0.031476       0.007494       0.003149      -0.002351       0.008271       0.021215      -0.012762       0.004367       0.008395              1.747231       1.391795      -0.076277       0.131922       1.764114      -0.387604       2.085784           0.000003
          123              H      22.017912      10.673711      14.936855       0.105518       1.180820 0.91642718E+01  0.91170145E+02                                 1.721903                            1.672333      -0.725929       2.525136                    0.999329       3.294700       8.678226       0.537988       1.144403      -0.744258      -0.026442       0.010525       0.017038       0.033170       0.000218      -0.001491       0.006330       0.014490      -0.007563      -0.010876       0.002138       0.008738              1.756360       1.937584      -0.311979      -0.228174       1.758379       0.130739       1.573116          -0.000014
          124              H       5.566738      10.685202      16.916585       0.105612       1.040594 0.77211795E+01  0.74306545E+02                                 1.628589                            1.567872      -0.764959       2.504396                    0.999341       3.354890       8.969780       0.533082       1.193903      -0.729346       0.025357       0.010092       0.014521       0.030914       0.002638       0.004015      -0.003439       0.010941       0.020063      -0.010513       0.001323       0.009190              1.683403       1.742406       0.291343       0.338213       1.695812       0.231289       1.611990           0.000003
          125              H       1.685746      12.278993       3.505901       0.116062       1.105062 0.77366695E+01  0.73997769E+02                                 1.650564                            1.537922      -0.902607       2.450058                    0.998974       3.229376       8.422123       0.558593       1.146426      -0.741713       0.036890      -0.009666      -0.009894       0.039398      -0.001574       0.001915       0.006369       0.027563      -0.016557      -0.015385      -0.001362       0.016746              1.728163       2.084409      -0.290099      -0.320763       1.479399       0.284146       1.620681          -0.000244
          126              H      20.586972      13.573937       5.399823       0.115863       1.163566 0.83777484E+01  0.81483660E+02                                 1.695438                            1.593256      -0.874876       2.462691                    0.999080       3.214124       8.366565       0.554227       1.136253      -0.745707       0.030173       0.009077       0.016959       0.035782      -0.001651       0.003173       0.011545       0.025424      -0.007541      -0.019661       0.005090       0.014571              1.747863       1.916572       0.156864       0.329172       1.459356       0.306528       1.867662           0.000075
          127              H      16.642752      13.673549       4.793033       0.114082       1.109626 0.78810655E+01  0.75601377E+02                                 1.646778                            1.547071      -0.879968       2.458920                    0.999070       3.210044       8.338301       0.560654       1.138850      -0.744189      -0.034629       0.009705       0.007673       0.036773      -0.002883       0.002253       0.010092       0.025535      -0.008921      -0.018448       0.003780       0.014668              1.706332       2.030640      -0.254065      -0.218304       1.531960       0.297692       1.556395          -0.000085
          128              H      16.884117      12.363280       2.917498       0.114452       1.099496 0.76481344E+01  0.73021560E+02                                 1.650789                            1.532793      -0.920380       2.440247                    0.998891       3.246414       8.489701       0.556888       1.151975      -0.739998      -0.031477      -0.007747      -0.019627       0.037895      -0.001452       0.004319       0.005658       0.027634      -0.013274      -0.015085      -0.001822       0.016907              1.737236       1.921554       0.222778       0.399664       1.500233       0.366883       1.789922           0.000204
          129              H      16.945420      15.763468       5.743058       0.127379       1.167409 0.87128087E+01  0.86461748E+02                                 1.761587                            1.672344      -1.158520       2.336751                    0.996654       3.395091       9.231702       0.512762       1.203716      -0.727513      -0.018399       0.010243      -0.031460       0.037858      -0.003966       0.006915      -0.002333       0.006295       0.031872      -0.010427      -0.003843       0.014270              1.804822       1.714985      -0.230769       0.309395       1.690209       0.081577       2.009270          -0.000001
          130              H      25.040734      20.303420      28.899167       0.103578       1.135642 0.85462743E+01  0.83732464E+02                                 1.683954                            1.617416      -0.774461       2.499261                    0.999127       3.314150       8.724640       0.544617       1.147883      -0.742080       0.010654      -0.001269      -0.029771       0.031646      -0.007480      -0.002333      -0.003115      -0.008287       0.020491      -0.012633       0.004430       0.008203              1.746298       1.763024       0.076191      -0.387334       1.391067      -0.131676       2.084804           0.000004
          131              H      25.040734      21.083068      30.259849       0.106452       1.182716 0.91858316E+01  0.91467232E+02                                 1.726467                            1.676537      -0.732996       2.523230                    0.999294       3.295163       8.692335       0.536068       1.147464      -0.743526       0.011183       0.025803       0.016877       0.032798      -0.000455       0.006293       0.001526      -0.014628      -0.007453      -0.010906       0.002129       0.008777              1.761136       1.763316       0.313375       0.131287       1.943134       0.229073       1.576960          -0.000016
          132              H      15.474231       8.800265       1.593591       0.104614       1.041889 0.77329948E+01  0.74444632E+02                                 1.629610                            1.568806      -0.763837       2.504646                    0.999329       3.357480       8.976570       0.533088       1.193498      -0.729448       0.009980      -0.026174       0.014782       0.031673      -0.002709      -0.003541      -0.004104      -0.010591       0.020332      -0.010511       0.001211       0.009299              1.684491       1.696977      -0.291640       0.231539       1.743485      -0.338556       1.613013           0.000001
          133              H       7.892281       6.877001       3.505901       0.116022       1.109294 0.77743314E+01  0.74470231E+02                                 1.657154                            1.543527      -0.912280       2.445784                    0.998881       3.234154       8.449066       0.556404       1.149202      -0.741046      -0.036453       0.009810      -0.009910       0.039029      -0.001323      -0.001782      -0.006439       0.028140      -0.016900      -0.015602      -0.001450       0.017052              1.735376       2.094134      -0.292197       0.323134       1.484890      -0.286070       1.627103           0.000241
          134              H       8.147052       5.582054       5.399823       0.112518       1.170722 0.84394584E+01  0.82215807E+02                                 1.700595                            1.597741      -0.862648       2.466394                    0.999141       3.225880       8.397640       0.554288       1.134304      -0.746197      -0.031300      -0.009032       0.017926       0.037183      -0.001325      -0.002863      -0.011542       0.025764      -0.007408      -0.019696       0.005080       0.014616              1.753317       1.922849       0.157736      -0.330982       1.463373      -0.308124       1.873729          -0.000085
          135              H      12.091273       5.482443       4.793033       0.114889       1.104762 0.78376357E+01  0.75068341E+02                                 1.640615                            1.541718      -0.875059       2.461142                    0.999130       3.203587       8.310515       0.562313       1.137251      -0.744576       0.034646      -0.009728       0.007139       0.036687      -0.002777      -0.002156      -0.009954       0.025139      -0.008316      -0.018167       0.003822       0.014345              1.699743       2.021872      -0.252313       0.216779       1.526552      -0.295880       1.550805           0.000078
          136              H      11.849911       6.792715       2.917498       0.116837       1.090897 0.75752168E+01  0.72142609E+02                                 1.641019                            1.524555      -0.910279       2.445406                    0.998971       3.233653       8.441910       0.558968       1.150594      -0.740320       0.030965       0.007616      -0.019349       0.037299      -0.001225      -0.004298      -0.005649       0.026905      -0.014260      -0.014737      -0.001954       0.016691              1.726403       1.908891       0.220398      -0.395425       1.491826      -0.363161       1.778490          -0.000205
          137              H      11.788603       3.392523       5.743058       0.127659       1.169617 0.87333970E+01  0.86729143E+02                                 1.765009                            1.675266      -1.168309       2.332246                    0.996498       3.396794       9.243848       0.511810       1.205079      -0.727207       0.018083      -0.010144      -0.031349       0.037585      -0.003702      -0.006940       0.002133       0.006863       0.031385      -0.010322      -0.003804       0.014126              1.808407       1.718335      -0.231522      -0.310765       1.693039      -0.081588       2.013847           0.000004
          138              H      22.849284      18.008531      28.899167       0.102591       1.137467 0.85607112E+01  0.83885310E+02                                 1.683434                            1.616882      -0.766842       2.501928                    0.999223       3.317323       8.725430       0.545823       1.145191      -0.742729      -0.010151       0.002207      -0.030340       0.032069      -0.007460       0.002481       0.003363      -0.008056       0.020225      -0.012621       0.004323       0.008298              1.745748       1.762363       0.076170       0.387292       1.390569       0.131638       2.084311          -0.000004
          139              H      22.849281      17.228881      30.259849       0.105843       1.183329 0.91897104E+01  0.91500215E+02                                 1.725664                            1.675720      -0.732282       2.522766                    0.999305       3.296625       8.691176       0.536851       1.145862      -0.743910      -0.011116      -0.026186       0.017019       0.033150      -0.000456      -0.006569      -0.001478      -0.014286      -0.007878      -0.011073       0.002408       0.008665              1.760306       1.762311       0.313309      -0.131268       1.942414      -0.229116       1.576193           0.000019
          140              H      13.259800      10.355732       1.593591       0.105823       1.038896 0.77061194E+01  0.74132552E+02                                 1.627634                            1.567020      -0.769067       2.503244                    0.999300       3.352176       8.963584       0.532829       1.194936      -0.729118      -0.010041       0.025328       0.014533       0.030880      -0.002672       0.003229       0.003973      -0.010546       0.019811      -0.010239       0.001218       0.009022              1.682379       1.694792      -0.291061      -0.231061       1.741292       0.337872       1.611054          -0.000002
          141              H      19.805409      23.295592      22.984491       0.117319       1.203854 0.90699019E+01  0.90993511E+02                                 1.801618                            1.709493      -1.107308       2.352846                    0.996868       3.479627       9.540656       0.505283       1.208268      -0.726190       0.024389      -0.024389      -0.000000       0.034491      -0.010505      -0.003269      -0.003269      -0.000000      -0.003422      -0.011918       0.000843       0.011075              1.843556       1.821246      -0.433771      -0.100349       1.821248      -0.100349       1.888174           0.000000
          142              H       8.928618      15.016369      22.984491       0.117321       1.206766 0.90973500E+01  0.91343887E+02                                 1.804980                            1.712410      -1.111850       2.350582                    0.996801       3.483723       9.557872       0.504672       1.208737      -0.726072      -0.024372       0.024372       0.000000       0.034467      -0.010492       0.002965       0.002965      -0.000000      -0.003577      -0.011588       0.000499       0.011088              1.847108       1.824858      -0.435226       0.100707       1.824859       0.100707       1.891608           0.000000
          143              H       8.928629      13.717605       7.661497       0.118018       1.207010 0.91023084E+01  0.91436101E+02                                 1.808186                            1.715262      -1.130561       2.343606                    0.996635       3.482553       9.567121       0.503036       1.212106      -0.725329      -0.024147      -0.024121      -0.000633       0.034137       0.010050      -0.003347       0.002839      -0.000032      -0.004309      -0.011277       0.000498       0.010779              1.850478       1.828089       0.436439      -0.101004       1.828113       0.101019       1.895231          -0.000007
          144              H      19.805391       5.438382       7.661497       0.118018       1.207011 0.91023178E+01  0.91436214E+02                                 1.808186                            1.715263      -1.130562       2.343606                    0.996635       3.482554       9.567123       0.503036       1.212106      -0.725329       0.024121       0.024147       0.000633       0.034137       0.010050       0.002839      -0.003347       0.000032      -0.004309      -0.011277       0.000498       0.010779              1.850479       1.828115       0.436439       0.101019       1.828089      -0.101004       1.895232          -0.000001
          145              H       8.928615       5.438382       7.661497       0.117320       1.203844 0.90698001E+01  0.90992151E+02                                 1.801601                            1.709478      -1.107306       2.352848                    0.996868       3.479606       9.540552       0.505289       1.208260      -0.726192      -0.024389       0.024389      -0.000000       0.034491      -0.010504      -0.003269      -0.003269      -0.000000      -0.003423      -0.011917       0.000842       0.011075              1.843538       1.821229      -0.433765      -0.100348       1.821231      -0.100347       1.888155          -0.000004
          146              H      19.805406      13.717605       7.661497       0.117322       1.206757 0.90972541E+01  0.91342569E+02                                 1.804962                            1.712393      -1.111850       2.350583                    0.996801       3.483701       9.557754       0.504679       1.208726      -0.726074       0.024372      -0.024372      -0.000000       0.034467      -0.010492       0.002965       0.002965      -0.000000      -0.003578      -0.011588       0.000499       0.011088              1.847088       1.824839      -0.435219       0.100705       1.824841       0.100705       1.891585          -0.000004
          147              H      19.805395      15.016369      22.984491       0.118017       1.207019 0.91024069E+01  0.91437433E+02                                 1.808203                            1.715278      -1.130562       2.343605                    0.996635       3.482575       9.567232       0.503031       1.212115      -0.725327       0.024147       0.024121       0.000633       0.034137       0.010050      -0.003347       0.002839      -0.000032      -0.004308      -0.011277       0.000498       0.010779              1.850496       1.828107       0.436445      -0.101006       1.828130       0.101021       1.895252           0.000003
          148              H       8.928633      23.295592      22.984491       0.118017       1.207020 0.91024161E+01  0.91437541E+02                                 1.808203                            1.715278      -1.130563       2.343604                    0.996635       3.482576       9.567233       0.503031       1.212114      -0.725327      -0.024121      -0.024147      -0.000633       0.034137       0.010050       0.002839      -0.003347       0.000032      -0.004308      -0.011277       0.000498       0.010779              1.850497       1.828132       0.436445       0.101021       1.828106      -0.101005       1.895252          -0.000003
          149              C      22.229033      24.065477      17.156850       0.588142      25.636474 0.24818223E+03  0.51324164E+04                                 8.091588                            5.593259      -0.037450       2.044453                    0.999651      22.345843      62.637906       0.626563       0.472705      -1.018808       0.031909      -0.004880      -0.049427       0.059034       0.011532       0.099194       0.004428       0.072283      -0.009306      -0.084277      -0.035182       0.119459             11.059601       9.701004      -0.942546      -6.875577       9.762667       0.891457      13.715131          -0.000444
          150              C      21.340194      24.212211      18.343463      -0.022567      40.601804 0.42362268E+03  0.98129986E+04                                10.276335                            6.802352       0.012044       2.011166                    0.999213      26.926017      74.776664       0.645525       0.409610      -1.077527      -0.025557       0.004423       0.034155       0.042887       0.001931      -0.002039       0.001706      -0.002622      -0.001845      -0.004032       0.001238       0.002794             14.990866      13.692667      -1.524312     -11.225047      10.843483       1.267130      20.436448           0.000161
          151              C      20.968373      23.108824      19.089386      -0.101534      36.503981 0.41793307E+03  0.97390504E+04                                 9.644480                            6.858912      -0.013441       1.965316                    0.999665      29.186992      83.815437       0.622675       0.422119      -1.059513      -0.012958       0.019749       0.010654       0.025912      -0.009330       0.001846       0.009488      -0.040961      -0.059770      -0.022775      -0.011165       0.033940             12.719588      11.015487      -0.765084      -8.466652      10.157568       0.464444      16.985708          -0.000743
          152              C      20.186999      23.261305      20.222675      -0.150161      37.188843 0.42375660E+03  0.99053461E+04                                 9.734489                            6.877762       0.112768       2.004377                    0.999723      29.531690      84.834950       0.625956       0.418609      -1.062116       0.010398       0.002306      -0.023970       0.026230       0.010272      -0.011037      -0.022728      -0.048926      -0.004804      -0.028254      -0.013177       0.041431             12.911941      11.117803      -2.031760      -8.515949      10.472478       1.987722      17.145542          -0.000431
          153              C      19.756757      24.515257      20.619847       0.087432      41.549895 0.40273055E+03  0.92421465E+04                                10.591812                            6.723696      -0.142369       1.968037                    0.999268      26.259336      73.367963       0.634038       0.420952      -1.066683       0.001949       0.000028      -0.005592       0.005922      -0.014012      -0.003635      -0.005280       0.026232       0.035634      -0.026173       0.011857       0.014316             16.306085      14.599358      -2.017367     -12.560646      10.916810       1.587369      23.402086           0.000007
          154              C      20.131227       6.452873      19.862278      -0.149833      37.453410 0.42228715E+03  0.98579825E+04                                 9.782035                            6.863223       0.102823       2.002165                    0.999704      29.423687      84.344618       0.627258       0.418292      -1.062797       0.010613      -0.011267      -0.021247       0.026287      -0.014425      -0.004754       0.009412      -0.037887      -0.064576      -0.023610      -0.012844       0.036454             13.222331      11.876694      -0.429919      -9.274978       9.966257      -0.358982      17.824041           0.000471
          155              C      20.916432       6.312078      18.735731      -0.101673      36.550484 0.41444045E+03  0.96339511E+04                                 9.640748                            6.821235       0.002707       1.971079                    0.999653      29.080886      83.310078       0.625848       0.421013      -1.060590      -0.009807      -0.015762       0.018516       0.026219       0.007235       0.004347      -0.018172      -0.027746      -0.027209      -0.022184      -0.005835       0.028019             12.844095      11.440964      -1.494634      -8.627789      10.487932       1.211237      16.603387           0.000789
          156              C      18.933240      24.710264      21.832202       0.087189      44.070814 0.40287085E+03  0.92422058E+04                                10.934409                            6.692372      -0.122735       1.971262                    0.999216      26.304359      73.378307       0.640429       0.416894      -1.069728      -0.003604      -0.002272       0.007249       0.008408       0.000864      -0.012483       0.001750      -0.018568       0.007421      -0.018200       0.007687       0.010513             16.931625      15.836013      -4.300277     -10.302152      10.331404      -0.542241      24.627458           0.000024
          157              C      17.935597      25.667297      21.837718      -0.172947      38.990664 0.44838847E+03  0.10662902E+05                                10.155329                            7.147746      -0.074433       1.940615                    0.999486      30.362247      88.860649       0.602796       0.427282      -1.053446      -0.012131      -0.006272       0.015058       0.020328       0.028565       0.026211      -0.011544      -0.013146       0.026170      -0.047498       0.017081       0.030418             13.463885      15.729465      -6.873029      -6.191915      11.163403       1.450177      13.498786           0.000013
          158              C      22.816715       8.803894      14.488810      -0.126980      23.727599 0.35573383E+03  0.79936733E+04                                 7.270657                            6.298166      -0.119910       1.968657                    0.999131      27.832616      79.500416       0.651854       0.418152      -1.057852       0.053302       0.047673       0.030156       0.077609      -0.006989       0.024640      -0.003145       0.052481      -0.014124      -0.024802      -0.017761       0.042562              8.425701       6.897308       0.474704       1.010896      11.925956       0.388233       6.453839           0.000168
          159              C       6.505005      14.246494      17.156850       0.590657      25.609842 0.24787326E+03  0.51251873E+04                                 8.092278                            5.594053      -0.039513       2.043999                    0.999699      22.328250      62.613653       0.625707       0.473429      -1.018268      -0.033852       0.002883      -0.050707       0.061037       0.011223      -0.098883      -0.003086       0.068841      -0.012313      -0.085181      -0.032700       0.117882             11.059981       9.700966      -0.942893       6.875060       9.764330      -0.891910      13.714647           0.000434
          160              C       7.393842      14.099758      18.343463      -0.021753      40.570134 0.42340647E+03  0.98055620E+04                                10.266133                            6.796971       0.018085       2.013011                    0.999260      26.919918      74.721178       0.646378       0.409171      -1.077945       0.024782      -0.002546       0.034322       0.042410       0.000702       0.002156      -0.001078      -0.004883       0.001201      -0.003964       0.001206       0.002758             14.972763      13.674880      -1.521994      11.207993      10.835015      -1.264381      20.408396          -0.000152
          161              C       7.765661      15.203143      19.089386      -0.102720      36.597391 0.41910794E+03  0.97738089E+04                                 9.664197                            6.871668      -0.019381       1.963274                    0.999639      29.223830      83.967635       0.621639       0.422503      -1.059216       0.014320      -0.018032       0.011287       0.025644      -0.008875      -0.003455      -0.009923      -0.038409      -0.061401      -0.024192      -0.008718       0.032910             12.748582      11.043070      -0.764678       8.490788      10.172897      -0.463322      17.029779           0.000742
          162              C       8.547033      15.050660      20.222675      -0.153728      37.286348 0.42508272E+03  0.99436676E+04                                 9.748252                            6.886501       0.114596       2.004479                    0.999718      29.579711      84.991889       0.625861       0.418365      -1.062318      -0.011883      -0.006051      -0.025003       0.028337       0.009553       0.008617       0.021758      -0.045823      -0.005306      -0.025272      -0.013579       0.038851             12.931855      11.136644      -2.036949       8.531453      10.485165      -1.994113      17.173755           0.000454
          163              C       8.977274      13.796708      20.619847       0.085549      41.608212 0.40338420E+03  0.92605072E+04                                10.598664                            6.727445      -0.141548       1.967952                    0.999275      26.283954      73.439881       0.634129       0.420739      -1.066864      -0.000055       0.000733      -0.005373       0.005423      -0.013931       0.003890       0.005947       0.027657       0.036797      -0.027006       0.012217       0.014788             16.316859      14.609669      -2.019008      12.569679      10.924065      -1.588287      23.416844           0.000005
          164              C       8.602773      12.703093      19.862278      -0.146859      37.338260 0.42083166E+03  0.98154193E+04                                 9.761973                            6.850662       0.108269       2.004398                    0.999734      29.373530      84.160962       0.627939       0.418204      -1.062865      -0.010223       0.012141      -0.020656       0.026049      -0.015871       0.004860      -0.008314      -0.040065      -0.062575      -0.022825      -0.014693       0.037518             13.191295      11.846498      -0.429227       9.248109       9.950825       0.358916      17.776563          -0.000430
          165              C       7.817570      12.843891      18.735731      -0.099000      36.433426 0.41289413E+03  0.95888325E+04                                 9.619242                            6.806979       0.007011       1.972815                    0.999686      29.031517      83.123008       0.626726       0.420825      -1.060732       0.008581       0.014066       0.016595       0.023385       0.008788      -0.003315       0.019757      -0.030805      -0.028617      -0.023369      -0.007666       0.031036             12.811891      11.408740      -1.485304       8.600951      10.469704      -1.199247      16.557230          -0.000769
          166              C       9.800790      13.601699      21.832202       0.088401      44.011421 0.40228660E+03  0.92255318E+04                                10.925433                            6.688130      -0.119861       1.972362                    0.999221      26.283857      73.310120       0.640538       0.416970      -1.069671       0.003993       0.001306       0.007213       0.008347       0.000593       0.012576      -0.001653      -0.018954       0.003235      -0.018286       0.008075       0.010210             16.914403      15.819240      -4.295161      10.288715      10.322645       0.544010      24.601324           0.000027
          167              C      10.798432      12.644666      21.837718      -0.175161      39.127266 0.45016601E+03  0.10716357E+05                                10.182100                            7.164838      -0.083504       1.937430                    0.999452      30.416839      89.082954       0.601673       0.427633      -1.053172       0.012342       0.005924       0.013747       0.019400       0.029346      -0.027130       0.011844      -0.015889       0.027623      -0.049292       0.018170       0.031122             13.503210      15.779755      -6.895289       6.216623      11.193313      -1.459362      13.536561          -0.000003
          168              C       5.917294      10.352082      14.488810      -0.128573      23.779527 0.35673894E+03  0.80220466E+04                                 7.280739                            6.306586      -0.120715       1.967795                    0.999144      27.874909      79.654202       0.651481       0.418090      -1.057874      -0.056076      -0.047542       0.031584       0.080015      -0.007256      -0.023185       0.005163       0.053684      -0.012747      -0.026043      -0.015999       0.042042              8.438196       6.906749       0.474883      -1.013358      11.946343      -0.389343       6.461497          -0.000165
          169              C       9.698509      11.293993       1.833856       0.590241      25.623486 0.24805790E+03  0.51295841E+04                                 8.090994                            5.593376      -0.034536       2.045392                    0.999662      22.341012      62.637988       0.626254       0.472962      -1.018593      -0.005325      -0.033625      -0.049994       0.060485      -0.011718       0.002983      -0.098833      -0.069879      -0.010405      -0.084760      -0.033488       0.118247             11.058051       9.762315       0.942373       0.891006       9.699343       6.873708      13.712494          -0.000442
          170              C       9.845245      12.182830       3.020469      -0.020734      40.556890 0.42313653E+03  0.97985406E+04                                10.268385                            6.798104       0.012967       2.011402                    0.999297      26.906998      74.702116       0.645801       0.409568      -1.077596       0.004064       0.025862       0.034921       0.043644      -0.001611       0.000669       0.002538       0.003791       0.002943      -0.004279       0.001877       0.002402             14.976905      10.839836       1.521730       1.263417      13.677540      11.210721      20.413340           0.000160
          171              C       8.741859      12.554648       3.766392      -0.103016      36.552135 0.41846787E+03  0.97545645E+04                                 9.651336                            6.861869      -0.012287       1.965331                    0.999663      29.212208      83.899111       0.622739       0.421943      -1.059631       0.019240       0.014718       0.010952       0.026585       0.008883       0.009684      -0.002982       0.040228      -0.063420      -0.024383      -0.009612       0.033996             12.731120      10.165799       0.767270       0.466951      11.025575       8.476233      17.001985          -0.000746
          172              C       8.894341      13.336020       4.899681      -0.152792      37.244259 0.42445782E+03  0.99251144E+04                                 9.739309                            6.879762       0.118525       2.005794                    0.999712      29.563282      84.919896       0.626414       0.418161      -1.062478       0.002480      -0.012341      -0.023426       0.026594      -0.011370      -0.021471       0.009148       0.046307      -0.004263      -0.026198      -0.013299       0.039497             12.920411      10.477047       2.034970       1.992163      11.125706       8.523674      17.158480          -0.000442
          173              C      10.148293      13.766263       5.296853       0.087078      41.615594 0.40335710E+03  0.92608024E+04                                10.604718                            6.730596      -0.144809       1.966854                    0.999313      26.281333      73.463985       0.633430       0.421161      -1.066472      -0.002007      -0.000324      -0.006481       0.006792       0.013532      -0.002860       0.004296      -0.026979       0.035027      -0.025443       0.009817       0.015626             16.327875      10.930913       2.019549       1.588444      14.617811      12.578672      23.434901           0.000001
          174              C      11.241909      13.391764       4.539284      -0.146459      37.332457 0.42065248E+03  0.98102542E+04                                 9.761427                            6.849525       0.103509       2.003024                    0.999738      29.369354      84.146406       0.627943       0.418243      -1.062833      -0.010201      -0.009542      -0.020232       0.024585       0.014656       0.008802       0.004561       0.039249      -0.065641      -0.023738      -0.013324       0.037061             13.191994       9.949897       0.428475      -0.359972      11.846640       9.249519      17.779445           0.000449
          175              C      11.101112      12.606561       3.412737      -0.100582      36.487603 0.41358524E+03  0.96085109E+04                                 9.625704                            6.810361       0.009985       1.973433                    0.999640      29.060695      83.211274       0.626915       0.420539      -1.060955      -0.014875       0.009216       0.017005       0.024400      -0.007862      -0.019303      -0.003061       0.026667      -0.025135      -0.022013      -0.006622       0.028635             12.822585      10.476141       1.486595       1.200544      11.418434       8.610116      16.573180           0.000778
          176              C      10.343302      14.589779       6.509208       0.085960      44.155715 0.40369973E+03  0.92660941E+04                                10.947027                            6.698772      -0.124159       1.970209                    0.999212      26.335823      73.488332       0.640184       0.416834      -1.069754      -0.002636       0.003107       0.006588       0.007747      -0.000047       0.001822       0.012452       0.018402       0.004431      -0.017969       0.007402       0.010567             16.952982      10.344879       4.305599      -0.546607      15.853673      10.313645      24.660395           0.000020
          177              C      11.300337      15.587423       6.514724      -0.171105      38.916873 0.44735213E+03  0.10632301E+05                                10.142207                            7.138704      -0.071226       1.941944                    0.999447      30.335670      88.763370       0.603265       0.427189      -1.053484      -0.006535       0.012414       0.015314       0.020768      -0.028800      -0.012427      -0.025332       0.014047       0.027908      -0.047756       0.018459       0.029297             13.444436      11.148559       6.860923       1.442288      15.702153       6.177902      13.482597          -0.000027
          178              C      23.170916      20.284263      29.811804      -0.127681      23.719617 0.35557228E+03  0.79890987E+04                                 7.268545                            6.296367      -0.123373       1.967444                    0.999178      27.826773      79.477822       0.652008       0.418103      -1.057888       0.047482      -0.052646       0.032516       0.077997       0.008377      -0.004729      -0.025110      -0.052869      -0.012254      -0.025758      -0.017727       0.043485              8.423024      11.921293      -0.473871       0.388543       6.895175      -1.010110       6.452605           0.000167
          179              C      19.035521       7.862004       1.833856       0.588636      25.623497 0.24805138E+03  0.51293919E+04                                 8.091835                            5.593852      -0.034335       2.045344                    0.999673      22.338765      62.630389       0.626138       0.473055      -1.018548       0.004006       0.033687      -0.050223       0.060607      -0.010556      -0.004306       0.099285      -0.071623      -0.012349      -0.084819      -0.034316       0.119136             11.059478       9.763653       0.942740      -0.891833       9.700623      -6.874857      13.714158           0.000431
          180              C      18.888783       6.973165       3.020469      -0.020244      40.525089 0.42284454E+03  0.97896406E+04                                10.261268                            6.794285       0.021464       2.014039                    0.999317      26.897818      74.657297       0.646222       0.409391      -1.077762      -0.005769      -0.025097       0.034774       0.043271       0.000776      -0.001125      -0.002288       0.004156      -0.000955      -0.003543       0.000328       0.003215             14.965387      10.830111       1.520077      -1.262221      13.667784     -11.201942      20.398267          -0.000154
          181              C      19.992168       6.601346       3.766392      -0.098463      36.437170 0.41689936E+03  0.97095009E+04                                 9.635250                            6.852072      -0.012055       1.966130                    0.999652      29.154228      83.713345       0.622725       0.422322      -1.059326      -0.017514      -0.014186       0.010901       0.025037       0.008648      -0.009406       0.001966       0.041804      -0.057649      -0.022194      -0.011520       0.033714             12.706513      10.153637       0.768554      -0.469268      11.002471      -8.454738      16.963430           0.000741
          182              C      19.839684       5.819972       4.899681      -0.154861      37.316532 0.42554682E+03  0.99569991E+04                                 9.752953                            6.889884       0.117350       2.005203                    0.999689      29.593977      85.036733       0.625774       0.418319      -1.062373      -0.005212       0.010446      -0.024551       0.027185      -0.009848       0.021814      -0.010156       0.046242      -0.003795      -0.026599      -0.012800       0.039398             12.939483      10.489884       2.041753      -2.001256      11.143402      -8.538199      17.185163           0.000439
          183              C      18.585731       5.389728       5.296853       0.086936      41.548149 0.40264046E+03  0.92398974E+04                                10.592337                            6.723639      -0.149408       1.966070                    0.999279      26.258544      73.373727       0.633919       0.421039      -1.066589       0.001208       0.001556      -0.005489       0.005832       0.014013       0.005793      -0.003152      -0.028280       0.038183      -0.027345       0.012960       0.014385             16.307138      10.916362       2.016448      -1.586356      14.599785     -12.561775      23.405269          -0.000000
          184              C      17.492116       5.764228       4.539284      -0.147428      37.411410 0.42168829E+03  0.98409598E+04                                 9.777103                            6.859824       0.100250       2.001594                    0.999718      29.399650      84.275251       0.627183       0.418471      -1.062634       0.011928       0.011202      -0.020939       0.026574       0.014963      -0.008605      -0.004851       0.039481      -0.064528      -0.023469      -0.013663       0.037132             13.215342       9.961911       0.428346       0.360830      11.869580      -9.269343      17.814535          -0.000455
          185              C      17.632915       6.549434       3.412737      -0.103773      36.604875 0.41517498E+03  0.96550410E+04                                 9.648370                            6.825857       0.003153       1.971023                    0.999640      29.110634      83.405367       0.625848       0.420838      -1.060729       0.013593      -0.010133       0.017407       0.024299      -0.008952       0.019092       0.004991       0.027512      -0.026257      -0.023915      -0.004992       0.028907             12.855721      10.495227       1.494915      -1.211143      11.451617      -8.637539      16.620318          -0.000780
          186              C      18.390720       4.566210       6.509208       0.086758      44.165009 0.40370187E+03  0.92666846E+04                                10.951378                            6.700645      -0.127558       1.969280                    0.999162      26.334072      73.499301       0.639792       0.417065      -1.069545       0.000727      -0.004482       0.006596       0.008008       0.000416      -0.002003      -0.012998       0.019231       0.004653      -0.018743       0.007394       0.011349             16.961531      10.348804       4.307580       0.545515      15.861819     -10.321090      24.673970           0.000008
          187              C      17.433685       3.568566       6.514724      -0.172942      38.938300 0.44764453E+03  0.10640656E+05                                10.144545                            7.140137      -0.076706       1.940135                    0.999495      30.345765      88.789701       0.603337       0.427082      -1.053583       0.006196      -0.012749       0.014271       0.020114      -0.029922       0.011494       0.025391       0.013604       0.028050      -0.048186       0.017569       0.030617             13.448125      11.151867       6.863607      -1.444014      15.707284      -6.180406      13.485225          -0.000008
          188              C      24.719100      18.027686      29.811804      -0.128622      23.772308 0.35660448E+03  0.80187664E+04                                 7.283154                            6.308755      -0.119609       1.968272                    0.999216      27.866558      79.645266       0.650809       0.418535      -1.057527      -0.046834       0.053058       0.031486       0.077460       0.006064       0.004819       0.023340      -0.051924      -0.013126      -0.024918      -0.016307       0.041224              8.441342      11.952456      -0.473669      -0.390295       6.907583       1.015037       6.463986          -0.000166
          189              C      22.229002       4.668497      13.489138       0.590229      25.623664 0.24806013E+03  0.51296378E+04                                 8.091009                            5.593386      -0.034520       2.045396                    0.999662      22.341084      62.638082       0.626257       0.472959      -1.018596       0.033628       0.005325       0.049999       0.060490      -0.011718      -0.098836       0.002984       0.069879      -0.010412      -0.084762      -0.033487       0.118249             11.058075       9.699368       0.942384       6.873729       9.762332       0.891004      13.712526           0.000439
          190              C      21.340165       4.521763      12.302525      -0.020684      40.555407 0.42311957E+03  0.97980517E+04                                10.268163                            6.797983       0.012994       2.011419                    0.999297      26.906397      74.700127       0.645805       0.409570      -1.077595      -0.025877      -0.004086      -0.034910       0.043646      -0.001594       0.002533       0.000653      -0.003816       0.002915      -0.004268       0.001874       0.002394             14.976530      13.677189       1.521680      11.210389      10.839613       1.263352      20.412787          -0.000156
          191              C      20.968349       5.625150      11.556602      -0.103031      36.552416 0.41847233E+03  0.97546912E+04                                 9.651365                            6.861892      -0.012268       1.965335                    0.999663      29.212379      83.899610       0.622740       0.421942      -1.059632      -0.014721      -0.019234      -0.010956       0.026584       0.008885      -0.002985       0.009687      -0.040224      -0.063421      -0.024386      -0.009609       0.033996             12.731151      11.025599       0.767273       8.476247      10.165837       0.466939      17.002016           0.000740
          192              C      20.186977       5.472669      10.423313      -0.152789      37.244219 0.42445774E+03  0.99251131E+04                                 9.739307                            6.879766       0.118517       2.005792                    0.999712      29.563263      84.919873       0.626413       0.418162      -1.062478       0.012342      -0.002479       0.023428       0.026596      -0.011369       0.009149      -0.021471      -0.046308      -0.004262      -0.026198      -0.013298       0.039496             12.920397      11.125701       2.034971       8.523661      10.477037       1.992150      17.158453           0.000435
          193              C      19.756731       4.218717      10.026141       0.087077      41.615627 0.40335737E+03  0.92608090E+04                                10.604723                            6.730597      -0.144807       1.966854                    0.999313      26.281328      73.463946       0.633430       0.421161      -1.066473       0.000324       0.002006       0.006482       0.006793       0.013532       0.004297      -0.002861       0.026979       0.035028      -0.025444       0.009817       0.015627             16.327884      14.617831       2.019538      12.578689      10.930901       1.588414      23.434919          -0.000002
          194              C      20.131261      22.281101      10.783710      -0.146456      37.331856 0.42064428E+03  0.98100114E+04                                 9.761303                            6.849442       0.103540       2.003037                    0.999738      29.369114      84.145396       0.627950       0.418241      -1.062835       0.009540       0.010200       0.020230       0.024583       0.014655       0.004558       0.008800      -0.039247      -0.065643      -0.023736      -0.013323       0.037059             13.191806      11.846469       0.428476       9.249362       9.949784      -0.359971      17.779165          -0.000462
          195              C      20.916465      22.421896      11.910257      -0.100618      36.489626 0.41361247E+03  0.96093106E+04                                 9.626092                            6.810618       0.009928       1.973404                    0.999640      29.061596      83.214838       0.626898       0.420543      -1.060951      -0.009221       0.014842      -0.017035       0.024403      -0.007866      -0.003066      -0.019337      -0.026637      -0.025175      -0.022047      -0.006607       0.028654             12.823147      11.418976       1.486706       8.610567      10.476508       1.200659      16.573957          -0.000788
          196              C      18.933215       4.023710       8.813786       0.085960      44.155743 0.40369998E+03  0.92661019E+04                                10.947033                            6.698775      -0.124161       1.970209                    0.999212      26.335835      73.488391       0.640183       0.416834      -1.069754      -0.003108       0.002637      -0.006588       0.007747      -0.000047       0.012452       0.001822      -0.018402       0.004431      -0.017969       0.007402       0.010567             16.952987      15.853697       4.305594      10.313650      10.344868      -0.546619      24.660397           0.000006
          197              C      17.935569       3.066677       8.808270      -0.171106      38.917008 0.44735379E+03  0.10632352E+05                                10.142235                            7.138721      -0.071231       1.941941                    0.999447      30.335734      88.763632       0.603263       0.427190      -1.053483      -0.012414       0.006536      -0.015314       0.020769      -0.028801      -0.025332      -0.012427      -0.014048       0.027910      -0.047756       0.018459       0.029297             13.444477      15.702229       6.860940       6.177935      11.148567       1.442294      13.482635          -0.000015
          198              C      22.816732      19.930080      16.157178      -0.127681      23.719613 0.35557213E+03  0.79890942E+04                                 7.268543                            6.296365      -0.123372       1.967444                    0.999177      27.826763      79.477779       0.652008       0.418103      -1.057888       0.052647      -0.047482      -0.032516       0.077997       0.008377      -0.025110      -0.004729       0.052869      -0.012253      -0.025758      -0.017727       0.043485              8.423022       6.895171      -0.473867      -1.010109      11.921294       0.388549       6.452603          -0.000168
          199              C       6.505008      14.487480      13.489138       0.588637      25.623498 0.24805139E+03  0.51293923E+04                                 8.091836                            5.593852      -0.034334       2.045344                    0.999673      22.338766      62.630395       0.626138       0.473055      -1.018548      -0.033687      -0.004005       0.050223       0.060607      -0.010557       0.099285      -0.004306       0.071623      -0.012349      -0.084820      -0.034316       0.119136             11.059481       9.700632       0.942739      -6.874864       9.763648      -0.891819      13.714164          -0.000433
          200              C       7.393848      14.634216      12.302525      -0.020244      40.525084 0.42284432E+03  0.97896348E+04                                10.261268                            6.794284       0.021465       2.014040                    0.999317      26.897816      74.657295       0.646222       0.409391      -1.077762       0.025097       0.005769      -0.034774       0.043271       0.000776      -0.002289      -0.001124      -0.004157      -0.000955      -0.003543       0.000328       0.003215             14.965393      13.667796       1.520069     -11.201953      10.830104      -1.262197      20.398280           0.000159
          201              C       7.765665      13.530831      11.556602      -0.098463      36.437190 0.41689940E+03  0.97095031E+04                                 9.635258                            6.852075      -0.012054       1.966131                    0.999652      29.154226      83.713380       0.622725       0.422322      -1.059325       0.014187       0.017514      -0.010901       0.025037       0.008648       0.001966      -0.009405      -0.041805      -0.057649      -0.022194      -0.011521       0.033714             12.706528      11.002487       0.768557      -8.454753      10.153645      -0.469258      16.963453          -0.000747
          202              C       8.547039      13.683314      10.423313      -0.154861      37.316617 0.42554766E+03  0.99570260E+04                                 9.752975                            6.889896       0.117350       2.005203                    0.999689      29.593991      85.036864       0.625772       0.418320      -1.062372      -0.010446       0.005212       0.024551       0.027185      -0.009848      -0.010156       0.021815      -0.046242      -0.003795      -0.026599      -0.012800       0.039399             12.939520      11.143439       2.041758      -8.538231      10.489907      -2.001248      17.185215          -0.000446
          203              C       8.977285      14.937266      10.026141       0.086936      41.548156 0.40264020E+03  0.92398911E+04                                10.592342                            6.723639      -0.149408       1.966070                    0.999279      26.258546      73.373761       0.633919       0.421040      -1.066589      -0.001556      -0.001209       0.005489       0.005832       0.014013      -0.003152       0.005793       0.028281       0.038183      -0.027345       0.012960       0.014385             16.307153      14.599804       2.016442     -12.561792      10.916362      -1.586333      23.405293          -0.000000
          204              C       8.602787      16.030881      10.783710      -0.147428      37.411444 0.42168851E+03  0.98409686E+04                                 9.777114                            6.859830       0.100249       2.001593                    0.999718      29.399673      84.275393       0.627182       0.418472      -1.062634      -0.011202      -0.011928       0.020939       0.026575       0.014963      -0.004851      -0.008604      -0.039481      -0.064528      -0.023469      -0.013663       0.037132             13.215361      11.869596       0.428345      -9.269356       9.961926       0.360844      17.814561           0.000443
          205              C       7.817581      15.890083      11.910257      -0.103773      36.604889 0.41517506E+03  0.96550431E+04                                 9.648372                            6.825857       0.003154       1.971023                    0.999640      29.110633      83.405356       0.625848       0.420837      -1.060729       0.010133      -0.013593      -0.017407       0.024299      -0.008952       0.004991       0.019093      -0.027512      -0.026257      -0.023915      -0.004993       0.028908             12.855726      11.451626       1.494915      -8.637547      10.495223      -1.211130      16.620328           0.000771
          206              C       9.800803      15.132275       8.813786       0.086759      44.165025 0.40370176E+03  0.92666820E+04                                10.951383                            6.700646      -0.127558       1.969280                    0.999162      26.334068      73.499305       0.639792       0.417065      -1.069544       0.004482      -0.000727      -0.006596       0.008008       0.000416      -0.012998      -0.002002      -0.019231       0.004653      -0.018743       0.007395       0.011349             16.961549      15.861850       4.307570     -10.321110      10.348792       0.545531      24.674004           0.000019
          207              C      10.798449      16.089308       8.808270      -0.172943      38.938407 0.44764577E+03  0.10640694E+05                                10.144567                            7.140149      -0.076709       1.940133                    0.999495      30.345811      88.789895       0.603336       0.427082      -1.053583       0.012749      -0.006196      -0.014271       0.020114      -0.029923       0.025390       0.011494      -0.013605       0.028052      -0.048186       0.017569       0.030617             13.448162      15.707354       6.863620      -6.180438      11.151867      -1.444018      13.485264          -0.000035
          208              C       5.917307      18.381892      16.157178      -0.128622      23.772306 0.35660447E+03  0.80187662E+04                                 7.283152                            6.308753      -0.119608       1.968272                    0.999216      27.866565      79.645287       0.650809       0.418535      -1.057527      -0.053058       0.046835      -0.031486       0.077460       0.006064       0.023340       0.004819       0.051925      -0.013124      -0.024919      -0.016306       0.041225              8.441338       6.907584      -0.473662       1.015036      11.952445      -0.390299       6.463986           0.000165
          209              C       9.698497      17.439981      28.812132       0.590657      25.609844 0.24787328E+03  0.51251878E+04                                 8.092278                            5.594053      -0.039514       2.043998                    0.999699      22.328250      62.613651       0.625707       0.473429      -1.018268      -0.002883       0.033852       0.050707       0.061037       0.011223      -0.003086      -0.098882      -0.068841      -0.012312      -0.085181      -0.032701       0.117881             11.059980       9.764332      -0.942900      -0.891907       9.700967       6.875058      13.714642          -0.000436
          210              C       9.845232      16.551144      27.625519      -0.021753      40.570162 0.42340692E+03  0.98055746E+04                                10.266138                            6.796975       0.018083       2.013010                    0.999260      26.919921      74.721188       0.646378       0.409171      -1.077945       0.002546      -0.024781      -0.034322       0.042410       0.000702      -0.001078       0.002156       0.004882       0.001201      -0.003964       0.001206       0.002757             14.972769      10.835016      -1.521993      -1.264367      13.674892      11.207999      20.408399           0.000162
          211              C       8.741846      16.179326      26.879596      -0.102720      36.597368 0.41910773E+03  0.97738022E+04                                 9.664189                            6.871664      -0.019382       1.963273                    0.999639      29.223827      83.967596       0.621640       0.422503      -1.059216       0.018032      -0.014321      -0.011287       0.025644      -0.008875      -0.009924      -0.003455       0.038409      -0.061402      -0.024193      -0.008718       0.032910             12.748569      10.172884      -0.764675      -0.463306      11.043062       8.490779      17.029760          -0.000739
          212              C       8.894327      15.397954      25.746307      -0.153728      37.286271 0.42508191E+03  0.99436428E+04                                 9.748233                            6.886491       0.114597       2.004479                    0.999718      29.579699      84.991796       0.625862       0.418364      -1.062319       0.006051       0.011883       0.025003       0.028337       0.009553       0.021758       0.008617       0.045822      -0.005306      -0.025272      -0.013579       0.038850             12.931824      10.485137      -2.036940      -1.994089      11.136621       8.531430      17.173713          -0.000428
          213              C      10.148279      14.967711      25.349135       0.085548      41.608222 0.40338446E+03  0.92605143E+04                                10.598665                            6.727447      -0.141549       1.967951                    0.999275      26.283957      73.439885       0.634129       0.420739      -1.066864      -0.000733       0.000055       0.005373       0.005423      -0.013931       0.005947       0.003890      -0.027658       0.036797      -0.027006       0.012217       0.014788             16.316856      10.924060      -2.018994      -1.588254      14.609667      12.569675      23.416842           0.000008
          214              C      11.241895      15.342210      26.106704      -0.146858      37.338299 0.42083197E+03  0.98154290E+04                                 9.761980                            6.850664       0.108267       2.004397                    0.999734      29.373541      84.161020       0.627939       0.418204      -1.062865      -0.012141       0.010223       0.020656       0.026049      -0.015871      -0.008314       0.004860       0.040065      -0.062574      -0.022825      -0.014693       0.037518             13.191307       9.950832      -0.429225       0.358934      11.846509       9.248118      17.776579           0.000471
          215              C      11.101099      16.127413      27.233251      -0.099000      36.433490 0.41289488E+03  0.95888553E+04                                 9.619256                            6.806986       0.007008       1.972814                    0.999686      29.031546      83.123141       0.626725       0.420825      -1.060732      -0.014066      -0.008581      -0.016595       0.023385       0.008788       0.019757      -0.003315       0.030805      -0.028617      -0.023369      -0.007666       0.031036             12.811912      10.469711      -1.485303      -1.199231      11.408765       8.600971      16.557259           0.000789
          216              C      10.343286      14.144195      24.136780       0.088401      44.011405 0.40228663E+03  0.92255325E+04                                10.925430                            6.688130      -0.119862       1.972361                    0.999221      26.283851      73.310100       0.640538       0.416970      -1.069671      -0.001306      -0.003993      -0.007213       0.008347       0.000593      -0.001653       0.012576       0.018954       0.003234      -0.018286       0.008075       0.010211             16.914396      10.322625      -4.295139       0.544041      15.819236      10.288705      24.601328           0.000025
          217              C      11.300319      13.146551      24.131264      -0.175161      39.127311 0.45016701E+03  0.10716387E+05                                10.182112                            7.164849      -0.083507       1.937428                    0.999452      30.416866      89.083081       0.601672       0.427633      -1.053171      -0.005924      -0.012341      -0.013747       0.019400       0.029346       0.011844      -0.027130       0.015890       0.027623      -0.049292       0.018170       0.031122             13.503223      11.193300      -6.895284      -1.459346      15.779792       6.216630      13.536577           0.000012
          218              C       4.014920       8.449711       0.834184      -0.128573      23.779540 0.35673925E+03  0.80220545E+04                                 7.280742                            6.306590      -0.120716       1.967795                    0.999144      27.874914      79.654207       0.651481       0.418090      -1.057874       0.047543       0.056076      -0.031584       0.080015      -0.007256       0.005163      -0.023185      -0.053684      -0.012748      -0.026043      -0.015999       0.042042              8.438200      11.946353       0.474873      -0.389345       6.906746      -1.013359       6.461500           0.000167
          219              C      19.035521      20.871970      28.812132       0.588143      25.636467 0.24818206E+03  0.51324124E+04                                 8.091587                            5.593257      -0.037453       2.044452                    0.999651      22.345849      62.637939       0.626563       0.472705      -1.018807       0.004880      -0.031909       0.049427       0.059034       0.011532       0.004428       0.099195      -0.072282      -0.009308      -0.084279      -0.035181       0.119460             11.059601       9.762657      -0.942554       0.891456       9.701013      -6.875583      13.715133           0.000442
          220              C      18.888788      21.760809      27.625519      -0.022567      40.601781 0.42362212E+03  0.98129822E+04                                10.276330                            6.802347       0.012046       2.011166                    0.999213      26.926006      74.776614       0.645526       0.409610      -1.077527      -0.004423       0.025557      -0.034155       0.042887       0.001931       0.001706      -0.002039       0.002623      -0.001844      -0.004032       0.001238       0.002794             14.990860      10.843472      -1.524314       1.267120      13.692669     -11.225047      20.436440          -0.000151
          221              C      19.992175      22.132628      26.879596      -0.101534      36.503932 0.41793248E+03  0.97390315E+04                                 9.644466                            6.858904      -0.013440       1.965317                    0.999665      29.186973      83.815315       0.622676       0.422119      -1.059514      -0.019749       0.012958      -0.010654       0.025912      -0.009330       0.009488       0.001846       0.040960      -0.059770      -0.022775      -0.011165       0.033940             12.719565      10.157551      -0.765078       0.464426      11.015468      -8.466634      16.985676           0.000745
          222              C      19.839696      22.914002      25.746307      -0.150161      37.188777 0.42375590E+03  0.99053229E+04                                 9.734469                            6.877751       0.112768       2.004377                    0.999723      29.531665      84.834770       0.625957       0.418609      -1.062117      -0.002305      -0.010398       0.023970       0.026230       0.010272      -0.022728      -0.011036       0.048926      -0.004804      -0.028254      -0.013177       0.041431             12.911910      10.472446      -2.031755       1.987704      11.117784      -8.515929      17.145501           0.000457
          223              C      18.585745      23.344246      25.349135       0.087432      41.549860 0.40273040E+03  0.92421420E+04                                10.591806                            6.723695      -0.142371       1.968036                    0.999268      26.259330      73.367935       0.634038       0.420952      -1.066683      -0.000028      -0.001949       0.005592       0.005922      -0.014012      -0.005280      -0.003635      -0.026232       0.035634      -0.026173       0.011857       0.014316             16.306073      10.916795      -2.017360       1.587346      14.599353     -12.560637      23.402069           0.000006
          224              C      17.492128      22.969746      26.106704      -0.149833      37.453451 0.42228775E+03  0.98580013E+04                                 9.782047                            6.863231       0.102823       2.002165                    0.999704      29.423699      84.344710       0.627257       0.418292      -1.062796       0.011267      -0.010613       0.021247       0.026287      -0.014425       0.009412      -0.004754       0.037887      -0.064576      -0.023610      -0.012844       0.036454             13.222351       9.966271      -0.429923      -0.358992      11.876714      -9.274993      17.824067          -0.000430
          225              C      17.632922      22.184540      27.233251      -0.101673      36.550524 0.41444094E+03  0.96339657E+04                                 9.640757                            6.821241       0.002707       1.971078                    0.999653      29.080899      83.310144       0.625847       0.421013      -1.060590       0.015762       0.009807      -0.018515       0.026219       0.007235      -0.018172       0.004346       0.027746      -0.027209      -0.022184      -0.005835       0.028019             12.844110      10.487940      -1.494642       1.211233      11.440985      -8.627804      16.603406          -0.000770
          226              C      18.390739      24.167764      24.136780       0.087188      44.070797 0.40287083E+03  0.92422051E+04                                10.934406                            6.692371      -0.122734       1.971262                    0.999216      26.304358      73.378300       0.640429       0.416894      -1.069729       0.002271       0.003604      -0.007249       0.008408       0.000864       0.001750      -0.012483       0.018568       0.007421      -0.018200       0.007687       0.010512             16.931617      10.331390      -4.300267      -0.542268      15.836017     -10.302134      24.627444           0.000028
          227              C      17.433707      25.165408      24.131264      -0.172947      38.990691 0.44838884E+03  0.10662914E+05                                10.155337                            7.147751      -0.074436       1.940614                    0.999486      30.362274      88.860785       0.602795       0.427283      -1.053445       0.006272       0.012130      -0.015058       0.020328       0.028565      -0.011544       0.026211       0.013147       0.026170      -0.047498       0.017081       0.030418             13.463896      11.163387      -6.873026       1.450162      15.729501      -6.191920      13.498800          -0.000004
          228              C       5.563112      10.706288       0.834184      -0.126981      23.727602 0.35573393E+03  0.79936759E+04                                 7.270658                            6.298168      -0.119911       1.968656                    0.999131      27.832620      79.500419       0.651854       0.418152      -1.057852      -0.047674      -0.053301      -0.030156       0.077609      -0.006989      -0.003146       0.024640      -0.052481      -0.014125      -0.024802      -0.017761       0.042563              8.425702      11.925958       0.474694       0.388233       6.897306       1.010896       6.453841          -0.000167
          229              C       6.504991       4.668497      13.489138       0.588141      25.636461 0.24818210E+03  0.51324129E+04                                 8.091585                            5.593257      -0.037449       2.044453                    0.999651      22.345837      62.637885       0.626563       0.472705      -1.018808      -0.031908       0.004880       0.049427       0.059034       0.011532       0.099193       0.004428       0.072285      -0.009305      -0.084276      -0.035183       0.119459             11.059597       9.700998      -0.942547      -6.875572       9.762666       0.891460      13.715126           0.000441
          230              C       7.393830       4.521763      12.302525      -0.022565      40.601725 0.42362171E+03  0.98129717E+04                                10.276328                            6.802349       0.012044       2.011166                    0.999213      26.925977      74.776560       0.645525       0.409610      -1.077526       0.025557      -0.004423      -0.034154       0.042886       0.001931      -0.002037       0.001706      -0.002622      -0.001845      -0.004031       0.001236       0.002794             14.990854      13.692652      -1.524316     -11.225034      10.843479       1.267137      20.436432          -0.000154
          231              C       7.765651       5.625150      11.556602      -0.101534      36.503945 0.41793271E+03  0.97390405E+04                                 9.644477                            6.858912      -0.013443       1.965316                    0.999665      29.186970      83.815382       0.622674       0.422119      -1.059513       0.012959      -0.019749      -0.010654       0.025912      -0.009330       0.001846       0.009488      -0.040960      -0.059767      -0.022774      -0.011165       0.033939             12.719579      11.015475      -0.765089      -8.466639      10.157571       0.464451      16.985690           0.000738
          232              C       8.547025       5.472669      10.423313      -0.150161      37.188884 0.42375744E+03  0.99053683E+04                                 9.734492                            6.877768       0.112768       2.004376                    0.999723      29.531706      84.834946       0.625956       0.418609      -1.062116      -0.010399      -0.002306       0.023971       0.026231       0.010272      -0.011037      -0.022728      -0.048928      -0.004805      -0.028255      -0.013177       0.041432             12.911942      11.117805      -2.031770      -8.515947      10.472478       1.987738      17.145543           0.000437
          233              C       8.977267       4.218717      10.026141       0.087429      41.549981 0.40273155E+03  0.92421751E+04                                10.591824                            6.723703      -0.142368       1.968037                    0.999268      26.259376      73.368095       0.634037       0.420952      -1.066683      -0.001949      -0.000027       0.005592       0.005922      -0.014012      -0.003637      -0.005280       0.026231       0.035636      -0.026173       0.011856       0.014317             16.306105      14.599376      -2.017367     -12.560665      10.916817       1.587369      23.402121          -0.000002
          234              C       8.602797      22.281101      10.783710      -0.149833      37.453451 0.42228757E+03  0.98579966E+04                                 9.782045                            6.863228       0.102825       2.002166                    0.999704      29.423715      84.344763       0.627258       0.418292      -1.062796      -0.010614       0.011267       0.021247       0.026288      -0.014425      -0.004755       0.009412      -0.037889      -0.064577      -0.023610      -0.012844       0.036455             13.222348      11.876707      -0.429924      -9.274991       9.966270      -0.358976      17.824066          -0.000460
          235              C       7.817592      22.421896      11.910257      -0.101673      36.550496 0.41444042E+03  0.96339519E+04                                 9.640758                            6.821240       0.002707       1.971079                    0.999653      29.080875      83.310099       0.625847       0.421013      -1.060590       0.009807       0.015762      -0.018515       0.026219       0.007235       0.004347      -0.018172      -0.027746      -0.027206      -0.022184      -0.005835       0.028018             12.844112      11.440978      -1.494638      -8.627805      10.487942       1.211243      16.603415          -0.000787
          236              C       9.800784       4.023710       8.813786       0.087191      44.070724 0.40287001E+03  0.92421815E+04                                10.934397                            6.692366      -0.122737       1.971262                    0.999216      26.304324      73.378185       0.640429       0.416894      -1.069728       0.003604       0.002271      -0.007248       0.008407       0.000864      -0.012482       0.001750      -0.018569       0.007418      -0.018199       0.007688       0.010511             16.931603      15.835984      -4.300260     -10.302137      10.331387      -0.542250      24.627438           0.000014
          237              C      10.798427       3.066677       8.808270      -0.172947      38.990689 0.44838891E+03  0.10662916E+05                                10.155333                            7.147748      -0.074432       1.940615                    0.999486      30.362281      88.860818       0.602796       0.427282      -1.053446       0.012129       0.006273      -0.015059       0.020328       0.028566       0.026210      -0.011545      -0.013146       0.026175      -0.047498       0.017081       0.030417             13.463883      15.729444      -6.873007      -6.191918      11.163389       1.450164      13.498817          -0.000033
          238              C       5.917309      19.930080      16.157178      -0.126980      23.727579 0.35573349E+03  0.79936634E+04                                 7.270651                            6.298162      -0.119908       1.968658                    0.999131      27.832594      79.500327       0.651855       0.418152      -1.057852      -0.053301      -0.047673      -0.030156       0.077609      -0.006989       0.024641      -0.003146       0.052481      -0.014125      -0.024802      -0.017761       0.042563              8.425693       6.897304       0.474706       1.010894      11.925942       0.388232       6.453833          -0.000168
          239              C      22.229019      14.487480      13.489138       0.590656      25.609828 0.24787316E+03  0.51251846E+04                                 8.092273                            5.594051      -0.039512       2.043999                    0.999699      22.328244      62.613623       0.625708       0.473429      -1.018268       0.033851      -0.002883       0.050707       0.061036       0.011223      -0.098882      -0.003086       0.068843      -0.012311      -0.085181      -0.032701       0.117882             11.059973       9.700956      -0.942897       6.875050       9.764329      -0.891916      13.714632          -0.000437
          240              C      21.340182      14.634216      12.302525      -0.021750      40.570030 0.42340540E+03  0.98055309E+04                                10.266118                            6.796965       0.018085       2.013011                    0.999260      26.919874      74.721035       0.646378       0.409171      -1.077945      -0.024782       0.002546      -0.034321       0.042409       0.000703       0.002155      -0.001078      -0.004882       0.001201      -0.003962       0.001205       0.002757             14.972735      13.674852      -1.521997      11.207966      10.835001      -1.264388      20.408352           0.000159
          241              C      20.968363      13.530831      11.556602      -0.102719      36.597290 0.41910696E+03  0.97737791E+04                                 9.664176                            6.871659      -0.019383       1.963274                    0.999639      29.223787      83.967449       0.621640       0.422503      -1.059216      -0.014321       0.018032      -0.011286       0.025644      -0.008875      -0.003455      -0.009924      -0.038408      -0.061399      -0.024192      -0.008717       0.032909             12.748543      11.043033      -0.764684       8.490748      10.172884      -0.463330      17.029712          -0.000746
          242              C      20.186991      13.683314      10.423313      -0.153728      37.286328 0.42508305E+03  0.99436718E+04                                 9.748235                            6.886497       0.114597       2.004478                    0.999718      29.579702      84.991694       0.625862       0.418364      -1.062320       0.011883       0.006051       0.025004       0.028338       0.009553       0.008616       0.021759      -0.045824      -0.005307      -0.025272      -0.013579       0.038851             12.931823      11.136621      -2.036959       8.531426      10.485142      -1.994131      17.173707          -0.000448
          243              C      19.756750      14.937266      10.026141       0.085545      41.608284 0.40338516E+03  0.92605342E+04                                10.598672                            6.727450      -0.141547       1.967951                    0.999275      26.283991      73.439986       0.634129       0.420739      -1.066864       0.000055      -0.000734       0.005373       0.005423      -0.013931       0.003892       0.005947       0.027657       0.036799      -0.027006       0.012216       0.014790             16.316869      14.609681      -2.019004      12.569690      10.924062      -1.588284      23.416865           0.000000
          244              C      20.131251      16.030881      10.783710      -0.146858      37.338263 0.42083169E+03  0.98154211E+04                                 9.761974                            6.850662       0.108271       2.004398                    0.999734      29.373546      84.161035       0.627939       0.418204      -1.062865       0.010223      -0.012141       0.020656       0.026050      -0.015871       0.004861      -0.008314      -0.040067      -0.062575      -0.022825      -0.014694       0.037519             13.191296      11.846498      -0.429232       9.248110       9.950826       0.358908      17.776563           0.000441
          245              C      20.916454      15.890083      11.910257      -0.098999      36.433401 0.41289369E+03  0.95888205E+04                                 9.619242                            6.806977       0.007011       1.972816                    0.999686      29.031492      83.122944       0.626726       0.420825      -1.060732      -0.008581      -0.014065      -0.016594       0.023384       0.008788      -0.003315       0.019757      -0.030804      -0.028615      -0.023369      -0.007666       0.031035             12.811893      11.408742      -1.485308       8.600956      10.469701      -1.199254      16.557237           0.000772
          246              C      18.933234      15.132275       8.813786       0.088404      44.011305 0.40228564E+03  0.92255035E+04                                10.925413                            6.688121      -0.119863       1.972361                    0.999221      26.283817      73.309961       0.640539       0.416970      -1.069671      -0.003993      -0.001306      -0.007212       0.008346       0.000593       0.012575      -0.001653      -0.018955       0.003231      -0.018285       0.008075       0.010210             16.914365      15.819197      -4.295139      10.288689      10.322619       0.544021      24.601278           0.000011
          247              C      17.935592      16.089308       8.808270      -0.175161      39.127269 0.45016627E+03  0.10716365E+05                                10.182098                            7.164838      -0.083503       1.937429                    0.999452      30.416865      89.083059       0.601673       0.427633      -1.053172      -0.012340      -0.005924      -0.013747       0.019400       0.029347      -0.027129       0.011844      -0.015889       0.027628      -0.049292       0.018171       0.031122             13.503197      15.779723      -6.895260       6.216622      11.193289      -1.459349      13.536579          -0.000017
          248              C      22.816730      18.381892      16.157178      -0.128573      23.779527 0.35673901E+03  0.80220476E+04                                 7.280738                            6.306586      -0.120714       1.967796                    0.999144      27.874899      79.654141       0.651482       0.418090      -1.057874       0.056076       0.047543      -0.031583       0.080015      -0.007256      -0.023185       0.005164       0.053685      -0.012747      -0.026044      -0.015999       0.042043              8.438193       6.906748       0.474884      -1.013360      11.946334      -0.389343       6.461496           0.000165
          249              C      19.035515      17.439981      28.812132       0.590242      25.623508 0.24805804E+03  0.51295882E+04                                 8.091000                            5.593378      -0.034538       2.045391                    0.999662      22.341022      62.638036       0.626254       0.472962      -1.018593       0.005325       0.033626       0.049994       0.060485      -0.011719       0.002983      -0.098834      -0.069877      -0.010407      -0.084760      -0.033487       0.118247             11.058064       9.762321       0.942374       0.891008       9.699356       6.873721      13.712514           0.000440
          250              C      18.888779      16.551144      27.625519      -0.020736      40.557014 0.42313776E+03  0.97985764E+04                                10.268404                            6.798112       0.012966       2.011401                    0.999297      26.907048      74.702288       0.645801       0.409568      -1.077596      -0.004064      -0.025862      -0.034922       0.043645      -0.001611       0.000669       0.002540       0.003792       0.002944      -0.004280       0.001877       0.002403             14.976941      10.839857       1.521732       1.263417      13.677574      11.210754      20.413393          -0.000152
          251              C      19.992165      16.179326      26.879596      -0.103016      36.552219 0.41846870E+03  0.97545901E+04                                 9.651353                            6.861876      -0.012286       1.965331                    0.999663      29.212245      83.899276       0.622739       0.421943      -1.059631      -0.019241      -0.014717      -0.010952       0.026585       0.008884       0.009684      -0.002982       0.040229      -0.063422      -0.024384      -0.009613       0.033997             12.731151      10.165813       0.767266       0.466945      11.025604       8.476264      17.002036           0.000747
          252              C      19.839683      15.397954      25.746307      -0.152791      37.244260 0.42445734E+03  0.99251048E+04                                 9.739319                            6.879762       0.118524       2.005795                    0.999712      29.563283      84.920030       0.626413       0.418162      -1.062477      -0.002480       0.012341       0.023426       0.026594      -0.011370      -0.021471       0.009149       0.046305      -0.004262      -0.026197      -0.013299       0.039496             12.920431      10.477067       2.034961       1.992145      11.125718       8.523690      17.158507           0.000456
          253              C      18.585731      14.967711      25.349135       0.087081      41.615528 0.40335617E+03  0.92607763E+04                                10.604712                            6.730590      -0.144811       1.966854                    0.999313      26.281298      73.463891       0.633430       0.421162      -1.066472       0.002006       0.000324       0.006481       0.006792       0.013532      -0.002860       0.004295      -0.026979       0.035025      -0.025443       0.009818       0.015625             16.327869      10.930921       2.019553       1.588445      14.617803      12.578664      23.434883           0.000006
          254              C      17.492115      15.342210      26.106704      -0.146459      37.332545 0.42065334E+03  0.98102812E+04                                 9.761449                            6.849537       0.103504       2.003022                    0.999738      29.369379      84.146565       0.627942       0.418244      -1.062833       0.010201       0.009542       0.020231       0.024585       0.014657       0.008802       0.004561       0.039247      -0.065640      -0.023737      -0.013324       0.037061             13.192030       9.949922       0.428477      -0.359971      11.846673       9.249548      17.779494          -0.000432
          255              C      17.632912      16.127413      27.233251      -0.100583      36.487706 0.41358646E+03  0.96085468E+04                                 9.625722                            6.810371       0.009982       1.973431                    0.999640      29.060752      83.211489       0.626914       0.420539      -1.060955       0.014875      -0.009216      -0.017006       0.024401      -0.007862      -0.019303      -0.003060       0.026668      -0.025137      -0.022013      -0.006623       0.028636             12.822612      10.476161       1.486598       1.200546      11.418459       8.610138      16.573215          -0.000770
          256              C      18.390722      14.144195      24.136780       0.085958      44.155811 0.40370043E+03  0.92661151E+04                                10.947044                            6.698778      -0.124157       1.970210                    0.999212      26.335855      73.488467       0.640183       0.416834      -1.069754       0.002636      -0.003108      -0.006588       0.007747      -0.000047       0.001822       0.012453       0.018402       0.004434      -0.017970       0.007402       0.010567             16.953017      10.344905       4.305620      -0.546600      15.853712      10.313667      24.660434           0.000020
          257              C      17.433687      13.146551      24.131264      -0.171106      38.917032 0.44735382E+03  0.10632352E+05                                10.142243                            7.138723      -0.071233       1.941941                    0.999447      30.335723      88.763599       0.603263       0.427190      -1.053483       0.006535      -0.012414      -0.015314       0.020769      -0.028801      -0.012427      -0.025332       0.014048       0.027905      -0.047756       0.018459       0.029297             13.444500      11.148621       6.860981       1.442314      15.702250       6.177937      13.482630           0.000014
          258              C       5.563108       8.449711       0.834184      -0.127681      23.719639 0.35557264E+03  0.79891097E+04                                 7.268551                            6.296371      -0.123374       1.967443                    0.999178      27.826798      79.477931       0.652007       0.418103      -1.057887      -0.047482       0.052646      -0.032517       0.077997       0.008377      -0.004729      -0.025110      -0.052869      -0.012253      -0.025758      -0.017726       0.043485              8.423032      11.921308      -0.473872       0.388544       6.895178      -1.010111       6.452611          -0.000167
          259              C       9.698503      20.871970      28.812132       0.588637      25.623515 0.24805152E+03  0.51293955E+04                                 8.091840                            5.593854      -0.034336       2.045344                    0.999673      22.338773      62.630424       0.626138       0.473055      -1.018548      -0.004005      -0.033688       0.050223       0.060607      -0.010556      -0.004306       0.099285      -0.071621      -0.012350      -0.084820      -0.034315       0.119135             11.059488       9.763657       0.942743      -0.891836       9.700635      -6.874868      13.714172          -0.000431
          260              C       9.845241      21.760809      27.625519      -0.020247      40.525194 0.42284562E+03  0.97896718E+04                                10.261282                            6.794291       0.021463       2.014038                    0.999317      26.897863      74.657439       0.646222       0.409390      -1.077762       0.005770       0.025097      -0.034775       0.043271       0.000776      -0.001124      -0.002290       0.004157      -0.000954      -0.003545       0.000329       0.003216             14.965416      10.830125       1.520079      -1.262222      13.667814     -11.201969      20.398308           0.000162
          261              C       8.741856      22.132628      26.879596      -0.098463      36.437224 0.41689993E+03  0.97095176E+04                                 9.635259                            6.852075      -0.012054       1.966130                    0.999652      29.154258      83.713454       0.622725       0.422322      -1.059326       0.017515       0.014186      -0.010902       0.025037       0.008648      -0.009406       0.001966       0.041805      -0.057652      -0.022194      -0.011521       0.033715             12.706530      10.153644       0.768553      -0.469266      11.002489      -8.454756      16.963457          -0.000740
          262              C       8.894340      22.914002      25.746307      -0.154861      37.316534 0.42554649E+03  0.99569924E+04                                 9.752961                            6.889885       0.117349       2.005203                    0.999689      29.593973      85.036807       0.625773       0.418320      -1.062373       0.005212      -0.010446       0.024550       0.027185      -0.009848       0.021814      -0.010156       0.046240      -0.003794      -0.026598      -0.012800       0.039398             12.939500      10.489897       2.041749      -2.001248      11.143415      -8.538214      17.185188          -0.000426
          263              C      10.148293      23.344246      25.349135       0.086939      41.548081 0.40263946E+03  0.92398696E+04                                10.592332                            6.723634      -0.149411       1.966070                    0.999279      26.258506      73.373626       0.633919       0.421040      -1.066589      -0.001208      -0.001556       0.005489       0.005832       0.014013       0.005793      -0.003151      -0.028280       0.038181      -0.027344       0.012961       0.014383             16.307136      10.916364       2.016450      -1.586356      14.599783     -12.561773      23.405261           0.000007
          264              C      11.241908      22.969746      26.106704      -0.147428      37.411485 0.42168903E+03  0.98409831E+04                                 9.777123                            6.859835       0.100245       2.001592                    0.999718      29.399669      84.275381       0.627182       0.418472      -1.062634      -0.011928      -0.011201       0.020939       0.026574       0.014964      -0.008605      -0.004851       0.039479      -0.064527      -0.023469      -0.013663       0.037131             13.215374       9.961931       0.428348       0.360830      11.869612      -9.269371      17.814579           0.000472
          265              C      11.101109      22.184540      27.233251      -0.103774      36.604961 0.41517600E+03  0.96550707E+04                                 9.648383                            6.825864       0.003151       1.971021                    0.999640      29.110684      83.405533       0.625848       0.420837      -1.060729      -0.013594       0.010133      -0.017407       0.024300      -0.008952       0.019093       0.004991       0.027512      -0.026260      -0.023915      -0.004993       0.028908             12.855740      10.495239       1.494919      -1.211147      11.451638      -8.637556      16.620344           0.000788
          266              C      10.343304      24.167764      24.136780       0.086756      44.165106 0.40370254E+03  0.92667049E+04                                10.951395                            6.700651      -0.127556       1.969280                    0.999162      26.334103      73.499434       0.639791       0.417065      -1.069544      -0.000727       0.004482      -0.006596       0.008008       0.000416      -0.002003      -0.012999       0.019231       0.004656      -0.018744       0.007394       0.011350             16.961568      10.348828       4.307598       0.545509      15.861860     -10.321117      24.674017           0.000032
          267              C      11.300339      25.165408      24.131264      -0.172943      38.938455 0.44764617E+03  0.10640705E+05                                10.144580                            7.140156      -0.076714       1.940132                    0.999495      30.345811      88.789898       0.603335       0.427083      -1.053582      -0.006195       0.012749      -0.014271       0.020115      -0.029922       0.011493       0.025391       0.013605       0.028048      -0.048186       0.017568       0.030617             13.448189      11.151926       6.863664      -1.444041      15.707383      -6.180443      13.485258          -0.000006
          268              C       4.014924      10.706288       0.834184      -0.128623      23.772341 0.35660507E+03  0.80187834E+04                                 7.283162                            6.308761      -0.119611       1.968271                    0.999216      27.866588      79.645378       0.650809       0.418535      -1.057526       0.046834      -0.053058      -0.031486       0.077460       0.006064       0.004819       0.023340      -0.051925      -0.013125      -0.024918      -0.016306       0.041224              8.441352      11.952472      -0.473670      -0.390295       6.907588       1.015040       6.463995           0.000167
          269              C       6.505022      24.065477      17.156850       0.590230      25.623685 0.24806028E+03  0.51296421E+04                                 8.091015                            5.593388      -0.034521       2.045395                    0.999662      22.341094      62.638130       0.626257       0.472960      -1.018595      -0.033629      -0.005325      -0.049998       0.060490      -0.011718      -0.098836       0.002984       0.069877      -0.010413      -0.084763      -0.033486       0.118249             11.058087       9.699380       0.942383       6.873741       9.762336       0.891003      13.712546          -0.000442
          270              C       7.393859      24.212211      18.343463      -0.020687      40.555533 0.42312085E+03  0.97980890E+04                                10.268182                            6.797991       0.012993       2.011418                    0.999297      26.906449      74.700307       0.645805       0.409570      -1.077595       0.025876       0.004086       0.034911       0.043647      -0.001594       0.002535       0.000653      -0.003816       0.002916      -0.004270       0.001874       0.002396             14.976566      13.677223       1.521678      11.210422      10.839632       1.263347      20.412841           0.000162
          271              C       7.765675      23.108824      19.089386      -0.103032      36.552518 0.41847336E+03  0.97547225E+04                                 9.651386                            6.861901      -0.012268       1.965334                    0.999663      29.212426      83.899806       0.622740       0.421942      -1.059632       0.014720       0.019235       0.010957       0.026584       0.008886      -0.002984       0.009687      -0.040225      -0.063423      -0.024387      -0.009610       0.033997             12.731187      11.025632       0.767267       8.476282      10.165852       0.466930      17.002077          -0.000745
          272              C       8.547047      23.261305      20.222675      -0.152788      37.244222 0.42445725E+03  0.99251032E+04                                 9.739317                            6.879766       0.118516       2.005792                    0.999712      29.563268      84.920024       0.626412       0.418162      -1.062477      -0.012343       0.002479      -0.023427       0.026596      -0.011369       0.009149      -0.021471      -0.046306      -0.004261      -0.026198      -0.013298       0.039496             12.920418      11.125714       2.034959       8.523679      10.477055       1.992129      17.158485          -0.000429
          273              C       8.977293      24.515257      20.619847       0.087080      41.615561 0.40335646E+03  0.92607834E+04                                10.604716                            6.730592      -0.144809       1.966854                    0.999313      26.281293      73.463845       0.633430       0.421162      -1.066472      -0.000324      -0.002006      -0.006482       0.006793       0.013532       0.004295      -0.002861       0.026979       0.035025      -0.025443       0.009818       0.015625             16.327875      14.617821       2.019541      12.578680      10.930904       1.588416      23.434901           0.000007
          274              C       8.602763       6.452873      19.862278      -0.146456      37.331878 0.42064444E+03  0.98100160E+04                                 9.761309                            6.849445       0.103537       2.003036                    0.999738      29.369108      84.145379       0.627949       0.418241      -1.062835      -0.009540      -0.010200      -0.020230       0.024583       0.014655       0.004557       0.008800      -0.039245      -0.065643      -0.023736      -0.013322       0.037059             13.191817      11.846480       0.428472       9.249372       9.949788      -0.359977      17.779182           0.000473
          275              C       7.817559       6.312078      18.735731      -0.100619      36.489701 0.41361342E+03  0.96093387E+04                                 9.626104                            6.810626       0.009926       1.973403                    0.999640      29.061642      83.215012       0.626897       0.420543      -1.060951       0.009220      -0.014842       0.017036       0.024403      -0.007867      -0.003065      -0.019337      -0.026638      -0.025177      -0.022047      -0.006608       0.028655             12.823164      11.418991       1.486704       8.610580      10.476523       1.200655      16.573979           0.000790
          276              C       9.800809      24.710264      21.832202       0.085957      44.155849 0.40370086E+03  0.92661276E+04                                10.947050                            6.698782      -0.124159       1.970209                    0.999212      26.335872      73.488531       0.640183       0.416834      -1.069754       0.003108      -0.002637       0.006588       0.007747      -0.000047       0.012453       0.001822      -0.018401       0.004434      -0.017970       0.007402       0.010568             16.953021      15.853735       4.305615      10.313672      10.344892      -0.546611      24.660437           0.000032
          277              C      10.798455      25.667297      21.837718      -0.171106      38.917014 0.44735365E+03  0.10632347E+05                                10.142237                            7.138720      -0.071233       1.941941                    0.999447      30.335720      88.763564       0.603263       0.427190      -1.053483       0.012415      -0.006535       0.015314       0.020769      -0.028800      -0.025333      -0.012427      -0.014048       0.027904      -0.047756       0.018458       0.029298             13.444489      15.702258       6.860967       6.177935      11.148589       1.442305      13.482619          -0.000005
          278              C       5.917292       8.803894      14.488810      -0.127681      23.719630 0.35557240E+03  0.79891032E+04                                 7.268550                            6.296369      -0.123374       1.967443                    0.999177      27.826793      79.477922       0.652007       0.418103      -1.057887      -0.052647       0.047482       0.032517       0.077997       0.008377      -0.025109      -0.004729       0.052869      -0.012252      -0.025758      -0.017726       0.043485              8.423031       6.895176      -0.473868      -1.010108      11.921309       0.388548       6.452608           0.000168
          279              C      22.229016      14.246494      17.156850       0.588638      25.623513 0.24805152E+03  0.51293956E+04                                 8.091839                            5.593854      -0.034335       2.045344                    0.999673      22.338773      62.630425       0.626138       0.473055      -1.018548       0.033687       0.004005      -0.050223       0.060607      -0.010557       0.099285      -0.004306       0.071621      -0.012351      -0.084821      -0.034315       0.119136             11.059488       9.700641       0.942736      -6.874872       9.763649      -0.891814      13.714175           0.000430
          280              C      21.340176      14.099758      18.343463      -0.020247      40.525178 0.42284535E+03  0.97896639E+04                                10.261280                            6.794289       0.021465       2.014039                    0.999317      26.897858      74.657420       0.646223       0.409390      -1.077762      -0.025097      -0.005769       0.034774       0.043271       0.000776      -0.002290      -0.001124      -0.004157      -0.000954      -0.003545       0.000329       0.003216             14.965416      13.667821       1.520066     -11.201975      10.830113      -1.262192      20.398314          -0.000152
          281              C      20.968359      15.203143      19.089386      -0.098463      36.437261 0.41690011E+03  0.97095242E+04                                 9.635270                            6.852079      -0.012052       1.966130                    0.999652      29.154261      83.713507       0.622725       0.422322      -1.059325      -0.014186      -0.017515       0.010901       0.025037       0.008648       0.001965      -0.009405      -0.041806      -0.057651      -0.022194      -0.011521       0.033715             12.706553      11.002512       0.768553      -8.454780      10.153650      -0.469252      16.963495           0.000743
          282              C      20.186985      15.050660      20.222675      -0.154861      37.316618 0.42554725E+03  0.99570176E+04                                 9.752984                            6.889896       0.117348       2.005203                    0.999689      29.593991      85.036966       0.625772       0.418320      -1.062372       0.010446      -0.005212      -0.024550       0.027185      -0.009848      -0.010157       0.021814      -0.046241      -0.003794      -0.026598      -0.012800       0.039398             12.939539      11.143454       2.041751      -8.538249      10.489919      -2.001235      17.185244           0.000453
          283              C      19.756739      13.796708      20.619847       0.086939      41.548086 0.40263925E+03  0.92398645E+04                                10.592334                            6.723633      -0.149409       1.966070                    0.999279      26.258509      73.373653       0.633919       0.421040      -1.066589       0.001556       0.001208      -0.005489       0.005832       0.014013      -0.003151       0.005793       0.028281       0.038181      -0.027344       0.012961       0.014383             16.307145      14.599796       2.016444     -12.561784      10.916360      -1.586335      23.405278           0.000006
          284              C      20.131237      12.703093      19.862278      -0.147429      37.411432 0.42168839E+03  0.98409637E+04                                 9.777111                            6.859829       0.100247       2.001593                    0.999718      29.399655      84.275304       0.627182       0.418472      -1.062634       0.011201       0.011928      -0.020939       0.026574       0.014964      -0.004851      -0.008604      -0.039479      -0.064527      -0.023469      -0.013662       0.037131             13.215356      11.869594       0.428341      -9.269353       9.961920       0.360850      17.814555          -0.000431
          285              C      20.916443      12.843891      18.735731      -0.103773      36.604894 0.41517524E+03  0.96550474E+04                                 9.648367                            6.825855       0.003153       1.971022                    0.999640      29.110650      83.405372       0.625849       0.420837      -1.060730      -0.010133       0.013593       0.017407       0.024300      -0.008952       0.004991       0.019093      -0.027512      -0.026260      -0.023915      -0.004993       0.028908             12.855716      11.451619       1.494911      -8.637538      10.495218      -1.211124      16.620312          -0.000768
          286              C      18.933221      13.601699      21.832202       0.086756      44.165133 0.40370265E+03  0.92667081E+04                                10.951401                            6.700653      -0.127556       1.969280                    0.999162      26.334105      73.499449       0.639791       0.417065      -1.069544      -0.004482       0.000727       0.006596       0.008008       0.000417      -0.012999      -0.002002      -0.019230       0.004656      -0.018744       0.007394       0.011350             16.961584      15.861890       4.307589     -10.321137      10.348815       0.545521      24.674048           0.000020
          287              C      17.935575      12.644666      21.837718      -0.172942      38.938400 0.44764549E+03  0.10640684E+05                                10.144568                            7.140149      -0.076710       1.940133                    0.999495      30.345781      88.789760       0.603336       0.427082      -1.053583      -0.012750       0.006196       0.014271       0.020115      -0.029922       0.025391       0.011494      -0.013605       0.028047      -0.048186       0.017569       0.030617             13.448173      15.707386       6.863647      -6.180440      11.151887      -1.444033      13.485244           0.000015
          288              C      22.816717      10.352082      14.488810      -0.128622      23.772323 0.35660474E+03  0.80187742E+04                                 7.283157                            6.308757      -0.119610       1.968271                    0.999216      27.866581      79.645357       0.650809       0.418535      -1.057526       0.053058      -0.046834       0.031487       0.077460       0.006064       0.023339       0.004819       0.051924      -0.013124      -0.024918      -0.016306       0.041224              8.441346       6.907587      -0.473663       1.015037      11.952460      -0.390299       6.463990          -0.000165
          289              C      19.035527      11.293993       1.833856       0.590656      25.609825 0.24787315E+03  0.51251843E+04                                 8.092273                            5.594051      -0.039512       2.043999                    0.999699      22.328242      62.613616       0.625708       0.473429      -1.018268       0.002883      -0.033851      -0.050707       0.061036       0.011223      -0.003087      -0.098882      -0.068843      -0.012311      -0.085180      -0.032702       0.117882             11.059970       9.764328      -0.942898      -0.891905       9.700956       6.875047      13.714626           0.000435
          290              C      18.888792      12.182830       3.020469      -0.021750      40.570055 0.42340584E+03  0.98055435E+04                                10.266123                            6.796969       0.018083       2.013011                    0.999260      26.919876      74.721045       0.646378       0.409171      -1.077945      -0.002546       0.024782       0.034321       0.042409       0.000703      -0.001078       0.002155       0.004882       0.001201      -0.003962       0.001205       0.002757             14.972740      10.835000      -1.521993      -1.264369      13.674863      11.207971      20.408356          -0.000154
          291              C      19.992178      12.554648       3.766392      -0.102719      36.597299 0.41910710E+03  0.97737829E+04                                 9.664175                            6.871659      -0.019384       1.963273                    0.999639      29.223796      83.967461       0.621640       0.422503      -1.059216      -0.018032       0.014321       0.011286       0.025644      -0.008875      -0.009924      -0.003455       0.038408      -0.061400      -0.024192      -0.008717       0.032909             12.748542      10.172874      -0.764677      -0.463311      11.043037       8.490752      17.029716           0.000740
          292              C      19.839697      13.336020       4.899681      -0.153728      37.286265 0.42508234E+03  0.99436507E+04                                 9.748221                            6.886489       0.114597       2.004478                    0.999718      29.579698      84.991652       0.625863       0.418364      -1.062320      -0.006051      -0.011883      -0.025004       0.028338       0.009553       0.021758       0.008616       0.045824      -0.005307      -0.025272      -0.013579       0.038851             12.931800      10.485115      -2.036948      -1.994104      11.136606       8.531411      17.173679           0.000441
          293              C      18.585745      13.766263       5.296853       0.085545      41.608293 0.40338545E+03  0.92605418E+04                                10.598672                            6.727452      -0.141548       1.967951                    0.999275      26.283994      73.439985       0.634129       0.420739      -1.066864       0.000734      -0.000055      -0.005373       0.005423      -0.013931       0.005947       0.003892      -0.027657       0.036799      -0.027006       0.012216       0.014790             16.316863      10.924054      -2.018991      -1.588254      14.609676      12.569683      23.416859          -0.000000
          294              C      17.492129      13.391764       4.539284      -0.146857      37.338218 0.42083118E+03  0.98154039E+04                                 9.761959                            6.850653       0.108272       2.004399                    0.999734      29.373520      84.160877       0.627941       0.418203      -1.062865       0.012141      -0.010223      -0.020656       0.026050      -0.015870      -0.008314       0.004861       0.040067      -0.062576      -0.022825      -0.014694       0.037519             13.191273       9.950807      -0.429223       0.358933      11.846478       9.248090      17.776533          -0.000454
          295              C      17.632925      12.606561       3.412737      -0.098999      36.433402 0.41289383E+03  0.95888245E+04                                 9.619242                            6.806979       0.007010       1.972816                    0.999686      29.031496      83.122964       0.626726       0.420825      -1.060732       0.014065       0.008581       0.016594       0.023384       0.008789       0.019756      -0.003316       0.030804      -0.028615      -0.023369      -0.007666       0.031035             12.811891      10.469695      -1.485300      -1.199229      11.408744       8.600954      16.557232          -0.000781
          296              C      18.390738      14.589779       6.509208       0.088404      44.011311 0.40228599E+03  0.92255129E+04                                10.925412                            6.688123      -0.119864       1.972361                    0.999221      26.283821      73.309963       0.640539       0.416970      -1.069671       0.001306       0.003993       0.007212       0.008346       0.000593      -0.001653       0.012575       0.018955       0.003232      -0.018285       0.008075       0.010210             16.914359      10.322600      -4.295119       0.544049      15.819195      10.288679      24.601281           0.000016
          297              C      17.433705      15.587423       6.514724      -0.175160      39.127148 0.45016526E+03  0.10716335E+05                                10.182074                            7.164828      -0.083500       1.937431                    0.999452      30.416816      89.082863       0.601674       0.427633      -1.053172       0.005924       0.012341       0.013747       0.019400       0.029346       0.011845      -0.027130       0.015888       0.027626      -0.049292       0.018170       0.031122             13.503156      11.193236      -6.895224      -1.459318      15.779690       6.216592      13.536543          -0.000026
          298              C      24.719104      20.284263      29.811804      -0.128574      23.779521 0.35673892E+03  0.80220447E+04                                 7.280737                            6.306586      -0.120714       1.967796                    0.999144      27.874889      79.654102       0.651482       0.418090      -1.057874      -0.047543      -0.056076       0.031583       0.080015      -0.007256       0.005163      -0.023185      -0.053683      -0.012749      -0.026043      -0.016000       0.042042              8.438193      11.946341       0.474874      -0.389345       6.906743      -1.013358       6.461494          -0.000166
          299              C       9.698503       7.862004       1.833856       0.588142      25.636452 0.24818192E+03  0.51324087E+04                                 8.091583                            5.593255      -0.037452       2.044452                    0.999651      22.345842      62.637912       0.626563       0.472705      -1.018807      -0.004880       0.031908      -0.049427       0.059033       0.011532       0.004428       0.099194      -0.072284      -0.009306      -0.084278      -0.035182       0.119460             11.059595       9.762655      -0.942552       0.891455       9.701004      -6.875576      13.715126          -0.000444
          300              C       9.845236       6.973165       3.020469      -0.022565      40.601695 0.42362114E+03  0.98129547E+04                                10.276321                            6.802343       0.012046       2.011167                    0.999213      26.925965      74.776502       0.645525       0.409610      -1.077526       0.004423      -0.025557       0.034155       0.042887       0.001931       0.001706      -0.002037       0.002622      -0.001845      -0.004031       0.001236       0.002795             14.990844      10.843464      -1.524312       1.267119      13.692650     -11.225031      20.436419           0.000159
          301              C       8.741849       6.601346       3.766392      -0.101534      36.503911 0.41793224E+03  0.97390255E+04                                 9.644466                            6.858905      -0.013442       1.965316                    0.999665      29.186956      83.815284       0.622675       0.422119      -1.059513       0.019749      -0.012958       0.010654       0.025912      -0.009330       0.009488       0.001846       0.040960      -0.059767      -0.022774      -0.011165       0.033939             12.719563      10.157554      -0.765081       0.464430      11.015463      -8.466629      16.985672          -0.000744
          302              C       8.894328       5.819972       4.899681      -0.150161      37.188817 0.42375663E+03  0.99053429E+04                                 9.734474                            6.877757       0.112769       2.004376                    0.999723      29.531683      84.834795       0.625957       0.418609      -1.062117       0.002306       0.010399      -0.023971       0.026230       0.010272      -0.022728      -0.011036       0.048928      -0.004805      -0.028255      -0.013177       0.041432             12.911914      10.472446      -2.031761       1.987715      11.117789      -8.515931      17.145509          -0.000444
          303              C      10.148279       5.389728       5.296853       0.087429      41.549944 0.40273144E+03  0.92421712E+04                                10.591817                            6.723701      -0.142369       1.968036                    0.999268      26.259370      73.368060       0.634038       0.420952      -1.066683       0.000027       0.001949      -0.005592       0.005922      -0.014012      -0.005280      -0.003637      -0.026231       0.035636      -0.026173       0.011856       0.014317             16.306089      10.916799      -2.017360       1.587347      14.599367     -12.560652      23.402100           0.000002
          304              C      11.241896       5.764228       4.539284      -0.149833      37.453411 0.42228736E+03  0.98579891E+04                                 9.782036                            6.863225       0.102826       2.002166                    0.999704      29.423693      84.344652       0.627258       0.418292      -1.062797      -0.011267       0.010614      -0.021247       0.026287      -0.014424       0.009412      -0.004755       0.037889      -0.064577      -0.023610      -0.012844       0.036454             13.222334       9.966259      -0.429921      -0.358993      11.876696      -9.274978      17.824047           0.000447
          305              C      11.101102       6.549434       3.412737      -0.101673      36.550479 0.41444036E+03  0.96339497E+04                                 9.640754                            6.821239       0.002708       1.971080                    0.999653      29.080866      83.310060       0.625847       0.421013      -1.060590      -0.015762      -0.009807       0.018515       0.026219       0.007235      -0.018172       0.004346       0.027746      -0.027206      -0.022183      -0.005835       0.028018             12.844106      10.487937      -1.494639       1.211230      11.440977      -8.627800      16.603403           0.000778
          306              C      10.343285       4.566210       6.509208       0.087191      44.070714 0.40287018E+03  0.92421857E+04                                10.934393                            6.692366      -0.122736       1.971262                    0.999216      26.304328      73.378181       0.640429       0.416894      -1.069729      -0.002271      -0.003604       0.007249       0.008407       0.000864       0.001750      -0.012482       0.018568       0.007418      -0.018199       0.007688       0.010511             16.931592      10.331370      -4.300250      -0.542273      15.835986     -10.302119      24.627419           0.000013
          307              C      11.300317       3.568566       6.514724      -0.172947      38.990560 0.44838742E+03  0.10662872E+05                                10.155308                            7.147734      -0.074429       1.940617                    0.999486      30.362235      88.860630       0.602796       0.427282      -1.053446      -0.006272      -0.012130       0.015058       0.020328       0.028565      -0.011545       0.026211       0.013145       0.026173      -0.047498       0.017081       0.030417             13.463843      11.163334      -6.872974       1.450137      15.729415      -6.191890      13.498781          -0.000009
          308              C      23.170912      18.027686      29.811804      -0.126980      23.727580 0.35573354E+03  0.79936651E+04                                 7.270652                            6.298164      -0.119910       1.968657                    0.999131      27.832604      79.500366       0.651854       0.418152      -1.057852       0.047674       0.053301       0.030156       0.077609      -0.006989      -0.003146       0.024641      -0.052481      -0.014125      -0.024802      -0.017761       0.042563              8.425695      11.925945       0.474696       0.388232       6.897304       1.010894       6.453835           0.000167
          309              C      23.945001       8.792590      16.448315      -0.134809      24.606753 0.37119760E+03  0.84376626E+04                                 7.519121                            6.485847      -0.186394       1.945872                    0.998872      28.156720      81.119027       0.634059       0.424971      -1.052671      -0.001251       0.045502      -0.061339       0.076384       0.000265      -0.001421       0.005545      -0.003245       0.143379      -0.025594      -0.022662       0.048256              8.845739       5.760212      -0.000187      -0.000110      12.445327      -0.712996       8.331678           0.000139
          310              C      23.945004      10.363382      16.448315      -0.134549      24.603336 0.37111686E+03  0.84353202E+04                                 7.518116                            6.484702      -0.186641       1.945839                    0.998872      28.152971      81.104272       0.634183       0.424914      -1.052713      -0.000198      -0.046362      -0.061567       0.077071      -0.000911      -0.000145      -0.005425      -0.005187       0.141313      -0.026317      -0.021217       0.047534              8.844485       5.760204      -0.000369      -0.000505      12.442026       0.714685       8.331224          -0.000131
          311              C      13.581620       9.577999       1.125321      -0.134809      24.606807 0.37119850E+03  0.84376895E+04                                 7.519135                            6.485857      -0.186398       1.945870                    0.998872      28.156769      81.119242       0.634058       0.424971      -1.052671       0.045502      -0.001251      -0.061339       0.076384       0.000265       0.005545      -0.001421       0.003244       0.143377      -0.025594      -0.022661       0.048255              8.845759      12.445368      -0.000200      -0.712996       5.760222      -0.000104       8.331688           0.000134
          312              C      15.152412       9.577999       1.125321      -0.134550      24.603373 0.37111743E+03  0.84353372E+04                                 7.518125                            6.484708      -0.186645       1.945837                    0.998872      28.153004      81.104409       0.634182       0.424914      -1.052713      -0.046362      -0.000198      -0.061567       0.077071      -0.000911      -0.005425      -0.000145       0.005187       0.141310      -0.026317      -0.021216       0.047533              8.844499      12.442057      -0.000383       0.714683       5.760211      -0.000504       8.331230          -0.000136
          313              C       4.789023      19.941384      14.197673      -0.134809      24.606785 0.37119813E+03  0.84376785E+04                                 7.519129                            6.485852      -0.186397       1.945871                    0.998872      28.156757      81.119182       0.634058       0.424971      -1.052671       0.001251      -0.045502       0.061340       0.076384       0.000265      -0.001421       0.005545      -0.003244       0.143377      -0.025593      -0.022661       0.048255              8.845750       5.760218      -0.000186      -0.000109      12.445347      -0.712996       8.331685          -0.000137
          314              C       4.789020      18.370592      14.197673      -0.134550      24.603377 0.37111758E+03  0.84353419E+04                                 7.518126                            6.484709      -0.186645       1.945837                    0.998872      28.153020      81.104476       0.634182       0.424914      -1.052713       0.000198       0.046362       0.061567       0.077072      -0.000911      -0.000145      -0.005424      -0.005185       0.141311      -0.026316      -0.021217       0.047533              8.844498       5.760212      -0.000368      -0.000504      12.442049       0.714685       8.331233           0.000133
          315              C      13.581612      19.155975      29.520667      -0.134549      24.603342 0.37111690E+03  0.84353218E+04                                 7.518118                            6.484703      -0.186642       1.945838                    0.998872      28.152973      81.104293       0.634183       0.424914      -1.052713       0.046362       0.000198       0.061567       0.077071      -0.000911      -0.005425      -0.000145       0.005187       0.141314      -0.026318      -0.021217       0.047534              8.844489      12.442036      -0.000383       0.714686       5.760207      -0.000505       8.331225           0.000137
          316              C      15.152404      19.155975      29.520667      -0.134809      24.606778 0.37119800E+03  0.84376748E+04                                 7.519129                            6.485853      -0.186394       1.945872                    0.998872      28.156736      81.119120       0.634058       0.424971      -1.052671      -0.045502       0.001251       0.061339       0.076384       0.000265       0.005546      -0.001421       0.003245       0.143379      -0.025594      -0.022661       0.048256              8.845751      12.445351      -0.000201      -0.712996       5.760218      -0.000105       8.331684          -0.000133
          317              C      19.148551      23.952451      22.984491      -0.206789      41.218276 0.47170516E+03  0.11357836E+05                                10.541178                            7.321186      -0.000161       1.958550                    0.999380      31.008870      91.250797       0.596977       0.426112      -1.054411      -0.007005       0.007005      -0.000000       0.009907      -0.011378       0.014353       0.014353       0.000000      -0.102160      -0.042593       0.014189       0.028405             14.422841       9.704396      -1.588833      -5.033856       9.704398      -5.033837      23.859730          -0.000018
          318              C      17.196558      25.904448      22.984491       0.012436      42.452311 0.41286908E+03  0.94949849E+04                                10.533608                            6.690059       0.009993       2.011514                    0.999303      26.544215      73.257793       0.655157       0.406517      -1.080438       0.028724      -0.028724       0.000000       0.040622       0.000619       0.007398       0.007398       0.000000       0.037332      -0.010396      -0.006841       0.017237             15.411708      16.859765     -10.358388      -1.952248      16.859804      -1.952239      12.515556           0.000452
          319              C      16.138350       7.806625      22.984491       0.596588      23.699966 0.25170212E+03  0.52127576E+04                                 7.743603                            5.643526      -0.013233       2.060208                    0.999515      22.056999      61.455836       0.623275       0.474510      -1.019948      -0.040972       0.040972       0.000001       0.057944       0.104852      -0.005171      -0.005170       0.000000      -0.097431      -0.088613      -0.032824       0.121438             10.278140      11.885410      -7.216263      -0.167594      11.885439      -0.167599       7.063570           0.000002
          320              C       9.585476      14.359510      22.984491      -0.206770      41.176351 0.47122553E+03  0.11342476E+05                                10.529124                            7.313863      -0.002406       1.957899                    0.999376      30.998647      91.181093       0.597766       0.425693      -1.054757       0.007041      -0.007041       0.000000       0.009957      -0.011130      -0.013294      -0.013294      -0.000000      -0.102984      -0.041728       0.013434       0.028294             14.403452       9.694439      -1.589521       5.025457       9.694444       5.025448      23.821472          -0.000018
          321              C      11.537469      12.407513      22.984491       0.015032      42.306523 0.41138172E+03  0.94510139E+04                                10.505805                            6.674659       0.019299       2.015012                    0.999265      26.494111      73.050633       0.656490       0.406111      -1.080849      -0.029424       0.029424       0.000000       0.041612       0.000771      -0.007958      -0.007958       0.000000       0.039769      -0.011065      -0.007399       0.018464             15.366940      16.808038     -10.322209       1.947401      16.808069       1.947381      12.484715           0.000453
          322              C      12.595645      11.349336      22.984491       0.597138      23.691137 0.25158090E+03  0.52098425E+04                                 7.744473                            5.644057      -0.021705       2.057591                    0.999575      22.047670      61.436048       0.622906       0.474828      -1.019733       0.041704      -0.041704       0.000001       0.058979       0.105261       0.004009       0.004008       0.000000      -0.099926      -0.088607      -0.033516       0.122123             10.279992      11.887692      -7.218041       0.167704      11.887717       0.167711       7.064566           0.000002
          323              C       9.585489      14.374464       7.661497      -0.206216      41.175642 0.47106996E+03  0.11338653E+05                                10.530530                            7.313065       0.005099       1.959881                    0.999352      30.998841      91.203875       0.597703       0.425740      -1.054648       0.007829       0.007767       0.000805       0.011058       0.009950       0.012879      -0.014358       0.000717      -0.102632      -0.041807       0.014733       0.027073             14.407860       9.696149       1.589780      -5.027405       9.696384       5.027455      23.831046          -0.000055
          324              C      11.537489      16.326461       7.661497       0.011679      42.439403 0.41277321E+03  0.94913608E+04                                10.528794                            6.687281       0.016526       2.013169                    0.999236      26.538323      73.214186       0.655647       0.406274      -1.080698      -0.029348      -0.028926       0.000756       0.041214      -0.001651       0.006985      -0.007934      -0.000040       0.034629      -0.009467      -0.007398       0.016865             15.404175      16.848818      10.350247      -1.952497      16.849143       1.952488      12.514564           0.000347
          325              C      12.595668      17.384638       7.661497       0.598097      23.708266 0.25180635E+03  0.52160286E+04                                 7.748960                            5.647334      -0.015464       2.058591                    0.999555      22.061734      61.497641       0.622560       0.474954      -1.019597       0.041432       0.041511       0.001930       0.058681      -0.104742      -0.004622       0.003560      -0.000217      -0.100799      -0.087952      -0.033805       0.121757             10.285759      11.894499       7.222604      -0.167668      11.894884       0.167770       7.067894          -0.000002
          326              C      19.148531       4.781523       7.661497      -0.206216      41.175635 0.47106998E+03  0.11338654E+05                                10.530528                            7.313065       0.005099       1.959880                    0.999352      30.998845      91.203892       0.597703       0.425740      -1.054648      -0.007768      -0.007829      -0.000805       0.011058       0.009950      -0.014358       0.012879      -0.000717      -0.102632      -0.041807       0.014734       0.027073             14.407852       9.696386       1.589783       5.027442       9.696143      -5.027407      23.831026          -0.000007
          327              C      17.196531       2.829526       7.661497       0.011679      42.439409 0.41277325E+03  0.94913624E+04                                10.528796                            6.687282       0.016526       2.013169                    0.999236      26.538325      73.214199       0.655647       0.406274      -1.080698       0.028927       0.029347      -0.000756       0.041214      -0.001651      -0.007934       0.006985       0.000039       0.034629      -0.009467      -0.007398       0.016865             15.404176      16.849187      10.350250       1.952502      16.848781      -1.952482      12.514561           0.000336
          328              C      16.138385      20.927349       7.661497       0.598097      23.708267 0.25180636E+03  0.52160290E+04                                 7.748960                            5.647334      -0.015464       2.058591                    0.999555      22.061736      61.497646       0.622560       0.474954      -1.019597      -0.041510      -0.041432      -0.001928       0.058681      -0.104742       0.003559      -0.004623       0.000217      -0.100799      -0.087952      -0.033804       0.121757             10.285759      11.894909       7.222603       0.167794      11.894471      -0.167646       7.067896          -0.000002
          329              C       9.585473       4.781523       7.661497      -0.206786      41.218044 0.47170226E+03  0.11357744E+05                                10.541133                            7.321159      -0.000158       1.958552                    0.999380      31.008753      91.250257       0.596979       0.426111      -1.054412       0.007004      -0.007004       0.000000       0.009906      -0.011376       0.014353       0.014353      -0.000000      -0.102161      -0.042594       0.014191       0.028403             14.422778       9.704345      -1.588815      -5.033832       9.704351      -5.033820      23.859636          -0.000031
          330              C      11.537466       2.829526       7.661497       0.012434      42.452284 0.41286949E+03  0.94949939E+04                                10.533589                            6.690054       0.010007       2.011518                    0.999303      26.544238      73.257790       0.655159       0.406516      -1.080439      -0.028725       0.028724       0.000000       0.040623       0.000616       0.007398       0.007398      -0.000001       0.037331      -0.010397      -0.006838       0.017235             15.411658      16.859687     -10.358315      -1.952261      16.859721      -1.952238      12.515566           0.000341
          331              C      12.595674      20.927349       7.661497       0.596589      23.699978 0.25170250E+03  0.52127659E+04                                 7.743597                            5.643527      -0.013227       2.060210                    0.999515      22.056990      61.455753       0.623276       0.474509      -1.019949       0.040972      -0.040973       0.000001       0.057944       0.104853      -0.005170      -0.005171       0.000001      -0.097424      -0.088616      -0.032822       0.121438             10.278118      11.885379      -7.216233      -0.167609      11.885405      -0.167586       7.063571          -0.000002
          332              C      19.148548      14.374464       7.661497      -0.206767      41.176076 0.47122219E+03  0.11342370E+05                                10.529067                            7.313830      -0.002404       1.957901                    0.999376      30.998521      91.180482       0.597768       0.425692      -1.054758      -0.007040       0.007040      -0.000000       0.009956      -0.011128      -0.013294      -0.013294      -0.000000      -0.102985      -0.041729       0.013437       0.028292             14.403366       9.694379      -1.589502       5.025425       9.694387       5.025421      23.821334          -0.000031
          333              C      17.196555      16.326461       7.661497       0.015030      42.306485 0.41138208E+03  0.94510217E+04                                10.505784                            6.674654       0.019313       2.015016                    0.999265      26.494132      73.050620       0.656492       0.406110      -1.080850       0.029425      -0.029425       0.000000       0.041613       0.000768      -0.007957      -0.007957      -0.000000       0.039768      -0.011066      -0.007396       0.018463             15.366885      16.807955     -10.322133       1.947412      16.807982       1.947379      12.484719           0.000341
          334              C      16.138379      17.384638       7.661497       0.597140      23.691152 0.25158132E+03  0.52098518E+04                                 7.744468                            5.644058      -0.021700       2.057592                    0.999575      22.047660      61.435962       0.622907       0.474827      -1.019734      -0.041704       0.041704       0.000001       0.058979       0.105263       0.004008       0.004010       0.000001      -0.099920      -0.088610      -0.033513       0.122123             10.279970      11.887661      -7.218011       0.167718      11.887683       0.167697       7.064568          -0.000002
          335              C      19.148535      14.359510      22.984491      -0.206220      41.175896 0.47107304E+03  0.11338751E+05                                10.530581                            7.313095       0.005097       1.959879                    0.999352      30.998961      91.204444       0.597701       0.425741      -1.054647      -0.007830      -0.007768      -0.000805       0.011059       0.009952       0.012878      -0.014357       0.000717      -0.102631      -0.041806       0.014731       0.027075             14.407937       9.696205       1.589798      -5.027434       9.696436       5.027478      23.831169           0.000006
          336              C      17.196535      12.407513      22.984491       0.011681      42.439443 0.41277285E+03  0.94913535E+04                                10.528816                            6.687287       0.016512       2.013165                    0.999236      26.538302      73.214203       0.655645       0.406275      -1.080697       0.029347       0.028926      -0.000756       0.041213      -0.001654       0.006985      -0.007935      -0.000040       0.034630      -0.009466      -0.007401       0.016866             15.404232      16.848903      10.350324      -1.952485      16.849232       1.952490      12.514561           0.000448
          337              C      16.138356      11.349336      22.984491       0.598095      23.708254 0.25180596E+03  0.52160202E+04                                 7.748967                            5.647334      -0.015470       2.058590                    0.999555      22.061745      61.497735       0.622559       0.474955      -1.019597      -0.041432      -0.041510      -0.001928       0.058681      -0.104740      -0.004623       0.003559      -0.000218      -0.100806      -0.087950      -0.033807       0.121756             10.285783      11.894534       7.222636      -0.167652      11.894920       0.167785       7.067894           0.000001
          338              C       9.585493      23.952451      22.984491      -0.206220      41.175898 0.47107315E+03  0.11338754E+05                                10.530582                            7.313096       0.005096       1.959878                    0.999352      30.998968      91.204473       0.597701       0.425741      -1.054647       0.007769       0.007830       0.000805       0.011059       0.009952      -0.014358       0.012878      -0.000717      -0.102631      -0.041806       0.014731       0.027075             14.407932       9.696444       1.589801       5.027472       9.696198      -5.027433      23.831156          -0.000042
          339              C      11.537493      25.904448      22.984491       0.011681      42.439441 0.41277284E+03  0.94913531E+04                                10.528816                            6.687286       0.016512       2.013165                    0.999236      26.538302      73.214203       0.655645       0.406275      -1.080697      -0.028926      -0.029347       0.000756       0.041213      -0.001654      -0.007935       0.006986       0.000040       0.034630      -0.009466      -0.007401       0.016867             15.404230      16.849265      10.350323       1.952492      16.848866      -1.952483      12.514558           0.000459
          340              C      12.595639       7.806625      22.984491       0.598096      23.708249 0.25180591E+03  0.52160189E+04                                 7.748965                            5.647333      -0.015470       2.058590                    0.999555      22.061744      61.497731       0.622559       0.474955      -1.019597       0.041511       0.041432       0.001930       0.058681      -0.104740       0.003560      -0.004622       0.000217      -0.100805      -0.087950      -0.033807       0.121756             10.285780      11.894940       7.222632       0.167780      11.894505      -0.167659       7.067894           0.000001
          341              N       4.789002       8.290704      15.135441      -0.058335      25.099264 0.38846099E+03  0.87539522E+04                                 7.412137                            6.544029      -0.039100       2.040588                    0.999268      25.154461      67.588220       0.657469       0.413404      -1.081396      -0.000575       0.189613       0.000322       0.189614       0.000614      -0.001796      -0.002173       0.176959       0.180429      -0.118579       0.057283       0.061296              8.653714       7.148160      -0.000047      -0.000120      11.063607      -0.112225       7.749375          -0.000230
          342              N       4.789006      10.865270      15.135441      -0.058840      25.086557 0.38820845E+03  0.87446663E+04                                 7.399655                            6.533744      -0.029215       2.044185                    0.999241      25.131350      67.457481       0.659382       0.412373      -1.082340      -0.001945      -0.189616       0.001783       0.189634       0.001810       0.000203       0.001100       0.176304       0.179026      -0.118015       0.058300       0.059715              8.637017       7.137174      -0.000132      -0.000195      11.035319       0.112874       7.738556           0.000235
          343              N      22.657724      19.155974      30.458435      -0.058335      25.099270 0.38846100E+03  0.87539531E+04                                 7.412142                            6.544032      -0.039098       2.040588                    0.999268      25.154470      67.588265       0.657468       0.413404      -1.081396       0.189611      -0.000575       0.000322       0.189612       0.000615      -0.002173      -0.001796      -0.176956       0.180427      -0.118578       0.057282       0.061296              8.653722      11.063626      -0.000051      -0.112222       7.148163      -0.000116       7.749377          -0.000235
          344              N      25.232291      19.155974      30.458435      -0.058839      25.086530 0.38820794E+03  0.87446516E+04                                 7.399649                            6.533739      -0.029216       2.044186                    0.999241      25.131319      67.457375       0.659383       0.412373      -1.082340      -0.189615      -0.001945       0.001783       0.189633       0.001811       0.001100       0.000203      -0.176302       0.179026      -0.118014       0.058299       0.059715              8.637011      11.035319      -0.000139       0.112870       7.137165      -0.000193       7.738548           0.000230
          345              N      23.945022      20.443270      15.510547      -0.058335      25.099249 0.38846072E+03  0.87539444E+04                                 7.412133                            6.544026      -0.039100       2.040588                    0.999268      25.154447      67.588171       0.657469       0.413404      -1.081396       0.000575      -0.189613      -0.000322       0.189614       0.000614      -0.001796      -0.002173       0.176959       0.180430      -0.118579       0.057283       0.061296              8.653709       7.148155      -0.000046      -0.000120      11.063600      -0.112222       7.749372           0.000234
          346              N      23.945018      17.868704      15.510547      -0.058841      25.086594 0.38820917E+03  0.87446865E+04                                 7.399663                            6.533750      -0.029216       2.044185                    0.999241      25.131382      67.457585       0.659382       0.412373      -1.082340       0.001945       0.189617      -0.001783       0.189635       0.001810       0.000203       0.001100       0.176304       0.179027      -0.118015       0.058300       0.059716              8.637025       7.137180      -0.000131      -0.000194      11.035330       0.112869       7.738565          -0.000230
          347              N       3.501733       9.578000       0.187553      -0.058839      25.086563 0.38820855E+03  0.87446682E+04                                 7.399653                            6.533742      -0.029215       2.044186                    0.999241      25.131342      67.457435       0.659383       0.412373      -1.082340       0.189616       0.001945      -0.001783       0.189635       0.001811       0.001100       0.000203      -0.176304       0.179026      -0.118015       0.058300       0.059715              8.637015      11.035324      -0.000140       0.112875       7.137167      -0.000194       7.738555          -0.000235
          348              N       6.076300       9.578000       0.187553      -0.058335      25.099274 0.38846106E+03  0.87539544E+04                                 7.412141                            6.544031      -0.039099       2.040588                    0.999268      25.154469      67.588252       0.657468       0.413404      -1.081396      -0.189612       0.000575      -0.000322       0.189613       0.000615      -0.002173      -0.001796      -0.176958       0.180427      -0.118578       0.057283       0.061296              8.653720      11.063623      -0.000052      -0.112226       7.148160      -0.000117       7.749378           0.000229
          349              O      22.577641       5.964207      16.578254      -0.537398      39.103905 0.55932753E+03  0.13605369E+05                                 9.264684                            7.364884       0.162229       2.094759                    0.997761      27.874123      74.160153       0.692413       0.363661      -1.133174      -0.001823      -0.023035      -0.000730       0.023119       0.047260       0.029078      -0.041414       0.041185       0.028510      -0.083742       0.036734       0.047008             11.532522       9.701280       2.884032      -5.351690      11.620220      -3.994793      13.276066          -0.048697
          350              O      22.589738      22.907688      16.842422      -0.526274      38.636577 0.54332074E+03  0.13111229E+05                                 9.180962                            7.238795       0.176250       2.101802                    0.998174      27.596566      72.962733       0.701797       0.361666      -1.135529       0.000706       0.024274      -0.009100       0.025933      -0.034594       0.029625       0.045572       0.023272      -0.026863      -0.076016       0.034427       0.041590             11.686170       9.513492      -3.872339      -4.732022      13.696870       4.919840      11.848146           0.052442
          351              O      15.742014       8.214649      21.864687      -0.535427      32.057524 0.48480122E+03  0.11370761E+05                                 8.064292                            6.783731       0.372858       2.160321                    0.999079      27.441725      71.534497       0.733627       0.355963      -1.140019       0.004598      -0.005279       0.018903       0.020158       0.034486       0.038074      -0.039132       0.006587      -0.052118      -0.076413       0.032894       0.043519              9.594049      11.044053      -4.876796       1.731648      10.535165      -1.934700       7.202929           0.001244
          352              O       6.156364      13.191765      16.578254      -0.539043      39.120726 0.55968584E+03  0.13616496E+05                                 9.267804                            7.367729       0.159908       2.094059                    0.997757      27.878430      74.182287       0.692199       0.363709      -1.133117       0.000168       0.022155      -0.002318       0.022277       0.047167      -0.028076       0.041300       0.040883       0.029016      -0.083114       0.036494       0.046621             11.535538       9.704034       2.884125       5.352678      11.624093       3.994692      13.278485           0.048657
          353              O       6.144300      15.404283      16.842422      -0.526872      38.609380 0.54288790E+03  0.13097748E+05                                 9.175393                            7.234644       0.178113       2.102648                    0.998233      27.589486      72.927823       0.702205       0.361539      -1.135666       0.000051      -0.023258      -0.009496       0.025122      -0.035666      -0.028857      -0.045583       0.023722      -0.025645      -0.076221       0.033546       0.042675             11.678409       9.506101      -3.869506       4.726810      13.690664      -4.916070      11.838463          -0.052570
          354              O      12.991983      10.941314      21.864687      -0.535604      32.047646 0.48464314E+03  0.11365982E+05                                 8.062041                            6.782137       0.371825       2.160262                    0.999057      27.439460      71.522247       0.733802       0.355912      -1.140075      -0.005212       0.005010       0.018682       0.020032       0.033658      -0.038724       0.038805       0.007117      -0.051662      -0.076154       0.033204       0.042949              9.590864      11.040565      -4.874335      -1.730385      10.530977       1.933404       7.201051           0.001246
          355              O      10.753238      10.945354       1.255260      -0.538334      39.156962 0.56025262E+03  0.13634256E+05                                 9.274754                            7.372404       0.157463       2.092833                    0.997761      27.891855      74.238092       0.691820       0.363802      -1.133001      -0.022622       0.000710      -0.001995       0.022721      -0.046216      -0.040712      -0.028468      -0.042733       0.028233      -0.082450       0.035915       0.046535             11.545676      11.633079      -2.886575      -3.998710       9.711916       5.358866      13.292032          -0.048652
          356              O       8.540720      10.933286       1.519428      -0.527831      38.667003 0.54383664E+03  0.13126760E+05                                 9.185102                            7.241702       0.172276       2.100530                    0.998185      27.610708      73.008104       0.701735       0.361613      -1.135574       0.022367      -0.000699      -0.009838       0.024445       0.034694       0.044955      -0.030222      -0.025227      -0.024534      -0.076050       0.034933       0.041117             11.691811      13.703945       3.874211       4.921785       9.518016       4.734637      11.853474           0.052480
          357              O      13.003693      17.780977       6.541693      -0.536157      32.055411 0.48479182E+03  0.11369985E+05                                 8.061418                            6.781614       0.376836       2.161471                    0.999063      27.449267      71.542138       0.734107       0.355748      -1.140242      -0.005337      -0.006054       0.018542       0.020222      -0.034909      -0.037553      -0.038419      -0.006327      -0.052464      -0.075752       0.031515       0.044237              9.590124      10.530012       4.874241      -1.933831      11.039678      -1.730918       7.200681           0.000886
          358              O      17.980792       8.210644       1.255260      -0.538529      39.163937 0.56037823E+03  0.13637877E+05                                 9.274986                            7.372545       0.159214       2.093344                    0.997814      27.896003      74.247118       0.691920       0.363735      -1.133070       0.023011      -0.001373      -0.001429       0.023096      -0.046457       0.041474       0.028855      -0.039643       0.029339      -0.082922       0.037166       0.045756             11.546114      11.633066      -2.886932       3.998430       9.713056      -5.359498      13.292220           0.048686
          359              O       1.037310       8.222712       1.519428      -0.526574      38.604087 0.54280816E+03  0.13095485E+05                                 9.175007                            7.234689       0.178656       2.102721                    0.998119      27.586711      72.922122       0.702112       0.361597      -1.135608      -0.024052      -0.000978      -0.008985       0.025694       0.036482      -0.045799       0.028704      -0.023846      -0.027292      -0.076835       0.033041       0.043794             11.677300      13.689912       3.868583      -4.914933       9.505160      -4.726132      11.836827          -0.052455
          360              O      15.730362      20.531012       6.541693      -0.536290      32.062034 0.48489454E+03  0.11373372E+05                                 8.064206                            6.783697       0.379438       2.162372                    0.999070      27.445998      71.544390       0.733749       0.355891      -1.140090       0.004042       0.004737       0.017723       0.018786      -0.034350       0.037891       0.038862      -0.006568      -0.052488      -0.076004       0.032190       0.043814              9.593892      10.534995       4.876876       1.934578      11.043903       1.731573       7.202777           0.000886
          361              O      22.577672      22.769767      14.067734      -0.538329      39.156622 0.56024697E+03  0.13634081E+05                                 9.274697                            7.372363       0.157469       2.092837                    0.997761      27.891728      74.237603       0.691822       0.363802      -1.133002      -0.000710       0.022625       0.001995       0.022724      -0.046215      -0.028466      -0.040710       0.042731       0.028232      -0.082448       0.035914       0.046533             11.545596       9.711837      -2.886543       5.358809      11.633019      -3.998682      13.291933           0.048627
          362              O      22.589712       5.826286      13.803566      -0.527828      38.666923 0.54383561E+03  0.13126729E+05                                 9.185092                            7.241699       0.172268       2.100528                    0.998185      27.610675      73.008010       0.701734       0.361613      -1.135573       0.000699      -0.022370       0.009839       0.024448       0.034694      -0.030222       0.044955       0.025226      -0.024536      -0.076049       0.034933       0.041116             11.691792       9.518015       3.874209       4.734630      13.703913       4.921760      11.853448          -0.052503
          363              O      15.742046      20.519325       8.781301      -0.536167      32.055562 0.48479611E+03  0.11370103E+05                                 8.061403                            6.781616       0.376841       2.161469                    0.999063      27.449557      71.542796       0.734112       0.355745      -1.140245       0.006061       0.005344      -0.018536       0.020221      -0.034923      -0.038423      -0.037557       0.006328      -0.052439      -0.075764       0.031518       0.044247              9.590086      11.039636       4.874191      -1.730905      10.529945      -1.933813       7.200675           0.000966
          364              O       6.156370      15.542209      14.067734      -0.538530      39.164048 0.56038005E+03  0.13637932E+05                                 9.275001                            7.372556       0.159214       2.093343                    0.997814      27.896058      74.247294       0.691919       0.363735      -1.133070       0.001374      -0.023010       0.001428       0.023096      -0.046457       0.028856       0.041474       0.039642       0.029338      -0.082922       0.037166       0.045757             11.546136       9.713066      -2.886933      -5.359505      11.633094       3.998446      13.292249          -0.048708
          365              O       6.144298      13.329691      13.803566      -0.526573      38.604078 0.54280815E+03  0.13095485E+05                                 9.175007                            7.234690       0.178654       2.102721                    0.998119      27.586701      72.922103       0.702112       0.361597      -1.135608       0.000978       0.024051       0.008986       0.025694       0.036482       0.028704      -0.045800       0.023846      -0.027292      -0.076836       0.033041       0.043795             11.677301       9.505175       3.868590      -4.726143      13.689899      -4.914925      11.836831           0.052431
          366              O      12.992006      17.792660       8.781301      -0.536301      32.062239 0.48489991E+03  0.11373522E+05                                 8.064202                            6.783708       0.379440       2.162369                    0.999070      27.446303      71.545117       0.733753       0.355888      -1.140093      -0.004745      -0.004049      -0.017718       0.018783      -0.034364       0.038867       0.037895       0.006569      -0.052464      -0.076016       0.032192       0.043824              9.593868      11.043887       4.876835       1.731564      10.534940       1.934561       7.202779           0.000969
          367              O      10.753227      17.788620      29.390728      -0.539044      39.120749 0.55968631E+03  0.13616510E+05                                 9.267806                            7.367731       0.159909       2.094059                    0.997757      27.878439      74.182306       0.692199       0.363709      -1.133117      -0.022156      -0.000168       0.002318       0.022278       0.047167       0.041299      -0.028075      -0.040883       0.029016      -0.083114       0.036493       0.046621             11.535539      11.624108       2.884121       3.994698       9.704026       5.352670      13.278484          -0.048677
          368              O      27.696709      17.800688      29.126560      -0.526871      38.609268 0.54288581E+03  0.13097685E+05                                 9.175378                            7.234631       0.178113       2.102649                    0.998233      27.589435      72.927660       0.702206       0.361539      -1.135666       0.023259      -0.000050       0.009497       0.025123      -0.035666      -0.045583      -0.028856      -0.023722      -0.025645      -0.076220       0.033545       0.042675             11.678388      13.690630      -3.869509      -4.916055       9.506096       4.726808      11.838439           0.052546
          369              O      13.003666      10.952997      24.104295      -0.535610      32.048010 0.48465014E+03  0.11366187E+05                                 8.062099                            6.782185       0.371821       2.160259                    0.999057      27.439657      71.522897       0.733800       0.355912      -1.140075      -0.005014       0.005216      -0.018680       0.020032       0.033665       0.038806      -0.038726      -0.007117      -0.051654      -0.076159       0.033205       0.042955              9.590938      10.531044      -4.874378       1.933410      11.040676      -1.730396       7.201094           0.001210
          370              O      17.980790      20.523330      29.390728      -0.537400      39.104079 0.55933073E+03  0.13605467E+05                                 9.264711                            7.364906       0.162229       2.094757                    0.997761      27.874192      74.160403       0.692412       0.363661      -1.133174       0.023034       0.001824       0.000730       0.023118       0.047261      -0.041414       0.029080      -0.041186       0.028510      -0.083744       0.036734       0.047009             11.532558      11.620260       2.884037      -3.994809       9.701305      -5.351705      13.276108           0.048676
          371              O      20.193308      20.511262      29.126560      -0.526276      38.636718 0.54332285E+03  0.13111294E+05                                 9.180985                            7.238809       0.176250       2.101800                    0.998174      27.596628      72.962958       0.701796       0.361666      -1.135529      -0.024273      -0.000705       0.009099       0.025932      -0.034594       0.045572       0.029626      -0.023274      -0.026862      -0.076018       0.034428       0.041590             11.686202      13.696889      -3.872362       4.919851       9.513535      -4.732049      11.848184          -0.052469
          372              O      15.730327       8.202962      24.104295      -0.535433      32.057903 0.48480837E+03  0.11370971E+05                                 8.064353                            6.783780       0.372855       2.160318                    0.999079      27.441923      71.535159       0.733625       0.355963      -1.140019       0.005283      -0.004602      -0.018900       0.020157       0.034493      -0.039134       0.038076      -0.006587      -0.052109      -0.076419       0.032894       0.043525              9.594128      10.535239      -4.876844      -1.934707      11.044171       1.731661       7.202973           0.001210
          373              O       6.156383      22.769767      14.067734      -0.537398      39.103898 0.55932746E+03  0.13605368E+05                                 9.264683                            7.364884       0.162230       2.094759                    0.997761      27.874118      74.160142       0.692413       0.363661      -1.133174       0.001823       0.023035       0.000732       0.023119       0.047260       0.029079      -0.041414       0.041185       0.028509      -0.083743       0.036734       0.047009             11.532521       9.701276       2.884032      -5.351688      11.620221      -3.994791      13.276066           0.048674
          374              O       6.144286       5.826286      13.803566      -0.526275      38.636648 0.54332187E+03  0.13111263E+05                                 9.180975                            7.238803       0.176250       2.101801                    0.998174      27.596588      72.962820       0.701796       0.361666      -1.135529      -0.000706      -0.024274       0.009101       0.025933      -0.034594       0.029626       0.045572       0.023272      -0.026865      -0.076017       0.034427       0.041590             11.686188       9.513503      -3.872345      -4.732029      13.696895       4.919850      11.848165          -0.052465
          375              O      12.992010      20.519325       8.781301      -0.535428      32.057451 0.48480101E+03  0.11370749E+05                                 8.064256                            6.783715       0.372876       2.160327                    0.999079      27.441830      71.534643       0.733631       0.355961      -1.140021      -0.004606       0.005287      -0.018896       0.020155       0.034496       0.038077      -0.039135       0.006588      -0.052097      -0.076422       0.032896       0.043526              9.593985      11.043967      -4.876729       1.731633      10.535083      -1.934686       7.202905           0.000968
          376              O      22.577660      15.542209      14.067734      -0.539045      39.120808 0.55968734E+03  0.13616541E+05                                 9.267815                            7.367738       0.159910       2.094058                    0.997757      27.878469      74.182411       0.692199       0.363709      -1.133117      -0.000168      -0.022156       0.002319       0.022278       0.047167      -0.028077       0.041300       0.040883       0.029014      -0.083115       0.036494       0.046622             11.535550       9.704044       2.884126       5.352683      11.624108       3.994691      13.278498          -0.048677
          377              O      22.589724      13.329691      13.803566      -0.526871      38.609311 0.54288677E+03  0.13097714E+05                                 9.175383                            7.234637       0.178113       2.102649                    0.998233      27.589457      72.927729       0.702206       0.361539      -1.135666      -0.000050       0.023258       0.009499       0.025123      -0.035666      -0.028857      -0.045583       0.023722      -0.025647      -0.076222       0.033546       0.042676             11.678394       9.506085      -3.869502       4.726799      13.690655      -4.916063      11.838442           0.052544
          378              O      15.742041      17.792660       8.781301      -0.535605      32.047540 0.48464234E+03  0.11365952E+05                                 8.061997                            6.782114       0.371842       2.160268                    0.999057      27.439562      71.522359       0.733806       0.355910      -1.140077       0.005220      -0.005018      -0.018675       0.020030       0.033668      -0.038727       0.038808       0.007117      -0.051641      -0.076162       0.033207       0.042956              9.590789      11.040466      -4.874260      -1.730369      10.530880       1.933387       7.201021           0.000967
          379              O      17.980786      17.788620      29.390728      -0.538334      39.156999 0.56025313E+03  0.13634271E+05                                 9.274761                            7.372408       0.157461       2.092832                    0.997761      27.891863      74.238127       0.691819       0.363802      -1.133001       0.022622      -0.000710       0.001993       0.022721      -0.046216      -0.040711      -0.028467      -0.042732       0.028234      -0.082449       0.035915       0.046534             11.545688      11.633085      -2.886579      -3.998715       9.711928       5.358876      13.292051           0.048630
          380              O      20.193304      17.800688      29.126560      -0.527829      38.666984 0.54383621E+03  0.13126747E+05                                 9.185100                            7.241700       0.172276       2.100531                    0.998185      27.610694      73.008066       0.701735       0.361613      -1.135573      -0.022367       0.000699       0.009837       0.024445       0.034694       0.044955      -0.030221      -0.025228      -0.024532      -0.076049       0.034933       0.041116             11.691812      13.703941       3.874212       4.921787       9.518017       4.734640      11.853477          -0.052507
          381              O      15.730331      10.952997      24.104295      -0.536173      32.056095 0.48480494E+03  0.11370369E+05                                 8.061517                            6.781695       0.376819       2.161460                    0.999063      27.449667      71.543404       0.734104       0.355747      -1.140243       0.005340       0.006057      -0.018541       0.020223      -0.034920      -0.037556      -0.038422      -0.006328      -0.052453      -0.075762       0.031516       0.044246              9.590252      10.530162       4.874325      -1.933844      11.039840      -1.730929       7.200755           0.001209
          382              O      10.753232      20.523330      29.390728      -0.538529      39.163985 0.56037899E+03  0.13637900E+05                                 9.274992                            7.372549       0.159214       2.093343                    0.997814      27.896026      74.247181       0.691920       0.363735      -1.133070      -0.023011       0.001374       0.001426       0.023096      -0.046456       0.041473       0.028854      -0.039642       0.029339      -0.082921       0.037165       0.045756             11.546123      11.633071      -2.886934       3.998433       9.713067      -5.359505      13.292231          -0.048709
          383              O      27.696714      20.511262      29.126560      -0.526573      38.604029 0.54280711E+03  0.13095454E+05                                 9.175000                            7.234683       0.178654       2.102721                    0.998119      27.586681      72.922036       0.702112       0.361597      -1.135608       0.024052       0.000977       0.008984       0.025694       0.036482      -0.045799       0.028703      -0.023846      -0.027290      -0.076834       0.033040       0.043794             11.677293      13.689898       3.868583      -4.914932       9.505158      -4.726133      11.836822           0.052432
          384              O      13.003662       8.202962      24.104295      -0.536306      32.062679 0.48490698E+03  0.11373735E+05                                 8.064296                            6.783770       0.379419       2.162361                    0.999070      27.446391      71.545609       0.733747       0.355889      -1.140091      -0.004044      -0.004740      -0.017722       0.018786      -0.034361       0.037894       0.038865      -0.006569      -0.052476      -0.076014       0.032191       0.043823              9.594009      10.535130       4.876951       1.934591      11.044050       1.731583       7.202846           0.001211
          385              O       6.156352       5.964207      16.578254      -0.538329      39.156666 0.56024756E+03  0.13634099E+05                                 9.274706                            7.372368       0.157468       2.092837                    0.997761      27.891737      74.237646       0.691822       0.363802      -1.133001       0.000710      -0.022624      -0.001993       0.022723      -0.046215      -0.028466      -0.040710       0.042731       0.028233      -0.082447       0.035914       0.046533             11.545611       9.711850      -2.886548       5.358822      11.633028      -3.998689      13.291956          -0.048650
          386              O       6.144312      22.907688      16.842422      -0.527827      38.666884 0.54383489E+03  0.13126708E+05                                 9.185086                            7.241694       0.172268       2.100529                    0.998185      27.610656      73.007947       0.701734       0.361613      -1.135573      -0.000700       0.022370      -0.009838       0.024447       0.034693      -0.030221       0.044954       0.025225      -0.024533      -0.076048       0.034932       0.041116             11.691786       9.518011       3.874207       4.734630      13.703900       4.921759      11.853445           0.052480
          387              O      12.991978       8.214649      21.864687      -0.536166      32.055691 0.48479732E+03  0.11370145E+05                                 8.061450                            6.781641       0.376822       2.161463                    0.999063      27.449467      71.542723       0.734107       0.355747      -1.140243      -0.006053      -0.005336       0.018544       0.020223      -0.034913      -0.038420      -0.037554       0.006327      -0.052461      -0.075756       0.031515       0.044240              9.590165      11.039742       4.874270      -1.730921      10.530047      -1.933830       7.200707           0.001244
          388              O      22.577654      13.191765      16.578254      -0.538529      39.163960 0.56037846E+03  0.13637884E+05                                 9.274989                            7.372546       0.159212       2.093343                    0.997814      27.896019      74.247166       0.691920       0.363735      -1.133070      -0.001373       0.023010      -0.001427       0.023095      -0.046457       0.028855       0.041474       0.039642       0.029340      -0.082922       0.037166       0.045756             11.546121       9.713055      -2.886932      -5.359499      11.633076       3.998445      13.292231           0.048688
          389              O      22.589726      15.404283      16.842422      -0.526574      38.604143 0.54280922E+03  0.13095517E+05                                 9.175016                            7.234696       0.178654       2.102720                    0.998119      27.586731      72.922196       0.702111       0.361597      -1.135608      -0.000978      -0.024051      -0.008983       0.025693       0.036482       0.028703      -0.045799       0.023846      -0.027291      -0.076835       0.033041       0.043794             11.677314       9.505189       3.868594      -4.726153      13.689905      -4.914930      11.836848          -0.052456
          390              O      15.742018      10.941314      21.864687      -0.536299      32.062307 0.48490001E+03  0.11373530E+05                                 8.064238                            6.783724       0.379423       2.162364                    0.999070      27.446191      71.544954       0.733749       0.355890      -1.140091       0.004736       0.004040       0.017725       0.018786      -0.034354       0.038864       0.037892       0.006568      -0.052484      -0.076008       0.032190       0.043818              9.593933      11.043974       4.876902       1.731579      10.535022       1.934577       7.202803           0.001246
          391              O      17.980797      10.945354       1.255260      -0.539044      39.120696 0.55968548E+03  0.13616485E+05                                 9.267800                            7.367727       0.159909       2.094059                    0.997757      27.878415      74.182240       0.692199       0.363709      -1.133117       0.022157       0.000167      -0.002320       0.022278       0.047167       0.041300      -0.028076      -0.040883       0.029015      -0.083115       0.036493       0.046621             11.535529      11.624101       2.884118       3.994694       9.704015       5.352662      13.278470           0.048655
          392              O       1.037315      10.933286       1.519428      -0.526872      38.609321 0.54288681E+03  0.13097715E+05                                 9.175383                            7.234636       0.178114       2.102649                    0.998233      27.589466      72.927745       0.702206       0.361539      -1.135666      -0.023259       0.000050      -0.009498       0.025123      -0.035666      -0.045583      -0.028857      -0.023722      -0.025647      -0.076221       0.033546       0.042675             11.678393      13.690642      -3.869509      -4.916055       9.506098       4.726806      11.838441          -0.052569
          393              O      15.730358      17.780977       6.541693      -0.535594      32.047351 0.48463746E+03  0.11365816E+05                                 8.062005                            6.782108       0.371840       2.160270                    0.999057      27.439263      71.521663       0.733802       0.355913      -1.140074       0.005011      -0.005213       0.018681       0.020032       0.033654       0.038803      -0.038722      -0.007117      -0.051666      -0.076150       0.033204       0.042946              9.590817      10.530903      -4.874300       1.933397      11.040524      -1.730386       7.201023           0.000886
          394              O      10.753234       8.210644       1.255260      -0.537399      39.104075 0.55933068E+03  0.13605466E+05                                 9.264712                            7.364906       0.162231       2.094758                    0.997761      27.874187      74.160396       0.692411       0.363661      -1.133173      -0.023034      -0.001823      -0.000731       0.023118       0.047261      -0.041415       0.029080      -0.041186       0.028509      -0.083744       0.036734       0.047010             11.532558      11.620263       2.884037      -3.994810       9.701302      -5.351703      13.276109          -0.048699
          395              O       8.540716       8.222712       1.519428      -0.526277      38.636765 0.54332366E+03  0.13111318E+05                                 9.180993                            7.238815       0.176249       2.101800                    0.998174      27.596644      72.963017       0.701796       0.361666      -1.135529       0.024273       0.000705      -0.009101       0.025932      -0.034594       0.045572       0.029627      -0.023273      -0.026864      -0.076019       0.034429       0.041590             11.686213      13.696903      -3.872364       4.919855       9.513540      -4.732053      11.848196           0.052442
          396              O      13.003697      20.531012       6.541693      -0.535418      32.057267 0.48479607E+03  0.11370612E+05                                 8.064265                            6.783707       0.372873       2.160330                    0.999079      27.441532      71.533949       0.733626       0.355964      -1.140018      -0.005280       0.004599       0.018901       0.020157       0.034482      -0.039131       0.038073      -0.006587      -0.052121      -0.076410       0.032894       0.043516              9.594014      10.535108      -4.876772      -1.934696      11.044028       1.731651       7.202907           0.000885

******************************************************
Auxiliary information for the entire system
The total spin magnetic moment of the unit cell is   0.077504
The total net atomic charge of the unit cell is   -0.000003
Accuracy of reproducing the electrostatic potential in the unit cell:
  The inner radius (bohr) =    5.0000
  The outer radius (bohr) =   12.0000
  Valid grid points have density less than (e/(bohr^3)) =    0.0001
  The number of valid grid points were=      1547877
  The rms potential error without charges in kcal/mol is=      3.92936
  The rms potential error with partial charges in kcal/mol is=      0.64230
  The RRMSE value at monopole order=      0.16346
  The rms potential error with partial charges and cloud penetration in kcal/mol is=      0.64986
  The RRMSE value at monopole order with cloud penetration is=      0.16539
  The rms potential error with partial charges and atomic dipoles in kcal/mol is=      0.29749
  The RRMSE value at dipole order=      0.07571
  The rms potential error with partial charges, atomic dipoles and cloud penetration in kcal/mol is=      0.28605
  The RRMSE value at dipole order with cloud penetration=      0.07280

******************************************************
The electron densities and ab initio electrostatic potential were computed in VASP using the PBE functional and
projector augmented wave method. See the main text of the journal article for a description of computational details.
The atomic charges, dipoles, and quadrupoles were computed with the DDEC6 method as described in
(a) T. A. Manz and N. Gabaldon Limas, RSC Adv. 6 (2016) 47771-47801 DOI: 10.1039/c6ra04656h
(b) N. Gabaldon Limas and T. A. Manz, RSC Adv. 8 (2018) 2678-2707 DOI: 10.1039/c7ra11829e.
For each atom in the material, the electron cloud parameters were fit to the spherically averaged atom-in-material
electron density using radial positions for which this density was between 10^-4 and 10^-2 electrons per cubic bohr.
The polarizabilities, dispersion coefficients, and quantum Drude oscillator (QDO) parameters were fit using the MCLF method.
The magnetic structure of the system was optimized in VASP from the default ferromagnetic initial guess using spin polarization.
The atomic spin moments (ASMs) were computed on this optimized magnetic structure using the DDEC6 partition as inputs
to the method of T. A. Manz and D. S. Sholl, J. Chem. Theory Comput. 7 (2011) 4146-4164 DOI: 10.1021/ct200539n.
The RMSE and RRMSE were computed using a uniform grid with Ewald summation.
