# Supplementary material for: A collection of forcefield precursors for metal–organic frameworks
Source: RSC Adv. 2019 Nov 13;9(63):36492–507. doi: 10.1039/c9ra07327b (PMC9075174; doi:10.1039/c9ra07327b)
Supplement: RA-009-C9RA07327B-s4818 [file RA-009-C9RA07327B-s4818.xyz]

   44
jmolscript: load "" {1 1 1} spacegroup "x,y,z" unitcell [{      5.956500     0.000000     0.000000 }, {     -0.100994     7.370908     0.000000 }, {     -2.657919    -2.984043    12.556339 }]
Er     4.963622     0.374812     4.030459     2.004492
Er    -1.766137     4.013927     8.525126     2.002017
H      1.345155    -2.501268    11.836861     0.088490
H      1.951740     0.627064     0.537411     0.080508
H      1.791534     3.719196     5.453218     0.105718
H      2.356344     4.510207     3.390212     0.120986
H      1.378074     0.117623     7.113166     0.108607
H      0.687374     0.781839     9.206308     0.125503
H      2.181647     2.964265    11.731388     0.371661
H      1.003875     6.259789     1.307115     0.376684
H      3.062128     5.771404     6.438891     0.389479
H      4.236691     5.138698     3.062491     0.422898
H      0.036473     2.135926     6.178974     0.385099
H     -1.193484     1.451299     9.453668     0.421441
C      4.415027     0.111469     1.289536     0.574132
C      0.999183     4.172795    12.511136     0.062530
C      2.130723     7.126398     0.135608     0.066828
C     -1.172108     4.031049    11.293171     0.585964
C      3.808635     3.214676     5.420572     0.640356
C      2.654527     4.223999     5.438150     0.065133
C      2.708845     5.067080     4.142336     0.048619
C      1.995677    -1.038159     4.216419     0.621952
C     -0.622715    -0.463765     7.103121     0.632125
C      0.495753     0.588729     7.128234     0.065820
C      0.373515     1.360823     8.454183     0.043610
C      1.183211     2.632815     8.430326     0.623807
O      4.002388     1.163322     1.903541    -0.649097
O      5.223164     6.803020     1.775466    -0.638690
O      1.394544     2.911619    12.049063    -0.523158
O      1.793004     6.115086     1.025853    -0.524927
O     -0.727215    -2.407245    10.498355    -0.679854
O     -1.935919     3.164752    11.005631    -0.612171
O      3.901765     2.427823     4.463779    -0.610015
O     -1.315935     3.296590     6.372342    -0.651065
O      2.745592     5.009120     6.641048    -0.603513
O      4.078067     5.397520     3.856052    -0.577509
O      2.640437     0.072570     4.136058    -0.642012
O      0.666845     6.262124     4.324403    -0.624765
O      4.488562    -0.388592     6.172696    -0.639269
O     -0.660393    -1.298459     8.041079    -0.620311
O      0.389306     1.394300     5.959238    -0.596260
O     -0.997178     1.723146     8.672663    -0.575533
O      0.545982     3.719970     8.449161    -0.612627
O      2.434223     2.541224     8.393913    -0.653682

The following XYZ coordinates are in angstroms. Other properties are in atomic units.
The sperically averaged electron density of each atom fit to a function of the form exp(a - br)
eigen_1, eigen_2 and eigen_3 are the three eigenvalues of traceless quadrupole moment tensor
  atom number  atomic symbol              X              Y              Z     net charge C6 coefficient C8 coefficient C10 coefficient fluctuating dipole atomic polarizability isotropic forcefield polarizability              a              b squared Pearson coefficient          <r^3>          <r^4>         wp_QDO          m_QDO          q_QDO       dipole_x       dipole_y       dipole_z         dipole            Qxy            Qxz            Qyz     Q(x^2-y^2)  Q(3z^2 - R^2)        eigen_1        eigen_2        eigen_3 static polarizability      alpha(xx)      alpha(xy)      alpha(xz)      alpha(yy)      alpha(yz)      alpha(zz) atomic spin moment
            1             Er       4.963622       0.374812       4.030459       2.004492      96.085791 0.22369401E+04  0.70301506E+05                                13.791737                           12.774792       2.431186       2.522963                    0.999766      69.349267     156.134088       0.712379       0.273580      -1.331774      -0.004882       0.021822      -0.012080       0.025416       0.067755      -0.065330      -0.067741       0.025924      -0.302353      -0.135983      -0.017829       0.153812             14.777397      14.935631      -1.102268       1.264034      12.963230       1.443532      16.433330           0.000038
            2             Er      -1.766137       4.013927       8.525126       2.002017      98.370539 0.22727327E+04  0.71676413E+05                                14.006868                           12.868196       2.422129       2.523044                    0.999770      69.276216     156.000639       0.710821       0.273224      -1.332840       0.008262       0.025917       0.007618       0.028249      -0.056627      -0.083020       0.054487       0.033016      -0.259614      -0.129299      -0.015464       0.144763             15.096427      15.461372       1.186107       1.699165      13.214982      -0.443626      16.612928           0.000052
            3              H       1.345155      -2.501268      11.836861       0.088490       1.366952 0.11621825E+02  0.12446792E+03                                 2.000188                            1.963764      -0.994002       2.388438                    0.996711       3.797153      10.875560       0.459608       1.244329      -0.718456       0.007735       0.030421      -0.038078       0.049348       0.003131      -0.006938      -0.003741      -0.011612      -0.002668      -0.010422       0.000233       0.010189              2.003154       1.801326       0.126820      -0.105979       1.932398      -0.423772       2.275740           0.000027
            4              H       1.951740       0.627064       0.537411       0.080508       1.439236 0.12733178E+02  0.13955064E+03                                 2.070122                            2.055063      -1.165463       2.306335                    0.994692       3.932437      11.401862       0.449331       1.243784      -0.718375      -0.011143       0.041688       0.026847       0.050821      -0.006753      -0.006716       0.000885      -0.011963      -0.009360      -0.011638       0.000075       0.011563              2.054130       1.907798      -0.186194      -0.082247       2.223150       0.334300       2.031443           0.000024
            5              H       1.791534       3.719196       5.453218       0.105718       1.004614 0.76499667E+01  0.74676212E+02                                 1.696377                            1.644047      -0.892678       2.452866                    0.996483       3.600230      10.232791       0.473569       1.324953      -0.698941      -0.047644      -0.021967       0.004111       0.052625       0.006970      -0.001021       0.008281       0.009286       0.010770      -0.013754       0.004130       0.009624              1.728289       2.058231       0.413080      -0.095611       1.733215      -0.103237       1.393422           0.000047
            6              H       2.356344       4.510207       3.390212       0.120986       1.147878 0.93431938E+01  0.94996534E+02                                 1.807412                            1.784224      -0.908271       2.457061                    0.997158       3.465973       9.754500       0.471476       1.277716      -0.711871      -0.017584      -0.033132      -0.044659       0.058321       0.007982       0.000737       0.013089       0.016953       0.002878      -0.019421       0.004687       0.014734              1.805511       1.632675       0.112212       0.214188       1.802458       0.217499       1.981400           0.000044
            7              H       1.378074       0.117623       7.113166       0.108607       1.003279 0.76577078E+01  0.74775486E+02                                 1.697413                            1.647443      -0.910661       2.449520                    0.996156       3.574500      10.163404       0.471946       1.329087      -0.698352       0.048269      -0.020215      -0.005614       0.052632      -0.008554      -0.002147      -0.008364       0.008532       0.005777      -0.014683       0.004692       0.009991              1.727071       2.082326      -0.385148      -0.092600       1.700354       0.093781       1.398533           0.000047
            8              H       0.687374       0.781839       9.206308       0.125503       1.090688 0.86556708E+01  0.86083508E+02                                 1.729754                            1.704435      -0.736476       2.541601                    0.999142       3.320025       9.151580       0.489323       1.258610      -0.716690       0.016077      -0.032512       0.044011       0.057030      -0.008312       0.000627      -0.010194       0.015340       0.018105      -0.017901       0.004567       0.013333              1.728098       1.539555      -0.108093       0.172783       1.774875      -0.273210       1.869865           0.000047
            9              H       2.181647       2.964265      11.731388       0.371661       0.486650 0.29486908E+01  0.23209754E+02                                 1.132994                            1.089972      -1.327812       2.375947                    0.998459       2.550808       7.020225       0.515030       1.510889      -0.660931       0.022258      -0.005290      -0.007704       0.024140      -0.003887      -0.006772       0.010173      -0.014673      -0.029792      -0.015836      -0.002287       0.018124              1.147852       1.430570      -0.050651      -0.214464       0.940158       0.052018       1.072829           0.000015
           10              H       1.003875       6.259789       1.307115       0.376684       0.479686 0.28946278E+01  0.22812893E+02                                 1.148460                            1.100279      -1.331726       2.376248                    0.998340       2.596561       7.289408       0.495535       1.568354      -0.650950      -0.020560      -0.000958       0.009922       0.022849       0.002650      -0.007798      -0.014273      -0.005114       0.003971      -0.014173      -0.004260       0.018433              1.168757       1.462687      -0.021206      -0.218376       0.931722      -0.031529       1.111863           0.000014
           11              H       3.062128       5.771404       6.438891       0.389479       0.414107 0.25185425E+01  0.19422336E+02                                 1.097788                            1.072578      -1.305800       2.399625                    0.998523       2.629821       7.621505       0.463675       1.712932      -0.628490       0.000445       0.019625      -0.005050       0.020269      -0.002362      -0.002666       0.008248      -0.013654       0.023799      -0.011303      -0.003220       0.014523              1.115076       1.062673       0.162601       0.006913       1.322575       0.001353       0.959980           0.000017
           12              H       4.236691       5.138698       3.062491       0.422898       0.406373 0.24950512E+01  0.18923091E+02                                 1.045141                            1.040551      -1.211291       2.503427                    0.999935       2.152563       5.903728       0.496266       1.627342      -0.645782       0.008053      -0.018306      -0.030172       0.036198       0.000144      -0.003347       0.014453       0.013203       0.017961      -0.018378       0.003087       0.015292              1.045687       1.014994       0.007028      -0.125647       0.940379       0.005065       1.181688           0.000017
           13              H       0.036473       2.135926       6.178974       0.385099       0.422616 0.25804556E+01  0.20047774E+02                                 1.116841                            1.088402      -1.359541       2.370452                    0.997630       2.699241       7.886099       0.457955       1.721524      -0.626865      -0.001921       0.019011       0.006708       0.020250       0.002212      -0.002806      -0.007977      -0.013984       0.023891      -0.011479      -0.002864       0.014343              1.136678       1.094846      -0.179799       0.004399       1.342601      -0.002297       0.972586           0.000016
           14              H      -1.193484       1.451299       9.453668       0.421441       0.414098 0.25402375E+01  0.19273172E+02                                 1.043201                            1.037707      -1.197323       2.509956                    0.999949       2.115157       5.724979       0.507833       1.589668      -0.652246      -0.010071      -0.019896       0.030840       0.038058       0.000627      -0.004588      -0.015412       0.015159       0.023328      -0.020135       0.002472       0.017663              1.043426       1.025131      -0.003285      -0.128433       0.949308      -0.018266       1.155840           0.000023
           15              C       4.415027       0.111469       1.289536       0.574132      21.924904 0.26582297E+03  0.55955568E+04                                 7.256416                            5.813577      -0.097958       2.015259                    0.999536      22.944992      65.009331       0.610281       0.476788      -1.016048       0.028444       0.006783       0.033329       0.044339       0.049703      -0.082073      -0.051557       0.013982      -0.201303      -0.115409      -0.015103       0.130512              8.054283       7.636261      -1.327629       2.741898       6.120423       1.450054      10.406166           0.000017
           16              C       0.999183       4.172795      12.511136       0.062530      25.080697 0.37208091E+03  0.84062183E+04                                 7.509300                            6.429770      -0.175984       1.982101                    0.997917      25.906840      72.797593       0.650666       0.416663      -1.064996      -0.020425      -0.111679      -0.040492       0.120536      -0.015419      -0.027335      -0.000355      -0.070360      -0.152609      -0.064935       0.000828       0.064107              8.181852       8.988877      -0.075662       1.094549       5.713297       0.875783       9.843382          -0.000022
           17              C       2.130723       7.126398       0.135608       0.066828      25.621562 0.37217368E+03  0.84187685E+04                                 7.633382                            6.436902      -0.246834       1.958057                    0.997623      26.041932      73.505511       0.648580       0.417484      -1.063217       0.025937      -0.102359       0.082520       0.134014       0.000992      -0.031745      -0.030855      -0.056773      -0.128572      -0.067386       0.006519       0.060868              8.451477       8.938847       0.336228       0.748203       5.483147      -0.435167      10.932437          -0.000001
           18              C      -1.172108       4.031049      11.293171       0.585964      21.083034 0.25140590E+03  0.52270222E+04                                 7.098290                            5.675536      -0.092522       2.022210                    0.999612      22.712476      64.282857       0.613137       0.480474      -1.012502      -0.013332      -0.004353      -0.040031       0.042417      -0.068494      -0.078472       0.017526       0.028038      -0.241631      -0.117906      -0.017152       0.135058              7.913983       6.825970       1.920316       2.094116       5.965258      -0.446661      10.950720           0.000006
           19              C       3.808635       3.214676       5.420572       0.640356      20.280040 0.24149877E+03  0.49833069E+04                                 6.975891                            5.618979      -0.109426       2.034734                    0.999443      22.054254      62.696311       0.605442       0.490265      -1.004885       0.061578      -0.042902      -0.002328       0.075086       0.078813      -0.032237      -0.060040      -0.009574      -0.044166      -0.079642      -0.039449       0.119091              7.716591       7.063699      -2.336724       1.382455       8.769417       1.593922       7.316655           0.000070
           20              C       2.654527       4.223999       5.438150       0.065133      25.007444 0.39075437E+03  0.89433879E+04                                 7.576407                            6.657635      -0.181387       1.985294                    0.997277      26.011738      73.744436       0.629130       0.425371      -1.058727      -0.017323       0.111104       0.081315       0.138767       0.040981      -0.010314       0.043061      -0.020591       0.165065      -0.079261       0.003508       0.075753              8.245137       7.635099      -1.116243       0.043765       9.676704      -1.013068       7.423607          -0.000001
           21              C       2.708845       5.067080       4.142336       0.048619      25.044231 0.37696693E+03  0.85217327E+04                                 7.407413                            6.400716      -0.135860       1.992700                    0.997989      25.797864      71.885949       0.664808       0.407554      -1.073750       0.136790      -0.012137       0.013414       0.137981       0.055055      -0.009204       0.012500       0.136522      -0.018381      -0.087352      -0.003621       0.090973              8.120480       8.225628      -1.357253      -0.057893       8.979974      -1.539175       7.155838          -0.000000
           22              C       1.995677      -1.038159       4.216419       0.621952      21.675176 0.24895169E+03  0.51815730E+04                                 7.284623                            5.706935      -0.229566       1.987363                    0.999199      22.529041      64.537761       0.599843       0.490594      -1.003691      -0.046720       0.055982       0.004435       0.073050       0.013964       0.012538       0.006479      -0.022084       0.307524      -0.069481      -0.034370       0.103851              8.257347      11.964244      -0.849568      -0.325972       8.384493      -0.306623       4.423304           0.000051
           23              C      -0.622715      -0.463765       7.103121       0.632125      20.817169 0.24605406E+03  0.50995309E+04                                 7.081642                            5.658588      -0.115874       2.027823                    0.999295      22.239986      63.299706       0.605605       0.487997      -1.006357      -0.059798      -0.049867       0.001703       0.077881      -0.073921      -0.038529       0.060969       0.001478      -0.028095      -0.076656      -0.041204       0.117860              7.882438       7.010120       2.254061       1.521684       9.192333      -1.611257       7.444861           0.000064
           24              C       0.495753       0.588729       7.128234       0.065820      24.802914 0.38743666E+03  0.88563642E+04                                 7.545585                            6.636752      -0.215136       1.972846                    0.997420      26.067299      74.068409       0.628506       0.426326      -1.057203       0.015945       0.117003      -0.077351       0.141163      -0.044195      -0.013635      -0.041999      -0.020202       0.146014      -0.080661       0.010296       0.070366              8.203970       7.484011       1.033568      -0.045700       9.737263       0.897630       7.390637          -0.000004
           25              C       0.373515       1.360823       8.454183       0.043610      24.672930 0.37179616E+03  0.83644167E+04                                 7.312980                            6.345747       0.011865       2.043286                    0.998652      25.557204      70.727013       0.670322       0.406155      -1.076145      -0.134684      -0.012440      -0.017604       0.136399      -0.053993      -0.005979      -0.015312       0.136394      -0.003642      -0.089435       0.001840       0.087594              7.975602       8.027504       1.131429      -0.116472       8.971756       1.394791       6.927547          -0.000004
           26              C       1.183211       2.632815       8.430326       0.623807      21.521219 0.24455834E+03  0.50621679E+04                                 7.236154                            5.647320      -0.194518       2.003567                    0.999301      22.253170      63.352900       0.605088       0.489028      -1.005556       0.051938       0.053841      -0.002027       0.074837      -0.011482       0.000388      -0.004949      -0.016950       0.337020      -0.070461      -0.042036       0.112496              8.196136      11.817643       0.656747       0.000800       8.489191       0.439378       4.281575           0.000054
           27              O       4.002388       1.163322       1.903541      -0.649097      32.931067 0.55116510E+03  0.13302650E+05                                 7.969674                            7.157286       0.444524       2.153989                    0.998375      29.095316      76.075792       0.728121       0.348535      -1.150008      -0.055689       0.027562      -0.059014       0.085694      -0.003613      -0.099731       0.032269      -0.084608      -0.061582      -0.128328       0.036680       0.091648              8.338527       5.895006      -1.232983      -0.461096       9.297389       3.158057       9.823187           0.000048
           28              O       5.223164       6.803020       1.775466      -0.638690      37.396631 0.61478821E+03  0.15269015E+05                                 8.847558                            7.698469       0.347071       2.145969                    0.996381      28.751016      76.585548       0.682191       0.361505      -1.138061      -0.004962      -0.021670      -0.079514       0.082564      -0.011116      -0.011512      -0.091957       0.050467      -0.145291      -0.121171       0.050778       0.070393              9.446478      12.186254      -2.729269       1.755374       6.419050      -1.149754       9.734130          -0.000012
           29              O       1.394544       2.911619      12.049063      -0.523158      23.915379 0.40154758E+03  0.90326302E+04                                 6.591653                            6.191248       0.299107       2.171850                    0.998127      26.096078      67.786671       0.760638       0.357973      -1.132381      -0.040824       0.129054       0.069613       0.152209      -0.085124      -0.089086       0.094677      -0.013533      -0.268202      -0.149791      -0.040683       0.190474              6.684624       7.428654      -1.167870      -1.489626       6.134833       1.704026       6.490384          -0.000007
           30              O       1.793004       6.115086       1.025853      -0.524927      25.936900 0.42162249E+03  0.96186560E+04                                 7.058577                            6.404375       0.033459       2.090800                    0.995445      26.308125      69.244212       0.735960       0.364805      -1.124924       0.040849       0.105598      -0.107275       0.155972       0.043577      -0.102579      -0.118228       0.062089       0.039428      -0.140987      -0.041688       0.182675              7.406569       7.734237       0.625498      -1.885307       5.524257      -2.158105       8.961212          -0.000005
           31              O      -0.727215      -2.407245      10.498355      -0.679854      36.088566 0.58196616E+03  0.14242497E+05                                 8.515087                            7.369023       0.366224       2.123494                    0.998526      29.512065      77.778030       0.715261       0.349908      -1.148540       0.065175       0.028571       0.054635       0.089717      -0.014559      -0.080542      -0.050502      -0.050248      -0.010591      -0.109513       0.024838       0.084675              9.234520       5.987723       0.962181      -0.425069       8.531980      -3.638321      13.183858           0.000016
           32              O      -1.935919       3.164752      11.005631      -0.612171      31.819338 0.51940693E+03  0.12391853E+05                                 7.906545                            7.061633       0.486746       2.198798                    0.996148      28.032590      73.654034       0.713089       0.360026      -1.137007       0.017366      -0.016520       0.076417       0.080088       0.000105      -0.036298       0.063388       0.015211      -0.277609      -0.124555       0.048851       0.075703              8.233792       9.409894       2.732370       0.851732       7.013262       1.471272       8.278219          -0.000007
           33              O       3.901765       2.427823       4.463779      -0.610015      40.012240 0.59545032E+03  0.14682043E+05                                 9.292152                            7.603813       0.204383       2.108462                    0.995766      28.344954      75.415424       0.682208       0.364123      -1.135159      -0.052820       0.043240      -0.001783       0.068285       0.075076      -0.018697       0.006641      -0.055773       0.107207      -0.100646       0.037348       0.063298             10.373000       6.173281      -1.302628      -0.337442      14.943501       5.302320      10.002217           0.000026
           34              O      -1.315935       3.296590       6.372342      -0.651065      39.851791 0.69403109E+03  0.17778134E+05                                 9.293214                            8.247918      -0.020098       2.032079                    0.994718      29.134951      78.970121       0.650516       0.367571      -1.132662       0.029915      -0.023412      -0.074234       0.083389       0.047814       0.023190      -0.053968       0.035439      -0.018186      -0.088573       0.030349       0.058223              9.842472      10.621816      -1.627806       3.885106       8.016213       0.131182      10.889387           0.000008
           35              O       2.745592       5.009120       6.641048      -0.603513      30.295364 0.58628026E+03  0.14542912E+05                                 7.932797                            7.674664      -0.246895       1.960595                    0.997393      28.764258      79.278247       0.655413       0.376743      -1.114467      -0.048424      -0.071310      -0.135789       0.160837       0.047989      -0.002163       0.103250      -0.157737       0.085671      -0.116108      -0.040380       0.156488              8.101804       6.633809       0.627960       0.028529       9.687394       0.874101       7.984210           0.000028
           36              O       4.078067       5.397520       3.856052      -0.577509      31.444122 0.56304073E+03  0.13822150E+05                                 8.196837                            7.573577      -0.384522       1.938033                    0.995454      27.932200      76.517763       0.653096       0.382027      -1.110898      -0.112164      -0.067720       0.055890       0.142445       0.024047      -0.079648       0.041772       0.200444       0.044431      -0.131620      -0.010891       0.142511              8.666799      11.141738       1.644261      -1.910263       7.233697      -0.826385       7.624962           0.000016
           37              O       2.640437       0.072570       4.136058      -0.642012      40.369891 0.69942889E+03  0.17981118E+05                                 9.397022                            8.305349       0.046624       2.034512                    0.995867      29.875703      81.567459       0.644213       0.369831      -1.129042      -0.062639       0.022703       0.002680       0.066680       0.071057       0.005647      -0.013466      -0.103428       0.197074      -0.121394       0.049706       0.071688             10.053398      11.594096       3.838018      -0.375529      11.918437      -0.099099       6.647662          -0.000005
           38              O       0.666845       6.262124       4.324403      -0.624765      43.639870 0.62337385E+03  0.15544943E+05                                 9.869376                            7.789209       0.191243       2.106213                    0.994600      28.479561      76.158557       0.672971       0.364980      -1.134691       0.051183      -0.042000       0.013603       0.067592       0.030176       0.002304       0.014070       0.080322       0.189138      -0.082852       0.017771       0.065081             11.444394      21.010951      -1.334195      -0.586156       6.753611      -0.077410       6.568620           0.000011
           39              O       4.488562      -0.388592       6.172696      -0.639269      39.704513 0.68777945E+03  0.17594581E+05                                 9.301817                            8.239912      -0.072121       2.017314                    0.994344      29.076285      78.998968       0.646769       0.370192      -1.129598      -0.029559      -0.031326       0.069254       0.081555      -0.047823       0.018471       0.055424       0.041828      -0.013397      -0.088606       0.028049       0.060556              9.866639      10.732071       1.527658       3.934197       7.983294      -0.106964      10.884553           0.000013
           40              O      -0.660393      -1.298459       8.041079      -0.620311      42.517566 0.62190017E+03  0.15494006E+05                                 9.680132                            7.769461       0.190301       2.100588                    0.995512      28.615070      76.405116       0.675415       0.363992      -1.135827       0.051615       0.039433       0.002795       0.065014      -0.076884      -0.019439      -0.012695      -0.047595       0.127923      -0.105432       0.046139       0.059293             10.962665       6.279003       1.072172      -0.131514      15.824056      -5.917494      10.784935           0.000018
           41              O       0.389306       1.394300       5.959238      -0.596260      30.426542 0.58318443E+03  0.14456207E+05                                 7.970484                            7.659497      -0.268231       1.953939                    0.997306      28.737797      79.343411       0.654986       0.377247      -1.113384       0.047950      -0.070625       0.133969       0.158854      -0.054071      -0.000397      -0.100168      -0.150718       0.072774      -0.115226      -0.037886       0.153112              8.183923       6.649781      -0.677968       0.003923      10.040480      -0.956363       7.861507           0.000028
           42              O      -0.997178       1.723146       8.672663      -0.575533      31.259079 0.55223259E+03  0.13482053E+05                                 8.142181                            7.478129      -0.350980       1.948660                    0.996504      27.777047      75.713114       0.660658       0.379748      -1.113323       0.116690      -0.070881      -0.054358       0.146954      -0.027302      -0.070317      -0.045000       0.199779       0.032755      -0.132207      -0.002257       0.134464              8.630974      11.348785      -1.782486      -1.746126       7.394115       0.659921       7.150021           0.000019
           43              O       0.545982       3.719970       8.449161      -0.612627      38.996879 0.65647910E+03  0.16618392E+05                                 9.197555                            8.060140       0.049368       2.048146                    0.995616      29.127313      79.016964       0.651992       0.371104      -1.127617       0.062359       0.021784      -0.003941       0.066172      -0.069060       0.002353       0.007770      -0.094880       0.223464      -0.121194       0.045399       0.075795              9.871665      11.356506      -3.831941      -0.393071      11.729757       0.298773       6.528731          -0.000005
           44              O       2.434223       2.541224       8.393913      -0.653682      44.651154 0.63645415E+03  0.15934845E+05                                 9.974751                            7.824599       0.259399       2.116419                    0.995810      28.916914      77.183954       0.678168       0.360735      -1.139363      -0.055322      -0.046815      -0.016105       0.074240      -0.033531      -0.000952      -0.012374       0.098135       0.145624      -0.084800       0.034662       0.050139             11.576125      21.494500       1.246179       0.029440       6.873279       0.184017       6.360595           0.000004

******************************************************
Auxiliary information for the entire system
The total spin magnetic moment of the unit cell is   0.000849
The total net atomic charge of the unit cell is   0.000001
Accuracy of reproducing the electrostatic potential in the unit cell:
  The inner radius (bohr) =    5.0000
  The outer radius (bohr) =   12.0000
  Valid grid points have density less than (e/(bohr^3)) =    0.0001
  The number of valid grid points were=         3092
  The rms potential error without charges in kcal/mol is=      9.53042
  The rms potential error with partial charges in kcal/mol is=      0.79989
  The RRMSE value at monopole order=      0.08393
  The rms potential error with partial charges and cloud penetration in kcal/mol is=      0.81039
  The RRMSE value at monopole order with cloud penetration is=      0.08503
  The rms potential error with partial charges and atomic dipoles in kcal/mol is=      0.68495
  The RRMSE value at dipole order=      0.07187
  The rms potential error with partial charges, atomic dipoles and cloud penetration in kcal/mol is=      0.69665
  The RRMSE value at dipole order with cloud penetration=      0.07310

******************************************************
The electron densities and ab initio electrostatic potential were computed in VASP using the PBE functional and
projector augmented wave method. See the main text of the journal article for a description of computational details.
The atomic charges, dipoles, and quadrupoles were computed with the DDEC6 method as described in
(a) T. A. Manz and N. Gabaldon Limas, RSC Adv. 6 (2016) 47771-47801 DOI: 10.1039/c6ra04656h
(b) N. Gabaldon Limas and T. A. Manz, RSC Adv. 8 (2018) 2678-2707 DOI: 10.1039/c7ra11829e.
For each atom in the material, the electron cloud parameters were fit to the spherically averaged atom-in-material
electron density using radial positions for which this density was between 10^-4 and 10^-2 electrons per cubic bohr.
The polarizabilities, dispersion coefficients, and quantum Drude oscillator (QDO) parameters were fit using the MCLF method.
The magnetic structure of the system was optimized in VASP from the default ferromagnetic initial guess using spin polarization.
The atomic spin moments (ASMs) were computed on this optimized magnetic structure using the DDEC6 partition as inputs
to the method of T. A. Manz and D. S. Sholl, J. Chem. Theory Comput. 7 (2011) 4146-4164 DOI: 10.1021/ct200539n.
The RMSE and RRMSE were computed using a uniform grid with Ewald summation.
