# Supplementary material for: A collection of forcefield precursors for metal–organic frameworks
Source: RSC Adv. 2019 Nov 13;9(63):36492–507. doi: 10.1039/c9ra07327b (PMC9075174; doi:10.1039/c9ra07327b)
Supplement: RA-009-C9RA07327B-s4819 [file RA-009-C9RA07327B-s4819.xyz]

   84
jmolscript: load "" {1 1 1} spacegroup "x,y,z" unitcell [{      6.100800     0.000000     0.000000 }, {      0.000000     7.580200     0.000000 }, {      0.000000     0.000000    28.044000 }]
Pr     3.466597     6.836203    18.758351     2.026674
Pr     3.466597     0.743997     9.285649     2.026674
Pr     2.634203     4.534097     4.736351     2.026673
Pr     2.634203     3.046103    23.307649     2.026675
H      2.877137     4.079664    17.827571     0.427241
H      0.890107     3.539953    18.093989     0.115452
H      1.739338     4.754301    21.063848     0.380905
H      0.280027     2.812254    20.163636     0.113211
H      4.290693     6.398447    14.019196     0.131684
H      2.691673     6.390109    13.999565     0.142489
H      2.877137     3.500536    10.216429     0.427241
H      0.890107     4.040247     9.950011     0.115452
H      1.739338     2.825899     6.980152     0.380905
H      0.280027     4.767946     7.880364     0.113210
H      4.290693     1.181753    14.024804     0.131683
H      2.691673     1.190091    14.044435     0.142489
H      3.223663     7.290636     3.805571     0.427241
H      5.210693     0.250147     4.071989     0.115452
H      4.361462     6.615999     7.041848     0.380905
H      5.820773     0.977846     6.141636     0.113211
H      1.810107     4.971853    -0.002804     0.131684
H      3.409127     4.980191    -0.022435     0.142489
H      3.223663     0.289564    24.238429     0.427241
H      5.210693     7.330053    23.972011     0.115452
H      4.361462     0.964201    21.002152     0.380905
H      5.820773     6.602354    21.902364     0.113210
H      1.810107     2.608347     0.002804     0.131683
H      3.409127     2.600009     0.022435     0.142489
C      0.437427     5.386490    18.935309     0.619790
C      1.250664     4.093308    18.845568     0.049219
C      1.164643     3.278436    20.138396     0.053924
C      2.274378     2.222515    20.101939     0.618775
C      3.466475     6.897982    15.833642     0.661725
C      3.483557     6.883580    14.324875    -0.297979
C      0.437427     2.193710     9.108691     0.619791
C      1.250664     3.486892     9.198432     0.049219
C      1.164643     4.301763     7.905604     0.053924
C      2.274378     5.357685     7.942061     0.618775
C      3.466475     0.682218    12.210358     0.661725
C      3.483557     0.696620    13.719125    -0.297979
C      5.663373     5.983810     4.913309     0.619791
C      4.850136     7.276992     4.823568     0.049219
C      4.936157     0.511663     6.116396     0.053924
C      3.826422     1.567585     6.079939     0.618775
C      2.634325     4.472318     1.811642     0.661725
C      2.617243     4.486720     0.302875    -0.297980
C      5.663373     1.596390    23.130691     0.619790
C      4.850136     0.303208    23.220432     0.049219
C      4.936157     7.068536    21.927604     0.053924
C      3.826422     6.012615    21.964061     0.618775
C      2.634325     3.107882    26.232358     0.661725
C      2.617243     3.093480    27.741125    -0.297979
O      1.051778     6.473491    18.834350    -0.615538
O      5.291834     5.270513    19.095160    -0.638229
O      2.603821     4.454126    18.540169    -0.585447
O      1.296420     4.070567    21.305588    -0.589286
O      2.284750     1.409917    19.149565    -0.621870
O      3.105307     2.228579    21.049826    -0.644367
O      4.140613     6.032323    16.439393    -0.682809
O      2.763662     0.170554    16.450610    -0.665563
O      1.051778     1.106709     9.209650    -0.615538
O      5.291834     2.309687     8.948840    -0.638229
O      2.603821     3.126074     9.503831    -0.585447
O      1.296420     3.509633     6.738412    -0.589285
O      2.284750     6.170283     8.894435    -0.621870
O      3.105307     5.351621     6.994174    -0.644367
O      4.140613     1.547877    11.604607    -0.682809
O      2.763662     7.409645    11.593390    -0.665563
O      5.049022     4.896809     4.812350    -0.615538
O      0.808966     6.099787     5.073160    -0.638229
O      3.496979     6.916174     4.518169    -0.585447
O      4.804380     7.299733     7.283588    -0.589285
O      3.816050     2.380183     5.127565    -0.621870
O      2.995493     1.561521     7.027826    -0.644366
O      1.960187     5.337977     2.417393    -0.682809
O      3.337138     3.619546     2.428610    -0.665563
O      5.049022     2.683391    23.231650    -0.615538
O      0.808966     1.480413    22.970840    -0.638229
O      3.496979     0.664026    23.525831    -0.585447
O      4.804380     0.280467    20.760412    -0.589285
O      3.816050     5.200017    22.916435    -0.621871
O      2.995493     6.018679    21.016174    -0.644367
O      1.960187     2.242223    25.626607    -0.682809
O      3.337138     3.960654    25.615390    -0.665564

The following XYZ coordinates are in angstroms. Other properties are in atomic units.
The sperically averaged electron density of each atom fit to a function of the form exp(a - br)
eigen_1, eigen_2 and eigen_3 are the three eigenvalues of traceless quadrupole moment tensor
  atom number  atomic symbol              X              Y              Z     net charge C6 coefficient C8 coefficient C10 coefficient fluctuating dipole atomic polarizability isotropic forcefield polarizability              a              b squared Pearson coefficient          <r^3>          <r^4>         wp_QDO          m_QDO          q_QDO       dipole_x       dipole_y       dipole_z         dipole            Qxy            Qxz            Qyz     Q(x^2-y^2)  Q(3z^2 - R^2)        eigen_1        eigen_2        eigen_3 static polarizability      alpha(xx)      alpha(xy)      alpha(xz)      alpha(yy)      alpha(yz)      alpha(zz) atomic spin moment
            1             Pr       3.466597       6.836203      18.758351       2.026674     152.586903 0.41688213E+04  0.15379219E+06                                18.496195                           17.184389       2.809908       2.500627                    0.999696      89.466084     221.575225       0.625027       0.265636      -1.335393      -0.024407      -0.007019      -0.013631       0.028824       0.041617      -0.056487      -0.071526       0.032764      -0.344059      -0.149363       0.016033       0.133330             19.961076      20.169120      -1.245239       0.698253      17.991153       0.518521      21.722957           0.000065
            2             Pr       3.466597       0.743997       9.285649       2.026674     152.586984 0.41688241E+04  0.15379232E+06                                18.496203                           17.184395       2.809908       2.500627                    0.999696      89.466096     221.575280       0.625027       0.265636      -1.335393      -0.024408       0.007019       0.013631       0.028824      -0.041617       0.056487      -0.071526       0.032764      -0.344060      -0.149364       0.016033       0.133330             19.961085      20.169130       1.245240      -0.698253      17.991161       0.518520      21.722962           0.000063
            3             Pr       2.634203       4.534097       4.736351       2.026673     152.587020 0.41688254E+04  0.15379238E+06                                18.496206                           17.184398       2.809908       2.500627                    0.999696      89.466104     221.575313       0.625027       0.265636      -1.335393       0.024408       0.007019      -0.013631       0.028824       0.041617       0.056487       0.071526       0.032764      -0.344059      -0.149363       0.016033       0.133330             19.961088      20.169132      -1.245239      -0.698254      17.991163      -0.518521      21.722970           0.000054
            4             Pr       2.634203       3.046103      23.307649       2.026675     152.586763 0.41688163E+04  0.15379196E+06                                18.496182                           17.184376       2.809908       2.500627                    0.999696      89.466061     221.575119       0.625028       0.265635      -1.335393       0.024407      -0.007019       0.013631       0.028824      -0.041616      -0.056487       0.071526       0.032765      -0.344058      -0.149363       0.016033       0.133330             19.961062      20.169105       1.245238       0.698252      17.991140      -0.518520      21.722941           0.000066
            5              H       2.877137       4.079664      17.827571       0.427241       0.427391 0.26123418E+01  0.19889492E+02                                 1.054131                            1.043856      -1.213080       2.509023                    0.999881       2.061520       5.525833       0.514316       1.564164      -0.657191       0.014161      -0.019135      -0.028766       0.037339      -0.000194      -0.005970       0.015355       0.014690       0.016927      -0.019898       0.002715       0.017183              1.056724       1.053745      -0.027927      -0.149859       0.981722       0.061421       1.134704           0.000001
            6              H       0.890107       3.539953      18.093989       0.115452       1.198313 0.96482268E+01  0.97743011E+02                                 1.786838                            1.756063      -0.730518       2.533590                    0.999123       3.309720       8.950522       0.504434       1.198571      -0.731823      -0.018191      -0.030110      -0.044150       0.056451       0.008527       0.000906       0.005703       0.012679       0.028579      -0.016259       0.004123       0.012136              1.789854       1.655155       0.127077       0.213493       1.799236       0.287979       1.915172          -0.000003
            7              H       1.739338       4.754301      21.063848       0.380905       0.434237 0.26532625E+01  0.20779430E+02                                 1.140733                            1.105388      -1.393299       2.349822                    0.996951       2.765856       8.141478       0.452869       1.726953      -0.625705       0.003174       0.015437      -0.010402       0.018883      -0.001423      -0.003715       0.006379      -0.010243       0.025794      -0.010159      -0.002717       0.012876              1.170875       1.151473       0.237709       0.016583       1.367815       0.012072       0.993336          -0.000003
            8              H       0.280027       2.812254      20.163636       0.113211       1.031103 0.78746318E+01  0.77385607E+02                                 1.727074                            1.669190      -0.925833       2.444769                    0.996194       3.564376      10.146863       0.469747       1.326821      -0.699073      -0.048062      -0.019845       0.007018       0.052469       0.009204      -0.002580       0.008173       0.008160       0.007420      -0.015210       0.005173       0.010036              1.772064       2.170143       0.393022      -0.088083       1.737129      -0.093243       1.408921          -0.000008
            9              H       4.290693       6.398447      14.019196       0.131684       1.174035 0.93336078E+01  0.93574739E+02                                 1.738095                            1.705876      -0.820859       2.484924                    0.998999       3.299852       8.815569       0.522541       1.169167      -0.737959       0.023748      -0.004561      -0.005864       0.024883      -0.002524      -0.005114      -0.004161       0.008370      -0.005137      -0.008791       0.000992       0.007799              1.728319       1.901543      -0.302616      -0.205455       1.610105       0.079582       1.673308           0.000009
           10              H       2.691673       6.390109      13.999565       0.142489       1.150460 0.91048779E+01  0.90705117E+02                                 1.711489                            1.681718      -0.822656       2.486629                    0.999177       3.271252       8.707754       0.527819       1.164832      -0.738743      -0.023659      -0.004151      -0.012545       0.027099       0.005039       0.001708      -0.002901       0.003612      -0.024950      -0.009652       0.000136       0.009516              1.703404       1.841392       0.292923       0.218803       1.591770       0.085988       1.677050           0.000010
           11              H       2.877137       3.500536      10.216429       0.427241       0.427391 0.26123421E+01  0.19889493E+02                                 1.054131                            1.043856      -1.213080       2.509023                    0.999881       2.061520       5.525832       0.514316       1.564164      -0.657191       0.014161       0.019135       0.028766       0.037339       0.000194       0.005970       0.015355       0.014690       0.016927      -0.019898       0.002715       0.017183              1.056724       1.053745       0.027927       0.149859       0.981722       0.061421       1.134704           0.000001
           12              H       0.890107       4.040247       9.950011       0.115452       1.198314 0.96482403E+01  0.97743188E+02                                 1.786839                            1.756064      -0.730519       2.533589                    0.999123       3.309722       8.950531       0.504433       1.198571      -0.731823      -0.018191       0.030110       0.044150       0.056451      -0.008527      -0.000906       0.005703       0.012679       0.028578      -0.016259       0.004123       0.012136              1.789856       1.655156      -0.127077      -0.213493       1.799238       0.287979       1.915174          -0.000003
           13              H       1.739338       2.825899       6.980152       0.380905       0.434237 0.26532632E+01  0.20779435E+02                                 1.140733                            1.105388      -1.393298       2.349822                    0.996951       2.765856       8.141477       0.452869       1.726952      -0.625705       0.003174      -0.015437       0.010402       0.018883       0.001423       0.003715       0.006379      -0.010243       0.025794      -0.010159      -0.002717       0.012876              1.170875       1.151473      -0.237709      -0.016583       1.367815       0.012072       0.993336          -0.000003
           14              H       0.280027       4.767946       7.880364       0.113210       1.031103 0.78746326E+01  0.77385620E+02                                 1.727075                            1.669191      -0.925833       2.444769                    0.996194       3.564376      10.146865       0.469746       1.326822      -0.699073      -0.048062       0.019845      -0.007018       0.052469      -0.009204       0.002580       0.008173       0.008160       0.007420      -0.015210       0.005173       0.010036              1.772065       2.170143      -0.393023       0.088083       1.737130      -0.093243       1.408922          -0.000008
           15              H       4.290693       1.181753      14.024804       0.131683       1.174037 0.93336259E+01  0.93574966E+02                                 1.738097                            1.705877      -0.820860       2.484923                    0.998999       3.299855       8.815579       0.522541       1.169167      -0.737959       0.023748       0.004561       0.005864       0.024883       0.002524       0.005114      -0.004161       0.008370      -0.005137      -0.008791       0.000992       0.007799              1.728320       1.901545       0.302616       0.205456       1.610106       0.079582       1.673310           0.000009
           16              H       2.691673       1.190091      14.044435       0.142489       1.150461 0.91048939E+01  0.90705321E+02                                 1.711491                            1.681719      -0.822657       2.486629                    0.999177       3.271254       8.707763       0.527819       1.164833      -0.738743      -0.023659       0.004151       0.012545       0.027099      -0.005039      -0.001708      -0.002901       0.003612      -0.024950      -0.009652       0.000136       0.009516              1.703406       1.841395      -0.292924      -0.218803       1.591772       0.085988       1.677051           0.000010
           17              H       3.223663       7.290636       3.805571       0.427241       0.427391 0.26123394E+01  0.19889470E+02                                 1.054131                            1.043856      -1.213080       2.509023                    0.999881       2.061519       5.525830       0.514316       1.564165      -0.657191      -0.014161       0.019135      -0.028766       0.037339      -0.000194       0.005970      -0.015355       0.014690       0.016927      -0.019898       0.002715       0.017183              1.056723       1.053744      -0.027927       0.149859       0.981722      -0.061421       1.134704           0.000001
           18              H       5.210693       0.250147       4.071989       0.115452       1.198314 0.96482346E+01  0.97743107E+02                                 1.786838                            1.756063      -0.730519       2.533590                    0.999123       3.309722       8.950527       0.504434       1.198570      -0.731823       0.018191       0.030110      -0.044150       0.056451       0.008527      -0.000906      -0.005703       0.012679       0.028579      -0.016259       0.004123       0.012136              1.789855       1.655155       0.127077      -0.213493       1.799236      -0.287979       1.915172          -0.000003
           19              H       4.361462       6.615999       7.041848       0.380905       0.434237 0.26532625E+01  0.20779430E+02                                 1.140733                            1.105388      -1.393298       2.349822                    0.996951       2.765856       8.141478       0.452869       1.726953      -0.625705      -0.003174      -0.015437      -0.010402       0.018883      -0.001423       0.003715      -0.006379      -0.010243       0.025794      -0.010159      -0.002717       0.012876              1.170875       1.151473       0.237709      -0.016583       1.367815      -0.012072       0.993336          -0.000003
           20              H       5.820773       0.977846       6.141636       0.113211       1.031103 0.78746302E+01  0.77385592E+02                                 1.727074                            1.669190      -0.925833       2.444769                    0.996194       3.564375      10.146862       0.469746       1.326822      -0.699073       0.048062       0.019845       0.007018       0.052469       0.009204       0.002580      -0.008173       0.008160       0.007420      -0.015210       0.005173       0.010036              1.772064       2.170142       0.393022       0.088083       1.737130       0.093243       1.408921          -0.000008
           21              H       1.810107       4.971853      -0.002804       0.131684       1.174037 0.93336219E+01  0.93574919E+02                                 1.738096                            1.705877      -0.820860       2.484923                    0.998999       3.299855       8.815580       0.522541       1.169167      -0.737959      -0.023748       0.004561      -0.005864       0.024883      -0.002524       0.005114       0.004161       0.008370      -0.005137      -0.008791       0.000992       0.007799              1.728320       1.901544      -0.302616       0.205456       1.610106      -0.079582       1.673310           0.000009
           22              H       3.409127       4.980191      -0.022435       0.142489       1.150461 0.91048925E+01  0.90705309E+02                                 1.711492                            1.681720      -0.822657       2.486629                    0.999177       3.271254       8.707765       0.527818       1.164833      -0.738743       0.023659       0.004151      -0.012545       0.027099       0.005039      -0.001708       0.002901       0.003612      -0.024950      -0.009652       0.000136       0.009516              1.703406       1.841395       0.292924      -0.218803       1.591772      -0.085988       1.677052           0.000010
           23              H       3.223663       0.289564      24.238429       0.427241       0.427391 0.26123394E+01  0.19889470E+02                                 1.054131                            1.043856      -1.213080       2.509023                    0.999881       2.061519       5.525830       0.514316       1.564165      -0.657191      -0.014161      -0.019135       0.028766       0.037339       0.000194      -0.005970      -0.015355       0.014690       0.016927      -0.019898       0.002715       0.017183              1.056723       1.053744       0.027927      -0.149859       0.981722      -0.061421       1.134704           0.000001
           24              H       5.210693       7.330053      23.972011       0.115452       1.198314 0.96482330E+01  0.97743097E+02                                 1.786839                            1.756064      -0.730518       2.533590                    0.999123       3.309721       8.950528       0.504433       1.198572      -0.731823       0.018191      -0.030110       0.044150       0.056451      -0.008527       0.000906      -0.005703       0.012679       0.028578      -0.016259       0.004123       0.012136              1.789855       1.655156      -0.127077       0.213493       1.799237      -0.287979       1.915173          -0.000003
           25              H       4.361462       0.964201      21.002152       0.380905       0.434237 0.26532625E+01  0.20779430E+02                                 1.140733                            1.105388      -1.393299       2.349822                    0.996951       2.765856       8.141478       0.452869       1.726953      -0.625705      -0.003174       0.015437       0.010402       0.018883       0.001423      -0.003715      -0.006379      -0.010243       0.025794      -0.010159      -0.002717       0.012876              1.170875       1.151473      -0.237709       0.016583       1.367815      -0.012072       0.993336          -0.000003
           26              H       5.820773       6.602354      21.902364       0.113210       1.031103 0.78746304E+01  0.77385592E+02                                 1.727074                            1.669190      -0.925833       2.444769                    0.996194       3.564376      10.146864       0.469746       1.326822      -0.699073       0.048062      -0.019845      -0.007018       0.052469      -0.009204      -0.002580      -0.008173       0.008160       0.007420      -0.015210       0.005173       0.010036              1.772064       2.170143      -0.393022      -0.088083       1.737129       0.093243       1.408921          -0.000008
           27              H       1.810107       2.608347       0.002804       0.131683       1.174037 0.93336218E+01  0.93574915E+02                                 1.738097                            1.705877      -0.820860       2.484923                    0.998999       3.299855       8.815579       0.522541       1.169167      -0.737959      -0.023748      -0.004561       0.005864       0.024883       0.002524      -0.005114       0.004161       0.008370      -0.005137      -0.008791       0.000992       0.007799              1.728320       1.901545       0.302616      -0.205456       1.610106      -0.079582       1.673310           0.000009
           28              H       3.409127       2.600009       0.022435       0.142489       1.150462 0.91049050E+01  0.90705462E+02                                 1.711493                            1.681721      -0.822658       2.486628                    0.999177       3.271256       8.707771       0.527818       1.164833      -0.738743       0.023659      -0.004151       0.012545       0.027099      -0.005039       0.001708       0.002901       0.003612      -0.024950      -0.009652       0.000136       0.009515              1.703407       1.841396      -0.292924       0.218804       1.591773      -0.085988       1.677053           0.000010
           29              C       0.437427       5.386490      18.935309       0.619790      22.091688 0.24609143E+03  0.50881406E+04                                 7.316441                            5.632309      -0.071265       2.045264                    0.999451      22.077718      62.267503       0.612824       0.483401      -1.011190      -0.048242       0.056460      -0.001012       0.074270       0.006299       0.017601       0.005007      -0.005399       0.374163      -0.069999      -0.056507       0.126506              8.475354      12.091986      -0.665694      -0.426495       9.146645      -0.376858       4.187432          -0.000003
           30              C       1.250664       4.093308      18.845568       0.049219      24.923597 0.37026909E+03  0.83079046E+04                                 7.322985                            6.299851       0.027028       2.042434                    0.998723      25.534107      70.193292       0.679137       0.401952      -1.080712       0.135341      -0.010156       0.008460       0.135985       0.056224      -0.006855       0.006785       0.129137       0.012361      -0.088506       0.004743       0.083763              8.100984       8.404858      -1.262789      -0.228476       9.158630      -1.194286       6.739464          -0.000002
           31              C       1.164643       3.278436      20.138396       0.053924      25.129456 0.38733295E+03  0.88569523E+04                                 7.614524                            6.630693      -0.211356       1.971324                    0.997453      26.241877      74.674682       0.629277       0.425662      -1.057191      -0.016251       0.109656       0.082686       0.138295       0.040704      -0.008896       0.039767      -0.017591       0.153759      -0.075749       0.005294       0.070455              8.420338       7.873620      -1.228242       0.098276      10.238062      -0.775821       7.149331          -0.000010
           32              C       2.274378       2.222515      20.101939       0.618775      20.916417 0.24999614E+03  0.52006500E+04                                 7.104409                            5.697974      -0.104238       2.027091                    0.999351      22.440524      63.941438       0.604565       0.487011      -1.007100       0.057215      -0.048977      -0.000291       0.075316       0.075297      -0.037007      -0.058166       0.005509      -0.042017      -0.076108      -0.040894       0.117002              7.957019       7.306821      -2.584440       1.464163       9.347248       1.397669       7.216987          -0.000007
           33              C       3.466475       6.897982      15.833642       0.661725      21.884903 0.24223184E+03  0.49596219E+04                                 7.215479                            5.504576      -0.004465       2.059492                    0.999731      21.549384      59.341527       0.637736       0.469081      -1.024771       0.001979      -0.000872       0.013834       0.014002       0.068355      -0.002157      -0.009845       0.042877      -0.266338      -0.089766      -0.026541       0.116307              8.481636       5.335435      -1.814161       0.047747       6.294936      -1.235415      13.814538           0.000006
           34              C       3.483557       6.883580      14.324875      -0.297979      30.468006 0.44251747E+03  0.10443034E+05                                 8.480328                            6.920415      -0.059020       1.968417                    0.998593      29.915967      85.986560       0.639506       0.405850      -1.071750      -0.003412       0.104254      -0.034920       0.110000      -0.009195       0.001683      -0.040634      -0.013033      -0.089982      -0.052494       0.006524       0.045970              9.910338       6.135515      -0.101377       0.042643       7.791970      -2.614697      15.803528           0.000016
           35              C       0.437427       2.193710       9.108691       0.619791      22.091690 0.24609145E+03  0.50881413E+04                                 7.316442                            5.632309      -0.071266       2.045264                    0.999451      22.077720      62.267512       0.612824       0.483401      -1.011190      -0.048242      -0.056460       0.001012       0.074270      -0.006299      -0.017601       0.005007      -0.005399       0.374163      -0.069999      -0.056507       0.126506              8.475355      12.091987       0.665695       0.426495       9.146646      -0.376858       4.187432          -0.000003
           36              C       1.250664       3.486892       9.198432       0.049219      24.923598 0.37026906E+03  0.83079043E+04                                 7.322985                            6.299851       0.027027       2.042434                    0.998723      25.534112      70.193316       0.679137       0.401952      -1.080712       0.135341       0.010156      -0.008460       0.135985      -0.056224       0.006855       0.006785       0.129137       0.012360      -0.088506       0.004743       0.083763              8.100984       8.404858       1.262789       0.228476       9.158629      -1.194286       6.739466          -0.000002
           37              C       1.164643       4.301763       7.905604       0.053924      25.129458 0.38733302E+03  0.88569544E+04                                 7.614524                            6.630693      -0.211356       1.971324                    0.997453      26.241879      74.674689       0.629277       0.425662      -1.057191      -0.016251      -0.109656      -0.082686       0.138295      -0.040704       0.008896       0.039767      -0.017591       0.153759      -0.075749       0.005294       0.070455              8.420337       7.873614       1.228238      -0.098276      10.238061      -0.775822       7.149336          -0.000010
           38              C       2.274378       5.357685       7.942061       0.618775      20.916419 0.24999622E+03  0.52006518E+04                                 7.104409                            5.697975      -0.104238       2.027091                    0.999351      22.440524      63.941435       0.604565       0.487011      -1.007100       0.057215       0.048977       0.000291       0.075315      -0.075297       0.037007      -0.058166       0.005509      -0.042017      -0.076108      -0.040894       0.117002              7.957019       7.306819       2.584438      -1.464163       9.347249       1.397669       7.216988          -0.000007
           39              C       3.466475       0.682218      12.210358       0.661725      21.884912 0.24223198E+03  0.49596255E+04                                 7.215481                            5.504578      -0.004465       2.059492                    0.999731      21.549385      59.341533       0.637736       0.469081      -1.024771       0.001979       0.000872      -0.013834       0.014002      -0.068355       0.002157      -0.009845       0.042876      -0.266338      -0.089766      -0.026541       0.116307              8.481639       5.335436       1.814162      -0.047748       6.294939      -1.235415      13.814542           0.000007
           40              C       3.483557       0.696620      13.719125      -0.297979      30.467985 0.44251713E+03  0.10443024E+05                                 8.480324                            6.920412      -0.059021       1.968416                    0.998593      29.915960      85.986539       0.639506       0.405850      -1.071750      -0.003412      -0.104254       0.034920       0.110000       0.009195      -0.001683      -0.040634      -0.013033      -0.089982      -0.052494       0.006523       0.045970              9.910333       6.135514       0.101377      -0.042643       7.791966      -2.614694      15.803517           0.000015
           41              C       5.663373       5.983810       4.913309       0.619791      22.091689 0.24609144E+03  0.50881410E+04                                 7.316441                            5.632308      -0.071265       2.045264                    0.999451      22.077718      62.267501       0.612824       0.483401      -1.011190       0.048242      -0.056460      -0.001012       0.074270       0.006299      -0.017601      -0.005007      -0.005399       0.374163      -0.069999      -0.056507       0.126506              8.475354      12.091986      -0.665694       0.426495       9.146644       0.376858       4.187432          -0.000003
           42              C       4.850136       7.276992       4.823568       0.049219      24.923594 0.37026901E+03  0.83079026E+04                                 7.322984                            6.299851       0.027028       2.042434                    0.998723      25.534108      70.193295       0.679137       0.401952      -1.080712      -0.135341       0.010156       0.008460       0.135985       0.056224       0.006855      -0.006785       0.129137       0.012361      -0.088506       0.004743       0.083763              8.100983       8.404856      -1.262788       0.228476       9.158627       1.194286       6.739465          -0.000002
           43              C       4.936157       0.511663       6.116396       0.053924      25.129456 0.38733299E+03  0.88569533E+04                                 7.614524                            6.630693      -0.211356       1.971324                    0.997453      26.241877      74.674681       0.629277       0.425662      -1.057191       0.016251      -0.109656       0.082686       0.138295       0.040704       0.008896      -0.039767      -0.017591       0.153759      -0.075749       0.005294       0.070455              8.420337       7.873613      -1.228238      -0.098276      10.238061       0.775822       7.149336          -0.000010
           44              C       3.826422       1.567585       6.079939       0.618775      20.916418 0.24999621E+03  0.52006516E+04                                 7.104409                            5.697975      -0.104238       2.027091                    0.999351      22.440523      63.941431       0.604565       0.487011      -1.007100      -0.057215       0.048977      -0.000291       0.075315       0.075297       0.037007       0.058166       0.005509      -0.042017      -0.076108      -0.040894       0.117002              7.957018       7.306818      -2.584438      -1.464163       9.347249      -1.397669       7.216988          -0.000007
           45              C       2.634325       4.472318       1.811642       0.661725      21.884901 0.24223180E+03  0.49596210E+04                                 7.215479                            5.504576      -0.004465       2.059492                    0.999731      21.549383      59.341525       0.637736       0.469081      -1.024771      -0.001979       0.000872       0.013834       0.014002       0.068355       0.002157       0.009845       0.042876      -0.266338      -0.089766      -0.026541       0.116307              8.481636       5.335435      -1.814161      -0.047747       6.294935       1.235415      13.814538           0.000006
           46              C       2.617243       4.486720       0.302875      -0.297980      30.468013 0.44251759E+03  0.10443038E+05                                 8.480331                            6.920417      -0.059021       1.968416                    0.998593      29.915977      85.986613       0.639506       0.405850      -1.071749       0.003412      -0.104255      -0.034920       0.110000      -0.009195      -0.001683       0.040634      -0.013033      -0.089982      -0.052494       0.006524       0.045970              9.910341       6.135518      -0.101377      -0.042643       7.791973       2.614698      15.803533           0.000015
           47              C       5.663373       1.596390      23.130691       0.619790      22.091690 0.24609145E+03  0.50881412E+04                                 7.316442                            5.632309      -0.071265       2.045264                    0.999451      22.077720      62.267512       0.612824       0.483401      -1.011190       0.048242       0.056460       0.001012       0.074270      -0.006299       0.017601      -0.005007      -0.005399       0.374163      -0.069999      -0.056507       0.126506              8.475355      12.091987       0.665695      -0.426495       9.146646       0.376858       4.187432          -0.000003
           48              C       4.850136       0.303208      23.220432       0.049219      24.923596 0.37026907E+03  0.83079044E+04                                 7.322985                            6.299851       0.027028       2.042434                    0.998723      25.534108      70.193299       0.679137       0.401952      -1.080712      -0.135341      -0.010156      -0.008460       0.135985      -0.056224      -0.006855      -0.006785       0.129137       0.012360      -0.088506       0.004743       0.083763              8.100984       8.404858       1.262789      -0.228476       9.158631       1.194285       6.739464          -0.000002
           49              C       4.936157       7.068536      21.927604       0.053924      25.129456 0.38733294E+03  0.88569522E+04                                 7.614525                            6.630693      -0.211356       1.971324                    0.997453      26.241877      74.674685       0.629277       0.425662      -1.057191       0.016251       0.109656      -0.082686       0.138295      -0.040704      -0.008896      -0.039767      -0.017591       0.153759      -0.075749       0.005294       0.070455              8.420338       7.873620       1.228242       0.098276      10.238063       0.775821       7.149332          -0.000010
           50              C       3.826422       6.012615      21.964061       0.618775      20.916418 0.24999616E+03  0.52006503E+04                                 7.104409                            5.697974      -0.104238       2.027090                    0.999351      22.440525      63.941439       0.604565       0.487011      -1.007100      -0.057215      -0.048977       0.000291       0.075315      -0.075297      -0.037007       0.058166       0.005509      -0.042017      -0.076108      -0.040894       0.117002              7.957019       7.306821       2.584440       1.464163       9.347248      -1.397669       7.216987          -0.000007
           51              C       2.634325       3.107882      26.232358       0.661725      21.884901 0.24223180E+03  0.49596210E+04                                 7.215479                            5.504576      -0.004465       2.059492                    0.999731      21.549384      59.341529       0.637736       0.469081      -1.024771      -0.001979      -0.000873      -0.013834       0.014002      -0.068355      -0.002157       0.009845       0.042876      -0.266338      -0.089766      -0.026541       0.116307              8.481636       5.335435       1.814161       0.047747       6.294935       1.235414      13.814538           0.000006
           52              C       2.617243       3.093480      27.741125      -0.297979      30.467998 0.44251733E+03  0.10443030E+05                                 8.480327                            6.920415      -0.059021       1.968416                    0.998593      29.915969      85.986580       0.639506       0.405850      -1.071750       0.003412       0.104255       0.034920       0.110000       0.009195       0.001683       0.040634      -0.013033      -0.089982      -0.052494       0.006524       0.045970              9.910337       6.135516       0.101376       0.042643       7.791969       2.614696      15.803525           0.000015
           53              O       1.051778       6.473491      18.834350      -0.615538      38.181372 0.61387655E+03  0.15274255E+05                                 9.030352                            7.753124       0.240342       2.110547                    0.996366      28.862647      77.507688       0.670384       0.367201      -1.131133      -0.059578       0.007172       0.003317       0.060100       0.069350       0.012157      -0.002218      -0.071804       0.191150      -0.110715       0.045223       0.065491              9.899286      11.372571       3.922032      -0.503194      12.476298      -0.499020       5.848987          -0.000011
           54              O       5.291834       5.270513      19.095160      -0.638229      43.392888 0.62778396E+03  0.15662739E+05                                 9.811831                            7.785032       0.267704       2.124823                    0.995248      28.691189      76.427724       0.678120       0.362028      -1.138434       0.046916      -0.025588       0.009008       0.054194       0.021518      -0.000300       0.004482       0.113406       0.174695      -0.089899       0.031523       0.058376             11.565192      21.193931      -1.348128      -0.458604       7.236768      -0.187052       6.264875          -0.000014
           55              O       2.603821       4.454126      18.540169      -0.585447      31.166770 0.53647918E+03  0.12983666E+05                                 8.070254                            7.324027      -0.220488       1.992762                    0.996163      27.568780      74.454937       0.674968       0.374954      -1.118530      -0.128600      -0.062615       0.051306       0.151957       0.026792      -0.077554       0.045690       0.179713      -0.001830      -0.124759      -0.009876       0.134635              8.667253      11.543940       1.583469      -2.261954       7.523980      -0.395493       6.933837          -0.000000
           56              O       1.296420       4.070567      21.305588      -0.589286      29.964458 0.56587595E+03  0.13931349E+05                                 7.898899                            7.543780      -0.290326       1.951172                    0.997147      28.537065      78.693886       0.659699       0.377127      -1.112717      -0.051079      -0.074046      -0.128399       0.156774       0.064451       0.009779       0.095024      -0.130150       0.072757      -0.111699      -0.036874       0.148573              8.197158       6.920872       0.963729       0.166884       9.892980       1.033545       7.777621          -0.000016
           57              O       2.284750       1.409917      19.149565      -0.621870      39.619248 0.60290769E+03  0.14908566E+05                                 9.217414                            7.636458       0.296144       2.132551                    0.995895      28.612942      76.176100       0.682899       0.362714      -1.136540      -0.044531       0.030342       0.009934       0.054793       0.065829      -0.025743       0.019423      -0.062080       0.089188      -0.095873       0.037637       0.058235             10.295635       6.344767      -1.202704      -0.316755      14.730418       5.055765       9.811721          -0.000016
           58              O       3.105307       2.228579      21.049826      -0.644367      39.185873 0.66990730E+03  0.17014004E+05                                 9.201905                            8.099937       0.024933       2.048309                    0.994714      28.959819      78.234273       0.656651       0.367265      -1.132570       0.018227      -0.026377      -0.064302       0.071852       0.039681       0.020820      -0.050219       0.058010       0.012794      -0.084452       0.036227       0.048224              9.874967      11.107467      -2.198288       3.863358       8.364999      -0.409638      10.152436          -0.000012
           59              O       4.140613       6.032323      16.439393      -0.682809      32.188149 0.50289634E+03  0.11848565E+05                                 7.810954                            6.762444       0.730802       2.249480                    0.999225      28.799679      74.111109       0.762358       0.341004      -1.157685       0.018808      -0.013992      -0.067295       0.071261       0.015935       0.050231      -0.062316       0.013213      -0.155151      -0.107020       0.042557       0.064463              8.467391       6.932463      -2.251750       2.121392       7.823890      -3.248905      10.645822           0.000012
           60              O       2.763662       0.170554      16.450610      -0.665563      32.334267 0.52482944E+03  0.12499446E+05                                 7.851030                            6.948487       0.561411       2.196055                    0.998064      28.828493      74.614757       0.745487       0.344980      -1.154202      -0.038219       0.008933      -0.062370       0.073692      -0.000087      -0.056640       0.055507       0.020094      -0.100663      -0.091814       0.015706       0.076108              8.358453       6.645634      -1.950560      -2.291294       7.409661       1.907116      11.020065           0.000003
           61              O       1.051778       1.106709       9.209650      -0.615538      38.181383 0.61387676E+03  0.15274262E+05                                 9.030354                            7.753126       0.240341       2.110546                    0.996366      28.862649      77.507701       0.670383       0.367201      -1.131133      -0.059578      -0.007172      -0.003317       0.060100      -0.069350      -0.012157      -0.002218      -0.071804       0.191150      -0.110715       0.045223       0.065491              9.899289      11.372575      -3.922033       0.503194      12.476303      -0.499020       5.848988          -0.000011
           62              O       5.291834       2.309687       8.948840      -0.638229      43.392898 0.62778409E+03  0.15662743E+05                                 9.811833                            7.785033       0.267703       2.124823                    0.995248      28.691191      76.427733       0.678120       0.362028      -1.138434       0.046916       0.025588      -0.009009       0.054194      -0.021518       0.000300       0.004482       0.113406       0.174695      -0.089899       0.031523       0.058376             11.565194      21.193937       1.348129       0.458604       7.236769      -0.187052       6.264876          -0.000013
           63              O       2.603821       3.126074       9.503831      -0.585447      31.166777 0.53647931E+03  0.12983670E+05                                 8.070256                            7.324029      -0.220488       1.992761                    0.996163      27.568782      74.454950       0.674968       0.374954      -1.118530      -0.128600       0.062615      -0.051306       0.151956      -0.026793       0.077554       0.045690       0.179713      -0.001830      -0.124759      -0.009876       0.134635              8.667255      11.543944      -1.583470       2.261955       7.523983      -0.395494       6.933838          -0.000000
           64              O       1.296420       3.509633       6.738412      -0.589285      29.964443 0.56587551E+03  0.13931335E+05                                 7.898896                            7.543776      -0.290326       1.951172                    0.997147      28.537060      78.693863       0.659700       0.377127      -1.112717      -0.051079       0.074046       0.128399       0.156774      -0.064451      -0.009779       0.095024      -0.130150       0.072757      -0.111699      -0.036874       0.148573              8.197154       6.920868      -0.963728      -0.166884       9.892972       1.033545       7.777621          -0.000016
           65              O       2.284750       6.170283       8.894435      -0.621870      39.619258 0.60290789E+03  0.14908572E+05                                 9.217416                            7.636459       0.296143       2.132551                    0.995895      28.612945      76.176113       0.682899       0.362714      -1.136540      -0.044531      -0.030342      -0.009934       0.054793      -0.065829       0.025743       0.019423      -0.062080       0.089188      -0.095873       0.037637       0.058235             10.295637       6.344768       1.202703       0.316754      14.730421       5.055765       9.811722          -0.000016
           66              O       3.105307       5.351621       6.994174      -0.644367      39.185857 0.66990702E+03  0.17013995E+05                                 9.201902                            8.099935       0.024933       2.048310                    0.994714      28.959814      78.234253       0.656651       0.367265      -1.132570       0.018227       0.026377       0.064302       0.071852      -0.039681      -0.020820      -0.050219       0.058010       0.012794      -0.084452       0.036227       0.048224              9.874964      11.107461       2.198287      -3.863357       8.364996      -0.409638      10.152434          -0.000012
           67              O       4.140613       1.547877      11.604607      -0.682809      32.188155 0.50289645E+03  0.11848569E+05                                 7.810956                            6.762445       0.730802       2.249480                    0.999225      28.799678      74.111112       0.762357       0.341005      -1.157685       0.018807       0.013993       0.067295       0.071261      -0.015935      -0.050231      -0.062316       0.013213      -0.155151      -0.107020       0.042557       0.064463              8.467393       6.932464       2.251750      -2.121393       7.823891      -3.248906      10.645825           0.000012
           68              O       2.763662       7.409645      11.593390      -0.665563      32.334290 0.52483004E+03  0.12499464E+05                                 7.851035                            6.948492       0.561410       2.196055                    0.998064      28.828497      74.614778       0.745486       0.344980      -1.154202      -0.038219      -0.008933       0.062370       0.073692       0.000087       0.056640       0.055507       0.020093      -0.100663      -0.091814       0.015706       0.076108              8.358458       6.645636       1.950561       2.291293       7.409668       1.907118      11.020070           0.000003
           69              O       5.049022       4.896809       4.812350      -0.615538      38.181371 0.61387653E+03  0.15274255E+05                                 9.030352                            7.753124       0.240342       2.110547                    0.996366      28.862645      77.507684       0.670384       0.367201      -1.131133       0.059578      -0.007172       0.003317       0.060100       0.069350      -0.012157       0.002218      -0.071804       0.191150      -0.110715       0.045223       0.065492              9.899286      11.372571       3.922032       0.503194      12.476299       0.499020       5.848987          -0.000011
           70              O       0.808966       6.099787       5.073160      -0.638229      43.392879 0.62778379E+03  0.15662734E+05                                 9.811830                            7.785030       0.267704       2.124824                    0.995248      28.691186      76.427712       0.678120       0.362028      -1.138434      -0.046916       0.025588       0.009008       0.054194       0.021518       0.000300      -0.004482       0.113406       0.174695      -0.089899       0.031523       0.058376             11.565190      21.193928      -1.348128       0.458604       7.236767       0.187052       6.264874          -0.000013
           71              O       3.496979       6.916174       4.518169      -0.585447      31.166770 0.53647917E+03  0.12983665E+05                                 8.070254                            7.324027      -0.220488       1.992762                    0.996163      27.568778      74.454933       0.674968       0.374954      -1.118530       0.128600       0.062615       0.051306       0.151956       0.026793       0.077554      -0.045690       0.179713      -0.001830      -0.124759      -0.009876       0.134635              8.667253      11.543941       1.583469       2.261955       7.523981       0.395494       6.933837          -0.000000
           72              O       4.804380       7.299733       7.283588      -0.589285      29.964446 0.56587561E+03  0.13931339E+05                                 7.898896                            7.543777      -0.290326       1.951172                    0.997147      28.537062      78.693871       0.659700       0.377127      -1.112717       0.051079       0.074046      -0.128399       0.156774       0.064451      -0.009779      -0.095024      -0.130150       0.072757      -0.111699      -0.036874       0.148573              8.197154       6.920869       0.963728      -0.166884       9.892973      -1.033545       7.777621          -0.000016
           73              O       3.816050       2.380183       5.127565      -0.621870      39.619251 0.60290779E+03  0.14908569E+05                                 9.217414                            7.636459       0.296144       2.132551                    0.995895      28.612944      76.176107       0.682899       0.362714      -1.136540       0.044531      -0.030342       0.009934       0.054793       0.065829       0.025743      -0.019423      -0.062080       0.089188      -0.095873       0.037637       0.058235             10.295635       6.344767      -1.202703       0.316754      14.730418      -5.055765       9.811721          -0.000016
           74              O       2.995493       1.561521       7.027826      -0.644366      39.185854 0.66990696E+03  0.17013993E+05                                 9.201901                            8.099935       0.024934       2.048310                    0.994714      28.959813      78.234248       0.656651       0.367265      -1.132570      -0.018227       0.026377      -0.064302       0.071852       0.039681      -0.020820       0.050219       0.058010       0.012794      -0.084452       0.036227       0.048224              9.874963      11.107460      -2.198287      -3.863356       8.364995       0.409638      10.152432          -0.000012
           75              O       1.960187       5.337977       2.417393      -0.682809      32.188154 0.50289644E+03  0.11848568E+05                                 7.810956                            6.762445       0.730802       2.249480                    0.999225      28.799678      74.111110       0.762357       0.341005      -1.157685      -0.018808       0.013993      -0.067295       0.071261       0.015935      -0.050231       0.062316       0.013213      -0.155150      -0.107020       0.042557       0.064463              8.467393       6.932464      -2.251750      -2.121393       7.823891       3.248905      10.645824           0.000012
           76              O       3.337138       3.619546       2.428610      -0.665563      32.334277 0.52482964E+03  0.12499452E+05                                 7.851033                            6.948489       0.561410       2.196055                    0.998064      28.828494      74.614766       0.745487       0.344980      -1.154202       0.038219      -0.008933      -0.062370       0.073692      -0.000087       0.056640      -0.055507       0.020093      -0.100663      -0.091814       0.015706       0.076108              8.358456       6.645635      -1.950560       2.291295       7.409663      -1.907117      11.020069           0.000003
           77              O       5.049022       2.683391      23.231650      -0.615538      38.181387 0.61387684E+03  0.15274265E+05                                 9.030355                            7.753126       0.240342       2.110547                    0.996366      28.862652      77.507709       0.670384       0.367201      -1.131133       0.059578       0.007172      -0.003317       0.060100      -0.069350       0.012157       0.002218      -0.071804       0.191150      -0.110715       0.045223       0.065492              9.899289      11.372575      -3.922033      -0.503194      12.476303       0.499020       5.848989          -0.000011
           78              O       0.808966       1.480413      22.970840      -0.638229      43.392893 0.62778402E+03  0.15662741E+05                                 9.811832                            7.785032       0.267704       2.124823                    0.995248      28.691190      76.427728       0.678120       0.362028      -1.138434      -0.046916      -0.025588      -0.009008       0.054194      -0.021518      -0.000300      -0.004482       0.113406       0.174695      -0.089899       0.031523       0.058376             11.565193      21.193934       1.348128      -0.458604       7.236769       0.187052       6.264876          -0.000013
           79              O       3.496979       0.664026      23.525831      -0.585447      31.166774 0.53647928E+03  0.12983668E+05                                 8.070255                            7.324028      -0.220488       1.992762                    0.996163      27.568780      74.454942       0.674968       0.374954      -1.118530       0.128600      -0.062615      -0.051306       0.151956      -0.026792      -0.077554      -0.045690       0.179713      -0.001830      -0.124759      -0.009876       0.134635              8.667254      11.543943      -1.583470      -2.261954       7.523982       0.395494       6.933838          -0.000000
           80              O       4.804380       0.280467      20.760412      -0.589285      29.964455 0.56587585E+03  0.13931346E+05                                 7.898898                            7.543778      -0.290326       1.951172                    0.997147      28.537063      78.693876       0.659700       0.377127      -1.112717       0.051079      -0.074046       0.128399       0.156774      -0.064451       0.009779      -0.095024      -0.130150       0.072757      -0.111699      -0.036874       0.148573              8.197157       6.920871      -0.963729       0.166884       9.892979      -1.033545       7.777620          -0.000016
           81              O       3.816050       5.200017      22.916435      -0.621871      39.619266 0.60290801E+03  0.14908576E+05                                 9.217417                            7.636460       0.296143       2.132551                    0.995895      28.612948      76.176123       0.682899       0.362714      -1.136540       0.044531       0.030343      -0.009934       0.054794      -0.065829      -0.025743      -0.019423      -0.062080       0.089188      -0.095873       0.037637       0.058235             10.295639       6.344769       1.202704      -0.316755      14.730424      -5.055767       9.811724          -0.000016
           82              O       2.995493       6.018679      21.016174      -0.644367      39.185869 0.66990720E+03  0.17014001E+05                                 9.201904                            8.099937       0.024933       2.048310                    0.994714      28.959817      78.234266       0.656651       0.367265      -1.132570      -0.018227      -0.026377       0.064302       0.071852      -0.039681       0.020820       0.050220       0.058010       0.012794      -0.084452       0.036227       0.048224              9.874967      11.107466       2.198288       3.863358       8.364998       0.409638      10.152436          -0.000012
           83              O       1.960187       2.242223      25.626607      -0.682809      32.188167 0.50289670E+03  0.11848576E+05                                 7.810958                            6.762447       0.730802       2.249480                    0.999225      28.799683      74.111130       0.762357       0.341005      -1.157685      -0.018807      -0.013992       0.067295       0.071261      -0.015935       0.050231       0.062316       0.013213      -0.155150      -0.107020       0.042557       0.064463              8.467396       6.932466       2.251751       2.121394       7.823893       3.248907      10.645827           0.000012
           84              O       3.337138       3.960654      25.615390      -0.665564      32.334297 0.52483003E+03  0.12499464E+05                                 7.851037                            6.948492       0.561409       2.196055                    0.998064      28.828500      74.614793       0.745486       0.344980      -1.154202       0.038219       0.008933       0.062370       0.073692       0.000087      -0.056640      -0.055507       0.020094      -0.100663      -0.091814       0.015706       0.076108              8.358460       6.645638       1.950561      -2.291296       7.409667      -1.907118      11.020075           0.000002

******************************************************
Auxiliary information for the entire system
The total spin magnetic moment of the unit cell is   0.000052
The total net atomic charge of the unit cell is   0.000003
Accuracy of reproducing the electrostatic potential in the unit cell:
  The inner radius (bohr) =    5.0000
  The outer radius (bohr) =   12.0000
  Valid grid points have density less than (e/(bohr^3)) =    0.0001
  The number of valid grid points were=        13352
  The rms potential error without charges in kcal/mol is=      5.83267
  The rms potential error with partial charges in kcal/mol is=      1.06221
  The RRMSE value at monopole order=      0.18211
  The rms potential error with partial charges and cloud penetration in kcal/mol is=      1.07390
  The RRMSE value at monopole order with cloud penetration is=      0.18412
  The rms potential error with partial charges and atomic dipoles in kcal/mol is=      0.42401
  The RRMSE value at dipole order=      0.07270
  The rms potential error with partial charges, atomic dipoles and cloud penetration in kcal/mol is=      0.40269
  The RRMSE value at dipole order with cloud penetration=      0.06904

******************************************************
The electron densities and ab initio electrostatic potential were computed in VASP using the PBE functional and
projector augmented wave method. See the main text of the journal article for a description of computational details.
The atomic charges, dipoles, and quadrupoles were computed with the DDEC6 method as described in
(a) T. A. Manz and N. Gabaldon Limas, RSC Adv. 6 (2016) 47771-47801 DOI: 10.1039/c6ra04656h
(b) N. Gabaldon Limas and T. A. Manz, RSC Adv. 8 (2018) 2678-2707 DOI: 10.1039/c7ra11829e.
For each atom in the material, the electron cloud parameters were fit to the spherically averaged atom-in-material
electron density using radial positions for which this density was between 10^-4 and 10^-2 electrons per cubic bohr.
The polarizabilities, dispersion coefficients, and quantum Drude oscillator (QDO) parameters were fit using the MCLF method.
The magnetic structure of the system was optimized in VASP from the default ferromagnetic initial guess using spin polarization.
The atomic spin moments (ASMs) were computed on this optimized magnetic structure using the DDEC6 partition as inputs
to the method of T. A. Manz and D. S. Sholl, J. Chem. Theory Comput. 7 (2011) 4146-4164 DOI: 10.1021/ct200539n.
The RMSE and RRMSE were computed using a uniform grid with Ewald summation.
