# Supplementary material for: A collection of forcefield precursors for metal–organic frameworks
Source: RSC Adv. 2019 Nov 13;9(63):36492–507. doi: 10.1039/c9ra07327b (PMC9075174; doi:10.1039/c9ra07327b)
Supplement: RA-009-C9RA07327B-s4820 [file RA-009-C9RA07327B-s4820.xyz]

   82
jmolscript: load "" {1 1 1} spacegroup "x,y,z" unitcell [{      9.046200     0.000000     0.000000 }, {     -4.017874     8.104963     0.000000 }, {      0.000000     0.000000    16.986000 }]
Eu    -0.000050    -0.000081     0.000000     1.182079
Eu    -0.000050    -0.000081     8.493000     1.182083
Eu     0.595046     5.289461     4.246500     1.392028
Eu     4.474814     2.882449    12.739500     1.392028
H      1.135605     7.674589     1.355483     0.128406
H      1.337462     6.530169     0.293858     0.116286
H      1.384459     7.929896    15.413096     0.132418
H      5.059083     1.059319    16.325245     0.112052
H      1.971621     3.221723     1.494768     0.127791
H      0.961106     3.975484     0.557141     0.109231
H      6.371686     4.426120    15.630517     0.128406
H      5.256684     4.098680    16.692142     0.116286
H      6.489899     4.762476     1.572904     0.132419
H     -1.297895     5.003194     0.660755     0.112053
H      2.010813     3.197408    15.491232     0.127792
H      3.134968     2.626819    16.428859     0.109231
H      6.371686     4.426120     9.848483     0.128406
H      5.256684     4.098680     8.786858     0.116286
H      6.489899     4.762476     6.920096     0.132419
H     -1.297895     5.003194     7.832245     0.112053
H      2.010813     3.197408     9.987768     0.127791
H      3.134968     2.626819     9.050141     0.109231
H      1.135605     7.674589     7.137517     0.128406
H      1.337462     6.530169     8.199142     0.116286
H      1.384459     7.929896    10.065904     0.132418
H      5.059083     1.059319     9.153755     0.112053
H      1.971621     3.221723     6.998232     0.127792
H      0.961106     3.975484     7.935859     0.109231
C      2.743429     6.489644     1.769941     0.646915
C      1.797826     7.181808     0.845903    -0.181116
C      5.785520     0.530065    15.958347    -0.175026
C      6.673439     1.401348    15.112444     0.649742
C      0.019904     2.764603     1.916021     0.637315
C      1.151100     3.126895     0.986887    -0.181321
C      4.595915     5.340360    15.216059     0.646914
C      5.636051     4.800570    16.140097    -0.181116
C     -2.094729     5.418978     1.027653    -0.175031
C     -1.708470     6.601492     1.873556     0.649741
C      2.468112     1.245733    15.069979     0.637314
C      2.290287     2.420142    15.999113    -0.181320
C      4.595915     5.340360    10.262941     0.646913
C      5.636051     4.800570     9.338903    -0.181116
C     -2.094729     5.418978     7.465347    -0.175030
C     -1.708470     6.601492     6.619444     0.649741
C      2.468112     1.245733    10.409021     0.637316
C      2.290287     2.420142     9.479887    -0.181320
C      2.743429     6.489644     6.723059     0.646913
C      1.797826     7.181808     7.647097    -0.181116
C      5.785520     0.530065     9.520653    -0.175028
C      6.673439     1.401348    10.366556     0.649739
C      0.019904     2.764603     6.576979     0.637316
C      1.151100     3.126895     7.506113    -0.181320
O      3.959118     6.734414     1.681614    -0.475735
O      2.223618     5.704273     2.622638    -0.608756
O      2.536086     8.068491     0.028876    -0.190067
O      6.120013     2.014083    14.198597    -0.551536
O      7.907548     1.419179    15.368933    -0.485481
O     -0.574896     1.654223     1.685011    -0.467554
O     -0.253841     3.539437     2.821375    -0.538453
O      4.275269     6.538274    15.304386    -0.475735
O      4.123135     4.525811    14.363362    -0.608756
O      6.102578     5.855836    -0.028876    -0.190065
O     -0.913684     6.377795     2.787403    -0.551531
O     -2.240625     7.715114     1.617067    -0.485480
O      1.737445     0.219644    15.300989    -0.467552
O      3.283910     1.344613    14.164625    -0.538452
O      4.275269     6.538274    10.174614    -0.475734
O      4.123135     4.525811    11.115638    -0.608756
O      6.102578     5.855836     8.521876    -0.190066
O     -0.913684     6.377795     5.705597    -0.551532
O     -2.240625     7.715114     6.875933    -0.485482
O      1.737445     0.219644    10.178011    -0.467556
O      3.283910     1.344613    11.314375    -0.538454
O      3.959118     6.734414     6.811386    -0.475733
O      2.223618     5.704273     5.870362    -0.608757
O      2.536086     8.068491     8.464124    -0.190067
O      6.120013     2.014083    11.280403    -0.551532
O      7.907548     1.419179    10.110067    -0.485475
O     -0.574896     1.654223     6.807989    -0.467553
O     -0.253841     3.539437     5.671625    -0.538455
O      1.308873     2.109722     0.000000    -0.184339
O      1.308873     2.109722     8.493000    -0.184340

The following XYZ coordinates are in angstroms. Other properties are in atomic units.
The sperically averaged electron density of each atom fit to a function of the form exp(a - br)
eigen_1, eigen_2 and eigen_3 are the three eigenvalues of traceless quadrupole moment tensor
  atom number  atomic symbol              X              Y              Z     net charge C6 coefficient C8 coefficient C10 coefficient fluctuating dipole atomic polarizability isotropic forcefield polarizability              a              b squared Pearson coefficient          <r^3>          <r^4>         wp_QDO          m_QDO          q_QDO       dipole_x       dipole_y       dipole_z         dipole            Qxy            Qxz            Qyz     Q(x^2-y^2)  Q(3z^2 - R^2)        eigen_1        eigen_2        eigen_3 static polarizability      alpha(xx)      alpha(xy)      alpha(xz)      alpha(yy)      alpha(yz)      alpha(zz) atomic spin moment
            1             Eu      -0.000050      -0.000081       0.000000       1.182079     188.969610 0.51018963E+04  0.20273947E+06                                25.175135                           22.427140       0.613354       1.832936                    0.999803     100.667925     279.720705       0.416919       0.369698      -1.200501       0.003497       0.005633      -0.000001       0.006630      -0.013759       0.002212      -0.001372       0.013642       0.530115      -0.103710      -0.073022       0.176732             27.683170      30.228209       1.335401       0.592127      31.552224      -0.367350      21.269078           0.070290
            2             Eu      -0.000050      -0.000081       8.493000       1.182083     188.969519 0.51018930E+04  0.20273929E+06                                25.175119                           22.427127       0.613354       1.832937                    0.999803     100.667857     279.720410       0.416920       0.369698      -1.200502       0.003499       0.005628      -0.000002       0.006627      -0.013762      -0.002215       0.001374       0.013647       0.530114      -0.103713      -0.073019       0.176732             27.683153      30.228198       1.335403      -0.592128      31.552197       0.367353      21.269062           0.070290
            3             Eu       0.595046       5.289461       4.246500       1.392028     265.537259 0.59436881E+04  0.24233079E+06                                28.434424                           22.099542       0.349514       1.805699                    0.999499      93.286651     252.041516       0.487542       0.308136      -1.272255      -0.005978       0.004568      -0.000000       0.007524      -0.036277      -0.000000       0.000000      -0.069035      -0.679699      -0.226566       0.063209       0.163358             34.920608      27.508355       1.937460      -0.000000      24.461223      -0.000005      52.792247           0.010430
            4             Eu       4.474814       2.882449      12.739500       1.392028     265.537350 0.59436900E+04  0.24233090E+06                                28.434434                           22.099548       0.349512       1.805699                    0.999499      93.286643     252.041520       0.487541       0.308136      -1.272255       0.006747      -0.003322       0.000001       0.007520       0.005508       0.000000       0.000001       0.099542      -0.679696      -0.226565       0.063208       0.163358             34.920620      23.520364      -0.039522       0.000011      28.449234      -0.000005      52.792263           0.010431
            5              H       1.135605       7.674589       1.355483       0.128406       1.165881 0.93450195E+01  0.94968284E+02                                 1.824521                            1.783509      -0.876752       2.469876                    0.998699       3.435406       9.649004       0.472178       1.276444      -0.712434      -0.017598       0.025150       0.017923       0.035545      -0.002822      -0.002210       0.005172      -0.016928      -0.003898      -0.008596      -0.003257       0.011853              1.827890       2.018897      -0.267041      -0.375008       1.702059       0.138373       1.762713           0.000681
            6              H       1.337462       6.530169       0.293858       0.116286       1.068611 0.84986422E+01  0.84619001E+02                                 1.730608                            1.704954      -0.878455       2.457075                    0.998281       3.517320       9.884156       0.479602       1.282647      -0.709236      -0.011362      -0.015749      -0.021123       0.028693       0.004330      -0.001003       0.003230      -0.002897       0.017822      -0.008074       0.000895       0.007178              1.733195       1.639708       0.297096       0.158688       1.963872       0.193955       1.596006           0.000653
            7              H       1.384459       7.929896      15.413096       0.132418       1.199523 0.10015062E+02  0.10348119E+03                                 1.860658                            1.848902      -0.949076       2.441140                    0.997667       3.444501       9.732538       0.463120       1.279986      -0.712447      -0.010060      -0.027277      -0.022085       0.036510       0.000789       0.004605       0.003853      -0.014962       0.014325      -0.011202       0.001649       0.009553              1.844435       1.699277       0.173235       0.192193       2.002795       0.245194       1.831232           0.000881
            8              H       5.059083       1.059319      16.325245       0.112052       1.064203 0.81842511E+01  0.81126184E+02                                 1.754374                            1.693702      -0.949350       2.421617                    0.997297       3.617279      10.308262       0.470108       1.314396      -0.701422      -0.021985       0.013909       0.016706       0.030917      -0.005563      -0.002617       0.003977       0.002395       0.025742      -0.010105      -0.000751       0.010856              1.783795       2.051815      -0.470967      -0.173087       1.823673       0.079436       1.475898           0.000921
            9              H       1.971621       3.221723       1.494768       0.127791       1.182102 0.96399070E+01  0.98515471E+02                                 1.827165                            1.800595      -0.867375       2.470930                    0.998969       3.431638       9.597369       0.475208       1.261219      -0.716122       0.030957      -0.003330       0.017302       0.035620      -0.008124       0.005151      -0.000724       0.010921       0.005528      -0.010983      -0.000420       0.011403              1.821840       2.096718       0.082514       0.309080       1.598066       0.111569       1.770735           0.001040
           10              H       0.961106       3.975484       0.557141       0.109231       1.108103 0.87376723E+01  0.88043088E+02                                 1.799508                            1.747521      -1.029198       2.379822                    0.996685       3.710883      10.663077       0.463795       1.310631      -0.701904      -0.003986       0.022730      -0.018385       0.029505      -0.004010       0.003469      -0.001828      -0.005627       0.022925      -0.009038      -0.000161       0.009199              1.822628       1.602956      -0.217595       0.002419       2.311393      -0.218047       1.553534           0.001180
           11              H       6.371686       4.426120      15.630517       0.128406       1.165881 0.93450222E+01  0.94968317E+02                                 1.824521                            1.783510      -0.876750       2.469877                    0.998699       3.435406       9.649004       0.472178       1.276444      -0.712434       0.030349      -0.004597      -0.017923       0.035545       0.005028      -0.005615      -0.000317       0.014740      -0.003898      -0.008596      -0.003257       0.011853              1.827890       1.977094      -0.287765      -0.290535       1.743863       0.274531       1.762713           0.000681
           12              H       5.256684       4.098680      16.692142       0.116286       1.068611 0.84986470E+01  0.84619066E+02                                 1.730608                            1.704955      -0.878455       2.457075                    0.998281       3.517321       9.884162       0.479601       1.282647      -0.709236      -0.009064      -0.017174       0.021123       0.028693       0.003775      -0.003339      -0.000536      -0.005138       0.017822      -0.008073       0.000895       0.007178              1.733196       1.663474       0.308877      -0.103293       1.940108      -0.228321       1.596007           0.000654
           13              H       6.489899       4.762476       1.572904       0.132419       1.199523 0.10015060E+02  0.10348116E+03                                 1.860657                            1.848901      -0.949078       2.441139                    0.997667       3.444502       9.732543       0.463120       1.279986      -0.712447      -0.019970      -0.021128       0.022085       0.036510       0.006431      -0.001407      -0.005837       0.007804       0.014326      -0.011202       0.001649       0.009553              1.844434       1.805046       0.225667      -0.134319       1.897025      -0.281098       1.831232           0.000882
           14              H      -1.297895       5.003194       0.660755       0.112053       1.064201 0.81842374E+01  0.81126014E+02                                 1.754372                            1.693700      -0.949349       2.421618                    0.997297       3.617277      10.308254       0.470108       1.314396      -0.701422       0.022226      -0.013520      -0.016706       0.030917      -0.004321      -0.004725       0.000578       0.007404       0.025742      -0.010105      -0.000751       0.010856              1.783793       2.243506      -0.375937      -0.148046       1.631977       0.119796       1.475896           0.000921
           15              H       2.010813       3.197408      15.491232       0.127792       1.182099 0.96398719E+01  0.98515034E+02                                 1.827162                            1.800592      -0.867371       2.470933                    0.998969       3.431632       9.597352       0.475208       1.261220      -0.716122      -0.016733       0.026258      -0.017302       0.035620      -0.009265       0.002937      -0.004294       0.006319       0.005528      -0.010983      -0.000420       0.011403              1.821837       1.630762      -0.148473       0.037317       2.064017      -0.326473       1.770732           0.001039
           16              H       3.134968       2.626819      16.428859       0.109231       1.108101 0.87376556E+01  0.88042886E+02                                 1.799507                            1.747520      -1.029196       2.379823                    0.996685       3.710880      10.663070       0.463795       1.310632      -0.701904       0.022135       0.006524       0.018385       0.029505      -0.000189       0.003179      -0.002296       0.009790       0.022924      -0.009038      -0.000161       0.009199              1.822627       2.344817       0.150169       0.196434       1.569530       0.094679       1.553533           0.001180
           17              H       6.371686       4.426120       9.848483       0.128406       1.165881 0.93450239E+01  0.94968347E+02                                 1.824522                            1.783510      -0.876752       2.469876                    0.998699       3.435406       9.649007       0.472178       1.276445      -0.712434       0.030349      -0.004597       0.017923       0.035545       0.005028       0.005615       0.000317       0.014740      -0.003898      -0.008596      -0.003257       0.011853              1.827891       1.977095      -0.287765       0.290535       1.743864      -0.274531       1.762713           0.000681
           18              H       5.256684       4.098680       8.786858       0.116286       1.068611 0.84986511E+01  0.84619118E+02                                 1.730609                            1.704955      -0.878456       2.457074                    0.998281       3.517322       9.884166       0.479601       1.282648      -0.709235      -0.009064      -0.017174      -0.021123       0.028693       0.003775       0.003339       0.000536      -0.005138       0.017822      -0.008074       0.000895       0.007178              1.733197       1.663475       0.308878       0.103293       1.940109       0.228321       1.596007           0.000654
           19              H       6.489899       4.762476       6.920096       0.132419       1.199520 0.10015035E+02  0.10348083E+03                                 1.860654                            1.848899      -0.949075       2.441141                    0.997667       3.444498       9.732525       0.463120       1.279985      -0.712447      -0.019970      -0.021128      -0.022085       0.036510       0.006431       0.001407       0.005837       0.007804       0.014326      -0.011202       0.001649       0.009553              1.844431       1.805044       0.225667       0.134319       1.897021       0.281098       1.831229           0.000881
           20              H      -1.297895       5.003194       7.832245       0.112053       1.064200 0.81842290E+01  0.81125910E+02                                 1.754371                            1.693700      -0.949348       2.421618                    0.997297       3.617275      10.308247       0.470108       1.314396      -0.701422       0.022226      -0.013520       0.016706       0.030917      -0.004321       0.004725      -0.000578       0.007404       0.025742      -0.010105      -0.000751       0.010856              1.783792       2.243505      -0.375937       0.148046       1.631976      -0.119795       1.475896           0.000921
           21              H       2.010813       3.197408       9.987768       0.127791       1.182100 0.96398851E+01  0.98515196E+02                                 1.827164                            1.800593      -0.867372       2.470932                    0.998969       3.431634       9.597357       0.475208       1.261219      -0.716122      -0.016733       0.026257       0.017302       0.035620      -0.009264      -0.002937       0.004294       0.006319       0.005528      -0.010983      -0.000420       0.011403              1.821838       1.630762      -0.148474      -0.037317       2.064018       0.326474       1.770733           0.001040
           22              H       3.134968       2.626819       9.050141       0.109231       1.108102 0.87376616E+01  0.88042954E+02                                 1.799507                            1.747520      -1.029196       2.379823                    0.996685       3.710880      10.663067       0.463795       1.310631      -0.701904       0.022135       0.006524      -0.018385       0.029505      -0.000189      -0.003179       0.002296       0.009790       0.022925      -0.009038      -0.000161       0.009199              1.822627       2.344817       0.150169      -0.196434       1.569530      -0.094679       1.553533           0.001181
           23              H       1.135605       7.674589       7.137517       0.128406       1.165881 0.93450281E+01  0.94968394E+02                                 1.824522                            1.783510      -0.876752       2.469876                    0.998699       3.435408       9.649011       0.472178       1.276444      -0.712434      -0.017598       0.025149      -0.017923       0.035545      -0.002822       0.002210      -0.005172      -0.016928      -0.003898      -0.008596      -0.003257       0.011853              1.827890       2.018898      -0.267042       0.375008       1.702060      -0.138373       1.762714           0.000681
           24              H       1.337462       6.530169       8.199142       0.116286       1.068610 0.84986388E+01  0.84618963E+02                                 1.730608                            1.704954      -0.878454       2.457075                    0.998281       3.517320       9.884158       0.479601       1.282647      -0.709236      -0.011362      -0.015749       0.021123       0.028693       0.004330       0.001003      -0.003230      -0.002898       0.017822      -0.008074       0.000895       0.007178              1.733196       1.639708       0.297096      -0.158687       1.963872      -0.193955       1.596006           0.000654
           25              H       1.384459       7.929896      10.065904       0.132418       1.199523 0.10015068E+02  0.10348126E+03                                 1.860658                            1.848902      -0.949076       2.441140                    0.997667       3.444504       9.732548       0.463120       1.279986      -0.712447      -0.010060      -0.027277       0.022085       0.036510       0.000789      -0.004605      -0.003853      -0.014962       0.014325      -0.011202       0.001649       0.009553              1.844435       1.699277       0.173234      -0.192193       2.002795      -0.245194       1.831232           0.000882
           26              H       5.059083       1.059319       9.153755       0.112053       1.064201 0.81842344E+01  0.81125976E+02                                 1.754371                            1.693700      -0.949347       2.421618                    0.997297       3.617276      10.308250       0.470108       1.314396      -0.701422      -0.021985       0.013908      -0.016706       0.030917      -0.005563       0.002617      -0.003977       0.002395       0.025742      -0.010105      -0.000751       0.010856              1.783793       2.051812      -0.470966       0.173086       1.823670      -0.079435       1.475896           0.000921
           27              H       1.971621       3.221723       6.998232       0.127792       1.182097 0.96398549E+01  0.98514799E+02                                 1.827160                            1.800590      -0.867370       2.470933                    0.998969       3.431629       9.597335       0.475209       1.261218      -0.716123       0.030957      -0.003330      -0.017302       0.035620      -0.008124      -0.005151       0.000724       0.010921       0.005528      -0.010983      -0.000420       0.011403              1.821834       2.096712       0.082514      -0.309079       1.598061      -0.111568       1.770730           0.001040
           28              H       0.961106       3.975484       7.935859       0.109231       1.108102 0.87376693E+01  0.88043055E+02                                 1.799508                            1.747521      -1.029197       2.379823                    0.996685       3.710882      10.663076       0.463795       1.310631      -0.701904      -0.003986       0.022730       0.018385       0.029505      -0.004010      -0.003469       0.001828      -0.005627       0.022924      -0.009038      -0.000161       0.009199              1.822628       1.602956      -0.217595      -0.002419       2.311394       0.218047       1.553534           0.001181
           29              C       2.743429       6.489644       1.769941       0.646915      21.979591 0.23462435E+03  0.47727129E+04                                 7.213911                            5.458247       0.036047       2.087466                    0.999534      21.208283      58.493218       0.632338       0.476173      -1.019432       0.023360      -0.016984       0.048673       0.056597      -0.017467       0.001246       0.074926      -0.109574       0.051097      -0.069969      -0.038962       0.108931              8.229590      10.102741       1.414974      -0.983091       6.816134      -3.266903       7.769896          -0.001656
           30              C       1.797826       7.181808       0.845903      -0.181116      25.278309 0.38203483E+03  0.87193660E+04                                 7.416142                            6.410337       0.080589       2.024396                    0.998705      28.585726      81.682996       0.665325       0.403357      -1.069842       0.038293       0.077090      -0.059527       0.104655       0.025843      -0.019277      -0.008528      -0.045675       0.046518      -0.045667       0.007023       0.038644              7.995093       7.619672       0.130996      -0.106516       8.079650      -2.591488       8.285957           0.011120
           31              C       5.785520       0.530065      15.958347      -0.175026      25.874807 0.39117249E+03  0.89932261E+04                                 7.586952                            6.523104      -0.006715       1.997015                    0.998213      28.802714      82.976446       0.653111       0.407917      -1.065369       0.039088      -0.045770       0.071033       0.093104      -0.024008       0.024613      -0.013551      -0.002511       0.117640      -0.044696      -0.009626       0.054322              8.230110       7.749666      -0.431849       0.248740       8.459809      -2.778074       8.480855           0.018942
           32              C       6.673439       1.401348      15.112444       0.649742      22.140933 0.23323308E+03  0.47505989E+04                                 7.307365                            5.489972      -0.137249       2.034271                    0.999479      21.325258      59.392999       0.620535       0.484598      -1.012144       0.026527       0.012050      -0.045903       0.054368      -0.011853      -0.024273       0.074639      -0.085003       0.058551      -0.063011      -0.042081       0.105092              8.365676       9.890812      -0.646019       1.859600       6.872691      -3.330021       8.333524          -0.000840
           33              C       0.019904       2.764603       1.916021       0.637315      22.411078 0.23833954E+03  0.48729840E+04                                 7.336371                            5.528151      -0.026996       2.067254                    0.999588      21.393461      59.377312       0.623035       0.480834      -1.015780      -0.029745      -0.018924       0.044095       0.056456      -0.048030       0.044316      -0.053800       0.045927       0.025157      -0.069229      -0.029813       0.099042              8.422718       6.680957       0.909667      -2.071975       9.903325       3.199790       8.683872          -0.001677
           34              C       1.151100       3.126895       0.986887      -0.181321      26.220951 0.39414028E+03  0.90762997E+04                                 7.639767                            6.535740       0.009946       1.997507                    0.998467      28.991546      83.519795       0.654452       0.406415      -1.066622       0.021705      -0.069097      -0.070134       0.100818      -0.020641       0.005858       0.019665      -0.036143       0.081563      -0.043741       0.004751       0.038990              8.331753       7.960989      -0.404688      -2.295723       8.206594       1.670071       8.827676           0.019213
           35              C       4.595915       5.340360      15.216059       0.646914      21.979562 0.23462396E+03  0.47727033E+04                                 7.213905                            5.458242       0.036048       2.087467                    0.999534      21.208266      58.493161       0.632338       0.476173      -1.019432      -0.025592       0.013385      -0.048673       0.056596       0.033027      -0.066576      -0.034395       0.094146       0.051097      -0.069969      -0.038962       0.108930              8.229584       6.338332      -0.451153       2.490344      10.580530       2.331798       7.769890          -0.001655
           36              C       5.636051       4.800570      16.140097      -0.181116      25.278331 0.38203524E+03  0.87193781E+04                                 7.416149                            6.410342       0.080590       2.024397                    0.998705      28.585728      81.683018       0.665325       0.403358      -1.069842       0.052061       0.068548       0.059527       0.104655       0.033823      -0.000920       0.021060      -0.013482       0.046518      -0.045667       0.007022       0.038645              7.995100       7.884662       0.262356       2.274546       7.814674       1.246446       8.285964           0.011120
           37              C      -2.094729       5.418978       1.027653      -0.175031      25.874891 0.39117421E+03  0.89932786E+04                                 7.586982                            6.523130      -0.006726       1.997010                    0.998213      28.802784      82.976793       0.653108       0.407918      -1.065368      -0.058368       0.014693      -0.071032       0.093104      -0.013537       0.023073      -0.016033       0.039733       0.117640      -0.044694      -0.009627       0.054322              8.230143       8.663454       0.021126       2.599519       7.546086       1.011026       8.480890           0.018943
           38              C      -1.708470       6.601492       1.873556       0.649741      22.140855 0.23323218E+03  0.47505758E+04                                 7.307353                            5.489964      -0.137255       2.034271                    0.999479      21.325197      59.392802       0.620535       0.484598      -1.012144      -0.000986       0.029118       0.045902       0.054367       0.026649      -0.077652      -0.011401       0.070330       0.058552      -0.063010      -0.042078       0.105088              8.365661       7.982214      -1.592161       3.809474       8.781261      -0.187084       8.333507          -0.000841
           39              C       2.468112       1.245733      15.069979       0.637314      22.411150 0.23834047E+03  0.48730074E+04                                 7.336385                            5.528161      -0.026995       2.067254                    0.999588      21.393501      59.377442       0.623034       0.480834      -1.015780      -0.003744      -0.035056      -0.044095       0.056456      -0.047357       0.067886      -0.015810       0.048647       0.025157      -0.069229      -0.029814       0.099043              8.422734       8.543684       1.833069      -3.787136       8.040627       0.435206       8.683891          -0.001678
           40              C       2.290287       2.420142      15.999113      -0.181320      26.220968 0.39414052E+03  0.90763057E+04                                 7.639768                            6.535740       0.009949       1.997508                    0.998467      28.991539      83.519751       0.654453       0.406415      -1.066622      -0.071548      -0.011243       0.070134       0.100818       0.001885      -0.015017      -0.013983       0.054740       0.081563      -0.043742       0.004751       0.038990              8.331754       8.480227      -0.147289      -2.515953       7.687359       1.315101       8.827678           0.019213
           41              C       4.595915       5.340360      10.262941       0.646913      21.979605 0.23462449E+03  0.47727168E+04                                 7.213915                            5.458249       0.036047       2.087466                    0.999534      21.208295      58.493271       0.632338       0.476173      -1.019432      -0.025592       0.013385       0.048673       0.056596       0.033027       0.066577       0.034395       0.094147       0.051097      -0.069969      -0.038962       0.108931              8.229596       6.338341      -0.451153      -2.490349      10.580545      -2.331803       7.769901          -0.001655
           42              C       5.636051       4.800570       9.338903      -0.181116      25.278346 0.38203551E+03  0.87193861E+04                                 7.416152                            6.410344       0.080586       2.024395                    0.998705      28.585744      81.683086       0.665325       0.403358      -1.069842       0.052061       0.068548      -0.059527       0.104655       0.033823       0.000921      -0.021060      -0.013481       0.046519      -0.045668       0.007023       0.038645              7.995104       7.884666       0.262357      -2.274548       7.814678      -1.246447       8.285969           0.011120
           43              C      -2.094729       5.418978       7.465347      -0.175030      25.874868 0.39117378E+03  0.89932658E+04                                 7.586977                            6.523126      -0.006724       1.997011                    0.998213      28.802759      82.976696       0.653108       0.407918      -1.065368      -0.058368       0.014693       0.071032       0.093104      -0.013537      -0.023073       0.016033       0.039732       0.117640      -0.044694      -0.009628       0.054322              8.230138       8.663449       0.021125      -2.599517       7.546081      -1.011026       8.480884           0.018942
           44              C      -1.708470       6.601492       6.619444       0.649741      22.140806 0.23323157E+03  0.47505605E+04                                 7.307344                            5.489957      -0.137256       2.034271                    0.999479      21.325166      59.392698       0.620536       0.484598      -1.012144      -0.000986       0.029117      -0.045902       0.054367       0.026649       0.077651       0.011401       0.070329       0.058551      -0.063010      -0.042077       0.105088              8.365650       7.982203      -1.592159      -3.809468       8.781250       0.187084       8.333496          -0.000840
           45              C       2.468112       1.245733      10.409021       0.637316      22.411154 0.23834049E+03  0.48730081E+04                                 7.336386                            5.528161      -0.026994       2.067254                    0.999588      21.393507      59.377463       0.623034       0.480834      -1.015780      -0.003744      -0.035056       0.044095       0.056457      -0.047357      -0.067888       0.015812       0.048649       0.025157      -0.069230      -0.029816       0.099045              8.422735       8.543685       1.833069       3.787137       8.040628      -0.435206       8.683892          -0.001676
           46              C       2.290287       2.420142       9.479887      -0.181320      26.220952 0.39414016E+03  0.90762945E+04                                 7.639762                            6.535735       0.009950       1.997509                    0.998467      28.991526      83.519680       0.654453       0.406415      -1.066622      -0.071549      -0.011242      -0.070135       0.100819       0.001885       0.015017       0.013984       0.054741       0.081564      -0.043743       0.004752       0.038991              8.331747       8.480219      -0.147289       2.515949       7.687353      -1.315099       8.827669           0.019214
           47              C       2.743429       6.489644       6.723059       0.646913      21.979616 0.23462466E+03  0.47727212E+04                                 7.213919                            5.458252       0.036045       2.087465                    0.999534      21.208299      58.493290       0.632337       0.476173      -1.019432       0.023359      -0.016984      -0.048673       0.056596      -0.017468      -0.001246      -0.074927      -0.109574       0.051097      -0.069969      -0.038962       0.108931              8.229600      10.102752       1.414975       0.983093       6.816141       3.266907       7.769906          -0.001654
           48              C       1.797826       7.181808       7.647097      -0.181116      25.278321 0.38203506E+03  0.87193735E+04                                 7.416148                            6.410341       0.080587       2.024396                    0.998705      28.585740      81.683073       0.665325       0.403358      -1.069842       0.038293       0.077090       0.059527       0.104655       0.025843       0.019277       0.008529      -0.045675       0.046519      -0.045668       0.007023       0.038645              7.995099       7.619677       0.130996       0.106515       8.079656       2.591492       8.285965           0.011119
           49              C       5.785520       0.530065       9.520653      -0.175028      25.874832 0.39117304E+03  0.89932454E+04                                 7.586973                            6.523122      -0.006725       1.997011                    0.998213      28.802741      82.976656       0.653108       0.407918      -1.065368       0.039089      -0.045768      -0.071031       0.093103      -0.024006      -0.024612       0.013552      -0.002508       0.117638      -0.044693      -0.009629       0.054322              8.230134       7.749688      -0.431850      -0.248744       8.459832       2.778088       8.480881           0.018942
           50              C       6.673439       1.401348      10.366556       0.649739      22.140753 0.23323093E+03  0.47505445E+04                                 7.307336                            5.489952      -0.137263       2.034270                    0.999479      21.325134      59.392606       0.620536       0.484599      -1.012143       0.026525       0.012049       0.045902       0.054367      -0.011850       0.024274      -0.074633      -0.084998       0.058550      -0.063010      -0.042075       0.105085              8.365641       9.890770      -0.646013      -1.859589       6.872663       3.330004       8.333489          -0.000842
           51              C       0.019904       2.764603       6.576979       0.637316      22.411206 0.23834110E+03  0.48730240E+04                                 7.336395                            5.528168      -0.026993       2.067253                    0.999588      21.393544      59.377591       0.623034       0.480834      -1.015780      -0.029746      -0.018926      -0.044095       0.056457      -0.048033      -0.044320       0.053801       0.045926       0.025156      -0.069230      -0.029816       0.099046              8.422746       6.680976       0.909668       2.071983       9.903360      -3.199804       8.683903          -0.001677
           52              C       1.151100       3.126895       7.506113      -0.181320      26.220946 0.39414015E+03  0.90762941E+04                                 7.639759                            6.535734       0.009951       1.997509                    0.998467      28.991533      83.519693       0.654454       0.406415      -1.066622       0.021706      -0.069097       0.070135       0.100819      -0.020642      -0.005859      -0.019665      -0.036144       0.081564      -0.043743       0.004753       0.038990              8.331744       7.960980      -0.404690       2.295722       8.206585      -1.670068       8.827668           0.019214
           53              O       3.959118       6.734414       1.681614      -0.475735      32.443085 0.46996895E+03  0.10915030E+05                                 8.060543                            6.721099       0.395110       2.204946                    0.996875      26.102403      67.254520       0.731657       0.360448      -1.138804      -0.013402       0.004649       0.032827       0.035761       0.020174      -0.024700       0.038685       0.016331      -0.068077      -0.062856       0.029578       0.033277              8.904964      14.446385       1.842215      -1.653271       6.151823      -0.869289       6.116682           0.134130
           54              O       2.223618       5.704273       2.622638      -0.608756      38.066160 0.52822001E+03  0.12596928E+05                                 8.827091                            7.002916       0.416566       2.169749                    0.996983      27.931522      72.274941       0.737704       0.348156      -1.151884       0.054144       0.027522      -0.028697       0.067176       0.040497      -0.035570       0.006380      -0.075415       0.031710      -0.075138       0.022827       0.052312             10.172884       9.129019       3.401300      -4.149146       9.258557      -4.317062      12.131076           0.103606
           55              O       2.536086       8.068491       0.028876      -0.190067      29.964707 0.41451688E+03  0.93449671E+04                                 7.787488                            6.341379      -0.114676       2.061674                    0.998922      23.467733      59.893017       0.746817       0.363795      -1.134316      -0.195942      -0.043339      -0.030403       0.202968       0.018197       0.017290      -0.154468       0.008562       0.176027      -0.153521      -0.020267       0.173788              8.784243       7.522362       0.205311       0.387402       8.764916      -4.890439      10.065451           0.017947
           56              O       6.120013       2.014083      14.198597      -0.551536      38.843593 0.51551786E+03  0.12243212E+05                                 9.029083                            6.991689       0.395622       2.178949                    0.997306      27.230676      70.763843       0.725275       0.355592      -1.143588       0.048807      -0.048186       0.010967       0.069457      -0.029903       0.018081       0.024204      -0.041612       0.039236      -0.054315       0.014688       0.039627             10.538855       9.242599      -3.064866       4.539147       8.699500      -4.450180      13.674465           0.129955
           57              O       7.907548       1.419179      15.368933      -0.485481      32.755903 0.47535377E+03  0.11066780E+05                                 8.085580                            6.732646       0.393827       2.192820                    0.997672      26.427446      68.077746       0.735726       0.357590      -1.141568      -0.014203      -0.013997      -0.036113       0.041253      -0.018171       0.025948       0.024938       0.049738      -0.029253      -0.051881       0.008724       0.043157              8.921627      14.200288      -0.720548       2.688362       6.110599      -0.750142       6.453995           0.175731
           58              O      -0.574896       1.654223       1.685011      -0.467554      31.840429 0.46243377E+03  0.10683978E+05                                 7.922852                            6.625420       0.400471       2.197171                    0.997874      26.191469      67.046266       0.744756       0.355966      -1.143734       0.013042       0.011540       0.034989       0.039083       0.013878       0.018442       0.016592      -0.059332      -0.018051      -0.037685      -0.006654       0.044340              8.751085       6.897450       2.992432       0.532173      12.983698       2.574140       6.372107           0.217129
           59              O      -0.253841       3.539437       2.821375      -0.538453      36.633282 0.49224925E+03  0.11563578E+05                                 8.700330                            6.845112       0.359485       2.175134                    0.996424      26.928659      69.739381       0.730452       0.356950      -1.141788      -0.027296      -0.050751      -0.007640       0.058130      -0.052209       0.026511       0.003417      -0.034544       0.041913      -0.068761       0.015971       0.052790             10.094274       5.944367      -1.140078      -1.155058      11.132101       5.570611      13.206354           0.102440
           60              O       4.275269       6.538274      15.304386      -0.475735      32.443089 0.46996895E+03  0.10915032E+05                                 8.060552                            6.721105       0.395108       2.204946                    0.996875      26.102381      67.254501       0.731656       0.360449      -1.138804       0.010118      -0.009943      -0.032828       0.035762       0.005716      -0.045628       0.004948      -0.041997      -0.068073      -0.062852       0.029577       0.033275              8.904973       6.321920      -2.185331       0.044541      14.276310       1.867349       6.116689           0.134132
           61              O       4.123135       4.525811      14.363362      -0.608756      38.066157 0.52821990E+03  0.12596926E+05                                 8.827096                            7.002919       0.416564       2.169749                    0.996983      27.931500      72.274905       0.737703       0.348157      -1.151883       0.000611       0.060735       0.028698       0.067176       0.054529      -0.021514       0.029035      -0.018802       0.031709      -0.075137       0.022826       0.052311             10.172890       6.525995       2.110901       2.025036      11.861593       5.634866      12.131083           0.103602
           62              O       6.102578       5.855836      -0.028876      -0.190065      29.964640 0.41451577E+03  0.93449359E+04                                 7.787477                            6.341370      -0.114679       2.061674                    0.998922      23.467703      59.892921       0.746817       0.363795      -1.134316       0.048199      -0.194803       0.030403       0.202968       0.007610       0.146075       0.053117      -0.034149       0.176026      -0.153522      -0.020266       0.173788              8.784230       8.356383       0.618765       4.553656       7.930871       1.824993      10.065435           0.017946
           63              O      -0.913684       6.377795       2.787403      -0.551531      38.843323 0.51551368E+03  0.12243089E+05                                 9.029052                            6.991668       0.395623       2.178951                    0.997306      27.230546      70.763458       0.725275       0.355593      -1.143587      -0.064851       0.022328      -0.010968       0.069458      -0.001548      -0.013653      -0.026945       0.072776       0.039225      -0.054304       0.014685       0.039619             10.538817      11.245850      -2.071766       6.003187       6.696190      -2.090299      13.674411           0.129959
           64              O      -2.240625       7.715114       1.617067      -0.485480      32.755754 0.47535120E+03  0.11066709E+05                                 8.085576                            6.732645       0.393820       2.192819                    0.997672      26.427314      68.077452       0.735723       0.357592      -1.141566      -0.006231      -0.018942       0.036114       0.041253      -0.030791      -0.010809      -0.034318      -0.001192      -0.029237      -0.051868       0.008716       0.043153              8.921623       8.279913      -3.655453       1.866126      12.030965      -2.075463       6.453992           0.175735
           65              O       1.737445       0.219644      15.300989      -0.467552      31.840366 0.46243290E+03  0.10683950E+05                                 7.922829                            6.625403       0.400479       2.197174                    0.997874      26.191487      67.046227       0.744759       0.355965      -1.143735       0.004545       0.016811      -0.034987       0.039082       0.032015      -0.006673      -0.023895       0.013835      -0.018059      -0.037689      -0.006653       0.044342              8.751058       9.401433       4.233732      -2.069931      10.479654      -1.620101       6.372087           0.217137
           66              O       3.283910       1.344613      14.164625      -0.538452      36.633242 0.49224866E+03  0.11563560E+05                                 8.700316                            6.845102       0.359487       2.175134                    0.996424      26.928671      69.739370       0.730453       0.356949      -1.141789      -0.033346      -0.046997       0.007640       0.058130      -0.017865       0.008712      -0.025271       0.104019       0.041914      -0.068762       0.015972       0.052790             10.094256      11.016059       1.374116      -5.504010       6.060379      -1.439306      13.206331           0.102445
           67              O       4.275269       6.538274      10.174614      -0.475734      32.443095 0.46996908E+03  0.10915034E+05                                 8.060544                            6.721098       0.395113       2.204947                    0.996875      26.102411      67.254538       0.731658       0.360448      -1.138805       0.010118      -0.009943       0.032828       0.035762       0.005716       0.045631      -0.004948      -0.042000      -0.068078      -0.062856       0.029579       0.033277              8.904964       6.321914      -2.185328      -0.044541      14.276295      -1.867347       6.116682           0.134134
           68              O       4.123135       4.525811      11.115638      -0.608756      38.066188 0.52822030E+03  0.12596938E+05                                 8.827101                            7.002922       0.416561       2.169748                    0.996983      27.931509      72.274942       0.737703       0.348157      -1.151883       0.000610       0.060735      -0.028698       0.067176       0.054530       0.021514      -0.029035      -0.018800       0.031710      -0.075137       0.022826       0.052311             10.172896       6.525998       2.110903      -2.025038      11.861600      -5.634871      12.131091           0.103604
           69              O       6.102578       5.855836       8.521876      -0.190066      29.964666 0.41451620E+03  0.93449476E+04                                 7.787480                            6.341372      -0.114676       2.061675                    0.998922      23.467716      59.892956       0.746817       0.363795      -1.134316       0.048199      -0.194804      -0.030403       0.202968       0.007610      -0.146075      -0.053117      -0.034150       0.176026      -0.153522      -0.020266       0.173788              8.784233       8.356385       0.618767      -4.553658       7.930875      -1.824996      10.065439           0.017944
           70              O      -0.913684       6.377795       5.705597      -0.551532      38.843316 0.51551366E+03  0.12243087E+05                                 9.029048                            6.991665       0.395628       2.178952                    0.997306      27.230551      70.763450       0.725276       0.355592      -1.143588      -0.064851       0.022327       0.010968       0.069458      -0.001549       0.013653       0.026946       0.072778       0.039226      -0.054306       0.014686       0.039620             10.538813      11.245846      -2.071766      -6.003184       6.696188       2.090299      13.674405           0.129959
           71              O      -2.240625       7.715114       6.875933      -0.485482      32.755778 0.47535158E+03  0.11066724E+05                                 8.085595                            6.732660       0.393807       2.192816                    0.997672      26.427274      68.077431       0.735719       0.357594      -1.141565      -0.006230      -0.018942      -0.036114       0.041254      -0.030788       0.010805       0.034314      -0.001191      -0.029232      -0.051861       0.008712       0.043149              8.921645       8.279934      -3.655463      -1.866133      12.030993       2.075469       6.454008           0.175729
           72              O       1.737445       0.219644      10.178011      -0.467556      31.840497 0.46243527E+03  0.10684016E+05                                 7.922836                            6.625408       0.400485       2.197174                    0.997874      26.191598      67.046491       0.744761       0.355964      -1.143737       0.004544       0.016811       0.034987       0.039081       0.032017       0.006667       0.023902       0.013838      -0.018069      -0.037698      -0.006647       0.044345              8.751066       9.401442       4.233737       2.069935      10.479664       1.620103       6.372093           0.217128
           73              O       3.283910       1.344613      11.314375      -0.538454      36.633323 0.49224989E+03  0.11563596E+05                                 8.700328                            6.845110       0.359484       2.175133                    0.996424      26.928704      69.739479       0.730453       0.356949      -1.141789      -0.033346      -0.046996      -0.007640       0.058129      -0.017867      -0.008713       0.025273       0.104024       0.041916      -0.068766       0.015973       0.052793             10.094270      11.016075       1.374119       5.504019       6.060387       1.439310      13.206350           0.102439
           74              O       3.959118       6.734414       6.811386      -0.475733      32.443051 0.46996833E+03  0.10915012E+05                                 8.060537                            6.721093       0.395115       2.204948                    0.996875      26.102391      67.254472       0.731658       0.360448      -1.138805      -0.013402       0.004649      -0.032828       0.035762       0.020173       0.024699      -0.038684       0.016330      -0.068077      -0.062854       0.029578       0.033276              8.904956      14.446373       1.842212       1.653269       6.151817       0.869287       6.116677           0.134134
           75              O       2.223618       5.704273       5.870362      -0.608757      38.066146 0.52821980E+03  0.12596922E+05                                 8.827087                            7.002913       0.416566       2.169749                    0.996983      27.931524      72.274934       0.737704       0.348156      -1.151884       0.054144       0.027522       0.028698       0.067176       0.040497       0.035571      -0.006379      -0.075417       0.031711      -0.075138       0.022826       0.052312             10.172880       9.129014       3.401298       4.149144       9.258553       4.317060      12.131071           0.103601
           76              O       2.536086       8.068491       8.464124      -0.190067      29.964694 0.41451670E+03  0.93449624E+04                                 7.787487                            6.341378      -0.114680       2.061674                    0.998922      23.467724      59.892999       0.746817       0.363795      -1.134316      -0.195942      -0.043338       0.030404       0.202967       0.018198      -0.017289       0.154469       0.008563       0.176026      -0.153523      -0.020266       0.173789              8.784242       7.522361       0.205311      -0.387402       8.764914       4.890438      10.065450           0.017943
           77              O       6.120013       2.014083      11.280403      -0.551532      38.843322 0.51551373E+03  0.12243093E+05                                 9.029065                            6.991677       0.395623       2.178951                    0.997306      27.230511      70.763427       0.725273       0.355593      -1.143586       0.048808      -0.048187      -0.010968       0.069458      -0.029896      -0.018077      -0.024199      -0.041591       0.039219      -0.054300       0.014685       0.039615             10.538833       9.242579      -3.064858      -4.539133       8.699484       4.450169      13.674436           0.129955
           78              O       7.907548       1.419179      10.110067      -0.485475      32.755606 0.47534848E+03  0.11066637E+05                                 8.085588                            6.732654       0.393805       2.192817                    0.997672      26.427127      68.077082       0.735717       0.357595      -1.141563      -0.014205      -0.013994       0.036117       0.041256      -0.018164      -0.025942      -0.024910       0.049722      -0.029216      -0.051847       0.008704       0.043144              8.921637      14.200302      -0.720548      -2.688363       6.110606       0.750143       6.454002           0.175738
           79              O      -0.574896       1.654223       6.807989      -0.467553      31.840490 0.46243496E+03  0.10684005E+05                                 7.922822                            6.625395       0.400493       2.197176                    0.997874      26.191639      67.046538       0.744764       0.355962      -1.143738       0.013044       0.011538      -0.034986       0.039080       0.013879      -0.018457      -0.016589      -0.059344      -0.018080      -0.037701      -0.006647       0.044348              8.751051       6.897424       2.992419      -0.532172      12.983646      -2.574128       6.372082           0.217141
           80              O      -0.253841       3.539437       5.671625      -0.538455      36.633400 0.49225107E+03  0.11563631E+05                                 8.700340                            6.845119       0.359480       2.175131                    0.996424      26.928733      69.739582       0.730453       0.356949      -1.141789      -0.027296      -0.050750       0.007639       0.058129      -0.052214      -0.026514      -0.003419      -0.034540       0.041918      -0.068768       0.015973       0.052795             10.094285       5.944373      -1.140080       1.155060      11.132113      -5.570619      13.206370           0.102437
           81              O       1.308873       2.109722       0.000000      -0.184339      31.421835 0.42742919E+03  0.97075971E+04                                 8.056311                            6.450844      -0.129402       2.061922                    0.998786      23.425228      59.952579       0.738683       0.365090      -1.133618       0.108395       0.174718       0.000000       0.205611       0.017224      -0.125833       0.078067      -0.017076       0.232061      -0.153067      -0.019453       0.172520              9.206309       8.473314      -0.220729      -4.344286       8.254469       2.695201      10.891144           0.021278
           82              O       1.308873       2.109722       8.493000      -0.184340      31.421895 0.42743014E+03  0.97076233E+04                                 8.056317                            6.450848      -0.129400       2.061921                    0.998786      23.425261      59.952663       0.738684       0.365090      -1.133618       0.108396       0.174718       0.000000       0.205612       0.017224       0.125833      -0.078067      -0.017077       0.232063      -0.153067      -0.019453       0.172520              9.206317       8.473320      -0.220731       4.344292       8.254476      -2.695204      10.891153           0.021276

******************************************************
Auxiliary information for the entire system
The total spin magnetic moment of the unit cell is   3.929617
The total net atomic charge of the unit cell is   -0.000004
Accuracy of reproducing the electrostatic potential in the unit cell:
  The inner radius (bohr) =    5.0000
  The outer radius (bohr) =   12.0000
  Valid grid points have density less than (e/(bohr^3)) =    0.0001
  The number of valid grid points were=        25824
  The rms potential error without charges in kcal/mol is=      8.35482
  The rms potential error with partial charges in kcal/mol is=      1.19438
  The RRMSE value at monopole order=      0.14296
  The rms potential error with partial charges and cloud penetration in kcal/mol is=      1.17010
  The RRMSE value at monopole order with cloud penetration is=      0.14005
  The rms potential error with partial charges and atomic dipoles in kcal/mol is=      1.03990
  The RRMSE value at dipole order=      0.12447
  The rms potential error with partial charges, atomic dipoles and cloud penetration in kcal/mol is=      1.00701
  The RRMSE value at dipole order with cloud penetration=      0.12053

******************************************************
The electron densities and ab initio electrostatic potential were computed in VASP using the PBE functional and
projector augmented wave method. See the main text of the journal article for a description of computational details.
The atomic charges, dipoles, and quadrupoles were computed with the DDEC6 method as described in
(a) T. A. Manz and N. Gabaldon Limas, RSC Adv. 6 (2016) 47771-47801 DOI: 10.1039/c6ra04656h
(b) N. Gabaldon Limas and T. A. Manz, RSC Adv. 8 (2018) 2678-2707 DOI: 10.1039/c7ra11829e.
For each atom in the material, the electron cloud parameters were fit to the spherically averaged atom-in-material
electron density using radial positions for which this density was between 10^-4 and 10^-2 electrons per cubic bohr.
The polarizabilities, dispersion coefficients, and quantum Drude oscillator (QDO) parameters were fit using the MCLF method.
The magnetic structure of the system was optimized in VASP from the default ferromagnetic initial guess using spin polarization.
The atomic spin moments (ASMs) were computed on this optimized magnetic structure using the DDEC6 partition as inputs
to the method of T. A. Manz and D. S. Sholl, J. Chem. Theory Comput. 7 (2011) 4146-4164 DOI: 10.1021/ct200539n.
The RMSE and RRMSE were computed using a uniform grid with Ewald summation.
