# Supplementary material for: A collection of forcefield precursors for metal–organic frameworks
Source: RSC Adv. 2019 Nov 13;9(63):36492–507. doi: 10.1039/c9ra07327b (PMC9075174; doi:10.1039/c9ra07327b)
Supplement: RA-009-C9RA07327B-s4821 [file RA-009-C9RA07327B-s4821.xyz]

   82
jmolscript: load "" {1 1 1} spacegroup "x,y,z" unitcell [{      9.016400     0.000000     0.000000 }, {     -4.097706     8.031455     0.000000 }, {      0.000000     0.000000    17.078000 }]
Gd     0.000000     0.000000     0.000000     1.902837
Gd     0.000000     0.000000     8.539000     1.902838
Gd     0.470562     5.261326     4.269500     2.107679
Gd     4.472725     2.810286    12.808500     2.107678
H      1.112111     7.751960     1.439675     0.128522
H      1.171687     6.580171     0.397917     0.115925
H      1.239499     7.880464    15.540980     0.131500
H      5.060423     1.119585    16.425620     0.117529
H      1.905511     3.226235     1.477247     0.120469
H      0.846224     3.925775     0.555035     0.106306
H      6.399719     4.513678    15.638325     0.128522
H      5.328859     4.034200    16.680083     0.115925
H      6.456290     4.685551     1.537020     0.131500
H     -1.302541     5.016447     0.652380     0.117530
H      2.007801     3.163590    15.600753     0.120469
H      3.112341     2.537940    16.522965     0.106306
H      6.399719     4.513678     9.978675     0.128522
H      5.328859     4.034200     8.936917     0.115925
H      6.456290     4.685551     7.001980     0.131500
H     -1.302541     5.016447     7.886620     0.117529
H      2.007801     3.163590    10.016247     0.120469
H      3.112341     2.537940     9.094035     0.106306
H      1.112111     7.751960     7.099325     0.128522
H      1.171687     6.580171     8.141083     0.115925
H      1.239499     7.880464    10.076020     0.131500
H      5.060423     1.119585     9.191380     0.117529
H      1.905511     3.226235     7.061753     0.120469
H      0.846224     3.925775     7.983965     0.106306
C      2.603808     6.445243     1.808560     0.707697
C      1.709771     7.202609     0.908550    -0.181322
C      5.754476     0.550958    16.056736    -0.171826
C      6.655854     1.357316    15.189173     0.707656
C     -0.012893     2.702585     1.950308     0.700220
C      1.082221     3.092110     0.985401    -0.186471
C      4.557810     5.248556    15.269440     0.707697
C      5.638757     4.796385    16.169450    -0.181322
C     -2.124479     5.376256     1.021264    -0.171825
C     -1.815859     6.545636     1.888827     0.707656
C      2.413216     1.216765    15.127692     0.700220
C      2.262491     2.369279    16.092599    -0.186471
C      4.557810     5.248556    10.347560     0.707697
C      5.638757     4.796385     9.447550    -0.181322
C     -2.124479     5.376256     7.517736    -0.171825
C     -1.815859     6.545636     6.650173     0.707656
C      2.413216     1.216765    10.489308     0.700220
C      2.262491     2.369279     9.524401    -0.186471
C      2.603808     6.445243     6.730440     0.707697
C      1.709771     7.202609     7.630450    -0.181322
C      5.754476     0.550958     9.560264    -0.171826
C      6.655854     1.357316    10.427827     0.707656
C     -0.012893     2.702585     6.588692     0.700220
C      1.082221     3.092110     7.553599    -0.186471
O      3.831530     6.642013     1.642904    -0.605354
O      2.112598     5.681451     2.670999    -0.720545
O      6.530660    -0.007228     0.025617    -0.235940
O      6.138856     1.994210    14.261838    -0.695027
O      7.904712     1.420764    15.441928    -0.630104
O     -0.612654     1.631992     1.671936    -0.622142
O     -0.248893     3.509746     2.858857    -0.677586
O      4.175120     6.431589    15.435096    -0.605354
O      4.100696     4.463883    14.407001    -0.720545
O     -2.974444     5.813970    -0.025617    -0.235940
O     -1.013577     6.374566     2.816162    -0.695027
O     -2.326913     7.686906     1.636072    -0.630104
O      1.732148     0.195968    15.406064    -0.622143
O      3.239459     1.373379    14.219143    -0.677586
O      4.175120     6.431589    10.181904    -0.605354
O      4.100696     4.463883    11.209999    -0.720545
O     -2.974444     5.813970     8.564617    -0.235940
O     -1.013577     6.374566     5.722838    -0.695027
O     -2.326913     7.686906     6.902928    -0.630104
O      1.732148     0.195968    10.210936    -0.622143
O      3.239459     1.373379    11.397857    -0.677586
O      3.831530     6.642013     6.896096    -0.605354
O      2.112598     5.681451     5.868001    -0.720545
O      6.530660    -0.007228     8.513383    -0.235940
O      6.138856     1.994210    11.355162    -0.695027
O      7.904712     1.420764    10.175072    -0.630104
O     -0.612654     1.631992     6.867064    -0.622143
O     -0.248893     3.509746     5.680143    -0.677586
O      1.288698     2.104241     0.000000    -0.229529
O      1.288698     2.104241     8.539000    -0.229529

The following XYZ coordinates are in angstroms. Other properties are in atomic units.
The sperically averaged electron density of each atom fit to a function of the form exp(a - br)
eigen_1, eigen_2 and eigen_3 are the three eigenvalues of traceless quadrupole moment tensor
  atom number  atomic symbol              X              Y              Z     net charge C6 coefficient C8 coefficient C10 coefficient fluctuating dipole atomic polarizability isotropic forcefield polarizability              a              b squared Pearson coefficient          <r^3>          <r^4>         wp_QDO          m_QDO          q_QDO       dipole_x       dipole_y       dipole_z         dipole            Qxy            Qxz            Qyz     Q(x^2-y^2)  Q(3z^2 - R^2)        eigen_1        eigen_2        eigen_3 static polarizability      alpha(xx)      alpha(xy)      alpha(xz)      alpha(yy)      alpha(yz)      alpha(zz) atomic spin moment
            1             Gd       0.000000       0.000000       0.000000       1.902837     168.874704 0.43250155E+04  0.16107582E+06                                21.349385                           19.026402       1.951968       2.294164                    0.997344      83.292423     207.466278       0.523970       0.313875      -1.280452       0.003085       0.005037      -0.000000       0.005906      -0.012193      -0.013919       0.008524       0.012441       0.517949      -0.100013      -0.073718       0.173731             23.522171      25.573099       0.949528       0.200206      26.541998      -0.122613      18.451417           0.000001
            2             Gd       0.000000       0.000000       8.539000       1.902838     168.874749 0.43250166E+04  0.16107585E+06                                21.349377                           19.026395       1.951976       2.294166                    0.997344      83.292377     207.466065       0.523971       0.313875      -1.280452       0.003085       0.005037      -0.000000       0.005906      -0.012193       0.013919      -0.008524       0.012441       0.517948      -0.100013      -0.073718       0.173731             23.522162      25.573090       0.949527      -0.200206      26.541987       0.122614      18.451410           0.000001
            3             Gd       0.470562       5.261326       4.269500       2.107679     173.429259 0.33643258E+04  0.11754889E+06                                20.762221                           15.895194       1.679446       2.262073                    0.999775      77.286255     185.829223       0.622473       0.281621      -1.317001      -0.012845      -0.006667       0.000000       0.014472      -0.030099       0.000000      -0.000000      -0.023791      -0.690791      -0.230264       0.082767       0.147497             25.896974      20.068420       1.248370      -0.000000      18.598356       0.000001      39.024145           0.000004
            4             Gd       4.472725       2.810286      12.808500       2.107678     173.429533 0.33643311E+04  0.11754913E+06                                20.762245                           15.895209       1.679442       2.262072                    0.999775      77.286285     185.829357       0.622473       0.281621      -1.317001      -0.000101      -0.014472       0.000000       0.014472      -0.008035      -0.000000      -0.000000       0.062702      -0.690792      -0.230264       0.082768       0.147496             25.897006      17.891265       0.137569      -0.000000      20.775562       0.000000      39.024192           0.000004
            5              H       1.112111       7.751960       1.439675       0.128522       1.160428 0.93688831E+01  0.95194770E+02                                 1.815915                            1.784188      -0.818148       2.499108                    0.998918       3.406897       9.542970       0.473103       1.274162      -0.713327      -0.016259       0.028352       0.017328       0.036992      -0.001865      -0.003340       0.005111      -0.016265      -0.008149      -0.008706      -0.003101       0.011808              1.812491       1.905897      -0.267079      -0.335817       1.753612       0.176730       1.777964          -0.000000
            6              H       1.171687       6.580171       0.397917       0.115925       1.032712 0.81164690E+01  0.79971828E+02                                 1.698239                            1.671463      -0.788130       2.501840                    0.998893       3.489429       9.787425       0.481591       1.290796      -0.707385      -0.013749      -0.015862      -0.022610       0.030852       0.005281      -0.001881       0.002345      -0.001347       0.016328      -0.008667       0.002531       0.006137              1.703185       1.688064       0.330207       0.172752       1.879381       0.151099       1.542110           0.000000
            7              H       1.239499       7.880464      15.540980       0.131500       1.138311 0.92966394E+01  0.94213487E+02                                 1.790747                            1.776698      -0.813563       2.506050                    0.999042       3.362097       9.384113       0.474664       1.273305      -0.713937      -0.012343      -0.028491      -0.021036       0.037504       0.000076       0.005625       0.003874      -0.014102       0.010779      -0.011125       0.001927       0.009198              1.776844       1.673645       0.198653       0.196869       1.920802       0.222842       1.736084          -0.000001
            8              H       5.060423       1.119585      16.425620       0.117529       1.026440 0.78228547E+01  0.76784762E+02                                 1.724731                            1.665745      -0.946781       2.430998                    0.997095       3.563492      10.153237       0.469152       1.330096      -0.698327      -0.019779       0.014658       0.015839       0.029274      -0.004774      -0.000436       0.004275       0.002176       0.025295      -0.009660      -0.000247       0.009907              1.753942       1.984754      -0.463543      -0.160313       1.826577       0.084345       1.450494           0.000000
            9              H       1.905511       3.226235       1.477247       0.120469       1.195519 0.97991895E+01  0.10072596E+03                                 1.851353                            1.823336      -0.924616       2.441623                    0.998118       3.497140       9.863745       0.468361       1.272256      -0.713347       0.032116      -0.004309       0.016083       0.036176      -0.006300       0.005446      -0.000252       0.008827      -0.003589      -0.008070      -0.002378       0.010448              1.846287       2.127412       0.112256       0.306763       1.631373       0.138364       1.780077          -0.000000
           10              H       0.846224       3.925775       0.555035       0.106306       1.086412 0.85314583E+01  0.85394844E+02                                 1.773459                            1.725024      -0.959450       2.412985                    0.997027       3.665836      10.475127       0.467842       1.307972      -0.702742      -0.006186       0.021055      -0.020122       0.029774      -0.003200       0.004364      -0.000098      -0.005377       0.023495      -0.009027      -0.000114       0.009141              1.795341       1.614364      -0.269368       0.023539       2.243787      -0.205114       1.527871           0.000000
           11              H       6.399719       4.513678      15.638325       0.128522       1.160428 0.93688890E+01  0.95194851E+02                                 1.815916                            1.784189      -0.818147       2.499108                    0.998918       3.406896       9.542970       0.473103       1.274163      -0.713327       0.032644      -0.001597      -0.017328       0.036992       0.005490      -0.006070       0.000652       0.012565      -0.008149      -0.008706      -0.003101       0.011808              1.812492       2.001309      -0.218400      -0.310044       1.658203       0.218813       1.777964          -0.000000
           12              H       5.328859       4.034200      16.680083       0.115925       1.032712 0.81164715E+01  0.79971869E+02                                 1.698240                            1.671464      -0.788132       2.501839                    0.998893       3.489430       9.787433       0.481591       1.290797      -0.707385      -0.007880      -0.019456       0.022610       0.030852       0.003644      -0.002943       0.000609      -0.007761       0.016328      -0.008667       0.002531       0.006137              1.703186       1.572514       0.271252      -0.056082       1.994934      -0.222551       1.542111           0.000000
           13              H       6.456290       4.685551       1.537020       0.131500       1.138311 0.92966418E+01  0.94213512E+02                                 1.790747                            1.776697      -0.813574       2.506045                    0.999042       3.362097       9.384111       0.474665       1.273304      -0.713937      -0.019769      -0.023943       0.021036       0.037504       0.005754      -0.000894      -0.006771       0.008153       0.010779      -0.011125       0.001927       0.009198              1.776844       1.708914       0.216647      -0.109027       1.885533      -0.276639       1.736084          -0.000001
           14              H      -1.302541       5.016447       0.652380       0.117530       1.026439 0.78228401E+01  0.76784588E+02                                 1.724730                            1.665744      -0.946780       2.430998                    0.997095       3.563490      10.153231       0.469152       1.330096      -0.698327       0.022046      -0.010957      -0.015839       0.029274      -0.003683      -0.004007      -0.001554       0.006454       0.025295      -0.009660      -0.000248       0.009907              1.753940       2.234554      -0.336091      -0.147989       1.576772       0.104468       1.450493           0.000000
           15              H       2.007801       3.163590      15.600753       0.120469       1.195519 0.97991907E+01  0.10072598E+03                                 1.851354                            1.823336      -0.924616       2.441623                    0.998118       3.497140       9.863746       0.468360       1.272256      -0.713347      -0.018434       0.026649      -0.016083       0.036176      -0.007271       0.002699      -0.004737       0.005022      -0.003589      -0.008070      -0.002378       0.010448              1.846287       1.642939      -0.134926       0.016166       2.115846      -0.336135       1.780077          -0.000001
           16              H       3.112341       2.537940      16.522965       0.106306       1.086413 0.85314613E+01  0.85394881E+02                                 1.773459                            1.725024      -0.959450       2.412984                    0.997027       3.665837      10.475130       0.467842       1.307972      -0.702742       0.021567       0.004059       0.020122       0.029774       0.000298       0.002071      -0.003843       0.008338       0.023495      -0.009027      -0.000114       0.009141              1.795341       2.331878       0.096712       0.193405       1.526274       0.072251       1.527871           0.000000
           17              H       6.399719       4.513678       9.978675       0.128522       1.160429 0.93688949E+01  0.95194927E+02                                 1.815917                            1.784190      -0.818148       2.499108                    0.998918       3.406897       9.542974       0.473103       1.274163      -0.713327       0.032644      -0.001597       0.017328       0.036992       0.005490       0.006070      -0.000652       0.012565      -0.008149      -0.008706      -0.003101       0.011808              1.812493       2.001309      -0.218400       0.310044       1.658204      -0.218814       1.777965          -0.000000
           18              H       5.328859       4.034200       8.936917       0.115925       1.032712 0.81164717E+01  0.79971863E+02                                 1.698239                            1.671463      -0.788131       2.501839                    0.998893       3.489430       9.787429       0.481591       1.290796      -0.707385      -0.007880      -0.019456      -0.022610       0.030852       0.003645       0.002943      -0.000609      -0.007761       0.016328      -0.008667       0.002531       0.006137              1.703186       1.572513       0.271251       0.056082       1.994933       0.222551       1.542111           0.000000
           19              H       6.456290       4.685551       7.001980       0.131500       1.138312 0.92966515E+01  0.94213630E+02                                 1.790748                            1.776698      -0.813575       2.506045                    0.999042       3.362099       9.384116       0.474665       1.273303      -0.713937      -0.019768      -0.023943      -0.021036       0.037504       0.005754       0.000894       0.006771       0.008152       0.010779      -0.011125       0.001927       0.009198              1.776844       1.708914       0.216647       0.109027       1.885534       0.276639       1.736085          -0.000001
           20              H      -1.302541       5.016447       7.886620       0.117529       1.026439 0.78228444E+01  0.76784637E+02                                 1.724730                            1.665744      -0.946780       2.430998                    0.997095       3.563491      10.153233       0.469152       1.330096      -0.698327       0.022046      -0.010957       0.015839       0.029274      -0.003683       0.004007       0.001554       0.006454       0.025295      -0.009660      -0.000247       0.009907              1.753940       2.234555      -0.336091       0.147989       1.576773      -0.104468       1.450493           0.000000
           21              H       2.007801       3.163590      10.016247       0.120469       1.195520 0.97991950E+01  0.10072603E+03                                 1.851354                            1.823336      -0.924616       2.441623                    0.998118       3.497141       9.863749       0.468361       1.272256      -0.713347      -0.018434       0.026649       0.016084       0.036176      -0.007271      -0.002699       0.004737       0.005022      -0.003589      -0.008070      -0.002378       0.010448              1.846287       1.642939      -0.134926      -0.016166       2.115846       0.336135       1.780077          -0.000001
           22              H       3.112341       2.537940       9.094035       0.106306       1.086412 0.85314557E+01  0.85394817E+02                                 1.773459                            1.725024      -0.959450       2.412985                    0.997027       3.665836      10.475129       0.467842       1.307973      -0.702742       0.021567       0.004059      -0.020122       0.029774       0.000298      -0.002071       0.003843       0.008338       0.023495      -0.009027      -0.000114       0.009141              1.795341       2.331878       0.096712      -0.193405       1.526274      -0.072251       1.527871           0.000000
           23              H       1.112111       7.751960       7.099325       0.128522       1.160428 0.93688891E+01  0.95194847E+02                                 1.815916                            1.784189      -0.818148       2.499108                    0.998918       3.406898       9.542974       0.473103       1.274162      -0.713327      -0.016259       0.028352      -0.017328       0.036992      -0.001865       0.003340      -0.005111      -0.016265      -0.008149      -0.008706      -0.003101       0.011808              1.812492       1.905898      -0.267079       0.335817       1.753613      -0.176730       1.777964          -0.000000
           24              H       1.171687       6.580171       8.141083       0.115925       1.032713 0.81164744E+01  0.79971895E+02                                 1.698239                            1.671463      -0.788130       2.501839                    0.998893       3.489430       9.787429       0.481591       1.290796      -0.707385      -0.013749      -0.015862       0.022610       0.030852       0.005281       0.001881      -0.002345      -0.001347       0.016328      -0.008667       0.002531       0.006137              1.703186       1.688065       0.330207      -0.172752       1.879382      -0.151099       1.542111           0.000000
           25              H       1.239499       7.880464      10.076020       0.131500       1.138311 0.92966355E+01  0.94213441E+02                                 1.790747                            1.776698      -0.813563       2.506051                    0.999042       3.362096       9.384111       0.474664       1.273305      -0.713936      -0.012343      -0.028491       0.021036       0.037504       0.000076      -0.005625      -0.003874      -0.014102       0.010779      -0.011125       0.001927       0.009198              1.776844       1.673645       0.198653      -0.196869       1.920802      -0.222842       1.736084          -0.000001
           26              H       5.060423       1.119585       9.191380       0.117529       1.026440 0.78228547E+01  0.76784762E+02                                 1.724731                            1.665745      -0.946780       2.430998                    0.997095       3.563492      10.153237       0.469152       1.330096      -0.698327      -0.019779       0.014658      -0.015839       0.029274      -0.004774       0.000436      -0.004275       0.002176       0.025295      -0.009660      -0.000247       0.009907              1.753942       1.984754      -0.463543       0.160313       1.826577      -0.084345       1.450494           0.000000
           27              H       1.905511       3.226235       7.061753       0.120469       1.195519 0.97991877E+01  0.10072593E+03                                 1.851353                            1.823335      -0.924616       2.441623                    0.998118       3.497140       9.863743       0.468361       1.272255      -0.713347       0.032116      -0.004309      -0.016084       0.036176      -0.006300      -0.005446       0.000252       0.008827      -0.003589      -0.008070      -0.002378       0.010448              1.846286       2.127411       0.112256      -0.306762       1.631372      -0.138364       1.780076          -0.000001
           28              H       0.846224       3.925775       7.983965       0.106306       1.086412 0.85314572E+01  0.85394835E+02                                 1.773459                            1.725025      -0.959450       2.412985                    0.997027       3.665836      10.475129       0.467842       1.307972      -0.702742      -0.006186       0.021055       0.020122       0.029774      -0.003200      -0.004364       0.000098      -0.005377       0.023495      -0.009027      -0.000114       0.009141              1.795341       1.614364      -0.269368      -0.023539       2.243787       0.205114       1.527871           0.000000
           29              C       2.603808       6.445243       1.808560       0.707697      21.162028 0.21997266E+03  0.44239700E+04                                 7.140120                            5.354111      -0.161839       2.032182                    0.999488      20.862549      58.102765       0.623197       0.488694      -1.008063       0.038582      -0.036466       0.059197       0.079515      -0.013683       0.022530       0.084317      -0.124106       0.041550      -0.088144      -0.033205       0.121349              8.186069       9.670487       1.224198      -1.222360       6.938960      -3.471432       7.948759           0.000002
           30              C       1.709771       7.202609       0.908550      -0.181322      25.509440 0.37967201E+03  0.86673320E+04                                 7.504211                            6.419812       0.005016       2.001117                    0.998407      28.703682      82.504520       0.659116       0.407068      -1.065508       0.044658       0.076924      -0.071476       0.114108       0.028103      -0.017448       0.001826      -0.040827       0.028516      -0.044502       0.012415       0.032086              8.137181       7.555294       0.074134      -0.093096       8.265714      -2.849511       8.590536           0.000001
           31              C       5.754476       0.550958      16.056736      -0.171826      25.688859 0.38315952E+03  0.87689585E+04                                 7.570255                            6.470519      -0.048876       1.987874                    0.997900      28.616059      82.417301       0.653142       0.409760      -1.063512       0.029205      -0.054776       0.077495       0.099292      -0.026468       0.033059      -0.005035      -0.020431       0.132311      -0.056853      -0.002522       0.059375              8.228641       7.789686      -0.378705       0.230426       8.309563      -2.781471       8.586676           0.000001
           32              C       6.655854       1.357316      15.189173       0.707656      21.360640 0.22483081E+03  0.45533203E+04                                 7.231457                            5.443440      -0.288357       1.990769                    0.999140      21.084953      59.219268       0.611944       0.494222      -1.003712       0.036993       0.025692      -0.059715       0.074796      -0.001915      -0.036771       0.080998      -0.096702       0.050827      -0.083520      -0.030614       0.114134              8.273524       9.664230      -0.418823       1.534281       6.698269      -3.325030       8.458074           0.000002
           33              C      -0.012893       2.702585       1.950308       0.700220      21.742329 0.22529739E+03  0.45615030E+04                                 7.276012                            5.433491      -0.205417       2.016287                    0.999340      21.126894      59.174788       0.615632       0.491398      -1.005952      -0.052170      -0.023732       0.061007       0.083706      -0.059117       0.044701      -0.067352       0.060122       0.014898      -0.088656      -0.026781       0.115437              8.388606       6.450835       1.068234      -1.808970       9.959207       3.338119       8.755775           0.000001
           34              C       1.082221       3.092110       0.985401      -0.186471      26.489052 0.39498789E+03  0.91119841E+04                                 7.705175                            6.547459      -0.031658       1.980050                    0.998531      29.281068      84.771069       0.652355       0.406999      -1.064920       0.031461      -0.068890      -0.084584       0.113534      -0.026766       0.013756       0.019183      -0.025561       0.055565      -0.046422       0.014377       0.032045              8.436309       8.031964      -0.545859      -2.426218       8.228055       1.768644       9.048908           0.000001
           35              C       4.557810       5.248556      15.269440       0.707697      21.162023 0.21997249E+03  0.44239659E+04                                 7.140118                            5.354109      -0.161839       2.032182                    0.999488      20.862549      58.102766       0.623197       0.488694      -1.008063      -0.050017       0.017795      -0.059197       0.079515       0.042211      -0.064867      -0.058389       0.094995       0.041550      -0.088144      -0.033205       0.121349              8.186067       6.511966      -0.387299       2.536685      10.097479       2.666502       7.948758           0.000002
           36              C       5.638757       4.796385      16.169450      -0.181322      25.509452 0.37967213E+03  0.86673354E+04                                 7.504213                            6.419813       0.005016       2.001117                    0.998407      28.703681      82.504519       0.659116       0.407068      -1.065508       0.048225       0.074740       0.071476       0.114108       0.033022      -0.009556       0.014712      -0.021546       0.028516      -0.044502       0.012415       0.032086              8.137184       8.058964       0.331107       2.495928       7.762050       1.377947       8.590539           0.000001
           37              C      -2.124479       5.376256       1.021264      -0.171825      25.688851 0.38315939E+03  0.87689546E+04                                 7.570252                            6.470517      -0.048878       1.987874                    0.997900      28.616055      82.417281       0.653142       0.409760      -1.063512      -0.062065       0.001121      -0.077495       0.099292      -0.007263       0.019509      -0.027160       0.054851       0.132310      -0.056853      -0.002521       0.059374              8.228639       8.508803      -0.011803       2.582345       7.590441       1.058849       8.586671           0.000001
           38              C      -1.815859       6.545636       1.888827       0.707656      21.360662 0.22483113E+03  0.45533295E+04                                 7.231471                            5.443450      -0.288348       1.990771                    0.999140      21.084969      59.219383       0.611942       0.494223      -1.003712       0.006073       0.044628       0.059716       0.074797       0.038024      -0.088863      -0.004057       0.059856       0.050830      -0.083521      -0.030615       0.114135              8.273540       7.649988      -1.446510       3.659102       8.712542       0.144461       8.458091           0.000002
           39              C       2.413216       1.216765      15.127692       0.700220      21.742331 0.22529731E+03  0.45615011E+04                                 7.276012                            5.433490      -0.205417       2.016287                    0.999340      21.126897      59.174801       0.615632       0.491398      -1.005952       0.002570      -0.057256      -0.061007       0.083706      -0.059035       0.080310      -0.009209       0.060441       0.014898      -0.088656      -0.026781       0.115437              8.388606       8.369677       2.047247      -3.795593       8.040371       0.094269       8.755771           0.000002
           40              C       2.262491       2.369279      16.092599      -0.186471      26.489053 0.39498806E+03  0.91119888E+04                                 7.705176                            6.547461      -0.031658       1.980050                    0.998531      29.281066      84.771065       0.652355       0.406999      -1.064919      -0.075663      -0.003285       0.084584       0.113534      -0.005361      -0.010836      -0.020972       0.058344       0.055565      -0.046422       0.014377       0.032045              8.436309       8.629510      -0.240984      -2.678086       7.630512       1.357378       9.048906           0.000001
           41              C       4.557810       5.248556      10.347560       0.707697      21.162021 0.21997247E+03  0.44239652E+04                                 7.140118                            5.354108      -0.161839       2.032182                    0.999488      20.862547      58.102758       0.623197       0.488694      -1.008063      -0.050017       0.017795       0.059197       0.079515       0.042211       0.064867       0.058389       0.094995       0.041550      -0.088144      -0.033205       0.121349              8.186067       6.511966      -0.387299      -2.536685      10.097478      -2.666501       7.948757           0.000002
           42              C       5.638757       4.796385       9.447550      -0.181322      25.509453 0.37967216E+03  0.86673361E+04                                 7.504213                            6.419813       0.005016       2.001117                    0.998407      28.703683      82.504526       0.659116       0.407068      -1.065508       0.048225       0.074740      -0.071476       0.114108       0.033022       0.009556      -0.014712      -0.021546       0.028516      -0.044502       0.012415       0.032086              8.137185       8.058965       0.331107      -2.495928       7.762050      -1.377948       8.590540           0.000001
           43              C      -2.124479       5.376256       7.517736      -0.171825      25.688851 0.38315939E+03  0.87689547E+04                                 7.570253                            6.470518      -0.048879       1.987874                    0.997900      28.616058      82.417297       0.653142       0.409760      -1.063512      -0.062065       0.001121       0.077495       0.099292      -0.007263      -0.019509       0.027160       0.054851       0.132310      -0.056853      -0.002521       0.059374              8.228639       8.508804      -0.011803      -2.582345       7.590442      -1.058849       8.586672           0.000001
           44              C      -1.815859       6.545636       6.650173       0.707656      21.360665 0.22483116E+03  0.45533305E+04                                 7.231472                            5.443451      -0.288349       1.990771                    0.999140      21.084972      59.219398       0.611942       0.494223      -1.003711       0.006073       0.044628      -0.059716       0.074797       0.038024       0.088863       0.004057       0.059856       0.050830      -0.083521      -0.030615       0.114135              8.273542       7.649990      -1.446510      -3.659103       8.712543      -0.144461       8.458093           0.000002
           45              C       2.413216       1.216765      10.489308       0.700220      21.742330 0.22529729E+03  0.45615007E+04                                 7.276012                            5.433490      -0.205417       2.016287                    0.999340      21.126896      59.174798       0.615632       0.491398      -1.005952       0.002570      -0.057256       0.061007       0.083706      -0.059035      -0.080310       0.009209       0.060441       0.014898      -0.088656      -0.026781       0.115437              8.388606       8.369677       2.047247       3.795593       8.040371      -0.094269       8.755771           0.000002
           46              C       2.262491       2.369279       9.524401      -0.186471      26.489052 0.39498805E+03  0.91119887E+04                                 7.705176                            6.547461      -0.031658       1.980050                    0.998531      29.281066      84.771066       0.652355       0.406999      -1.064919      -0.075663      -0.003285      -0.084584       0.113534      -0.005361       0.010836       0.020972       0.058344       0.055566      -0.046422       0.014377       0.032045              8.436309       8.629509      -0.240984       2.678085       7.630512      -1.357378       9.048905           0.000001
           47              C       2.603808       6.445243       6.730440       0.707697      21.162028 0.21997266E+03  0.44239701E+04                                 7.140120                            5.354111      -0.161840       2.032182                    0.999488      20.862550      58.102772       0.623197       0.488694      -1.008063       0.038582      -0.036466      -0.059197       0.079515      -0.013683      -0.022530      -0.084317      -0.124107       0.041550      -0.088144      -0.033205       0.121349              8.186069       9.670488       1.224198       1.222360       6.938960       3.471432       7.948759           0.000002
           48              C       1.709771       7.202609       7.630450      -0.181322      25.509439 0.37967198E+03  0.86673312E+04                                 7.504211                            6.419812       0.005016       2.001117                    0.998407      28.703683      82.504529       0.659116       0.407068      -1.065508       0.044658       0.076924       0.071476       0.114108       0.028103       0.017448      -0.001826      -0.040828       0.028516      -0.044502       0.012415       0.032086              8.137182       7.555294       0.074134       0.093096       8.265714       2.849510       8.590536           0.000000
           49              C       5.754476       0.550958       9.560264      -0.171826      25.688859 0.38315953E+03  0.87689587E+04                                 7.570255                            6.470520      -0.048876       1.987874                    0.997900      28.616059      82.417302       0.653142       0.409760      -1.063512       0.029205      -0.054776      -0.077495       0.099292      -0.026468      -0.033059       0.005035      -0.020431       0.132311      -0.056853      -0.002522       0.059375              8.228642       7.789686      -0.378705      -0.230426       8.309563       2.781471       8.586676           0.000001
           50              C       6.655854       1.357316      10.427827       0.707656      21.360640 0.22483081E+03  0.45533202E+04                                 7.231457                            5.443440      -0.288356       1.990769                    0.999140      21.084953      59.219265       0.611944       0.494222      -1.003712       0.036993       0.025692       0.059715       0.074796      -0.001915       0.036771      -0.080998      -0.096702       0.050827      -0.083520      -0.030614       0.114134              8.273524       9.664229      -0.418823      -1.534281       6.698269       3.325030       8.458073           0.000002
           51              C      -0.012893       2.702585       6.588692       0.700220      21.742328 0.22529737E+03  0.45615026E+04                                 7.276012                            5.433491      -0.205417       2.016287                    0.999340      21.126893      59.174785       0.615632       0.491398      -1.005952      -0.052170      -0.023732      -0.061007       0.083706      -0.059117      -0.044701       0.067352       0.060122       0.014898      -0.088656      -0.026781       0.115437              8.388605       6.450835       1.068234       1.808970       9.959207      -3.338119       8.755775           0.000002
           52              C       1.082221       3.092110       7.553599      -0.186471      26.489050 0.39498784E+03  0.91119828E+04                                 7.705175                            6.547459      -0.031658       1.980050                    0.998531      29.281066      84.771063       0.652355       0.406999      -1.064919       0.031461      -0.068890       0.084584       0.113534      -0.026766      -0.013756      -0.019184      -0.025561       0.055565      -0.046422       0.014377       0.032045              8.436309       8.031963      -0.545859       2.426218       8.228056      -1.768644       9.048907           0.000000
           53              O       3.831530       6.642013       1.642904      -0.605354      36.712605 0.54475749E+03  0.13115124E+05                                 8.704996                            7.196223       0.467468       2.196593                    0.997650      27.856554      72.845529       0.713674       0.356482      -1.143064      -0.015091      -0.020212       0.069077       0.073539       0.022598      -0.021437       0.072602       0.005786      -0.089814      -0.093031       0.025760       0.067272              9.677806      15.709878       1.842985      -2.316616       6.590155      -1.079366       6.733386          -0.000000
           54              O       2.112598       5.681451       2.670999      -0.720545      44.096784 0.61518535E+03  0.15277148E+05                                 9.783777                            7.603205       0.243920       2.087078                    0.997783      29.995050      79.823160       0.699924       0.352386      -1.145668       0.106777       0.013368      -0.061903       0.124145       0.031886      -0.021651       0.028931      -0.099735       0.041071      -0.075771       0.012510       0.063261             11.427088      10.109594       3.849340      -4.830587      10.264364      -5.054309      13.907306           0.000001
           55              O       6.530660      -0.007228       0.025617      -0.235940      32.428897 0.44872256E+03  0.10321495E+05                                 8.191051                            6.586236      -0.086322       2.049306                    0.999081      24.354660      62.841185       0.734537       0.362517      -1.135001      -0.230889      -0.036611      -0.015020       0.234256       0.008773       0.015889      -0.140283      -0.002680       0.238537      -0.134408      -0.038640       0.173048              9.292126       7.889565       0.160138       0.323016       8.992482      -5.236470      10.994330           0.000001
           56              O       6.138856       1.994210      14.261838      -0.695027      45.488889 0.62629804E+03  0.15639341E+05                                10.051543                            7.725475       0.294114       2.105597                    0.997394      29.768358      79.712885       0.686385       0.357356      -1.140462       0.102502      -0.059397       0.034818       0.123478      -0.035991       0.009091       0.048096      -0.071419       0.075665      -0.072110      -0.003234       0.075344             11.813354      10.243811      -3.385175       5.153466       9.530554      -5.040890      15.665697           0.000000
           57              O       7.904712       1.420764      15.441928      -0.630104      37.026351 0.55921335E+03  0.13545723E+05                                 8.725675                            7.260385       0.509197       2.196729                    0.998250      28.413499      74.424074       0.715333       0.353487      -1.145974      -0.009037       0.029086      -0.076470       0.082313      -0.018055       0.020285       0.070435       0.052936      -0.087996      -0.096888       0.046475       0.050414              9.646974      15.431374      -0.686537       2.969934       6.498141      -0.811579       7.011405          -0.000001
           58              O      -0.612654       1.631992       1.671936      -0.622142      36.738086 0.54043338E+03  0.12988776E+05                                 8.677489                            7.142722       0.397433       2.163178                    0.998086      28.211524      73.778431       0.719885       0.354011      -1.144731      -0.010986       0.023821       0.063855       0.069033      -0.007917       0.069649      -0.007640      -0.058587      -0.086871      -0.091893       0.034737       0.057156              9.663025       7.628780       3.411920       0.718619      14.255692       3.161658       7.104602          -0.000000
           59              O      -0.248893       3.509746       2.858857      -0.677586      44.676493 0.60827523E+03  0.15075725E+05                                 9.931283                            7.617178       0.284253       2.108772                    0.997114      29.400341      78.380030       0.690890       0.357700      -1.140421      -0.058617      -0.094959      -0.033457       0.116501      -0.057307       0.032086      -0.005607      -0.023915       0.047411      -0.071952       0.007825       0.064127             11.733937       6.518053      -1.068169      -1.150772      13.035797       6.866197      15.647961           0.000001
           60              O       4.175120       6.431589      15.435096      -0.605354      36.712617 0.54475747E+03  0.13115124E+05                                 8.704998                            7.196223       0.467467       2.196592                    0.997650      27.856556      72.845540       0.713674       0.356482      -1.143064      -0.011145      -0.022628      -0.069077       0.073539       0.010921      -0.074414      -0.013901      -0.039990      -0.089814      -0.093031       0.025760       0.067271              9.677810       6.981613      -2.610236      -0.091381      15.318429       2.554095       6.733388          -0.000000
           61              O       4.100696       4.463883      14.407001      -0.720545      44.096850 0.61518619E+03  0.15277175E+05                                 9.783789                            7.603212       0.243918       2.087078                    0.997783      29.995061      79.823219       0.699924       0.352386      -1.145668      -0.036620       0.101188       0.061903       0.124145       0.059090      -0.035611       0.006137       0.006901       0.041072      -0.075771       0.012511       0.063261             11.427104       7.115776       2.321873       2.306816      13.258209       6.599954      13.907326           0.000001
           62              O      -2.974444       5.813970      -0.025617      -0.235940      32.428895 0.44872247E+03  0.10321492E+05                                 8.191051                            6.586236      -0.086321       2.049306                    0.999081      24.354658      62.841179       0.734537       0.362517      -1.135001       0.072321      -0.222305       0.015020       0.234256       0.006234       0.132179       0.049601      -0.012634       0.238537      -0.134408      -0.038640       0.173048              9.292126       8.635027       0.540480       4.811247       8.247021       2.092104      10.994331           0.000001
           63              O      -1.013577       6.374566       2.816162      -0.695027      45.488945 0.62629913E+03  0.15639374E+05                                10.051550                            7.725480       0.294116       2.105597                    0.997394      29.768382      79.712966       0.686385       0.357355      -1.140463      -0.099492       0.064311      -0.034818       0.123478       0.007788      -0.038710      -0.029956       0.100195       0.075666      -0.072109      -0.003234       0.075343             11.813363      12.418699      -2.275537       6.832342       7.355679      -2.299559      15.665710           0.000001
           64              O      -2.326913       7.686906       1.636072      -0.630104      37.026372 0.55921394E+03  0.13545741E+05                                 8.725679                            7.260389       0.509197       2.196729                    0.998250      28.413503      74.424099       0.715333       0.353487      -1.145974       0.030016       0.005169       0.076470       0.082313      -0.032027      -0.053521      -0.050080      -0.001832      -0.087996      -0.096888       0.046475       0.050413              9.646978       8.899115      -4.019342       2.072677      13.030409      -2.276663       7.011410          -0.000001
           65              O       1.732148       0.195968      15.406064      -0.622143      36.738120 0.54043349E+03  0.12988780E+05                                 8.677495                            7.142724       0.397433       2.163178                    0.998086      28.211531      73.778466       0.719885       0.354011      -1.144731       0.026211       0.001040      -0.063855       0.069033       0.019071       0.038459      -0.058568       0.047205      -0.086871      -0.091894       0.034737       0.057156              9.663034      10.124481       4.685246      -2.489695      11.760013      -2.077007       7.104608          -0.000000
           66              O       3.239459       1.373379      14.219143      -0.677586      44.676566 0.60827620E+03  0.15075756E+05                                 9.931296                            7.617186       0.284252       2.108771                    0.997114      29.400351      78.380087       0.690889       0.357701      -1.140421      -0.057946      -0.095370       0.033457       0.116501      -0.023952       0.019577      -0.026033       0.106833       0.047411      -0.071952       0.007825       0.064127             11.733955      12.554453       2.011645      -6.639145       6.999428      -2.095445      15.647982           0.000002
           67              O       4.175120       6.431589      10.181904      -0.605354      36.712610 0.54475735E+03  0.13115120E+05                                 8.704997                            7.196222       0.467468       2.196592                    0.997650      27.856554      72.845530       0.713674       0.356482      -1.143064      -0.011145      -0.022628       0.069077       0.073539       0.010921       0.074414       0.013901      -0.039990      -0.089814      -0.093031       0.025760       0.067271              9.677808       6.981612      -2.610236       0.091381      15.318426      -2.554094       6.733386          -0.000001
           68              O       4.100696       4.463883      11.209999      -0.720545      44.096839 0.61518601E+03  0.15277169E+05                                 9.783787                            7.603211       0.243919       2.087078                    0.997783      29.995057      79.823204       0.699924       0.352386      -1.145668      -0.036620       0.101188      -0.061903       0.124145       0.059090       0.035610      -0.006137       0.006901       0.041072      -0.075771       0.012511       0.063261             11.427101       7.115775       2.321873      -2.306815      13.258206      -6.599953      13.907323           0.000001
           69              O      -2.974444       5.813970       8.564617      -0.235940      32.428905 0.44872263E+03  0.10321497E+05                                 8.191053                            6.586237      -0.086321       2.049306                    0.999081      24.354662      62.841194       0.734536       0.362517      -1.135001       0.072321      -0.222306      -0.015020       0.234256       0.006234      -0.132179      -0.049601      -0.012634       0.238537      -0.134408      -0.038640       0.173048              9.292129       8.635029       0.540480      -4.811249       8.247023      -2.092104      10.994334           0.000001
           70              O      -1.013577       6.374566       5.722838      -0.695027      45.488951 0.62629922E+03  0.15639377E+05                                10.051552                            7.725481       0.294115       2.105597                    0.997394      29.768383      79.712973       0.686385       0.357356      -1.140463      -0.099492       0.064310       0.034818       0.123478       0.007788       0.038710       0.029956       0.100195       0.075666      -0.072109      -0.003234       0.075343             11.813365      12.418701      -2.275537      -6.832343       7.355680       2.299560      15.665712           0.000001
           71              O      -2.326913       7.686906       6.902928      -0.630104      37.026384 0.55921415E+03  0.13545747E+05                                 8.725682                            7.260391       0.509196       2.196729                    0.998250      28.413507      74.424115       0.715333       0.353487      -1.145974       0.030016       0.005169      -0.076470       0.082313      -0.032027       0.053521       0.050080      -0.001832      -0.087996      -0.096888       0.046475       0.050413              9.646981       8.899118      -4.019344      -2.072678      13.030413       2.276664       7.011411          -0.000001
           72              O       1.732148       0.195968      10.210936      -0.622143      36.738124 0.54043356E+03  0.12988782E+05                                 8.677496                            7.142725       0.397433       2.163178                    0.998086      28.211532      73.778471       0.719885       0.354011      -1.144731       0.026212       0.001040       0.063855       0.069033       0.019071      -0.038459       0.058568       0.047205      -0.086871      -0.091894       0.034737       0.057156              9.663035      10.124482       4.685246       2.489696      11.760014       2.077007       7.104609          -0.000000
           73              O       3.239459       1.373379      11.397857      -0.677586      44.676557 0.60827605E+03  0.15075751E+05                                 9.931295                            7.617185       0.284252       2.108771                    0.997114      29.400348      78.380074       0.690889       0.357701      -1.140421      -0.057946      -0.095370      -0.033457       0.116501      -0.023953      -0.019577       0.026033       0.106832       0.047411      -0.071952       0.007825       0.064127             11.733953      12.554451       2.011644       6.639143       6.999427       2.095444      15.647980           0.000002
           74              O       3.831530       6.642013       6.896096      -0.605354      36.712624 0.54475780E+03  0.13115134E+05                                 8.704999                            7.196225       0.467467       2.196592                    0.997650      27.856560      72.845553       0.713673       0.356482      -1.143064      -0.015091      -0.020212      -0.069077       0.073539       0.022598       0.021437      -0.072602       0.005786      -0.089814      -0.093031       0.025760       0.067272              9.677810      15.709885       1.842986       2.316617       6.590157       1.079366       6.733389          -0.000000
           75              O       2.112598       5.681451       5.868001      -0.720545      44.096793 0.61518550E+03  0.15277153E+05                                 9.783778                            7.603206       0.243920       2.087078                    0.997783      29.995053      79.823171       0.699924       0.352386      -1.145668       0.106777       0.013367       0.061903       0.124145       0.031886       0.021651      -0.028931      -0.099735       0.041071      -0.075771       0.012510       0.063261             11.427089      10.109595       3.849341       4.830588      10.264365       5.054310      13.907308           0.000001
           76              O       6.530660      -0.007228       8.513383      -0.235940      32.428901 0.44872263E+03  0.10321497E+05                                 8.191052                            6.586237      -0.086322       2.049306                    0.999081      24.354662      62.841191       0.734537       0.362517      -1.135001      -0.230889      -0.036611       0.015020       0.234256       0.008773      -0.015889       0.140283      -0.002680       0.238537      -0.134408      -0.038640       0.173048              9.292126       7.889565       0.160139      -0.323016       8.992483       5.236470      10.994330           0.000001
           77              O       6.138856       1.994210      11.355162      -0.695027      45.488887 0.62629800E+03  0.15639339E+05                                10.051543                            7.725475       0.294114       2.105597                    0.997394      29.768357      79.712881       0.686386       0.357356      -1.140462       0.102502      -0.059397      -0.034818       0.123478      -0.035991      -0.009091      -0.048096      -0.071419       0.075665      -0.072110      -0.003234       0.075344             11.813354      10.243811      -3.385175      -5.153466       9.530553       5.040890      15.665696           0.000001
           78              O       7.904712       1.420764      10.175072      -0.630104      37.026356 0.55921344E+03  0.13545725E+05                                 8.725676                            7.260386       0.509197       2.196729                    0.998250      28.413500      74.424080       0.715333       0.353487      -1.145974      -0.009037       0.029086       0.076470       0.082313      -0.018055      -0.020285      -0.070435       0.052936      -0.087996      -0.096888       0.046474       0.050414              9.646975      15.431376      -0.686537      -2.969935       6.498142       0.811580       7.011406          -0.000001
           79              O      -0.612654       1.631992       6.867064      -0.622143      36.738089 0.54043345E+03  0.12988778E+05                                 8.677490                            7.142723       0.397433       2.163178                    0.998086      28.211526      73.778436       0.719885       0.354011      -1.144731      -0.010986       0.023821      -0.063855       0.069033      -0.007917      -0.069648       0.007640      -0.058587      -0.086871      -0.091893       0.034737       0.057156              9.663025       7.628781       3.411920      -0.718619      14.255693      -3.161658       7.104602          -0.000000
           80              O      -0.248893       3.509746       5.680143      -0.677586      44.676492 0.60827524E+03  0.15075726E+05                                 9.931283                            7.617178       0.284253       2.108772                    0.997114      29.400341      78.380030       0.690890       0.357700      -1.140421      -0.058617      -0.094959       0.033458       0.116501      -0.057307      -0.032086       0.005607      -0.023915       0.047410      -0.071952       0.007825       0.064127             11.733937       6.518053      -1.068169       1.150772      13.035798      -6.866197      15.647960           0.000002
           81              O       1.288698       2.104241       0.000000      -0.229529      33.569225 0.45268458E+03  0.10442168E+05                                 8.417155                            6.636905      -0.097298       2.052397                    0.999052      24.251240      62.793168       0.727686       0.364894      -1.132428       0.122846       0.200588      -0.000000       0.235217      -0.005233      -0.117223       0.071790       0.005339       0.244619      -0.125957      -0.046644       0.172601              9.684507       8.958259      -0.510301      -4.817873       8.437542       2.950604      11.657718           0.000001
           82              O       1.288698       2.104241       8.539000      -0.229529      33.569234 0.45268473E+03  0.10442172E+05                                 8.417157                            6.636906      -0.097297       2.052397                    0.999052      24.251244      62.793180       0.727686       0.364894      -1.132428       0.122846       0.200588      -0.000000       0.235217      -0.005233       0.117223      -0.071790       0.005339       0.244619      -0.125957      -0.046644       0.172601              9.684508       8.958260      -0.510301       4.817874       8.437544      -2.950604      11.657720           0.000002

******************************************************
Auxiliary information for the entire system
The total spin magnetic moment of the unit cell is   0.000054
The total net atomic charge of the unit cell is   0.000002
Accuracy of reproducing the electrostatic potential in the unit cell:
  The inner radius (bohr) =    5.0000
  The outer radius (bohr) =   12.0000
  Valid grid points have density less than (e/(bohr^3)) =    0.0001
  The number of valid grid points were=        25080
  The rms potential error without charges in kcal/mol is=      9.16450
  The rms potential error with partial charges in kcal/mol is=      1.90798
  The RRMSE value at monopole order=      0.20819
  The rms potential error with partial charges and cloud penetration in kcal/mol is=      1.87960
  The RRMSE value at monopole order with cloud penetration is=      0.20510
  The rms potential error with partial charges and atomic dipoles in kcal/mol is=      1.26886
  The RRMSE value at dipole order=      0.13845
  The rms potential error with partial charges, atomic dipoles and cloud penetration in kcal/mol is=      1.23499
  The RRMSE value at dipole order with cloud penetration=      0.13476

******************************************************
The electron densities and ab initio electrostatic potential were computed in VASP using the PBE functional and
projector augmented wave method. See the main text of the journal article for a description of computational details.
The atomic charges, dipoles, and quadrupoles were computed with the DDEC6 method as described in
(a) T. A. Manz and N. Gabaldon Limas, RSC Adv. 6 (2016) 47771-47801 DOI: 10.1039/c6ra04656h
(b) N. Gabaldon Limas and T. A. Manz, RSC Adv. 8 (2018) 2678-2707 DOI: 10.1039/c7ra11829e.
For each atom in the material, the electron cloud parameters were fit to the spherically averaged atom-in-material
electron density using radial positions for which this density was between 10^-4 and 10^-2 electrons per cubic bohr.
The polarizabilities, dispersion coefficients, and quantum Drude oscillator (QDO) parameters were fit using the MCLF method.
The magnetic structure of the system was optimized in VASP from the default ferromagnetic initial guess using spin polarization.
The atomic spin moments (ASMs) were computed on this optimized magnetic structure using the DDEC6 partition as inputs
to the method of T. A. Manz and D. S. Sholl, J. Chem. Theory Comput. 7 (2011) 4146-4164 DOI: 10.1021/ct200539n.
The RMSE and RRMSE were computed using a uniform grid with Ewald summation.
