# Supplementary material for: A collection of forcefield precursors for metal–organic frameworks
Source: RSC Adv. 2019 Nov 13;9(63):36492–507. doi: 10.1039/c9ra07327b (PMC9075174; doi:10.1039/c9ra07327b)
Supplement: RA-009-C9RA07327B-s4822 [file RA-009-C9RA07327B-s4822.xyz]

  138
jmolscript: load "" {1 1 1} spacegroup "x,y,z" unitcell [{     14.732800     0.000000     0.000000 }, {     -4.910880    13.890236     0.000000 }, {     -4.910880    -6.945005    12.029363 }]
H      7.291769     0.516805     9.375445     0.095296
H      7.878481     0.101840     2.653918     0.092705
H      0.069938     4.695578     5.655364     0.095143
H     -5.418108     8.576239     6.373999     0.095917
H      4.980887     9.495066     5.135215     0.095045
H     -0.507209     8.177056     1.415134     0.095599
H      2.380821     0.915917     6.894148     0.097001
H      2.967582    -4.697578    10.614229     0.092634
H     -1.943314     4.595964    10.790579     0.094498
H     -2.530116    -1.432496     7.789133     0.095683
H      4.403727     4.082172     4.240230     0.096340
H      9.891783     6.644823     1.238784     0.094184
H     -1.943314     7.047021     9.375445     0.092849
H     -2.530116     7.461860     2.653918     0.096581
H      4.403727     1.631114     5.655364     0.096011
H      9.891783    -2.249533     6.373999     0.094818
H      7.291769     7.861019     5.135215     0.095327
H      7.878481     2.247453     1.415134     0.094845
H      0.069938     2.549965     6.894148     0.094219
H     -5.418108     1.232025    10.614229     0.096293
H      4.980887    -0.300206    10.790579     0.095399
H     -0.507209    -2.862913     7.789133     0.094021
H      2.380821     5.512588     4.240230     0.095040
H      2.967582    11.540992     1.238784     0.094610
H      1.959628     0.987408     9.636482     0.135687
H      0.562526     1.226610    10.843508     0.138167
H      0.593409     2.192036     9.251903     0.132743
H     10.260990     0.099019     5.416461     0.133850
H     -2.966797     0.688946     6.339835     0.134705
H     10.554230     1.922392     5.650312     0.139083
H      8.109874     3.566865     6.423800     0.141319
H      6.420118     2.800889     6.577656     0.133296
H      6.630748     4.418051     5.679904     0.134528
H     -3.776476     5.676953     8.817162     0.127618
H     -4.235164     3.873167     8.857100     0.136065
H     -4.646461     4.905406     7.363414     0.139828
H     10.384409     3.886390     4.359441     0.138027
H     -2.951327     5.051222     3.963194     0.135643
H     10.415193     4.781878     2.727778     0.132492
H      6.037666    -1.249882     3.239628     0.127985
H      5.167258    -2.072657     4.664746     0.139012
H      0.691522    10.832816     3.146039     0.136677
H      1.920782     7.522867     5.706970     0.133274
H      0.367851     7.124781     6.653200     0.134468
H      0.826930     8.898075     6.321310     0.139840
H      5.278765    -2.378964     9.185742     0.135351
H      6.831697    -1.758564     8.367865     0.134269
H      5.737678    -2.978205     7.484068     0.137684
H      3.063420    -2.816467     5.953091     0.139471
H      1.221821    -2.952520     6.188746     0.127364
H     -2.768319     9.609593     5.264771     0.136347
H      1.509162     6.793445     0.863227     0.133114
H      3.198910     6.543691     0.122940     0.141122
H     -3.191101    -0.182692    11.043196     0.134306
H      6.855073     8.055389     2.573321     0.134868
H      5.350072     9.150009     2.622521     0.134047
H      5.643192     8.035860     1.160232     0.139055
H      5.586554     4.283342     1.074222     0.135989
H      1.134440    -3.529053    11.521604     0.127473
H      0.264474    -1.884311    11.462900     0.139743
C      8.274984     0.672370     8.819929    -0.074429
C      7.697422     1.080691     3.209434    -0.075871
C     -0.784708     4.449102     6.368345    -0.073067
C     -5.365619     7.688299     5.661018    -0.072694
C      4.126239    10.235762     4.992186    -0.077431
C     -0.454705     8.003578     2.540601    -0.076140
C      3.364038     0.357045     7.037177    -0.073924
C      2.786509    -4.705923     9.488762    -0.072914
C     -2.124380     3.625458    11.360530    -0.072940
C     -1.546893    -1.029189     8.201620    -0.073657
C      4.456226     5.143590     3.827743    -0.075935
C      9.037128     6.150603     0.668833    -0.077777
C     -2.124380     8.025861     8.819929    -0.076949
C     -1.546893     7.617436     3.209434    -0.074411
C      4.456226     0.743187     6.368345    -0.075507
C      9.037128    -2.496022     5.661018    -0.073245
C      8.274984     7.302144     4.992186    -0.075157
C      7.697422     2.239130     2.540601    -0.071297
C     -0.784708     3.290663     7.037177    -0.077785
C     -5.365619     1.058525     9.488762    -0.075812
C      4.126239    -0.794415    11.360530    -0.073114
C     -0.454705    -1.801487     8.201620    -0.076258
C      3.364038     5.915887     3.827743    -0.074240
C      2.786509    10.570476     0.668833    -0.072161
C     -4.829359     0.853277     7.393848     0.384202
C      7.325189     2.676345     4.635515     0.380199
C     -2.577190     4.384177     7.593535     0.386598
C     -4.829359     5.976663     4.435828     0.380721
C      7.244629    -2.560971     4.435828     0.383142
C      0.081582     7.798369     4.635515     0.387396
C      4.992502    -0.968425     7.593535     0.377159
C      2.414248    -4.268747     7.393848     0.384989
C      2.414248     8.537634     0.000000     0.379600
C      0.081582     0.115374     9.071343     0.381258
C      4.992502     7.060435     2.958020     0.384500
C      7.244629     5.122025     0.000000     0.386298
C     -4.068173     0.893200     6.127758    -0.447900
C      7.109119     3.407330     5.901605    -0.449557
C     -3.883493     4.729702     8.191996    -0.447288
C     -4.068173     4.860230     3.837367    -0.448359
C      5.938318    -2.215457     3.837367    -0.445905
C      0.842786     7.838316     5.901605    -0.446734
C      5.753696    -2.084847     8.191996    -0.448582
C      2.198161    -3.537786     6.127758    -0.445607
C      2.198161     7.075686     0.000000    -0.449359
C      0.842786     1.191874     9.738972    -0.448366
C      5.753696     8.136922     2.290391    -0.447865
C      5.938318     4.430985     0.000000    -0.447310
N      8.600471     0.531163     7.474204    -0.349862
N      7.455814     1.340520     4.555159    -0.349214
N     -1.925414     5.166745     6.715632    -0.352532
N     -4.308791     6.852034     5.313731    -0.351048
N      2.985522    10.177693     4.197045    -0.349936
N      0.602134     8.120959     3.438473    -0.351488
N      3.689535    -0.737776     7.832318    -0.352753
N      2.544889    -3.670414     8.590890    -0.349437
N     -2.366006     2.330120    10.912677    -0.350161
N     -1.221388     0.206838     8.752204    -0.351061
N      5.513058     5.862474     3.277159    -0.353127
N      7.896416     5.491029     1.116686    -0.348230
N     -2.366006     8.285665     7.474204    -0.347115
N     -1.221388     7.476254     4.555159    -0.351788
N      5.513058    -0.093071     6.715632    -0.352379
N      7.896416    -1.778386     5.313731    -0.352182
N      8.600471     6.207308     4.197045    -0.351425
N      7.455814     3.274655     3.438473    -0.349816
N     -1.925414     3.232609     7.832318    -0.348262
N     -4.308791     1.175889     8.590890    -0.353114
N      2.985522    -1.453997    10.912677    -0.353318
N      0.602134    -1.082592     8.752204    -0.349353
N      3.689535     7.151905     3.277159    -0.349067
N      2.544889     9.275146     1.116686    -0.350884
Zn     7.366440     0.000057     6.014681     0.643660
Zn    -2.455400     6.945175     6.014681     0.636276
Zn     2.455520     8.681426     3.007341     0.637036
Zn     2.455520    -1.736195     9.022022     0.642840
Zn    -2.455400     1.736364     9.022022     0.636328
Zn     7.366440     5.208867     3.007341     0.636322

The following XYZ coordinates are in angstroms. Other properties are in atomic units.
The sperically averaged electron density of each atom fit to a function of the form exp(a - br)
eigen_1, eigen_2 and eigen_3 are the three eigenvalues of traceless quadrupole moment tensor
  atom number  atomic symbol              X              Y              Z     net charge C6 coefficient C8 coefficient C10 coefficient fluctuating dipole atomic polarizability isotropic forcefield polarizability              a              b squared Pearson coefficient          <r^3>          <r^4>         wp_QDO          m_QDO          q_QDO       dipole_x       dipole_y       dipole_z         dipole            Qxy            Qxz            Qyz     Q(x^2-y^2)  Q(3z^2 - R^2)        eigen_1        eigen_2        eigen_3 static polarizability      alpha(xx)      alpha(xy)      alpha(xz)      alpha(yy)      alpha(yz)      alpha(zz) atomic spin moment
            1              H       7.291769       0.516805       9.375445       0.095296       2.216542 0.18007495E+02  0.21292030E+03                                 2.628916                            2.340985      -1.273172       2.201554                    0.995330       4.384954      12.750888       0.453907       1.141235      -0.741915      -0.048346      -0.003694       0.043491       0.065134       0.010155      -0.010858       0.006102       0.046695       0.056185      -0.036086       0.008567       0.027518              2.822957       3.974807       0.607066      -0.738561       2.050425      -0.145117       2.443640           0.000000
            2              H       7.878481       0.101840       2.653918       0.092705       2.262351 0.18391488E+02  0.21858933E+03                                 2.661841                            2.362672      -1.286844       2.191776                    0.995342       4.433525      12.921403       0.452765       1.138207      -0.742481       0.013639      -0.046048      -0.043396       0.064728      -0.008088      -0.010354       0.008036      -0.048016       0.059182      -0.036653       0.008436       0.028218              2.864109       1.908456      -0.112994      -0.109362       4.222628       0.757039       2.461242           0.000000
            3              H       0.069938       4.695578       5.655364       0.095143       2.221319 0.18063336E+02  0.21377963E+03                                 2.634774                            2.346323      -1.268672       2.204024                    0.995234       4.388313      12.773173       0.452824       1.142901      -0.741527       0.053753       0.000336      -0.036774       0.065129      -0.011632      -0.024761      -0.013147       0.010808      -0.034706      -0.035786       0.008388       0.027398              2.828608       3.242728       0.563618      -1.065775       2.470514      -0.611972       2.772583           0.000000
            4              H      -5.418108       8.576239       6.373999       0.095917       2.221440 0.18053663E+02  0.21373915E+03                                 2.641300                            2.350665      -1.258401       2.210362                    0.995058       4.383313      12.780861       0.450754       1.147750      -0.740387      -0.016646       0.049960       0.036628       0.064146      -0.012632       0.003804       0.028152       0.008932      -0.033092      -0.036396       0.009019       0.027377              2.835223       2.190474       0.199807       0.225681       3.534042       1.228522       2.781153           0.000000
            5              H       4.980887       9.495066       5.135215       0.095045       2.221068 0.18072523E+02  0.21390597E+03                                 2.632829                            2.345566      -1.273664       2.200569                    0.995346       4.395041      12.791412       0.453309       1.141584      -0.741775       0.053518      -0.032173       0.018377       0.065092      -0.015698       0.022911       0.011778       0.008423      -0.043345      -0.036337       0.008470       0.027867              2.825156       3.232406      -1.205314       0.043211       3.221041       0.176864       2.022020           0.000000
            6              H      -0.507209       8.177056       1.415134       0.095599       2.221296 0.18043736E+02  0.21344435E+03                                 2.631908                            2.342691      -1.278477       2.199054                    0.995332       4.387889      12.759988       0.453955       1.140604      -0.742058      -0.017801       0.007034      -0.062426       0.065295       0.010228       0.009111      -0.008280       0.040515       0.069676      -0.036079       0.008301       0.027778              2.826810       2.205216       0.085662      -0.283291       1.906916      -0.270479       4.368297           0.000000
            7              H       2.380821       0.915917       6.894148       0.097001       2.197425 0.17835946E+02  0.21053000E+03                                 2.623390                            2.337464      -1.256810       2.212469                    0.995080       4.360459      12.696763       0.451714       1.148749      -0.740198      -0.048293       0.039470      -0.017599       0.064806      -0.014436      -0.003591      -0.025040       0.013526      -0.041177      -0.035614       0.008638       0.026975              2.814602       3.973826      -0.943387      -0.146233       2.467472      -0.100788       2.002508           0.000000
            8              H       2.967582      -4.697578      10.614229       0.092634       2.266269 0.18405139E+02  0.21875653E+03                                 2.663966                            2.362710      -1.286172       2.192281                    0.995340       4.429809      12.903853       0.453076       1.137400      -0.742733       0.013611      -0.014712       0.061493       0.064677      -0.005087       0.012076      -0.006344      -0.045290       0.066851      -0.036567       0.008573       0.027995              2.869383       1.909761      -0.036077       0.151260       2.252870       0.389065       4.445518           0.000000
            9              H      -1.943314       4.595964      10.790579       0.094498       2.235957 0.18195256E+02  0.21584283E+03                                 2.651357                            2.358693      -1.261110       2.207298                    0.995096       4.406602      12.862716       0.450309       1.146610      -0.740550       0.011811       0.060042      -0.019065       0.064093       0.012965      -0.000515      -0.002006      -0.058546       0.027662      -0.036626       0.008988       0.027638              2.846563       1.884000       0.160584      -0.076199       3.560505      -1.136299       3.095186           0.000000
           10              H      -2.530116      -1.432496       7.789133       0.095683       2.211996 0.17973707E+02  0.21249969E+03                                 2.629914                            2.342405      -1.268619       2.204543                    0.995269       4.381269      12.754955       0.452551       1.144768      -0.741067      -0.048246      -0.035754      -0.025369       0.065189       0.004316       0.014377       0.018912       0.002392      -0.074725      -0.035773       0.008401       0.027372              2.823013       3.975439       0.338460       0.888157       2.218260       0.250247       2.275341           0.000000
           11              H       4.403727       4.082172       4.240230       0.096340       2.207413 0.17934016E+02  0.21189590E+03                                 2.625726                            2.339481      -1.266032       2.206491                    0.995195       4.373864      12.725948       0.452969       1.144439      -0.741181      -0.017252      -0.057371       0.025616       0.065155       0.002553      -0.012751      -0.019897      -0.007347      -0.075346      -0.035830       0.008494       0.027336              2.817395       2.191478      -0.285299       0.056636       3.983866      -0.922458       2.276841           0.000000
           12              H       9.891783       6.644823       1.238784       0.094184       2.239535 0.18215510E+02  0.21594552E+03                                 2.642983                            2.351180      -1.279728       2.196226                    0.995439       4.408587      12.826021       0.453985       1.138051      -0.742618       0.053156       0.032562       0.018447       0.065009       0.028143       0.001664       0.002072       0.031338       0.026608      -0.036665       0.008568       0.028098              2.839974       3.249252       0.637193       1.034682       2.176815       0.421840       3.093854           0.000000
           13              H      -1.943314       7.047021       9.375445       0.092849       2.263432 0.18386389E+02  0.21848603E+03                                 2.661376                            2.361218      -1.285350       2.192206                    0.995395       4.432072      12.910589       0.453285       1.137122      -0.742751       0.013574      -0.045922       0.043377       0.064612      -0.007955       0.010596      -0.007882      -0.048472       0.059918      -0.037031       0.008730       0.028301              2.865595       1.908900      -0.112792       0.107341       4.227200      -0.752501       2.460684           0.000000
           14              H      -2.530116       7.461860       2.653918       0.096581       2.208948 0.17926151E+02  0.21182313E+03                                 2.629878                            2.341090      -1.259627       2.210270                    0.995109       4.371819      12.729118       0.452105       1.146517      -0.740694      -0.048212      -0.004785      -0.043245       0.064942       0.010558       0.010874      -0.006694       0.045958       0.054875      -0.035928       0.008723       0.027205              2.824574       3.981879       0.603169       0.743971       2.040902       0.158900       2.450942           0.000000
           15              H       4.403727       1.631114       5.655364       0.096011       2.209525 0.17950999E+02  0.21211210E+03                                 2.625233                            2.338911      -1.275673       2.201240                    0.995306       4.376365      12.726900       0.453586       1.142799      -0.741568      -0.017696       0.050232      -0.037540       0.065158      -0.013112      -0.004343      -0.027655       0.006357      -0.032389      -0.035771       0.008219       0.027551              2.816605       2.198409       0.204048      -0.211597       3.498989      -1.202793       2.752418           0.000000
           16              H       9.891783      -2.249533       6.373999       0.094818       2.223749 0.18089976E+02  0.21415571E+03                                 2.635285                            2.346963      -1.274302       2.200715                    0.995294       4.392704      12.784243       0.453115       1.141842      -0.741762       0.053588       0.000075       0.037065       0.065157      -0.011803       0.024758       0.013289       0.011299      -0.034070      -0.035866       0.008301       0.027564              2.828758       3.238218       0.566568       1.067897       2.477037       0.609378       2.771019           0.000000
           17              H       7.291769       7.861019       5.135215       0.095327       2.215913 0.18025130E+02  0.21325674E+03                                 2.632031                            2.345099      -1.269617       2.203541                    0.995275       4.389292      12.782160       0.452487       1.144130      -0.741182      -0.048281       0.039885       0.018165       0.065206      -0.014727       0.003348       0.025157       0.013223      -0.042721      -0.035849       0.008287       0.027562              2.823607       3.971813      -0.943934       0.150271       2.481623       0.099499       2.017384           0.000000
           18              H       7.878481       2.247453       1.415134       0.094845       2.232020 0.18143236E+02  0.21507486E+03                                 2.649229                            2.355965      -1.260012       2.208332                    0.995092       4.398619      12.835520       0.450378       1.147240      -0.740438       0.011911      -0.013571      -0.061485       0.064082      -0.006043      -0.011395       0.005621      -0.045286       0.067145      -0.036554       0.009101       0.027453              2.846001       1.883169      -0.012086      -0.180270       2.230590      -0.371095       4.424244           0.000000
           19              H       0.069938       2.549965       6.894148       0.094219       2.236499 0.18191890E+02  0.21558853E+03                                 2.640147                            2.349307      -1.279591       2.196337                    0.995438       4.406973      12.817671       0.454282       1.137714      -0.742697       0.053201      -0.032248      -0.018988       0.065045      -0.015488      -0.023547      -0.011496       0.007859      -0.043828      -0.036633       0.008543       0.028090              2.836179       3.245955      -1.212016      -0.033259       3.224020      -0.186453       2.038560           0.000000
           20              H      -5.418108       1.232025      10.614229       0.096293       2.210204 0.17955416E+02  0.21221960E+03                                 2.628391                            2.341222      -1.266180       2.206357                    0.995195       4.375565      12.734513       0.452684       1.144778      -0.741100      -0.017225       0.006524       0.062463       0.065122       0.009793      -0.008560       0.007971       0.040889       0.069496      -0.035860       0.008513       0.027347              2.820991       2.194078       0.093908       0.275658       1.906597       0.280303       4.362299           0.000000
           21              H       4.980887      -0.300206      10.790579       0.095399       2.214187 0.17992944E+02  0.21275309E+03                                 2.630100                            2.342453      -1.266084       2.205694                    0.995222       4.382137      12.752205       0.452962       1.143591      -0.741366       0.053741       0.031649      -0.018927       0.065176       0.027155      -0.002416      -0.001457       0.031083       0.027376      -0.035851       0.008684       0.027166              2.823871       3.235608       0.639734      -1.018923       2.164226      -0.435936       3.071781           0.000000
           22              H      -0.507209      -2.862913       7.789133       0.094021       2.249008 0.18257112E+02  0.21656972E+03                                 2.651543                            2.354237      -1.285570       2.193812                    0.995323       4.411672      12.840338       0.453566       1.138412      -0.742533      -0.018191      -0.057315      -0.023604       0.064599       0.003514       0.014176       0.018776      -0.007342      -0.078993      -0.036583       0.008516       0.028068              2.852888       2.224796      -0.306220      -0.092533       4.028493       0.952081       2.305376           0.000000
           23              H       2.380821       5.512588       4.240230       0.095040       2.223470 0.18075620E+02  0.21391359E+03                                 2.633449                            2.344719      -1.275622       2.199953                    0.995342       4.390952      12.771196       0.453776       1.140564      -0.742073      -0.048167      -0.035977       0.024943       0.065089       0.004571      -0.014215      -0.019306       0.002418      -0.075130      -0.036013       0.008268       0.027744              2.827563       3.981064       0.337316      -0.897450       2.222950      -0.244112       2.278675           0.000000
           24              H       2.967582      11.540992       1.238784       0.094610       2.235117 0.18190599E+02  0.21579397E+03                                 2.652097                            2.359461      -1.259608       2.208373                    0.995078       4.405030      12.862250       0.449887       1.147651      -0.740313       0.011712       0.060248       0.019101       0.064279       0.012837       0.000509       0.002173      -0.058289       0.027642      -0.036453       0.008942       0.027511              2.847066       1.885227       0.160358       0.079071       3.560202       1.134556       3.095767           0.000000
           25              H       1.959628       0.987408       9.636482       0.135687       2.073252 0.18306186E+02  0.21863945E+03                                 2.575694                            2.403780      -1.595843       2.073492                    0.995290       4.422277      13.177552       0.433264       1.183649      -0.730822       0.031687      -0.006841      -0.003393       0.032595       0.002430       0.000869       0.008443       0.017577      -0.030270      -0.015952       0.001596       0.014355              2.699461       3.795417      -0.457820      -0.165923       2.157515       0.010241       2.145452          -0.000000
           26              H       0.562526       1.226610      10.843508       0.138167       1.455042 0.12140625E+02  0.13163975E+03                                 2.078506                            1.990025      -1.090779       2.304703                    0.998916       4.053344      11.735935       0.461799       1.223227      -0.720503      -0.011680      -0.002196       0.025422       0.028062       0.004574      -0.006803       0.000370      -0.000370       0.019792      -0.009713      -0.000553       0.010266              2.140217       1.777413      -0.101397      -0.270809       1.648162       0.076307       2.995077          -0.000000
           27              H       0.593409       2.192036       9.251903       0.132743       2.131487 0.19051884E+02  0.22913005E+03                                 2.601424                            2.435527      -1.474504       2.120757                    0.997216       4.394829      13.011301       0.436197       1.167560      -0.735561      -0.009705       0.025832      -0.012840       0.030436       0.000527       0.007536      -0.000585      -0.013144      -0.021754      -0.012963       0.002738       0.010225              2.714111       2.292809      -0.529403       0.228718       3.443432      -0.711105       2.406092           0.000000
           28              H      10.260990       0.099019       5.416461       0.133850       2.128974 0.18956186E+02  0.22795870E+03                                 2.606886                            2.435070      -1.557160       2.087336                    0.996130       4.423192      13.144797       0.434208       1.173014      -0.733846      -0.013369      -0.021886      -0.018994       0.031914       0.008064      -0.002818       0.009270       0.001795       0.024429      -0.015563       0.002511       0.013052              2.728031       2.445283       0.544315       0.518192       2.996847       0.769113       2.741963           0.000000
           29              H      -2.966797       0.688946       6.339835       0.134705       2.108859 0.18714794E+02  0.22439573E+03                                 2.592749                            2.421289      -1.571317       2.082933                    0.995846       4.409495      13.096264       0.434848       1.174733      -0.733382       0.030826      -0.004828       0.007674       0.032131      -0.002849      -0.002076      -0.000939       0.027867       0.008753      -0.015751       0.002606       0.013145              2.715201       3.814126      -0.252128       0.482884       2.158747      -0.068891       2.172731          -0.000000
           30              H      10.554230       1.922392       5.650312       0.139083       1.404439 0.11617416E+02  0.12449656E+03                                 2.025670                            1.943431      -0.983351       2.354675                    0.999424       3.979211      11.426731       0.468812       1.219158      -0.721627      -0.005467       0.026609      -0.006140       0.027850      -0.004212      -0.002791      -0.001657      -0.013274      -0.007672      -0.008311      -0.000888       0.009199              2.083066       1.677990      -0.044044       0.112992       2.676037      -0.555886       1.895170          -0.000000
           31              H       8.109874       3.566865       6.423800       0.141319       1.410756 0.11777269E+02  0.12670195E+03                                 2.037082                            1.962298      -1.048624       2.329965                    0.998763       3.975000      11.454716       0.464356       1.226074      -0.720264       0.027912      -0.000108       0.010040       0.029663      -0.002208       0.004738       0.002244       0.018222      -0.002416      -0.009930      -0.001508       0.011438              2.088725       2.578329       0.209476       0.577596       1.749150       0.047601       1.938697          -0.000000
           32              H       6.420118       2.800889       6.577656       0.133296       2.120662 0.18895637E+02  0.22687674E+03                                 2.593961                            2.426495      -1.519449       2.102610                    0.996673       4.402063      13.039469       0.436565       1.168499      -0.735111      -0.017769      -0.018740       0.017782       0.031355       0.005633      -0.009397       0.000176      -0.010291       0.020390      -0.014650       0.002828       0.011823              2.709521       2.693351       0.634887      -0.598057       2.774889      -0.681315       2.660322           0.000000
           33              H       6.630748       4.418051       5.679904       0.134528       2.111915 0.18750896E+02  0.22510571E+03                                 2.600841                            2.427933      -1.592061       2.073815                    0.995435       4.433076      13.206723       0.432772       1.178916      -0.732181      -0.013217       0.028607      -0.008037       0.032522      -0.010694       0.000207       0.002294      -0.020798       0.007997      -0.016311       0.002361       0.013951              2.724198       2.406660      -0.620425       0.202702       3.583748      -0.445533       2.182185          -0.000000
           34              H      -3.776476       5.676953       8.817162       0.127618       2.152002 0.19541823E+02  0.23587801E+03                                 2.592338                            2.447165      -1.374310       2.155473                    0.998283       4.393511      12.916056       0.441561       1.149192      -0.740490       0.004136       0.024206       0.012842       0.027712      -0.000154      -0.004423       0.006517      -0.000089      -0.010412      -0.009108       0.001575       0.007533              2.679253       2.020108       0.209970       0.094120       3.520850       0.660365       2.496800           0.000000
           35              H      -4.235164       3.873167       8.857100       0.136065       1.967201 0.17125294E+02  0.20168758E+03                                 2.507069                            2.338829      -1.520703       2.104982                    0.996704       4.415032      13.177581       0.434185       1.197816      -0.726723      -0.009375      -0.024423       0.018262       0.031904       0.001270      -0.008144      -0.008265       0.005844       0.001400      -0.011313      -0.001340       0.012654              2.627274       2.186116       0.440805      -0.221153       3.132970      -0.777133       2.562736          -0.000000
           36              H      -4.646461       4.905406       7.363414       0.139828       1.543630 0.13064901E+02  0.14420755E+03                                 2.156345                            2.060802      -1.220472       2.244655                    0.998504       4.124758      12.028683       0.455225       1.218983      -0.721512      -0.016184       0.005276      -0.026074       0.031139      -0.006720       0.007106       0.000844       0.013948       0.024827      -0.014395       0.000797       0.013598              2.222217       2.402954      -0.100530       0.720465       1.843165      -0.226703       2.420534          -0.000000
           37              H      10.384409       3.886390       4.359441       0.138027       1.454713 0.12134676E+02  0.13155528E+03                                 2.077928                            1.989310      -1.089958       2.304960                    0.998924       4.052950      11.732783       0.461974       1.222948      -0.720565      -0.011681      -0.020815       0.014603       0.027982       0.003612      -0.007332      -0.003982      -0.007917      -0.002762      -0.009657      -0.000558       0.010215              2.139967       1.777470       0.285719      -0.047456       2.724713      -0.544389       1.917717          -0.000000
           38              H      -2.951327       5.051222       3.963194       0.135643       2.076414 0.18336199E+02  0.21910428E+03                                 2.579239                            2.406470      -1.597024       2.073099                    0.995262       4.424759      13.191424       0.432795       1.184357      -0.730657       0.031607       0.006432       0.004411       0.032555      -0.001901      -0.001542       0.007061       0.014870      -0.037597      -0.015925       0.001739       0.014185              2.704277       3.801973       0.374868       0.314481       2.163023       0.011707       2.147834          -0.000000
           39              H      10.415193       4.781878       2.727778       0.132492       2.130319 0.19035525E+02  0.22888818E+03                                 2.600261                            2.434225      -1.474620       2.120445                    0.997207       4.396962      13.017082       0.436375       1.167314      -0.735587      -0.009752      -0.001725      -0.028793       0.030449      -0.006767       0.003333       0.007291       0.000462       0.018993      -0.012965       0.002727       0.010238              2.713371       2.292230       0.067639       0.572535       2.050257       0.094527       3.797625           0.000000
           40              H       6.037666      -1.249882       3.239628       0.127985       2.153748 0.19544827E+02  0.23596014E+03                                 2.595516                            2.448847      -1.382949       2.152506                    0.998250       4.393034      12.922494       0.440937       1.150596      -0.740148       0.004044       0.024979      -0.012098       0.028047      -0.000381       0.004671      -0.006308      -0.001029      -0.012317      -0.009302       0.001526       0.007775              2.683408       2.022263       0.201570      -0.083942       3.569230      -0.641678       2.458731           0.000000
           41              H       5.167258      -2.072657       4.664746       0.139012       1.522761 0.12838040E+02  0.14112529E+03                                 2.138476                            2.043776      -1.219627       2.245594                    0.998489       4.119072      11.998941       0.456668       1.220111      -0.721136      -0.016686       0.002969       0.025167       0.030342      -0.004421      -0.006722      -0.001046       0.012069       0.021419      -0.011630      -0.000431       0.012062              2.203288       2.401487      -0.082619      -0.723359       1.806857       0.195274       2.401521          -0.000000
           42              H       0.691522      10.832816       3.146039       0.136677       1.952550 0.16983578E+02  0.19950919E+03                                 2.491633                            2.327321      -1.522629       2.105322                    0.996667       4.383073      13.045378       0.435971       1.195954      -0.727350      -0.009256      -0.024158      -0.018829       0.031998       0.001123       0.007438       0.008475       0.006837       0.002134      -0.011394      -0.000868       0.012262              2.608262       2.155793       0.408633       0.221620       3.076366       0.787433       2.592626          -0.000000
           43              H       1.920782       7.522867       5.706970       0.133274       2.136556 0.19047576E+02  0.22920921E+03                                 2.608914                            2.437809      -1.534099       2.096486                    0.996412       4.416411      13.105795       0.435034       1.170013      -0.734714       0.029813      -0.007417      -0.007599       0.031648      -0.003935       0.002136       0.000732       0.025812       0.009385      -0.015117       0.002751       0.012366              2.729096       3.789887      -0.416220      -0.468407       2.222569       0.099638       2.174832           0.000000
           44              H       0.367851       7.124781       6.653200       0.134468       2.115738 0.18779107E+02  0.22538708E+03                                 2.598400                            2.425396      -1.585215       2.076691                    0.995589       4.422614      13.146795       0.434441       1.174686      -0.733301      -0.015038      -0.019977       0.020434       0.032291       0.008515       0.001906      -0.009266       0.003028       0.026944      -0.016027       0.002344       0.013683              2.722221       2.529394       0.546532      -0.608400       2.821661      -0.711889       2.815610           0.000000
           45              H       0.826930       8.898075       6.321310       0.139840       1.384642 0.11391500E+02  0.12139796E+03                                 2.002094                            1.920963      -0.951876       2.369189                    0.999615       3.940598      11.260224       0.473138       1.214753      -0.722755      -0.004108       0.027444       0.004202       0.028067      -0.003875       0.003968       0.000483      -0.014093      -0.009944      -0.009105      -0.000616       0.009721              2.058587       1.646271       0.054752      -0.067001       2.706884       0.504244       1.822606          -0.000000
           46              H       5.278765      -2.378964       9.185742       0.135351       2.101352 0.18621672E+02  0.22317372E+03                                 2.593668                            2.420603      -1.583977       2.078357                    0.995606       4.416580      13.147434       0.433134       1.179939      -0.732004      -0.014813      -0.007732       0.027740       0.032384      -0.006063      -0.006343      -0.011131      -0.000940       0.016441      -0.016019       0.002427       0.013592              2.718075       2.519747       0.250542      -0.772052       2.196961      -0.350151       3.437518          -0.000000
           47              H       6.831697      -1.758564       8.367865       0.134269       2.119792 0.18860883E+02  0.22654826E+03                                 2.602224                            2.431176      -1.533292       2.098167                    0.996406       4.407208      13.093673       0.433916       1.175173      -0.733440       0.029891       0.010264       0.002868       0.031734      -0.000244       0.004424      -0.007174       0.011455      -0.032614      -0.015063       0.002801       0.012262              2.722915       3.778139       0.611747       0.132621       2.269038       0.073419       2.121569           0.000000
           48              H       5.737678      -2.978205       7.484068       0.137684       1.436478 0.11945768E+02  0.12900783E+03                                 2.061277                            1.974191      -1.054811       2.321019                    0.998997       4.036740      11.665531       0.463563       1.223477      -0.720445      -0.003090      -0.018027      -0.020375       0.027380      -0.000990       0.004144       0.006218      -0.006396       0.013885      -0.008285      -0.001481       0.009766              2.122333       1.693589       0.029946      -0.080653       2.558742       0.658198       2.114667          -0.000000
           49              H       3.063420      -2.816467       5.953091       0.139471       1.511961 0.12721970E+02  0.13950280E+03                                 2.126990                            2.033528      -1.208514       2.251068                    0.998575       4.100832      11.922789       0.458248       1.218926      -0.721463       0.025002       0.017419      -0.000005       0.030472       0.008612       0.002556      -0.005250       0.006904      -0.015860      -0.011793      -0.000173       0.011966              2.191095       2.473998       0.688138      -0.239742       2.330635      -0.088128       1.768651          -0.000000
           50              H       1.221821      -2.952520       6.188746       0.127364       2.158310 0.19590899E+02  0.23659130E+03                                 2.595813                            2.448969      -1.382691       2.151792                    0.998265       4.397875      12.927299       0.441792       1.148004      -0.740767      -0.022892       0.015399       0.004469       0.027949      -0.007472       0.000066      -0.003839       0.002490       0.006097      -0.009350       0.001568       0.007782              2.684245       3.262976      -0.825501      -0.172916       2.689543       0.226088       2.100217           0.000000
           51              H      -2.768319       9.609593       5.264771       0.136347       1.954708 0.17003563E+02  0.19976678E+03                                 2.491562                            2.327185      -1.522282       2.105027                    0.996672       4.383753      13.040485       0.436485       1.194409      -0.727716      -0.000761      -0.021217      -0.023862       0.031940       0.003142       0.003195       0.002920      -0.009568       0.032406      -0.011360      -0.000817       0.012177              2.608383       2.054067       0.039596      -0.034376       2.830086       0.902334       2.940997          -0.000000
           52              H       1.509162       6.793445       0.863227       0.133114       2.126634 0.18954718E+02  0.22777295E+03                                 2.599518                            2.430837      -1.519701       2.102479                    0.996652       4.405731      13.057403       0.436009       1.169030      -0.734998      -0.017639      -0.005900       0.025164       0.031292       0.005271      -0.009463      -0.001948      -0.014194       0.008887      -0.014576       0.002959       0.011617              2.716689       2.699007       0.200026      -0.852881       2.104621      -0.289763       3.346438           0.000000
           53              H       3.198910       6.543691       0.122940       0.141122       1.410923 0.11777784E+02  0.12670665E+03                                 2.037028                            1.962156      -1.047762       2.330170                    0.998771       3.975904      11.456624       0.464446       1.225842      -0.720310       0.027911      -0.008547       0.005152       0.029641      -0.002963       0.004290      -0.002247       0.010378      -0.025884      -0.009874      -0.001534       0.011408              2.088854       2.577796      -0.605184       0.106628       1.933020      -0.057884       1.755746          -0.000000
           54              H      -3.191101      -0.182692      11.043196       0.134306       2.111839 0.18745037E+02  0.22501517E+03                                 2.600394                            2.427165      -1.591815       2.073653                    0.995445       4.435001      13.211362       0.432949       1.178538      -0.732248      -0.013205      -0.007279      -0.028790       0.032500       0.005174       0.009382       0.003965      -0.017969       0.016530      -0.016322       0.002315       0.014007              2.724446       2.406152       0.134368       0.637318       2.147093       0.385501       3.620092          -0.000000
           55              H       6.855073       8.055389       2.573321       0.134868       2.105965 0.18694141E+02  0.22410323E+03                                 2.591193                            2.420665      -1.571050       2.083232                    0.995849       4.407913      13.093499       0.434679       1.175425      -0.733218       0.030853      -0.004204       0.008081       0.032169       0.003247       0.001453      -0.008369       0.015017      -0.029944      -0.015731       0.002556       0.013175              2.712121       3.807668      -0.292768       0.458499       2.108307      -0.041734       2.220387          -0.000000
           56              H       5.350072       9.150009       2.622521       0.134047       2.127365 0.18946909E+02  0.22784554E+03                                 2.606910                            2.435599      -1.557178       2.087724                    0.996096       4.422243      13.146885       0.433810       1.174098      -0.733592      -0.013520       0.027327       0.009464       0.031924      -0.001641      -0.008463      -0.001024      -0.015511      -0.029383      -0.015583       0.002757       0.012825              2.727280       2.443401      -0.720721      -0.212176       3.470862       0.493885       2.267576           0.000000
           57              H       5.643192       8.035860       1.160232       0.139055       1.404053 0.11614520E+02  0.12445404E+03                                 2.025051                            1.943001      -0.981954       2.355241                    0.999425       3.978636      11.423436       0.468946       1.218922      -0.721684      -0.005516      -0.007914      -0.026105       0.027831       0.004542       0.002251       0.003744      -0.003864       0.020412      -0.008340      -0.000928       0.009269              2.082241       1.676803      -0.075818       0.094316       1.608321       0.059452       2.961601          -0.000000
           58              H       5.586554       4.283342       1.074222       0.135989       1.969720 0.17146677E+02  0.20199975E+03                                 2.509179                            2.340243      -1.521119       2.104730                    0.996699       4.416209      13.182494       0.434072       1.197769      -0.726740      -0.009439      -0.003554       0.030312       0.031946       0.006442      -0.005115      -0.005659       0.010343       0.014665      -0.011333      -0.001264       0.012597              2.630465       2.187745      -0.028916      -0.494053       2.035304      -0.142315       3.668346          -0.000000
           59              H       1.134440      -3.529053      11.521604       0.127473       2.152993 0.19544056E+02  0.23589533E+03                                 2.592289                            2.446538      -1.375311       2.154870                    0.998275       4.394454      12.915638       0.441856       1.148472      -0.740657       0.004099      -0.023264      -0.014563       0.027750       0.003944      -0.001995       0.005721      -0.001812      -0.015661      -0.009242       0.001545       0.007697              2.680182       2.019496      -0.185946      -0.135246       3.326820       0.773487       2.694231           0.000000
           60              H       0.264474      -1.884311      11.462900       0.139743       1.544362 0.13070666E+02  0.14428061E+03                                 2.156586                            2.060894      -1.220629       2.244426                    0.998509       4.125284      12.028842       0.455356       1.218555      -0.721608      -0.016230       0.019941      -0.017533       0.031120      -0.002734       0.009488      -0.007893      -0.001320      -0.020989      -0.014451       0.000877       0.013575              2.222595       2.401931      -0.573218       0.446845       2.080766      -0.363621       2.185088          -0.000000
           61              C       8.274984       0.672370       8.819929      -0.074429      37.269825 0.47587049E+03  0.11441275E+05                                 9.596313                            7.153312       0.190366       2.004616                    0.999834      30.709463      89.227179       0.631777       0.403234      -1.072990      -0.001710      -0.013978      -0.105229       0.106167       0.003823      -0.030181       0.003450       0.047308       0.095126      -0.040451      -0.011770       0.052222             11.351152      16.478982       3.516877      -0.096607       5.878673       0.791698      11.695800           0.000000
           62              C       7.697422       1.080691       3.209434      -0.075871      37.448761 0.47840134E+03  0.11521689E+05                                 9.637244                            7.179703       0.185476       2.002625                    0.999856      30.799094      89.672995       0.629405       0.404066      -1.072037      -0.014050      -0.007313       0.106101       0.107277      -0.012017      -0.016382       0.026212      -0.043478       0.095261      -0.042238      -0.010356       0.052593             11.392625       4.854598      -0.619963      -0.756685      17.597848      -0.081867      11.725431           0.000000
           63              C      -0.784708       4.449102       6.368345      -0.073067      37.212616 0.47529052E+03  0.11423153E+05                                 9.582226                            7.145737       0.187687       2.003624                    0.999834      30.689191      89.134257       0.632577       0.402871      -1.073296      -0.078535       0.070296       0.007210       0.105647      -0.017699      -0.036340      -0.002114       0.044622      -0.041216      -0.039624      -0.013355       0.052979             11.332682      11.456190       0.179196      -3.920028      12.893151      -4.741137       9.648706           0.000000
           64              C      -5.365619       7.688299       5.661018      -0.072694      37.076152 0.47475509E+03  0.11412259E+05                                 9.573137                            7.154401       0.174030       2.000606                    0.999879      30.697819      89.299605       0.630225       0.404304      -1.071857       0.096613      -0.047280      -0.008880       0.107927      -0.025546      -0.007638       0.035955      -0.004090      -0.041181      -0.042167      -0.007477       0.049643             11.284019      12.485595       0.526621       3.060526      11.760654       5.300118       9.605807           0.000000
           65              C       4.126239      10.235762       4.992186      -0.077431      37.424586 0.47836417E+03  0.11519340E+05                                 9.629760                            7.178212       0.178629       2.000314                    0.999843      30.800188      89.639260       0.629697       0.403929      -1.072242      -0.079284      -0.029908      -0.064754       0.106647      -0.021784       0.035934       0.001119       0.038362      -0.052762      -0.042082      -0.011189       0.053272             11.384886      11.518111      -3.571629       1.793212      14.604269       3.797765       8.032278           0.000000
           66              C      -0.454705       8.003578       2.540601      -0.076140      37.347729 0.47660485E+03  0.11460571E+05                                 9.602976                            7.153374       0.190094       2.004034                    0.999833      30.711603      89.169148       0.632650       0.402619      -1.073659       0.093153       0.017294       0.047303       0.105897       0.006337       0.029383      -0.006599       0.037707       0.109402      -0.040301      -0.012739       0.053041             11.366731      12.625791       2.417089      -2.141983       5.599631      -1.701001      15.874771           0.000000
           67              C       3.364038       0.357045       7.037177      -0.073924      37.203943 0.47643952E+03  0.11462616E+05                                 9.594237                            7.165208       0.169313       1.998188                    0.999860      30.746866      89.473686       0.630012       0.404093      -1.072023      -0.002406      -0.081941       0.067975       0.106493      -0.027147       0.011069      -0.033967       0.000928      -0.051938      -0.041857      -0.009472       0.051330             11.323548      16.383931      -1.832235      -2.909631       9.618627      -2.946125       7.968085           0.000000
           68              C       2.786509      -4.705923       9.488762      -0.072914      37.384521 0.47582026E+03  0.11440911E+05                                 9.620852                            7.154144       0.194639       2.005959                    0.999844      30.708024      89.255455       0.631517       0.403370      -1.072792      -0.012638       0.094649      -0.047201       0.106518      -0.009570       0.017275      -0.024466      -0.037251       0.104721      -0.040502      -0.011672       0.052174             11.399597       4.847776      -0.316932       0.913146      13.360028       2.593714      15.990988           0.000000
           69              C      -2.124380       3.625458      11.360530      -0.072940      37.061215 0.47555527E+03  0.11437699E+05                                 9.571162                            7.162680       0.180085       2.002486                    0.999879      30.723944      89.435381       0.629487       0.404559      -1.071558      -0.017169      -0.088087      -0.061124       0.108583       0.017868      -0.000179      -0.002780      -0.084947      -0.022835      -0.042277      -0.007740       0.050017             11.264170       4.820514       1.008857      -0.193497      13.036413      -2.347920      15.935584           0.000000
           70              C      -1.546893      -1.029189       8.201620      -0.073657      37.284772 0.47644098E+03  0.11460095E+05                                 9.602627                            7.159800       0.184592       2.002786                    0.999843      30.724727      89.333955       0.631107       0.403482      -1.072668      -0.001468       0.098210       0.039296       0.105790       0.024855       0.019078       0.028522      -0.010575      -0.075465      -0.040404      -0.012561       0.052965             11.355619      16.432981      -1.684870       3.009275      10.972967       2.188777       6.660910           0.000000
           71              C       4.456226       5.143590       3.827743      -0.075935      37.292273 0.47679117E+03  0.11468521E+05                                 9.597872                            7.159081       0.185024       2.002606                    0.999838      30.727320      89.287983       0.631698       0.403104      -1.073116       0.093658       0.032257      -0.037656       0.105973       0.022049      -0.019105      -0.029101      -0.021818      -0.075494      -0.040735      -0.011997       0.052732             11.345467      12.616194      -3.026285      -1.094223      14.746630      -3.535750       6.673576           0.000000
           72              C       9.037128       6.150603       0.668833      -0.077777      37.484046 0.47798790E+03  0.11505913E+05                                 9.636369                            7.171650       0.183986       2.002004                    0.999846      30.778466      89.505629       0.630593       0.403508      -1.072717      -0.079912      -0.040558       0.058158       0.106833       0.041759       0.001203       0.002430       0.044442      -0.033786      -0.041743      -0.011273       0.053015             11.410650      11.546307       3.329828       2.246021       6.381149       0.937168      16.304495           0.000000
           73              C      -2.124380       8.025861       8.819929      -0.076949      37.540771 0.47795835E+03  0.11506377E+05                                 9.652091                            7.174573       0.184924       2.002489                    0.999853      30.777084      89.540552       0.629976       0.403862      -1.072356      -0.012956      -0.006643      -0.106332       0.107324      -0.009959       0.017545      -0.025862      -0.043501       0.096303      -0.042320      -0.010122       0.052442             11.436693       4.862471      -0.626390       0.742603      17.631885       0.165559      11.815722           0.000000
           74              C      -1.546893       7.617436       3.209434      -0.074411      37.176596 0.47490417E+03  0.11409863E+05                                 9.573914                            7.141494       0.187379       2.003826                    0.999840      30.666247      89.009076       0.633036       0.402720      -1.073555      -0.000628      -0.017599       0.104707       0.106177       0.007416       0.031096      -0.003808       0.044108       0.092156      -0.040109      -0.011946       0.052055             11.319141      16.373016       3.417051       0.028658       5.823291      -0.757715      11.761117           0.000000
           75              C       4.456226       0.743187       6.368345      -0.075507      37.365118 0.47798188E+03  0.11508628E+05                                 9.621668                            7.175885       0.172505       1.998578                    0.999854      30.789418      89.622259       0.629685       0.403990      -1.072127       0.094088      -0.048744       0.007369       0.106221      -0.029987       0.008020      -0.035983      -0.004597      -0.027184      -0.042521      -0.009870       0.052392             11.369142      12.573571       0.639863      -3.099676      11.902165      -5.354409       9.631692           0.000000
           76              C       9.037128      -2.496022       5.661018      -0.073245      37.263221 0.47613788E+03  0.11451139E+05                                 9.597541                            7.157077       0.188781       2.003963                    0.999835      30.727643      89.339927       0.631277       0.403432      -1.072687      -0.078859       0.070318      -0.006326       0.105846      -0.019156       0.036309       0.002840       0.044477      -0.035867      -0.040265      -0.012718       0.052983             11.346645      11.485099       0.236872       3.976297      12.905345       4.733964       9.649490           0.000000
           77              C       8.274984       7.302144       4.992186      -0.075157      37.266003 0.47758022E+03  0.11494985E+05                                 9.597437                            7.169138       0.181272       2.001373                    0.999847      30.764571      89.494903       0.630558       0.403570      -1.072551      -0.001583      -0.083092      -0.066413       0.106384      -0.028859      -0.011670       0.033283      -0.002112      -0.056014      -0.041442      -0.011703       0.053145             11.327450      16.398993      -1.820738       2.945067       9.598077       2.929683       7.985279           0.000000
           78              C       7.697422       2.239130       2.540601      -0.071297      37.071520 0.47430132E+03  0.11399230E+05                                 9.574379                            7.152034       0.183695       2.004016                    0.999877      30.680398      89.256078       0.630157       0.404423      -1.071721      -0.016346       0.096363       0.045849       0.107959      -0.009353      -0.015322       0.022339      -0.040640       0.103829      -0.041338      -0.008502       0.049840             11.289646       4.824108      -0.313779      -0.982727      13.272218      -2.441234      15.772612           0.000000
           79              C      -0.784708       3.290663       7.037177      -0.077785      37.476587 0.47792612E+03  0.11503835E+05                                 9.634765                            7.170974       0.184987       2.002341                    0.999846      30.774967      89.487587       0.630663       0.403484      -1.072753      -0.079796      -0.030001       0.064243       0.106746      -0.021841      -0.035586      -0.001005       0.038738      -0.051668      -0.041601      -0.011510       0.053112             11.408751      11.546540      -3.612405      -1.753012      14.635938      -3.829915       8.043775           0.000000
           80              C      -5.365619       1.058525       9.488762      -0.075812      37.295692 0.47679773E+03  0.11468891E+05                                 9.598638                            7.159223       0.184240       2.002355                    0.999838      30.728959      89.297976       0.631670       0.403115      -1.073093       0.093699       0.016620      -0.046808       0.106051       0.005628      -0.028469       0.006652       0.039918       0.109843      -0.040869      -0.011776       0.052645             11.346300      12.623129       2.459065       2.067322       5.629507       1.730942      15.786265           0.000000
           81              C       4.126239      -0.794415      11.360530      -0.073114      37.202963 0.47530129E+03  0.11423205E+05                                 9.580065                            7.145550       0.189342       2.004134                    0.999833      30.687202      89.120743       0.632635       0.402841      -1.073342      -0.078483      -0.041316      -0.057386       0.105640       0.040282      -0.003259      -0.001847       0.045216      -0.038428      -0.039788      -0.013023       0.052811             11.330696      11.448016       3.305655      -2.125974       6.355467      -0.973601      16.188605           0.000000
           82              C      -0.454705      -1.801487       8.201620      -0.076258      37.483136 0.47760104E+03  0.11496653E+05                                 9.644447                            7.173161       0.178113       2.000404                    0.999854      30.778319      89.565920       0.629815       0.404005      -1.072165       0.094766       0.030782       0.039186       0.107068       0.021854       0.019947       0.025711      -0.019759      -0.088735      -0.042713      -0.009007       0.051721             11.419758      12.586965      -3.044639       0.988897      14.939562       3.707733       6.732746           0.000000
           83              C       3.364038       5.915887       3.827743      -0.074240      37.274827 0.47577918E+03  0.11438733E+05                                 9.597591                            7.152787       0.189153       2.004280                    0.999835      30.708293      89.227556       0.631767       0.403252      -1.072959      -0.001577       0.098142      -0.040494       0.106179       0.024391      -0.018154      -0.029276      -0.009809      -0.073554      -0.040311      -0.012060       0.052370             11.352205      16.465456      -1.677981      -3.093275      10.938916      -2.128725       6.652243           0.000000
           84              C       2.786509      10.570476       0.668833      -0.072161      37.036225 0.47543185E+03  0.11433516E+05                                 9.564868                            7.159844       0.181838       2.003000                    0.999879      30.715509      89.394007       0.629890       0.404343      -1.071745      -0.017154      -0.087896       0.060598       0.108130       0.017513       0.000171       0.003477      -0.085260      -0.025880      -0.041781      -0.008819       0.050601             11.256222       4.821092       1.007885       0.220276      13.007824       2.345607      15.939749           0.000000
           85              C      -4.829359       0.853277       7.393848       0.384202      27.026352 0.32521095E+03  0.72000812E+04                                 8.341979                            6.372753      -0.075079       2.006631                    0.999390      24.823663      72.145082       0.590763       0.468296      -1.020557      -0.000599       0.008862      -0.002613       0.009258      -0.008655      -0.030019      -0.007405      -0.020060       0.042141      -0.038369       0.005943       0.032426              9.691482      11.769488       2.064059      -0.163771       5.127770       0.867091      12.177189          -0.000001
           86              C       7.325189       2.676345       4.635515       0.380199      27.181842 0.32849361E+03  0.72928599E+04                                 8.374160                            6.406358      -0.102205       1.995546                    0.999426      24.971784      72.734999       0.588855       0.468519      -1.020181       0.005350       0.001106       0.002787       0.006133      -0.002151      -0.003415       0.030709       0.019727       0.052392      -0.036177       0.000660       0.035518              9.710825       4.581549      -0.498884      -0.853350      12.362166      -0.083335      12.188759          -0.000000
           87              C      -2.577190       4.384177       7.593535       0.386598      26.890608 0.32334910E+03  0.71458482E+04                                 8.308224                            6.350878      -0.046599       2.017274                    0.999350      24.710950      71.662279       0.592512       0.467764      -1.021239      -0.005444      -0.001198      -0.004786       0.007347      -0.005844      -0.008984       0.021741       0.051401      -0.005378      -0.037898       0.005787       0.032112              9.650225      10.653421      -1.544224      -2.695949      10.730138      -2.765321       7.567115          -0.000001
           88              C      -4.829359       5.976663       4.435828       0.380721      27.185127 0.32767579E+03  0.72704317E+04                                 8.378189                            6.398659      -0.095499       1.998229                    0.999423      24.946955      72.649837       0.589149       0.468560      -1.020122      -0.001469      -0.005609       0.002469       0.006302      -0.020756      -0.022321       0.004353      -0.034975      -0.011796      -0.036516       0.001968       0.034547              9.736096      11.843159      -1.203089       1.723196       9.715240       3.462491       7.649889          -0.000001
           89              C       7.244629      -2.560971       4.435828       0.383142      27.077905 0.32631631E+03  0.72308267E+04                                 8.351816                            6.383639      -0.084580       2.002796                    0.999412      24.863946      72.298159       0.590239       0.468305      -1.020532      -0.004280      -0.000691       0.002916       0.005225      -0.006279       0.011211      -0.020204       0.052173      -0.011753      -0.036617       0.002194       0.034424              9.696941      10.717039      -1.562043       2.707340      10.770803       2.767750       7.602982          -0.000000
           90              C       0.081582       7.798369       4.635515       0.387396      26.814554 0.32214012E+03  0.71109325E+04                                 8.287799                            6.335663      -0.035356       2.021606                    0.999322      24.655272      71.409302       0.593818       0.467273      -1.021727      -0.001782       0.011286       0.003275       0.011886      -0.011347       0.029170       0.009296      -0.025078       0.036332      -0.040680       0.010743       0.029938              9.627621      11.712044       2.034240       0.137263       5.084067      -0.881491      12.086752          -0.000001
           91              C       4.992502      -0.968425       7.593535       0.377159      27.408164 0.33070955E+03  0.73576859E+04                                 8.428207                            6.429925      -0.137540       1.982202                    0.999457      25.110521      73.323603       0.587239       0.468809      -1.019568       0.000819      -0.003511      -0.001063       0.003759      -0.022690       0.021222      -0.004931      -0.034537      -0.014504      -0.036072      -0.000113       0.036185              9.801029      11.880157      -1.182897      -1.713454       9.812580      -3.504094       7.710352          -0.000001
           92              C       2.414248      -4.268747       7.393848       0.384989      26.916621 0.32464606E+03  0.71812796E+04                                 8.310138                            6.363321      -0.052316       2.014637                    0.999360      24.751050      71.798901       0.592005       0.467723      -1.021320       0.005827       0.002374      -0.002405       0.006736      -0.002812       0.002126      -0.030590       0.024263       0.045137      -0.037516       0.004283       0.033234              9.633184       4.534218      -0.468369       0.833678      12.227188       0.089794      12.138147          -0.000000
           93              C       2.414248       8.537634       0.000000       0.379600      27.191055 0.32859769E+03  0.72959637E+04                                 8.376027                            6.407066      -0.101985       1.995415                    0.999425      24.983805      72.780983       0.588847       0.468474      -1.020176       0.005626      -0.003053       0.000643       0.006433       0.004185       0.000479      -0.000413      -0.034251      -0.107516      -0.035848       0.000298       0.035550              9.715714       4.583070       0.990709      -0.000515      12.145104       0.021105      12.418969          -0.000000
           94              C       0.081582       0.115374       9.071343       0.381258      27.177449 0.32759016E+03  0.72678423E+04                                 8.376631                            6.398105      -0.095605       1.998392                    0.999424      24.935662      72.606501       0.589153       0.468601      -1.020130      -0.001578       0.000825       0.005817       0.006083       0.029872       0.006472       0.012395      -0.021141       0.030637      -0.036872       0.002370       0.034502              9.731695      11.815105      -0.878270       1.906505      11.173693       2.633819       6.206288          -0.000001
           95              C       4.992502       7.060435       2.958020       0.384500      27.018627 0.32505126E+03  0.71955913E+04                                 8.340791                            6.371318      -0.073682       2.007225                    0.999387      24.814399      72.111049       0.590818       0.468315      -1.020557      -0.000672      -0.001991      -0.008893       0.009138       0.030195      -0.007330      -0.008408      -0.021779       0.036728      -0.038248       0.006086       0.032162              9.691115      11.762361      -0.901976      -1.868509      11.169495      -2.620740       6.141488          -0.000001
           96              C       7.244629       5.122025       0.000000       0.386298      26.900229 0.32352869E+03  0.71510027E+04                                 8.310431                            6.352937      -0.048061       2.016663                    0.999352      24.721521      71.705203       0.592358       0.467808      -1.021187      -0.005454       0.004885      -0.001196       0.007419       0.010858       0.000498       0.000984       0.015563      -0.113990      -0.038018       0.005649       0.032368              9.651978      10.656319       3.113165      -0.017503       5.970982      -0.019129      12.328631          -0.000000
           97              C      -4.068173       0.893200       6.127758      -0.447900      34.818005 0.58654505E+03  0.14779379E+05                                 8.799320                            7.609121       0.235699       2.008908                    0.998883      34.023573      99.441001       0.656678       0.370168      -1.102095      -0.011096       0.009494       0.013960       0.020202       0.002550      -0.009933       0.009701       0.021076       0.033293      -0.020473       0.000838       0.019635              9.400951       9.974091       0.721452       0.369597       8.374184       0.028016       9.854577           0.000002
           98              C       7.109119       3.407330       5.901605      -0.449557      34.805626 0.58763270E+03  0.14816088E+05                                 8.795633                            7.615474       0.231037       2.006986                    0.998863      34.084712      99.704687       0.656386       0.370100      -1.101964       0.010636      -0.009575      -0.012565       0.019044      -0.005817      -0.008466       0.006038      -0.023754       0.035031      -0.020636       0.002199       0.018437              9.384718       8.092381       0.107142       0.055496      10.243974      -0.336008       9.817800           0.000002
           99              C      -3.883493       4.729702       8.191996      -0.447288      34.489931 0.58086200E+03  0.14599620E+05                                 8.736261                            7.565307       0.260191       2.019223                    0.998769      33.882784      98.884091       0.659517       0.369497      -1.102669       0.015142      -0.001410      -0.012419       0.019634      -0.004304      -0.018647      -0.005599      -0.001961      -0.020880      -0.023266       0.006259       0.017007              9.308643       9.554673      -0.071942      -0.295895       9.801153      -0.758833       8.570104           0.000002
          100              C      -4.068173       4.860230       3.837367      -0.448359      34.863117 0.58740779E+03  0.14811660E+05                                 8.814517                            7.618477       0.223493       2.005208                    0.998790      34.077210      99.745414       0.655563       0.370534      -1.101443      -0.013706       0.007338       0.011581       0.019386      -0.011210      -0.000546       0.015493       0.013621      -0.014725      -0.022038       0.002885       0.019153              9.417876       9.905608      -0.113038       0.841112       9.469621       0.597804       8.878398           0.000002
          101              C       5.938318      -2.215457       3.837367      -0.445905      34.465532 0.58066893E+03  0.14592947E+05                                 8.732818                            7.565870       0.260938       2.019628                    0.998786      33.861711      98.802978       0.659282       0.369675      -1.102582       0.013308      -0.002879       0.012601       0.018552      -0.001273       0.017058       0.004825       0.001108      -0.030177      -0.021862       0.005132       0.016730              9.299535       9.541520      -0.106360       0.311428       9.782797       0.761214       8.574288           0.000001
          102              C       0.842786       7.838316       5.901605      -0.446734      34.685300 0.58375193E+03  0.14685611E+05                                 8.766714                            7.584082       0.253675       2.015083                    0.998977      33.921077      98.933870       0.658921       0.369495      -1.103035      -0.011771       0.010508      -0.014928       0.021721      -0.001510       0.008814      -0.010148       0.022292       0.032595      -0.019998       0.000213       0.019785              9.364580       9.974388       0.699442      -0.388915       8.306865      -0.015851       9.812487           0.000002
          103              C       5.753696      -2.084847       8.191996      -0.448582      34.994927 0.58956850E+03  0.14882747E+05                                 8.843721                            7.636866       0.205705       1.998974                    0.998728      34.146462     100.068737       0.654079       0.370960      -1.100908      -0.009884       0.007877      -0.013454       0.018460      -0.008513       0.002216      -0.017186       0.004926      -0.016475      -0.020633       0.001254       0.019379              9.457449      10.037522      -0.029312      -0.771800       9.532978      -0.639518       8.801847           0.000002
          104              C       2.198161      -3.537786       6.127758      -0.445607      34.405649 0.57962723E+03  0.14557209E+05                                 8.717515                            7.556355       0.272791       2.023454                    0.998856      33.819478      98.580536       0.660191       0.369409      -1.103010       0.008033      -0.005221       0.016494       0.019075      -0.009460       0.003546      -0.000625      -0.018728       0.046988      -0.021392       0.005133       0.016259              9.281000       8.152084      -0.056282      -0.222964       9.976945       0.257140       9.713971           0.000001
          105              C       2.198161       7.075686       0.000000      -0.449359      34.811025 0.58768970E+03  0.14818345E+05                                 8.797329                            7.616137       0.230618       2.006804                    0.998866      34.089400      99.731290       0.656299       0.370129      -1.101908       0.010796       0.015858       0.002221       0.019312       0.010445       0.001096       0.000903      -0.032527       0.008913      -0.020841       0.002905       0.017935              9.389129       8.092648      -0.103386      -0.072003       9.635010       0.023915      10.439729           0.000002
          106              C       0.842786       1.191874       9.738972      -0.448366      34.855119 0.58725756E+03  0.14806486E+05                                 8.812331                            7.617073       0.223996       2.005444                    0.998784      34.069761      99.709295       0.655698       0.370492      -1.101507      -0.013648      -0.013415      -0.000598       0.019146       0.006701       0.009554       0.008315       0.001220      -0.052508      -0.021806       0.002025       0.019781              9.413260       9.900129      -0.665186       0.524341       9.537618       0.547727       8.802034           0.000002
          107              C       5.753696       8.136922       2.290391      -0.447865      34.800590 0.58640452E+03  0.14774677E+05                                 8.795548                            7.607794       0.237055       2.009441                    0.998881      34.015104      99.406282       0.656801       0.370128      -1.102146      -0.011297      -0.016803      -0.001197       0.020283       0.007302      -0.007027      -0.006736      -0.006765      -0.052379      -0.020137       0.000902       0.019235              9.394131       9.960101      -0.684478      -0.440780       9.503330      -0.631384       8.718961           0.000002
          108              C       5.938318       4.430985       0.000000      -0.447310      34.508889 0.58105796E+03  0.14606073E+05                                 8.740236                            7.566856       0.258674       2.018605                    0.998771      33.892747      98.924869       0.659401       0.369524      -1.102627       0.015022       0.011537      -0.004760       0.019530       0.018523      -0.005342       0.002549       0.011684       0.018840      -0.023482       0.006422       0.017060              9.315524       9.555949       0.296298      -0.090745       8.231840       0.151247      10.158782           0.000002
          109              N       8.600471       0.531163       7.474204      -0.349862      44.164800 0.60483370E+03  0.15241141E+05                                10.542304                            7.987566      -0.184919       1.945730                    0.996637      30.204896      86.114066       0.614470       0.395571      -1.092244       0.015797       0.025741       0.106029       0.110246       0.008657      -0.029156       0.001251       0.038847       0.090429      -0.037416      -0.011875       0.049291             12.982925      16.979876       4.049880       4.020966       7.320819       2.397216      14.648078           0.000001
          110              N       7.455814       1.340520       4.555159      -0.349214      43.868397 0.60158289E+03  0.15139619E+05                                10.493372                            7.966386      -0.179080       1.948768                    0.996508      30.150543      85.918425       0.615217       0.395602      -1.092165       0.016068       0.022088      -0.106227       0.109683      -0.004039      -0.011086       0.028135      -0.043548       0.092195      -0.038910      -0.011813       0.050723             12.885723       5.820713       0.049206      -0.895258      18.247298      -4.529863      14.589157           0.000001
          111              N      -1.925414       5.166745       6.715632      -0.352532      44.383949 0.60661882E+03  0.15299190E+05                                10.586886                            8.003178      -0.200492       1.940864                    0.996526      30.245957      86.301129       0.613357       0.395950      -1.091854       0.067699      -0.084477       0.001794       0.108271      -0.017869      -0.035426       0.000387       0.043415      -0.056226      -0.039685      -0.013742       0.053427             13.071916      10.550665      -1.597628      -1.792519      18.616740      -6.027211      10.048343           0.000001
          112              N      -4.308791       6.852034       5.313731      -0.351048      44.169102 0.60575555E+03  0.15267689E+05                                10.527750                            7.982415      -0.159240       1.952154                    0.997090      30.249411      86.204342       0.616067       0.394460      -1.093191      -0.103124       0.041834       0.000197       0.111286      -0.025030      -0.005383       0.033829      -0.017006      -0.043797      -0.039185      -0.010080       0.049265             12.957710      18.613955       1.226047       4.918634      10.379031       3.644580       9.880145           0.000001
          113              N       2.985522      10.177693       4.197045      -0.349936      44.186178 0.60461906E+03  0.15231213E+05                                10.531245                            7.974836      -0.154742       1.954095                    0.996960      30.215474      86.072965       0.616397       0.394451      -1.093246       0.072465       0.041918       0.073619       0.111481      -0.020663       0.028385       0.000938       0.038938      -0.045159      -0.034859      -0.012086       0.046945             12.969031      10.555362      -0.788392       2.311855      17.136809       6.656526      11.214922           0.000000
          114              N       0.602134       8.120959       3.438473      -0.351488      44.226403 0.60549699E+03  0.15257425E+05                                10.541071                            7.982612      -0.174751       1.947942                    0.996990      30.211822      86.047618       0.615925       0.394647      -1.093213      -0.103835      -0.018380      -0.031130       0.109948       0.003393       0.025666       0.003060       0.037957       0.109534      -0.037546      -0.012570       0.050116             12.992713      18.563921       3.712658      -3.596407       6.953019      -1.704992      13.461198           0.000000
          115              N       3.689535      -0.737776       7.832318      -0.352753      44.478087 0.60952869E+03  0.15392638E+05                                10.591280                            8.016266      -0.188822       1.941884                    0.996930      30.354872      86.698895       0.613488       0.395350      -1.092151       0.015491       0.082333      -0.071737       0.110294      -0.028285       0.008808      -0.030541      -0.003869      -0.063671      -0.040465      -0.010163       0.050628             13.055653      17.009187       1.454949      -5.572743      10.827932      -4.378097      11.329840           0.000001
          116              N       2.544889      -3.670414       8.590890      -0.349437      43.826009 0.60034542E+03  0.15097985E+05                                10.488711                            7.959001      -0.182372       1.948917                    0.996388      30.091845      85.671028       0.615519       0.395683      -1.092305       0.014487      -0.102634       0.032421       0.108604      -0.011318       0.010689      -0.025594      -0.037975       0.110249      -0.040684      -0.011743       0.052427             12.898118       5.819136      -0.759874       0.393359      19.507164       3.845343      13.368054           0.000001
          117              N      -2.366006       2.330120      10.912677      -0.350161      44.044056 0.60393110E+03  0.15212868E+05                                10.515598                            7.976862      -0.169053       1.950426                    0.996736      30.210531      86.117314       0.615424       0.395101      -1.092558       0.016906       0.082393       0.072225       0.110864       0.011446      -0.001002      -0.004225      -0.084981      -0.032879      -0.038532      -0.011260       0.049792             12.926233       5.833728       0.754102       0.562311      11.593315       0.737321      21.351655           0.000001
          118              N      -1.221388       0.206838       8.752204      -0.351061      44.411335 0.60627774E+03  0.15292100E+05                                10.597100                            8.004038      -0.205606       1.939155                    0.996476      30.261767      86.418090       0.612820       0.396258      -1.091380       0.017287      -0.102445      -0.031154       0.108464       0.022791       0.022452       0.029198      -0.014510      -0.059169      -0.038511      -0.014033       0.052544             13.086216      17.130920      -5.606981       1.477119      14.988329       1.992741       7.139398           0.000001
          119              N       5.513058       5.862474       3.277159      -0.353127      44.440361 0.60825516E+03  0.15347772E+05                                10.579007                            8.002212      -0.175726       1.946510                    0.997027      30.299057      86.417658       0.614867       0.394789      -1.092871      -0.103748      -0.017876       0.032700       0.110238       0.020370      -0.017089      -0.032442      -0.016479      -0.050135      -0.037091      -0.013156       0.050247             13.053944      18.656925      -5.015687      -1.429472      13.364157      -1.966808       7.140750           0.000000
          120              N       7.896416       5.491029       1.116686      -0.348230      43.995016 0.60187664E+03  0.15141516E+05                                10.496001                            7.954125      -0.143777       1.958602                    0.997005      30.132741      85.716252       0.617640       0.394193      -1.093670       0.072251       0.043199      -0.073210       0.111562       0.033527       0.005508      -0.001039       0.041861      -0.037012      -0.033954      -0.012058       0.046012             12.922790      10.522644       2.395098      -0.497931       6.918429      -0.746472      21.327296           0.000000
          121              N      -2.366006       8.285665       7.474204      -0.347115      43.717573 0.59854681E+03  0.15034066E+05                                10.444095                            7.928049      -0.129878       1.964021                    0.997010      30.055924      85.378317       0.619244       0.393791      -1.094153       0.015051       0.021089       0.108564       0.111613      -0.001776       0.012057      -0.027159      -0.039158       0.075038      -0.034966      -0.011183       0.046149             12.833964       5.786273       0.056037       0.889088      18.089164       4.527033      14.626455           0.000000
          122              N      -1.221388       7.476254       4.555159      -0.351788      44.272546 0.60610554E+03  0.15274525E+05                                10.542135                            7.982179      -0.162611       1.951134                    0.997155      30.221376      86.041698       0.616539       0.394208      -1.093665       0.017721       0.024909      -0.106492       0.110793       0.012352       0.030682       0.000572       0.031429       0.086683      -0.036435      -0.012955       0.049390             13.002416      17.021959       3.967153      -4.119105       7.328121      -2.386947      14.657168           0.000000
          123              N       5.513058      -0.093071       6.715632      -0.352379      44.416684 0.60871022E+03  0.15368621E+05                                10.587406                            8.015139      -0.197486       1.939826                    0.996809      30.338534      86.676226       0.612970       0.395770      -1.091732      -0.101778       0.040175       0.000762       0.109423      -0.028344       0.005934      -0.034682      -0.012623      -0.041985      -0.041331      -0.010107       0.051438             13.042021      18.650318       1.289983      -4.952366      10.526115      -3.708141       9.949631           0.000001
          124              N       7.896416      -1.778386       5.313731      -0.352182      44.285349 0.60631051E+03  0.15291710E+05                                10.573697                            8.004656      -0.207111       1.939072                    0.996318      30.248674      86.351016       0.612807       0.396298      -1.091455       0.068795      -0.083872      -0.001185       0.108483      -0.019807       0.036109       0.001872       0.042903      -0.047749      -0.041019      -0.012475       0.053494             13.030096      10.571403      -1.579332       1.823643      18.544250       5.971836       9.974635           0.000001
          125              N       8.600471       6.207308       4.197045      -0.351425      44.394942 0.60661745E+03  0.15303186E+05                                10.593349                            8.006179      -0.204634       1.939233                    0.996487      30.274995      86.469894       0.612734       0.396248      -1.091361       0.017138       0.078398       0.073163       0.108595      -0.030763      -0.008203       0.030590      -0.011863      -0.052265      -0.038709      -0.013637       0.052346             13.070505      17.131031       1.504879       5.586255      10.792904       4.373604      11.287581           0.000001
          126              N       7.455814       3.274655       3.438473      -0.349816      44.058713 0.60357212E+03  0.15201131E+05                                10.519030                            7.974558      -0.169624       1.950483                    0.996728      30.196434      86.061470       0.615523       0.395108      -1.092584       0.016933      -0.103666      -0.035000       0.110717      -0.004826      -0.010516       0.023693      -0.036717       0.110692      -0.038351      -0.011650       0.050001             12.941372       5.834782      -0.858115      -0.370618      19.602221      -3.845489      13.387113           0.000001
          127              N      -1.925414       3.232609       7.832318      -0.348262      44.002770 0.60193356E+03  0.15143387E+05                                10.497892                            7.954844      -0.144211       1.958475                    0.996997      30.133226      85.720375       0.617569       0.394227      -1.093640       0.072304       0.041872      -0.073854       0.111515      -0.021387      -0.026239      -0.001452       0.041159      -0.038970      -0.033727      -0.012204       0.045931             12.926561      10.524031      -0.773208      -2.313879      17.097374      -6.616466      11.158278           0.000000
          128              N      -4.308791       1.175889       8.590890      -0.353114      44.435745 0.60825152E+03  0.15347601E+05                                10.577692                            8.001935      -0.175414       1.946593                    0.997033      30.299887      86.418767       0.614909       0.394764      -1.092892      -0.103826      -0.019220       0.031825       0.110282       0.004788      -0.026075      -0.001690       0.036734       0.109791      -0.037327      -0.012999       0.050326             13.050758      18.664144       3.739226       3.614969       6.989983       1.708515      13.498148           0.000000
          129              N       2.985522      -1.453997      10.912677      -0.353318      44.367930 0.60738230E+03  0.15322559E+05                                10.581060                            8.007594      -0.199953       1.940702                    0.996547      30.261368      86.343735       0.613287       0.395889      -1.091946       0.067939       0.040848       0.074447       0.108750       0.039930      -0.002365       0.002978       0.048407      -0.041134      -0.040367      -0.013188       0.053554             13.054274      10.539044       2.351871       0.463265       6.969605       0.674837      21.654173           0.000000
          130              N       0.602134      -1.082592       8.752204      -0.349353      43.924232 0.60284694E+03  0.15174043E+05                                10.484520                            7.961918      -0.149256       1.956294                    0.997107      30.175883      85.899061       0.617095       0.394330      -1.093430      -0.102529      -0.021244      -0.037424       0.111194       0.016959       0.016689       0.030288      -0.021456      -0.062975      -0.038346      -0.009572       0.047918             12.882806      18.437913      -4.787968       1.420706      13.122726       2.045965       7.087780           0.000001
          131              N       3.689535       7.151905       3.277159      -0.349067      44.179008 0.60403914E+03  0.15216757E+05                                10.547653                            7.982708      -0.185354       1.945934                    0.996616      30.188719      86.067422       0.614586       0.395609      -1.092172       0.015619      -0.104253       0.030612       0.109771       0.021202      -0.021765      -0.027135      -0.010983      -0.056676      -0.036687      -0.012445       0.049132             13.000093      16.977540      -5.534203      -1.494433      14.937544      -1.981539       7.085194           0.000001
          132              N       2.544889       9.275146       1.116686      -0.350884      44.111091 0.60443702E+03  0.15231667E+05                                10.536758                            7.986794      -0.188928       1.944674                    0.996489      30.223952      86.225703       0.614164       0.395754      -1.091901       0.017231       0.080364      -0.072830       0.109816       0.011538       0.000059       0.003122      -0.088598      -0.037177      -0.039585      -0.012537       0.052122             12.961089       5.847551       0.754774      -0.522897      11.569037      -0.701999      21.466678           0.000001
          133             Zn       7.366440       0.000057       6.014681       0.643660     116.407408 0.21911180E+04  0.72405019E+05                                19.092270                           15.102715       0.522727       1.996865                    0.994740      50.425093     139.483916       0.474818       0.390369      -1.152903      -0.003268       0.000225      -0.002354       0.004034      -0.012235       0.005328       0.003375       0.009314       0.039823      -0.020726       0.005763       0.014963             23.879546      23.957549       4.487899      -0.088444      27.102617      -0.076570      20.578471           0.000000
          134             Zn      -2.455400       6.945175       6.014681       0.636276     117.706503 0.22056466E+04  0.73032831E+05                                19.310959                           15.224643       0.466366       1.975846                    0.995458      50.754810     140.709258       0.469390       0.394085      -1.149748      -0.003853      -0.001123       0.005766       0.007025      -0.013641      -0.007914      -0.004031       0.020486       0.047277      -0.026178       0.006595       0.019583             24.233987      24.195865       4.695176       0.153995      27.742865       0.081265      20.763230           0.000000
          135             Zn       2.455520       8.681426       3.007341       0.637036     117.640325 0.22074707E+04  0.73115718E+05                                19.315421                           15.242233       0.458571       1.973870                    0.995420      50.755857     140.780201       0.468551       0.394669      -1.149206       0.002066      -0.002616      -0.000030       0.003333       0.010794       0.011541      -0.007665      -0.007007      -0.005102      -0.020627       0.008367       0.012261             24.209687      24.249448      -2.452082      -4.016912      22.575869       2.853699      25.803743           0.000000
          136             Zn       2.455520      -1.736195       9.022022       0.642840     116.518282 0.21901707E+04  0.72361615E+05                                19.098219                           15.092847       0.530039       1.998668                    0.994785      50.434103     139.470243       0.475314       0.390028      -1.153224      -0.005278      -0.004088      -0.003127       0.007372       0.014330       0.012880      -0.013298      -0.001942       0.014602      -0.027400       0.011762       0.015637             23.917136      23.996743      -2.409594      -3.996775      22.419217       2.868319      25.335447           0.000001
          137             Zn      -2.455400       1.736364       9.022022       0.636328     117.812738 0.22068377E+04  0.73093548E+05                                19.349030                           15.252265       0.460278       1.973834                    0.995516      50.788667     140.895481       0.467808       0.395302      -1.148682       0.004502       0.000423       0.000362       0.004536       0.011101      -0.010037       0.011102       0.001796      -0.018698      -0.022120       0.007864       0.014256             24.282879      24.221541      -2.496199       4.054218      22.684184      -2.933787      25.942912           0.000000
          138             Zn       7.366440       5.208867       3.007341       0.636322     117.814545 0.22068908E+04  0.73095756E+05                                19.349179                           15.252387       0.460225       1.973817                    0.995516      50.788910     140.896628       0.467809       0.395299      -1.148684       0.004453      -0.000466      -0.000109       0.004478       0.003199      -0.014671       0.009144      -0.001655      -0.027985      -0.022060       0.007860       0.014200             24.283076      24.209448      -2.272474       4.178708      22.606597      -2.892847      26.033183           0.000000

******************************************************
Auxiliary information for the entire system
The total spin magnetic moment of the unit cell is   0.000036
The total net atomic charge of the unit cell is   -0.000007
Accuracy of reproducing the electrostatic potential in the unit cell:
  The inner radius (bohr) =    5.0000
  The outer radius (bohr) =   12.0000
  Valid grid points have density less than (e/(bohr^3)) =    0.0001
  The number of valid grid points were=       187259
  The rms potential error without charges in kcal/mol is=      1.14844
  The rms potential error with partial charges in kcal/mol is=      0.53527
  The RRMSE value at monopole order=      0.46609
  The rms potential error with partial charges and cloud penetration in kcal/mol is=      0.53597
  The RRMSE value at monopole order with cloud penetration is=      0.46670
  The rms potential error with partial charges and atomic dipoles in kcal/mol is=      0.33483
  The RRMSE value at dipole order=      0.29155
  The rms potential error with partial charges, atomic dipoles and cloud penetration in kcal/mol is=      0.33723
  The RRMSE value at dipole order with cloud penetration=      0.29364

******************************************************
The electron densities and ab initio electrostatic potential were computed in VASP using the PBE functional and
projector augmented wave method. See the main text of the journal article for a description of computational details.
The atomic charges, dipoles, and quadrupoles were computed with the DDEC6 method as described in
(a) T. A. Manz and N. Gabaldon Limas, RSC Adv. 6 (2016) 47771-47801 DOI: 10.1039/c6ra04656h
(b) N. Gabaldon Limas and T. A. Manz, RSC Adv. 8 (2018) 2678-2707 DOI: 10.1039/c7ra11829e.
For each atom in the material, the electron cloud parameters were fit to the spherically averaged atom-in-material
electron density using radial positions for which this density was between 10^-4 and 10^-2 electrons per cubic bohr.
The polarizabilities, dispersion coefficients, and quantum Drude oscillator (QDO) parameters were fit using the MCLF method.
The magnetic structure of the system was optimized in VASP from the default ferromagnetic initial guess using spin polarization.
The atomic spin moments (ASMs) were computed on this optimized magnetic structure using the DDEC6 partition as inputs
to the method of T. A. Manz and D. S. Sholl, J. Chem. Theory Comput. 7 (2011) 4146-4164 DOI: 10.1021/ct200539n.
The RMSE and RRMSE were computed using a uniform grid with Ewald summation.
