# Supplementary material for: A collection of forcefield precursors for metal–organic frameworks
Source: RSC Adv. 2019 Nov 13;9(63):36492–507. doi: 10.1039/c9ra07327b (PMC9075174; doi:10.1039/c9ra07327b)
Supplement: RA-009-C9RA07327B-s4823 [file RA-009-C9RA07327B-s4823.xyz]

  696
jmolscript: load "" {1 1 1} spacegroup "x,y,z" unitcell [{     22.976500     0.000000     0.000000 }, {     -7.658750    21.662481     0.000000 }, {     -7.658750   -10.831064    18.760361 }]
Zn    -0.802006    -2.314369     5.371467     0.642402
Zn    -1.914625    14.719260     4.008714     0.642340
Zn    -1.914625     4.235543    10.061557     0.642365
Zn    -3.027244     5.022400    18.078985     0.642400
Zn    -8.460765    -5.022060    18.078985     0.642362
Zn     5.744178     6.943296     4.008714     0.642410
Zn    13.403009    -4.235354    10.061557     0.642404
Zn    12.290328     2.314470     5.371467     0.642332
Zn     6.856922     7.336781    14.070271     0.642336
Zn    -9.573428    10.831342    10.742933     0.642403
Zn     5.744241     0.000164    17.397608     0.642403
Zn     4.631515    -7.336517    14.070271     0.642365
Zn     8.461006    13.145786    13.388894     0.642400
Zn     9.573625    -3.887843    14.751647     0.642335
Zn     9.573625     6.595874     8.698804     0.642365
Zn    10.686244     5.809017     0.681376     0.642403
Zn    16.119765    15.853477     0.681376     0.642371
Zn     1.914822     3.888121    14.751647     0.642405
Zn    -5.744009    15.066771     8.698804     0.642405
Zn    -4.631328     8.516947    13.388894     0.642334
Zn     0.802078     3.494636     4.690090     0.642333
Zn    17.232428     0.000075     8.017428     0.642403
Zn     1.914759    10.831253     1.362753     0.642400
Zn     3.027485    18.167934     4.690090     0.642366
H      2.164420    -1.198964     5.817588     0.105256
H      2.801643     1.174159     5.598092     0.104703
H     -1.306569     1.469831     3.352477     0.119282
H     -1.833499     0.074771     3.817733     0.112666
H     -3.233522     1.730875     4.581280     0.145243
H     -2.012696     2.420833     5.348579     0.136990
H     -2.550349     0.991113     5.825092     0.139309
H     -1.851813    17.887827     3.562593     0.105257
H      0.173189    19.279644     3.782089     0.104706
H      1.821370    15.504977     6.027704     0.119289
H      0.681729    14.543159     5.562447     0.112683
H      2.709780    13.775217     4.798900     0.145235
H      2.953331    15.156193     4.031602     0.136983
H      1.784586    14.172712     3.555088     0.139321
H     -3.064979     1.836007    11.839664     0.105242
H     -4.575314     0.080255    10.989819     0.104680
H     -5.178841     3.116218     7.464748     0.119281
H     -3.965676     4.026046     7.839955     0.112685
H     -3.656277     3.141114     5.740670     0.145248
H     -3.761970     1.662655     6.339126     0.136989
H     -2.519701     2.594145     6.725589     0.139310
H     -4.906128     3.137964    16.300878     0.105218
H     -6.058019     1.128777    17.150722     0.104705
H      4.664290    12.402872     1.915433     0.119282
H      5.117696    13.849922     1.540226     0.112681
H      4.180269    13.846692     3.639510     0.145247
H      2.821585    13.254218     3.041055     0.136972
H      3.285714    14.735928     2.654591     0.139304
H     -5.494354    -5.193421    16.889953     0.105242
H     -4.857158    -6.570090    14.944504     0.104680
H     14.011142    -8.662677    15.811232     0.119281
H     13.484225    -7.562214    16.786771     0.112685
H     12.084177    -7.729032    14.970768     0.145249
H     13.304990    -7.409520    13.989601     0.136989
H     12.767351    -6.281978    14.989528     0.139310
H      5.806956     4.972637     1.487697     0.105218
H      7.831941     4.466805     0.172595     0.104705
H      9.480151     8.298918     2.318781     0.119282
H      8.340524     8.376913     3.384369     0.112681
H     10.368589     8.099643     4.431197     0.145247
H     10.612130     6.744648     3.618874     0.136972
H      9.443399     6.823726     4.708851     0.139304
H     12.252671    -1.495688    11.250588     0.105256
H     10.742362    -1.353781    13.196038     0.104703
H     10.138823    -5.924573    12.329309     0.119282
H     11.351975    -6.054557    11.353770     0.112666
H     11.661399    -7.430107    13.169773     0.145243
H     11.555718    -6.172591    14.150940     0.136990
H     12.797974    -6.303658    13.151013     0.139309
H     10.411477     1.716826     7.892484     0.105257
H      9.259604     3.457419     9.207585     0.104706
H     12.323134     6.288685     7.061400     0.119288
H     12.776526     5.240211     5.995811     0.112683
H     11.839085     7.059849     4.948983     0.145235
H     10.480412     6.837816     5.761307     0.136983
H     10.944526     5.762264     4.671330     0.139321
H      9.823343     6.392738    14.813181     0.105257
H     10.460568     5.396284    16.978127     0.104706
H      6.352386     7.193200    18.357013     0.119289
H      5.825450     7.487796    16.916218     0.112683
H      4.425417     5.998510    17.968674     0.145235
H      5.646232     4.989040    18.182542     0.136983
H      5.108574     5.291218    16.706101     0.139321
H     -9.510611     9.633434    13.710072     0.105256
H     -7.485611     8.747449    14.805677     0.104703
H     -5.837460     8.690002    10.413876     0.119282
H     -6.977095     9.573826     9.813545     0.112666
H     -4.949034    10.619038     9.530263     0.145243
H     -4.705472    10.593058    11.109886     0.136990
H     -5.874211    11.497461    10.496422     0.139309
H      4.593863    -0.339965    14.430470     0.105218
H      3.083540     1.273879    13.334865     0.104705
H      2.480059     2.808707    17.726665     0.119282
H      3.693219     2.028864    18.326997     0.112681
H      4.002647     4.289346    18.610278     0.145247
H      3.896945     4.510289    17.030656     0.136972
H      5.139209     3.709866    17.644120     0.139304
H      2.752655    -4.854437    13.327360     0.105242
H      1.600753    -4.585842    11.162415     0.104680
H     -2.994486    13.802342     9.783528     0.119281
H     -2.541075    13.403766    11.224324     0.112685
H     -3.478530    11.587357    10.171868     0.145248
H     -4.837205    12.401864     9.958000     0.136989
H     -4.373072    11.995706    11.434440     0.139311
H      5.681361     3.774721     3.562593     0.105256
H      3.656361     2.382908     3.782089     0.104703
H      2.008210     6.157617     6.027704     0.119282
H      3.147845     7.119427     5.562447     0.112666
H      1.119784     7.887354     4.798900     0.145243
H      0.876222     6.506364     4.031602     0.136990
H      2.044961     7.489836     3.555088     0.139309
H      9.323907     1.199073     5.817588     0.105257
H      8.686682    -1.174054     5.598092     0.104706
H     12.794864    -1.469768     3.352477     0.119289
H     13.321800    -0.074700     3.817733     0.112683
H     14.721833    -1.730789     4.581280     0.145235
H     13.501018    -2.420732     5.348579     0.136983
H     14.038677    -0.991004     5.825092     0.139321
H     -6.581905    -3.137657    16.300878     0.105241
H     -5.430003    -1.128454    17.150722     0.104680
H     -0.834764     9.259646     1.915433     0.119281
H     -1.288175     7.812588     1.540226     0.112685
H     -0.350720     7.815857     3.639510     0.145248
H      1.007955     8.408321     3.041055     0.136989
H      0.543822     6.926603     2.654591     0.139310
H     14.553387    -1.835784    11.839664     0.105218
H     16.063710    -0.080048    10.989819     0.104705
H     16.667191    -3.116078     7.464748     0.119282
H     15.454031    -4.025898     7.839955     0.112681
H     15.144603    -3.141006     5.740670     0.145247
H     15.250305    -1.662536     6.339126     0.136972
H     14.008041    -2.594019     6.725589     0.139304
H     -0.764271     1.495900    11.250588     0.105242
H      0.746064     1.354029    13.196038     0.104680
H      1.349591     5.924805    12.329309     0.119281
H      0.136426     6.054770    11.353770     0.112685
H     -0.172973     7.430355    13.169773     0.145248
H     -0.067280     6.172857    14.150940     0.136989
H     -1.309549     6.303906    13.151013     0.139310
H      1.076878    -1.716677     7.892484     0.105218
H      2.228769    -3.457245     9.207585     0.104705
H     -8.493540    15.373929     7.061400     0.119282
H     -8.946946    16.422383     5.995811     0.112681
H     -8.009519    14.602725     4.948983     0.145247
H     -6.650835    14.824773     5.761307     0.136972
H     -7.114964    15.900305     4.671330     0.139304
H     -5.993670     5.193739    16.889953     0.105256
H     -6.630893     6.570371    14.944504     0.104703
H     -2.522681     8.662975    15.811232     0.119282
H     -1.995751     7.562530    16.786771     0.112666
H     -0.595728     7.729314    14.970768     0.145243
H     -1.816554     7.409783    13.989601     0.136990
H     -1.278901     6.282261    14.989528     0.139309
H     -1.977437    16.689872     1.487697     0.105257
H     -4.002439    17.195679     0.172595     0.104706
H     -5.650620    13.363606     2.318781     0.119288
H     -4.510979    13.285631     3.384369     0.112683
H     -6.539030    13.562921     4.431197     0.145235
H     -6.782581    14.917902     3.618874     0.136983
H     -5.613836    14.838844     4.708851     0.139321
H      8.735773     4.854687    13.327360     0.105257
H      9.887646     4.586052    11.162415     0.104706
H      6.824116     7.860323     9.783528     0.119288
H      6.370724     8.258926    11.224324     0.112683
H      7.308165    10.075316    10.171868     0.145235
H      8.666838     9.260804     9.958000     0.136983
H      8.202724     9.666990    11.434440     0.139321
H      6.894579     0.340237    14.430470     0.105256
H      8.404888    -1.273628    13.334865     0.104703
H      9.008427    -2.808374    17.726665     0.119282
H      7.795275    -2.028519    18.326997     0.112666
H      7.485851    -4.288996    18.610278     0.145243
H      7.591532    -4.509968    17.030656     0.136990
H      6.349276    -3.709534    17.644120     0.139309
H     -9.636206    12.029305    13.710072     0.105218
H    -11.661191    12.915310    14.805677     0.104705
H      9.667099    12.972675    10.413876     0.119282
H     10.806726    12.088840     9.813545     0.112681
H      8.778661    11.043622     9.530263     0.145247
H      8.535120    11.069632    11.109886     0.136972
H      9.703851    10.165218    10.496422     0.139304
H      1.665104    -6.392459    14.813181     0.105242
H      1.027908    -5.395964    16.978127     0.104680
H      5.136108    -7.192854    18.357013     0.119281
H      5.663025    -7.487477    16.916218     0.112685
H      7.063073    -5.998172    17.968674     0.145249
H      5.842260    -4.988698    18.182542     0.136989
H      6.379899    -5.290904    16.706101     0.139311
H      5.494580    12.030381    12.942773     0.105256
H      4.857357     9.657258    13.162269     0.104703
H      8.965569     9.361586    15.407884     0.119282
H      9.492499    10.756646    14.942628     0.112666
H     10.892522     9.100542    14.179081     0.145243
H      9.671696     8.410584    13.411782     0.136990
H     10.209349     9.840304    12.935269     0.139309
H      9.510813    -7.056410    15.197768     0.105257
H      7.485811    -8.448227    14.978272     0.104706
H      5.837630    -4.673560    12.732657     0.119288
H      6.977271    -3.711742    13.197914     0.112683
H      4.949220    -2.943800    13.961461     0.145235
H      4.705669    -4.324776    14.728759     0.136984
H      5.874414    -3.341295    15.205273     0.139321
H     10.723979     8.995410     6.920697     0.105242
H     12.234314    10.751162     7.770542     0.104680
H     12.837841     7.715199    11.295613     0.119281
H     11.624676     6.805371    10.920406     0.112685
H     11.315277     7.690303    13.019691     0.145249
H     11.420970     9.168762    12.421235     0.136989
H     10.178701     8.237272    12.034772     0.139310
H     12.565128     7.693453     2.459483     0.105218
H     13.717019     9.702640     1.609639     0.104705
H      2.994710    -1.571455    16.844928     0.119282
H      2.541304    -3.018505    17.220135     0.112681
H      3.478731    -3.015275    15.120851     0.145247
H      4.837415    -2.422801    15.719306     0.136972
H      4.373286    -3.904511    16.105770     0.139304
H     13.153354    16.024838     1.870408     0.105242
H     12.516158    17.401507     3.815857     0.104680
H     -6.352142    19.494094     2.949129     0.119281
H     -5.825225    18.393631     1.973590     0.112685
H     -4.425177    18.560449     3.789593     0.145249
H     -5.645990    18.240937     4.770760     0.136989
H     -5.108351    17.113395     3.770833     0.139311
H      1.852044     5.858780    17.272664     0.105218
H     -0.172941     6.364612    18.587766     0.104705
H     -1.821151     2.532499    16.441580     0.119282
H     -0.681524     2.454504    15.375992     0.112681
H     -2.709589     2.731774    14.329164     0.145247
H     -2.953130     4.086769    15.141487     0.136972
H     -1.784399     4.007691    14.051510     0.139304
H     -4.593671    12.327105     7.509773     0.105256
H     -3.083362    12.185198     5.564323     0.104703
H     -2.479823    16.755990     6.431052     0.119282
H     -3.692975    16.885974     7.406591     0.112666
H     -4.002399    18.261524     5.590588     0.145243
H     -3.896718    17.004008     4.609421     0.136990
H     -5.138974    17.135075     5.609348     0.139309
H     -2.752477     9.114591    10.867877     0.105257
H     -1.600604     7.373998     9.552776     0.104706
H     -4.664134     4.542732    11.698961     0.119289
H     -5.117526     5.591206    12.764550     0.112684
H     -4.180085     3.771568    13.811378     0.145235
H     -2.821412     3.993601    12.999054     0.136983
H     -3.285526     5.069153    14.089031     0.139321
H     -2.164343     4.438679     3.947180     0.105257
H     -2.801568     5.435133     1.782234     0.104706
H      1.306614     3.638217     0.403348     0.119288
H      1.833550     3.343621     1.844143     0.112683
H      3.233583     4.832907     0.791687     0.145235
H      2.012768     5.842377     0.577819     0.136983
H      2.550427     5.540199     2.054260     0.139321
H     17.169611     1.197983     5.050289     0.105256
H     15.144611     2.083968     3.954684     0.104703
H     13.496460     2.141415     8.346485     0.119282
H     14.636095     1.257591     8.946816     0.112666
H     12.608034     0.212379     9.230098     0.145243
H     12.364472     0.238359     7.650475     0.136990
H     13.533211    -0.666044     8.263939     0.139309
H      3.065137    11.171382     4.329891     0.105218
H      4.575460     9.557538     5.425496     0.104705
H      5.178941     8.022710     1.033696     0.119282
H      3.965781     8.802553     0.433364     0.112681
H      3.656353     6.542071     0.150083     0.145247
H      3.762055     6.321128     1.729705     0.136972
H      2.519791     7.121551     1.116241     0.139304
H      4.906345    15.685854     5.433001     0.105241
H      6.058247    15.417259     7.597946     0.104680
H     10.653486    -2.970925     8.976833     0.119281
H     10.200075    -2.572349     7.536037     0.112685
H     11.137530    -0.755940     8.588493     0.145248
H     12.496205    -1.570447     8.802361     0.136989
H     12.032071    -1.164289     7.325921     0.139310
H      1.977639     7.056696    15.197768     0.105256
H      4.002639     8.448509    14.978272     0.104703
H      5.650790     4.673800    12.732657     0.119282
H      4.511155     3.711990    13.197914     0.112666
H      6.539216     2.944063    13.961461     0.145243
H      6.782778     4.325053    14.728759     0.136990
H      5.614039     3.341581    15.205273     0.139309
H     -1.664907     9.632344    12.942773     0.105257
H     -1.027682    12.005471    13.162269     0.104706
H     -5.135864    12.301185    15.407884     0.119288
H     -5.662800    10.906117    14.942628     0.112683
H     -7.062833    12.562206    14.179081     0.145235
H     -5.842018    13.252149    13.411782     0.136983
H     -6.379676    11.822421    12.935269     0.139321
H     14.240905    13.969074     2.459483     0.105242
H     13.089003    11.959871     1.609639     0.104680
H      8.493764     1.571771    16.844928     0.119281
H      8.947175     3.018829    17.220135     0.112685
H      8.009720     3.015560    15.120851     0.145249
H      6.651045     2.423096    15.719306     0.136989
H      7.115179     3.904814    16.105770     0.139310
H     -6.894387    12.667201     6.920697     0.105218
H     -8.404710    10.911465     7.770542     0.104705
H     -9.008191    13.947495    11.295613     0.119282
H     -7.795031    14.857315    10.920406     0.112681
H     -7.485603    13.972423    13.019691     0.145247
H     -7.591305    12.493953    12.421235     0.136972
H     -6.349041    13.425436    12.034772     0.139304
H      8.423271     9.335517     7.509773     0.105242
H      6.912937     9.477388     5.564323     0.104680
H      6.309409     4.906612     6.431052     0.119281
H      7.522574     4.776647     7.406591     0.112685
H      7.831973     3.401062     5.590588     0.145249
H      7.726280     4.658560     4.609421     0.136989
H      8.968549     4.527511     5.609348     0.139310
H      6.582122    12.548094    10.867877     0.105218
H      5.430231    14.288662     9.552776     0.104705
H     16.152540    -4.542512    11.698961     0.119282
H     16.605946    -5.590966    12.764550     0.112681
H     15.668519    -3.771308    13.811378     0.145247
H     14.309835    -3.993356    12.999054     0.136972
H     14.773964    -5.068888    14.089031     0.139304
H     13.652670     5.637678     1.870408     0.105256
H     14.289893     4.261046     3.815857     0.104703
H     10.181681     2.168442     2.949129     0.119282
H      9.654751     3.268887     1.973590     0.112666
H      8.254728     3.102103     3.789593     0.145243
H      9.475554     3.421634     4.770760     0.136990
H      8.937901     4.549156     3.770833     0.139309
H      9.636437    -5.858455    17.272664     0.105257
H     11.661439    -6.364262    18.587766     0.104706
H     13.309620    -2.532189    16.441580     0.119288
H     12.169979    -2.454214    15.375992     0.112683
H     14.198030    -2.731504    14.329164     0.145235
H     14.441581    -4.086485    15.141487     0.136983
H     13.272836    -4.007427    14.051510     0.139321
H     -1.076773     5.976730     5.433001     0.105257
H     -2.228646     6.245365     7.597946     0.104706
H      0.834884     2.971094     8.976833     0.119289
H      1.288276     2.572491     7.536037     0.112683
H      0.350835     0.756101     8.588493     0.145235
H     -1.007838     1.570613     8.802361     0.136983
H     -0.543724     1.164427     7.325921     0.139321
H      0.764421    10.491180     4.329891     0.105256
H     -0.745888    12.105045     5.425496     0.104703
H     -1.349427    13.639791     1.033696     0.119282
H     -0.136275    12.859936     0.433364     0.112666
H      0.173149    15.120413     0.150083     0.145243
H      0.067468    15.341385     1.729705     0.136990
H      1.309724    14.540951     1.116241     0.139309
H     17.295206    -1.197888     5.050289     0.105218
H     19.320191    -2.083893     3.954684     0.104705
H     -2.008099    -2.141258     8.346485     0.119282
H     -3.147726    -1.257423     8.946816     0.112681
H     -1.119661    -0.212205     9.230098     0.145247
H     -0.876120    -0.238215     7.650475     0.136972
H     -2.044851     0.666199     8.263939     0.139304
H      5.993896    17.223876     3.947180     0.105241
H      6.631092    16.227381     1.782234     0.104680
H      2.522892    18.024271     0.403348     0.119281
H      1.995975    18.318894     1.844143     0.112685
H      0.595927    16.829589     0.791687     0.145248
H      1.816740    15.820115     0.577819     0.136989
H      1.279101    16.122321     2.054260     0.139311
C      1.602416    -0.499702     5.501288    -0.078304
C      1.955339     0.804920     5.374656    -0.083355
C     -0.094476     0.590022     4.712415     0.348072
C     -1.434469     0.902281     4.128780    -0.264240
C     -2.389516     1.569494     5.048413    -0.411922
C     -1.005205    17.591054     3.878892    -0.078312
C      0.107168    18.358665     4.005525    -0.083389
C      0.587833    16.354459     4.667765     0.348307
C      1.328901    15.195197     5.251400    -0.264341
C      2.276290    14.517152     4.331767    -0.411939
C     -3.465542     1.817369    10.977062    -0.078377
C     -4.301587     0.854359    10.511993    -0.083283
C     -4.057734     2.346239     8.962387     0.348331
C     -4.234812     3.106689     7.687996    -0.264357
C     -3.480120     2.581146     6.522978    -0.411920
C     -4.790169     2.754113    17.163479    -0.078252
C     -5.419420     1.644890    17.628548    -0.083383
C      3.564628    13.203178     0.417793     0.348030
C      4.340630    13.289731     1.692185    -0.264265
C      3.593597    13.826105     2.857203    -0.411885
C     -6.056365    -5.816980    16.442518    -0.078377
C     -5.703456    -6.578967    15.375992    -0.083283
C     15.223235    -7.045031    15.893215     0.348331
C     13.883244    -7.706603    15.914602    -0.264357
C     12.928182    -7.243794    14.876966    -0.411920
C      6.653566     5.394948     1.586564    -0.078252
C      7.765929     5.120802     0.858474    -0.083383
C      8.246613     6.696436     2.263062     0.348030
C      8.987691     7.781516     2.975206    -0.264265
C      9.935094     7.324123     4.022221    -0.411885
C     11.852114    -2.233400    11.698023    -0.078304
C     11.016083    -2.154647    12.764550    -0.083355
C     11.259929    -4.242590    12.247326     0.348072
C     11.082851    -5.726470    12.225940    -0.264240
C     11.837556    -6.472625    13.263575    -0.411922
C     10.527435     2.655785     7.793617    -0.078312
C      9.898194     3.613165     8.521706    -0.083389
C     11.223473     4.591538     7.117118     0.348307
C     11.999465     5.651910     6.404975    -0.264341
C     11.252418     6.392649     5.357959    -0.411939
C      9.261343     6.317034    15.576915    -0.078312
C      9.614267     5.774400    16.770074    -0.083389
C      7.564461     6.455362    16.915092     0.348307
C      6.224476     6.804675    17.477340    -0.264341
C      5.269416     5.674652    17.595343    -0.411939
C     -8.664007     9.507896    13.294905    -0.078304
C     -7.551636     9.014431    13.896362    -0.083355
C     -7.070979     9.443003    11.829533     0.348072
C     -6.329919     9.517185    10.533755    -0.264240
C     -5.382518    10.652623    10.406372    -0.411922
C      4.193312     0.416384    14.845636    -0.078252
C      3.357273     1.300641    14.244179    -0.083383
C      3.601146     1.896704    16.311008     0.348030
C      3.424085     2.620134    17.606786    -0.264265
C      4.178793     3.891832    17.734169    -0.411885
C      2.868602    -5.409545    12.563626    -0.078377
C      2.239345    -5.257702    11.370467    -0.083282
C     -4.094128    14.699182    11.225450     0.348331
C     -3.318143    13.552257    10.663202    -0.264357
C     -4.065191    12.275144    10.545199    -0.411920
C      4.834757     4.071500     3.878892    -0.078304
C      3.722386     3.303891     4.005525    -0.083355
C      3.241729     5.308110     4.667765     0.348072
C      2.500669     6.467383     5.251400    -0.264240
C      1.553268     7.145410     4.331767    -0.411922
C      9.885907     0.499805     5.501288    -0.078312
C      9.532983    -0.804819     5.374656    -0.083389
C     11.582789    -0.589933     4.712415     0.348307
C     12.922774    -0.902203     4.128780    -0.264341
C     13.877834    -1.569399     5.048413    -0.411939
C     -6.697852    -2.753790    17.163479    -0.078377
C     -6.068595    -1.644558    17.628548    -0.083282
C      0.264878     8.459311     0.417793     0.348331
C     -0.511107     8.372781     1.692185    -0.264357
C      0.235941     7.836429     2.857203    -0.411920
C     14.953938    -1.817162    10.977062    -0.078252
C     15.789977    -0.854161    10.511993    -0.083383
C     15.546104    -2.346071     8.962387     0.348030
C     15.723165    -3.106544     7.687996    -0.264265
C     14.968457    -2.581023     6.522978    -0.411885
C     -0.363708     2.233620    11.698023    -0.078377
C      0.472337     2.154887    12.764550    -0.083282
C      0.228484     4.242820    12.247326     0.348331
C      0.405562     5.726700    12.225940    -0.264357
C     -0.349130     6.472874    13.263575    -0.411920
C      0.960919    -2.655639     7.793617    -0.078252
C      1.590170    -3.613005     8.521706    -0.083383
C     -7.393878    17.071077     7.117118     0.348030
C     -8.169880    16.010692     6.404975    -0.264265
C     -7.422847    15.269933     5.357959    -0.411886
C     -5.431666     5.817289    16.442518    -0.078304
C     -5.784589     6.579257    15.375992    -0.083355
C     -3.734774     7.045330    15.893215     0.348072
C     -2.394781     7.706902    15.914602    -0.264240
C     -1.439734     7.244074    14.876966    -0.411922
C     -2.824045    16.267563     1.586564    -0.078312
C     -3.936418    16.541695     0.858474    -0.083389
C     -4.417083    14.966088     2.263062     0.348307
C     -5.158151    13.881021     2.975206    -0.264341
C     -6.105540    14.338434     4.022221    -0.411939
C      8.619815     5.409781    12.563626    -0.078312
C      9.249056     5.257916    11.370467    -0.083389
C      7.923777     6.963510    11.225450     0.348307
C      7.147785     8.110425    10.663202    -0.264341
C      7.894832     9.387535    10.545199    -0.411939
C      7.295136    -0.416105    14.845636    -0.078304
C      8.131167    -1.300373    14.244179    -0.083355
C      7.887321    -1.896397    16.311008     0.348072
C      8.064399    -2.619803    17.606786    -0.264240
C      7.309694    -3.891498    17.734169    -0.411922
C    -10.482816    12.154835    13.294905    -0.078252
C    -11.595179    12.648312    13.896362    -0.083383
C     10.900637    12.219700    11.829533     0.348030
C     10.159559    12.145494    10.533755    -0.264265
C      9.212156    11.010054    10.406372    -0.411886
C      2.227115    -6.316741    15.576915    -0.078377
C      1.874206    -5.774085    16.770074    -0.083282
C      3.924015    -6.455044    16.915092     0.348331
C      5.264006    -6.804346    17.477340    -0.264357
C      6.219068    -5.674321    17.595343    -0.411920
C      6.056584    11.331119    13.259073    -0.078304
C      5.703661    10.026497    13.385705    -0.083355
C      7.753476    10.241395    14.047946     0.348072
C      9.093469     9.929136    14.631581    -0.264240
C     10.048516     9.261923    13.711948    -0.411922
C      8.664205    -6.759637    14.881469    -0.078312
C      7.551832    -7.527248    14.754836    -0.083389
C      7.071167    -5.523042    14.092596     0.348307
C      6.330099    -4.363780    13.508961    -0.264341
C      5.382710    -3.685735    14.428594    -0.411939
C     11.124542     9.014048     7.783299    -0.078377
C     11.960587     9.977058     8.248368    -0.083282
C     11.716734     8.485178     9.797974     0.348331
C     11.893812     7.724728    11.072365    -0.264357
C     11.139120     8.250271    12.237383    -0.411920
C     12.449169     8.077304     1.596882    -0.078252
C     13.078420     9.186527     1.131813    -0.083383
C      4.094372    -2.371761    18.342568     0.348030
C      3.318370    -2.458314    17.068176    -0.264265
C      4.065403    -2.994688    15.903158    -0.411885
C     13.715365    16.648397     2.317843    -0.078377
C     13.362456    17.410384     3.384369    -0.083283
C     -7.564235    17.876448     2.867146     0.348331
C     -6.224244    18.538020     2.845759    -0.264357
C     -5.269182    18.075211     3.883395    -0.411920
C      1.005434     5.436469    17.173797    -0.078252
C     -0.106929     5.710615    17.901887    -0.083383
C     -0.587613     4.134981    16.497299     0.348030
C     -1.328691     3.049901    15.785155    -0.264265
C     -2.276094     3.507294    14.738140    -0.411885
C     -4.193114    13.064817     7.062338    -0.078304
C     -3.357083    12.986064     5.995811    -0.083355
C     -3.600929    15.074007     6.513035     0.348073
C     -3.423851    16.557887     6.534421    -0.264240
C     -4.178556    17.304042     5.496786    -0.411922
C     -2.868435     8.175632    10.966744    -0.078312
C     -2.239194     7.218252    10.238655    -0.083389
C     -3.564473     6.239879    11.643243     0.348307
C     -4.340465     5.179507    12.355386    -0.264341
C     -3.593418     4.438768    13.402402    -0.411939
C     -1.602343     4.514383     3.183446    -0.078312
C     -1.955267     5.057017     1.990287    -0.083389
C      0.094539     4.376055     1.845269     0.348307
C      1.434524     4.026742     1.283021    -0.264341
C      2.389584     5.156765     1.165018    -0.411939
C     16.323007     1.323521     5.465456    -0.078304
C     15.210636     1.816986     4.863999    -0.083355
C     14.729979     1.388414     6.930828     0.348072
C     13.988919     1.314232     8.226606    -0.264240
C     13.041518     0.178794     8.353989    -0.411922
C      3.465688    10.415033     3.914725    -0.078252
C      4.301727     9.530776     4.516182    -0.083383
C      4.057854     8.934713     2.449353     0.348030
C      4.234915     8.211283     1.153575    -0.264265
C      3.480207     6.939585     1.026192    -0.411886
C      4.790398    16.240962     6.196735    -0.078377
C      5.419655    16.089119     7.389894    -0.083282
C     11.753128    -3.867765     7.534911     0.348331
C     10.977143    -2.720840     8.097159    -0.264357
C     11.724191    -1.443727     8.215162    -0.411920
C      2.824243     6.759917    14.881469    -0.078304
C      3.936614     7.527526    14.754836    -0.083355
C      4.417271     5.523307    14.092596     0.348073
C      5.158331     4.364034    13.508961    -0.264240
C      6.105732     3.686007    14.428594    -0.411922
C     -2.226907    10.331612    13.259073    -0.078312
C     -1.873983    11.636236    13.385705    -0.083389
C     -3.923789    11.421350    14.047946     0.348307
C     -5.263774    11.733620    14.631581    -0.264341
C     -6.218834    12.400816    13.711948    -0.411939
C     14.356852    13.585207     1.596882    -0.078377
C     13.727595    12.475975     1.131813    -0.083282
C      7.394122     2.372106    18.342568     0.348331
C      8.170107     2.458636    17.068176    -0.264357
C      7.423059     2.994988    15.903158    -0.411920
C     -7.294938    12.648579     7.783299    -0.078252
C     -8.130977    11.685578     8.248368    -0.083383
C     -7.887104    13.177488     9.797974     0.348030
C     -8.064165    13.937961    11.072365    -0.264265
C     -7.309457    13.412440    12.237383    -0.411885
C      8.022708     8.597797     7.062338    -0.078377
C      7.186663     8.676530     5.995811    -0.083282
C      7.430516     6.588597     6.513035     0.348332
C      7.253438     5.104717     6.534421    -0.264357
C      8.008130     4.358543     5.496786    -0.411920
C      6.698081    13.487056    10.966744    -0.078252
C      6.068830    14.444422    10.238655    -0.083383
C     15.052878    -6.239660    11.643243     0.348031
C     15.828880    -5.179275    12.355386    -0.264265
C     15.081847    -4.438516    13.402402    -0.411885
C     13.090666     5.014128     2.317843    -0.078304
C     13.443589     4.252160     3.384369    -0.083355
C     11.393774     3.786087     2.867146     0.348072
C     10.053781     3.124515     2.845759    -0.264240
C      9.098734     3.587343     3.883395    -0.411922
C     10.483045    -5.436146    17.173797    -0.078312
C     11.595418    -5.710278    17.901887    -0.083389
C     12.076083    -4.134671    16.497299     0.348307
C     12.817151    -3.049604    15.785155    -0.264341
C     13.764540    -3.507017    14.738140    -0.411939
C     -0.960815     5.421636     6.196735    -0.078312
C     -1.590056     5.573501     7.389894    -0.083389
C     -0.264777     3.867907     7.534911     0.348307
C      0.511215     2.720992     8.097159    -0.264341
C     -0.235832     1.443882     8.215162    -0.411939
C      0.363864    11.247522     3.914725    -0.078304
C     -0.472167    12.131790     4.516182    -0.083355
C     -0.228321    12.727814     2.449353     0.348073
C     -0.405399    13.451220     1.153575    -0.264240
C      0.349306    14.722915     1.026192    -0.411922
C     18.141816    -1.323418     5.465456    -0.078252
C     19.254179    -1.816895     4.863999    -0.083383
C     -3.241637    -1.388283     6.930828     0.348030
C     -2.500559    -1.314077     8.226606    -0.264265
C     -1.553156    -0.178637     8.353989    -0.411885
C      5.431885    17.148158     3.183446    -0.078377
C      5.784794    16.605502     1.990287    -0.083283
C      3.734985    17.286461     1.845269     0.348331
C      2.394994    17.635763     1.283021    -0.264357
C      1.439932    16.505738     1.165018    -0.411920
N      0.290914    -0.642353     5.094376    -0.350052
N      0.876209     1.502664     4.867000    -0.344821
N     -0.702530    16.307014     4.285804    -0.350105
N      1.124721    17.573838     4.513180    -0.344884
N     -3.293374     2.765635     9.988579    -0.350099
N     -4.685302     1.190982     9.228034    -0.344936
N     -3.953510     3.232538    18.151962    -0.350042
N      2.684622    12.226414     0.152147    -0.344797
N     -7.367863    -6.098047    16.769511    -0.350097
N     16.193909    -7.367485    15.025548    -0.344935
N      6.956253     6.389372     2.495128    -0.350045
N      8.783488     5.952862     1.284334    -0.344797
N     12.024277    -3.563588    11.371030    -0.350053
N     10.632373    -3.434896    13.114993    -0.344822
N     11.364082     3.272616     6.885052    -0.350103
N     10.343480     4.849872     8.095846    -0.344884
N      7.949846     6.740753    15.656834    -0.350104
N      8.535144     5.865174    17.628173    -0.344886
N     -8.361337     9.797511    11.979429    -0.350053
N     -6.534089     8.967198    12.962847    -0.344821
N      4.365493     0.798306    16.161113    -0.350043
N      2.973575     2.244268    15.177695    -0.344798
N      3.705249    -6.504801    12.483707    -0.350098
N     -4.974130    15.417612    10.512368    -0.344937
N      4.532087     5.355547     4.285804    -0.350055
N      2.704839     4.088727     4.513180    -0.344821
N     11.197404     0.642449     5.094376    -0.350103
N     10.612106    -1.502572     4.867000    -0.344884
N     -7.534499    -3.232196    18.151962    -0.350097
N      1.144880     9.436070     0.152147    -0.344935
N     14.781757    -2.765447     9.988579    -0.350044
N     16.173675    -1.190808     9.228034    -0.344797
N     -0.535876     3.563802    11.371030    -0.350099
N      0.856052     3.435143    13.114993    -0.344937
N      0.124260    -3.272486     6.885052    -0.350043
N     -6.513872    16.812761     8.095846    -0.344798
N     -4.120164     6.098363    16.769511    -0.350052
N     -4.705459     7.367768    15.025548    -0.344821
N     -3.126720    15.273156     2.495128    -0.350105
N     -4.953971    15.709643     1.284334    -0.344886
N      7.783168     6.505036    12.483707    -0.350104
N      8.803770     6.245067    10.512368    -0.344884
N      7.122973    -0.798002    16.161113    -0.350053
N      8.514877    -2.243982    15.177695    -0.344821
N    -10.785503    11.865195    11.979429    -0.350043
N     10.363762    12.695527    12.962847    -0.344796
N      3.538613    -6.740459    15.656834    -0.350098
N      2.953341    -5.864843    17.628173    -0.344936
N      7.368086    11.473770    13.665985    -0.350052
N      6.782791     9.328753    13.893361    -0.344822
N      8.361530    -5.475597    14.474557    -0.350104
N      6.534279    -6.742421    14.247181    -0.344884
N     10.952374     8.065782     8.771782    -0.350099
N     12.344302     9.640435     9.532327    -0.344936
N     11.612510     7.598879     0.608399    -0.350043
N      4.974378    -1.394997    18.608214    -0.344797
N     15.026863    16.929464     1.990850    -0.350100
N     -8.534909    18.198902     3.734813    -0.344936
N      0.702747     4.442045    16.265233    -0.350044
N     -1.124488     4.878555    17.476027    -0.344796
N     -4.365277    14.395005     7.389331    -0.350054
N     -2.973373    14.266313     5.645368    -0.344823
N     -3.705082     7.558801    11.875309    -0.350103
N     -2.684480     5.981545    10.664515    -0.344884
N     -0.290846     4.090664     3.103527    -0.350103
N     -0.876144     4.966243     1.132188    -0.344883
N     16.020337     1.033906     6.780932    -0.350053
N     14.193089     1.864219     5.797514    -0.344821
N      3.293507    10.033111     2.599248    -0.350042
N      4.685425     8.587149     3.582666    -0.344799
N      3.953751    17.336218     6.276654    -0.350099
N     12.633130    -4.586195     8.247993    -0.344936
N      3.126913     5.475870    14.474557    -0.350054
N      4.954161     6.742690    14.247181    -0.344822
N     -3.538404    10.188968    13.665985    -0.350104
N     -2.953106    12.333989    13.893361    -0.344884
N     15.193499    14.063613     0.608399    -0.350100
N      6.514120     1.395347    18.608214    -0.344936
N     -7.122757    13.596864     8.771782    -0.350044
N     -8.514675    12.022225     9.532327    -0.344797
N      8.194876     7.267615     7.389331    -0.350099
N      6.802948     7.396274     5.645368    -0.344938
N      7.534740    14.103903    11.875309    -0.350042
N     14.172872    -5.981344    10.664515    -0.344798
N     11.779164     4.733054     1.990850    -0.350053
N     12.364459     3.463649     3.734813    -0.344821
N     10.785720    -4.441739    16.265233    -0.350104
N     12.612971    -4.878226    17.476027    -0.344883
N     -0.124168     4.326381     6.276654    -0.350103
N     -1.144770     4.586350     8.247993    -0.344884
N      0.536027    11.629419     2.599248    -0.350052
N     -0.855877    13.075399     3.582666    -0.344823
N     18.444503    -1.033778     6.780932    -0.350043
N     -2.704762    -1.864110     5.797514    -0.344796
N      4.120387    17.571876     3.103527    -0.350099
N      4.705659    16.696260     1.132188    -0.344935

The following XYZ coordinates are in angstroms. Other properties are in atomic units.
The sperically averaged electron density of each atom fit to a function of the form exp(a - br)
eigen_1, eigen_2 and eigen_3 are the three eigenvalues of traceless quadrupole moment tensor
  atom number  atomic symbol              X              Y              Z     net charge C6 coefficient C8 coefficient C10 coefficient fluctuating dipole atomic polarizability isotropic forcefield polarizability              a              b squared Pearson coefficient          <r^3>          <r^4>         wp_QDO          m_QDO          q_QDO       dipole_x       dipole_y       dipole_z         dipole            Qxy            Qxz            Qyz     Q(x^2-y^2)  Q(3z^2 - R^2)        eigen_1        eigen_2        eigen_3 static polarizability      alpha(xx)      alpha(xy)      alpha(xz)      alpha(yy)      alpha(yz)      alpha(zz) atomic spin moment
            1             Zn      -0.802006      -2.314369       5.371467       0.642402     109.232594 0.21822290E+04  0.71794030E+05                                18.102747                           14.870519       0.685656       2.046392                    0.994467      49.840415     136.046798       0.489931       0.380000      -1.164634       0.004415       0.001575       0.002720       0.005419       0.001174       0.021808       0.023866       0.030412      -0.039982      -0.039118       0.003331       0.035787             22.329329      21.004543      -6.192329      -1.798448      27.807051       4.283606      18.176393          -0.000001
            2             Zn      -1.914625      14.719260       4.008714       0.642340     109.240748 0.21823999E+04  0.71801176E+05                                18.103666                           14.871103       0.685479       2.046336                    0.994464      49.841996     136.053298       0.489920       0.380000      -1.164632       0.000000       0.004689      -0.002707       0.005414      -0.008666      -0.015010      -0.028204      -0.025194      -0.039940      -0.038752       0.003215       0.035537             22.330720      30.944882      -2.678887      -4.639919      17.868726       0.268324      18.178554          -0.000001
            3             Zn      -1.914625       4.235543      10.061557       0.642365     109.224431 0.21820175E+04  0.71784395E+05                                18.101000                           14.869108       0.685456       2.046335                    0.994468      49.839809     136.036816       0.489995       0.379964      -1.164676       0.000000      -0.004685       0.002705       0.005409      -0.002959      -0.005125      -0.014200      -0.065603       0.032810      -0.039107       0.003575       0.035531             22.327181      16.364437      -0.101926      -0.176541      21.509862       6.579668      29.107243          -0.000001
            4             Zn      -3.027244       5.022400      18.078985       0.642400     109.232609 0.21822302E+04  0.71794083E+05                                18.102755                           14.870528       0.685654       2.046392                    0.994467      49.840414     136.046835       0.489931       0.380000      -1.164634      -0.004415      -0.001568      -0.002724       0.005419       0.018299       0.011921       0.009862       0.054669       0.032788      -0.039118       0.003331       0.035787             22.329336      21.004545       1.538593      -6.261949      16.874305      -2.028271      29.109159          -0.000001
            5             Zn      -8.460765      -5.022060      18.078985       0.642362     109.224487 0.21820196E+04  0.71784494E+05                                18.101019                           14.869127       0.685449       2.046333                    0.994468      49.839810     136.036911       0.489994       0.379965      -1.164676       0.004417       0.001561      -0.002705       0.005409       0.018315      -0.011679      -0.009565       0.054744       0.032810      -0.039106       0.003575       0.035531             22.327203      21.002236       1.537751       6.262231      16.872081       2.026748      29.107293          -0.000001
            6             Zn       5.744178       6.943296       4.008714       0.642410     109.232474 0.21822255E+04  0.71793862E+05                                18.102704                           14.870482       0.685672       2.046398                    0.994467      49.840422     136.046619       0.489933       0.379998      -1.164636      -0.000013      -0.004687      -0.002720       0.005419      -0.008644       0.015232       0.028517      -0.025131      -0.039982      -0.039118       0.003331       0.035787             22.329277      30.943235      -2.678469       4.638100      17.868245      -0.267748      18.176350          -0.000001
            7             Zn      13.403009      -4.235354      10.061557       0.642404     109.232567 0.21822282E+04  0.71793989E+05                                18.102736                           14.870510       0.685660       2.046394                    0.994467      49.840419     136.046765       0.489931       0.379999      -1.164635       0.000007       0.004685       0.002724       0.005419      -0.002948       0.005324       0.014527      -0.065525       0.032788      -0.039118       0.003331       0.035787             22.329316      16.366142      -0.101305       0.175011      21.512686      -6.579915      29.109121          -0.000001
            8             Zn      12.290328       2.314470       5.371467       0.642332     109.240867 0.21824032E+04  0.71801334E+05                                18.103707                           14.871138       0.685464       2.046331                    0.994464      49.841994     136.053486       0.489919       0.380001      -1.164631      -0.004421      -0.001563       0.002707       0.005414       0.001177      -0.021588      -0.023552       0.030488      -0.039940      -0.038751       0.003215       0.035537             22.330770      21.005424      -6.193015       1.799605      27.808298      -4.285126      18.178588          -0.000001
            9             Zn       6.856922       7.336781      14.070271       0.642336     109.240796 0.21824011E+04  0.71801239E+05                                18.103686                           14.871119       0.685472       2.046334                    0.994464      49.841993     136.053386       0.489920       0.380000      -1.164632       0.004421      -0.003126       0.000000       0.005414      -0.019285      -0.009774      -0.013823       0.013636      -0.090497      -0.038752       0.003215       0.035537             22.330744      21.005403       4.654961      -4.463536      24.296892      -6.312369      21.689937          -0.000001
           10             Zn      -9.573428      10.831342      10.742933       0.642403     109.232573 0.21822292E+04  0.71794031E+05                                18.102740                           14.870516       0.685659       2.046393                    0.994467      49.840419     136.046781       0.489931       0.379999      -1.164634       0.000013       0.000012       0.005419       0.005419       0.017513       0.000129       0.000162       0.023982       0.107357      -0.039118       0.003331       0.035787             22.329319      30.943296       5.355967      -0.000633      18.331237      -0.000467      17.713426          -0.000001
           11             Zn       5.744241       0.000164      17.397608       0.642403     109.232566 0.21822281E+04  0.71793990E+05                                18.102740                           14.870513       0.685658       2.046393                    0.994467      49.840415     136.046772       0.489931       0.379999      -1.164634      -0.000007      -0.000016      -0.005419       0.005419       0.006084       0.000109       0.000176      -0.040668       0.107357      -0.039118       0.003331       0.035787             22.329320      16.366146       0.202216      -0.000221      32.908391      -0.000742      17.713423          -0.000001
           12             Zn       4.631515      -7.336517      14.070271       0.642365     109.224439 0.21820178E+04  0.71784410E+05                                18.101002                           14.869111       0.685455       2.046335                    0.994468      49.839811     136.036834       0.489995       0.379964      -1.164676      -0.004417       0.003123       0.000000       0.005409      -0.019272       0.010022       0.014173       0.013627      -0.090540      -0.039107       0.003575       0.035531             22.327184      21.002218       4.654412       4.462800      24.293361       6.311341      21.685972          -0.000001
           13             Zn       8.461006      13.145786      13.388894       0.642400     109.232615 0.21822298E+04  0.71794068E+05                                18.102755                           14.870527       0.685653       2.046392                    0.994467      49.840415     136.046838       0.489931       0.380000      -1.164634      -0.004415      -0.001575      -0.002720       0.005419       0.001174       0.021808       0.023866       0.030412      -0.039982      -0.039118       0.003331       0.035787             22.329338      21.004552      -6.192331      -1.798448      27.807063       4.283606      18.176398          -0.000001
           14             Zn       9.573625      -3.887843      14.751647       0.642335     109.240838 0.21824028E+04  0.71801313E+05                                18.103696                           14.871130       0.685469       2.046333                    0.994464      49.841998     136.053442       0.489919       0.380001      -1.164631       0.000000      -0.004689       0.002707       0.005414      -0.008666      -0.015009      -0.028204      -0.025193      -0.039940      -0.038752       0.003215       0.035537             22.330755      30.944934      -2.678891      -4.639930      17.868751       0.268325      18.178580          -0.000001
           15             Zn       9.573625       6.595874       8.698804       0.642365     109.224453 0.21820180E+04  0.71784418E+05                                18.101004                           14.869111       0.685454       2.046335                    0.994468      49.839812     136.036839       0.489995       0.379964      -1.164676       0.000000       0.004684      -0.002705       0.005409      -0.002959      -0.005125      -0.014200      -0.065603       0.032810      -0.039107       0.003575       0.035531             22.327187      16.364441      -0.101925      -0.176540      21.509866       6.579670      29.107253          -0.000001
           16             Zn      10.686244       5.809017       0.681376       0.642403     109.232573 0.21822290E+04  0.71794024E+05                                18.102741                           14.870516       0.685658       2.046393                    0.994467      49.840415     136.046774       0.489931       0.380000      -1.164634       0.004415       0.001568       0.002724       0.005419       0.018300       0.011921       0.009862       0.054669       0.032788      -0.039118       0.003331       0.035787             22.329321      21.004532       1.538592      -6.261945      16.874295      -2.028269      29.109136          -0.000001
           17             Zn      16.119765      15.853477       0.681376       0.642371     109.224356 0.21820152E+04  0.71784283E+05                                18.100970                           14.869083       0.685467       2.046339                    0.994468      49.839813     136.036685       0.489996       0.379963      -1.164677      -0.004417      -0.001561       0.002705       0.005409       0.018315      -0.011680      -0.009565       0.054744       0.032810      -0.039107       0.003575       0.035531             22.327147      21.002186       1.537746       6.262211      16.872041       2.026741      29.107214          -0.000001
           18             Zn       1.914822       3.888121      14.751647       0.642405     109.232544 0.21822278E+04  0.71793969E+05                                18.102729                           14.870504       0.685663       2.046395                    0.994467      49.840421     136.046734       0.489932       0.379999      -1.164635       0.000013       0.004687       0.002720       0.005419      -0.008644       0.015232       0.028516      -0.025131      -0.039982      -0.039118       0.003331       0.035787             22.329307      30.943280      -2.678474       4.638109      17.868267      -0.267750      18.176373          -0.000001
           19             Zn      -5.744009      15.066771       8.698804       0.642405     109.232556 0.21822277E+04  0.71793966E+05                                18.102731                           14.870505       0.685663       2.046395                    0.994467      49.840420     136.046740       0.489932       0.379999      -1.164635      -0.000007      -0.004685      -0.002724       0.005419      -0.002948       0.005324       0.014527      -0.065525       0.032788      -0.039118       0.003331       0.035787             22.329311      16.366137      -0.101304       0.175009      21.512680      -6.579913      29.109115          -0.000001
           20             Zn      -4.631328       8.516947      13.388894       0.642334     109.240846 0.21824025E+04  0.71801305E+05                                18.103701                           14.871132       0.685467       2.046332                    0.994464      49.841994     136.053455       0.489919       0.380001      -1.164631       0.004421       0.001563      -0.002707       0.005414       0.001177      -0.021588      -0.023552       0.030488      -0.039940      -0.038752       0.003215       0.035537             22.330762      21.005417      -6.193012       1.799604      27.808287      -4.285124      18.178581          -0.000001
           21             Zn       0.802078       3.494636       4.690090       0.642333     109.240847 0.21824028E+04  0.71801317E+05                                18.103703                           14.871134       0.685466       2.046332                    0.994464      49.841994     136.053469       0.489919       0.380001      -1.164631      -0.004421       0.003126      -0.000000       0.005414      -0.019284      -0.009774      -0.013823       0.013636      -0.090496      -0.038751       0.003215       0.035537             22.330764      21.005422       4.654969      -4.463542      24.296916      -6.312375      21.689954          -0.000001
           22             Zn      17.232428       0.000075       8.017428       0.642403     109.232568 0.21822291E+04  0.71794026E+05                                18.102739                           14.870515       0.685660       2.046394                    0.994467      49.840419     136.046774       0.489931       0.379999      -1.164634      -0.000013      -0.000012      -0.005419       0.005419       0.017513       0.000129       0.000162       0.023982       0.107357      -0.039118       0.003331       0.035787             22.329317      30.943293       5.355965      -0.000633      18.331234      -0.000467      17.713425          -0.000001
           23             Zn       1.914759      10.831253       1.362753       0.642400     109.232621 0.21822299E+04  0.71794074E+05                                18.102758                           14.870529       0.685652       2.046391                    0.994467      49.840417     136.046862       0.489930       0.380000      -1.164634       0.000007       0.000016       0.005419       0.005419       0.006084       0.000109       0.000176      -0.040668       0.107357      -0.039118       0.003331       0.035787             22.329341      16.366161       0.202212      -0.000222      32.908424      -0.000742      17.713439          -0.000001
           24             Zn       3.027485      18.167934       4.690090       0.642366     109.224411 0.21820171E+04  0.71784378E+05                                18.100996                           14.869106       0.685456       2.046335                    0.994468      49.839808     136.036801       0.489995       0.379964      -1.164677       0.004417      -0.003123      -0.000000       0.005409      -0.019272       0.010022       0.014173       0.013627      -0.090540      -0.039106       0.003575       0.035531             22.327176      21.002214       4.654411       4.462797      24.293352       6.311338      21.685963          -0.000001
           25              H       2.164420      -1.198964       5.817588       0.105256       1.296439 0.91692514E+01  0.92615285E+02                                 1.916051                            1.733488      -1.140590       2.326480                    0.996012       3.636168      10.136846       0.493422       1.228963      -0.720192       0.031427      -0.029321       0.012696       0.044817      -0.000491       0.013842      -0.001072       0.013836      -0.068019      -0.026940       0.004409       0.022531              2.043332       1.834770      -0.628339       0.118141       2.737526      -0.270928       1.557700          -0.000001
           26              H       2.801643       1.174159       5.598092       0.104703       1.440049 0.10616346E+02  0.11005603E+03                                 1.981914                            1.815263      -1.163446       2.314279                    0.996305       3.569442       9.736705       0.507612       1.163953      -0.737852       0.042319       0.012616       0.014144       0.046370      -0.004618       0.017580      -0.006610       0.008984      -0.059248      -0.027758       0.003443       0.024315              2.054240       2.575460       0.615158       0.076839       2.056591      -0.007524       1.530668          -0.000002
           27              H      -1.306569       1.469831       3.352477       0.119282       1.158815 0.87130573E+01  0.86342645E+02                                 1.749190                            1.663735      -0.945830       2.418872                    0.997802       3.417710       9.243872       0.518827       1.191321      -0.730431      -0.003033       0.020468      -0.018549       0.027788      -0.003428      -0.003390      -0.003961       0.007197       0.026191      -0.010611       0.000347       0.010265              1.804360       1.456047       0.122400      -0.186637       1.885965      -0.530657       2.071067          -0.000001
           28              H      -1.833499       0.074771       3.817733       0.112666       1.218766 0.95019187E+01  0.96468890E+02                                 1.819004                            1.746466      -1.045023       2.367843                    0.996197       3.590296       9.911483       0.501176       1.203761      -0.726675      -0.017399      -0.018461      -0.003847       0.025658      -0.000899       0.002662       0.006692      -0.002249      -0.003839      -0.007609       0.000376       0.007233              1.846828       1.659343       0.294876       0.040289       2.311316       0.241823       1.569826          -0.000000
           29              H      -3.233522       1.730875       4.581280       0.145243       1.061023 0.83611973E+01  0.82737562E+02                                 1.719125                            1.690750      -0.843374       2.492835                    0.998611       3.346135       9.309881       0.482781       1.282099      -0.710805      -0.017239       0.002957      -0.011206       0.020773      -0.005052       0.003491       0.001026       0.014219       0.007406      -0.010295       0.001355       0.008940              1.733978       2.081234      -0.112654       0.185278       1.404098       0.007928       1.716602           0.000001
           30              H      -2.012696       2.420833       5.348579       0.136990       0.881640 0.66611443E+01  0.64057031E+02                                 1.662067                            1.616034      -1.541626       2.154377                    0.991086       3.950590      11.882648       0.433216       1.470224      -0.667762       0.006591       0.019949       0.010897       0.023667       0.000189      -0.000582       0.002415      -0.010051       0.000920      -0.005261      -0.000652       0.005913              1.703252       1.604257       0.220655      -0.210049       1.862283       0.159213       1.643215           0.000001
           31              H      -2.550349       0.991113       5.825092       0.139309       0.801904 0.60393138E+01  0.56727922E+02                                 1.571764                            1.550855      -1.372583       2.242366                    0.991691       3.800683      11.334921       0.436627       1.493433      -0.664492      -0.004672      -0.012125       0.022376       0.025875       0.000615      -0.000739      -0.002640       0.001544       0.023265      -0.005285      -0.003071       0.008356              1.593666       1.437278      -0.045856      -0.220407       1.643970      -0.203867       1.699749           0.000001
           32              H      -1.851813      17.887827       3.562593       0.105257       1.296187 0.91671905E+01  0.92590276E+02                                 1.915881                            1.733352      -1.140443       2.326544                    0.996017       3.636097      10.136780       0.493410       1.229047      -0.720172      -0.038123       0.019849      -0.012703       0.044818      -0.004730       0.005638      -0.012671      -0.010142      -0.068033      -0.026936       0.004413       0.022522              2.043133       3.031788      -0.204986       0.294743       1.540038      -0.021077       1.557574          -0.000002
           33              H       0.173189      19.279644       3.782089       0.104706       1.438847 0.10606069E+02  0.10992597E+03                                 1.980888                            1.814417      -1.163581       2.314217                    0.996300       3.569573       9.736918       0.507702       1.163995      -0.737825      -0.002218       0.044089      -0.014150       0.046357      -0.006406       0.012111      -0.014349      -0.001193      -0.059264      -0.027760       0.003453       0.024306              2.053129       1.726767       0.315102       0.032667       2.902608      -0.069890       1.530013          -0.000002
           34              H       1.821370      15.504977       6.027704       0.119289       1.158902 0.87138348E+01  0.86351096E+02                                 1.749161                            1.663716      -0.945786       2.418886                    0.997805       3.417782       9.243694       0.518880       1.191188      -0.730461       0.020310       0.003963       0.018546       0.027788      -0.004924       0.002610       0.004540      -0.001283       0.026184      -0.010617       0.000341       0.010276              1.804327       1.761231       0.230295       0.438072       1.580726       0.352836       2.071023          -0.000000
           35              H       0.681729      14.543159       5.562447       0.112683       1.218344 0.94979910E+01  0.96420484E+02                                 1.818672                            1.746172      -1.045307       2.367736                    0.996193       3.590159       9.911149       0.501182       1.203853      -0.726650      -0.011601      -0.022561       0.003849       0.025659       0.000008      -0.005411      -0.004722       0.002885      -0.003818      -0.007585       0.000369       0.007216              1.846482       2.053139       0.434093      -0.214511       1.916728      -0.118547       1.569579          -0.000000
           36              H       2.709780      13.775217       4.798900       0.145235       1.061744 0.83683224E+01  0.82824550E+02                                 1.719857                            1.691437      -0.843244       2.492880                    0.998609       3.346475       9.311330       0.482704       1.282049      -0.710822       0.008543      -0.015261       0.011207       0.020772      -0.008394       0.000213      -0.003609      -0.004702       0.007398      -0.010280       0.001352       0.008928              1.734729       1.550767      -0.300634       0.054332       1.936083      -0.177436       1.717337           0.000000
           37              H       2.953331      15.156193       4.031602       0.136983       0.881705 0.66616814E+01  0.64062671E+02                                 1.662055                            1.616020      -1.541779       2.154299                    0.991084       3.950612      11.882264       0.433255       1.470081      -0.667787       0.016612       0.012867      -0.010890       0.023666       0.003305      -0.002450      -0.000225       0.007574       0.000943      -0.005268      -0.000619       0.005887              1.703238       1.694892       0.252734      -0.220115       1.771627       0.144937       1.643196           0.000000
           38              H       1.784586      14.172712       3.555088       0.139321       0.801906 0.60392969E+01  0.56727715E+02                                 1.571767                            1.550852      -1.372611       2.242359                    0.991691       3.800656      11.334830       0.436628       1.493433      -0.664492      -0.009875      -0.008449      -0.022374       0.025875      -0.000006       0.002263       0.001604      -0.001975       0.023268      -0.005295      -0.003076       0.008371              1.593671       1.649834       0.029300       0.118774       1.431409       0.275759       1.699769           0.000001
           39              H      -3.064979       1.836007      11.839664       0.105242       1.296703 0.91714976E+01  0.92644731E+02                                 1.916436                            1.733796      -1.140533       2.326515                    0.996013       3.636355      10.138125       0.493331       1.229099      -0.720164       0.013730      -0.002598       0.042601       0.044835       0.012372       0.006062      -0.012056      -0.023809       0.042362      -0.026948       0.004431       0.022517              2.043770       1.797808       0.186131       0.573291       1.604746       0.372610       2.728756          -0.000001
           40              H      -4.575314       0.080255      10.989819       0.104680       1.439609 0.10612722E+02  0.11001180E+03                                 1.981608                            1.815009      -1.163584       2.314200                    0.996304       3.569982       9.738678       0.507612       1.164024      -0.737823      -0.008506      -0.036527       0.027268       0.046370       0.009634       0.013287      -0.012688      -0.016885       0.047216      -0.027773       0.003451       0.024322              2.053913       1.920653       0.589985      -0.204781       2.418832      -0.405773       1.822255          -0.000002
           41              H      -5.178841       3.116218       7.464748       0.119281       1.158922 0.87140405E+01  0.86353810E+02                                 1.749196                            1.663747      -0.945944       2.418811                    0.997800       3.417835       9.243932       0.518869       1.191204      -0.730457      -0.023784      -0.001510      -0.014303       0.027794      -0.006520      -0.001686      -0.001551       0.015643       0.000231      -0.010610       0.000354       0.010256              1.804364       2.510145       0.079919       0.219167       1.418979       0.043260       1.483969          -0.000001
           42              H      -3.965676       4.026046       7.839955       0.112685       1.218300 0.94975548E+01  0.96415080E+02                                 1.818613                            1.746114      -1.045299       2.367737                    0.996192       3.590326       9.911604       0.501197       1.203829      -0.726653       0.011359       0.022731      -0.003548       0.025658      -0.001645      -0.000585       0.002096      -0.013662       0.003368      -0.007601       0.000377       0.007224              1.846423       1.628814       0.304456       0.033545       2.312105       0.232240       1.598350          -0.000000
           43              H      -3.656277       3.141114       5.740670       0.145248       1.061134 0.83621608E+01  0.82748331E+02                                 1.719151                            1.690771      -0.843160       2.492921                    0.998611       3.346071       9.309350       0.482817       1.281984      -0.710831      -0.004804       0.012624      -0.015783       0.020774      -0.006046      -0.001043      -0.005382      -0.001749       0.017744      -0.010278       0.001347       0.008931              1.734003       1.545341      -0.128810      -0.042824       1.694905      -0.314674       1.961762           0.000001
           44              H      -3.761970       1.662655       6.339126       0.136989       0.881661 0.66612848E+01  0.64058188E+02                                 1.662034                            1.616000      -1.541692       2.154350                    0.991084       3.950544      11.882170       0.433245       1.470132      -0.667778      -0.002708      -0.022697      -0.006138       0.023668       0.000129       0.001184       0.004908      -0.003528      -0.005943      -0.005259      -0.000659       0.005919              1.703218       1.748654       0.157885      -0.187317       1.878803       0.191353       1.482196           0.000001
           45              H      -2.519701       2.594145       6.725589       0.139310       0.801921 0.60393891E+01  0.56728430E+02                                 1.571742                            1.550827      -1.372627       2.242350                    0.991690       3.800625      11.334483       0.436650       1.493361      -0.664504       0.025540      -0.002629       0.003188       0.025872      -0.004458       0.000223      -0.001279       0.008657      -0.012523      -0.005261      -0.003080       0.008340              1.593646       1.920694       0.018756       0.014263       1.310866       0.127980       1.549378           0.000001
           46              H      -4.906128       3.137964      16.300878       0.105218       1.296458 0.91694462E+01  0.92617700E+02                                 1.916056                            1.733494      -1.140641       2.326447                    0.996011       3.636337      10.137326       0.493426       1.228946      -0.720195      -0.007026       0.012079      -0.042604       0.044837       0.017110       0.013412      -0.001673       0.002982       0.042358      -0.026953       0.004402       0.022551              2.043337       1.508949       0.084083      -0.160179       1.892969      -0.664495       2.728094          -0.000001
           47              H      -6.058019       1.128777      17.150722       0.104705       1.442140 0.10634720E+02  0.11029350E+03                                 1.983970                            1.816969      -1.163494       2.314249                    0.996299       3.570127       9.740455       0.507320       1.164127      -0.737829      -0.031598      -0.020186      -0.027271       0.046364       0.012796       0.016389      -0.008281       0.001002       0.047224      -0.027763       0.003445       0.024319              2.056460       1.995101       0.616660       0.314897       2.349926       0.328945       1.824353          -0.000002
           48              H       4.664290      12.402872       1.915433       0.119282       1.157789 0.87034665E+01  0.86222265E+02                                 1.747913                            1.662614      -0.945757       2.418910                    0.997802       3.417212       9.240609       0.519107       1.191027      -0.730489       0.006508      -0.022930       0.014296       0.027794      -0.009992       0.000915       0.002124      -0.003954       0.000235      -0.010621       0.000363       0.010259              1.802988       1.489002      -0.280421       0.032223       2.436975      -0.220785       1.482987          -0.000000
           49              H       5.117696      13.849922       1.540226       0.112681       1.218112 0.94955824E+01  0.96387815E+02                                 1.818240                            1.745788      -1.045251       2.367762                    0.996195       3.589918       9.909354       0.501318       1.203629      -0.726700       0.017646       0.018286       0.003553       0.025659       0.003008      -0.002154      -0.000128       0.012703       0.003368      -0.007603       0.000391       0.007212              1.846029       2.044415       0.451351      -0.207703       1.895614      -0.108976       1.598058          -0.000000
           50              H       4.180269      13.846692       3.639510       0.145247       1.060903 0.83599212E+01  0.82721747E+02                                 1.718968                            1.690592      -0.843454       2.492810                    0.998610       3.346178       9.309810       0.482816       1.282056      -0.710812       0.013492      -0.000311       0.015781       0.020765      -0.004156       0.004746       0.002805       0.008963       0.017742      -0.010298       0.001349       0.008949              1.733821       1.759074      -0.053164       0.282361       1.480852       0.145241       1.961537           0.000000
           51              H       2.821585      13.254218       3.041055       0.136972       0.881709 0.66617568E+01  0.64063847E+02                                 1.662087                            1.616053      -1.541638       2.154358                    0.991083       3.950689      11.882701       0.433240       1.470123      -0.667779      -0.020499      -0.010117       0.006139       0.023670       0.001210      -0.004212      -0.002719       0.002581      -0.005946      -0.005225      -0.000664       0.005889              1.703274       1.765136       0.163711      -0.242853       1.862426       0.112824       1.482260           0.000001
           52              H       3.285714      14.735928       2.654591       0.139304       0.801930 0.60395140E+01  0.56729854E+02                                 1.571744                            1.550837      -1.372620       2.242349                    0.991690       3.800666      11.334602       0.436651       1.493350      -0.664506      -0.010992       0.023203      -0.003187       0.025872      -0.006189       0.001301       0.000244      -0.001135      -0.012517      -0.005294      -0.003046       0.008340              1.593644       1.366830      -0.177030      -0.115906       1.864704      -0.056109       1.549399           0.000001
           53              H      -5.494354      -5.193421      16.889953       0.105242       1.296703 0.91714942E+01  0.92644692E+02                                 1.916436                            1.733796      -1.140533       2.326515                    0.996013       3.636354      10.138123       0.493331       1.229100      -0.720163       0.031433       0.025675       0.019050       0.044835       0.012221      -0.006478       0.012289       0.033227      -0.009832      -0.026948       0.004431       0.022517              2.043770       1.835150       0.416625       0.485250       2.087735       0.646561       2.208426          -0.000001
           54              H      -4.857158      -6.570090      14.944504       0.104680       1.439609 0.10612720E+02  0.11001178E+03                                 1.981608                            1.815009      -1.163584       2.314200                    0.996304       3.569982       9.738677       0.507612       1.164024      -0.737823       0.042319       0.005939      -0.018000       0.046370       0.017537      -0.004786       0.014203       0.022116      -0.019872      -0.027773       0.003451       0.024322              2.053913       2.574995      -0.240992      -0.571022       1.668457       0.231454       1.918286          -0.000002
           55              H      14.011142      -8.662677      15.811232       0.119281       1.158920 0.87140190E+01  0.86353546E+02                                 1.749194                            1.663745      -0.945944       2.418811                    0.997800       3.417831       9.243919       0.518870       1.191204      -0.730457      -0.003038      -0.026301      -0.008459       0.027794      -0.001223       0.004672      -0.005231      -0.008755      -0.021657      -0.010610       0.000354       0.010256              1.804362       1.456058      -0.222823      -0.012672       2.484341       0.185159       1.472689          -0.000000
           56              H      13.484225      -7.562214      16.786771       0.112685       1.218301 0.94975625E+01  0.96415178E+02                                 1.818614                            1.746115      -1.045299       2.367737                    0.996192       3.590327       9.911608       0.501197       1.203829      -0.726653      -0.017399       0.005896       0.017912       0.025658       0.002756      -0.000541      -0.002013       0.005815       0.020394      -0.007601       0.000377       0.007224              1.846424       1.658986      -0.112508      -0.275384       1.545489       0.200091       2.334797          -0.000000
           57              H      12.084177      -7.729032      14.970768       0.145249       1.061129 0.83621150E+01  0.82747797E+02                                 1.719149                            1.690769      -0.843150       2.492926                    0.998612       3.346065       9.309341       0.482816       1.281988      -0.710830      -0.017237      -0.011189       0.003042       0.020774       0.005548       0.002647      -0.005171       0.006987      -0.014233      -0.010278       0.001347       0.008931              1.734001       2.081257       0.216789       0.004920       1.631642      -0.139290       1.489103           0.000000
           58              H      13.304990      -7.409520      13.989601       0.136989       0.881660 0.66612731E+01  0.64058046E+02                                 1.662032                            1.615999      -1.541690       2.154351                    0.991084       3.950540      11.882154       0.433245       1.470132      -0.667778       0.006590      -0.000542      -0.022726       0.023668      -0.000596       0.000146       0.000798      -0.004532       0.017463      -0.005259      -0.000659       0.005919              1.703216       1.604209      -0.292230      -0.086063       1.560071       0.015261       1.945368           0.000001
           59              H      12.767351      -6.281978      14.989528       0.139310       0.801922 0.60393978E+01  0.56728530E+02                                 1.571742                            1.550828      -1.372627       2.242350                    0.991690       3.800626      11.334486       0.436650       1.493361      -0.664504      -0.004670       0.025438      -0.000683       0.025872      -0.000944      -0.000143      -0.004027      -0.010044      -0.011497      -0.005261      -0.003080       0.008340              1.593646       1.437246      -0.167948       0.149912       1.862368       0.077794       1.481325           0.000001
           60              H       5.806956       4.972637       1.487697       0.105218       1.296458 0.91694497E+01  0.92617744E+02                                 1.916056                            1.733494      -1.140641       2.326447                    0.996011       3.636337      10.137326       0.493426       1.228946      -0.720195      -0.038138      -0.020936      -0.010841       0.044837       0.007242       0.001292       0.023286       0.008185      -0.012996      -0.026953       0.004402       0.022551              2.043338       3.032197       0.357782       0.030102       1.571535       0.002931       1.526280          -0.000001
           61              H       7.831941       4.466805       0.172595       0.104705       1.442138 0.10634699E+02  0.11029322E+03                                 1.983968                            1.816968      -1.163494       2.314249                    0.996299       3.570125       9.740448       0.507320       1.164127      -0.737829      -0.002219      -0.034299      -0.031117       0.046364       0.013686      -0.000485       0.020274       0.009065      -0.028546      -0.027763       0.003445       0.024319              2.056458       1.729278      -0.129594      -0.289985       1.936690       0.630912       2.503406          -0.000002
           62              H       9.480151       8.298918       2.318781       0.119282       1.157789 0.87034691E+01  0.86222295E+02                                 1.747913                            1.662614      -0.945757       2.418911                    0.997802       3.417212       9.240608       0.519108       1.191027      -0.730489       0.020312       0.014084      -0.012710       0.027794       0.004729       0.002974      -0.007641      -0.006716       0.009937      -0.010621       0.000363       0.010259              1.802988       1.759940       0.263904      -0.417963       1.641741      -0.388266       2.007282          -0.000000
           63              H       8.340524       8.376913       3.384369       0.112681       1.218114 0.94956042E+01  0.96388086E+02                                 1.818242                            1.745789      -1.045254       2.367761                    0.996195       3.589921       9.909363       0.501318       1.203628      -0.726700      -0.011601       0.014615       0.017613       0.025659      -0.004684       0.002711       0.002579      -0.000871      -0.015044      -0.007603       0.000391       0.007212              1.846031       2.052566      -0.402668      -0.268526       1.758673       0.209507       1.726853          -0.000000
           64              H      10.368589       8.099643       4.431197       0.145247       1.060903 0.83599168E+01  0.82721688E+02                                 1.718967                            1.690592      -0.843453       2.492810                    0.998610       3.346176       9.309802       0.482816       1.282055      -0.710812       0.008535       0.017328       0.007622       0.020765       0.004380       0.007182       0.001239      -0.008850      -0.005014      -0.010298       0.001349       0.008949              1.733820       1.550015       0.197202       0.232995       1.924647       0.183283       1.726800           0.000000
           65              H      10.612130       6.744648       3.618874       0.136972       0.881709 0.66617564E+01  0.64063835E+02                                 1.662087                            1.616052      -1.541638       2.154358                    0.991083       3.950688      11.882693       0.433240       1.470122      -0.667779       0.016615      -0.015868      -0.005692       0.023670      -0.003775      -0.001616      -0.001693       0.004189      -0.009225      -0.005225      -0.000664       0.005889              1.703273       1.694958      -0.316983      -0.108798       1.549768      -0.016876       1.865094           0.000001
           66              H       9.443399       6.823726       4.708851       0.139304       0.801930 0.60395172E+01  0.56729887E+02                                 1.571745                            1.550837      -1.372619       2.242349                    0.991690       3.800666      11.334600       0.436651       1.493350      -0.664506      -0.009876      -0.015150       0.018502       0.025872       0.001964      -0.001102      -0.005385      -0.008569       0.003476      -0.005294      -0.003046       0.008340              1.593645       1.649829       0.088189      -0.084751       1.393814      -0.254044       1.737290           0.000001
           67              H      12.252671      -1.495688      11.250588       0.105256       1.296441 0.91692679E+01  0.92615499E+02                                 1.916054                            1.733490      -1.140594       2.326478                    0.996012       3.636170      10.136856       0.493421       1.228964      -0.720192       0.013712       0.038181      -0.019045       0.044817      -0.000927      -0.013731       0.002036      -0.041221      -0.009849      -0.026940       0.004409       0.022531              2.043335       1.797450       0.403283      -0.447683       2.124599      -0.672795       2.207954          -0.000001
           68              H      10.742362      -1.353781      13.196038       0.104703       1.440048 0.10616335E+02  0.11005588E+03                                 1.981913                            1.815262      -1.163445       2.314280                    0.996305       3.569441       9.736699       0.507613       1.163952      -0.737852      -0.008505       0.041879       0.017998       0.046370       0.006690      -0.014973      -0.000213      -0.039238      -0.019872      -0.027758       0.003443       0.024315              2.054238       1.920908      -0.472446      -0.408637       2.323210       0.461336       1.918597          -0.000002
           69              H      10.138823      -5.924573      12.329309       0.119282       1.158814 0.87130481E+01  0.86342522E+02                                 1.749188                            1.663733      -0.945828       2.418873                    0.997802       3.417708       9.243862       0.518827       1.191320      -0.730431      -0.023782      -0.011626       0.008452       0.027788       0.001801       0.006503      -0.002647       0.008345      -0.021661      -0.010611       0.000347       0.010265              1.804358       2.510151       0.149847      -0.178822       1.430242      -0.049768       1.472680          -0.000000
           70              H      11.351975      -6.054557      11.353770       0.112666       1.218767 0.95019355E+01  0.96469093E+02                                 1.819005                            1.746467      -1.045024       2.367843                    0.996197       3.590298       9.911487       0.501176       1.203760      -0.726675       0.011361      -0.014438      -0.017911       0.025658       0.000311       0.001728       0.001197      -0.007997       0.020397      -0.007609       0.000376       0.007233              1.846829       1.629127      -0.123228      -0.280546       1.575987       0.193042       2.335373          -0.000000
           71              H      11.661399      -7.430107      13.169773       0.145243       1.061023 0.83611922E+01  0.82737491E+02                                 1.719124                            1.690749      -0.843374       2.492835                    0.998611       3.346135       9.309877       0.482782       1.282098      -0.710806      -0.004797      -0.019981      -0.003042       0.020773       0.002117       0.005774      -0.000748      -0.012418      -0.014257      -0.010295       0.001355       0.008940              1.733977       1.545313       0.027309       0.132957       2.167531       0.041784       1.489086           0.000001
           72              H      11.555718      -6.172591      14.150940       0.136990       0.881639 0.66611402E+01  0.64056983E+02                                 1.662067                            1.616034      -1.541626       2.154377                    0.991086       3.950590      11.882649       0.433216       1.470224      -0.667762      -0.002704       0.006035       0.022725       0.023667       0.000960      -0.000683      -0.000376       0.004279       0.017467      -0.005261      -0.000652       0.005913              1.703251       1.748684      -0.241172      -0.043067       1.415671       0.076066       1.945399           0.000001
           73              H      12.797974      -6.303658      13.151013       0.139309       0.801904 0.60393134E+01  0.56727920E+02                                 1.571764                            1.550855      -1.372584       2.242365                    0.991691       3.800683      11.334923       0.436627       1.493434      -0.664491       0.025543       0.004076       0.000687       0.025875       0.002420       0.003765       0.001505       0.009004      -0.011504      -0.005285      -0.003070       0.008356              1.593666       1.920690       0.002959      -0.023365       1.378945      -0.167269       1.481363           0.000001
           74              H      10.411477       1.716826       7.892484       0.105257       1.296188 0.91672017E+01  0.92590415E+02                                 1.915882                            1.733353      -1.140444       2.326543                    0.996017       3.636099      10.136786       0.493411       1.229047      -0.720172      -0.007022      -0.042918       0.010839       0.044818       0.003059      -0.021505      -0.008958      -0.015489      -0.013006      -0.026936       0.004413       0.022522              2.043134       1.508845      -0.180688       0.007274       3.094390      -0.029411       1.526169          -0.000001
           75              H       9.259604       3.457419       9.207585       0.104706       1.438849 0.10606090E+02  0.10992625E+03                                 1.980891                            1.814420      -1.163582       2.314216                    0.996300       3.569576       9.736933       0.507702       1.163996      -0.737825      -0.031598      -0.013523       0.031108       0.046357       0.007804      -0.019274      -0.006276      -0.024251      -0.028530      -0.027760       0.003453       0.024306              2.053133       1.991934      -0.035511      -0.689710       1.668515       0.062920       2.498949          -0.000002
           76              H      12.323134       6.288685       7.061400       0.119288       1.158902 0.87138396E+01  0.86351154E+02                                 1.749162                            1.663716      -0.945786       2.418886                    0.997805       3.417783       9.243697       0.518880       1.191188      -0.730461       0.006505       0.023841       0.012705       0.027788       0.005775       0.008209      -0.000237      -0.000733       0.009964      -0.010617       0.000341       0.010276              1.804328       1.489958       0.168329       0.227005       1.914166       0.524117       2.008860          -0.000001
           77              H      12.776526       5.240211       5.995811       0.112683       1.218343 0.94979851E+01  0.96420408E+02                                 1.818671                            1.746171      -1.045305       2.367737                    0.996193       3.590158       9.911145       0.501182       1.203853      -0.726650       0.017644      -0.006066      -0.017614       0.025659      -0.003380      -0.001517      -0.003398       0.006560      -0.015036      -0.007585       0.000369       0.007216              1.846481       2.044887      -0.405732      -0.287167       1.767276       0.183454       1.727280          -0.000000
           78              H      11.839085       7.059849       4.948983       0.145235       1.061744 0.83683185E+01  0.82824503E+02                                 1.719857                            1.691437      -0.843244       2.492881                    0.998609       3.346474       9.311327       0.482704       1.282050      -0.710822       0.013497       0.013833      -0.007613       0.020772       0.006185       0.001237      -0.007160       0.001367      -0.005010      -0.010280       0.001352       0.008929              1.734729       1.759976       0.271333      -0.095219       1.716475      -0.281002       1.727736           0.000001
           79              H      10.480412       6.837816       5.761307       0.136983       0.881705 0.66616791E+01  0.64062646E+02                                 1.662055                            1.616020      -1.541779       2.154299                    0.991084       3.950612      11.882265       0.433255       1.470081      -0.667787      -0.020494       0.010374       0.005698       0.023666      -0.004251       0.001087       0.002121       0.001489      -0.009223      -0.005268      -0.000619       0.005887              1.703238       1.765148      -0.292152      -0.020377       1.479529       0.108215       1.865038           0.000001
           80              H      10.944526       5.762264       4.671330       0.139321       0.801907 0.60393004E+01  0.56727755E+02                                 1.571767                            1.550853      -1.372611       2.242358                    0.991691       3.800657      11.334833       0.436628       1.493433      -0.664492      -0.010994      -0.014361      -0.018504       0.025875       0.004221       0.004727       0.002866       0.004199       0.003480      -0.005295      -0.003076       0.008371              1.593671       1.366865      -0.011831       0.211302       1.676838       0.164608       1.737309           0.000001
           81              H       9.823343       6.392738      14.813181       0.105257       1.296187 0.91671916E+01  0.92590292E+02                                 1.915882                            1.733352      -1.140443       2.326544                    0.996017       3.636097      10.136781       0.493410       1.229048      -0.720172       0.031422       0.003662      -0.031749       0.044818      -0.011728      -0.007338      -0.011189       0.035104      -0.004222      -0.026936       0.004413       0.022522              2.043134       1.834624       0.211822      -0.603135       1.617902      -0.375354       2.676875          -0.000001
           82              H      10.460568       5.396284      16.978127       0.104706       1.438847 0.10606070E+02  0.10992599E+03                                 1.980889                            1.814418      -1.163581       2.314217                    0.996300       3.569574       9.736925       0.507702       1.163996      -0.737825       0.042307      -0.018557       0.003842       0.046357      -0.012909      -0.012773      -0.007569       0.033583       0.014543      -0.027760       0.003453       0.024306              2.053131       2.573912      -0.373795       0.493880       1.654875      -0.223775       1.930605          -0.000002
           83              H       6.352386       7.193200      18.357013       0.119289       1.158902 0.87138319E+01  0.86351056E+02                                 1.749160                            1.663715      -0.945786       2.418886                    0.997805       3.417782       9.243692       0.518881       1.191187      -0.730461      -0.003033       0.005827       0.027000       0.027788       0.004666      -0.001263       0.009212      -0.001885      -0.001036      -0.010617       0.000341       0.010276              1.804326       1.456033       0.100437       0.199313       1.565216       0.345472       2.391730          -0.000000
           84              H       5.825450       7.487796      16.916218       0.112683       1.218343 0.94979763E+01  0.96420298E+02                                 1.818671                            1.746170      -1.045306       2.367736                    0.996193       3.590157       9.911142       0.501182       1.203853      -0.726650      -0.017404       0.012561      -0.014060       0.025659      -0.001843      -0.002104      -0.004653      -0.005758      -0.014330      -0.007585       0.000369       0.007216              1.846481       1.659041      -0.182247       0.235139       1.964249      -0.441848       1.916151          -0.000000
           85              H       4.425417       5.998510      17.968674       0.145235       1.061744 0.83683153E+01  0.82824459E+02                                 1.719856                            1.691437      -0.843244       2.492880                    0.998609       3.346474       9.311325       0.482704       1.282049      -0.710822      -0.017236       0.008222       0.008173       0.020772      -0.000483      -0.006111       0.004177       0.005239      -0.019514      -0.010280       0.001352       0.008928              1.734728       2.082228      -0.104194      -0.190330       1.646019       0.131448       1.475937           0.000000
           86              H       5.646232       4.989040      18.182542       0.136983       0.881706 0.66616830E+01  0.64062691E+02                                 1.662055                            1.616021      -1.541780       2.154299                    0.991084       3.950613      11.882268       0.433255       1.470081      -0.667787       0.006594      -0.019406       0.011833       0.023666       0.000428       0.000467      -0.003163      -0.008698       0.004988      -0.005268      -0.000619       0.005887              1.703239       1.604250       0.071542       0.296129       1.835847      -0.174470       1.669620           0.000001
           87              H       5.108574       5.291218      16.706101       0.139321       0.801906 0.60392982E+01  0.56727731E+02                                 1.571767                            1.550853      -1.372611       2.242358                    0.991691       3.800656      11.334831       0.436628       1.493433      -0.664492      -0.004674      -0.013314      -0.021689       0.025875       0.000348       0.000912       0.006706      -0.005450       0.002287      -0.005295      -0.003076       0.008371              1.593671       1.437261       0.213797       0.070486       1.509242       0.126110       1.834509           0.000001
           88              H      -9.510611       9.633434      13.710072       0.105256       1.296441 0.91692631E+01  0.92615444E+02                                 1.916054                            1.733490      -1.140595       2.326478                    0.996012       3.636170      10.136858       0.493421       1.228964      -0.720192      -0.038120       0.001067       0.023544       0.044817      -0.002507      -0.006909      -0.010576       0.030159       0.052894      -0.026940       0.004409       0.022531              2.043335       3.032159      -0.152816      -0.324946       1.535060       0.018141       1.562786          -0.000001
           89              H      -7.485611       8.747449      14.805677       0.104703       1.440048 0.10616343E+02  0.11005598E+03                                 1.981914                            1.815263      -1.163446       2.314280                    0.996305       3.569441       9.736701       0.507612       1.163953      -0.737852      -0.002212      -0.009803       0.045268       0.046370      -0.007264      -0.011602      -0.005897       0.033926       0.046075      -0.027758       0.003443       0.024315              2.054240       1.727594      -0.186020       0.256790       1.813538      -0.559892       2.621586          -0.000002
           90              H      -5.837460       8.690002      10.413876       0.119282       1.158815 0.87130546E+01  0.86342609E+02                                 1.749189                            1.663734      -0.945830       2.418873                    0.997802       3.417709       9.243868       0.518827       1.191321      -0.730431       0.020309      -0.018045      -0.005843       0.027788       0.000208      -0.005570       0.003133      -0.014538      -0.013558      -0.010611       0.000347       0.010265              1.804359       1.761264      -0.494558      -0.019591       2.254062       0.035884       1.397752          -0.000001
           91              H      -6.977095       9.573826       9.813545       0.112666       1.218766 0.95019209E+01  0.96468912E+02                                 1.819004                            1.746465      -1.045024       2.367843                    0.996197       3.590297       9.911484       0.501176       1.203760      -0.726675      -0.011605       0.007947      -0.021459       0.025658       0.004692       0.002718       0.002163       0.007345       0.009557      -0.007609       0.000376       0.007233              1.846828       2.053536      -0.031300       0.483347       1.553945      -0.091085       1.933004          -0.000000
           92              H      -4.949034      10.619038       9.530263       0.145243       1.061024 0.83612019E+01  0.82737613E+02                                 1.719125                            1.690750      -0.843374       2.492835                    0.998611       3.346136       9.309882       0.482781       1.282098      -0.710806       0.008534      -0.002071      -0.018825       0.020773       0.004029      -0.007371       0.002401      -0.002574       0.013810      -0.010295       0.001355       0.008940              1.733978       1.550140       0.103196      -0.287316       1.617681      -0.005985       2.034112           0.000000
           93              H      -4.705472      10.593058      11.109886       0.136990       0.881639 0.66611390E+01  0.64056971E+02                                 1.662067                            1.616034      -1.541626       2.154378                    0.991086       3.950589      11.882647       0.433216       1.470225      -0.667762       0.016611       0.003005       0.016588       0.023667       0.000487       0.004098       0.001968       0.004614      -0.007976      -0.005261      -0.000652       0.005913              1.703252       1.694925       0.064280       0.328914       1.800857      -0.128083       1.613973           0.000001
           94              H      -5.874211      11.497461      10.496422       0.139309       0.801905 0.60393150E+01  0.56727934E+02                                 1.571764                            1.550855      -1.372583       2.242366                    0.991691       3.800683      11.334920       0.436627       1.493433      -0.664492      -0.009874       0.023601       0.003874       0.025875      -0.001939      -0.001127       0.003821      -0.011324      -0.004783      -0.005285      -0.003071       0.008356              1.593666       1.649827      -0.117477      -0.034002       1.871479      -0.021695       1.259691           0.000001
           95              H       4.593863      -0.339965      14.430470       0.105218       1.296458 0.91694464E+01  0.92617708E+02                                 1.916056                            1.733494      -1.140641       2.326447                    0.996011       3.636338      10.137331       0.493426       1.228947      -0.720195       0.013730      -0.035598      -0.023552       0.044837      -0.011423       0.007690       0.010056      -0.020309       0.052915      -0.026953       0.004402       0.022551              2.043338       1.797453      -0.589362      -0.125392       2.769801       0.300276       1.562760          -0.000001
           96              H       3.083540       1.273879      13.334865       0.104705       1.442140 0.10634719E+02  0.11029348E+03                                 1.983970                            1.816969      -1.163494       2.314249                    0.996299       3.570128       9.740459       0.507320       1.164127      -0.737829      -0.008499      -0.005358      -0.045262       0.046364      -0.016311       0.001711       0.012919      -0.017259       0.046044      -0.027763       0.003445       0.024319              2.056460       1.922911      -0.117882       0.614525       1.621723      -0.055561       2.624747          -0.000002
           97              H       2.480059       2.808707      17.726665       0.119282       1.157790 0.87034772E+01  0.86222395E+02                                 1.747913                            1.662614      -0.945758       2.418910                    0.997802       3.417213       9.240612       0.519107       1.191027      -0.730489      -0.023788       0.013135       0.005842       0.027794       0.004734      -0.004805       0.004222       0.011044      -0.013538      -0.010621       0.000363       0.010259              1.802989       2.507901      -0.229479      -0.040330       1.504185       0.006499       1.396880          -0.000000
           98              H       3.693219       2.028864      18.326997       0.112681       1.218113 0.94955940E+01  0.96387959E+02                                 1.818241                            1.745789      -1.045252       2.367762                    0.996195       3.589919       9.909357       0.501318       1.203628      -0.726700       0.011358      -0.008289       0.021463       0.025659       0.001343      -0.001132      -0.003266      -0.011597       0.009561      -0.007603       0.000391       0.007212              1.846030       1.628459      -0.181163       0.246769       1.977475      -0.425036       1.932155          -0.000000
           99              H       4.002647       4.289346      18.610278       0.145247       1.060902 0.83599106E+01  0.82721613E+02                                 1.718967                            1.690591      -0.843453       2.492810                    0.998610       3.346176       9.309802       0.482816       1.282056      -0.710812      -0.004790       0.007359       0.018817       0.020765       0.003945      -0.004707       0.006168      -0.003061       0.013802      -0.010298       0.001349       0.008949              1.733820       1.545179       0.101471      -0.090126       1.622368       0.272840       2.033912           0.000000
          100              H       3.896945       4.510289      17.030656       0.136972       0.881708 0.66617534E+01  0.64063805E+02                                 1.662087                            1.616052      -1.541639       2.154358                    0.991083       3.950688      11.882696       0.433240       1.470123      -0.667779      -0.002706       0.016666      -0.016589       0.023670      -0.001070      -0.000467      -0.004490      -0.004200      -0.007959      -0.005225      -0.000664       0.005889              1.703273       1.748718       0.083273       0.230412       1.747119      -0.267405       1.613982           0.000001
          101              H       5.139209       3.709866      17.644120       0.139304       0.801930 0.60395125E+01  0.56729833E+02                                 1.571744                            1.550837      -1.372620       2.242349                    0.991690       3.800666      11.334599       0.436652       1.493350      -0.664506       0.025540      -0.001445      -0.003870       0.025872       0.002052      -0.003961      -0.000181       0.011241      -0.004783      -0.005294      -0.003046       0.008340              1.593644       1.920655      -0.021741       0.009127       1.600603       0.039289       1.259674           0.000001
          102              H       2.752655      -4.854437      13.327360       0.105242       1.296703 0.91714945E+01  0.92644698E+02                                 1.916436                            1.733796      -1.140532       2.326516                    0.996013       3.636354      10.138124       0.493331       1.229100      -0.720163      -0.007026       0.030855       0.031761       0.044835      -0.020146       0.008120       0.010662      -0.012563      -0.004224      -0.026948       0.004431       0.022517              2.043770       1.509207       0.096695       0.152932       1.944264       0.694103       2.677839          -0.000001
          103              H       1.600753      -4.585842      11.162415       0.104680       1.439618 0.10612794E+02  0.11001275E+03                                 1.981617                            1.815016      -1.163584       2.314200                    0.996304       3.569985       9.738697       0.507610       1.164026      -0.737822      -0.031603       0.033713      -0.003856       0.046370      -0.020595       0.002889       0.014593      -0.009882       0.014504      -0.027773       0.003451       0.024322              2.053923       1.992665      -0.579921       0.375842       2.237742      -0.391317       1.931363          -0.000002
          104              H      -2.994486      13.802342       9.783528       0.119281       1.158923 0.87140457E+01  0.86353874E+02                                 1.749196                            1.663747      -0.945944       2.418811                    0.997800       3.417835       9.243932       0.518869       1.191204      -0.730457       0.006504      -0.000923      -0.027007       0.027794       0.004214      -0.009099      -0.001863      -0.004393      -0.001034      -0.010610       0.000354       0.010256              1.804365       1.489986       0.112430      -0.259279       1.531318      -0.303066       2.391791          -0.000000
          105              H      -2.541075      13.403766      11.224324       0.112685       1.218301 0.94975615E+01  0.96415164E+02                                 1.818613                            1.746114      -1.045299       2.367737                    0.996192       3.590328       9.911610       0.501197       1.203828      -0.726653       0.017645      -0.012216       0.014062       0.025658       0.000373       0.003696       0.003551       0.006798      -0.014321      -0.007601       0.000377       0.007224              1.846423       2.044825      -0.045824       0.494931       1.578354      -0.074404       1.916091          -0.000000
          106              H      -3.478530      11.587357      10.171868       0.145248       1.061134 0.83621552E+01  0.82748263E+02                                 1.719150                            1.690771      -0.843160       2.492921                    0.998611       3.346072       9.309353       0.482817       1.281984      -0.710831       0.013504      -0.013508      -0.008169       0.020774      -0.002017      -0.005959       0.004393      -0.003459      -0.019515      -0.010278       0.001347       0.008931              1.734002       1.759248      -0.217979      -0.187257       1.967377       0.135540       1.475383           0.000000
          107              H      -4.837205      12.401864       9.958000       0.136989       0.881661 0.66612793E+01  0.64058126E+02                                 1.662033                            1.616000      -1.541692       2.154350                    0.991084       3.950543      11.882168       0.433245       1.470132      -0.667778      -0.020497      -0.000257      -0.011832       0.023668       0.003061       0.003164       0.000649       0.006226       0.004990      -0.005259      -0.000660       0.005919              1.703218       1.765107       0.128464       0.263193       1.674936      -0.221022       1.669610           0.000001
          108              H      -4.373072      11.995706      11.434440       0.139311       0.801921 0.60393896E+01  0.56728435E+02                                 1.571741                            1.550827      -1.372627       2.242350                    0.991690       3.800624      11.334479       0.436650       1.493361      -0.664504      -0.010992      -0.008840       0.021689       0.025872       0.001985      -0.005999      -0.003064       0.003803       0.002274      -0.005261      -0.003080       0.008340              1.593646       1.366834       0.188907      -0.095387       1.579623      -0.108493       1.834480           0.000001
          109              H       5.681361       3.774721       3.562593       0.105256       1.296440 0.91692550E+01  0.92615342E+02                                 1.916053                            1.733489      -1.140594       2.326478                    0.996012       3.636169      10.136854       0.493421       1.228964      -0.720192       0.038120      -0.019856      -0.012696       0.044817      -0.004730      -0.005625       0.012693      -0.010145      -0.068019      -0.026940       0.004409       0.022531              2.043334       3.032157      -0.205006      -0.294813       1.540144       0.021076       1.557701          -0.000001
          110              H       3.656361       2.382908       3.782089       0.104703       1.440047 0.10616332E+02  0.11005584E+03                                 1.981913                            1.815262      -1.163445       2.314280                    0.996305       3.569439       9.736695       0.507612       1.163953      -0.737852       0.002212      -0.044105      -0.014144       0.046370      -0.006415      -0.012092       0.014372      -0.001182      -0.059248      -0.027758       0.003443       0.024315              2.054239       1.727594       0.315396      -0.032706       2.904455       0.069936       1.530667          -0.000002
          111              H       2.008210       6.157617       6.027704       0.119282       1.158814 0.87130452E+01  0.86342494E+02                                 1.749188                            1.663734      -0.945828       2.418873                    0.997802       3.417707       9.243862       0.518827       1.191321      -0.730431      -0.020309      -0.003963       0.018549       0.027788      -0.004928      -0.002604      -0.004516      -0.001288       0.026191      -0.010611       0.000347       0.010265              1.804358       1.761263       0.230309      -0.438096       1.580746      -0.352846       2.071067          -0.000000
          112              H       3.147845       7.119427       5.562447       0.112666       1.218766 0.95019229E+01  0.96468939E+02                                 1.819004                            1.746466      -1.045025       2.367842                    0.996197       3.590296       9.911482       0.501176       1.203760      -0.726675       0.011605       0.022558       0.003847       0.025658       0.000008       0.005422       0.004741       0.002880      -0.003839      -0.007609       0.000376       0.007233              1.846828       2.053536       0.434243       0.214564       1.917124       0.118592       1.569826          -0.000000
          113              H       1.119784       7.887354       4.798900       0.145243       1.061023 0.83611954E+01  0.82737537E+02                                 1.719125                            1.690750      -0.843374       2.492835                    0.998611       3.346135       9.309880       0.482781       1.282099      -0.710805      -0.008534       0.015268       0.011206       0.020773      -0.008398      -0.000196       0.003633      -0.004708       0.007406      -0.010295       0.001355       0.008940              1.733977       1.550140      -0.300422      -0.054284       1.935191       0.177325       1.716602           0.000000
          114              H       0.876222       6.506364       4.031602       0.136990       0.881640 0.66611467E+01  0.64057057E+02                                 1.662067                            1.616034      -1.541626       2.154377                    0.991086       3.950591      11.882650       0.433216       1.470223      -0.667762      -0.016611      -0.012864      -0.010897       0.023667       0.003306       0.002471       0.000256       0.007580       0.000920      -0.005261      -0.000652       0.005913              1.703252       1.694926       0.252711       0.220123       1.771615      -0.144966       1.643215           0.000000
          115              H       2.044961       7.489836       3.555088       0.139309       0.801904 0.60393094E+01  0.56727872E+02                                 1.571763                            1.550854      -1.372582       2.242366                    0.991691       3.800682      11.334918       0.436627       1.493434      -0.664491       0.009874       0.008446      -0.022376       0.025875      -0.000007      -0.002243      -0.001576      -0.001975       0.023264      -0.005285      -0.003071       0.008356              1.593665       1.649827       0.029291      -0.118740       1.431421      -0.275757       1.699748           0.000001
          116              H       9.323907       1.199073       5.817588       0.105257       1.296188 0.91671989E+01  0.92590382E+02                                 1.915882                            1.733353      -1.140444       2.326544                    0.996017       3.636098      10.136784       0.493410       1.229047      -0.720172      -0.031422       0.029326       0.012703       0.044818      -0.000492      -0.013826       0.001091       0.013834      -0.068033      -0.026936       0.004413       0.022522              2.043134       1.834625      -0.628242      -0.118119       2.737204       0.270862       1.557575          -0.000002
          117              H       8.686682      -1.174054       5.598092       0.104706       1.438848 0.10606078E+02  0.10992608E+03                                 1.980889                            1.814418      -1.163582       2.314216                    0.996300       3.569575       9.736926       0.507702       1.163995      -0.737825      -0.042307      -0.012606       0.014150       0.046357      -0.004608      -0.017566       0.006635       0.008981      -0.059264      -0.027760       0.003453       0.024306              2.053130       2.573911       0.614610      -0.076783       2.055467       0.007502       1.530013          -0.000002
          118              H      12.794864      -1.469768       3.352477       0.119289       1.158902 0.87138323E+01  0.86351056E+02                                 1.749160                            1.663715      -0.945786       2.418886                    0.997805       3.417782       9.243690       0.518881       1.191187      -0.730461       0.003033      -0.020469      -0.018546       0.027788      -0.003427       0.003410       0.003974       0.007188       0.026184      -0.010617       0.000341       0.010276              1.804326       1.456033       0.122393       0.186636       1.885924       0.530629       2.071021          -0.000000
          119              H      13.321800      -0.074700       3.817733       0.112683       1.218342 0.94979676E+01  0.96420183E+02                                 1.818669                            1.746169      -1.045305       2.367737                    0.996193       3.590156       9.911136       0.501182       1.203852      -0.726650       0.017404       0.018457      -0.003849       0.025659      -0.000900      -0.002648      -0.006676      -0.002255      -0.003818      -0.007585       0.000369       0.007216              1.846479       1.659040       0.294759      -0.040264       2.310821      -0.241758       1.569577          -0.000000
          120              H      14.721833      -1.730789       4.581280       0.145235       1.061744 0.83683153E+01  0.82824457E+02                                 1.719856                            1.691436      -0.843243       2.492881                    0.998609       3.346474       9.311324       0.482704       1.282049      -0.710822       0.017236      -0.002967      -0.011207       0.020772      -0.005051      -0.003473      -0.001002       0.014209       0.007398      -0.010280       0.001352       0.008928              1.734728       2.082228      -0.112736      -0.185399       1.404620      -0.007920       1.717335           0.000000
          121              H      13.501018      -2.420732       5.348579       0.136983       0.881706 0.66616833E+01  0.64062693E+02                                 1.662055                            1.616021      -1.541779       2.154299                    0.991084       3.950612      11.882264       0.433255       1.470080      -0.667787      -0.006594      -0.019951       0.010890       0.023666       0.000191       0.000604      -0.002385      -0.010046       0.000943      -0.005268      -0.000619       0.005887              1.703239       1.604249       0.220687       0.210020       1.862269      -0.159216       1.643198           0.000001
          122              H      14.038677      -0.991004       5.825092       0.139321       0.801907 0.60392991E+01  0.56727740E+02                                 1.571767                            1.550852      -1.372611       2.242358                    0.991691       3.800657      11.334833       0.436628       1.493433      -0.664492       0.004674       0.012126       0.022374       0.025875       0.000616       0.000758       0.002668       0.001544       0.023268      -0.005295      -0.003076       0.008371              1.593671       1.437261      -0.045854       0.220398       1.643981       0.203900       1.699770           0.000001
          123              H      -6.581905      -3.137657      16.300878       0.105241       1.296704 0.91715050E+01  0.92644830E+02                                 1.916437                            1.733797      -1.140533       2.326515                    0.996013       3.636356      10.138131       0.493331       1.229100      -0.720163       0.007026      -0.012078      -0.042601       0.044835       0.017105      -0.013387       0.001697       0.002965       0.042362      -0.026948       0.004431       0.022517              2.043772       1.509208       0.084097       0.160206       1.893349       0.664707       2.728759          -0.000001
          124              H      -5.430003      -1.128454      17.150722       0.104680       1.439616 0.10612782E+02  0.11001258E+03                                 1.981615                            1.815015      -1.163583       2.314201                    0.996304       3.569984       9.738690       0.507611       1.164025      -0.737822       0.031603       0.020195      -0.027268       0.046370       0.012799      -0.016392       0.008297       0.001022       0.047216      -0.027773       0.003451       0.024322              2.053921       1.992663       0.615446      -0.314310       2.346840      -0.328329       1.822261          -0.000002
          125              H      -0.834764       9.259646       1.915433       0.119281       1.158921 0.87140326E+01  0.86353714E+02                                 1.749195                            1.663746      -0.945945       2.418811                    0.997800       3.417832       9.243923       0.518869       1.191204      -0.730457      -0.006504       0.022927       0.014303       0.027794      -0.009987      -0.000900      -0.002106      -0.003971       0.000232      -0.010610       0.000354       0.010256              1.804364       1.489985      -0.280757      -0.032269       2.439138       0.221053       1.483969          -0.000000
          126              H      -1.288175       7.812588       1.540226       0.112685       1.218301 0.94975624E+01  0.96415170E+02                                 1.818613                            1.746114      -1.045299       2.367737                    0.996192       3.590328       9.911608       0.501197       1.203828      -0.726653      -0.017645      -0.018286       0.003548       0.025658       0.003014       0.002171       0.000147       0.012695       0.003368      -0.007601       0.000377       0.007224              1.846423       2.044825       0.451536       0.207777       1.896094       0.109039       1.598350          -0.000000
          127              H      -0.350720       7.815857       3.639510       0.145248       1.061131 0.83621284E+01  0.82747967E+02                                 1.719151                            1.690771      -0.843151       2.492925                    0.998612       3.346068       9.309353       0.482816       1.281988      -0.710830      -0.013504       0.000321       0.015783       0.020774      -0.004152      -0.004726      -0.002778       0.008960       0.017744      -0.010278       0.001347       0.008931              1.734003       1.759248      -0.053183      -0.282403       1.480998      -0.145265       1.961763           0.000000
          128              H       1.007955       8.408321       3.041055       0.136989       0.881661 0.66612830E+01  0.64058160E+02                                 1.662033                            1.616000      -1.541690       2.154351                    0.991084       3.950541      11.882156       0.433245       1.470131      -0.667778       0.020496       0.010119       0.006138       0.023668       0.001209       0.004232       0.002753       0.002582      -0.005943      -0.005259      -0.000659       0.005919              1.703217       1.765106       0.163702       0.242848       1.862350      -0.112820       1.482195           0.000001
          129              H       0.543822       6.926603       2.654591       0.139310       0.801921 0.60393900E+01  0.56728443E+02                                 1.571742                            1.550827      -1.372627       2.242350                    0.991690       3.800625      11.334484       0.436650       1.493362      -0.664504       0.010992      -0.023203      -0.003188       0.025872      -0.006188      -0.001281      -0.000216      -0.001129      -0.012523      -0.005261      -0.003080       0.008341              1.593646       1.366835      -0.177060       0.115906       1.864725       0.056107       1.549378           0.000001
          130              H      14.553387      -1.835784      11.839664       0.105218       1.296459 0.91694566E+01  0.92617830E+02                                 1.916057                            1.733495      -1.140641       2.326447                    0.996011       3.636338      10.137329       0.493426       1.228946      -0.720195      -0.013730       0.002598       0.042604       0.044837       0.012371      -0.006048       0.012087      -0.023828       0.042358      -0.026953       0.004402       0.022551              2.043338       1.797453       0.186083      -0.573100       1.604467      -0.372515       2.728095          -0.000001
          131              H      16.063710      -0.080048      10.989819       0.104705       1.442138 0.10634698E+02  0.11029322E+03                                 1.983968                            1.816968      -1.163494       2.314249                    0.996299       3.570126       9.740451       0.507320       1.164127      -0.737829       0.008499       0.036519       0.027271       0.046364       0.009638      -0.013270       0.012692      -0.016865       0.047224      -0.027763       0.003445       0.024319              2.056458       1.922909       0.591136       0.205168       2.422114       0.406535       1.824352          -0.000002
          132              H      16.667191      -3.116078       7.464748       0.119282       1.157790 0.87034772E+01  0.86222403E+02                                 1.747914                            1.662615      -0.945758       2.418910                    0.997802       3.417213       9.240615       0.519107       1.191028      -0.730489       0.023788       0.001508      -0.014296       0.027794      -0.006529       0.001697       0.001571       0.015636       0.000235      -0.010621       0.000363       0.010259              1.802990       2.507903       0.079810      -0.218900       1.418077      -0.043214       1.482988          -0.000000
          133              H      15.454031      -4.025898       7.839955       0.112681       1.218113 0.94956002E+01  0.96388039E+02                                 1.818242                            1.745789      -1.045253       2.367762                    0.996195       3.589921       9.909364       0.501318       1.203628      -0.726700      -0.011358      -0.022732      -0.003553       0.025659      -0.001652       0.000597      -0.002074      -0.013661       0.003368      -0.007603       0.000391       0.007212              1.846031       1.628459       0.304290      -0.033511       2.311573      -0.232150       1.598059          -0.000000
          134              H      15.144603      -3.141006       5.740670       0.145247       1.060904 0.83599280E+01  0.82721831E+02                                 1.718969                            1.690593      -0.843453       2.492810                    0.998610       3.346176       9.309805       0.482816       1.282056      -0.710812       0.004790      -0.012617      -0.015781       0.020765      -0.006049       0.001062       0.005409      -0.001747       0.017742      -0.010298       0.001349       0.008949              1.733822       1.545181      -0.128786       0.042815       1.694747       0.314627       1.961538           0.000000
          135              H      15.250305      -1.662536       6.339126       0.136972       0.881709 0.66617560E+01  0.64063831E+02                                 1.662087                            1.616052      -1.541638       2.154358                    0.991083       3.950688      11.882693       0.433240       1.470122      -0.667779       0.002706       0.022699      -0.006139       0.023670       0.000130      -0.001160      -0.004877      -0.003529      -0.005946      -0.005225      -0.000664       0.005889              1.703273       1.748718       0.157908       0.187321       1.878841      -0.191357       1.482260           0.000000
          136              H      14.008041      -2.594019       6.725589       0.139304       0.801929 0.60395107E+01  0.56729814E+02                                 1.571744                            1.550837      -1.372619       2.242349                    0.991690       3.800666      11.334600       0.436651       1.493350      -0.664506      -0.025540       0.002629       0.003187       0.025872      -0.004457      -0.000203       0.001308       0.008663      -0.012517      -0.005294      -0.003046       0.008340              1.593644       1.920655       0.018775      -0.014264       1.310878      -0.127980       1.549399           0.000001
          137              H      -0.764271       1.495900      11.250588       0.105242       1.296704 0.91715098E+01  0.92644892E+02                                 1.916438                            1.733798      -1.140533       2.326515                    0.996013       3.636356      10.138132       0.493331       1.229100      -0.720163      -0.013730      -0.038193      -0.019050       0.044835      -0.000936       0.013746      -0.002011      -0.041206      -0.009832      -0.026948       0.004431       0.022517              2.043772       1.797810       0.403423       0.447837       2.125079       0.673017       2.208428          -0.000002
          138              H       0.746064       1.354029      13.196038       0.104680       1.439619 0.10612805E+02  0.11001287E+03                                 1.981616                            1.815016      -1.163584       2.314200                    0.996304       3.569989       9.738702       0.507611       1.164024      -0.737823       0.008506      -0.041878       0.018000       0.046370       0.006690       0.014986       0.000222      -0.039247      -0.019872      -0.027773       0.003451       0.024322              2.053922       1.920661      -0.472339       0.408559       2.322812      -0.461220       1.918294          -0.000002
          139              H       1.349591       5.924805      12.329309       0.119281       1.158923 0.87140424E+01  0.86353834E+02                                 1.749196                            1.663747      -0.945945       2.418810                    0.997800       3.417835       9.243932       0.518869       1.191204      -0.730457       0.023784       0.011631       0.008459       0.027794       0.001800      -0.006489       0.002661       0.008347      -0.021657      -0.010610       0.000354       0.010256              1.804364       2.510144       0.149847       0.178794       1.430258       0.049772       1.472690          -0.000000
          140              H       0.136426       6.054770      11.353770       0.112685       1.218302 0.94975712E+01  0.96415282E+02                                 1.818614                            1.746115      -1.045299       2.367737                    0.996192       3.590328       9.911609       0.501197       1.203828      -0.726653      -0.011359       0.014439      -0.017912       0.025658       0.000316      -0.001718      -0.001181      -0.007987       0.020394      -0.007601       0.000377       0.007224              1.846424       1.628815      -0.123175       0.280441       1.575660      -0.192938       2.334797          -0.000000
          141              H      -0.172973       7.430355      13.169773       0.145248       1.061134 0.83621582E+01  0.82748303E+02                                 1.719151                            1.690772      -0.843160       2.492921                    0.998611       3.346071       9.309352       0.482817       1.281984      -0.710831       0.004804       0.019981      -0.003042       0.020774       0.002119      -0.005757       0.000772      -0.012408      -0.014233      -0.010278       0.001347       0.008931              1.734003       1.545341       0.027317      -0.132965       2.167563      -0.041791       1.489105           0.000000
          142              H      -0.067280       6.172857      14.150940       0.136989       0.881661 0.66612804E+01  0.64058137E+02                                 1.662033                            1.616000      -1.541692       2.154350                    0.991084       3.950543      11.882167       0.433245       1.470132      -0.667778       0.002708      -0.006032       0.022726       0.023668       0.000961       0.000704       0.000403       0.004274       0.017463      -0.005259      -0.000659       0.005919              1.703217       1.748653      -0.241163       0.043076       1.415629      -0.076054       1.945370           0.000001
          143              H      -1.309549       6.303906      13.151013       0.139310       0.801921 0.60393864E+01  0.56728400E+02                                 1.571742                            1.550827      -1.372627       2.242350                    0.991690       3.800624      11.334480       0.436650       1.493362      -0.664504      -0.025540      -0.004076       0.000683       0.025872       0.002422      -0.003749      -0.001477       0.008998      -0.011497      -0.005261      -0.003080       0.008340              1.593646       1.920693       0.002974       0.023375       1.378919       0.167270       1.481324           0.000001
          144              H       1.076878      -1.716677       7.892484       0.105218       1.296459 0.91694582E+01  0.92617852E+02                                 1.916057                            1.733495      -1.140641       2.326447                    0.996011       3.636338      10.137330       0.493426       1.228946      -0.720195       0.007026       0.042936       0.010841       0.044837       0.003060       0.021524       0.008980      -0.015469      -0.012996      -0.026953       0.004402       0.022551              2.043339       1.508950      -0.180761      -0.007270       3.094785       0.029357       1.526281          -0.000001
          145              H       2.228769      -3.457245       9.207585       0.104705       1.442141 0.10634732E+02  0.11029366E+03                                 1.983972                            1.816971      -1.163494       2.314249                    0.996299       3.570128       9.740462       0.507319       1.164128      -0.737829       0.031598       0.013525       0.031117       0.046364       0.007796       0.019276       0.006301      -0.024255      -0.028546      -0.027763       0.003445       0.024319              2.056462       1.995103      -0.035614       0.691493       1.670872      -0.063099       2.503411          -0.000002
          146              H      -8.493540      15.373929       7.061400       0.119282       1.157790 0.87034718E+01  0.86222334E+02                                 1.747914                            1.662615      -0.945757       2.418910                    0.997802       3.417211       9.240608       0.519107       1.191028      -0.730489      -0.006508      -0.023845       0.012710       0.027794       0.005789      -0.008195       0.000257      -0.000720       0.009937      -0.010621       0.000363       0.010259              1.802989       1.489002       0.168114      -0.226741       1.912682      -0.523481       2.007283          -0.000001
          147              H      -8.946946      16.422383       5.995811       0.112681       1.218111 0.94955773E+01  0.96387750E+02                                 1.818239                            1.745787      -1.045252       2.367762                    0.996195       3.589918       9.909353       0.501318       1.203629      -0.726700      -0.017646       0.006065      -0.017613       0.025659      -0.003370       0.001528       0.003415       0.006565      -0.015044      -0.007603       0.000391       0.007212              1.846028       2.044414      -0.405548       0.287033       1.766818      -0.183334       1.726852          -0.000001
          148              H      -8.009519      14.602725       4.948983       0.145247       1.060902 0.83599066E+01  0.82721565E+02                                 1.718967                            1.690591      -0.843453       2.492810                    0.998610       3.346175       9.309799       0.482816       1.282056      -0.710812      -0.013492      -0.013822      -0.007622       0.020765       0.006188      -0.001226       0.007184       0.001378      -0.005014      -0.010298       0.001349       0.008949              1.733819       1.759073       0.271115       0.095137       1.715587       0.280763       1.726798           0.000001
          149              H      -6.650835      14.824773       5.761307       0.136972       0.881709 0.66617623E+01  0.64063911E+02                                 1.662088                            1.616053      -1.541638       2.154358                    0.991083       3.950690      11.882704       0.433240       1.470123      -0.667779       0.020499      -0.010375       0.005692       0.023670      -0.004253      -0.001058      -0.002088       0.001488      -0.009225      -0.005225      -0.000664       0.005889              1.703274       1.765135      -0.292172       0.020355       1.479592      -0.108201       1.865095           0.000001
          150              H      -7.114964      15.900305       4.671330       0.139304       0.801930 0.60395121E+01  0.56729831E+02                                 1.571744                            1.550837      -1.372620       2.242349                    0.991690       3.800666      11.334601       0.436651       1.493350      -0.664506       0.010992       0.014361      -0.018502       0.025872       0.004221      -0.004709      -0.002834       0.004196       0.003476      -0.005294      -0.003046       0.008340              1.593644       1.366830      -0.011865      -0.211265       1.676813      -0.164585       1.737289           0.000001
          151              H      -5.993670       5.193739      16.889953       0.105256       1.296440 0.91692547E+01  0.92615340E+02                                 1.916053                            1.733489      -1.140594       2.326478                    0.996012       3.636169      10.136855       0.493421       1.228965      -0.720192      -0.031427      -0.025655       0.019045       0.044817       0.012233       0.006496      -0.012267       0.033226      -0.009849      -0.026940       0.004409       0.022531              2.043334       1.834772       0.416479      -0.485092       2.087276      -0.646344       2.207954          -0.000001
          152              H      -6.630893       6.570371      14.944504       0.104703       1.440049 0.10616347E+02  0.11005604E+03                                 1.981915                            1.815264      -1.163446       2.314279                    0.996305       3.569442       9.736707       0.507612       1.163953      -0.737852      -0.042319      -0.005941      -0.017998       0.046370       0.017534       0.004790      -0.014187       0.022109      -0.019872      -0.027758       0.003443       0.024315              2.054241       2.575462      -0.241030       0.571164       1.668660      -0.231491       1.918599          -0.000002
          153              H      -2.522681       8.662975      15.811232       0.119282       1.158815 0.87130587E+01  0.86342661E+02                                 1.749190                            1.663735      -0.945830       2.418873                    0.997802       3.417709       9.243869       0.518827       1.191321      -0.730431       0.003033       0.026298      -0.008452       0.027788      -0.001222      -0.004663       0.005248      -0.008754      -0.021661      -0.010611       0.000347       0.010265              1.804360       1.456047      -0.222832       0.012685       2.484351      -0.185186       1.472682          -0.000001
          154              H      -1.995751       7.562530      16.786771       0.112666       1.218766 0.95019159E+01  0.96468853E+02                                 1.819004                            1.746465      -1.045023       2.367843                    0.996197       3.590296       9.911482       0.501176       1.203760      -0.726675       0.017399      -0.005899       0.017911       0.025658       0.002755       0.000552       0.002028       0.005829       0.020397      -0.007609       0.000376       0.007233              1.846828       1.659343      -0.112544       0.275516       1.545769      -0.200156       2.335372          -0.000000
          155              H      -0.595728       7.729314      14.970768       0.145243       1.061023 0.83611979E+01  0.82737567E+02                                 1.719125                            1.690750      -0.843375       2.492835                    0.998611       3.346135       9.309880       0.482781       1.282099      -0.710806       0.017239       0.011183       0.003042       0.020773       0.005549      -0.002630       0.005195       0.006998      -0.014257      -0.010295       0.001355       0.008940              1.733978       2.081234       0.216783      -0.004924       1.631613       0.139281       1.489087           0.000001
          156              H      -1.816554       7.409783      13.989601       0.136990       0.881639 0.66611406E+01  0.64056987E+02                                 1.662067                            1.616034      -1.541626       2.154378                    0.991086       3.950590      11.882648       0.433216       1.470224      -0.667762      -0.006591       0.000538      -0.022725       0.023667      -0.000598      -0.000127      -0.000769      -0.004535       0.017467      -0.005261      -0.000652       0.005913              1.703251       1.604257      -0.292234       0.086071       1.560099      -0.015249       1.945399           0.000001
          157              H      -1.278901       6.282261      14.989528       0.139309       0.801904 0.60393087E+01  0.56727865E+02                                 1.571764                            1.550854      -1.372583       2.242366                    0.991691       3.800682      11.334919       0.436627       1.493434      -0.664491       0.004672      -0.025441      -0.000687       0.025875      -0.000948       0.000164       0.004051      -0.010045      -0.011504      -0.005285      -0.003071       0.008356              1.593665       1.437278      -0.167952      -0.149914       1.862356      -0.077784       1.481362           0.000001
          158              H      -1.977437      16.689872       1.487697       0.105257       1.296187 0.91671866E+01  0.92590222E+02                                 1.915881                            1.733351      -1.140443       2.326544                    0.996017       3.636096      10.136775       0.493411       1.229047      -0.720172       0.038123       0.020926      -0.010839       0.044818       0.007247      -0.001277      -0.023261       0.008201      -0.013006      -0.026936       0.004413       0.022522              2.043132       3.031787       0.357748      -0.030154       1.571443      -0.002946       1.526168          -0.000001
          159              H      -4.002439      17.195679       0.172595       0.104706       1.438846 0.10606057E+02  0.10992581E+03                                 1.980886                            1.814416      -1.163581       2.314217                    0.996300       3.569572       9.736912       0.507703       1.163995      -0.737825       0.002217       0.034299      -0.031108       0.046357       0.013691       0.000507      -0.020264       0.009052      -0.028530      -0.027760       0.003453       0.024306              2.053127       1.726765      -0.129258       0.289220       1.933675      -0.629290       2.498942          -0.000002
          160              H      -5.650620      13.363606       2.318781       0.119288       1.158902 0.87138351E+01  0.86351094E+02                                 1.749161                            1.663716      -0.945786       2.418886                    0.997805       3.417782       9.243692       0.518881       1.191188      -0.730461      -0.020310      -0.014080      -0.012705       0.027788       0.004722      -0.002960       0.007661      -0.006690       0.009964      -0.010617       0.000341       0.010276              1.804327       1.761231       0.264237       0.418475       1.642891       0.388727       2.008859          -0.000000
          161              H      -4.510979      13.285631       3.384369       0.112683       1.218344 0.94979873E+01  0.96420438E+02                                 1.818672                            1.746172      -1.045306       2.367736                    0.996193       3.590158       9.911146       0.501182       1.203853      -0.726650       0.011601      -0.014613       0.017614       0.025659      -0.004690      -0.002698      -0.002563      -0.000854      -0.015036      -0.007585       0.000369       0.007216              1.846482       2.053139      -0.402816       0.268683       1.759027      -0.209593       1.727279          -0.000000
          162              H      -6.539030      13.562921       4.431197       0.145235       1.061744 0.83683157E+01  0.82824466E+02                                 1.719856                            1.691437      -0.843243       2.492881                    0.998609       3.346473       9.311323       0.482704       1.282049      -0.710822      -0.008543      -0.017336       0.007613       0.020772       0.004381      -0.007163      -0.001221      -0.008838      -0.005010      -0.010281       0.001352       0.008928              1.734728       1.550767       0.197367      -0.233193       1.925683      -0.183440       1.727735           0.000000
          163              H      -6.782581      14.917902       3.618874       0.136983       0.881706 0.66616834E+01  0.64062694E+02                                 1.662055                            1.616021      -1.541780       2.154299                    0.991084       3.950613      11.882267       0.433255       1.470080      -0.667787      -0.016612       0.015864      -0.005698       0.023666      -0.003774       0.001638       0.001732       0.004185      -0.009223      -0.005268      -0.000619       0.005887              1.703239       1.694892      -0.316992       0.108818       1.549786       0.016860       1.865038           0.000001
          164              H      -5.613836      14.838844       4.708851       0.139321       0.801906 0.60392951E+01  0.56727696E+02                                 1.571767                            1.550852      -1.372610       2.242359                    0.991691       3.800655      11.334828       0.436628       1.493434      -0.664492       0.009875       0.015152       0.018504       0.025875       0.001963       0.001126       0.005412      -0.008571       0.003480      -0.005295      -0.003076       0.008371              1.593671       1.649833       0.088212       0.084761       1.393869       0.254086       1.737309           0.000001
          165              H       8.735773       4.854687      13.327360       0.105257       1.296188 0.91671945E+01  0.92590318E+02                                 1.915881                            1.733352      -1.140444       2.326544                    0.996017       3.636097      10.136777       0.493411       1.229046      -0.720172       0.007022      -0.030845       0.031749       0.044818      -0.020154      -0.008103      -0.010648      -0.012561      -0.004222      -0.026936       0.004413       0.022522              2.043133       1.508844       0.096642      -0.152844       1.943681      -0.693758       2.676874          -0.000001
          166              H       9.887646       4.586052      11.162415       0.104706       1.438847 0.10606074E+02  0.10992602E+03                                 1.980887                            1.814416      -1.163582       2.314216                    0.996300       3.569575       9.736919       0.507703       1.163993      -0.737825       0.031598      -0.033702      -0.003842       0.046357      -0.020594      -0.002878      -0.014566      -0.009894       0.014543      -0.027760       0.003453       0.024306              2.053128       1.991929      -0.579553      -0.375600       2.236853       0.391043       1.930602          -0.000002
          167              H       6.824116       7.860323       9.783528       0.119288       1.158903 0.87138450E+01  0.86351214E+02                                 1.749162                            1.663716      -0.945787       2.418886                    0.997805       3.417783       9.243695       0.518881       1.191187      -0.730461      -0.006505       0.000917      -0.027000       0.027788       0.004222       0.009106       0.001880      -0.004400      -0.001036      -0.010617       0.000341       0.010276              1.804328       1.489958       0.112430       0.259278       1.531293       0.303071       2.391732          -0.000000
          168              H       6.370724       8.258926      11.224324       0.112683       1.218343 0.94979833E+01  0.96420386E+02                                 1.818671                            1.746171      -1.045306       2.367736                    0.996193       3.590158       9.911145       0.501182       1.203853      -0.726650      -0.017644       0.012221       0.014060       0.025659       0.000376      -0.003685      -0.003534       0.006796      -0.014330      -0.007585       0.000369       0.007216              1.846481       2.044888      -0.045832      -0.494958       1.578404       0.074410       1.916151          -0.000000
          169              H       7.308165      10.075316      10.171868       0.145235       1.061745 0.83683306E+01  0.82824647E+02                                 1.719857                            1.691438      -0.843244       2.492880                    0.998609       3.346475       9.311329       0.482704       1.282049      -0.710822      -0.013497       0.013510      -0.008173       0.020772      -0.002022       0.005975      -0.004369      -0.003468      -0.019514      -0.010280       0.001352       0.008928              1.734729       1.759976      -0.218127       0.187374       1.968274      -0.135630       1.475938           0.000001
          170              H       8.666838       9.260804       9.958000       0.136983       0.881706 0.66616849E+01  0.64062711E+02                                 1.662055                            1.616021      -1.541779       2.154299                    0.991084       3.950613      11.882266       0.433255       1.470080      -0.667787       0.020494       0.000252      -0.011833       0.023666       0.003066      -0.003138      -0.000614       0.006227       0.004988      -0.005268      -0.000619       0.005887              1.703239       1.765148       0.128427      -0.263201       1.674948       0.221038       1.669620           0.000001
          171              H       8.202724       9.666990      11.434440       0.139321       0.801906 0.60392959E+01  0.56727705E+02                                 1.571767                            1.550852      -1.372611       2.242358                    0.991691       3.800656      11.334831       0.436628       1.493433      -0.664492       0.010994       0.008845       0.021689       0.025875       0.001983       0.006019       0.003095       0.003801       0.002287      -0.005295      -0.003076       0.008371              1.593671       1.366865       0.188909       0.095403       1.579639       0.108492       1.834508           0.000001
          172              H       6.894579       0.340237      14.430470       0.105256       1.296439 0.91692484E+01  0.92615250E+02                                 1.916051                            1.733488      -1.140590       2.326480                    0.996012       3.636167      10.136844       0.493422       1.228964      -0.720192      -0.013712       0.035584      -0.023544       0.044817      -0.011428      -0.007668      -0.010039      -0.020306       0.052894      -0.026940       0.004409       0.022531              2.043332       1.797449      -0.589345       0.125417       2.769764      -0.300314       1.562784          -0.000001
          173              H       8.404888      -1.273628      13.334865       0.104703       1.440049 0.10616345E+02  0.11005601E+03                                 1.981914                            1.815263      -1.163446       2.314279                    0.996305       3.569443       9.736708       0.507612       1.163953      -0.737852       0.008505       0.005353      -0.045268       0.046370      -0.016312      -0.001693      -0.012904      -0.017255       0.046075      -0.027758       0.003443       0.024315              2.054240       1.920909      -0.117674      -0.613468       1.620224       0.055475       2.621587          -0.000002
          174              H       9.008427      -2.808374      17.726665       0.119282       1.158814 0.87130499E+01  0.86342551E+02                                 1.749189                            1.663734      -0.945829       2.418873                    0.997802       3.417708       9.243865       0.518827       1.191321      -0.730431       0.023782      -0.013132       0.005843       0.027788       0.004731       0.004811      -0.004207       0.011045      -0.013558      -0.010611       0.000347       0.010265              1.804359       2.510153      -0.229788       0.040362       1.505172      -0.006509       1.397752          -0.000000
          175              H       7.795275      -2.028519      18.326997       0.112666       1.218767 0.95019273E+01  0.96468997E+02                                 1.819005                            1.746466      -1.045023       2.367843                    0.996197       3.590297       9.911486       0.501176       1.203760      -0.726675      -0.011361       0.008292       0.021459       0.025658       0.001341       0.001133       0.003283      -0.011611       0.009557      -0.007609       0.000376       0.007233              1.846829       1.629127      -0.181349      -0.246990       1.978354       0.425344       1.933005          -0.000000
          176              H       7.485851      -4.288996      18.610278       0.145243       1.061023 0.83611956E+01  0.82737534E+02                                 1.719124                            1.690749      -0.843374       2.492835                    0.998611       3.346135       9.309878       0.482781       1.282098      -0.710806       0.004797      -0.007356       0.018825       0.020773       0.003942       0.004720      -0.006149      -0.003063       0.013810      -0.010295       0.001355       0.008940              1.733977       1.545314       0.101490       0.090128       1.622506      -0.272879       2.034111           0.000000
          177              H       7.591532      -4.509968      17.030656       0.136990       0.881638 0.66611324E+01  0.64056894E+02                                 1.662066                            1.616033      -1.541626       2.154378                    0.991086       3.950589      11.882647       0.433216       1.470225      -0.667762       0.002704      -0.016663      -0.016588       0.023667      -0.001071       0.000490       0.004520      -0.004201      -0.007976      -0.005261      -0.000652       0.005913              1.703251       1.748683       0.083286      -0.230395       1.747096       0.267410       1.613973           0.000001
          178              H       6.349276      -3.709534      17.644120       0.139309       0.801905 0.60393180E+01  0.56727970E+02                                 1.571764                            1.550855      -1.372584       2.242365                    0.991691       3.800684      11.334924       0.436627       1.493433      -0.664492      -0.025543       0.001443      -0.003873       0.025875       0.002051       0.003978       0.000211       0.011245      -0.004783      -0.005285      -0.003071       0.008356              1.593666       1.920690      -0.021714      -0.009121       1.600617      -0.039289       1.259691           0.000001
          179              H      -9.636206      12.029305      13.710072       0.105218       1.296459 0.91694512E+01  0.92617767E+02                                 1.916057                            1.733495      -1.140641       2.326447                    0.996011       3.636337      10.137328       0.493426       1.228947      -0.720195       0.038138      -0.001079       0.023552       0.044837      -0.002502       0.006917       0.010602       0.030155       0.052915      -0.026953       0.004402       0.022551              2.043338       3.032199      -0.152819       0.324901       1.535055      -0.018130       1.562761          -0.000001
          180              H     -11.661191      12.915310      14.805677       0.104705       1.442138 0.10634705E+02  0.11029331E+03                                 1.983968                            1.816968      -1.163494       2.314249                    0.996299       3.570126       9.740452       0.507320       1.164127      -0.737829       0.002219       0.009799       0.045262       0.046364      -0.007263       0.011610       0.005920       0.033928       0.046044      -0.027763       0.003445       0.024319              2.056459       1.729279      -0.186339      -0.257223       1.815352       0.560859       2.624745          -0.000002
          181              H       9.667099      12.972675      10.413876       0.119282       1.157790 0.87034744E+01  0.86222363E+02                                 1.747914                            1.662615      -0.945757       2.418910                    0.997802       3.417212       9.240610       0.519107       1.191027      -0.730489      -0.020312       0.018049      -0.005842       0.027794       0.000211       0.005582      -0.003123      -0.014541      -0.013538      -0.010621       0.000363       0.010259              1.802989       1.759941      -0.493919       0.019571       2.252145      -0.035858       1.396880          -0.000000
          182              H      10.806726      12.088840       9.813545       0.112681       1.218111 0.94955801E+01  0.96387782E+02                                 1.818239                            1.745787      -1.045251       2.367762                    0.996195       3.589918       9.909352       0.501318       1.203628      -0.726700       0.011601      -0.007945      -0.021464       0.025659       0.004690      -0.002701      -0.002156       0.007331       0.009561      -0.007603       0.000391       0.007212              1.846028       2.052563      -0.031221      -0.482983       1.553369       0.090979       1.932152          -0.000000
          183              H       8.778661      11.043622       9.530263       0.145247       1.060903 0.83599114E+01  0.82721630E+02                                 1.718968                            1.690592      -0.843453       2.492810                    0.998610       3.346176       9.309805       0.482816       1.282056      -0.710812      -0.008535       0.002063      -0.018817       0.020765       0.004030       0.007384      -0.002382      -0.002578       0.013802      -0.010298       0.001349       0.008949              1.733821       1.550015       0.103181       0.287278       1.617534       0.005975       2.033913           0.000001
          184              H       8.535120      11.069632      11.109886       0.136972       0.881709 0.66617607E+01  0.64063884E+02                                 1.662087                            1.616053      -1.541638       2.154358                    0.991083       3.950688      11.882692       0.433240       1.470121      -0.667779      -0.016615      -0.003004       0.016589       0.023670       0.000488      -0.004078      -0.001937       0.004611      -0.007959      -0.005225      -0.000664       0.005889              1.703273       1.694957       0.064267      -0.328915       1.800881       0.128100       1.613982           0.000001
          185              H       9.703851      10.165218      10.496422       0.139304       0.801930 0.60395180E+01  0.56729897E+02                                 1.571744                            1.550837      -1.372620       2.242349                    0.991690       3.800667      11.334603       0.436651       1.493350      -0.664506       0.009876      -0.023598       0.003870       0.025872      -0.001936       0.001150      -0.003795      -0.011322      -0.004783      -0.005294      -0.003046       0.008340              1.593644       1.649829      -0.117491       0.034000       1.871430       0.021701       1.259674           0.000001
          186              H       1.665104      -6.392459      14.813181       0.105242       1.296702 0.91714881E+01  0.92644617E+02                                 1.916435                            1.733795      -1.140532       2.326515                    0.996013       3.636354      10.138123       0.493331       1.229100      -0.720163      -0.031433      -0.003661      -0.031761       0.044835      -0.011721       0.007345       0.011210       0.035096      -0.004224      -0.026948       0.004431       0.022517              2.043770       1.835150       0.211932       0.603430       1.618322       0.375551       2.677837          -0.000001
          187              H       1.027908      -5.395964      16.978127       0.104680       1.439611 0.10612741E+02  0.11001204E+03                                 1.981608                            1.815009      -1.163584       2.314200                    0.996304       3.569987       9.738688       0.507612       1.164022      -0.737823      -0.042319       0.018558       0.003856       0.046370      -0.012913       0.012795       0.007588       0.033575       0.014504      -0.027773       0.003451       0.024322              2.053913       2.574995      -0.374029      -0.494213       1.655389       0.223909       1.931355          -0.000002
          188              H       5.136108      -7.192854      18.357013       0.119281       1.158923 0.87140453E+01  0.86353869E+02                                 1.749196                            1.663747      -0.945944       2.418811                    0.997800       3.417836       9.243935       0.518870       1.191203      -0.730457       0.003038      -0.005824       0.027007       0.027794       0.004658       0.001277      -0.009200      -0.001880      -0.001034      -0.010610       0.000354       0.010256              1.804365       1.456059       0.100436      -0.199308       1.565244      -0.345471       2.391791          -0.000001
          189              H       5.663025      -7.487477      16.916218       0.112685       1.218300 0.94975569E+01  0.96415106E+02                                 1.818613                            1.746114      -1.045299       2.367737                    0.996192       3.590327       9.911607       0.501197       1.203829      -0.726653       0.017399      -0.012564      -0.014062       0.025658      -0.001846       0.002116       0.004668      -0.005757      -0.014321      -0.007601       0.000377       0.007224              1.846423       1.658985      -0.182237      -0.235125       1.964194       0.441825       1.916090          -0.000000
          190              H       7.063073      -5.998172      17.968674       0.145249       1.061133 0.83621511E+01  0.82748211E+02                                 1.719149                            1.690770      -0.843159       2.492922                    0.998611       3.346070       9.309346       0.482818       1.281983      -0.710831       0.017237      -0.008229       0.008169       0.020774      -0.000482       0.006128      -0.004154       0.005226      -0.019515      -0.010278       0.001347       0.008931              1.734001       2.081257      -0.104132       0.190207       1.645365      -0.131368       1.475382           0.000001
          191              H       5.842260      -4.988698      18.182542       0.136989       0.881661 0.66612801E+01  0.64058131E+02                                 1.662033                            1.616000      -1.541692       2.154350                    0.991084       3.950543      11.882166       0.433245       1.470132      -0.667778      -0.006590       0.019410       0.011832       0.023668       0.000424      -0.000443       0.003199      -0.008690       0.004990      -0.005259      -0.000660       0.005919              1.703217       1.604210       0.071580      -0.296112       1.835832       0.174467       1.669610           0.000001
          192              H       6.379899      -5.290904      16.706101       0.139311       0.801921 0.60393919E+01  0.56728460E+02                                 1.571741                            1.550827      -1.372627       2.242350                    0.991690       3.800624      11.334478       0.436650       1.493360      -0.664504       0.004670       0.013310      -0.021689       0.025872       0.000349      -0.000889      -0.006677      -0.005453       0.002274      -0.005261      -0.003080       0.008340              1.593645       1.437245       0.213800      -0.070493       1.509210      -0.126096       1.834481           0.000001
          193              H       5.494580      12.030381      12.942773       0.105256       1.296440 0.91692527E+01  0.92615302E+02                                 1.916051                            1.733488      -1.140591       2.326480                    0.996012       3.636168      10.136846       0.493422       1.228963      -0.720192      -0.031427       0.029321      -0.012696       0.044817      -0.000491       0.013842      -0.001072       0.013836      -0.068019      -0.026940       0.004409       0.022530              2.043332       1.834770      -0.628339       0.118141       2.737526      -0.270928       1.557700          -0.000002
          194              H       4.857357       9.657258      13.162269       0.104703       1.440047 0.10616336E+02  0.11005589E+03                                 1.981913                            1.815262      -1.163445       2.314280                    0.996305       3.569441       9.736700       0.507612       1.163953      -0.737852      -0.042319      -0.012616      -0.014144       0.046370      -0.004618       0.017580      -0.006610       0.008984      -0.059249      -0.027758       0.003443       0.024315              2.054238       2.575458       0.615157       0.076839       2.056589      -0.007524       1.530667          -0.000002
          195              H       8.965569       9.361586      15.407884       0.119282       1.158815 0.87130504E+01  0.86342558E+02                                 1.749189                            1.663734      -0.945829       2.418873                    0.997802       3.417709       9.243868       0.518827       1.191321      -0.730431       0.003033      -0.020468       0.018549       0.027788      -0.003428      -0.003390      -0.003961       0.007197       0.026191      -0.010611       0.000347       0.010265              1.804359       1.456047       0.122400      -0.186637       1.885964      -0.530656       2.071066          -0.000000
          196              H       9.492499      10.756646      14.942628       0.112666       1.218766 0.95019201E+01  0.96468909E+02                                 1.819005                            1.746466      -1.045023       2.367843                    0.996197       3.590296       9.911484       0.501176       1.203761      -0.726675       0.017399       0.018461       0.003847       0.025658      -0.000899       0.002662       0.006692      -0.002249      -0.003839      -0.007609       0.000376       0.007233              1.846829       1.659344       0.294877       0.040289       2.311317       0.241823       1.569826          -0.000000
          197              H      10.892522       9.100542      14.179081       0.145243       1.061023 0.83611973E+01  0.82737562E+02                                 1.719125                            1.690750      -0.843374       2.492835                    0.998611       3.346135       9.309881       0.482781       1.282099      -0.710805       0.017239      -0.002957       0.011206       0.020773      -0.005052       0.003491       0.001026       0.014219       0.007406      -0.010295       0.001355       0.008940              1.733978       2.081234      -0.112654       0.185278       1.404098       0.007928       1.716602           0.000000
          198              H       9.671696       8.410584      13.411782       0.136990       0.881639 0.66611423E+01  0.64057009E+02                                 1.662067                            1.616034      -1.541626       2.154377                    0.991086       3.950590      11.882650       0.433216       1.470224      -0.667762      -0.006591      -0.019949      -0.010897       0.023667       0.000189      -0.000582       0.002415      -0.010051       0.000920      -0.005261      -0.000652       0.005913              1.703252       1.604257       0.220655      -0.210049       1.862283       0.159213       1.643216           0.000001
          199              H      10.209349       9.840304      12.935269       0.139309       0.801904 0.60393117E+01  0.56727901E+02                                 1.571764                            1.550855      -1.372583       2.242366                    0.991691       3.800683      11.334923       0.436627       1.493434      -0.664491       0.004672       0.012125      -0.022376       0.025875       0.000615      -0.000739      -0.002640       0.001544       0.023265      -0.005285      -0.003071       0.008356              1.593666       1.437278      -0.045856      -0.220407       1.643970      -0.203867       1.699749           0.000001
          200              H       9.510813      -7.056410      15.197768       0.105257       1.296187 0.91671864E+01  0.92590220E+02                                 1.915881                            1.733351      -1.140443       2.326544                    0.996017       3.636096      10.136775       0.493411       1.229047      -0.720172       0.038123      -0.019849       0.012703       0.044818      -0.004730       0.005638      -0.012671      -0.010142      -0.068033      -0.026936       0.004413       0.022522              2.043132       3.031787      -0.204986       0.294743       1.540037      -0.021077       1.557573          -0.000001
          201              H       7.485811      -8.448227      14.978272       0.104706       1.438847 0.10606066E+02  0.10992591E+03                                 1.980886                            1.814416      -1.163581       2.314217                    0.996300       3.569573       9.736913       0.507703       1.163994      -0.737825       0.002217      -0.044089       0.014150       0.046357      -0.006406       0.012111      -0.014349      -0.001193      -0.059264      -0.027760       0.003453       0.024306              2.053127       1.726765       0.315101       0.032667       2.902605      -0.069890       1.530012          -0.000002
          202              H       5.837630      -4.673560      12.732657       0.119288       1.158902 0.87138388E+01  0.86351140E+02                                 1.749161                            1.663716      -0.945786       2.418886                    0.997805       3.417783       9.243695       0.518881       1.191187      -0.730461      -0.020310      -0.003963      -0.018546       0.027788      -0.004924       0.002610       0.004540      -0.001283       0.026184      -0.010617       0.000341       0.010276              1.804327       1.761231       0.230295       0.438072       1.580726       0.352837       2.071024          -0.000000
          203              H       6.977271      -3.711742      13.197914       0.112683       1.218344 0.94979879E+01  0.96420447E+02                                 1.818672                            1.746172      -1.045306       2.367736                    0.996193       3.590158       9.911147       0.501181       1.203853      -0.726650       0.011601       0.022561      -0.003848       0.025659       0.000008      -0.005411      -0.004722       0.002885      -0.003818      -0.007585       0.000369       0.007216              1.846482       2.053139       0.434093      -0.214511       1.916728      -0.118547       1.569579          -0.000000
          204              H       4.949220      -2.943800      13.961461       0.145235       1.061744 0.83683181E+01  0.82824500E+02                                 1.719857                            1.691437      -0.843244       2.492880                    0.998609       3.346474       9.311328       0.482704       1.282050      -0.710822      -0.008543       0.015261      -0.011207       0.020772      -0.008394       0.000213      -0.003609      -0.004702       0.007398      -0.010280       0.001352       0.008929              1.734729       1.550767      -0.300634       0.054332       1.936083      -0.177436       1.717336           0.000000
          205              H       4.705669      -4.324776      14.728759       0.136984       0.881705 0.66616795E+01  0.64062648E+02                                 1.662054                            1.616020      -1.541779       2.154299                    0.991084       3.950611      11.882261       0.433255       1.470080      -0.667787      -0.016612      -0.012867       0.010890       0.023666       0.003305      -0.002450      -0.000225       0.007574       0.000943      -0.005268      -0.000619       0.005887              1.703238       1.694891       0.252734      -0.220115       1.771627       0.144937       1.643196           0.000000
          206              H       5.874414      -3.341295      15.205273       0.139321       0.801906 0.60392949E+01  0.56727695E+02                                 1.571767                            1.550852      -1.372611       2.242358                    0.991691       3.800656      11.334832       0.436628       1.493434      -0.664492       0.009875       0.008449       0.022374       0.025875      -0.000006       0.002263       0.001604      -0.001975       0.023268      -0.005295      -0.003076       0.008371              1.593671       1.649834       0.029300       0.118774       1.431409       0.275759       1.699770           0.000001
          207              H      10.723979       8.995410       6.920697       0.105242       1.296703 0.91714975E+01  0.92644730E+02                                 1.916436                            1.733796      -1.140533       2.326515                    0.996013       3.636355      10.138125       0.493331       1.229099      -0.720164      -0.013730       0.002598      -0.042601       0.044835       0.012372       0.006062      -0.012056      -0.023809       0.042362      -0.026948       0.004431       0.022517              2.043770       1.797808       0.186131       0.573291       1.604746       0.372610       2.728756          -0.000001
          208              H      12.234314      10.751162       7.770542       0.104680       1.439611 0.10612734E+02  0.11001195E+03                                 1.981608                            1.815009      -1.163584       2.314200                    0.996304       3.569986       9.738686       0.507612       1.164023      -0.737823       0.008506       0.036527      -0.027268       0.046370       0.009634       0.013287      -0.012688      -0.016885       0.047216      -0.027773       0.003451       0.024322              2.053913       1.920653       0.589985      -0.204781       2.418832      -0.405773       1.822254          -0.000002
          209              H      12.837841       7.715199      11.295613       0.119281       1.158923 0.87140447E+01  0.86353860E+02                                 1.749196                            1.663747      -0.945944       2.418811                    0.997800       3.417836       9.243934       0.518870       1.191203      -0.730457       0.023784       0.001510       0.014303       0.027794      -0.006520      -0.001686      -0.001551       0.015643       0.000231      -0.010610       0.000354       0.010256              1.804364       2.510145       0.079919       0.219167       1.418979       0.043260       1.483969          -0.000000
          210              H      11.624676       6.805371      10.920406       0.112685       1.218301 0.94975665E+01  0.96415229E+02                                 1.818614                            1.746115      -1.045300       2.367737                    0.996192       3.590328       9.911611       0.501197       1.203829      -0.726653      -0.011359      -0.022731       0.003548       0.025658      -0.001645      -0.000585       0.002096      -0.013662       0.003368      -0.007601       0.000377       0.007224              1.846424       1.628815       0.304457       0.033545       2.312107       0.232240       1.598351          -0.000000
          211              H      11.315277       7.690303      13.019691       0.145249       1.061134 0.83621596E+01  0.82748316E+02                                 1.719150                            1.690771      -0.843160       2.492921                    0.998611       3.346071       9.309350       0.482817       1.281983      -0.710831       0.004804      -0.012624       0.015783       0.020774      -0.006046      -0.001043      -0.005382      -0.001749       0.017744      -0.010278       0.001347       0.008931              1.734002       1.545341      -0.128810      -0.042824       1.694904      -0.314674       1.961762           0.000001
          212              H      11.420970       9.168762      12.421235       0.136989       0.881661 0.66612847E+01  0.64058188E+02                                 1.662034                            1.616000      -1.541692       2.154350                    0.991084       3.950544      11.882170       0.433245       1.470132      -0.667778       0.002708       0.022697       0.006138       0.023668       0.000129       0.001184       0.004908      -0.003528      -0.005943      -0.005259      -0.000659       0.005919              1.703218       1.748654       0.157885      -0.187317       1.878803       0.191354       1.482196           0.000001
          213              H      10.178701       8.237272      12.034772       0.139310       0.801921 0.60393890E+01  0.56728428E+02                                 1.571742                            1.550827      -1.372627       2.242350                    0.991690       3.800625      11.334482       0.436650       1.493361      -0.664504      -0.025540       0.002629      -0.003188       0.025872      -0.004458       0.000223      -0.001279       0.008657      -0.012523      -0.005261      -0.003080       0.008340              1.593646       1.920693       0.018756       0.014263       1.310866       0.127980       1.549378           0.000001
          214              H      12.565128       7.693453       2.459483       0.105218       1.296458 0.91694445E+01  0.92617684E+02                                 1.916056                            1.733494      -1.140640       2.326447                    0.996011       3.636337      10.137328       0.493426       1.228947      -0.720195       0.007026      -0.012079       0.042604       0.044837       0.017110       0.013412      -0.001673       0.002982       0.042358      -0.026953       0.004402       0.022551              2.043338       1.508949       0.084083      -0.160180       1.892969      -0.664495       2.728094          -0.000001
          215              H      13.717019       9.702640       1.609639       0.104705       1.442141 0.10634725E+02  0.11029357E+03                                 1.983970                            1.816970      -1.163494       2.314249                    0.996299       3.570128       9.740459       0.507320       1.164127      -0.737829       0.031598       0.020186       0.027271       0.046364       0.012796       0.016389      -0.008281       0.001002       0.047224      -0.027763       0.003445       0.024319              2.056461       1.995102       0.616660       0.314898       2.349926       0.328945       1.824354          -0.000002
          216              H       2.994710      -1.571455      16.844928       0.119282       1.157790 0.87034722E+01  0.86222337E+02                                 1.747913                            1.662614      -0.945758       2.418910                    0.997802       3.417213       9.240613       0.519107       1.191027      -0.730489      -0.006508       0.022930      -0.014296       0.027794      -0.009992       0.000915       0.002124      -0.003954       0.000236      -0.010621       0.000363       0.010259              1.802989       1.489002      -0.280421       0.032223       2.436976      -0.220786       1.482988          -0.000000
          217              H       2.541304      -3.018505      17.220135       0.112681       1.218112 0.94955869E+01  0.96387873E+02                                 1.818241                            1.745788      -1.045252       2.367762                    0.996195       3.589919       9.909358       0.501318       1.203629      -0.726700      -0.017646      -0.018286      -0.003553       0.025659       0.003008      -0.002154      -0.000128       0.012703       0.003368      -0.007603       0.000391       0.007212              1.846030       2.044416       0.451351      -0.207703       1.895615      -0.108977       1.598058          -0.000000
          218              H       3.478731      -3.015275      15.120851       0.145247       1.060902 0.83599071E+01  0.82721574E+02                                 1.718967                            1.690591      -0.843453       2.492810                    0.998610       3.346175       9.309800       0.482816       1.282056      -0.710812      -0.013492       0.000311      -0.015781       0.020765      -0.004156       0.004746       0.002805       0.008963       0.017742      -0.010298       0.001349       0.008949              1.733820       1.759073      -0.053164       0.282361       1.480851       0.145241       1.961535           0.000001
          219              H       4.837415      -2.422801      15.719306       0.136972       0.881709 0.66617572E+01  0.64063856E+02                                 1.662088                            1.616053      -1.541639       2.154358                    0.991083       3.950690      11.882707       0.433239       1.470124      -0.667779       0.020499       0.010117      -0.006139       0.023670       0.001210      -0.004212      -0.002719       0.002581      -0.005946      -0.005225      -0.000664       0.005889              1.703274       1.765136       0.163711      -0.242853       1.862426       0.112824       1.482261           0.000001
          220              H       4.373286      -3.904511      16.105770       0.139304       0.801930 0.60395160E+01  0.56729874E+02                                 1.571744                            1.550837      -1.372620       2.242349                    0.991690       3.800666      11.334600       0.436651       1.493350      -0.664506       0.010992      -0.023204       0.003187       0.025872      -0.006189       0.001301       0.000244      -0.001135      -0.012517      -0.005294      -0.003046       0.008340              1.593644       1.366830      -0.177030      -0.115906       1.864704      -0.056109       1.549399           0.000001
          221              H      13.153354      16.024838       1.870408       0.105242       1.296703 0.91714972E+01  0.92644731E+02                                 1.916436                            1.733796      -1.140533       2.326515                    0.996013       3.636355      10.138127       0.493331       1.229100      -0.720163      -0.031433      -0.025675      -0.019050       0.044835       0.012222      -0.006478       0.012289       0.033227      -0.009832      -0.026948       0.004431       0.022517              2.043771       1.835150       0.416625       0.485250       2.087736       0.646561       2.208427          -0.000001
          222              H      12.516158      17.401507       3.815857       0.104680       1.439611 0.10612734E+02  0.11001196E+03                                 1.981608                            1.815009      -1.163584       2.314200                    0.996304       3.569986       9.738687       0.507612       1.164023      -0.737823      -0.042319      -0.005940       0.018000       0.046370       0.017537      -0.004786       0.014203       0.022116      -0.019872      -0.027773       0.003451       0.024322              2.053913       2.574996      -0.240992      -0.571023       1.668457       0.231454       1.918287          -0.000002
          223              H      -6.352142      19.494094       2.949129       0.119281       1.158920 0.87140177E+01  0.86353530E+02                                 1.749194                            1.663745      -0.945943       2.418811                    0.997800       3.417831       9.243919       0.518870       1.191204      -0.730457       0.003038       0.026301       0.008459       0.027794      -0.001223       0.004672      -0.005231      -0.008755      -0.021657      -0.010610       0.000354       0.010256              1.804362       1.456058      -0.222823      -0.012672       2.484340       0.185159       1.472689          -0.000000
          224              H      -5.825225      18.393631       1.973590       0.112685       1.218301 0.94975670E+01  0.96415234E+02                                 1.818614                            1.746115      -1.045301       2.367736                    0.996192       3.590328       9.911611       0.501197       1.203829      -0.726653       0.017399      -0.005896      -0.017912       0.025658       0.002756      -0.000541      -0.002013       0.005815       0.020395      -0.007601       0.000377       0.007224              1.846424       1.658986      -0.112508      -0.275384       1.545489       0.200091       2.334797          -0.000000
          225              H      -4.425177      18.560449       3.789593       0.145249       1.061130 0.83621193E+01  0.82747849E+02                                 1.719149                            1.690770      -0.843150       2.492926                    0.998612       3.346066       9.309344       0.482816       1.281988      -0.710831       0.017237       0.011189      -0.003042       0.020774       0.005548       0.002647      -0.005171       0.006987      -0.014233      -0.010278       0.001347       0.008931              1.734001       2.081257       0.216789       0.004920       1.631643      -0.139290       1.489103           0.000001
          226              H      -5.645990      18.240937       4.770760       0.136989       0.881661 0.66612798E+01  0.64058121E+02                                 1.662033                            1.615999      -1.541690       2.154351                    0.991084       3.950541      11.882155       0.433245       1.470131      -0.667778      -0.006590       0.000542       0.022726       0.023668      -0.000596       0.000146       0.000798      -0.004532       0.017463      -0.005259      -0.000659       0.005919              1.703216       1.604210      -0.292231      -0.086063       1.560072       0.015261       1.945368           0.000001
          227              H      -5.108351      17.113395       3.770833       0.139311       0.801921 0.60393871E+01  0.56728407E+02                                 1.571741                            1.550827      -1.372626       2.242350                    0.991690       3.800623      11.334477       0.436650       1.493361      -0.664504       0.004670      -0.025438       0.000683       0.025872      -0.000944      -0.000143      -0.004027      -0.010044      -0.011497      -0.005261      -0.003080       0.008340              1.593645       1.437245      -0.167947       0.149912       1.862366       0.077794       1.481324           0.000001
          228              H       1.852044       5.858780      17.272664       0.105218       1.296459 0.91694554E+01  0.92617815E+02                                 1.916056                            1.733495      -1.140641       2.326447                    0.996011       3.636338      10.137329       0.493426       1.228946      -0.720195       0.038138       0.020936       0.010841       0.044837       0.007242       0.001292       0.023286       0.008185      -0.012996      -0.026953       0.004402       0.022551              2.043338       3.032198       0.357782       0.030102       1.571535       0.002931       1.526281          -0.000001
          229              H      -0.172941       6.364612      18.587766       0.104705       1.442138 0.10634699E+02  0.11029323E+03                                 1.983968                            1.816968      -1.163494       2.314249                    0.996300       3.570125       9.740447       0.507320       1.164127      -0.737829       0.002219       0.034299       0.031117       0.046364       0.013686      -0.000485       0.020274       0.009065      -0.028546      -0.027763       0.003445       0.024319              2.056458       1.729278      -0.129594      -0.289985       1.936690       0.630912       2.503405          -0.000002
          230              H      -1.821151       2.532499      16.441580       0.119282       1.157790 0.87034706E+01  0.86222317E+02                                 1.747913                            1.662614      -0.945757       2.418910                    0.997802       3.417212       9.240610       0.519107       1.191027      -0.730489      -0.020312      -0.014084       0.012710       0.027794       0.004729       0.002974      -0.007641      -0.006716       0.009937      -0.010621       0.000363       0.010259              1.802988       1.759941       0.263904      -0.417963       1.641742      -0.388266       2.007283          -0.000000
          231              H      -0.681524       2.454504      15.375992       0.112681       1.218114 0.94956055E+01  0.96388108E+02                                 1.818242                            1.745790      -1.045254       2.367761                    0.996195       3.589921       9.909365       0.501317       1.203629      -0.726700       0.011600      -0.014615      -0.017613       0.025659      -0.004684       0.002711       0.002579      -0.000871      -0.015044      -0.007603       0.000391       0.007212              1.846031       2.052567      -0.402669      -0.268526       1.758673       0.209508       1.726853          -0.000000
          232              H      -2.709589       2.731774      14.329164       0.145247       1.060903 0.83599181E+01  0.82721706E+02                                 1.718968                            1.690592      -0.843454       2.492810                    0.998610       3.346176       9.309803       0.482816       1.282056      -0.710812      -0.008535      -0.017328      -0.007622       0.020765       0.004380       0.007182       0.001239      -0.008850      -0.005014      -0.010298       0.001349       0.008949              1.733821       1.550015       0.197202       0.232995       1.924647       0.183283       1.726800           0.000000
          233              H      -2.953130       4.086769      15.141487       0.136972       0.881708 0.66617518E+01  0.64063781E+02                                 1.662086                            1.616052      -1.541638       2.154358                    0.991083       3.950687      11.882690       0.433240       1.470122      -0.667779      -0.016615       0.015868       0.005692       0.023670      -0.003775      -0.001616      -0.001693       0.004189      -0.009225      -0.005225      -0.000664       0.005889              1.703273       1.694957      -0.316983      -0.108798       1.549768      -0.016876       1.865093           0.000001
          234              H      -1.784399       4.007691      14.051510       0.139304       0.801930 0.60395182E+01  0.56729898E+02                                 1.571744                            1.550837      -1.372619       2.242349                    0.991690       3.800666      11.334599       0.436651       1.493349      -0.664506       0.009876       0.015150      -0.018502       0.025872       0.001964      -0.001102      -0.005385      -0.008569       0.003476      -0.005294      -0.003046       0.008340              1.593645       1.649829       0.088189      -0.084751       1.393814      -0.254044       1.737290           0.000001
          235              H      -4.593671      12.327105       7.509773       0.105256       1.296440 0.91692575E+01  0.92615373E+02                                 1.916053                            1.733489      -1.140594       2.326478                    0.996012       3.636168      10.136851       0.493421       1.228965      -0.720192      -0.013712      -0.038181       0.019045       0.044817      -0.000927      -0.013731       0.002036      -0.041221      -0.009849      -0.026940       0.004409       0.022531              2.043334       1.797450       0.403283      -0.447683       2.124599      -0.672795       2.207954          -0.000001
          236              H      -3.083362      12.185198       5.564323       0.104703       1.440048 0.10616338E+02  0.11005592E+03                                 1.981914                            1.815263      -1.163446       2.314280                    0.996305       3.569441       9.736703       0.507612       1.163953      -0.737852       0.008505      -0.041879      -0.017998       0.046370       0.006690      -0.014973      -0.000213      -0.039238      -0.019872      -0.027758       0.003443       0.024315              2.054240       1.920909      -0.472446      -0.408638       2.323212       0.461336       1.918598          -0.000002
          237              H      -2.479823      16.755990       6.431052       0.119282       1.158815 0.87130526E+01  0.86342585E+02                                 1.749189                            1.663734      -0.945829       2.418873                    0.997802       3.417709       9.243868       0.518827       1.191321      -0.730431       0.023782       0.011626      -0.008452       0.027788       0.001801       0.006502      -0.002647       0.008345      -0.021661      -0.010611       0.000347       0.010265              1.804359       2.510153       0.149847      -0.178823       1.430243      -0.049768       1.472681          -0.000000
          238              H      -3.692975      16.885974       7.406591       0.112666       1.218767 0.95019296E+01  0.96469025E+02                                 1.819005                            1.746467      -1.045024       2.367843                    0.996197       3.590297       9.911486       0.501176       1.203760      -0.726675      -0.011361       0.014438       0.017911       0.025658       0.000311       0.001728       0.001197      -0.007997       0.020397      -0.007609       0.000376       0.007233              1.846829       1.629127      -0.123228      -0.280546       1.575987       0.193042       2.335372          -0.000000
          239              H      -4.002399      18.261524       5.590588       0.145243       1.061023 0.83611922E+01  0.82737493E+02                                 1.719124                            1.690749      -0.843374       2.492835                    0.998611       3.346135       9.309878       0.482781       1.282098      -0.710806       0.004797       0.019981       0.003042       0.020773       0.002117       0.005774      -0.000748      -0.012418      -0.014257      -0.010295       0.001355       0.008940              1.733977       1.545313       0.027309       0.132957       2.167531       0.041784       1.489086           0.000001
          240              H      -3.896718      17.004008       4.609421       0.136990       0.881639 0.66611437E+01  0.64057025E+02                                 1.662067                            1.616034      -1.541626       2.154377                    0.991086       3.950591      11.882652       0.433216       1.470224      -0.667762       0.002704      -0.006035      -0.022725       0.023667       0.000960      -0.000683      -0.000376       0.004279       0.017467      -0.005261      -0.000652       0.005913              1.703252       1.748685      -0.241172      -0.043067       1.415672       0.076066       1.945399           0.000001
          241              H      -5.138974      17.135075       5.609348       0.139309       0.801905 0.60393154E+01  0.56727941E+02                                 1.571764                            1.550855      -1.372584       2.242365                    0.991691       3.800683      11.334921       0.436627       1.493433      -0.664492      -0.025543      -0.004076      -0.000687       0.025875       0.002420       0.003765       0.001505       0.009004      -0.011504      -0.005285      -0.003071       0.008356              1.593666       1.920690       0.002959      -0.023365       1.378945      -0.167269       1.481363           0.000001
          242              H      -2.752477       9.114591      10.867877       0.105257       1.296187 0.91671927E+01  0.92590305E+02                                 1.915882                            1.733352      -1.140443       2.326544                    0.996017       3.636097      10.136781       0.493410       1.229048      -0.720172       0.007022       0.042918      -0.010839       0.044818       0.003059      -0.021505      -0.008958      -0.015489      -0.013006      -0.026936       0.004413       0.022522              2.043134       1.508844      -0.180688       0.007274       3.094389      -0.029412       1.526168          -0.000001
          243              H      -1.600604       7.373998       9.552776       0.104706       1.438847 0.10606071E+02  0.10992598E+03                                 1.980888                            1.814417      -1.163581       2.314217                    0.996300       3.569574       9.736919       0.507703       1.163994      -0.737825       0.031598       0.013523      -0.031108       0.046357       0.007804      -0.019274      -0.006276      -0.024251      -0.028530      -0.027760       0.003453       0.024306              2.053129       1.991930      -0.035510      -0.689708       1.668513       0.062920       2.498944          -0.000002
          244              H      -4.664134       4.542732      11.698961       0.119289       1.158902 0.87138339E+01  0.86351080E+02                                 1.749161                            1.663715      -0.945786       2.418886                    0.997805       3.417782       9.243692       0.518881       1.191187      -0.730461      -0.006505      -0.023841      -0.012705       0.027788       0.005775       0.008209      -0.000237      -0.000733       0.009964      -0.010617       0.000341       0.010276              1.804326       1.489957       0.168328       0.227005       1.914164       0.524117       2.008858          -0.000000
          245              H      -5.117526       5.591206      12.764550       0.112684       1.218343 0.94979808E+01  0.96420354E+02                                 1.818671                            1.746171      -1.045306       2.367737                    0.996193       3.590157       9.911142       0.501182       1.203853      -0.726650      -0.017644       0.006066       0.017614       0.025659      -0.003380      -0.001517      -0.003398       0.006560      -0.015036      -0.007585       0.000369       0.007216              1.846481       2.044887      -0.405732      -0.287167       1.767276       0.183454       1.727279          -0.000000
          246              H      -4.180085       3.771568      13.811378       0.145235       1.061744 0.83683175E+01  0.82824479E+02                                 1.719855                            1.691436      -0.843243       2.492881                    0.998609       3.346474       9.311322       0.482704       1.282048      -0.710823      -0.013497      -0.013833       0.007613       0.020772       0.006185       0.001237      -0.007160       0.001367      -0.005010      -0.010280       0.001352       0.008928              1.734727       1.759974       0.271333      -0.095219       1.716474      -0.281002       1.727734           0.000000
          247              H      -2.821412       3.993601      12.999054       0.136983       0.881705 0.66616812E+01  0.64062667E+02                                 1.662055                            1.616020      -1.541779       2.154299                    0.991084       3.950612      11.882263       0.433255       1.470080      -0.667787       0.020494      -0.010374      -0.005698       0.023666      -0.004251       0.001087       0.002121       0.001489      -0.009223      -0.005268      -0.000619       0.005887              1.703238       1.765148      -0.292152      -0.020377       1.479529       0.108215       1.865038           0.000001
          248              H      -3.285526       5.069153      14.089031       0.139321       0.801907 0.60392980E+01  0.56727727E+02                                 1.571767                            1.550852      -1.372611       2.242358                    0.991691       3.800656      11.334829       0.436628       1.493433      -0.664492       0.010994       0.014361       0.018504       0.025875       0.004221       0.004727       0.002866       0.004199       0.003480      -0.005295      -0.003076       0.008371              1.593670       1.366865      -0.011831       0.211302       1.676838       0.164608       1.737308           0.000001
          249              H      -2.164343       4.438679       3.947180       0.105257       1.296187 0.91671920E+01  0.92590292E+02                                 1.915881                            1.733352      -1.140443       2.326544                    0.996017       3.636097      10.136779       0.493411       1.229047      -0.720172      -0.031421      -0.003662       0.031749       0.044818      -0.011728      -0.007338      -0.011189       0.035104      -0.004222      -0.026936       0.004413       0.022522              2.043133       1.834624       0.211822      -0.603135       1.617902      -0.375354       2.676875          -0.000001
          250              H      -2.801568       5.435133       1.782234       0.104706       1.438845 0.10606054E+02  0.10992576E+03                                 1.980886                            1.814415      -1.163581       2.314217                    0.996300       3.569572       9.736910       0.507703       1.163994      -0.737825      -0.042307       0.018557      -0.003842       0.046357      -0.012909      -0.012773      -0.007569       0.033583       0.014543      -0.027760       0.003453       0.024306              2.053127       2.573906      -0.373794       0.493879       1.654873      -0.223774       1.930601          -0.000002
          251              H       1.306614       3.638217       0.403348       0.119288       1.158903 0.87138445E+01  0.86351214E+02                                 1.749162                            1.663717      -0.945787       2.418885                    0.997805       3.417784       9.243700       0.518880       1.191188      -0.730461       0.003033      -0.005827      -0.027000       0.027788       0.004666      -0.001263       0.009212      -0.001885      -0.001036      -0.010617       0.000341       0.010276              1.804328       1.456034       0.100437       0.199313       1.565217       0.345473       2.391733          -0.000001
          252              H       1.833550       3.343621       1.844143       0.112683       1.218343 0.94979822E+01  0.96420372E+02                                 1.818671                            1.746171      -1.045305       2.367737                    0.996193       3.590158       9.911145       0.501182       1.203853      -0.726650       0.017404      -0.012561       0.014060       0.025659      -0.001843      -0.002104      -0.004653      -0.005758      -0.014330      -0.007585       0.000369       0.007216              1.846481       1.659041      -0.182248       0.235139       1.964250      -0.441848       1.916152          -0.000000
          253              H       3.233583       4.832907       0.791687       0.145235       1.061743 0.83683097E+01  0.82824387E+02                                 1.719855                            1.691436      -0.843243       2.492881                    0.998609       3.346473       9.311320       0.482704       1.282049      -0.710822       0.017236      -0.008222      -0.008173       0.020772      -0.000483      -0.006111       0.004177       0.005239      -0.019514      -0.010280       0.001352       0.008928              1.734727       2.082226      -0.104194      -0.190330       1.646018       0.131448       1.475936           0.000001
          254              H       2.012768       5.842377       0.577819       0.136983       0.881706 0.66616836E+01  0.64062692E+02                                 1.662054                            1.616020      -1.541779       2.154299                    0.991084       3.950612      11.882261       0.433255       1.470080      -0.667787      -0.006594       0.019406      -0.011833       0.023666       0.000428       0.000467      -0.003163      -0.008698       0.004988      -0.005268      -0.000619       0.005887              1.703238       1.604249       0.071542       0.296129       1.835846      -0.174470       1.669619           0.000001
          255              H       2.550427       5.540199       2.054260       0.139321       0.801906 0.60392953E+01  0.56727697E+02                                 1.571767                            1.550852      -1.372611       2.242359                    0.991691       3.800655      11.334827       0.436628       1.493433      -0.664492       0.004674       0.013314       0.021689       0.025875       0.000348       0.000912       0.006706      -0.005450       0.002287      -0.005295      -0.003076       0.008371              1.593670       1.437261       0.213798       0.070486       1.509241       0.126110       1.834508           0.000001
          256              H      17.169611       1.197983       5.050289       0.105256       1.296441 0.91692633E+01  0.92615444E+02                                 1.916053                            1.733489      -1.140595       2.326478                    0.996012       3.636170      10.136857       0.493421       1.228964      -0.720192       0.038120      -0.001067      -0.023544       0.044817      -0.002507      -0.006909      -0.010576       0.030159       0.052893      -0.026940       0.004409       0.022531              2.043335       3.032158      -0.152816      -0.324946       1.535060       0.018141       1.562786          -0.000001
          257              H      15.144611       2.083968       3.954684       0.104703       1.440048 0.10616337E+02  0.11005591E+03                                 1.981914                            1.815262      -1.163445       2.314280                    0.996305       3.569440       9.736698       0.507612       1.163953      -0.737852       0.002212       0.009803      -0.045268       0.046370      -0.007264      -0.011602      -0.005897       0.033926       0.046075      -0.027758       0.003443       0.024315              2.054239       1.727594      -0.186020       0.256790       1.813538      -0.559892       2.621586          -0.000002
          258              H      13.496460       2.141415       8.346485       0.119282       1.158815 0.87130504E+01  0.86342560E+02                                 1.749189                            1.663734      -0.945829       2.418873                    0.997802       3.417708       9.243866       0.518827       1.191322      -0.730430      -0.020309       0.018045       0.005843       0.027788       0.000208      -0.005570       0.003133      -0.014538      -0.013558      -0.010611       0.000347       0.010265              1.804359       1.761264      -0.494558      -0.019591       2.254062       0.035884       1.397752          -0.000001
          259              H      14.636095       1.257591       8.946816       0.112666       1.218766 0.95019164E+01  0.96468859E+02                                 1.819004                            1.746465      -1.045023       2.367843                    0.996197       3.590296       9.911482       0.501176       1.203760      -0.726675       0.011605      -0.007947       0.021459       0.025658       0.004692       0.002718       0.002163       0.007345       0.009557      -0.007609       0.000376       0.007233              1.846828       2.053536      -0.031300       0.483347       1.553945      -0.091085       1.933003          -0.000000
          260              H      12.608034       0.212379       9.230098       0.145243       1.061023 0.83611976E+01  0.82737563E+02                                 1.719125                            1.690750      -0.843374       2.492835                    0.998611       3.346135       9.309880       0.482781       1.282099      -0.710805      -0.008534       0.002071       0.018825       0.020773       0.004029      -0.007371       0.002401      -0.002574       0.013810      -0.010295       0.001355       0.008940              1.733978       1.550140       0.103196      -0.287316       1.617681      -0.005985       2.034112           0.000001
          261              H      12.364472       0.238359       7.650475       0.136990       0.881640 0.66611445E+01  0.64057033E+02                                 1.662067                            1.616034      -1.541626       2.154378                    0.991086       3.950590      11.882648       0.433216       1.470224      -0.667762      -0.016611      -0.003005      -0.016588       0.023667       0.000487       0.004098       0.001968       0.004614      -0.007976      -0.005261      -0.000652       0.005913              1.703252       1.694925       0.064281       0.328914       1.800857      -0.128083       1.613973           0.000001
          262              H      13.533211      -0.666044       8.263939       0.139309       0.801904 0.60393096E+01  0.56727875E+02                                 1.571764                            1.550854      -1.372583       2.242366                    0.991691       3.800682      11.334919       0.436627       1.493434      -0.664491       0.009874      -0.023601      -0.003873       0.025875      -0.001939      -0.001127       0.003821      -0.011324      -0.004783      -0.005285      -0.003071       0.008356              1.593665       1.649827      -0.117477      -0.034002       1.871478      -0.021695       1.259691           0.000001
          263              H       3.065137      11.171382       4.329891       0.105218       1.296458 0.91694452E+01  0.92617691E+02                                 1.916056                            1.733494      -1.140641       2.326447                    0.996011       3.636338      10.137330       0.493426       1.228946      -0.720195      -0.013730       0.035598       0.023552       0.044837      -0.011423       0.007690       0.010056      -0.020309       0.052915      -0.026953       0.004402       0.022551              2.043337       1.797452      -0.589362      -0.125392       2.769800       0.300276       1.562760          -0.000001
          264              H       4.575460       9.557538       5.425496       0.104705       1.442139 0.10634708E+02  0.11029335E+03                                 1.983969                            1.816969      -1.163493       2.314249                    0.996299       3.570126       9.740454       0.507320       1.164128      -0.737829       0.008499       0.005358       0.045262       0.046364      -0.016311       0.001711       0.012919      -0.017259       0.046044      -0.027763       0.003445       0.024319              2.056460       1.922910      -0.117882       0.614524       1.621722      -0.055561       2.624746          -0.000002
          265              H       5.178941       8.022710       1.033696       0.119282       1.157790 0.87034773E+01  0.86222402E+02                                 1.747914                            1.662615      -0.945758       2.418910                    0.997802       3.417213       9.240614       0.519107       1.191028      -0.730489       0.023788      -0.013135      -0.005842       0.027794       0.004734      -0.004805       0.004222       0.011044      -0.013538      -0.010621       0.000363       0.010259              1.802989       2.507902      -0.229479      -0.040330       1.504185       0.006499       1.396880          -0.000000
          266              H       3.965781       8.802553       0.433364       0.112681       1.218113 0.94955913E+01  0.96387920E+02                                 1.818240                            1.745788      -1.045251       2.367763                    0.996195       3.589919       9.909355       0.501318       1.203628      -0.726700      -0.011358       0.008289      -0.021463       0.025659       0.001343      -0.001132      -0.003266      -0.011597       0.009561      -0.007603       0.000391       0.007212              1.846029       1.628458      -0.181163       0.246769       1.977475      -0.425035       1.932154          -0.000000
          267              H       3.656353       6.542071       0.150083       0.145247       1.060902 0.83599106E+01  0.82721613E+02                                 1.718967                            1.690591      -0.843453       2.492810                    0.998610       3.346176       9.309802       0.482816       1.282056      -0.710812       0.004790      -0.007359      -0.018817       0.020765       0.003945      -0.004707       0.006168      -0.003061       0.013802      -0.010298       0.001349       0.008949              1.733820       1.545179       0.101471      -0.090126       1.622368       0.272840       2.033912           0.000001
          268              H       3.762055       6.321128       1.729705       0.136972       0.881709 0.66617568E+01  0.64063845E+02                                 1.662087                            1.616053      -1.541639       2.154357                    0.991083       3.950689      11.882699       0.433240       1.470122      -0.667779       0.002706      -0.016666       0.016589       0.023670      -0.001070      -0.000467      -0.004490      -0.004200      -0.007959      -0.005225      -0.000664       0.005889              1.703273       1.748718       0.083273       0.230412       1.747120      -0.267405       1.613982           0.000001
          269              H       2.519791       7.121551       1.116241       0.139304       0.801930 0.60395115E+01  0.56729822E+02                                 1.571744                            1.550837      -1.372620       2.242349                    0.991690       3.800666      11.334600       0.436651       1.493350      -0.664506      -0.025540       0.001445       0.003870       0.025872       0.002052      -0.003962      -0.000181       0.011241      -0.004783      -0.005294      -0.003046       0.008340              1.593644       1.920655      -0.021741       0.009127       1.600604       0.039289       1.259674           0.000001
          270              H       4.906345      15.685854       5.433001       0.105241       1.296704 0.91715095E+01  0.92644891E+02                                 1.916438                            1.733798      -1.140533       2.326515                    0.996013       3.636357      10.138136       0.493331       1.229101      -0.720163       0.007026      -0.030855      -0.031761       0.044835      -0.020146       0.008120       0.010662      -0.012563      -0.004224      -0.026948       0.004431       0.022517              2.043773       1.509209       0.096695       0.152933       1.944267       0.694104       2.677843          -0.000001
          271              H       6.058247      15.417259       7.597946       0.104680       1.439620 0.10612811E+02  0.11001295E+03                                 1.981617                            1.815016      -1.163584       2.314200                    0.996304       3.569990       9.738707       0.507611       1.164024      -0.737823       0.031603      -0.033713       0.003856       0.046370      -0.020595       0.002889       0.014592      -0.009881       0.014504      -0.027773       0.003451       0.024322              2.053923       1.992665      -0.579921       0.375842       2.237742      -0.391317       1.931363          -0.000002
          272              H      10.653486      -2.970925       8.976833       0.119281       1.158923 0.87140471E+01  0.86353893E+02                                 1.749197                            1.663747      -0.945944       2.418811                    0.997800       3.417835       9.243933       0.518869       1.191204      -0.730457      -0.006504       0.000923       0.027007       0.027794       0.004214      -0.009099      -0.001863      -0.004393      -0.001034      -0.010610       0.000354       0.010256              1.804365       1.489986       0.112431      -0.259279       1.531319      -0.303066       2.391791          -0.000000
          273              H      10.200075      -2.572349       7.536037       0.112685       1.218300 0.94975570E+01  0.96415108E+02                                 1.818613                            1.746114      -1.045299       2.367737                    0.996192       3.590327       9.911607       0.501197       1.203829      -0.726653      -0.017645       0.012216      -0.014062       0.025658       0.000373       0.003696       0.003551       0.006798      -0.014321      -0.007601       0.000377       0.007224              1.846423       2.044825      -0.045824       0.494931       1.578354      -0.074404       1.916090          -0.000000
          274              H      11.137530      -0.755940       8.588493       0.145248       1.061133 0.83621522E+01  0.82748234E+02                                 1.719151                            1.690771      -0.843160       2.492921                    0.998611       3.346071       9.309353       0.482817       1.281985      -0.710831      -0.013504       0.013508       0.008169       0.020774      -0.002017      -0.005959       0.004393      -0.003459      -0.019515      -0.010278       0.001347       0.008931              1.734003       1.759248      -0.217979      -0.187257       1.967377       0.135540       1.475383           0.000001
          275              H      12.496205      -1.570447       8.802361       0.136989       0.881661 0.66612805E+01  0.64058137E+02                                 1.662033                            1.616000      -1.541692       2.154350                    0.991084       3.950543      11.882167       0.433245       1.470132      -0.667778       0.020497       0.000257       0.011832       0.023668       0.003061       0.003164       0.000649       0.006226       0.004990      -0.005259      -0.000660       0.005919              1.703218       1.765107       0.128464       0.263193       1.674936      -0.221022       1.669610           0.000001
          276              H      12.032071      -1.164289       7.325921       0.139310       0.801921 0.60393903E+01  0.56728444E+02                                 1.571742                            1.550827      -1.372627       2.242350                    0.991690       3.800625      11.334483       0.436650       1.493361      -0.664504       0.010992       0.008840      -0.021689       0.025872       0.001985      -0.005999      -0.003064       0.003803       0.002274      -0.005261      -0.003080       0.008340              1.593646       1.366834       0.188907      -0.095387       1.579623      -0.108494       1.834481           0.000001
          277              H       1.977639       7.056696      15.197768       0.105256       1.296441 0.91692609E+01  0.92615413E+02                                 1.916053                            1.733489      -1.140595       2.326478                    0.996012       3.636170      10.136856       0.493421       1.228964      -0.720192      -0.038120       0.019856       0.012696       0.044817      -0.004730      -0.005625       0.012693      -0.010145      -0.068019      -0.026940       0.004409       0.022531              2.043334       3.032158      -0.205006      -0.294813       1.540144       0.021076       1.557701          -0.000001
          278              H       4.002639       8.448509      14.978272       0.104703       1.440048 0.10616342E+02  0.11005596E+03                                 1.981914                            1.815262      -1.163446       2.314280                    0.996305       3.569441       9.736700       0.507612       1.163952      -0.737852      -0.002212       0.044104       0.014144       0.046370      -0.006415      -0.012092       0.014372      -0.001182      -0.059248      -0.027758       0.003443       0.024315              2.054239       1.727594       0.315396      -0.032706       2.904456       0.069936       1.530668          -0.000002
          279              H       5.650790       4.673800      12.732657       0.119282       1.158814 0.87130495E+01  0.86342547E+02                                 1.749189                            1.663734      -0.945829       2.418873                    0.997802       3.417708       9.243865       0.518827       1.191321      -0.730431       0.020309       0.003963      -0.018549       0.027788      -0.004928      -0.002604      -0.004516      -0.001288       0.026191      -0.010611       0.000347       0.010265              1.804359       1.761264       0.230309      -0.438097       1.580746      -0.352846       2.071067          -0.000001
          280              H       4.511155       3.711990      13.197914       0.112666       1.218766 0.95019215E+01  0.96468925E+02                                 1.819005                            1.746466      -1.045023       2.367843                    0.996197       3.590296       9.911483       0.501176       1.203761      -0.726675      -0.011605      -0.022558      -0.003847       0.025658       0.000008       0.005422       0.004741       0.002880      -0.003839      -0.007609       0.000376       0.007233              1.846828       2.053536       0.434243       0.214564       1.917124       0.118592       1.569826          -0.000000
          281              H       6.539216       2.944063      13.961461       0.145243       1.061022 0.83611899E+01  0.82737465E+02                                 1.719124                            1.690749      -0.843373       2.492835                    0.998611       3.346134       9.309875       0.482781       1.282099      -0.710806       0.008534      -0.015268      -0.011206       0.020773      -0.008398      -0.000196       0.003633      -0.004708       0.007406      -0.010295       0.001355       0.008940              1.733977       1.550139      -0.300421      -0.054284       1.935190       0.177325       1.716601           0.000001
          282              H       6.782778       4.325053      14.728759       0.136990       0.881640 0.66611458E+01  0.64057049E+02                                 1.662067                            1.616034      -1.541626       2.154377                    0.991086       3.950591      11.882652       0.433216       1.470224      -0.667762       0.016611       0.012864       0.010897       0.023667       0.003306       0.002471       0.000257       0.007580       0.000920      -0.005261      -0.000652       0.005913              1.703252       1.694926       0.252711       0.220123       1.771615      -0.144966       1.643215           0.000001
          283              H       5.614039       3.341581      15.205273       0.139309       0.801904 0.60393084E+01  0.56727862E+02                                 1.571763                            1.550854      -1.372583       2.242366                    0.991691       3.800682      11.334919       0.436627       1.493434      -0.664491      -0.009874      -0.008446       0.022376       0.025875      -0.000007      -0.002243      -0.001576      -0.001975       0.023264      -0.005285      -0.003071       0.008356              1.593665       1.649827       0.029291      -0.118740       1.431421      -0.275757       1.699748           0.000001
          284              H      -1.664907       9.632344      12.942773       0.105257       1.296188 0.91671994E+01  0.92590383E+02                                 1.915882                            1.733353      -1.140443       2.326544                    0.996017       3.636098      10.136782       0.493411       1.229047      -0.720172       0.031421      -0.029326      -0.012703       0.044818      -0.000492      -0.013826       0.001091       0.013834      -0.068033      -0.026936       0.004413       0.022522              2.043134       1.834624      -0.628242      -0.118119       2.737203       0.270862       1.557575          -0.000001
          285              H      -1.027682      12.005471      13.162269       0.104706       1.438847 0.10606074E+02  0.10992603E+03                                 1.980889                            1.814418      -1.163581       2.314216                    0.996300       3.569574       9.736923       0.507702       1.163995      -0.737825       0.042307       0.012606      -0.014150       0.046357      -0.004608      -0.017566       0.006635       0.008981      -0.059264      -0.027760       0.003453       0.024306              2.053130       2.573911       0.614609      -0.076783       2.055466       0.007502       1.530013          -0.000002
          286              H      -5.135864      12.301185      15.407884       0.119288       1.158902 0.87138336E+01  0.86351074E+02                                 1.749161                            1.663715      -0.945786       2.418886                    0.997805       3.417782       9.243691       0.518881       1.191187      -0.730461      -0.003033       0.020469       0.018546       0.027788      -0.003427       0.003410       0.003974       0.007188       0.026184      -0.010617       0.000341       0.010276              1.804326       1.456033       0.122393       0.186636       1.885924       0.530629       2.071022          -0.000001
          287              H      -5.662800      10.906117      14.942628       0.112683       1.218343 0.94979735E+01  0.96420259E+02                                 1.818670                            1.746170      -1.045305       2.367737                    0.996193       3.590157       9.911140       0.501182       1.203853      -0.726650      -0.017404      -0.018457       0.003848       0.025659      -0.000900      -0.002648      -0.006676      -0.002255      -0.003818      -0.007585       0.000369       0.007216              1.846480       1.659041       0.294760      -0.040264       2.310822      -0.241758       1.569578          -0.000000
          288              H      -7.062833      12.562206      14.179081       0.145235       1.061743 0.83683111E+01  0.82824408E+02                                 1.719855                            1.691436      -0.843243       2.492881                    0.998609       3.346473       9.311322       0.482704       1.282049      -0.710822      -0.017236       0.002967       0.011207       0.020772      -0.005051      -0.003473      -0.001002       0.014209       0.007398      -0.010280       0.001352       0.008928              1.734728       2.082228      -0.112736      -0.185399       1.404620      -0.007920       1.717335           0.000001
          289              H      -5.842018      13.252149      13.411782       0.136983       0.881706 0.66616854E+01  0.64062715E+02                                 1.662055                            1.616021      -1.541779       2.154299                    0.991084       3.950612      11.882262       0.433255       1.470080      -0.667787       0.006594       0.019951      -0.010889       0.023666       0.000191       0.000604      -0.002385      -0.010046       0.000943      -0.005268      -0.000619       0.005887              1.703239       1.604249       0.220687       0.210020       1.862269      -0.159216       1.643198           0.000001
          290              H      -6.379676      11.822421      12.935269       0.139321       0.801907 0.60392985E+01  0.56727734E+02                                 1.571767                            1.550852      -1.372611       2.242358                    0.991691       3.800657      11.334833       0.436628       1.493433      -0.664492      -0.004674      -0.012126      -0.022374       0.025875       0.000616       0.000758       0.002668       0.001544       0.023268      -0.005295      -0.003076       0.008371              1.593671       1.437261      -0.045854       0.220397       1.643981       0.203900       1.699770           0.000001
          291              H      14.240905      13.969074       2.459483       0.105242       1.296703 0.91714986E+01  0.92644749E+02                                 1.916436                            1.733796      -1.140533       2.326515                    0.996013       3.636355      10.138127       0.493331       1.229100      -0.720163      -0.007026       0.012078       0.042601       0.044835       0.017105      -0.013387       0.001697       0.002965       0.042362      -0.026948       0.004431       0.022517              2.043771       1.509208       0.084097       0.160206       1.893348       0.664706       2.728757          -0.000001
          292              H      13.089003      11.959871       1.609639       0.104680       1.439615 0.10612773E+02  0.11001247E+03                                 1.981614                            1.815014      -1.163583       2.314201                    0.996304       3.569983       9.738685       0.507611       1.164025      -0.737823      -0.031603      -0.020195       0.027268       0.046370       0.012799      -0.016392       0.008297       0.001022       0.047216      -0.027773       0.003451       0.024322              2.053920       1.992662       0.615445      -0.314309       2.346838      -0.328328       1.822260          -0.000002
          293              H       8.493764       1.571771      16.844928       0.119281       1.158921 0.87140255E+01  0.86353619E+02                                 1.749194                            1.663745      -0.945944       2.418811                    0.997800       3.417831       9.243917       0.518870       1.191204      -0.730457       0.006504      -0.022927      -0.014303       0.027794      -0.009987      -0.000900      -0.002106      -0.003971       0.000232      -0.010610       0.000354       0.010256              1.804362       1.489984      -0.280757      -0.032269       2.439136       0.221053       1.483968          -0.000000
          294              H       8.947175       3.018829      17.220135       0.112685       1.218301 0.94975651E+01  0.96415209E+02                                 1.818614                            1.746115      -1.045302       2.367736                    0.996192       3.590328       9.911610       0.501197       1.203828      -0.726653       0.017645       0.018286      -0.003548       0.025658       0.003014       0.002171       0.000147       0.012695       0.003368      -0.007601       0.000377       0.007224              1.846424       2.044825       0.451537       0.207777       1.896095       0.109039       1.598351          -0.000000
          295              H       8.009720       3.015560      15.120851       0.145249       1.061129 0.83621090E+01  0.82747727E+02                                 1.719148                            1.690769      -0.843149       2.492926                    0.998612       3.346064       9.309339       0.482816       1.281988      -0.710830       0.013504      -0.000321      -0.015783       0.020774      -0.004153      -0.004726      -0.002778       0.008960       0.017744      -0.010278       0.001347       0.008931              1.734001       1.759246      -0.053183      -0.282402       1.480996      -0.145265       1.961760           0.000001
          296              H       6.651045       2.423096      15.719306       0.136989       0.881661 0.66612774E+01  0.64058096E+02                                 1.662033                            1.615999      -1.541690       2.154351                    0.991084       3.950540      11.882154       0.433245       1.470131      -0.667778      -0.020496      -0.010119      -0.006138       0.023668       0.001209       0.004232       0.002753       0.002582      -0.005943      -0.005259      -0.000659       0.005919              1.703217       1.765106       0.163702       0.242848       1.862350      -0.112820       1.482195           0.000001
          297              H       7.115179       3.904814      16.105770       0.139310       0.801921 0.60393854E+01  0.56728389E+02                                 1.571741                            1.550827      -1.372626       2.242350                    0.991690       3.800624      11.334481       0.436650       1.493362      -0.664504      -0.010992       0.023203       0.003188       0.025872      -0.006188      -0.001281      -0.000216      -0.001129      -0.012523      -0.005261      -0.003080       0.008340              1.593646       1.366834      -0.177060       0.115906       1.864725       0.056107       1.549378           0.000001
          298              H      -6.894387      12.667201       6.920697       0.105218       1.296458 0.91694464E+01  0.92617703E+02                                 1.916056                            1.733494      -1.140640       2.326447                    0.996011       3.636336      10.137323       0.493426       1.228946      -0.720195       0.013730      -0.002598      -0.042604       0.044837       0.012371      -0.006048       0.012087      -0.023828       0.042358      -0.026953       0.004402       0.022551              2.043337       1.797452       0.186083      -0.573100       1.604466      -0.372515       2.728094          -0.000001
          299              H      -8.404710      10.911465       7.770542       0.104705       1.442137 0.10634693E+02  0.11029315E+03                                 1.983967                            1.816967      -1.163494       2.314249                    0.996299       3.570125       9.740448       0.507320       1.164127      -0.737829      -0.008499      -0.036519      -0.027271       0.046364       0.009638      -0.013270       0.012692      -0.016865       0.047224      -0.027763       0.003445       0.024319              2.056458       1.922909       0.591136       0.205168       2.422113       0.406535       1.824351          -0.000002
          300              H      -9.008191      13.947495      11.295613       0.119282       1.157790 0.87034772E+01  0.86222403E+02                                 1.747914                            1.662615      -0.945758       2.418910                    0.997802       3.417213       9.240615       0.519107       1.191028      -0.730489      -0.023788      -0.001508       0.014296       0.027794      -0.006529       0.001697       0.001571       0.015636       0.000235      -0.010621       0.000363       0.010259              1.802989       2.507903       0.079810      -0.218900       1.418077      -0.043214       1.482988          -0.000001
          301              H      -7.795031      14.857315      10.920406       0.112681       1.218114 0.94956015E+01  0.96388059E+02                                 1.818242                            1.745789      -1.045253       2.367761                    0.996195       3.589921       9.909365       0.501317       1.203629      -0.726700       0.011358       0.022732       0.003553       0.025659      -0.001652       0.000597      -0.002074      -0.013661       0.003368      -0.007603       0.000391       0.007212              1.846031       1.628460       0.304290      -0.033511       2.311574      -0.232150       1.598059          -0.000000
          302              H      -7.485603      13.972423      13.019691       0.145247       1.060904 0.83599282E+01  0.82721828E+02                                 1.718969                            1.690593      -0.843453       2.492810                    0.998610       3.346176       9.309803       0.482816       1.282056      -0.710812      -0.004790       0.012617       0.015781       0.020765      -0.006049       0.001062       0.005409      -0.001747       0.017742      -0.010298       0.001349       0.008949              1.733822       1.545180      -0.128786       0.042815       1.694747       0.314627       1.961538           0.000001
          303              H      -7.591305      12.493953      12.421235       0.136972       0.881709 0.66617562E+01  0.64063834E+02                                 1.662087                            1.616052      -1.541638       2.154358                    0.991083       3.950688      11.882694       0.433240       1.470122      -0.667779      -0.002706      -0.022699       0.006139       0.023670       0.000130      -0.001160      -0.004877      -0.003529      -0.005946      -0.005225      -0.000664       0.005889              1.703273       1.748718       0.157908       0.187321       1.878842      -0.191357       1.482260           0.000001
          304              H      -6.349041      13.425436      12.034772       0.139304       0.801929 0.60395064E+01  0.56729765E+02                                 1.571744                            1.550836      -1.372619       2.242349                    0.991690       3.800665      11.334598       0.436651       1.493351      -0.664506       0.025540      -0.002629      -0.003187       0.025872      -0.004457      -0.000203       0.001308       0.008663      -0.012517      -0.005294      -0.003046       0.008340              1.593644       1.920655       0.018775      -0.014264       1.310878      -0.127980       1.549398           0.000001
          305              H       8.423271       9.335517       7.509773       0.105242       1.296704 0.91715045E+01  0.92644821E+02                                 1.916437                            1.733797      -1.140533       2.326515                    0.996013       3.636355      10.138127       0.493331       1.229100      -0.720163       0.013730       0.038193       0.019050       0.044835      -0.000936       0.013746      -0.002011      -0.041206      -0.009832      -0.026948       0.004431       0.022517              2.043771       1.797809       0.403423       0.447836       2.125078       0.673017       2.208427          -0.000001
          306              H       6.912937       9.477388       5.564323       0.104680       1.439617 0.10612793E+02  0.11001274E+03                                 1.981617                            1.815016      -1.163585       2.314200                    0.996304       3.569985       9.738697       0.507610       1.164026      -0.737822      -0.008506       0.041878      -0.018000       0.046370       0.006690       0.014986       0.000222      -0.039247      -0.019872      -0.027773       0.003451       0.024322              2.053923       1.920661      -0.472338       0.408558       2.322813      -0.461220       1.918295          -0.000002
          307              H       6.309409       4.906612       6.431052       0.119281       1.158922 0.87140411E+01  0.86353818E+02                                 1.749196                            1.663747      -0.945944       2.418811                    0.997800       3.417835       9.243932       0.518869       1.191204      -0.730457      -0.023784      -0.011631      -0.008459       0.027794       0.001800      -0.006489       0.002661       0.008347      -0.021657      -0.010610       0.000354       0.010256              1.804364       2.510144       0.149847       0.178794       1.430258       0.049772       1.472690          -0.000000
          308              H       7.522574       4.776647       7.406591       0.112685       1.218302 0.94975712E+01  0.96415284E+02                                 1.818614                            1.746115      -1.045299       2.367737                    0.996192       3.590328       9.911610       0.501197       1.203828      -0.726653       0.011359      -0.014438       0.017912       0.025658       0.000316      -0.001718      -0.001181      -0.007986       0.020394      -0.007601       0.000377       0.007224              1.846424       1.628815      -0.123175       0.280441       1.575660      -0.192938       2.334797          -0.000000
          309              H       7.831973       3.401062       5.590588       0.145249       1.061134 0.83621571E+01  0.82748288E+02                                 1.719150                            1.690771      -0.843159       2.492921                    0.998611       3.346071       9.309351       0.482817       1.281984      -0.710831      -0.004804      -0.019981       0.003042       0.020774       0.002119      -0.005757       0.000772      -0.012408      -0.014233      -0.010278       0.001347       0.008931              1.734002       1.545341       0.027317      -0.132965       2.167562      -0.041791       1.489104           0.000000
          310              H       7.726280       4.658560       4.609421       0.136989       0.881662 0.66612874E+01  0.64058219E+02                                 1.662034                            1.616001      -1.541693       2.154349                    0.991084       3.950545      11.882173       0.433245       1.470131      -0.667778      -0.002708       0.006032      -0.022726       0.023668       0.000961       0.000704       0.000403       0.004274       0.017463      -0.005259      -0.000659       0.005919              1.703218       1.748654      -0.241163       0.043076       1.415630      -0.076054       1.945370           0.000001
          311              H       8.968549       4.527511       5.609348       0.139310       0.801921 0.60393887E+01  0.56728428E+02                                 1.571742                            1.550827      -1.372627       2.242350                    0.991690       3.800625      11.334484       0.436650       1.493362      -0.664504       0.025540       0.004076      -0.000683       0.025872       0.002422      -0.003749      -0.001477       0.008998      -0.011497      -0.005261      -0.003080       0.008340              1.593646       1.920694       0.002974       0.023375       1.378920       0.167270       1.481325           0.000001
          312              H       6.582122      12.548094      10.867877       0.105218       1.296459 0.91694584E+01  0.92617851E+02                                 1.916057                            1.733495      -1.140641       2.326447                    0.996011       3.636338      10.137329       0.493426       1.228946      -0.720195      -0.007026      -0.042936      -0.010841       0.044837       0.003060       0.021524       0.008980      -0.015469      -0.012996      -0.026953       0.004402       0.022551              2.043339       1.508950      -0.180761      -0.007270       3.094785       0.029357       1.526281          -0.000001
          313              H       5.430231      14.288662       9.552776       0.104705       1.442141 0.10634728E+02  0.11029361E+03                                 1.983971                            1.816971      -1.163494       2.314249                    0.996299       3.570127       9.740459       0.507319       1.164128      -0.737829      -0.031598      -0.013525      -0.031117       0.046364       0.007796       0.019277       0.006301      -0.024254      -0.028546      -0.027763       0.003445       0.024319              2.056462       1.995103      -0.035614       0.691493       1.670872      -0.063099       2.503411          -0.000002
          314              H      16.152540      -4.542512      11.698961       0.119282       1.157791 0.87034803E+01  0.86222436E+02                                 1.747914                            1.662615      -0.945758       2.418910                    0.997802       3.417213       9.240613       0.519107       1.191027      -0.730489       0.006508       0.023845      -0.012710       0.027794       0.005789      -0.008195       0.000257      -0.000720       0.009937      -0.010621       0.000363       0.010259              1.802989       1.489002       0.168114      -0.226741       1.912682      -0.523481       2.007283          -0.000000
          315              H      16.605946      -5.590966      12.764550       0.112681       1.218112 0.94955819E+01  0.96387804E+02                                 1.818239                            1.745787      -1.045252       2.367762                    0.996195       3.589919       9.909355       0.501318       1.203628      -0.726700       0.017646      -0.006065       0.017613       0.025659      -0.003370       0.001528       0.003415       0.006565      -0.015044      -0.007603       0.000391       0.007212              1.846028       2.044415      -0.405548       0.287033       1.766818      -0.183334       1.726852          -0.000000
          316              H      15.668519      -3.771308      13.811378       0.145247       1.060903 0.83599122E+01  0.82721635E+02                                 1.718967                            1.690592      -0.843453       2.492810                    0.998610       3.346176       9.309803       0.482816       1.282056      -0.710812       0.013492       0.013822       0.007622       0.020765       0.006188      -0.001226       0.007184       0.001378      -0.005014      -0.010298       0.001349       0.008949              1.733820       1.759074       0.271115       0.095137       1.715588       0.280763       1.726799           0.000000
          317              H      14.309835      -3.993356      12.999054       0.136972       0.881709 0.66617592E+01  0.64063880E+02                                 1.662088                            1.616054      -1.541638       2.154358                    0.991083       3.950690      11.882707       0.433239       1.470124      -0.667779      -0.020499       0.010375      -0.005692       0.023670      -0.004253      -0.001058      -0.002088       0.001488      -0.009225      -0.005225      -0.000664       0.005889              1.703274       1.765135      -0.292172       0.020355       1.479592      -0.108202       1.865096           0.000000
          318              H      14.773964      -5.068888      14.089031       0.139304       0.801930 0.60395155E+01  0.56729870E+02                                 1.571744                            1.550837      -1.372620       2.242348                    0.991690       3.800667      11.334604       0.436651       1.493350      -0.664506      -0.010992      -0.014361       0.018502       0.025872       0.004221      -0.004709      -0.002834       0.004196       0.003476      -0.005294      -0.003046       0.008340              1.593644       1.366830      -0.011865      -0.211265       1.676814      -0.164585       1.737289           0.000001
          319              H      13.652670       5.637678       1.870408       0.105256       1.296441 0.91692596E+01  0.92615397E+02                                 1.916053                            1.733489      -1.140594       2.326478                    0.996012       3.636170      10.136856       0.493421       1.228964      -0.720192       0.031427       0.025655      -0.019045       0.044817       0.012233       0.006496      -0.012267       0.033226      -0.009849      -0.026940       0.004409       0.022530              2.043334       1.834772       0.416479      -0.485092       2.087276      -0.646344       2.207954          -0.000001
          320              H      14.289893       4.261046       3.815857       0.104703       1.440047 0.10616333E+02  0.11005585E+03                                 1.981913                            1.815262      -1.163446       2.314280                    0.996305       3.569440       9.736699       0.507612       1.163953      -0.737852       0.042319       0.005941       0.017998       0.046370       0.017534       0.004790      -0.014187       0.022109      -0.019872      -0.027758       0.003443       0.024315              2.054239       2.575459      -0.241029       0.571164       1.668659      -0.231490       1.918598          -0.000002
          321              H      10.181681       2.168442       2.949129       0.119282       1.158815 0.87130531E+01  0.86342592E+02                                 1.749189                            1.663735      -0.945829       2.418873                    0.997802       3.417708       9.243866       0.518827       1.191322      -0.730430      -0.003034      -0.026298       0.008452       0.027788      -0.001222      -0.004663       0.005248      -0.008754      -0.021661      -0.010611       0.000347       0.010265              1.804359       1.456047      -0.222832       0.012685       2.484350      -0.185186       1.472681          -0.000001
          322              H       9.654751       3.268887       1.973590       0.112666       1.218766 0.95019145E+01  0.96468833E+02                                 1.819004                            1.746465      -1.045023       2.367843                    0.996197       3.590296       9.911481       0.501176       1.203760      -0.726675      -0.017399       0.005899      -0.017911       0.025658       0.002755       0.000552       0.002028       0.005829       0.020397      -0.007609       0.000376       0.007233              1.846828       1.659343      -0.112544       0.275516       1.545769      -0.200155       2.335371          -0.000000
          323              H       8.254728       3.102103       3.789593       0.145243       1.061023 0.83611979E+01  0.82737566E+02                                 1.719125                            1.690750      -0.843374       2.492835                    0.998611       3.346135       9.309880       0.482781       1.282099      -0.710806      -0.017239      -0.011183      -0.003042       0.020773       0.005549      -0.002630       0.005195       0.006998      -0.014257      -0.010295       0.001355       0.008940              1.733978       2.081234       0.216783      -0.004924       1.631613       0.139281       1.489087           0.000001
          324              H       9.475554       3.421634       4.770760       0.136990       0.881639 0.66611406E+01  0.64056986E+02                                 1.662067                            1.616034      -1.541626       2.154377                    0.991086       3.950590      11.882648       0.433216       1.470224      -0.667762       0.006591      -0.000538       0.022725       0.023667      -0.000598      -0.000127      -0.000769      -0.004535       0.017467      -0.005261      -0.000652       0.005913              1.703251       1.604257      -0.292234       0.086071       1.560099      -0.015249       1.945399           0.000001
          325              H       8.937901       4.549156       3.770833       0.139309       0.801904 0.60393096E+01  0.56727873E+02                                 1.571763                            1.550854      -1.372582       2.242366                    0.991691       3.800682      11.334917       0.436627       1.493433      -0.664492      -0.004672       0.025441       0.000687       0.025875      -0.000948       0.000164       0.004051      -0.010045      -0.011504      -0.005285      -0.003071       0.008356              1.593665       1.437278      -0.167952      -0.149914       1.862356      -0.077784       1.481362           0.000001
          326              H       9.636437      -5.858455      17.272664       0.105257       1.296187 0.91671924E+01  0.92590292E+02                                 1.915881                            1.733352      -1.140443       2.326544                    0.996017       3.636097      10.136777       0.493411       1.229046      -0.720172      -0.038123      -0.020926       0.010839       0.044818       0.007247      -0.001277      -0.023261       0.008201      -0.013006      -0.026936       0.004413       0.022522              2.043133       3.031787       0.357748      -0.030154       1.571443      -0.002946       1.526168          -0.000001
          327              H      11.661439      -6.364262      18.587766       0.104706       1.438847 0.10606069E+02  0.10992597E+03                                 1.980888                            1.814418      -1.163581       2.314217                    0.996300       3.569573       9.736920       0.507702       1.163996      -0.737825      -0.002218      -0.034299       0.031108       0.046357       0.013691       0.000507      -0.020264       0.009052      -0.028530      -0.027760       0.003453       0.024306              2.053130       1.726767      -0.129258       0.289221       1.933677      -0.629292       2.498945          -0.000002
          328              H      13.309620      -2.532189      16.441580       0.119288       1.158903 0.87138462E+01  0.86351227E+02                                 1.749162                            1.663716      -0.945787       2.418885                    0.997805       3.417784       9.243697       0.518881       1.191187      -0.730461       0.020310       0.014080       0.012705       0.027788       0.004722      -0.002960       0.007661      -0.006690       0.009964      -0.010617       0.000341       0.010276              1.804327       1.761231       0.264237       0.418475       1.642891       0.388727       2.008859          -0.000000
          329              H      12.169979      -2.454214      15.375992       0.112683       1.218344 0.94979873E+01  0.96420435E+02                                 1.818672                            1.746171      -1.045306       2.367736                    0.996193       3.590158       9.911145       0.501182       1.203853      -0.726650      -0.011601       0.014613      -0.017614       0.025659      -0.004690      -0.002698      -0.002563      -0.000854      -0.015036      -0.007585       0.000369       0.007216              1.846482       2.053139      -0.402816       0.268683       1.759026      -0.209593       1.727279          -0.000000
          330              H      14.198030      -2.731504      14.329164       0.145235       1.061745 0.83683257E+01  0.82824587E+02                                 1.719857                            1.691438      -0.843244       2.492880                    0.998609       3.346475       9.311329       0.482704       1.282049      -0.710822       0.008543       0.017336      -0.007613       0.020772       0.004381      -0.007163      -0.001221      -0.008838      -0.005010      -0.010280       0.001352       0.008928              1.734729       1.550767       0.197367      -0.233193       1.925684      -0.183440       1.727736           0.000001
          331              H      14.441581      -4.086485      15.141487       0.136983       0.881705 0.66616789E+01  0.64062643E+02                                 1.662055                            1.616020      -1.541779       2.154299                    0.991084       3.950612      11.882265       0.433255       1.470081      -0.667787       0.016612      -0.015864       0.005698       0.023666      -0.003774       0.001638       0.001732       0.004185      -0.009223      -0.005268      -0.000619       0.005887              1.703238       1.694892      -0.316992       0.108818       1.549786       0.016860       1.865038           0.000001
          332              H      13.272836      -4.007427      14.051510       0.139321       0.801907 0.60393039E+01  0.56727795E+02                                 1.571768                            1.550853      -1.372611       2.242358                    0.991691       3.800657      11.334833       0.436628       1.493433      -0.664492      -0.009875      -0.015152      -0.018504       0.025875       0.001963       0.001126       0.005412      -0.008571       0.003480      -0.005295      -0.003076       0.008371              1.593671       1.649834       0.088212       0.084761       1.393870       0.254087       1.737310           0.000001
          333              H      -1.076773       5.976730       5.433001       0.105257       1.296189 0.91672043E+01  0.92590444E+02                                 1.915882                            1.733353      -1.140444       2.326543                    0.996017       3.636099      10.136785       0.493411       1.229047      -0.720172      -0.007022       0.030845      -0.031749       0.044818      -0.020154      -0.008103      -0.010648      -0.012561      -0.004222      -0.026936       0.004413       0.022522              2.043134       1.508845       0.096642      -0.152844       1.943682      -0.693758       2.676876          -0.000001
          334              H      -2.228646       6.245365       7.597946       0.104706       1.438847 0.10606075E+02  0.10992605E+03                                 1.980889                            1.814418      -1.163581       2.314216                    0.996300       3.569574       9.736924       0.507702       1.163996      -0.737825      -0.031598       0.033702       0.003842       0.046357      -0.020594      -0.002878      -0.014566      -0.009894       0.014543      -0.027760       0.003453       0.024306              2.053130       1.991932      -0.579554      -0.375601       2.236856       0.391044       1.930604          -0.000002
          335              H       0.834884       2.971094       8.976833       0.119289       1.158903 0.87138452E+01  0.86351219E+02                                 1.749162                            1.663716      -0.945786       2.418886                    0.997805       3.417783       9.243696       0.518881       1.191187      -0.730461       0.006505      -0.000917       0.027000       0.027788       0.004222       0.009106       0.001880      -0.004400      -0.001036      -0.010617       0.000341       0.010276              1.804328       1.489958       0.112430       0.259278       1.531293       0.303071       2.391732          -0.000001
          336              H       1.288276       2.572491       7.536037       0.112683       1.218343 0.94979788E+01  0.96420335E+02                                 1.818671                            1.746171      -1.045305       2.367737                    0.996193       3.590157       9.911144       0.501181       1.203854      -0.726650       0.017644      -0.012221      -0.014060       0.025659       0.000376      -0.003685      -0.003534       0.006796      -0.014330      -0.007585       0.000369       0.007216              1.846481       2.044888      -0.045832      -0.494958       1.578404       0.074410       1.916152          -0.000000
          337              H       0.350835       0.756101       8.588493       0.145235       1.061746 0.83683347E+01  0.82824699E+02                                 1.719858                            1.691438      -0.843244       2.492880                    0.998609       3.346476       9.311333       0.482704       1.282049      -0.710822       0.013497      -0.013510       0.008173       0.020772      -0.002022       0.005975      -0.004369      -0.003468      -0.019514      -0.010280       0.001352       0.008928              1.734730       1.759976      -0.218127       0.187374       1.968275      -0.135630       1.475938           0.000001
          338              H      -1.007838       1.570613       8.802361       0.136983       0.881705 0.66616794E+01  0.64062649E+02                                 1.662055                            1.616020      -1.541779       2.154299                    0.991084       3.950612      11.882265       0.433255       1.470081      -0.667787      -0.020494      -0.000252       0.011833       0.023666       0.003066      -0.003138      -0.000614       0.006227       0.004988      -0.005268      -0.000619       0.005887              1.703239       1.765148       0.128427      -0.263201       1.674948       0.221038       1.669620           0.000001
          339              H      -0.543724       1.164427       7.325921       0.139321       0.801907 0.60392993E+01  0.56727743E+02                                 1.571767                            1.550853      -1.372611       2.242358                    0.991691       3.800657      11.334834       0.436628       1.493433      -0.664492      -0.010994      -0.008845      -0.021689       0.025875       0.001983       0.006019       0.003095       0.003801       0.002286      -0.005295      -0.003076       0.008371              1.593671       1.366865       0.188909       0.095403       1.579639       0.108492       1.834508           0.000001
          340              H       0.764421      10.491180       4.329891       0.105256       1.296440 0.91692584E+01  0.92615377E+02                                 1.916052                            1.733489      -1.140591       2.326479                    0.996012       3.636169      10.136851       0.493422       1.228964      -0.720192       0.013712      -0.035584       0.023544       0.044817      -0.011428      -0.007668      -0.010039      -0.020306       0.052894      -0.026940       0.004409       0.022531              2.043333       1.797450      -0.589346       0.125417       2.769766      -0.300314       1.562785          -0.000001
          341              H      -0.745888      12.105045       5.425496       0.104703       1.440048 0.10616342E+02  0.11005599E+03                                 1.981915                            1.815264      -1.163446       2.314279                    0.996305       3.569442       9.736709       0.507612       1.163954      -0.737852      -0.008505      -0.005353       0.045268       0.046370      -0.016312      -0.001693      -0.012904      -0.017255       0.046075      -0.027758       0.003443       0.024315              2.054241       1.920910      -0.117674      -0.613469       1.620225       0.055475       2.621588          -0.000002
          342              H      -1.349427      13.639791       1.033696       0.119282       1.158815 0.87130557E+01  0.86342627E+02                                 1.749190                            1.663735      -0.945829       2.418873                    0.997802       3.417709       9.243870       0.518827       1.191322      -0.730430      -0.023782       0.013132      -0.005843       0.027788       0.004731       0.004811      -0.004207       0.011045      -0.013558      -0.010611       0.000347       0.010265              1.804360       2.510154      -0.229788       0.040362       1.505173      -0.006509       1.397752          -0.000001
          343              H      -0.136275      12.859936       0.433364       0.112666       1.218766 0.95019229E+01  0.96468944E+02                                 1.819005                            1.746466      -1.045022       2.367844                    0.996197       3.590296       9.911484       0.501176       1.203761      -0.726675       0.011361      -0.008293      -0.021459       0.025658       0.001341       0.001133       0.003283      -0.011611       0.009557      -0.007609       0.000376       0.007233              1.846829       1.629127      -0.181349      -0.246990       1.978354       0.425344       1.933005          -0.000000
          344              H       0.173149      15.120413       0.150083       0.145243       1.061023 0.83611967E+01  0.82737555E+02                                 1.719125                            1.690750      -0.843374       2.492835                    0.998611       3.346135       9.309881       0.482781       1.282099      -0.710805      -0.004797       0.007356      -0.018825       0.020773       0.003942       0.004720      -0.006149      -0.003063       0.013810      -0.010295       0.001355       0.008940              1.733978       1.545314       0.101490       0.090128       1.622507      -0.272880       2.034112           0.000001
          345              H       0.067468      15.341385       1.729705       0.136990       0.881639 0.66611394E+01  0.64056976E+02                                 1.662067                            1.616034      -1.541626       2.154377                    0.991086       3.950591      11.882653       0.433216       1.470224      -0.667762      -0.002704       0.016663       0.016588       0.023667      -0.001071       0.000490       0.004520      -0.004201      -0.007976      -0.005261      -0.000652       0.005913              1.703251       1.748684       0.083286      -0.230395       1.747097       0.267410       1.613973           0.000001
          346              H       1.309724      14.540951       1.116241       0.139309       0.801904 0.60393126E+01  0.56727911E+02                                 1.571764                            1.550855      -1.372584       2.242365                    0.991691       3.800683      11.334923       0.436627       1.493434      -0.664491       0.025543      -0.001443       0.003874       0.025875       0.002051       0.003978       0.000211       0.011245      -0.004783      -0.005285      -0.003070       0.008356              1.593666       1.920690      -0.021714      -0.009121       1.600616      -0.039289       1.259691           0.000001
          347              H      17.295206      -1.197888       5.050289       0.105218       1.296459 0.91694557E+01  0.92617823E+02                                 1.916057                            1.733495      -1.140641       2.326447                    0.996011       3.636338      10.137331       0.493426       1.228947      -0.720195      -0.038138       0.001079      -0.023552       0.044837      -0.002502       0.006917       0.010602       0.030155       0.052915      -0.026953       0.004402       0.022551              2.043339       3.032200      -0.152819       0.324901       1.535056      -0.018130       1.562761          -0.000001
          348              H      19.320191      -2.083893       3.954684       0.104705       1.442138 0.10634705E+02  0.11029331E+03                                 1.983968                            1.816968      -1.163494       2.314249                    0.996299       3.570126       9.740452       0.507320       1.164127      -0.737829      -0.002219      -0.009799      -0.045262       0.046364      -0.007263       0.011610       0.005920       0.033928       0.046044      -0.027763       0.003445       0.024319              2.056459       1.729279      -0.186339      -0.257223       1.815352       0.560859       2.624745          -0.000002
          349              H      -2.008099      -2.141258       8.346485       0.119282       1.157790 0.87034733E+01  0.86222355E+02                                 1.747914                            1.662615      -0.945757       2.418910                    0.997802       3.417212       9.240612       0.519107       1.191028      -0.730489       0.020312      -0.018049       0.005842       0.027794       0.000211       0.005582      -0.003123      -0.014541      -0.013538      -0.010621       0.000363       0.010259              1.802989       1.759941      -0.493919       0.019571       2.252146      -0.035858       1.396880          -0.000000
          350              H      -3.147726      -1.257423       8.946816       0.112681       1.218112 0.94955860E+01  0.96387857E+02                                 1.818240                            1.745788      -1.045252       2.367762                    0.996195       3.589919       9.909356       0.501318       1.203628      -0.726700      -0.011601       0.007945       0.021464       0.025659       0.004690      -0.002701      -0.002156       0.007331       0.009561      -0.007603       0.000391       0.007212              1.846029       2.052564      -0.031221      -0.482983       1.553370       0.090979       1.932153          -0.000000
          351              H      -1.119661      -0.212205       9.230098       0.145247       1.060903 0.83599156E+01  0.82721682E+02                                 1.718968                            1.690592      -0.843454       2.492810                    0.998610       3.346177       9.309808       0.482816       1.282056      -0.710812       0.008534      -0.002063       0.018817       0.020765       0.004030       0.007384      -0.002382      -0.002578       0.013802      -0.010298       0.001349       0.008949              1.733821       1.550015       0.103181       0.287279       1.617534       0.005975       2.033913           0.000000
          352              H      -0.876120      -0.238215       7.650475       0.136972       0.881709 0.66617576E+01  0.64063852E+02                                 1.662087                            1.616053      -1.541638       2.154358                    0.991083       3.950688      11.882695       0.433240       1.470122      -0.667779       0.016615       0.003004      -0.016589       0.023670       0.000488      -0.004078      -0.001937       0.004611      -0.007959      -0.005225      -0.000664       0.005889              1.703274       1.694958       0.064267      -0.328915       1.800881       0.128100       1.613982           0.000000
          353              H      -2.044851       0.666199       8.263939       0.139304       0.801930 0.60395137E+01  0.56729849E+02                                 1.571744                            1.550837      -1.372620       2.242349                    0.991690       3.800666      11.334601       0.436651       1.493350      -0.664506      -0.009876       0.023598      -0.003870       0.025872      -0.001936       0.001150      -0.003795      -0.011322      -0.004783      -0.005294      -0.003046       0.008340              1.593644       1.649829      -0.117491       0.034000       1.871430       0.021701       1.259674           0.000001
          354              H       5.993896      17.223876       3.947180       0.105241       1.296703 0.91714978E+01  0.92644739E+02                                 1.916436                            1.733797      -1.140533       2.326515                    0.996013       3.636356      10.138130       0.493331       1.229100      -0.720163       0.031433       0.003661       0.031761       0.044835      -0.011721       0.007345       0.011210       0.035096      -0.004224      -0.026948       0.004431       0.022517              2.043771       1.835151       0.211932       0.603431       1.618323       0.375551       2.677840          -0.000002
          355              H       6.631092      16.227381       1.782234       0.104680       1.439610 0.10612726E+02  0.11001186E+03                                 1.981608                            1.815009      -1.163584       2.314200                    0.996304       3.569982       9.738678       0.507611       1.164024      -0.737823       0.042319      -0.018558      -0.003856       0.046370      -0.012913       0.012795       0.007588       0.033575       0.014504      -0.027773       0.003451       0.024322              2.053913       2.574995      -0.374029      -0.494213       1.655390       0.223909       1.931356          -0.000002
          356              H       2.522892      18.024271       0.403348       0.119281       1.158922 0.87140396E+01  0.86353797E+02                                 1.749196                            1.663746      -0.945944       2.418811                    0.997800       3.417835       9.243931       0.518870       1.191203      -0.730457      -0.003038       0.005824      -0.027007       0.027794       0.004658       0.001277      -0.009200      -0.001880      -0.001034      -0.010610       0.000354       0.010256              1.804364       1.456059       0.100436      -0.199308       1.565244      -0.345471       2.391790          -0.000000
          357              H       1.995975      18.318894       1.844143       0.112685       1.218300 0.94975523E+01  0.96415048E+02                                 1.818613                            1.746114      -1.045298       2.367738                    0.996192       3.590326       9.911603       0.501197       1.203828      -0.726653      -0.017399       0.012564       0.014062       0.025658      -0.001846       0.002116       0.004668      -0.005757      -0.014321      -0.007601       0.000377       0.007224              1.846423       1.658985      -0.182237      -0.235125       1.964193       0.441824       1.916090          -0.000000
          358              H       0.595927      16.829589       0.791687       0.145248       1.061134 0.83621566E+01  0.82748275E+02                                 1.719150                            1.690771      -0.843160       2.492921                    0.998611       3.346071       9.309348       0.482818       1.281983      -0.710831      -0.017237       0.008229      -0.008169       0.020774      -0.000482       0.006128      -0.004154       0.005226      -0.019515      -0.010278       0.001347       0.008931              1.734002       2.081258      -0.104132       0.190207       1.645366      -0.131368       1.475382           0.000001
          359              H       1.816740      15.820115       0.577819       0.136989       0.881661 0.66612766E+01  0.64058090E+02                                 1.662033                            1.616000      -1.541692       2.154350                    0.991084       3.950542      11.882163       0.433245       1.470132      -0.667778       0.006590      -0.019410      -0.011832       0.023668       0.000424      -0.000443       0.003199      -0.008690       0.004990      -0.005259      -0.000660       0.005919              1.703217       1.604210       0.071580      -0.296111       1.835831       0.174467       1.669609           0.000001
          360              H       1.279101      16.122321       2.054260       0.139311       0.801921 0.60393865E+01  0.56728401E+02                                 1.571741                            1.550827      -1.372627       2.242350                    0.991690       3.800623      11.334477       0.436650       1.493361      -0.664504      -0.004670      -0.013310       0.021689       0.025872       0.000349      -0.000889      -0.006677      -0.005453       0.002274      -0.005261      -0.003080       0.008340              1.593645       1.437245       0.213800      -0.070493       1.509210      -0.126096       1.834481           0.000001
          361              C       1.602416      -0.499702       5.501288      -0.078304      32.518326 0.41657261E+03  0.97121621E+04                                 8.860138                            6.777022       0.277829       2.052921                    0.999803      29.448809      84.951256       0.635422       0.413446      -1.063631      -0.081217      -0.028860      -0.028897       0.090907      -0.013690       0.036644      -0.004359       0.039849      -0.124151      -0.055385      -0.002805       0.058189             10.521407       8.872041      -1.541559       0.991392      17.465026      -1.941703       5.227155          -0.000007
          362              C       1.955339       0.804920       5.374656      -0.083355      31.654592 0.40951876E+03  0.95028567E+04                                 8.618318                            6.680308       0.229187       2.031526                    0.999912      29.560603      84.951360       0.645915       0.408649      -1.067207      -0.060566       0.061158      -0.026067       0.089934      -0.006147       0.042811      -0.014047       0.050901      -0.126891      -0.061604      -0.003999       0.065603              9.903333      10.554338       2.443211       0.759159      14.267900      -1.051510       4.887760           0.000001
          363              C      -0.094476       0.590022       4.712415       0.348072      26.460029 0.32436286E+03  0.71277810E+04                                 8.045839                            6.252773      -0.030546       2.026182                    0.999538      24.277525      68.743881       0.616648       0.452007      -1.036684       0.019482      -0.003226       0.006130       0.020677      -0.024648      -0.005768       0.009828       0.064459       0.018594      -0.044785       0.005051       0.039733              9.259374      11.581218      -1.184618       1.689068      11.312965      -1.346960       4.883939           0.000023
          364              C      -1.434469       0.902281       4.128780      -0.264240      27.770350 0.42000724E+03  0.98450704E+04                                 8.021377                            6.800972      -0.169742       1.923164                    0.999039      30.345569      88.733349       0.632743       0.412968      -1.060404      -0.053349       0.048667       0.079589       0.107466      -0.012392      -0.005489       0.010216       0.021923       0.006409      -0.020119      -0.000334       0.020453              8.720472      10.282347      -1.542237      -1.228598       8.254977       0.168469       7.624092          -0.000001
          365              C      -2.389516       1.569494       5.048413      -0.411922      28.927016 0.46130557E+03  0.11097289E+05                                 8.238545                            7.043710      -0.232628       1.890180                    0.997410      32.365672      96.660142       0.631295       0.403316      -1.064035       0.048152      -0.039614      -0.054107       0.082556      -0.025524      -0.029879       0.030572       0.017619       0.094774      -0.044103      -0.020916       0.065019              9.203143      10.384135      -1.834212      -3.833116       7.800324       1.738229       9.424971          -0.000011
          366              C      -1.005205      17.591054       3.878892      -0.078312      32.519266 0.41659672E+03  0.97129055E+04                                 8.860473                            6.777363       0.277731       2.052884                    0.999802      29.449592      84.955476       0.635383       0.413463      -1.063616      -0.000142      -0.086168       0.028873       0.090877      -0.023159       0.016420      -0.032926      -0.013754      -0.124166      -0.055303      -0.002818       0.058121             10.521690      17.479629       1.501337       2.160985       8.858124      -0.287530       5.227316          -0.000008
          367              C       0.107168      18.358665       4.005525      -0.083389      31.658661 0.40960539E+03  0.95053282E+04                                 8.619122                            6.681135       0.229038       2.031478                    0.999912      29.561421      84.954564       0.645860       0.408664      -1.067202       0.077868      -0.036688       0.026081       0.089942      -0.020779       0.027635      -0.035542      -0.031838      -0.126941      -0.061614      -0.003946       0.065559              9.904173      12.321416       3.067462       1.244576      12.502838      -0.365185       4.888264           0.000003
          368              C       0.587833      16.354459       4.667765       0.348307      26.455933 0.32430435E+03  0.71262072E+04                                 8.045342                            6.252456      -0.030486       2.026174                    0.999538      24.274856      68.735983       0.616624       0.452043      -1.036659      -0.009566       0.017278      -0.006125       0.020678      -0.039404      -0.011022       0.002270      -0.019110       0.018350      -0.044661       0.004932       0.039729              9.258728      12.086616      -1.005690       1.832772      10.805930      -1.143376       4.883638           0.000032
          369              C       1.328901      15.195197       5.251400      -0.264341      27.772529 0.42005161E+03  0.98463258E+04                                 8.021693                            6.801262      -0.169521       1.923219                    0.999040      30.346848      88.736748       0.632742       0.412960      -1.060414       0.063724      -0.034131      -0.079577       0.107509      -0.016506      -0.011313       0.001998      -0.001446       0.006375      -0.019934      -0.000537       0.020471              8.720818       9.450002      -1.837078      -0.568397       9.088119       1.102425       7.624334          -0.000003
          370              C       2.276290      14.517152       4.331767      -0.411939      28.925798 0.46127922E+03  0.11096507E+05                                 8.238132                            7.043339      -0.232788       1.890122                    0.997409      32.366426      96.662055       0.631334       0.403297      -1.064047      -0.053385       0.032172       0.054112       0.082541      -0.025354      -0.038600       0.018251       0.018380       0.094811      -0.043969      -0.021021       0.064990              9.202638       9.239547      -2.238535      -2.915983       8.943946       3.034131       9.424421          -0.000009
          371              C      -3.465542       1.817369      10.977062      -0.078377      32.518532 0.41657627E+03  0.97121095E+04                                 8.859464                            6.776475       0.277657       2.052841                    0.999802      29.449931      84.949342       0.635540       0.413375      -1.063694       0.017130       0.074212      -0.049594       0.090887       0.014259       0.018324      -0.030220      -0.047173       0.121265      -0.055443      -0.002752       0.058195             10.520593       8.821568       4.070840       4.211377       9.551231       2.612253      13.188979          -0.000006
          372              C      -4.301587       0.854359      10.511993      -0.083283      31.654214 0.40951916E+03  0.95027556E+04                                 8.617976                            6.680117       0.229085       2.031510                    0.999912      29.559513      84.944438       0.645960       0.408625      -1.067235      -0.029913       0.002854      -0.084739       0.089909       0.018888       0.022571      -0.042693      -0.041261       0.106603      -0.061723      -0.003840       0.065564              9.902960       8.765749       5.064045       1.542465      11.454590       0.056302       9.488539           0.000002
          373              C      -4.057734       2.346239       8.962387       0.348331      26.455231 0.32429733E+03  0.71258640E+04                                 8.044519                            6.251913      -0.030589       2.026139                    0.999538      24.274160      68.728367       0.616734       0.451974      -1.036720       0.000035      -0.010569       0.017782       0.020686      -0.021822      -0.021171      -0.012076       0.005679       0.092960      -0.044638       0.004882       0.039756              9.257716       6.800810       2.587260       1.915620       8.365860      -1.025728      12.606480           0.000027
          374              C      -4.234812       3.106689       7.687996      -0.264357      27.773525 0.42007284E+03  0.98469346E+04                                 8.021847                            6.801431      -0.169729       1.923150                    0.999039      30.347626      88.739125       0.632736       0.412959      -1.060416       0.059805      -0.053213      -0.071742       0.107495      -0.010323      -0.011975       0.001052      -0.003329       0.043306      -0.019953      -0.000586       0.020538              8.720974       8.114655       0.121055      -1.153640       6.986888       0.274894      11.061378          -0.000001
          375              C      -3.480120       2.581146       6.522978      -0.411920      28.925982 0.46128142E+03  0.11096454E+05                                 8.237968                            7.043216      -0.232583       1.890196                    0.997410      32.364784      96.653294       0.631365       0.403281      -1.064069      -0.041543       0.034948       0.062190       0.082552      -0.037474      -0.034116       0.024581       0.010506       0.034269      -0.044007      -0.020955       0.064962              9.202479       9.342029      -0.910416      -3.724667       7.014282       1.890915      11.251126          -0.000011
          376              C      -4.790169       2.754113      17.163479      -0.078252      32.517711 0.41655661E+03  0.97116388E+04                                 8.859894                            6.776773       0.277827       2.052930                    0.999802      29.447923      84.946418       0.635455       0.413431      -1.063647       0.064266       0.040850       0.049623       0.090891       0.025912       0.034758      -0.007064       0.018778       0.121250      -0.055440      -0.002899       0.058340             10.521188       6.912266       3.396427      -1.059288      11.462497      -4.841239      13.188801          -0.000007
          377              C      -5.419420       1.644890      17.628548      -0.083383      31.654336 0.40947818E+03  0.95018116E+04                                 8.618349                            6.679904       0.228858       2.031420                    0.999912      29.562432      84.960011       0.645936       0.408640      -1.067198       0.012650      -0.027264       0.084772       0.089942       0.027625       0.047884      -0.006879       0.008352       0.106631      -0.061684      -0.004010       0.065693              9.903515       7.974051       4.784779       0.461911      12.247919      -1.471786       9.488574           0.000002
          378              C       3.564628      13.203178       0.417793       0.348030      26.460973 0.32437630E+03  0.71280976E+04                                 8.045782                            6.252741      -0.030404       2.026224                    0.999538      24.277893      68.743374       0.616678       0.451984      -1.036705      -0.009952      -0.003480      -0.017769       0.020661      -0.018836       0.004375       0.024130       0.023071       0.092890      -0.044786       0.004959       0.039827              9.259273       6.566891       2.504887       1.605833       8.602432      -1.464103      12.608496           0.000032
          379              C       4.340630      13.289731       1.692185      -0.264265      27.775284 0.42011092E+03  0.98479291E+04                                 8.022156                            6.801803      -0.169749       1.923151                    0.999038      30.345787      88.730637       0.632717       0.412967      -1.060424      -0.070140       0.038632       0.071635       0.107441      -0.007005      -0.004800       0.011156       0.015589       0.043275      -0.020098      -0.000459       0.020558              8.721261       7.036374      -0.260050      -0.643629       8.064840       0.996489      11.062570          -0.000002
          380              C       3.593597      13.826105       2.857203      -0.411885      28.926570 0.46129598E+03  0.11096941E+05                                 8.238265                            7.043502      -0.232871       1.890113                    0.997408      32.365119      96.656273       0.631326       0.403301      -1.064051       0.046787      -0.027543      -0.062219       0.082577      -0.032458      -0.034344       0.024260       0.038972       0.034322      -0.044118      -0.020832       0.064950              9.202775       7.845129      -1.439350      -3.024302       8.511242       2.881342      11.251953          -0.000010
          381              C      -6.056365      -5.816980      16.442518      -0.078377      32.518533 0.41657618E+03  0.97121069E+04                                 8.859463                            6.776474       0.277658       2.052842                    0.999802      29.449929      84.949330       0.635540       0.413375      -1.063694      -0.081187      -0.010535       0.039473       0.090887       0.038579      -0.006293       0.020591       0.067670      -0.040603      -0.055444      -0.002752       0.058195             10.520592       8.871396       1.629409       0.839540       9.967487       6.269518      12.722891          -0.000010
          382              C      -5.703456      -6.578967      15.375992      -0.083283      31.654208 0.40951903E+03  0.95027518E+04                                 8.617975                            6.680116       0.229085       2.031510                    0.999912      29.559512      84.944433       0.645960       0.408625      -1.067235      -0.060564      -0.053140      -0.039897       0.089909       0.040145      -0.016003       0.023662       0.067206      -0.077826      -0.061723      -0.003840       0.065564              9.902957      10.553599      -0.564063      -2.495009       8.143421       4.587533      11.011852           0.000005
          383              C      15.223235      -7.045031      15.893215       0.348331      26.455240 0.32429748E+03  0.71258681E+04                                 8.044520                            6.251914      -0.030588       2.026139                    0.999538      24.274166      68.728383       0.616735       0.451974      -1.036720       0.019489       0.006928      -0.000263       0.020686       0.007353       0.024269      -0.022691       0.041819      -0.049385      -0.044637       0.004882       0.039755              9.257716      11.579037       2.054720       0.181528       7.656431       3.456629       8.537680           0.000028
          384              C      13.883244      -7.706603      15.914602      -0.264357      27.773515 0.42007263E+03  0.98469285E+04                                 8.021845                            6.801429      -0.169729       1.923150                    0.999039      30.347621      88.739105       0.632736       0.412959      -1.060416      -0.053428       0.044544      -0.081954       0.107495       0.001420       0.013632      -0.011013       0.020090       0.001065      -0.019952      -0.000586       0.020538              8.720971      10.282946      -0.293010       1.950300       7.636432       0.188929       8.243536          -0.000003
          385              C      12.928182      -7.243794      14.876966      -0.411920      28.925995 0.46128181E+03  0.11096466E+05                                 8.237972                            7.043220      -0.232591       1.890193                    0.997410      32.364795      96.653347       0.631365       0.403281      -1.064069       0.048151      -0.027038       0.061361       0.082552      -0.013121       0.037231      -0.039352       0.001921       0.047763      -0.044007      -0.020955       0.064962              9.202483      10.383243      -2.402356       3.504659       7.513180      -1.572473       9.711025          -0.000009
          386              C       6.653566       5.394948       1.586564      -0.078252      32.517725 0.41655687E+03  0.97116467E+04                                 8.859898                            6.776776       0.277824       2.052929                    0.999802      29.447927      84.946442       0.635454       0.413431      -1.063647      -0.000161       0.068107       0.060188       0.090891       0.025859       0.011980       0.046470       0.009442      -0.054636      -0.055440      -0.002899       0.058340             10.521193      17.478547       1.120135      -2.381422       6.383561       1.716119       7.701471          -0.000009
          387              C       7.765929       5.120802       0.858474      -0.083383      31.654335 0.40947813E+03  0.95018101E+04                                 8.618349                            6.679903       0.228858       2.031420                    0.999912      29.562425      84.959982       0.645936       0.408640      -1.067198       0.077852       0.040942       0.018774       0.089942       0.034309       0.004273       0.052280      -0.003091      -0.040599      -0.061684      -0.004010       0.065694              9.903515      12.318676      -0.456281      -3.278539       7.108350       3.480957      10.283517           0.000004
          388              C       8.246613       6.696436       2.263062       0.348030      26.461003 0.32437659E+03  0.71281061E+04                                 8.045789                            6.252744      -0.030403       2.026224                    0.999538      24.277914      68.743457       0.616678       0.451984      -1.036705      -0.009552      -0.013931      -0.011898       0.020661       0.010122       0.039754      -0.000927      -0.016974       0.025129      -0.044787       0.004958       0.039829              9.259282      12.087166       2.089963      -0.045480       7.354688       3.136428       8.335992           0.000026
          389              C       8.987691       7.781516       2.975206      -0.264265      27.775293 0.42011091E+03  0.98479289E+04                                 8.022159                            6.801804      -0.169751       1.923151                    0.999038      30.345789      88.730653       0.632717       0.412967      -1.060424       0.063658      -0.051888       0.069273       0.107441      -0.001508       0.020097      -0.001875      -0.001647       0.006036      -0.020098      -0.000459       0.020558              8.721266       9.450622       0.426172       1.875920       7.035947       0.083027       9.677229          -0.000002
          390              C       9.935094       7.324123       4.022221      -0.411885      28.926553 0.46129543E+03  0.11096925E+05                                 8.238262                            7.043498      -0.232870       1.890113                    0.997408      32.365117      96.656263       0.631326       0.403301      -1.064051      -0.053414       0.030741      -0.054962       0.082577      -0.020723       0.041491      -0.033359      -0.008287       0.014893      -0.044118      -0.020832       0.064950              9.202773       9.240239      -1.406232       3.396745       6.676394      -1.725065      11.691686          -0.000010
          391              C      11.852114      -2.233400      11.698023      -0.078304      32.518360 0.41657316E+03  0.97121781E+04                                 8.860144                            6.777026       0.277828       2.052921                    0.999803      29.448819      84.951295       0.635422       0.413446      -1.063631       0.017082      -0.080104      -0.039442       0.090907       0.008735      -0.021418      -0.000715      -0.101144      -0.040637      -0.055385      -0.002805       0.058190             10.521415       8.822199       1.611722      -5.631623      10.017927      -2.881323      12.724118          -0.000006
          392              C      11.016083      -2.154647      12.764550      -0.083355      31.654580 0.40951858E+03  0.95028517E+04                                 8.618317                            6.680307       0.229188       2.031526                    0.999912      29.560600      84.951352       0.645915       0.408649      -1.067207      -0.029925      -0.074820       0.039931       0.089934       0.010098      -0.027494       0.007337      -0.102762      -0.077896      -0.061604      -0.003999       0.065603              9.903331       8.765800      -1.196469      -5.156904       9.931881       0.823621      11.012311           0.000001
          393              C      11.259929      -4.242590      12.247326       0.348072      26.460032 0.32436269E+03  0.71277769E+04                                 8.045841                            6.252772      -0.030546       2.026182                    0.999538      24.277530      68.743912       0.616648       0.452007      -1.036684       0.000032       0.020675       0.000271       0.020677      -0.007444       0.029663      -0.015213      -0.041744      -0.049308      -0.044785       0.005051       0.039733              9.259377       6.801887       0.365358      -3.199133      12.436970      -1.323452       8.539273           0.000030
          394              C      11.082851      -5.726470      12.225940      -0.264240      27.770371 0.42000748E+03  0.98450770E+04                                 8.021381                            6.800973      -0.169744       1.923164                    0.999039      30.345567      88.733339       0.632743       0.412968      -1.060404       0.059826      -0.035434       0.081941       0.107466      -0.005209       0.015091      -0.008958      -0.017482       0.001077      -0.020120      -0.000334       0.020453              8.720477       8.114047      -1.059495       0.471830       9.804228      -1.901382       8.243157          -0.000002
          395              C      11.837556      -6.472625      13.263575      -0.411922      28.927006 0.46130539E+03  0.11097284E+05                                 8.238543                            7.043708      -0.232628       1.890179                    0.997410      32.365677      96.660158       0.631295       0.403316      -1.064035      -0.041555       0.036381      -0.061360       0.082556      -0.010812       0.049702      -0.021719       0.014971       0.047759      -0.044103      -0.020916       0.065019              9.203141       9.342491      -2.770773       2.651011       8.555131      -2.780356       9.711801          -0.000011
          396              C      10.527435       2.655785       7.793617      -0.078312      32.519290 0.41659686E+03  0.97129097E+04                                 8.860477                            6.777364       0.277733       2.052884                    0.999802      29.449596      84.955489       0.635383       0.413463      -1.063616       0.064242       0.022562      -0.060187       0.090877       0.017096      -0.039726      -0.026610      -0.039784      -0.054548      -0.055303      -0.002818       0.058121             10.521696       6.912346      -2.615236      -2.411359      16.951292       1.672558       7.701449          -0.000008
          397              C       9.898194       3.613165       8.521706      -0.083389      31.658656 0.40960514E+03  0.95053217E+04                                 8.619122                            6.681133       0.229037       2.031478                    0.999912      29.561432      84.954615       0.645860       0.408664      -1.067202       0.012634       0.087058      -0.018733       0.089942       0.027661      -0.047773      -0.021321      -0.040754      -0.040651      -0.061614      -0.003945       0.065559              9.904173       7.973876      -1.992940      -4.373682      11.455647       1.931372      10.282997           0.000004
          398              C      11.223473       4.591538       7.117118       0.348307      26.455941 0.32430459E+03  0.71262134E+04                                 8.045343                            6.252458      -0.030484       2.026175                    0.999538      24.274858      68.735983       0.616624       0.452043      -1.036659      -0.009957      -0.013667       0.011901       0.020678       0.013198       0.014127      -0.037046       0.000345       0.025102      -0.044661       0.004932       0.039729              9.258729       6.566460       0.138431      -2.971888      12.874506      -1.002546       8.335220           0.000024
          399              C      11.999465       5.651910       6.404975      -0.264341      27.772532 0.42005162E+03  0.98463262E+04                                 8.021693                            6.801262      -0.169520       1.923219                    0.999040      30.346847      88.736740       0.632742       0.412960      -1.060414      -0.070127       0.042796      -0.069346       0.107509      -0.000710       0.008598      -0.018122       0.003157       0.006021      -0.019934      -0.000537       0.020471              8.720819       7.035888      -0.427234       0.547169       9.449665      -1.795450       9.676903          -0.000000
          400              C      11.252418       6.392649       5.357959      -0.411939      28.925814 0.46127953E+03  0.11096517E+05                                 8.238135                            7.043341      -0.232788       1.890122                    0.997409      32.366431      96.662073       0.631334       0.403297      -1.064047       0.046811      -0.040073       0.054917       0.082541      -0.013544       0.045461      -0.027687       0.032512       0.014886      -0.043969      -0.021021       0.064990              9.202642       7.845230      -1.899044       2.758696       8.071024      -2.627308      11.691672          -0.000012
          401              C       9.261343       6.317034      15.576915      -0.078312      32.519284 0.41659682E+03  0.97129085E+04                                 8.860476                            6.777364       0.277732       2.052884                    0.999802      29.449591      84.955469       0.635383       0.413463      -1.063616      -0.081193       0.039433      -0.010554       0.090877      -0.024780      -0.030114      -0.016011       0.075346      -0.017557      -0.055303      -0.002818       0.058121             10.521695       8.872405      -0.087731      -1.830886       6.605309      -4.328362      16.087371          -0.000008
          402              C       9.614267       5.774400      16.770074      -0.083389      31.658647 0.40960501E+03  0.95053181E+04                                 8.619120                            6.681133       0.229036       2.031477                    0.999912      29.561430      84.954608       0.645860       0.408664      -1.067202      -0.060545      -0.008005       0.066029       0.089942      -0.033920      -0.026691      -0.009363       0.091709      -0.004462      -0.061614      -0.003945       0.065559              9.904172      10.554671      -1.878845       1.735994       6.322752      -3.536332      12.835093           0.000003
          403              C       7.564461       6.455362      16.915092       0.348307      26.455939 0.32430469E+03  0.71262164E+04                                 8.045344                            6.252460      -0.030486       2.026174                    0.999538      24.274857      68.735988       0.616624       0.452043      -1.036659       0.019479      -0.003674      -0.005885       0.020678       0.017356      -0.018434       0.013097       0.025022      -0.099774      -0.044661       0.004932       0.039729              9.258729      11.580335      -0.870311      -1.870410       5.324350      -2.110183      10.871501           0.000030
          404              C       6.224476       6.804675      17.477340      -0.264341      27.772519 0.42005155E+03  0.98463241E+04                                 8.021691                            6.801262      -0.169521       1.923219                    0.999040      30.346847      88.736743       0.632742       0.412960      -1.060414      -0.053420      -0.093268       0.002390       0.107509       0.011089      -0.007898       0.001116       0.002621      -0.051386      -0.019934      -0.000537       0.020471              8.720816      10.282984       1.835489      -0.721502       7.927884      -0.357353       7.951579          -0.000002
          405              C       5.269416       5.674652      17.595343      -0.411939      28.925800 0.46127934E+03  0.11096511E+05                                 8.238131                            7.043339      -0.232788       1.890122                    0.997409      32.366422      96.662035       0.631334       0.403297      -1.064047       0.048127       0.066666      -0.007247       0.082541       0.038792      -0.007043       0.009177      -0.050817      -0.110369      -0.043968      -0.021021       0.064989              9.202637      10.383774       4.236121       0.327973      10.523271      -0.165442       6.700865          -0.000010
          406              C      -8.664007       9.507896      13.294905      -0.078304      32.518328 0.41657249E+03  0.97121588E+04                                 8.860137                            6.777020       0.277828       2.052920                    0.999803      29.448818      84.951289       0.635423       0.413445      -1.063631      -0.000138       0.018069      -0.089093       0.090907      -0.002552      -0.028230      -0.013316       0.066603       0.117011      -0.055385      -0.002805       0.058190             10.521407      17.479192      -2.622323       0.219790       5.885852      -1.428392       8.199176          -0.000009
          407              C      -7.551636       9.014431      13.896362      -0.083355      31.654606 0.40951883E+03  0.95028587E+04                                 8.618321                            6.680309       0.229187       2.031526                    0.999912      29.560603      84.951363       0.645915       0.408649      -1.067207       0.077849      -0.004217      -0.044831       0.089934      -0.013439      -0.031751      -0.016530       0.058570       0.144408      -0.061604      -0.003999       0.065603              9.903338      12.319663      -2.611355       2.034209       6.475101      -3.114656      10.915249           0.000004
          408              C      -7.070979       9.443003      11.829533       0.348072      26.460023 0.32436275E+03  0.71277781E+04                                 8.045838                            6.252771      -0.030546       2.026182                    0.999538      24.277524      68.743878       0.616648       0.452007      -1.036684      -0.009535      -0.003337       0.018041       0.020677       0.029404      -0.028552      -0.001202      -0.020814       0.013603      -0.044785       0.005051       0.039733              9.259372      12.087335      -1.084550      -1.787412       5.374333      -1.992898      10.316447           0.000026
          409              C      -6.329919       9.517185      10.533755      -0.264240      27.770355 0.42000723E+03  0.98450699E+04                                 8.021377                            6.800971      -0.169743       1.923164                    0.999039      30.345570      88.733349       0.632743       0.412968      -1.060404       0.063666       0.085964       0.010283       0.107466       0.018190      -0.008583       0.000184      -0.004858      -0.003741      -0.020120      -0.000334       0.020453              8.720473       9.449580       1.410531      -1.306432       8.944495      -1.184880       7.767343          -0.000001
          410              C      -5.382518      10.652623      10.406372      -0.411922      28.927025 0.46130584E+03  0.11097297E+05                                 8.238546                            7.043712      -0.232627       1.890180                    0.997410      32.365673      96.660141       0.631295       0.403316      -1.064035      -0.053399      -0.062955       0.000828       0.082556       0.046282      -0.002596       0.015508      -0.039623      -0.079240      -0.044103      -0.020916       0.065019              9.203145       9.240273       3.645082      -0.480486      11.932704      -1.309117       6.436457          -0.000011
          411              C       4.193312       0.416384      14.845636      -0.078252      32.517725 0.41655689E+03  0.97116472E+04                                 8.859897                            6.776776       0.277826       2.052930                    0.999802      29.447927      84.946437       0.635454       0.413431      -1.063647       0.017092       0.005873       0.089076       0.090891      -0.022928       0.003220       0.031245      -0.048615       0.116940      -0.055440      -0.002899       0.058340             10.521192       8.822164      -5.682900       1.420583      14.542202       0.268240       8.199210          -0.000009
          412              C       3.357273       1.300641      14.244179      -0.083383      31.654328 0.40947795E+03  0.95018054E+04                                 8.618349                            6.679903       0.228857       2.031420                    0.999912      29.562432      84.960023       0.645936       0.408640      -1.067198      -0.029921       0.071996       0.044844       0.089942      -0.028870       0.005112       0.035588      -0.028641       0.144379      -0.061684      -0.004010       0.065694              9.903515       8.765662      -3.867343       3.615361      10.028207      -0.879588      10.916676           0.000004
          413              C       3.601146       1.896704      16.311008       0.348030      26.460999 0.32437655E+03  0.71281050E+04                                 8.045787                            6.252743      -0.030402       2.026224                    0.999538      24.277916      68.743462       0.616678       0.451984      -1.036705       0.000035      -0.010118      -0.018013       0.020661       0.029389      -0.008320       0.027439      -0.020711       0.013546      -0.044787       0.004958       0.039829              9.259279       6.801866      -2.952965       1.283452      10.659768       2.349399      10.316203           0.000029
          414              C       3.424085       2.620134      17.606786      -0.264265      27.775296 0.42011125E+03  0.98479386E+04                                 8.022159                            6.801806      -0.169750       1.923151                    0.999038      30.345789      88.730649       0.632717       0.412967      -1.060424       0.059802       0.088663      -0.010300       0.107441       0.015668      -0.002902       0.008247      -0.019002      -0.003774      -0.020098      -0.000460       0.020558              8.721263       8.114017       0.938958       0.681758      10.281615       1.627339       7.768159          -0.000001
          415              C       4.178793       3.891832      17.734169      -0.411885      28.926548 0.46129573E+03  0.11096933E+05                                 8.238261                            7.043500      -0.232870       1.890113                    0.997408      32.365118      96.656265       0.631326       0.403301      -1.064051      -0.041563      -0.071349      -0.000858       0.082577       0.048468      -0.015310      -0.002445      -0.027353      -0.079207      -0.044118      -0.020832       0.064950              9.202770       9.341910       3.680727       1.074069      11.830157       0.889387       6.436243          -0.000011
          416              C       2.868602      -5.409545      12.563626      -0.078377      32.518540 0.41657644E+03  0.97121149E+04                                 8.859468                            6.776479       0.277657       2.052842                    0.999802      29.449934      84.949363       0.635539       0.413376      -1.063694       0.064258      -0.063393       0.010612       0.090887      -0.042922       0.005144       0.033919      -0.027509      -0.017558      -0.055443      -0.002752       0.058195             10.520597       6.911504      -0.780544       3.470172       8.564457       3.168815      16.085831          -0.000010
          417              C       2.239345      -5.257702      11.370467      -0.083282      31.654039 0.40951643E+03  0.95026698E+04                                 8.617916                            6.680072       0.229082       2.031509                    0.999912      29.559431      84.943915       0.645966       0.408622      -1.067238       0.012662      -0.059761      -0.065969       0.089909      -0.055203       0.000065       0.028412      -0.028654      -0.004402      -0.061723      -0.003840       0.065563              9.902887       7.972863      -2.791116       3.912296       8.902525      -0.458083      12.833274           0.000005
          418              C      -4.094128      14.699182      11.225450       0.348331      26.455238 0.32429734E+03  0.71258647E+04                                 8.044521                            6.251914      -0.030590       2.026138                    0.999538      24.274163      68.728384       0.616734       0.451974      -1.036720      -0.009976       0.017144       0.005868       0.020686       0.005630      -0.018409       0.013116      -0.041248      -0.099828      -0.044638       0.004882       0.039756              9.257720       6.565791      -2.642560       1.365901      10.337125       2.466565      10.870245           0.000028
          419              C      -3.318143      13.552257      10.663202      -0.264357      27.773535 0.42007302E+03  0.98469398E+04                                 8.021850                            6.801433      -0.169730       1.923150                    0.999039      30.347630      88.739146       0.632736       0.412959      -1.060416      -0.070104      -0.081454      -0.002400       0.107495       0.007807      -0.003556       0.007276      -0.015985      -0.051348      -0.019953      -0.000585       0.020538              8.720977       7.036104       0.687605       0.096456      11.175004       0.799238       7.951822          -0.000002
          420              C      -4.065191      12.275144      10.545199      -0.411920      28.925956 0.46128092E+03  0.11096439E+05                                 8.237963                            7.043212      -0.232583       1.890196                    0.997410      32.364781      96.653279       0.631365       0.403281      -1.064069       0.046797       0.067618       0.007263       0.082552       0.046143      -0.010828       0.003863      -0.009276      -0.110365      -0.044007      -0.020955       0.064962              9.202473       7.845137       3.338952       0.265363      13.061451      -0.254301       6.700830          -0.000010
          421              C       4.834757       4.071500       3.878892      -0.078304      32.518326 0.41657252E+03  0.97121601E+04                                 8.860138                            6.777021       0.277826       2.052920                    0.999803      29.448820      84.951304       0.635422       0.413446      -1.063631       0.000138       0.086192       0.028897       0.090907      -0.023172      -0.016325       0.033095      -0.013785      -0.124151      -0.055385      -0.002805       0.058190             10.521407      17.479190       1.501485      -2.161118       8.857877       0.287466       5.227154          -0.000009
          422              C       3.722386       3.303891       4.005525      -0.083355      31.654603 0.40951883E+03  0.95028584E+04                                 8.618320                            6.680308       0.229189       2.031526                    0.999912      29.560595      84.951325       0.645915       0.408649      -1.067207      -0.077849       0.036716       0.026067       0.089934      -0.020778      -0.027514       0.035680      -0.031863      -0.126891      -0.061604      -0.003999       0.065603              9.903337      12.319657       3.067342      -1.244426      12.502592       0.365239       4.887760           0.000004
          423              C       3.241729       5.308110       4.667765       0.348072      26.460033 0.32436283E+03  0.71277807E+04                                 8.045842                            6.252774      -0.030547       2.026182                    0.999538      24.277530      68.743917       0.616648       0.452007      -1.036684       0.009535      -0.017293      -0.006130       0.020677      -0.039428       0.011189      -0.002162      -0.019151       0.018595      -0.044785       0.005051       0.039733              9.259378      12.087347      -1.005683      -1.832946      10.806846       1.143490       4.883942           0.000030
          424              C       2.500669       6.467383       5.251400      -0.264240      27.770359 0.42000736E+03  0.98450736E+04                                 8.021378                            6.800972      -0.169742       1.923164                    0.999039      30.345566      88.733334       0.632743       0.412968      -1.060404      -0.063666       0.034076      -0.079589       0.107466      -0.016528       0.011461      -0.001770      -0.001474       0.006410      -0.020120      -0.000334       0.020453              8.720473       9.449582      -1.836665       0.568358       9.087745      -1.102174       7.624092          -0.000003
          425              C       1.553268       7.145410       4.331767      -0.411922      28.926997 0.46130523E+03  0.11097279E+05                                 8.238541                            7.043707      -0.232627       1.890180                    0.997410      32.365670      96.660132       0.631295       0.403316      -1.064035       0.053399      -0.032194       0.054107       0.082556      -0.025389       0.038784      -0.017980       0.018381       0.094774      -0.044103      -0.020916       0.065019              9.203139       9.240271      -2.238625       2.916508       8.944184      -3.034496       9.424962          -0.000010
          426              C       9.885907       0.499805       5.501288      -0.078312      32.519292 0.41659697E+03  0.97129126E+04                                 8.860476                            6.777365       0.277733       2.052884                    0.999802      29.449594      84.955476       0.635383       0.413463      -1.063616       0.081193       0.028856      -0.028873       0.090877      -0.013690      -0.036517       0.004506       0.039810      -0.124167      -0.055303      -0.002818       0.058121             10.521696       8.872408      -1.541736      -0.991408      17.465362       1.941558       5.227318          -0.000013
          427              C       9.532983      -0.804819       5.374656      -0.083389      31.658649 0.40960510E+03  0.95053203E+04                                 8.619120                            6.681133       0.229036       2.031477                    0.999912      29.561432      84.954607       0.645860       0.408664      -1.067202       0.060545      -0.061185      -0.026081       0.089942      -0.006156      -0.042721       0.014208       0.050883      -0.126942      -0.061614      -0.003945       0.065559              9.904170      10.554670       2.442830      -0.759157      14.269577       1.051670       4.888265           0.000009
          428              C      11.582789      -0.589933       4.712415       0.348307      26.455940 0.32430464E+03  0.71262147E+04                                 8.045343                            6.252459      -0.030484       2.026175                    0.999538      24.274856      68.735974       0.616624       0.452043      -1.036659      -0.019479       0.003260       0.006125       0.020678      -0.024642       0.005814      -0.009635       0.064397       0.018350      -0.044661       0.004932       0.039729              9.258728      11.580335      -1.184687      -1.688904      11.312211       1.346835       4.883638           0.000027
          429              C      12.922774      -0.902203       4.128780      -0.264341      27.772508 0.42005123E+03  0.98463146E+04                                 8.021688                            6.801259      -0.169519       1.923220                    0.999040      30.346841      88.736712       0.632742       0.412960      -1.060414       0.053420      -0.048703       0.079577       0.107509      -0.012384       0.005655      -0.010000       0.021874       0.006375      -0.019934      -0.000537       0.020471              8.720813      10.282984      -1.542572       1.228844       8.255129      -0.168422       7.624328          -0.000001
          430              C      13.877834      -1.569399       5.048413      -0.411939      28.925802 0.46127923E+03  0.11096508E+05                                 8.238133                            7.043339      -0.232788       1.890122                    0.997409      32.366425      96.662052       0.631334       0.403297      -1.064047      -0.048127       0.039608      -0.054112       0.082541      -0.025496       0.030073      -0.030309       0.017576       0.094811      -0.043969      -0.021021       0.064990              9.202640      10.383780      -1.833993       3.832596       7.799711      -1.737857       9.424428          -0.000011
          431              C      -6.697852      -2.753790      17.163479      -0.078377      32.518532 0.41657632E+03  0.97121113E+04                                 8.859466                            6.776478       0.277656       2.052841                    0.999802      29.449938      84.949376       0.635539       0.413375      -1.063694      -0.064258      -0.040887       0.049594       0.090887       0.025915      -0.034600       0.007203       0.018766       0.121265      -0.055444      -0.002752       0.058195             10.520594       6.911502       3.395537       1.059081      11.461297       4.841271      13.188982          -0.000008
          432              C      -6.068595      -1.644558      17.628548      -0.083282      31.654051 0.40951669E+03  0.95026767E+04                                 8.617918                            6.680074       0.229083       2.031510                    0.999912      29.559428      84.943895       0.645966       0.408622      -1.067238      -0.012662       0.027251       0.084739       0.089909       0.027658      -0.047775       0.007050       0.008348       0.106602      -0.061723      -0.003840       0.065563              9.902889       7.972865       4.783704      -0.461071      12.247330       1.472998       9.488472           0.000002
          433              C       0.264878       8.459311       0.417793       0.348331      26.455247 0.32429759E+03  0.71258709E+04                                 8.044522                            6.251915      -0.030588       2.026139                    0.999538      24.274166      68.728383       0.616734       0.451974      -1.036720       0.009976       0.003490      -0.017782       0.020686      -0.018757      -0.004329      -0.023985       0.023014       0.092960      -0.044637       0.004882       0.039756              9.257720       6.565790       2.504171      -1.605593       8.600885       1.464169      12.606486           0.000028
          434              C      -0.511107       8.372781       1.692185      -0.264357      27.773533 0.42007298E+03  0.98469382E+04                                 8.021848                            6.801432      -0.169729       1.923150                    0.999039      30.347622      88.739106       0.632736       0.412959      -1.060416       0.070104      -0.038648       0.071742       0.107495      -0.006982       0.004984      -0.010939       0.015566       0.043307      -0.019952      -0.000586       0.020538              8.720976       7.036103      -0.260265       0.643720       8.065441      -0.996038      11.061383          -0.000003
          435              C       0.235941       7.836429       2.857203      -0.411920      28.925992 0.46128158E+03  0.11096460E+05                                 8.237971                            7.043218      -0.232592       1.890193                    0.997410      32.364801      96.653373       0.631365       0.403281      -1.064069      -0.046796       0.027517      -0.062190       0.082552      -0.032447       0.034547      -0.023971       0.038939       0.034273      -0.044007      -0.020955       0.064962              9.202483       7.845144      -1.439640       3.024318       8.511172      -2.881358      11.251132          -0.000009
          436              C      14.953938      -1.817162      10.977062      -0.078252      32.517738 0.41655701E+03  0.97116504E+04                                 8.859900                            6.776777       0.277826       2.052930                    0.999802      29.447923      84.946422       0.635454       0.413431      -1.063647      -0.017092      -0.074207      -0.049623       0.090891       0.014253      -0.018246       0.030416      -0.047179       0.121250      -0.055440      -0.002899       0.058340             10.521196       8.822168       4.071674      -4.211284       9.552611      -2.612442      13.188809          -0.000011
          437              C      15.789977      -0.854161      10.511993      -0.083383      31.654318 0.40947772E+03  0.95017987E+04                                 8.618346                            6.679900       0.228858       2.031420                    0.999912      29.562428      84.959997       0.645936       0.408640      -1.067198       0.029921      -0.002839      -0.084772       0.089942       0.018862      -0.022447       0.042852      -0.041224       0.106631      -0.061684      -0.004010       0.065693              9.903512       8.765661       5.064651      -1.541585      11.456303      -0.055095       9.488573           0.000006
          438              C      15.546104      -2.346071       8.962387       0.348030      26.461010 0.32437675E+03  0.71281105E+04                                 8.045790                            6.252745      -0.030402       2.026224                    0.999538      24.277918      68.743469       0.616678       0.451984      -1.036705      -0.000036       0.010541       0.017769       0.020661      -0.021900       0.021292       0.012169       0.005739       0.092895      -0.044787       0.004958       0.039829              9.259282       6.801866       2.587964      -1.915641       8.367473       1.025974      12.608508           0.000035
          439              C      15.723165      -3.106544       7.687996      -0.264265      27.775285 0.42011084E+03  0.98479272E+04                                 8.022157                            6.801803      -0.169751       1.923151                    0.999038      30.345791      88.730662       0.632717       0.412967      -1.060424      -0.059802       0.053251      -0.071635       0.107441      -0.010348       0.012118      -0.000807      -0.003319       0.043275      -0.020098      -0.000459       0.020558              8.721263       8.114018       0.120949       1.154041       6.987197      -0.274657      11.062573          -0.000003
          440              C      14.968457      -2.581023       6.522978      -0.411885      28.926569 0.46129592E+03  0.11096939E+05                                 8.238265                            7.043502      -0.232871       1.890113                    0.997408      32.365118      96.656268       0.631326       0.403301      -1.064051       0.041563      -0.034931       0.062219       0.082577      -0.037493       0.034320      -0.024293       0.010490       0.034322      -0.044118      -0.020832       0.064950              9.202776       9.341914      -0.910160       3.724653       7.014456      -1.890904      11.251958          -0.000009
          441              C      -0.363708       2.233620      11.698023      -0.078377      32.518577 0.41657701E+03  0.97121311E+04                                 8.859474                            6.776483       0.277656       2.052841                    0.999802      29.449948      84.949407       0.635539       0.413375      -1.063694      -0.017129       0.080056      -0.039473       0.090887       0.008740       0.021511       0.000931      -0.101129      -0.040603      -0.055443      -0.002752       0.058195             10.520605       8.821575       1.611796       5.631130      10.017332       2.881351      12.722907          -0.000006
          442              C       0.472337       2.154887      12.764550      -0.083282      31.654103 0.40951755E+03  0.95026987E+04                                 8.617911                            6.680068       0.229082       2.031509                    0.999912      29.559476      84.943953       0.645968       0.408621      -1.067239       0.029913       0.074814       0.039897       0.089909       0.010104       0.027643      -0.007200      -0.102736      -0.077826      -0.061723      -0.003840       0.065563              9.902881       8.765674      -1.196155       5.156784       9.931213      -0.823166      11.011756           0.000001
          443              C       0.228484       4.242820      12.247326       0.348331      26.455234 0.32429722E+03  0.71258613E+04                                 8.044521                            6.251912      -0.030590       2.026139                    0.999538      24.274163      68.728384       0.616734       0.451974      -1.036720      -0.000035      -0.020684       0.000262       0.020686      -0.007424      -0.029484       0.015318      -0.041769      -0.049385      -0.044638       0.004882       0.039756              9.257720       6.800815       0.365382       3.198446      12.434652       1.323348       8.537693           0.000031
          444              C       0.405562       5.726700      12.225940      -0.264357      27.773546 0.42007321E+03  0.98469453E+04                                 8.021852                            6.801435      -0.169730       1.923150                    0.999039      30.347628      88.739138       0.632736       0.412959      -1.060416      -0.059805       0.035525       0.081954       0.107495      -0.005209      -0.014927       0.009181      -0.017410       0.001064      -0.019953      -0.000586       0.020538              8.720980       8.114658      -1.059613      -0.471975       9.804737       1.901746       8.243544          -0.000002
          445              C      -0.349130       6.472874      13.263575      -0.411920      28.925960 0.46128097E+03  0.11096441E+05                                 8.237964                            7.043212      -0.232582       1.890196                    0.997410      32.364778      96.653269       0.631365       0.403280      -1.064069       0.041543      -0.036385      -0.061360       0.082552      -0.010808      -0.049511       0.021985       0.015003       0.047759      -0.044007      -0.020955       0.064962              9.202473       9.342023      -2.770471      -2.650748       8.554382       2.780072       9.711014          -0.000010
          446              C       0.960919      -2.655639       7.793617      -0.078252      32.517748 0.41655707E+03  0.97116522E+04                                 8.859902                            6.776777       0.277826       2.052930                    0.999802      29.447927      84.946439       0.635454       0.413431      -1.063647      -0.064265      -0.022551      -0.060188       0.090891       0.017146       0.039820       0.026784      -0.039851      -0.054637      -0.055440      -0.002899       0.058340             10.521199       6.912272      -2.615569       2.411777      16.949850      -1.673200       7.701475          -0.000011
          447              C       1.590170      -3.613005       8.521706      -0.083383      31.654333 0.40947793E+03  0.95018050E+04                                 8.618349                            6.679902       0.228857       2.031419                    0.999912      29.562438      84.960045       0.645936       0.408640      -1.067198      -0.012650      -0.087047      -0.018774       0.089942       0.027656       0.047866       0.021455      -0.040724      -0.040600      -0.061684      -0.004010       0.065693              9.903516       7.974052      -1.992320       4.374716      11.452981      -1.930733      10.283515           0.000007
          448              C      -7.393878      17.071077       7.117118       0.348030      26.460964 0.32437608E+03  0.71280920E+04                                 8.045782                            6.252739      -0.030405       2.026223                    0.999538      24.277893      68.743382       0.616678       0.451984      -1.036705       0.009952       0.013648       0.011899       0.020661       0.013206      -0.014125       0.037172       0.000482       0.025123      -0.044787       0.004959       0.039827              9.259272       6.566892       0.138279       2.972214      12.874942       1.002583       8.335981           0.000026
          449              C      -8.169880      16.010692       6.404975      -0.264265      27.775296 0.42011122E+03  0.98479374E+04                                 8.022158                            6.801806      -0.169749       1.923151                    0.999038      30.345787      88.730638       0.632717       0.412967      -1.060424       0.070140      -0.042722      -0.069273       0.107441      -0.000655      -0.008467       0.018323       0.003176       0.006036      -0.020098      -0.000459       0.020558              8.721263       7.036375      -0.427374      -0.547014       9.450190       1.796304       9.677224          -0.000000
          450              C      -7.422847      15.269933       5.357959      -0.411886      28.926566 0.46129608E+03  0.11096944E+05                                 8.238264                            7.043503      -0.232870       1.890113                    0.997408      32.365118      96.656265       0.631326       0.403301      -1.064051      -0.046787       0.040113       0.054962       0.082577      -0.013514      -0.045281       0.027999       0.032496       0.014893      -0.044118      -0.020832       0.064950              9.202774       7.845125      -1.899470      -2.758642       8.071509       2.627466      11.691687          -0.000012
          451              C      -5.431666       5.817289      16.442518      -0.078304      32.518333 0.41657261E+03  0.97121622E+04                                 8.860138                            6.777021       0.277829       2.052921                    0.999803      29.448818      84.951285       0.635423       0.413445      -1.063631       0.081217       0.010596       0.039442       0.090907       0.038580       0.006465      -0.020432       0.067688      -0.040638      -0.055385      -0.002805       0.058190             10.521408       8.872041       1.629342      -0.839350       9.968071      -6.269981      12.724112          -0.000009
          452              C      -5.784589       6.579257      15.375992      -0.083355      31.654584 0.40951851E+03  0.95028499E+04                                 8.618317                            6.680306       0.229187       2.031526                    0.999912      29.560604      84.951370       0.645915       0.408649      -1.067207       0.060566       0.053154      -0.039931       0.089934       0.040149       0.016081      -0.023476       0.067233      -0.077897      -0.061604      -0.003999       0.065603              9.903332      10.554339      -0.564132       2.495467       8.143344      -4.587449      11.012314           0.000005
          453              C      -3.734774       7.045330      15.893215       0.348072      26.460018 0.32436267E+03  0.71277758E+04                                 8.045836                            6.252770      -0.030545       2.026182                    0.999538      24.277522      68.743868       0.616648       0.452007      -1.036684      -0.019482      -0.006922      -0.000271       0.020677       0.007329      -0.024230       0.022896       0.041825      -0.049308      -0.044785       0.005051       0.039733              9.259371      11.581216       2.055084      -0.181395       7.657629      -3.457319       8.539268           0.000028
          454              C      -2.394781       7.706902      15.914602      -0.264240      27.770356 0.42000730E+03  0.98450721E+04                                 8.021378                            6.800972      -0.169742       1.923164                    0.999039      30.345567      88.733339       0.632743       0.412968      -1.060404       0.053349      -0.044594      -0.081941       0.107466       0.001442      -0.013476       0.011242       0.020145       0.001077      -0.020120      -0.000334       0.020453              8.720473      10.282350      -0.292894      -1.949914       7.635910      -0.188941       8.243160          -0.000001
          455              C      -1.439734       7.244074      14.876966      -0.411922      28.926998 0.46130519E+03  0.11097278E+05                                 8.238541                            7.043707      -0.232628       1.890180                    0.997410      32.365672      96.660140       0.631295       0.403316      -1.064035      -0.048152       0.027052       0.061360       0.082556      -0.013115      -0.037044       0.039620       0.001947       0.047759      -0.044103      -0.020916       0.065019              9.203139      10.384131      -2.402500      -3.505008       7.513483       1.572628       9.711803          -0.000011
          456              C      -2.824045      16.267563       1.586564      -0.078312      32.519243 0.41659633E+03  0.97128944E+04                                 8.860470                            6.777361       0.277731       2.052884                    0.999802      29.449579      84.955436       0.635383       0.413463      -1.063615       0.000142      -0.068088       0.060187       0.090877       0.025800      -0.011846      -0.046324       0.009452      -0.054548      -0.055302      -0.002818       0.058121             10.521686      17.479621       1.120822       2.380679       6.383993      -1.715939       7.701444          -0.000009
          457              C      -3.936418      16.541695       0.858474      -0.083389      31.658638 0.40960507E+03  0.95053205E+04                                 8.619125                            6.681139       0.229036       2.031477                    0.999912      29.561408      84.954570       0.645859       0.408664      -1.067202      -0.077868      -0.040931       0.018733       0.089942       0.034322      -0.004177      -0.052148      -0.003075      -0.040651      -0.061614      -0.003946       0.065559              9.904176      12.321419      -0.455868       3.278795       7.108105      -3.479771      10.283004           0.000004
          458              C      -4.417083      14.966088       2.263062       0.348307      26.455940 0.32430449E+03  0.71262113E+04                                 8.045345                            6.252459      -0.030488       2.026174                    0.999538      24.274858      68.735999       0.616624       0.452043      -1.036659       0.009566       0.013943      -0.011901       0.020678       0.010156      -0.039636       0.000971      -0.016859       0.025103      -0.044661       0.004932       0.039729              9.258732      12.086621       2.090074       0.045412       7.354346      -3.136108       8.335228           0.000027
          459              C      -5.158151      13.881021       2.975206      -0.264341      27.772528 0.42005148E+03  0.98463221E+04                                 8.021693                            6.801261      -0.169521       1.923219                    0.999040      30.346845      88.736739       0.632742       0.412960      -1.060414      -0.063724       0.051851       0.069346       0.107509      -0.001544      -0.019952       0.002066      -0.001564       0.006021      -0.019934      -0.000537       0.020471              8.720819       9.450003       0.426269      -1.875163       7.035549      -0.082599       9.676904          -0.000002
          460              C      -6.105540      14.338434       4.022221      -0.411939      28.925812 0.46127930E+03  0.11096509E+05                                 8.238133                            7.043339      -0.232787       1.890122                    0.997409      32.366419      96.662020       0.631334       0.403296      -1.064047       0.053385      -0.030777      -0.054917       0.082541      -0.020752      -0.041256       0.033632      -0.008262       0.014887      -0.043968      -0.021021       0.064989              9.202640       9.239551      -1.406085      -3.396611       6.676702       1.725168      11.691667          -0.000010
          461              C       8.619815       5.409781      12.563626      -0.078312      32.519272 0.41659674E+03  0.97129062E+04                                 8.860475                            6.777364       0.277732       2.052884                    0.999802      29.449584      84.955452       0.635383       0.413463      -1.063616      -0.064242       0.063405       0.010554       0.090877      -0.042952      -0.005057      -0.033728      -0.027453      -0.017557      -0.055303      -0.002818       0.058121             10.521693       6.912344      -0.780713      -3.470530       8.565373      -3.168948      16.087361          -0.000005
          462              C       9.249056       5.257916      11.370467      -0.083389      31.658633 0.40960493E+03  0.95053163E+04                                 8.619123                            6.681137       0.229037       2.031478                    0.999912      29.561411      84.954575       0.645859       0.408664      -1.067202      -0.012634       0.059751      -0.066029       0.089942      -0.055203       0.000069      -0.028285      -0.028691      -0.004462      -0.061614      -0.003945       0.065559              9.904174       7.973874      -2.791286      -3.912748       8.903554       0.457948      12.835094           0.000000
          463              C       7.923777       6.963510      11.225450       0.348307      26.455941 0.32430455E+03  0.71262123E+04                                 8.045344                            6.252458      -0.030484       2.026175                    0.999538      24.274855      68.735973       0.616624       0.452043      -1.036659       0.009957      -0.017140       0.005885       0.020678       0.005636       0.018493      -0.013014      -0.041280      -0.099773      -0.044661       0.004932       0.039729              9.258730       6.566459      -2.642958      -1.366037      10.338226      -2.466836      10.871504           0.000028
          464              C       7.147785       8.110425      10.663202      -0.264341      27.772531 0.42005150E+03  0.98463226E+04                                 8.021693                            6.801261      -0.169521       1.923219                    0.999040      30.346845      88.736737       0.632742       0.412960      -1.060414       0.070127       0.081454      -0.002390       0.107509       0.007801       0.003685      -0.007074      -0.015979      -0.051386      -0.019934      -0.000537       0.020471              8.720820       7.035890       0.687484      -0.096420      11.174987      -0.799361       7.951582          -0.000002
          465              C       7.894832       9.387535      10.545199      -0.411939      28.925825 0.46127952E+03  0.11096516E+05                                 8.238137                            7.043341      -0.232788       1.890122                    0.997409      32.366427      96.662061       0.631334       0.403297      -1.064047      -0.046811      -0.067596       0.007246       0.082541       0.046142       0.011000      -0.003582      -0.009239      -0.110370      -0.043969      -0.021021       0.064990              9.202645       7.845231       3.338625      -0.265306      13.061839       0.254070       6.700866          -0.000011
          466              C       7.295136      -0.416105      14.845636      -0.078304      32.518332 0.41657270E+03  0.97121646E+04                                 8.860139                            6.777023       0.277829       2.052921                    0.999803      29.448808      84.951251       0.635422       0.413446      -1.063631      -0.017082      -0.005893       0.089093       0.090907      -0.022916      -0.003144      -0.031053      -0.048595       0.117011      -0.055385      -0.002805       0.058189             10.521408       8.822197      -5.683001      -1.419969      14.542851      -0.268899       8.199176          -0.000009
          467              C       8.131167      -1.300373      14.244179      -0.083355      31.654584 0.40951855E+03  0.95028508E+04                                 8.618317                            6.680307       0.229187       2.031526                    0.999912      29.560604      84.951368       0.645915       0.408649      -1.067207       0.029926      -0.071991       0.044831       0.089934      -0.028859      -0.005001      -0.035445      -0.028661       0.144408      -0.061604      -0.003999       0.065603              9.903332       8.765802      -3.867809      -3.614591      10.028944       0.879659      10.915249           0.000004
          468              C       7.887321      -1.896397      16.311008       0.348072      26.460021 0.32436258E+03  0.71277735E+04                                 8.045837                            6.252770      -0.030547       2.026182                    0.999538      24.277525      68.743883       0.616648       0.452007      -1.036684      -0.000032       0.010102      -0.018041       0.020677       0.029411       0.008384      -0.027320      -0.020773       0.013603      -0.044785       0.005051       0.039733              9.259372       6.801884      -2.953218      -1.283131      10.659788      -2.349478      10.316445           0.000028
          469              C       8.064399      -2.619803      17.606786      -0.264240      27.770367 0.42000750E+03  0.98450780E+04                                 8.021380                            6.800974      -0.169745       1.923163                    0.999039      30.345572      88.733362       0.632743       0.412968      -1.060404      -0.059826      -0.088680      -0.010283       0.107466       0.015674       0.003034      -0.008031      -0.019088      -0.003741      -0.020120      -0.000334       0.020453              8.720475       8.114046       0.938356      -0.681644      10.280032      -1.626675       7.767348          -0.000002
          470              C       7.309694      -3.891498      17.734169      -0.411922      28.926998 0.46130527E+03  0.11097280E+05                                 8.238541                            7.043707      -0.232627       1.890180                    0.997410      32.365673      96.660140       0.631295       0.403316      -1.064035       0.041555       0.071330      -0.000828       0.082556       0.048450       0.015487       0.002722      -0.027362      -0.079240      -0.044103      -0.020916       0.065019              9.203139       9.342490       3.681217      -1.074092      11.830470      -0.889375       6.436455          -0.000010
          471              C     -10.482816      12.154835      13.294905      -0.078252      32.517730 0.41655691E+03  0.97116477E+04                                 8.859898                            6.776776       0.277826       2.052930                    0.999802      29.447925      84.946429       0.635454       0.413431      -1.063647       0.000160      -0.018072      -0.089076       0.090891      -0.002555       0.028385       0.013451       0.066634       0.116940      -0.055440      -0.002899       0.058340             10.521194      17.478550      -2.622440      -0.220619       5.885817       1.428753       8.199214          -0.000013
          472              C     -11.595179      12.648312      13.896362      -0.083383      31.654327 0.40947795E+03  0.95018051E+04                                 8.618347                            6.679902       0.228858       2.031420                    0.999912      29.562430      84.960001       0.645936       0.408640      -1.067198      -0.077852       0.004212      -0.044844       0.089942      -0.013454       0.031849       0.016682       0.058568       0.144379      -0.061684      -0.004010       0.065694              9.903513      12.318680      -2.611175      -2.034392       6.475184       3.115404      10.916675           0.000008
          473              C      10.900637      12.219700      11.829533       0.348030      26.461010 0.32437678E+03  0.71281110E+04                                 8.045788                            6.252745      -0.030401       2.026225                    0.999538      24.277916      68.743453       0.616678       0.451984      -1.036705       0.009552       0.003339       0.018013       0.020661       0.029367       0.028643       0.001302      -0.020835       0.013546      -0.044787       0.004958       0.039829              9.259280      12.087164      -1.084350       1.787234       5.374475       1.993175      10.316202           0.000026
          474              C      10.159559      12.145494      10.533755      -0.264265      27.775300 0.42011113E+03  0.98479350E+04                                 8.022160                            6.801805      -0.169750       1.923151                    0.999038      30.345785      88.730634       0.632717       0.412967      -1.060424      -0.063658      -0.085936       0.010300       0.107441       0.018158       0.008743       0.000012      -0.004917      -0.003773      -0.020098      -0.000459       0.020558              8.721266       9.450618       1.411517       1.307023       8.945030       1.185208       7.768150          -0.000002
          475              C       9.212156      11.010054      10.406372      -0.411886      28.926573 0.46129596E+03  0.11096940E+05                                 8.238266                            7.043502      -0.232870       1.890113                    0.997408      32.365121      96.656277       0.631326       0.403301      -1.064051       0.053414       0.062969       0.000858       0.082577       0.046294       0.002798      -0.015250      -0.039653      -0.079207      -0.044118      -0.020832       0.064950              9.202777       9.240240       3.644787       0.480506      11.931843       1.309101       6.436247          -0.000010
          476              C       2.227115      -6.316741      15.576915      -0.078377      32.518550 0.41657656E+03  0.97121178E+04                                 8.859466                            6.776477       0.277657       2.052842                    0.999802      29.449942      84.949371       0.635540       0.413375      -1.063694       0.081187      -0.039452      -0.010613       0.090887      -0.024739       0.030265       0.016156       0.075351      -0.017559      -0.055444      -0.002752       0.058195             10.520595       8.871397      -0.087624       1.830883       6.604562       4.327973      16.085825          -0.000012
          477              C       1.874206      -5.774085      16.770074      -0.083282      31.654271 0.40952013E+03  0.95027802E+04                                 8.617969                            6.680112       0.229085       2.031510                    0.999912      29.559557      84.944471       0.645962       0.408624      -1.067237       0.060564       0.007982       0.065969       0.089909      -0.033931       0.026766       0.009532       0.091680      -0.004403      -0.061723      -0.003840       0.065563              9.902951      10.553592      -1.878727      -1.735979       6.321887       3.535891      12.833374           0.000007
          478              C       3.924015      -6.455044      16.915092       0.348331      26.455237 0.32429739E+03  0.71258656E+04                                 8.044520                            6.251913      -0.030589       2.026139                    0.999538      24.274162      68.728374       0.616734       0.451974      -1.036720      -0.019489       0.003691      -0.005868       0.020686       0.017342       0.018502      -0.012984       0.025005      -0.099827      -0.044637       0.004882       0.039756              9.257717      11.579037      -0.870134       1.870210       5.323880       2.109960      10.870235           0.000027
          479              C       5.264006      -6.804346      17.477340      -0.264357      27.773513 0.42007259E+03  0.98469273E+04                                 8.021845                            6.801429      -0.169730       1.923150                    0.999039      30.347627      88.739130       0.632736       0.412959      -1.060416       0.053428       0.093246       0.002400       0.107495       0.011096       0.008045      -0.000927       0.002619      -0.051348      -0.019952      -0.000586       0.020538              8.720971      10.282946       1.835521       0.721378       7.928149       0.357347       7.951818          -0.000001
          480              C       6.219068      -5.674321      17.595343      -0.411920      28.925973 0.46128141E+03  0.11096454E+05                                 8.237967                            7.043216      -0.232582       1.890196                    0.997410      32.364778      96.653265       0.631365       0.403281      -1.064069      -0.048152      -0.066659      -0.007263       0.082552       0.038804       0.007252      -0.008921      -0.050790      -0.110365      -0.044006      -0.020955       0.064962              9.202476      10.383232       4.236293      -0.328211      10.523360       0.165423       6.700835          -0.000011
          481              C       6.056584      11.331119      13.259073      -0.078304      32.518322 0.41657252E+03  0.97121594E+04                                 8.860137                            6.777021       0.277830       2.052921                    0.999803      29.448805      84.951237       0.635422       0.413446      -1.063631       0.081217       0.028860       0.028897       0.090907      -0.013690       0.036644      -0.004359       0.039849      -0.124152      -0.055385      -0.002805       0.058189             10.521406       8.872040      -1.541560       0.991392      17.465023      -1.941703       5.227154          -0.000011
          482              C       5.703661      10.026497      13.385705      -0.083355      31.654591 0.40951877E+03  0.95028571E+04                                 8.618318                            6.680309       0.229187       2.031526                    0.999912      29.560603      84.951364       0.645915       0.408649      -1.067207       0.060566      -0.061158       0.026067       0.089934      -0.006147       0.042811      -0.014047       0.050901      -0.126891      -0.061604      -0.003999       0.065603              9.903333      10.554338       2.443210       0.759159      14.267901      -1.051510       4.887761           0.000007
          483              C       7.753476      10.241395      14.047946       0.348072      26.460024 0.32436280E+03  0.71277794E+04                                 8.045838                            6.252772      -0.030546       2.026182                    0.999538      24.277523      68.743875       0.616648       0.452007      -1.036684      -0.019482       0.003226      -0.006130       0.020677      -0.024648      -0.005768       0.009828       0.064459       0.018594      -0.044785       0.005051       0.039733              9.259373      11.581216      -1.184618       1.689068      11.312964      -1.346960       4.883939           0.000030
          484              C       9.093469       9.929136      14.631581      -0.264240      27.770350 0.42000724E+03  0.98450705E+04                                 8.021377                            6.800972      -0.169743       1.923164                    0.999039      30.345568      88.733347       0.632743       0.412968      -1.060404       0.053349      -0.048667      -0.079589       0.107466      -0.012392      -0.005489       0.010216       0.021923       0.006410      -0.020120      -0.000334       0.020453              8.720472      10.282347      -1.542237      -1.228598       8.254977       0.168470       7.624092          -0.000003
          485              C      10.048516       9.261923      13.711948      -0.411922      28.927017 0.46130559E+03  0.11097290E+05                                 8.238545                            7.043710      -0.232628       1.890179                    0.997410      32.365672      96.660141       0.631295       0.403316      -1.064035      -0.048152       0.039614       0.054107       0.082556      -0.025524      -0.029879       0.030572       0.017619       0.094774      -0.044103      -0.020916       0.065019              9.203143      10.384134      -1.834212      -3.833116       7.800324       1.738228       9.424971          -0.000009
          486              C       8.664205      -6.759637      14.881469      -0.078312      32.519251 0.41659651E+03  0.97128993E+04                                 8.860470                            6.777361       0.277732       2.052884                    0.999802      29.449580      84.955430       0.635383       0.413463      -1.063616       0.000142       0.086168      -0.028873       0.090877      -0.023159       0.016420      -0.032926      -0.013754      -0.124167      -0.055303      -0.002818       0.058121             10.521686      17.479623       1.501336       2.160984       8.858121      -0.287530       5.227314          -0.000008
          487              C       7.551832      -7.527248      14.754836      -0.083389      31.658644 0.40960513E+03  0.95053217E+04                                 8.619125                            6.681138       0.229038       2.031478                    0.999912      29.561406      84.954553       0.645859       0.408664      -1.067202      -0.077868       0.036688      -0.026081       0.089942      -0.020779       0.027635      -0.035542      -0.031838      -0.126942      -0.061614      -0.003945       0.065559              9.904176      12.321422       3.067461       1.244576      12.502840      -0.365185       4.888266           0.000004
          488              C       7.071167      -5.523042      14.092596       0.348307      26.455934 0.32430439E+03  0.71262080E+04                                 8.045342                            6.252456      -0.030484       2.026175                    0.999538      24.274855      68.735973       0.616624       0.452043      -1.036659       0.009566      -0.017278       0.006125       0.020678      -0.039404      -0.011022       0.002270      -0.019110       0.018350      -0.044661       0.004932       0.039729              9.258727      12.086614      -1.005690       1.832772      10.805930      -1.143376       4.883638           0.000030
          489              C       6.330099      -4.363780      13.508961      -0.264341      27.772527 0.42005156E+03  0.98463243E+04                                 8.021692                            6.801262      -0.169521       1.923219                    0.999040      30.346846      88.736740       0.632742       0.412960      -1.060414      -0.063724       0.034131       0.079577       0.107509      -0.016506      -0.011313       0.001998      -0.001446       0.006374      -0.019934      -0.000537       0.020471              8.720818       9.450001      -1.837077      -0.568397       9.088119       1.102425       7.624334          -0.000003
          490              C       5.382710      -3.685735      14.428594      -0.411939      28.925797 0.46127921E+03  0.11096507E+05                                 8.238132                            7.043339      -0.232788       1.890122                    0.997409      32.366424      96.662049       0.631334       0.403297      -1.064047       0.053385      -0.032172      -0.054112       0.082541      -0.025354      -0.038600       0.018251       0.018380       0.094811      -0.043969      -0.021021       0.064990              9.202638       9.239546      -2.238535      -2.915983       8.943946       3.034132       9.424422          -0.000009
          491              C      11.124542       9.014048       7.783299      -0.078377      32.518554 0.41657658E+03  0.97121185E+04                                 8.859467                            6.776477       0.277656       2.052841                    0.999802      29.449945      84.949387       0.635540       0.413375      -1.063694      -0.017130      -0.074212       0.049594       0.090887       0.014259       0.018324      -0.030220      -0.047173       0.121265      -0.055444      -0.002752       0.058195             10.520596       8.821571       4.070841       4.211379       9.551234       2.612254      13.188984          -0.000006
          492              C      11.960587       9.977058       8.248368      -0.083282      31.654264 0.40952000E+03  0.95027767E+04                                 8.617969                            6.680112       0.229084       2.031510                    0.999912      29.559558      84.944482       0.645962       0.408624      -1.067237       0.029913      -0.002854       0.084739       0.089909       0.018888       0.022571      -0.042693      -0.041261       0.106603      -0.061723      -0.003840       0.065564              9.902950       8.765741       5.064040       1.542463      11.454580       0.056301       9.488530           0.000001
          493              C      11.716734       8.485178       9.797974       0.348331      26.455235 0.32429738E+03  0.71258656E+04                                 8.044520                            6.251914      -0.030590       2.026139                    0.999538      24.274163      68.728381       0.616734       0.451974      -1.036720      -0.000035       0.010569      -0.017782       0.020686      -0.021822      -0.021171      -0.012076       0.005679       0.092960      -0.044637       0.004882       0.039756              9.257718       6.800811       2.587260       1.915621       8.365861      -1.025728      12.606482           0.000029
          494              C      11.893812       7.724728      11.072365      -0.264357      27.773528 0.42007290E+03  0.98469364E+04                                 8.021848                            6.801432      -0.169730       1.923150                    0.999039      30.347631      88.739146       0.632736       0.412959      -1.060416      -0.059805       0.053213       0.071742       0.107495      -0.010323      -0.011975       0.001052      -0.003330       0.043306      -0.019953      -0.000585       0.020538              8.720975       8.114656       0.121055      -1.153640       6.986889       0.274894      11.061379          -0.000002
          495              C      11.139120       8.250271      12.237383      -0.411920      28.925985 0.46128147E+03  0.11096456E+05                                 8.237969                            7.043216      -0.232583       1.890196                    0.997410      32.364785      96.653293       0.631365       0.403281      -1.064069       0.041543      -0.034948      -0.062190       0.082552      -0.037474      -0.034116       0.024581       0.010506       0.034269      -0.044007      -0.020955       0.064962              9.202479       9.342028      -0.910416      -3.724667       7.014282       1.890915      11.251127          -0.000010
          496              C      12.449169       8.077304       1.596882      -0.078252      32.517713 0.41655663E+03  0.97116397E+04                                 8.859895                            6.776773       0.277826       2.052930                    0.999802      29.447925      84.946430       0.635454       0.413431      -1.063647      -0.064266      -0.040850      -0.049623       0.090891       0.025912       0.034758      -0.007064       0.018778       0.121250      -0.055440      -0.002899       0.058340             10.521190       6.912267       3.396428      -1.059289      11.462499      -4.841241      13.188803          -0.000010
          497              C      13.078420       9.186527       1.131813      -0.083383      31.654338 0.40947817E+03  0.95018117E+04                                 8.618350                            6.679904       0.228858       2.031420                    0.999912      29.562434      84.960023       0.645936       0.408640      -1.067198      -0.012650       0.027264      -0.084772       0.089942       0.027625       0.047884      -0.006879       0.008353       0.106631      -0.061684      -0.004010       0.065693              9.903516       7.974052       4.784781       0.461911      12.247921      -1.471786       9.488575           0.000006
          498              C       4.094372      -2.371761      18.342568       0.348030      26.460971 0.32437626E+03  0.71280967E+04                                 8.045783                            6.252741      -0.030405       2.026223                    0.999538      24.277894      68.743383       0.616678       0.451984      -1.036705       0.009952       0.003480       0.017769       0.020661      -0.018836       0.004375       0.024130       0.023071       0.092890      -0.044786       0.004959       0.039827              9.259274       6.566891       2.504888       1.605833       8.602433      -1.464104      12.608497           0.000026
          499              C       3.318370      -2.458314      17.068176      -0.264265      27.775287 0.42011100E+03  0.98479315E+04                                 8.022157                            6.801804      -0.169750       1.923151                    0.999038      30.345792      88.730661       0.632717       0.412967      -1.060424       0.070140      -0.038632      -0.071635       0.107441      -0.007005      -0.004800       0.011156       0.015589       0.043275      -0.020098      -0.000460       0.020558              8.721262       7.036375      -0.260050      -0.643629       8.064841       0.996489      11.062571          -0.000002
          500              C       4.065403      -2.994688      15.903158      -0.411885      28.926570 0.46129598E+03  0.11096941E+05                                 8.238265                            7.043502      -0.232870       1.890113                    0.997408      32.365117      96.656263       0.631326       0.403301      -1.064051      -0.046787       0.027543       0.062219       0.082577      -0.032458      -0.034344       0.024260       0.038972       0.034322      -0.044118      -0.020832       0.064950              9.202774       7.845129      -1.439350      -3.024302       8.511242       2.881342      11.251953          -0.000010
          501              C      13.715365      16.648397       2.317843      -0.078377      32.518558 0.41657654E+03  0.97121177E+04                                 8.859468                            6.776477       0.277655       2.052841                    0.999802      29.449949      84.949412       0.635539       0.413375      -1.063694       0.081187       0.010535      -0.039473       0.090887       0.038579      -0.006293       0.020590       0.067670      -0.040603      -0.055443      -0.002752       0.058195             10.520598       8.871401       1.629410       0.839541       9.967494       6.269522      12.722900          -0.000007
          502              C      13.362456      17.410384       3.384369      -0.083283      31.654258 0.40951984E+03  0.95027719E+04                                 8.617967                            6.680109       0.229085       2.031510                    0.999912      29.559558      84.944475       0.645962       0.408624      -1.067237       0.060564       0.053140       0.039897       0.089909       0.040145      -0.016003       0.023662       0.067206      -0.077826      -0.061723      -0.003840       0.065564              9.902948      10.553591      -0.564064      -2.495009       8.143413       4.587528      11.011841           0.000002
          503              C      -7.564235      17.876448       2.867146       0.348331      26.455234 0.32429737E+03  0.71258653E+04                                 8.044520                            6.251913      -0.030591       2.026138                    0.999538      24.274166      68.728391       0.616734       0.451974      -1.036720      -0.019489      -0.006928       0.000262       0.020686       0.007353       0.024269      -0.022692       0.041819      -0.049384      -0.044637       0.004882       0.039755              9.257716      11.579036       2.054720       0.181529       7.656432       3.456630       8.537681           0.000029
          504              C      -6.224244      18.538020       2.845759      -0.264357      27.773515 0.42007263E+03  0.98469283E+04                                 8.021845                            6.801429      -0.169730       1.923150                    0.999039      30.347621      88.739107       0.632736       0.412959      -1.060416       0.053428      -0.044544       0.081954       0.107495       0.001420       0.013632      -0.011013       0.020089       0.001065      -0.019952      -0.000586       0.020538              8.720971      10.282946      -0.293010       1.950300       7.636432       0.188929       8.243536          -0.000002
          505              C      -5.269182      18.075211       3.883395      -0.411920      28.925991 0.46128174E+03  0.11096464E+05                                 8.237972                            7.043220      -0.232591       1.890194                    0.997410      32.364792      96.653336       0.631365       0.403281      -1.064069      -0.048152       0.027038      -0.061361       0.082552      -0.013121       0.037231      -0.039352       0.001921       0.047763      -0.044007      -0.020955       0.064962              9.202482      10.383243      -2.402355       3.504659       7.513179      -1.572473       9.711025          -0.000011
          506              C       1.005434       5.436469      17.173797      -0.078252      32.517727 0.41655690E+03  0.97116473E+04                                 8.859897                            6.776775       0.277825       2.052930                    0.999802      29.447927      84.946434       0.635454       0.413431      -1.063647       0.000160      -0.068107      -0.060188       0.090891       0.025860       0.011979       0.046470       0.009442      -0.054636      -0.055440      -0.002899       0.058340             10.521192      17.478546       1.120135      -2.381422       6.383560       1.716119       7.701471          -0.000011
          507              C      -0.106929       5.710615      17.901887      -0.083383      31.654336 0.40947816E+03  0.95018108E+04                                 8.618349                            6.679904       0.228859       2.031420                    0.999912      29.562425      84.959980       0.645936       0.408640      -1.067198      -0.077852      -0.040942      -0.018774       0.089942       0.034309       0.004273       0.052280      -0.003091      -0.040599      -0.061684      -0.004010       0.065694              9.903515      12.318677      -0.456281      -3.278538       7.108350       3.480956      10.283517           0.000006
          508              C      -0.587613       4.134981      16.497299       0.348030      26.461007 0.32437666E+03  0.71281078E+04                                 8.045789                            6.252744      -0.030401       2.026224                    0.999538      24.277914      68.743449       0.616678       0.451984      -1.036705       0.009552       0.013931       0.011898       0.020661       0.010122       0.039754      -0.000927      -0.016974       0.025129      -0.044787       0.004958       0.039829              9.259281      12.087165       2.089963      -0.045480       7.354688       3.136429       8.335991           0.000026
          509              C      -1.328691       3.049901      15.785155      -0.264265      27.775295 0.42011094E+03  0.98479297E+04                                 8.022159                            6.801804      -0.169750       1.923151                    0.999038      30.345791      88.730659       0.632717       0.412967      -1.060424      -0.063658       0.051888      -0.069273       0.107441      -0.001508       0.020097      -0.001875      -0.001647       0.006035      -0.020098      -0.000459       0.020558              8.721266       9.450622       0.426171       1.875920       7.035947       0.083027       9.677229          -0.000002
          510              C      -2.276094       3.507294      14.738140      -0.411885      28.926556 0.46129550E+03  0.11096927E+05                                 8.238262                            7.043498      -0.232870       1.890113                    0.997408      32.365119      96.656269       0.631326       0.403301      -1.064051       0.053414      -0.030741       0.054962       0.082577      -0.020723       0.041491      -0.033359      -0.008287       0.014893      -0.044118      -0.020832       0.064950              9.202773       9.240239      -1.406232       3.396745       6.676394      -1.725065      11.691687          -0.000010
          511              C      -4.193114      13.064817       7.062338      -0.078304      32.518352 0.41657303E+03  0.97121742E+04                                 8.860142                            6.777025       0.277828       2.052921                    0.999803      29.448813      84.951271       0.635422       0.413446      -1.063631      -0.017082       0.080104       0.039442       0.090907       0.008735      -0.021418      -0.000715      -0.101144      -0.040637      -0.055385      -0.002805       0.058190             10.521413       8.822198       1.611722      -5.631623      10.017925      -2.881323      12.724117          -0.000010
          512              C      -3.357083      12.986064       5.995811      -0.083355      31.654581 0.40951860E+03  0.95028525E+04                                 8.618318                            6.680308       0.229186       2.031526                    0.999912      29.560603      84.951375       0.645915       0.408649      -1.067207       0.029926       0.074820      -0.039931       0.089934       0.010098      -0.027493       0.007337      -0.102762      -0.077896      -0.061604      -0.003999       0.065603              9.903333       8.765801      -1.196470      -5.156905       9.931883       0.823622      11.012313           0.000005
          513              C      -3.600929      15.074007       6.513035       0.348073      26.460028 0.32436261E+03  0.71277751E+04                                 8.045841                            6.252772      -0.030548       2.026182                    0.999538      24.277530      68.743922       0.616648       0.452007      -1.036684      -0.000032      -0.020675      -0.000271       0.020677      -0.007444       0.029663      -0.015213      -0.041744      -0.049308      -0.044785       0.005051       0.039733              9.259378       6.801888       0.365358      -3.199134      12.436971      -1.323452       8.539274           0.000025
          514              C      -3.423851      16.557887       6.534421      -0.264240      27.770380 0.42000766E+03  0.98450828E+04                                 8.021383                            6.800975      -0.169745       1.923163                    0.999039      30.345575      88.733376       0.632743       0.412968      -1.060404      -0.059826       0.035434      -0.081941       0.107466      -0.005209       0.015091      -0.008958      -0.017482       0.001076      -0.020120      -0.000334       0.020453              8.720479       8.114049      -1.059495       0.471830       9.804231      -1.901383       8.243158          -0.000002
          515              C      -4.178556      17.304042       5.496786      -0.411922      28.927002 0.46130530E+03  0.11097281E+05                                 8.238542                            7.043707      -0.232628       1.890179                    0.997410      32.365675      96.660150       0.631295       0.403316      -1.064035       0.041556      -0.036381       0.061360       0.082556      -0.010812       0.049702      -0.021719       0.014971       0.047759      -0.044103      -0.020916       0.065019              9.203140       9.342489      -2.770772       2.651010       8.555130      -2.780355       9.711800          -0.000011
          516              C      -2.868435       8.175632      10.966744      -0.078312      32.519269 0.41659657E+03  0.97129013E+04                                 8.860473                            6.777362       0.277732       2.052884                    0.999802      29.449583      84.955445       0.635383       0.413463      -1.063616      -0.064242      -0.022562       0.060187       0.090877       0.017096      -0.039726      -0.026610      -0.039784      -0.054548      -0.055303      -0.002818       0.058121             10.521691       6.912343      -2.615234      -2.411357      16.951285       1.672557       7.701446          -0.000012
          517              C      -2.239194       7.218252      10.238655      -0.083389      31.658635 0.40960481E+03  0.95053132E+04                                 8.619124                            6.681136       0.229037       2.031478                    0.999912      29.561412      84.954581       0.645859       0.408664      -1.067202      -0.012634      -0.087058       0.018733       0.089942       0.027661      -0.047773      -0.021321      -0.040754      -0.040652      -0.061614      -0.003945       0.065559              9.904176       7.973877      -1.992942      -4.373681      11.455652       1.931373      10.282998           0.000008
          518              C      -3.564473       6.239879      11.643243       0.348307      26.455940 0.32430457E+03  0.71262129E+04                                 8.045343                            6.252458      -0.030484       2.026175                    0.999538      24.274858      68.735983       0.616624       0.452043      -1.036659       0.009957       0.013667      -0.011901       0.020678       0.013198       0.014127      -0.037046       0.000345       0.025102      -0.044661       0.004932       0.039729              9.258728       6.566460       0.138430      -2.971888      12.874505      -1.002546       8.335219           0.000031
          519              C      -4.340465       5.179507      12.355386      -0.264341      27.772533 0.42005165E+03  0.98463270E+04                                 8.021693                            6.801263      -0.169520       1.923219                    0.999040      30.346846      88.736736       0.632742       0.412960      -1.060414       0.070127      -0.042797       0.069346       0.107509      -0.000710       0.008598      -0.018122       0.003157       0.006021      -0.019934      -0.000537       0.020471              8.720819       7.035888      -0.427234       0.547169       9.449666      -1.795450       9.676903          -0.000002
          520              C      -3.593418       4.438768      13.402402      -0.411939      28.925806 0.46127937E+03  0.11096512E+05                                 8.238134                            7.043340      -0.232788       1.890122                    0.997409      32.366424      96.662045       0.631334       0.403297      -1.064047      -0.046811       0.040073      -0.054917       0.082541      -0.013544       0.045461      -0.027687       0.032512       0.014885      -0.043969      -0.021021       0.064990              9.202640       7.845229      -1.899044       2.758695       8.071023      -2.627308      11.691669          -0.000010
          521              C      -1.602343       4.514383       3.183446      -0.078312      32.519271 0.41659668E+03  0.97129044E+04                                 8.860474                            6.777363       0.277733       2.052884                    0.999802      29.449583      84.955444       0.635383       0.413463      -1.063616       0.081193      -0.039433       0.010554       0.090877      -0.024780      -0.030114      -0.016011       0.075346      -0.017557      -0.055303      -0.002818       0.058121             10.521692       8.872405      -0.087731      -1.830886       6.605307      -4.328359      16.087364          -0.000011
          522              C      -1.955267       5.057017       1.990287      -0.083389      31.658627 0.40960471E+03  0.95053099E+04                                 8.619122                            6.681135       0.229039       2.031478                    0.999912      29.561408      84.954556       0.645859       0.408664      -1.067202       0.060545       0.008005      -0.066029       0.089942      -0.033920      -0.026691      -0.009363       0.091710      -0.004462      -0.061614      -0.003945       0.065559              9.904173      10.554670      -1.878844       1.735992       6.322753      -3.536332      12.835095           0.000006
          523              C       0.094539       4.376055       1.845269       0.348307      26.455945 0.32430482E+03  0.71262195E+04                                 8.045344                            6.252460      -0.030483       2.026175                    0.999538      24.274857      68.735976       0.616624       0.452043      -1.036659      -0.019479       0.003674       0.005885       0.020678       0.017356      -0.018434       0.013097       0.025022      -0.099773      -0.044661       0.004932       0.039729              9.258728      11.580334      -0.870311      -1.870411       5.324350      -2.110183      10.871500           0.000026
          524              C       1.434524       4.026742       1.283021      -0.264341      27.772512 0.42005138E+03  0.98463191E+04                                 8.021689                            6.801260      -0.169520       1.923219                    0.999040      30.346843      88.736725       0.632742       0.412960      -1.060414       0.053420       0.093268      -0.002390       0.107509       0.011089      -0.007898       0.001116       0.002621      -0.051386      -0.019934      -0.000537       0.020471              8.720814      10.282980       1.835488      -0.721501       7.927883      -0.357352       7.951579          -0.000001
          525              C       2.389584       5.156765       1.165018      -0.411939      28.925803 0.46127932E+03  0.11096510E+05                                 8.238132                            7.043340      -0.232787       1.890122                    0.997409      32.366417      96.662013       0.631334       0.403297      -1.064047      -0.048127      -0.066666       0.007247       0.082541       0.038792      -0.007043       0.009177      -0.050817      -0.110369      -0.043968      -0.021021       0.064989              9.202638      10.383776       4.236123       0.327976      10.523274      -0.165441       6.700865          -0.000011
          526              C      16.323007       1.323521       5.465456      -0.078304      32.518330 0.41657252E+03  0.97121597E+04                                 8.860138                            6.777021       0.277828       2.052920                    0.999803      29.448819      84.951293       0.635423       0.413445      -1.063631       0.000138      -0.018069       0.089093       0.090907      -0.002552      -0.028230      -0.013316       0.066603       0.117011      -0.055385      -0.002805       0.058190             10.521407      17.479192      -2.622323       0.219790       5.885852      -1.428392       8.199176          -0.000004
          527              C      15.210636       1.816986       4.863999      -0.083355      31.654602 0.40951878E+03  0.95028571E+04                                 8.618320                            6.680308       0.229188       2.031526                    0.999912      29.560600      84.951347       0.645915       0.408649      -1.067207      -0.077849       0.004217       0.044831       0.089934      -0.013439      -0.031751      -0.016530       0.058570       0.144408      -0.061604      -0.003999       0.065603              9.903336      12.319662      -2.611355       2.034208       6.475100      -3.114655      10.915248          -0.000001
          528              C      14.729979       1.388414       6.930828       0.348072      26.460022 0.32436275E+03  0.71277779E+04                                 8.045837                            6.252771      -0.030546       2.026182                    0.999538      24.277523      68.743871       0.616648       0.452007      -1.036684       0.009535       0.003337      -0.018041       0.020677       0.029404      -0.028552      -0.001202      -0.020814       0.013603      -0.044785       0.005051       0.039733              9.259371      12.087334      -1.084550      -1.787412       5.374333      -1.992898      10.316446           0.000029
          529              C      13.988919       1.314232       8.226606      -0.264240      27.770349 0.42000714E+03  0.98450673E+04                                 8.021377                            6.800971      -0.169743       1.923164                    0.999039      30.345565      88.733334       0.632743       0.412968      -1.060404      -0.063666      -0.085964      -0.010283       0.107466       0.018190      -0.008583       0.000184      -0.004858      -0.003741      -0.020120      -0.000334       0.020453              8.720472       9.449580       1.410530      -1.306432       8.944494      -1.184880       7.767342          -0.000001
          530              C      13.041518       0.178794       8.353989      -0.411922      28.927023 0.46130581E+03  0.11097296E+05                                 8.238546                            7.043711      -0.232627       1.890180                    0.997410      32.365671      96.660134       0.631295       0.403316      -1.064035       0.053399       0.062955      -0.000828       0.082556       0.046282      -0.002596       0.015508      -0.039623      -0.079240      -0.044103      -0.020916       0.065019              9.203144       9.240272       3.645081      -0.480486      11.932702      -1.309117       6.436457          -0.000011
          531              C       3.465688      10.415033       3.914725      -0.078252      32.517719 0.41655679E+03  0.97116439E+04                                 8.859896                            6.776775       0.277827       2.052930                    0.999802      29.447921      84.946412       0.635454       0.413431      -1.063647      -0.017092      -0.005873      -0.089076       0.090891      -0.022928       0.003220       0.031245      -0.048615       0.116940      -0.055440      -0.002899       0.058340             10.521191       8.822164      -5.682900       1.420582      14.542202       0.268240       8.199208          -0.000010
          532              C       4.301727       9.530776       4.516182      -0.083383      31.654328 0.40947799E+03  0.95018068E+04                                 8.618349                            6.679903       0.228856       2.031419                    0.999912      29.562434      84.960033       0.645936       0.408640      -1.067198       0.029921      -0.071996      -0.044844       0.089942      -0.028870       0.005111       0.035588      -0.028641       0.144379      -0.061684      -0.004010       0.065693              9.903515       8.765662      -3.867343       3.615360      10.028208      -0.879588      10.916675           0.000005
          533              C       4.057854       8.934713       2.449353       0.348030      26.460998 0.32437654E+03  0.71281048E+04                                 8.045787                            6.252743      -0.030402       2.026224                    0.999538      24.277916      68.743463       0.616678       0.451984      -1.036705      -0.000036       0.010118       0.018013       0.020661       0.029389      -0.008320       0.027439      -0.020711       0.013546      -0.044787       0.004958       0.039829              9.259279       6.801867      -2.952966       1.283452      10.659769       2.349399      10.316202           0.000030
          534              C       4.234915       8.211283       1.153575      -0.264265      27.775296 0.42011125E+03  0.98479388E+04                                 8.022159                            6.801807      -0.169751       1.923151                    0.999038      30.345789      88.730653       0.632717       0.412967      -1.060424      -0.059802      -0.088663       0.010300       0.107441       0.015668      -0.002902       0.008247      -0.019002      -0.003774      -0.020098      -0.000460       0.020558              8.721264       8.114018       0.938959       0.681758      10.281615       1.627340       7.768159          -0.000002
          535              C       3.480207       6.939585       1.026192      -0.411886      28.926552 0.46129580E+03  0.11096936E+05                                 8.238262                            7.043501      -0.232871       1.890113                    0.997408      32.365122      96.656282       0.631326       0.403301      -1.064051       0.041563       0.071349       0.000858       0.082577       0.048468      -0.015310      -0.002445      -0.027353      -0.079207      -0.044118      -0.020832       0.064950              9.202771       9.341911       3.680728       1.074069      11.830159       0.889387       6.436244          -0.000011
          536              C       4.790398      16.240962       6.196735      -0.078377      32.518558 0.41657667E+03  0.97121215E+04                                 8.859471                            6.776481       0.277656       2.052841                    0.999802      29.449947      84.949407       0.635539       0.413375      -1.063694      -0.064258       0.063393      -0.010612       0.090887      -0.042922       0.005144       0.033919      -0.027508      -0.017558      -0.055443      -0.002752       0.058195             10.520601       6.911506      -0.780544       3.470173       8.564460       3.168817      16.085836          -0.000009
          537              C       5.419655      16.089119       7.389894      -0.083282      31.654088 0.40951724E+03  0.95026900E+04                                 8.617908                            6.680066       0.229083       2.031510                    0.999912      29.559475      84.943948       0.645968       0.408621      -1.067239      -0.012662       0.059761       0.065969       0.089909      -0.055203       0.000065       0.028412      -0.028654      -0.004402      -0.061723      -0.003840       0.065563              9.902877       7.972856      -2.791113       3.912292       8.902516      -0.458083      12.833261           0.000004
          538              C      11.753128      -3.867765       7.534911       0.348331      26.455237 0.32429733E+03  0.71258643E+04                                 8.044521                            6.251913      -0.030589       2.026139                    0.999538      24.274162      68.728379       0.616734       0.451974      -1.036720       0.009977      -0.017144      -0.005868       0.020686       0.005630      -0.018409       0.013116      -0.041248      -0.099827      -0.044638       0.004882       0.039756              9.257720       6.565791      -2.642559       1.365900      10.337124       2.466566      10.870245           0.000029
          539              C      10.977143      -2.720840       8.097159      -0.264357      27.773533 0.42007298E+03  0.98469386E+04                                 8.021849                            6.801432      -0.169729       1.923150                    0.999039      30.347628      88.739134       0.632736       0.412959      -1.060416       0.070104       0.081454       0.002400       0.107495       0.007807      -0.003556       0.007276      -0.015985      -0.051348      -0.019953      -0.000585       0.020538              8.720976       7.036103       0.687605       0.096456      11.175003       0.799238       7.951821          -0.000002
          540              C      11.724191      -1.443727       8.215162      -0.411920      28.925950 0.46128083E+03  0.11096437E+05                                 8.237962                            7.043211      -0.232583       1.890196                    0.997410      32.364782      96.653287       0.631365       0.403281      -1.064069      -0.046797      -0.067618      -0.007263       0.082552       0.046143      -0.010828       0.003863      -0.009276      -0.110365      -0.044007      -0.020955       0.064962              9.202472       7.845135       3.338950       0.265365      13.061449      -0.254301       6.700830          -0.000011
          541              C       2.824243       6.759917      14.881469      -0.078304      32.518329 0.41657253E+03  0.97121600E+04                                 8.860138                            6.777021       0.277828       2.052921                    0.999803      29.448819      84.951293       0.635423       0.413445      -1.063631      -0.000138      -0.086192      -0.028897       0.090907      -0.023172      -0.016325       0.033095      -0.013785      -0.124151      -0.055385      -0.002805       0.058190             10.521407      17.479191       1.501485      -2.161119       8.857876       0.287466       5.227154          -0.000006
          542              C       3.936614       7.527526      14.754836      -0.083355      31.654605 0.40951886E+03  0.95028596E+04                                 8.618321                            6.680310       0.229187       2.031526                    0.999912      29.560598      84.951347       0.645915       0.408649      -1.067207       0.077849      -0.036716      -0.026067       0.089934      -0.020778      -0.027514       0.035680      -0.031863      -0.126890      -0.061604      -0.003999       0.065603              9.903338      12.319661       3.067342      -1.244426      12.502593       0.365239       4.887761           0.000001
          543              C       4.417271       5.523307      14.092596       0.348073      26.460031 0.32436280E+03  0.71277800E+04                                 8.045841                            6.252773      -0.030547       2.026182                    0.999538      24.277528      68.743908       0.616648       0.452007      -1.036684      -0.009535       0.017293       0.006130       0.020677      -0.039428       0.011189      -0.002162      -0.019151       0.018595      -0.044785       0.005051       0.039733              9.259377      12.087345      -1.005683      -1.832946      10.806844       1.143491       4.883941           0.000028
          544              C       5.158331       4.364034      13.508961      -0.264240      27.770360 0.42000739E+03  0.98450747E+04                                 8.021378                            6.800973      -0.169743       1.923164                    0.999039      30.345568      88.733346       0.632743       0.412968      -1.060404       0.063666      -0.034076       0.079589       0.107466      -0.016528       0.011461      -0.001770      -0.001474       0.006410      -0.020120      -0.000334       0.020453              8.720474       9.449582      -1.836664       0.568358       9.087746      -1.102174       7.624093          -0.000001
          545              C       6.105732       3.686007      14.428594      -0.411922      28.927001 0.46130534E+03  0.11097282E+05                                 8.238541                            7.043707      -0.232627       1.890180                    0.997410      32.365672      96.660135       0.631295       0.403316      -1.064035      -0.053399       0.032194      -0.054107       0.082556      -0.025389       0.038784      -0.017980       0.018381       0.094774      -0.044103      -0.020916       0.065019              9.203139       9.240271      -2.238623       2.916507       8.944184      -3.034496       9.424962          -0.000011
          546              C      -2.226907      10.331612      13.259073      -0.078312      32.519286 0.41659688E+03  0.97129101E+04                                 8.860476                            6.777364       0.277733       2.052884                    0.999802      29.449591      84.955466       0.635383       0.413463      -1.063616      -0.081193      -0.028856       0.028873       0.090877      -0.013690      -0.036517       0.004506       0.039810      -0.124167      -0.055303      -0.002818       0.058121             10.521694       8.872407      -1.541736      -0.991408      17.465359       1.941557       5.227317          -0.000009
          547              C      -1.873983      11.636236      13.385705      -0.083389      31.658641 0.40960498E+03  0.95053166E+04                                 8.619118                            6.681132       0.229037       2.031478                    0.999912      29.561426      84.954583       0.645860       0.408664      -1.067202      -0.060545       0.061185       0.026081       0.089942      -0.006156      -0.042721       0.014208       0.050883      -0.126942      -0.061614      -0.003945       0.065559              9.904168      10.554668       2.442830      -0.759157      14.269573       1.051670       4.888264           0.000004
          548              C      -3.923789      11.421350      14.047946       0.348307      26.455942 0.32430467E+03  0.71262155E+04                                 8.045343                            6.252459      -0.030484       2.026175                    0.999538      24.274858      68.735980       0.616624       0.452043      -1.036659       0.019479      -0.003260      -0.006125       0.020678      -0.024642       0.005814      -0.009635       0.064397       0.018350      -0.044661       0.004932       0.039729              9.258728      11.580335      -1.184686      -1.688904      11.312211       1.346835       4.883638           0.000024
          549              C      -5.263774      11.733620      14.631581      -0.264341      27.772506 0.42005120E+03  0.98463137E+04                                 8.021688                            6.801258      -0.169520       1.923219                    0.999040      30.346841      88.736711       0.632743       0.412960      -1.060414      -0.053420       0.048703      -0.079577       0.107509      -0.012384       0.005655      -0.010000       0.021874       0.006374      -0.019934      -0.000537       0.020471              8.720812      10.282981      -1.542571       1.228844       8.255128      -0.168422       7.624328          -0.000001
[truncated: 98,980 more chars]
