# Supplementary material for: A collection of forcefield precursors for metal–organic frameworks
Source: RSC Adv. 2019 Nov 13;9(63):36492–507. doi: 10.1039/c9ra07327b (PMC9075174; doi:10.1039/c9ra07327b)
Supplement: RA-009-C9RA07327B-s4824 [file RA-009-C9RA07327B-s4824.xyz]

  238
jmolscript: load "" {1 1 1} spacegroup "x,y,z" unitcell [{     20.220200     0.000000     0.000000 }, {     -6.739993    19.063813     0.000000 }, {     -6.739993    -9.531751    16.509837 }]
Zn    -3.190430     9.110137     1.841672     0.955474
Zn    -3.827414     9.560736    14.668165     0.956229
Zn     5.012795     3.899298     8.645046     0.956204
Zn    15.485477    -3.506047     7.864791     0.956080
Zn     3.549666     6.571845     7.699362     0.956485
Zn     2.912591    17.454550     0.895989     0.956677
Zn    -1.727301    -3.994644     8.810475     0.956566
Zn     8.745472    -0.967627    15.613848     0.955871
Zn    10.289752    12.913893     6.968802     0.956208
Zn     9.652597     1.580590     0.945683     0.956232
Zn    -8.467306     0.095656    15.564154     0.955613
Zn     2.005386     4.473985     9.541035     0.956244
Cu    -5.910017     5.939790     8.254919     0.904646
Cu    12.650231     3.592272     8.254919     0.903018
Cu     0.830073    13.711048     7.238408     0.904100
Cu     5.910141    -4.178986     9.271429     0.903226
Cu     7.570080     8.945037     1.016511     0.902609
Cu    -0.829866     0.587025    15.493326     0.902419
H     14.888859     6.334943     4.054816     0.131299
H     13.512509     5.077652     0.539872     0.128835
H     12.062063     3.506825     3.901274     0.130709
H     -5.730296     6.617167    12.455021     0.131240
H     -6.456858     4.900504    15.969965     0.128861
H     -7.454418     3.009342    12.608563     0.130814
H      8.841698     5.480926     8.499264     0.131140
H      7.023238     8.997243     8.101377     0.128834
H     10.991787     8.787538     7.824012     0.130830
H     -4.519833     0.631088     8.010573     0.131137
H     -0.598461     0.088726     8.408460     0.128822
H     -2.119004     3.760419     8.685825     0.130836
H      1.408772     9.876093     8.996210     0.131189
H      0.032460     7.460735    11.842506     0.128680
H     -1.417990    11.157205    11.522215     0.130674
H      7.749751    -2.054083     4.551762     0.131201
H      7.023185     1.848277     4.281001     0.128676
H      6.025670    -0.117171     7.599478     0.130675
H     -4.638409    14.152092     7.513627     0.131043
H     -6.456906    12.049327     4.667331     0.128691
H     -2.488353    11.913977     4.987622     0.130778
H      8.960313    -2.909978    11.958075     0.131108
H     12.881688    -2.294215    12.228836     0.128718
H     11.361101    -3.889887     8.910359     0.130726
H      8.148812    12.384839     3.458811     0.131233
H      6.772509    16.057489     4.127459     0.129085
H      5.322018    13.931845     1.086347     0.130865
H      1.009752    -4.562773    16.012891     0.131259
H      0.283142    -6.748470    12.768708     0.129116
H     -0.714372    -2.891860    12.811634     0.130844
H      2.101591     8.962856     0.496946     0.131250
H      0.283137     7.549305     3.741129     0.129145
H      4.251689     7.894360     3.698203     0.130833
H      2.220274     2.279202    13.051026     0.131192
H      6.141640     2.205800    12.382378     0.129087
H      4.621093     0.129779    15.423490     0.130907
C     13.496357     4.871797     4.224867    -0.020063
C     14.330776     5.777322     3.561172    -0.102307
C     14.336159     5.856424     2.182600    -0.016064
C     13.504427     5.037626     1.467725    -0.098815
C     12.641699     4.140680     2.103353    -0.017133
C     12.645752     4.086361     3.468717    -0.099953
C     13.500410     4.797462     5.720659     0.622131
C     15.174623     6.919225     1.523858     0.623279
C     11.750654     3.275175     1.291069     0.581399
C     -6.645605     4.816588    12.284970    -0.020004
C     -6.069995     5.905138    12.948665    -0.102364
C     -5.997192     5.936606    14.327237    -0.016224
C     -6.491913     4.879525    15.042112    -0.099028
C     -7.049999     3.767145    14.406484    -0.016559
C     -7.102580     3.752834    13.041120    -0.099760
C     -6.717060     4.795604    10.789178     0.622187
C     -5.274649     7.081394    14.985979     0.623555
C     -7.568983     2.638575    15.218768     0.581746
C     10.134446     7.014607     8.207040    -0.019878
C      8.887533     6.400754     8.365534    -0.103217
C      7.722852     7.141383     8.324260    -0.016093
C      7.802388     8.492052     8.117887    -0.098907
C      9.031778     9.129735     7.931326    -0.016965
C     10.170846     8.375761     7.965996    -0.098881
C     11.389444     6.198677     8.253268     0.621948
C      6.404492     6.417912     8.395252     0.623516
C      9.073570    10.595740     7.703490     0.581525
C     -3.504770     2.361131     8.302797    -0.019931
C     -3.667886     0.980910     8.144303    -0.103217
C     -2.581390     0.129711     8.185577    -0.016137
C     -1.334475     0.654921     8.391950    -0.098890
C     -1.143050     2.026564     8.578511    -0.016970
C     -2.233590     2.849167     8.543841    -0.098850
C     -4.692367     3.272381     8.256569     0.622025
C     -2.824039    -1.354407     8.114585     0.623518
C      0.225187     2.554634     8.806347     0.581594
C      0.016286    10.754946    10.178315    -0.019928
C      0.850699     9.727402     9.725945    -0.102245
C      0.856091     8.493979    10.346715    -0.016212
C      0.024373     8.284287    11.413250    -0.098877
C     -0.838349     9.283236    11.872224    -0.017124
C     -0.834305    10.492829    11.236595    -0.099802
C      0.020330    12.087500     9.494807     0.622131
C      1.694547     7.392085     9.755663     0.623630
C     -1.729379     9.012540    13.027912     0.581545
C      6.834464    -1.301047     6.196142    -0.020004
C      7.410057    -1.270557     4.921582    -0.102264
C      7.482850    -0.092420     4.205055    -0.016275
C      6.988137     1.055227     4.763088    -0.098916
C      6.430068     1.060958     6.044251    -0.017177
C      6.377496    -0.114319     6.739315    -0.099848
C      6.763019    -2.585941     6.962198     0.622194
C      8.205376    -0.094339     2.884269     0.623664
C      5.911092     2.328707     6.615492     0.581530
C     -3.345676    13.132167     6.331522    -0.020112
C     -4.592584    13.576358     6.783892    -0.103282
C     -5.757273    13.170293     6.163122    -0.016159
C     -5.677750    12.316224     5.096587    -0.099210
C     -4.448367    11.835812     4.637613    -0.016491
C     -3.309290    12.242830     5.273242    -0.098571
C     -2.090669    13.580173     7.015030     0.622115
C     -7.075624    13.593515     6.754174     0.623564
C     -4.406590    10.905487     3.481925     0.581881
C      9.975354    -3.521942    10.313695    -0.019955
C      9.812255    -2.969080    11.588255    -0.103092
C     10.898760    -2.507729    12.304782    -0.016044
C     12.145669    -2.591615    11.746749    -0.099004
C     12.337076    -3.115882    10.465586    -0.017066
C     11.246527    -3.557215     9.770522    -0.098870
C      8.787747    -4.017609     9.547639     0.622136
C     10.656130    -1.827138    13.625568     0.623396
C     13.705305    -3.182610     9.894345     0.581595
C      6.756307    12.969132     2.106655    -0.019711
C      7.590735    13.091151     3.222720    -0.102771
C      7.596137    14.245472     3.980522    -0.015694
C      6.764414    15.273961     3.628862    -0.097696
C      5.901678    15.171959     2.534260    -0.016255
C      5.905713    14.016686     1.804525    -0.099467
C      6.760341    11.710913     1.294371     0.621907
C      8.434610    14.284564     5.230316     0.623484
C      5.010643    16.308159     2.190855     0.581683
C      0.094445    -3.515230    14.538562    -0.019760
C      0.670046    -4.634270    15.149426    -0.102802
C      0.742830    -5.843875    14.487382    -0.015642
C      0.248100    -5.934441    13.214474    -0.097790
C     -0.309978    -4.827792    12.568939    -0.016241
C     -0.362541    -3.638204    13.239238    -0.099508
C      0.023010    -2.209352    15.268297     0.621876
C      1.465365    -6.986745    15.149426     0.623422
C     -0.828973    -4.966971    11.185415     0.581553
C      3.394343     8.449100     1.971275    -0.019782
C      2.147428     8.618763     1.360411    -0.102839
C      0.982747     8.284199     2.022455    -0.015544
C      1.062287     7.787599     3.295363    -0.097641
C      2.291679     7.630328     3.940898    -0.016282
C      3.430747     7.977283     3.270599    -0.099474
C      4.649340     8.817025     1.241540     0.621894
C     -0.335613     8.584448     1.360411     0.623317
C      2.333474     7.094648     5.324422     0.581583
C      3.235333     1.161122    14.403182    -0.019767
C      3.072219     1.988481    13.287117    -0.102990
C      4.158714     2.378329    12.529315    -0.015696
C      5.405627     1.937005    12.880975    -0.098024
C      5.597049     1.089629    13.975577    -0.015719
C      4.506510     0.708359    14.705312    -0.099310
C      2.047737     0.745538    15.215466     0.621813
C      3.916067     3.181857    11.279521     0.623492
C      6.965283     0.628288    14.318982     0.581949
O     14.250048     5.601389     6.324258    -0.527877
O     12.740536     3.974769     6.248808    -0.500999
O     15.966453     7.531752     2.229488    -0.521488
O     15.016493     7.056759     0.281823    -0.535040
O     11.712901     3.321870     0.097408    -0.424669
O     10.941847     2.551710     1.976227    -0.514938
O     -6.208994     5.770331    10.185579    -0.527962
O     -7.239422     3.804948    10.261029    -0.500794
O     -4.961102     8.032100    14.280349    -0.521451
O     -5.092254     6.978176    16.228014    -0.534631
O     -7.512358     2.618569    16.412429    -0.424110
O     -7.981483     1.634859    14.533610    -0.518692
O     11.253426     4.960865     8.401196    -0.521696
O     12.461790     6.800424     8.107816    -0.506976
O      6.427945     5.228904     8.688137    -0.521699
O      5.378251     7.117838     8.186733    -0.535538
O      8.089523    11.271551     7.645706    -0.423707
O     10.243646    11.063754     7.460795    -0.515369
O     -5.814051     2.731539     8.108641    -0.521715
O     -4.482475     4.483983     8.402021    -0.507015
O     -3.952869    -1.728633     7.821700    -0.521742
O     -1.822062    -2.088648     8.323104    -0.535488
O      1.190362     1.852133     8.864131    -0.423861
O      0.276418     3.813801     9.049042    -0.515533
O      0.769954    12.208260     8.496788    -0.528171
O     -0.739538    12.956242     9.943214    -0.501592
O      2.486365     7.696907     8.872386    -0.521314
O      1.536424     6.247689    10.257562    -0.534721
O     -1.767124     7.955457    13.584294    -0.424348
O     -2.538181     9.967640    13.311882    -0.514727
O      7.271078    -3.596042     6.419850    -0.528179
O      6.240672    -2.547993     8.084207    -0.501659
O      8.518917    -1.180790     2.413738    -0.521409
O      8.387763     1.032900     2.352652    -0.534876
O      5.967708     3.372445     6.035996    -0.424526
O      5.498607     2.237212     7.827314    -0.514832
O     -2.226674    14.327198     8.013049    -0.522529
O     -1.018329    13.153330     6.566623    -0.507234
O     -7.052160    14.441673     7.637451    -0.521622
O     -8.101872    13.062965     6.252275    -0.535464
O     -5.390645    10.517533     2.925543    -0.422730
O     -3.236518    10.461298     3.197955    -0.518837
O      7.666070    -3.875292    10.089987    -0.522533
O      8.997624    -4.497455     8.425630    -0.507339
O      9.527306    -1.893666    14.096099    -0.521381
O     11.658114    -1.279430    14.157185    -0.535031
O     14.670488    -2.781312    10.473841    -0.423556
O     13.756520    -3.602026     8.682523    -0.515339
O      7.509970    10.786226     1.688791    -0.522000
O      6.000459    11.664864     0.317814    -0.500798
O      9.226430    13.367215     5.407962    -0.521804
O      8.276497    15.291427     5.970452    -0.535064
O      4.972907    17.318548     2.828135    -0.425221
O      4.201828    16.076525     1.221728    -0.516086
O      0.531084    -2.173978    16.414245    -0.522035
O     -0.499346    -1.256644    14.674438    -0.500772
O      1.778921    -6.850999    16.325587    -0.521886
O      1.647742    -8.010764    14.439008    -0.535044
O     -0.772364    -5.990704    10.571249    -0.425164
O     -1.241464    -3.871760    10.658751    -0.516049
O      4.513320     9.307812     0.095592    -0.521619
O      5.721688     8.642120     1.835399    -0.501122
O     -0.312164     8.925298     0.184250    -0.521831
O     -1.361851     8.415073     2.070829    -0.534936
O      1.349427     6.806790     5.938588    -0.424887
O      3.503553     7.070823     5.851086    -0.515963
O      0.926054     1.144064    14.821046    -0.521700
O      2.257626     0.013783    16.192023    -0.500924
O      2.787241     3.622610    11.101875    -0.521957
O      4.918041     3.368389    10.539385    -0.535088
O      7.930458     0.929490    13.681702    -0.424818
O      7.016511    -0.211464    15.288109    -0.519881
O     -3.425669     9.689374     0.000000    -0.741267
O     10.277119     0.000000     0.000000    -0.745786
O      3.314433     4.687296     8.118547    -0.745294
O     -3.425669    -4.844608     8.391290    -0.744930

The following XYZ coordinates are in angstroms. Other properties are in atomic units.
The sperically averaged electron density of each atom fit to a function of the form exp(a - br)
eigen_1, eigen_2 and eigen_3 are the three eigenvalues of traceless quadrupole moment tensor
  atom number  atomic symbol              X              Y              Z     net charge C6 coefficient C8 coefficient C10 coefficient fluctuating dipole atomic polarizability isotropic forcefield polarizability              a              b squared Pearson coefficient          <r^3>          <r^4>         wp_QDO          m_QDO          q_QDO       dipole_x       dipole_y       dipole_z         dipole            Qxy            Qxz            Qyz     Q(x^2-y^2)  Q(3z^2 - R^2)        eigen_1        eigen_2        eigen_3 static polarizability      alpha(xx)      alpha(xy)      alpha(xz)      alpha(yy)      alpha(yz)      alpha(zz) atomic spin moment
            1             Zn      -3.190430       9.110137       1.841672       0.955474      89.683419 0.17745186E+04  0.55870154E+05                                16.683830                           14.027615       0.074275       1.896689                    0.998653      45.448827     124.474608       0.467830       0.415832      -1.129899       0.014591       0.002076       0.036985       0.039813      -0.003116       0.034605      -0.077581      -0.036804       0.084734      -0.073470      -0.027411       0.100881             19.997682      21.149423       1.143775      -2.673578      17.613049       3.631384      21.230575          -0.052465
            2             Zn      -3.827414       9.560736      14.668165       0.956229      89.686891 0.17748509E+04  0.55884234E+05                                16.685043                           14.029573       0.073938       1.896425                    0.998675      45.453447     124.498579       0.467757       0.415871      -1.129852      -0.002747       0.014361      -0.036458       0.039280       0.009265       0.085085      -0.006271       0.033115       0.083877      -0.073624      -0.027683       0.101308             19.997802      17.284550      -0.223516      -4.308895      21.478035       1.312257      21.230822           0.066217
            3             Zn       5.012795       3.899298       8.645046       0.956204      89.696349 0.17750938E+04  0.55893911E+05                                16.686415                           14.030701       0.073702       1.896344                    0.998675      45.455223     124.506549       0.467729       0.415881      -1.129843       0.023953      -0.029272       0.010480       0.039248      -0.003597       0.070558      -0.026791       0.095254      -0.050681      -0.073408      -0.027715       0.101124             19.999375      19.441576      -1.113796      -4.675989      21.661462       0.794403      18.895087           0.066579
            4             Zn      15.485477      -3.506047       7.864791       0.956080      89.675099 0.17745541E+04  0.55871604E+05                                16.682495                           14.027492       0.074374       1.896593                    0.998670      45.451154     124.481743       0.467845       0.415817      -1.129908      -0.035655       0.012829      -0.010567       0.039338      -0.032625       0.048951      -0.057226      -0.069484      -0.050634      -0.073478      -0.027346       0.100823             19.994654      22.110711      -0.169114      -2.307412      18.983208       4.142544      18.890043           0.065945
            5             Zn       3.549666       6.571845       7.699362       0.956485      89.684610 0.17747463E+04  0.55880479E+05                                16.685355                           14.029637       0.073433       1.896321                    0.998675      45.450611     124.492927       0.467729       0.415899      -1.129826       0.014259       0.030487      -0.020364       0.039338       0.031411      -0.014292       0.028985      -0.122275      -0.170499      -0.073401      -0.027724       0.101125             19.998094      21.159119      -2.885946       0.347241      17.183878      -3.378925      21.651286           0.066508
            6             Zn       2.912591      17.454550       0.895989       0.956677      89.663625 0.17742602E+04  0.55860784E+05                                16.682117                           14.027149       0.073451       1.896344                    0.998678      45.446468     124.472592       0.467804       0.415865      -1.129860      -0.002506      -0.038794       0.006003       0.039336       0.069031      -0.050235      -0.021944      -0.016328      -0.064036      -0.073489      -0.027507       0.100996             19.993950      17.281421      -3.615919       2.350292      20.151137      -0.546320      22.549290           0.066943
            7             Zn      -1.727301      -3.994644       8.810475       0.956566      89.688059 0.17746981E+04  0.55878691E+05                                16.685783                           14.029405       0.073423       1.896308                    0.998677      45.450779     124.493894       0.467734       0.415897      -1.129825       0.024020       0.023596       0.020342       0.039339       0.062911      -0.031805       0.004074       0.055539      -0.170343      -0.073366      -0.027647       0.101013             19.999393      19.439606      -3.495743       3.300072      18.905212       0.799321      21.653359           0.066730
            8             Zn       8.745472      -0.967627      15.613848       0.955871      89.696047 0.17746356E+04  0.55875876E+05                                16.686589                           14.028977       0.073206       1.896356                    0.998658      45.449269     124.486212       0.467753       0.415886      -1.129840      -0.036058      -0.015569      -0.006123       0.039750       0.058911       0.004242       0.054850      -0.073220      -0.064198      -0.073401      -0.027642       0.101043             20.001832      22.117087      -1.917346       1.298115      15.332271      -2.037203      22.556136          -0.052709
            9             Zn      10.289752      12.913893       6.968802       0.956208      89.686776 0.17747075E+04  0.55878440E+05                                16.684852                           14.028827       0.074052       1.896497                    0.998670      45.451947     124.491943       0.467780       0.415860      -1.129863       0.014359      -0.032711      -0.016285       0.039261      -0.028290      -0.019815       0.048963       0.012706       0.234098      -0.073656      -0.027426       0.101082             19.998338      21.159008       1.743172       2.323707      23.464080      -0.246426      15.371927           0.066489
           10             Zn       9.652597       1.580590       0.945683       0.956232      89.702506 0.17750982E+04  0.55894520E+05                                16.687469                           14.030892       0.073495       1.896274                    0.998676      45.456239     124.513024       0.467713       0.415891      -1.129828      -0.002641       0.024426       0.030482       0.039150      -0.078119      -0.034353       0.028490      -0.004711      -0.030206      -0.073575      -0.027368       0.100944             20.001656      17.288562       3.847737       1.958622      22.430615      -0.763542      20.285790           0.066234
           11             Zn      -8.467306       0.095656      15.564154       0.955613      89.706450 0.17749327E+04  0.55887072E+05                                16.687101                           14.029486       0.073422       1.896355                    0.998659      45.454118     124.497944       0.467782       0.415846      -1.129877       0.024331       0.005612      -0.030732       0.039597      -0.058844      -0.038382       0.022999       0.102168      -0.029423      -0.073509      -0.027228       0.100737             20.002793      19.437544       4.611558       1.372969      20.285095      -1.594927      20.285740          -0.052629
           12             Zn       2.005386       4.473985       9.541035       0.956244      89.688918 0.17748291E+04  0.55883463E+05                                16.685546                           14.029652       0.073674       1.896389                    0.998671      45.452198     124.495699       0.467747       0.415880      -1.129844      -0.035612       0.002581       0.016272       0.039239      -0.026017      -0.052516       0.002699       0.025375       0.233897      -0.073453      -0.027427       0.100880             19.998862      22.115004       2.081504       1.007176      22.508270      -2.109751      15.373313           0.066289
           13             Cu      -5.910017       5.939790       8.254919       0.904646      43.297300 0.67013873E+03  0.16432882E+05                                10.718068                            8.918137       1.241819       2.336043                    0.997841      38.704957      91.586982       0.561232       0.445056      -1.118116       0.087425       0.123630      -0.000015       0.151418      -0.078547      -0.000837       0.000626       0.055527       0.173800      -0.112276       0.054061       0.058215             13.021469      12.286753      -3.613086       0.515858       9.732037      -0.364845      17.045617           0.580118
           14             Cu      12.650231       3.592272       8.254919       0.903018      43.337216 0.67146805E+03  0.16474485E+05                                10.726817                            8.929526       1.224409       2.330447                    0.997823      38.727920      91.681761       0.560605       0.445310      -1.117899      -0.087221      -0.123350      -0.000001       0.151072      -0.077868      -0.000822       0.000608       0.055060       0.158628      -0.109030       0.052583       0.056446             13.027509      13.762089      -4.650589       0.515772      10.473652      -0.364775      14.846785          -0.209843
           15             Cu       0.830073      13.711048       7.238408       0.904100      43.370072 0.67141010E+03  0.16472591E+05                                10.732213                            8.928471       1.238228       2.334726                    0.997827      38.721759      91.663741       0.560705       0.445244      -1.117949       0.087148      -0.061609      -0.106712       0.150923       0.038741       0.068786      -0.049986      -0.029815      -0.082879      -0.112677       0.054448       0.058228             13.040616      12.304552       2.257728       2.876461      15.556984      -2.989931      11.260313           0.580346
           16             Cu       5.910141      -4.178986       9.271429       0.903226      43.366167 0.67189964E+03  0.16488038E+05                                10.732655                            8.933200       1.223851       2.330233                    0.997818      38.731117      91.703308       0.560403       0.445391      -1.117827      -0.086908       0.061453       0.106427       0.150519       0.038476       0.068301      -0.046694      -0.024484      -0.080601      -0.109621       0.052713       0.056908             13.036243      13.771726       2.775086       3.773303      14.078930      -1.712647      11.258072          -0.258365
           17             Cu       7.570080       8.945037       1.016511       0.902609      43.255043 0.67007572E+03  0.16430955E+05                                10.710713                            8.918238       1.232343       2.333117                    0.997840      38.710656      91.599489       0.561179       0.445108      -1.118083       0.088367      -0.062523       0.108240       0.153081       0.038928      -0.065735       0.048144      -0.030368      -0.083526      -0.109310       0.052488       0.056822             13.004282      12.271751       1.355810      -3.377730      14.878719       3.340296      11.862375           0.264746
           18             Cu      -0.829866       0.587025      15.493326       0.902419      43.265671 0.67028041E+03  0.16437353E+05                                10.712862                            8.919951       1.230671       2.332577                    0.997838      38.713361      91.611965       0.561088       0.445143      -1.118052      -0.088357       0.062503      -0.108199       0.153038       0.039708      -0.067127       0.046030      -0.025594      -0.083401      -0.109186       0.052653       0.056533             13.007048      13.740727       1.874425      -4.276447      13.415636       2.071309      11.864780           0.228804
           19              H      14.888859       6.334943       4.054816       0.131299       1.082399 0.78995116E+01  0.76476142E+02                                 1.669334                            1.588137      -1.139586       2.350319                    0.997160       3.303696       8.866081       0.528413       1.197311      -0.728653       0.025184       0.025126       0.022963       0.042342       0.005214       0.009311       0.008434       0.000220      -0.005063      -0.010975      -0.004353       0.015328              1.704052       1.650483       0.365625       0.165224       1.671668       0.127247       1.790006           0.000097
           20              H      13.512509       5.077652       0.539872       0.128835       1.183612 0.87573780E+01  0.86868564E+02                                 1.766204                            1.668699      -1.165613       2.337923                    0.996555       3.362673       9.091545       0.517850       1.192376      -0.730466       0.001382       0.001906      -0.040954       0.041022      -0.003086      -0.001840      -0.000294       0.003026       0.043582      -0.010760      -0.003933       0.014693              1.808665       1.513741       0.183607      -0.017717       1.563836      -0.062060       2.348418           0.000507
           21              H      12.062063       3.506825       3.901274       0.130709       1.099794 0.80245039E+01  0.77962870E+02                                 1.685149                            1.599022      -1.128117       2.356040                    0.997056       3.314043       8.898917       0.527612       1.194874      -0.729294      -0.026363      -0.025916       0.019453       0.041774       0.005975      -0.008693      -0.007532      -0.000439      -0.007403      -0.010199      -0.004626       0.014826              1.722602       1.693868       0.398953      -0.131819       1.708416      -0.161010       1.765524           0.000468
           22              H      -5.730296       6.617167      12.455021       0.131240       1.082949 0.79043372E+01  0.76533199E+02                                 1.669767                            1.588516      -1.139753       2.350203                    0.997156       3.304324       8.867857       0.528412       1.197152      -0.728690       0.015292       0.032122      -0.022966       0.042345       0.003995      -0.004837      -0.011569      -0.006736      -0.005063      -0.010949      -0.004362       0.015312              1.704514       1.439850       0.291167      -0.064932       1.883199      -0.198279       1.790492           0.000201
           23              H      -6.456858       4.900504      15.969965       0.128861       1.184168 0.87626244E+01  0.86934674E+02                                 1.766878                            1.669299      -1.165978       2.337785                    0.996550       3.363134       9.093887       0.517704       1.192519      -0.730435       0.001328       0.001942       0.040952       0.041019      -0.003362      -0.000312       0.001851       0.001469       0.043583      -0.010767      -0.003928       0.014695              1.809371       1.443354       0.158658       0.052641       1.635345       0.037429       2.349414           0.000759
           24              H      -7.454418       3.009342      12.608563       0.130814       1.099864 0.80254317E+01  0.77977356E+02                                 1.685465                            1.599299      -1.129669       2.355331                    0.997046       3.314647       8.902051       0.527453       1.195149      -0.729222      -0.015645      -0.033499      -0.019447       0.041775       0.004706       0.004253       0.010763      -0.007106      -0.007353      -0.010271      -0.004565       0.014836              1.722944       1.456292       0.314976       0.107869       1.946662       0.177950       1.765878           0.000302
           25              H       8.841698       5.480926       8.499264       0.131140       1.086255 0.79343354E+01  0.76894457E+02                                 1.673355                            1.591739      -1.139056       2.350520                    0.997151       3.305251       8.873684       0.527785       1.197469      -0.728661      -0.001524      -0.041826       0.006064       0.042291      -0.000660       0.001186      -0.003096      -0.025523      -0.012252      -0.010926      -0.004399       0.015325              1.708238       1.679355       0.037177      -0.014509       2.129884      -0.127329       1.315474           0.000017
           26              H       7.023238       8.997243       8.101377       0.128834       1.183477 0.87555549E+01  0.86840489E+02                                 1.765545                            1.668107      -1.165686       2.337890                    0.996556       3.362338       9.088246       0.518170       1.191778      -0.730603      -0.034814       0.021704       0.000046       0.041026      -0.011453      -0.001329       0.000450       0.010870      -0.011455      -0.010784      -0.003903       0.014687              1.807973       2.195508      -0.275707      -0.004257       1.871502      -0.043004       1.356909           0.000718
           27              H      10.991787       8.787538       7.824012       0.130830       1.098926 0.80162467E+01  0.77862729E+02                                 1.684242                            1.598170      -1.129169       2.355593                    0.997062       3.313040       8.895133       0.527766       1.194831      -0.729299       0.036987       0.018488      -0.006576       0.041870       0.008232      -0.003282       0.000152       0.017874      -0.013085      -0.010290      -0.004513       0.014803              1.721685       2.064866       0.217177      -0.084758       1.778250      -0.094444       1.321940           0.000641
           28              H      -4.519833       0.631088       8.010573       0.131137       1.086282 0.79346104E+01  0.76897740E+02                                 1.673377                            1.591762      -1.139050       2.350520                    0.997150       3.305298       8.873827       0.527784       1.197462      -0.728662      -0.038923      -0.015380      -0.006070       0.042289       0.007505       0.003319      -0.000071       0.020684      -0.012255      -0.010921      -0.004408       0.015328              1.708261       2.056482       0.170484       0.115208       1.752808       0.056117       1.315492           0.000019
           29              H      -0.598461       0.088726       8.408460       0.128822       1.182804 0.87495882E+01  0.86767668E+02                                 1.764859                            1.667508      -1.165904       2.337765                    0.996553       3.362551       9.088500       0.518270       1.191734      -0.730601       0.032062      -0.025583      -0.000053       0.041018      -0.012319      -0.000865       0.001120       0.005928      -0.011442      -0.010781      -0.003898       0.014680              1.807248       2.079886      -0.316058       0.039102       1.985375       0.018333       1.356483           0.000743
           30              H      -2.119004       3.760419       8.685825       0.130836       1.099008 0.80168897E+01  0.77869630E+02                                 1.684232                            1.598158      -1.129372       2.355497                    0.997060       3.313097       8.894985       0.527812       1.194716      -0.729325       0.005101       0.041034       0.006571       0.041869       0.000783      -0.001226       0.003053      -0.024237      -0.013076      -0.010280      -0.004518       0.014798              1.721677       1.673577       0.078843       0.060791       2.169525       0.111389       1.321928           0.000650
           31              H       1.408772       9.876093       8.996210       0.131189       1.085869 0.79304423E+01  0.76846656E+02                                 1.672853                            1.591253      -1.140011       2.350063                    0.997152       3.304925       8.871985       0.527918       1.197325      -0.728689       0.025158       0.007332      -0.033240       0.042327       0.005446      -0.009160      -0.003141       0.009350       0.022240      -0.010963      -0.004335       0.015297              1.707738       1.653982      -0.039883      -0.400684       1.653730      -0.115285       1.815503           0.000237
           32              H       0.032460       7.460735      11.842506       0.128680       1.184110 0.87613465E+01  0.86911995E+02                                 1.766124                            1.668616      -1.165765       2.337737                    0.996552       3.363426       9.091819       0.518112       1.191717      -0.730615       0.001344      -0.036406       0.018785       0.040988      -0.000047       0.003600      -0.009917      -0.014665      -0.009660      -0.010755      -0.003902       0.014657              1.808588       1.513671      -0.107103      -0.150141       2.205926      -0.308731       1.706166           0.000695
           33              H      -1.417990      11.157205      11.522215       0.130674       1.099583 0.80226181E+01  0.77941239E+02                                 1.685060                            1.598933      -1.127922       2.356124                    0.997059       3.313924       8.898882       0.527569       1.195022      -0.729260      -0.026369       0.029793       0.012675       0.041756      -0.010501      -0.000807       0.005483      -0.003995      -0.018142      -0.010220      -0.004589       0.014809              1.722511       1.693775      -0.313617      -0.279581       1.890586       0.055775       1.583173           0.000421
           34              H       7.749751      -2.054083       4.551762       0.131201       1.085798 0.79298242E+01  0.76839069E+02                                 1.672770                            1.591184      -1.139927       2.350111                    0.997152       3.304818       8.871568       0.527933       1.197316      -0.728691       0.015277      -0.035941      -0.016324       0.042328      -0.006169      -0.001028       0.008359      -0.012316      -0.021812      -0.010959      -0.004343       0.015302              1.707650       1.442152      -0.202400      -0.220357       1.989375       0.139681       1.691422           0.000278
           35              H       7.023185       1.848277       4.281001       0.128676       1.183411 0.87551967E+01  0.86837063E+02                                 1.765424                            1.668010      -1.166111       2.337562                    0.996548       3.363640       9.092119       0.518208       1.191688      -0.730609       0.001357       0.034476      -0.022129       0.040989       0.001399       0.003082      -0.010659      -0.013767      -0.002313      -0.010756      -0.003902       0.014658              1.807843       1.442301      -0.033685      -0.163472       2.136579      -0.327491       1.844648           0.000746
           36              H       6.025670      -0.117171       7.599478       0.130675       1.099711 0.80237738E+01  0.77954936E+02                                 1.685147                            1.599011      -1.128221       2.355983                    0.997056       3.314143       8.899485       0.527577       1.194966      -0.729271      -0.015612      -0.000117       0.038730       0.041758       0.001262      -0.006222      -0.002180       0.007588       0.036801      -0.010210      -0.004597       0.014807              1.722600       1.456022      -0.064025      -0.326619       1.656595      -0.010709       2.055184           0.000490
           37              H      -4.638409      14.152092       7.513627       0.131043       1.083719 0.79120575E+01  0.76630280E+02                                 1.670910                            1.589575      -1.139328       2.350317                    0.997148       3.305942       8.874866       0.528070       1.197579      -0.728591      -0.001500       0.026141       0.033184       0.042270       0.001348      -0.000017       0.009733      -0.014011       0.022178      -0.010905      -0.004417       0.015322              1.705679       1.676909      -0.031064      -0.024857       1.626979       0.415250       1.813151          -0.000037
           38              H      -6.456906      12.049327       4.667331       0.128691       1.184900 0.87694718E+01  0.87020238E+02                                 1.767604                            1.669942      -1.166579       2.337380                    0.996541       3.364687       9.099226       0.517605       1.192506      -0.730432      -0.034783      -0.010865      -0.018761       0.040986       0.004579       0.010562      -0.000061       0.011426      -0.009743      -0.010764      -0.003901       0.014665              1.810134       2.198377       0.134367       0.241251       1.524450       0.244786       1.707574           0.000693
           39              H      -2.488353      11.913977       4.987622       0.130778       1.099961 0.80255722E+01  0.77975209E+02                                 1.685149                            1.598974      -1.131120       2.354598                    0.997045       3.314729       8.900634       0.527701       1.194642      -0.729335       0.036974      -0.014957      -0.012689       0.041854      -0.006940      -0.005457      -0.001161       0.016196      -0.018274      -0.010315      -0.004480       0.014796              1.722637       2.066088      -0.182120      -0.145811       1.518584       0.245047       1.583238           0.000496
           40              H       8.960313      -2.909978      11.958075       0.131108       1.083640 0.79111518E+01  0.76617846E+02                                 1.670717                            1.589403      -1.139106       2.350495                    0.997151       3.305328       8.872450       0.528149       1.197456      -0.728623      -0.038932       0.002441       0.016336       0.042291      -0.000886      -0.008155      -0.001773       0.017434      -0.021904      -0.010906      -0.004405       0.015312              1.705470       2.052753       0.014498      -0.204705       1.374329       0.160862       1.689327          -0.000099
           41              H      12.881688      -2.294215      12.228836       0.128718       1.184617 0.87666024E+01  0.86982837E+02                                 1.767208                            1.669583      -1.166124       2.337602                    0.996548       3.363869       9.095929       0.517712       1.192383      -0.730466       0.032044       0.012807       0.022149       0.041005       0.005430       0.011085       0.000675       0.008969      -0.002407      -0.010759      -0.003927       0.014686              1.809724       2.082935       0.192294       0.254667       1.499644       0.263742       1.846594           0.000502
           42              H      11.361101      -3.889887       8.910359       0.130726       1.099459 0.80211644E+01  0.77922773E+02                                 1.684795                            1.598666      -1.129559       2.355354                    0.997055       3.314005       8.898549       0.527679       1.194839      -0.729295       0.005080      -0.014804      -0.038817       0.041854      -0.001450      -0.000062       0.006558      -0.007593       0.036822      -0.010274      -0.004525       0.014799              1.722262       1.674169       0.013253      -0.098683       1.437807       0.311488       2.054809           0.000738
           43              H       8.148812      12.384839       3.458811       0.131233       1.082520 0.78999598E+01  0.76475988E+02                                 1.669041                            1.587866      -1.138340       2.350951                    0.997168       3.302539       8.860605       0.528654       1.196835      -0.728779       0.025222      -0.032413       0.010345       0.042354      -0.010686      -0.000165      -0.005177      -0.005397      -0.021604      -0.010938      -0.004403       0.015341              1.703729       1.650279      -0.325899       0.234004       1.870203      -0.012525       1.590703           0.000044
           44              H       6.772509      16.057489       4.127459       0.129085       1.182659 0.87478590E+01  0.86747817E+02                                 1.765139                            1.667715      -1.165385       2.338274                    0.996567       3.359913       9.081770       0.518055       1.192266      -0.730506       0.001355       0.034505       0.022170       0.041036       0.003212      -0.001832       0.010248      -0.014104      -0.008034      -0.010858      -0.003812       0.014670              1.807522       1.512767      -0.076368       0.167619       2.097280       0.370593       1.812521           0.000767
           45              H       5.322018      13.931845       1.086347       0.130865       1.098522 0.80122123E+01  0.77810501E+02                                 1.683637                            1.597631      -1.127679       2.356393                    0.997071       3.311364       8.888676       0.527945       1.194625      -0.729361      -0.026447      -0.003864      -0.032207       0.041853       0.004610       0.009490       0.002110       0.009046       0.021109      -0.010264      -0.004580       0.014845              1.721032       1.692414      -0.085139       0.410992       1.610204       0.105059       1.860478           0.000524
           46              H       1.009752      -4.562773      16.012891       0.131259       1.082156 0.78968717E+01  0.76440642E+02                                 1.668854                            1.587701      -1.138325       2.350965                    0.997170       3.302346       8.860536       0.528595       1.197054      -0.728726       0.015325       0.003753       0.039304       0.042352       0.002217       0.005861       0.003347       0.007628       0.038345      -0.010956      -0.004397       0.015353              1.703534       1.439140      -0.089254       0.284430       1.640888       0.058853       2.030575           0.000080
           47              H       0.283142      -6.748470      12.768708       0.129116       1.182101 0.87428124E+01  0.86685515E+02                                 1.764587                            1.667234      -1.165178       2.338404                    0.996570       3.359419       9.079878       0.518128       1.192266      -0.730504       0.001364      -0.036453      -0.018823       0.041049       0.002003      -0.002829       0.008842      -0.016922      -0.012108      -0.010863      -0.003815       0.014678              1.806939       1.441587      -0.124605       0.110773       2.200200       0.290115       1.779029           0.000675
           48              H      -0.714372      -2.891860      12.811634       0.130844       1.098903 0.80156600E+01  0.77851473E+02                                 1.683930                            1.597899      -1.127992       2.356223                    0.997068       3.311838       8.890047       0.527944       1.194512      -0.729387      -0.015666       0.033632      -0.019358       0.041848      -0.006030       0.001994      -0.008501      -0.011005      -0.019029      -0.010247      -0.004587       0.014834              1.721332       1.455081      -0.250646       0.218546       1.963312      -0.167223       1.745604           0.000553
           49              H       2.101591       8.962856       0.496946       0.131250       1.085212 0.79241115E+01  0.76766371E+02                                 1.671962                            1.590462      -1.138306       2.350986                    0.997167       3.302804       8.863836       0.528151       1.197092      -0.728758      -0.001587       0.015704      -0.039295       0.042346      -0.000675      -0.001201      -0.006630      -0.008697       0.038343      -0.010945      -0.004399       0.015343              1.706791       1.677766      -0.006054       0.039469       1.407746      -0.288672       2.034861          -0.000029
           50              H       0.283137       7.549305       3.741129       0.129145       1.180384 0.87263249E+01  0.86474569E+02                                 1.762168                            1.665083      -1.164506       2.338744                    0.996580       3.357760       9.070625       0.518773       1.191439      -0.730687      -0.034838      -0.010837       0.018834       0.041059       0.006878      -0.009295      -0.000256       0.010609      -0.012105      -0.010892      -0.003780       0.014672              1.804399       2.190853       0.141208      -0.236179       1.445808      -0.200692       1.776537           0.000433
           51              H       4.251689       7.894360       3.698203       0.130833       1.098755 0.80143110E+01  0.77835508E+02                                 1.683811                            1.597786      -1.128076       2.356169                    0.997069       3.311802       8.889940       0.527950       1.194544      -0.729378       0.036931      -0.003548       0.019368       0.041852      -0.001235       0.008688       0.000971       0.016117      -0.019007      -0.010258      -0.004571       0.014829              1.721217       2.064225      -0.035234       0.230512       1.353919      -0.150295       1.745507           0.000522
           52              H       2.220274       2.279202      13.051026       0.131192       1.085520 0.79269017E+01  0.76800450E+02                                 1.672290                            1.590747      -1.138619       2.350786                    0.997163       3.303437       8.866051       0.528099       1.197099      -0.728755      -0.038960       0.012967      -0.010343       0.042344      -0.006612       0.004825       0.001884       0.017651      -0.021583      -0.010940      -0.004404       0.015344              1.707144       2.055142      -0.184959       0.090092       1.472513      -0.217180       1.593777           0.000066
           53              H       6.141640       2.205800      12.382378       0.129087       1.182468 0.87459799E+01  0.86721897E+02                                 1.764624                            1.667269      -1.165669       2.338144                    0.996563       3.360134       9.081087       0.518265       1.191885      -0.730586       0.032083       0.012790      -0.022155       0.041033       0.006918      -0.010290      -0.001667       0.006873      -0.008082      -0.010889      -0.003767       0.014656              1.806974       2.079620       0.124215      -0.293348       1.529311      -0.281428       1.811990           0.000797
           54              H       4.621093       0.129779      15.423490       0.130907       1.099117 0.80179225E+01  0.77882307E+02                                 1.684399                            1.598311      -1.129719       2.355394                    0.997058       3.312782       8.894342       0.527761       1.194791      -0.729313       0.005186      -0.026222       0.032206       0.041853       0.000769       0.001131      -0.009611      -0.012961       0.021174      -0.010327      -0.004512       0.014839              1.721836       1.673728      -0.092156       0.037999       1.630454      -0.422767       1.861325           0.000362
           55              C      13.496357       4.871797       4.224867      -0.020063      39.657812 0.41193879E+03  0.94374893E+04                                 9.927084                            6.626630       0.171609       2.065581                    0.999340      26.399377      71.950255       0.668803       0.399746      -1.088521      -0.001242       0.000944      -0.035919       0.035953       0.016087      -0.001343      -0.000184      -0.005941      -0.006116      -0.015402      -0.002028       0.017429             13.279937       8.462717       3.551830       0.513248       8.777606      -1.013233      22.599489          -0.000273
           56              C      14.330776       5.777322       3.561172      -0.102307      35.137094 0.42372131E+03  0.99133482E+04                                 9.424719                            6.948941      -0.078772       1.949311                    0.999439      29.155085      84.040290       0.612601       0.427354      -1.055677      -0.011820      -0.009996      -0.009175       0.017995      -0.032082       0.022208       0.024527       0.005350      -0.121273      -0.062216       0.009810       0.052406             11.567285       8.490469       4.120258      -2.316785       9.507898      -3.606528      16.703488          -0.001418
           57              C      14.336159       5.856424       2.182600      -0.016064      39.489436 0.40301938E+03  0.91947235E+04                                 9.931297                            6.577952       0.102727       2.046375                    0.999300      26.312214      71.868439       0.666817       0.402612      -1.085164      -0.022108      -0.028618       0.016068       0.039571      -0.008235       0.007447       0.007477       0.014213       0.029921      -0.019276       0.004578       0.014699             13.451165      11.715709       7.774537      -2.197517      14.044806      -3.547447      14.592980          -0.007619
           58              C      13.504427       5.037626       1.467725      -0.098815      34.907126 0.41525329E+03  0.96810846E+04                                 9.399277                            6.893735      -0.109076       1.942023                    0.999456      29.129239      84.236911       0.612164       0.429168      -1.052953      -0.000833      -0.000132       0.017444       0.017464      -0.060153      -0.005409      -0.002310       0.002618       0.010289      -0.062331       0.003786       0.058545             11.447230      11.312176       7.056218       0.053760      12.400795      -0.318959      10.628719          -0.000016
           59              C      12.641699       4.140680       2.103353      -0.017133      39.547883 0.40660409E+03  0.93013076E+04                                 9.937385                            6.618582       0.087032       2.040345                    0.999332      26.398066      72.306891       0.662742       0.404007      -1.083731       0.020629       0.022620       0.023289       0.038466       0.000446      -0.009793      -0.013017       0.002443       0.002286      -0.016118      -0.000463       0.016582             13.223851      12.298783       7.484308       3.096998      12.632876       2.496371      14.739894           0.008227
           60              C      12.645752       4.086361       3.468717      -0.099953      34.493166 0.41184486E+03  0.95791744E+04                                 9.311491                            6.861932      -0.116598       1.940214                    0.999483      29.047726      83.826208       0.614216       0.428736      -1.053512       0.012229       0.011593      -0.007043       0.018263      -0.029064      -0.022545      -0.017958      -0.010585      -0.135565      -0.060653       0.008512       0.052141             11.278859       8.611679       3.772067       2.883458       8.462412       2.064499      16.762485           0.003648
           61              C      13.500410       4.797462       5.720659       0.622131      22.503372 0.24282271E+03  0.49818237E+04                                 7.423536                            5.546257      -0.060222       2.047104                    0.999536      21.695588      60.083082       0.628442       0.475053      -1.020084       0.004232      -0.001890       0.053343       0.053544      -0.069758       0.000244       0.004913       0.021701      -0.286662      -0.095804      -0.022613       0.118416              9.164109       5.779213       1.554191       0.247867       5.950086      -0.641976      15.763028           0.000437
           62              C      15.174623       6.919225       1.523858       0.623279      24.729559 0.23867732E+03  0.48628573E+04                                 7.804550                            5.457381       0.079220       2.091636                    0.999512      21.475642      58.757581       0.642447       0.467938      -1.026653       0.031631       0.039224      -0.024642       0.056091      -0.089727      -0.009302       0.035937       0.021427      -0.096467      -0.083527      -0.029557       0.113085             10.033441       8.932785       5.161544      -0.918089      10.191287      -2.760249      10.976250          -0.001161
           63              C      11.750654       3.275175       1.291069       0.581399      24.209369 0.24552813E+03  0.50312613E+04                                 7.678024                            5.518936      -0.013194       2.056631                    0.999636      21.749584      59.419724       0.642525       0.465201      -1.029527      -0.034799      -0.042281      -0.005072       0.054994      -0.079484      -0.017342      -0.013340      -0.019406      -0.158201      -0.075060      -0.031396       0.106456              9.618012       9.410699       5.185667       2.502826       9.243468       2.164477      10.199869          -0.003060
           64              C      -6.645605       4.816588      12.284970      -0.020004      39.654821 0.41190071E+03  0.94363645E+04                                 9.926541                            6.626262       0.172126       2.065754                    0.999340      26.398001      71.944692       0.668833       0.399738      -1.088530       0.001314      -0.000810       0.035871       0.035904       0.014452      -0.000226       0.001448      -0.015686      -0.006091      -0.015493      -0.002030       0.017523             13.279150       6.509862       2.861629       1.125784      10.730374      -0.146699      22.597214           0.000909
           65              C      -6.069995       5.905138      12.948665      -0.102364      35.138813 0.42374583E+03  0.99141199E+04                                 9.425057                            6.949159      -0.078793       1.949266                    0.999439      29.157470      84.049509       0.612586       0.427357      -1.055670      -0.005533      -0.014488       0.009201       0.018032      -0.026530      -0.015629      -0.029013       0.036142      -0.121169      -0.062048       0.009752       0.052296             11.567505       6.805231       3.524714       2.627390      11.194411       3.385959      16.702875          -0.000427
           66              C      -5.997192       5.936606      14.327237      -0.016224      39.495520 0.40309290E+03  0.91968186E+04                                 9.932149                            6.578440       0.103017       2.046422                    0.999299      26.315184      71.878138       0.666809       0.402598      -1.085173      -0.019705      -0.030429      -0.016022       0.039635      -0.010778      -0.004501      -0.009373      -0.000818       0.030097      -0.019119       0.004482       0.014637             13.452370       8.899948       6.779796       2.611304      16.864252       3.253681      14.592909           0.007952
           67              C      -6.491913       4.879525      15.042112      -0.099028      34.912757 0.41530616E+03  0.96826329E+04                                 9.400064                            6.893953      -0.108783       1.942090                    0.999457      29.132101      84.246774       0.612183       0.429140      -1.052969       0.000113      -0.000771      -0.017440       0.017458      -0.047701       0.000461       0.006001       0.073591       0.010402      -0.062452       0.003851       0.058601             11.448652       7.845365       5.831250       0.318367      15.871057       0.055254      10.629534          -0.000473
           68              C      -7.049999       3.767145      14.406484      -0.016559      39.546758 0.40653072E+03  0.92993421E+04                                 9.938035                            6.618460       0.086412       2.040208                    0.999331      26.394125      72.298342       0.662667       0.404066      -1.083677       0.014263       0.026734      -0.023321       0.038236      -0.000555       0.009020       0.013666      -0.002413       0.001670      -0.016315      -0.000237       0.016552             13.225776       7.892772       5.928203      -1.321673      17.044913      -3.752680      14.739642           0.006373
           69              C      -7.102580       3.752834      13.041120      -0.099760      34.490842 0.41178871E+03  0.95776070E+04                                 9.311436                            6.861641      -0.117628       1.939957                    0.999482      29.044873      83.818688       0.614201       0.428759      -1.053492       0.006786       0.015313       0.007101       0.018192      -0.019554       0.009492       0.027307       0.045027      -0.135899      -0.060861       0.008387       0.052475             11.279251       6.108265       2.887513      -0.985877      10.967320      -3.407782      16.762168           0.003037
           70              C      -6.717060       4.795604      10.789178       0.622187      22.502186 0.24281047E+03  0.49815005E+04                                 7.423225                            5.546081      -0.060235       2.047108                    0.999536      21.694981      60.080594       0.628459       0.475047      -1.020090      -0.003221       0.003327      -0.053351       0.053552      -0.061060      -0.004482      -0.001763       0.070808      -0.286555      -0.095755      -0.022628       0.118383              9.163635       4.954012       1.262468       0.687640       6.774871      -0.019908      15.762023           0.000674
           71              C      -5.274649       7.081394      14.985979       0.623555      24.724652 0.23863284E+03  0.48617547E+04                                 7.803951                            5.457161       0.078803       2.091569                    0.999513      21.472527      58.749063       0.642405       0.467988      -1.026619       0.026413       0.042946       0.024684       0.056136      -0.076492      -0.036979      -0.003082       0.096053      -0.096285      -0.083426      -0.029611       0.113037             10.032502       6.806461       4.409883       2.295696      12.316941       1.785820      10.974103           0.001066
           72              C      -7.568983       2.638575      15.218768       0.581746      24.207868 0.24549486E+03  0.50305825E+04                                 7.678092                            5.518746      -0.013776       2.056387                    0.999637      21.751985      59.432999       0.642481       0.465232      -1.029475      -0.028222      -0.046968       0.004966       0.055019      -0.055577       0.006641       0.020581       0.115039      -0.158315      -0.074765      -0.031619       0.106385              9.618293       6.002897       3.981017      -1.206190      12.652205      -3.080718      10.199778          -0.002886
           73              C      10.134446       7.014607       8.207040      -0.019878      39.643960 0.41179825E+03  0.94333846E+04                                 9.924687                            6.625443       0.172327       2.065841                    0.999343      26.395523      71.934378       0.668877       0.399739      -1.088535      -0.029108       0.021188      -0.001497       0.036034       0.009545      -0.002109      -0.001583      -0.004368      -0.045159      -0.015287      -0.002232       0.017518             13.275875      19.573539      -4.802868       0.220787      15.036429      -1.424101       5.217656           0.002434
           74              C       8.887533       6.400754       8.365534      -0.103217      35.145681 0.42382086E+03  0.99163640E+04                                 9.425007                            6.948756      -0.077179       1.949636                    0.999444      29.168342      84.084303       0.612735       0.427231      -1.055742       0.000796       0.017510      -0.003790       0.017933       0.003087       0.008010       0.004381      -0.071921       0.154458      -0.062373       0.009826       0.052548             11.567157      19.521366      -0.290715      -0.361043      10.235174      -0.840354       4.944931           0.000976
           75              C       7.722852       7.141383       8.324260      -0.016093      39.482243 0.40294509E+03  0.91927257E+04                                 9.930572                            6.577638       0.101988       2.046165                    0.999297      26.312413      71.870885       0.666780       0.402648      -1.085126       0.034085       0.020226      -0.001504       0.039663      -0.015309      -0.000790      -0.004191      -0.011382       0.016037      -0.019383       0.004733       0.014650             13.449660      20.518479       4.217674      -0.655335      14.668704      -1.366242       5.161796           0.009220
           76              C       7.802388       8.492052       8.117887      -0.098907      34.904251 0.41521686E+03  0.96798884E+04                                 9.398387                            6.893206      -0.108986       1.942037                    0.999456      29.129125      84.231248       0.612226       0.429140      -1.052984       0.014556      -0.009625      -0.000557       0.017459      -0.027654       0.008365       0.017262       0.030443       0.166914      -0.062480       0.003704       0.058776             11.445950      13.529896       3.876457      -0.875633      15.785847      -1.633272       5.022106          -0.000087
           77              C       9.031778       9.129735       7.931326      -0.016965      39.539215 0.40653777E+03  0.92992073E+04                                 9.935305                            6.617643       0.088497       2.040797                    0.999335      26.395641      72.292799       0.662863       0.403959      -1.083788       0.001442      -0.038106       0.003819       0.038324       0.004888      -0.001144      -0.000812       0.030820      -0.001415      -0.015956      -0.000539       0.016495             13.220438      12.742150       1.005629      -0.461693      21.566218      -2.535630       5.352947           0.009325
           78              C      10.170846       8.375761       7.965996      -0.098881      34.463863 0.41145381E+03  0.95675045E+04                                 9.305908                            6.858428      -0.117626       1.940114                    0.999481      29.028458      83.750704       0.614425       0.428706      -1.053565      -0.015169      -0.009705       0.003417       0.018329       0.029028       0.002015       0.016707       0.037978       0.145790      -0.060733       0.008202       0.052531             11.271546      12.032822      -3.327164       0.182235      16.778976      -1.753810       5.002840           0.001995
           79              C      11.389444       6.198677       8.253268       0.621948      22.504288 0.24284546E+03  0.49824198E+04                                 7.423646                            5.546509      -0.060051       2.047157                    0.999535      21.697240      60.088936       0.628427       0.475051      -1.020082       0.042962      -0.031725       0.004699       0.053613       0.033320       0.005446       0.012107      -0.033148       0.351893      -0.095878      -0.022671       0.118549              9.163824      13.321666      -3.833496       0.215090       9.798918      -0.687902       4.370887           0.000559
           80              C       6.404492       6.417912       8.395252       0.623516      24.723768 0.23862509E+03  0.48616669E+04                                 7.804273                            5.457414       0.078403       2.091435                    0.999514      21.474035      58.757942       0.642315       0.468047      -1.026564      -0.049299      -0.026890       0.003264       0.056250      -0.026828      -0.011746       0.032598      -0.031781       0.312816      -0.083525      -0.029617       0.113142             10.032726      14.820696       2.653922       0.037757      10.791733      -1.407671       4.485750           0.001342
           81              C       9.073570      10.595740       7.703490       0.581525      24.205283 0.24549262E+03  0.50302449E+04                                 7.676662                            5.518228      -0.012362       2.056889                    0.999637      21.747634      59.408578       0.642633       0.465149      -1.029578       0.027460       0.047378      -0.003970       0.054905       0.010455       0.015350       0.032813       0.036756       0.294532      -0.075010      -0.031550       0.106560              9.615922       8.499601       0.809471      -0.395356      15.882978      -1.933646       4.465188          -0.002760
           82              C      -3.504770       2.361131       8.302797      -0.019931      39.644169 0.41180788E+03  0.94335769E+04                                 9.924370                            6.625278       0.172537       2.065897                    0.999342      26.395966      71.933403       0.668928       0.399710      -1.088564       0.029703      -0.020400       0.001472       0.036064       0.008817       0.000823       0.002598      -0.008654      -0.045072      -0.015273      -0.002274       0.017547             13.275532      18.558803      -5.161398       1.416201      16.050265       0.266474       5.217528           0.002445
           83              C      -3.667886       0.980910       8.144303      -0.103217      35.148332 0.42385471E+03  0.99173744E+04                                 9.425560                            6.949107      -0.077413       1.949556                    0.999443      29.169331      84.088645       0.612709       0.427240      -1.055735       0.016254       0.006600       0.003806       0.017951       0.024985      -0.001384      -0.008854       0.052092       0.154532      -0.062369       0.009841       0.052528             11.568014      11.450583      -3.145151       0.671972      18.308251       0.620458       4.945210           0.001014
           84              C      -2.581390       0.129711       8.185577      -0.016137      39.483215 0.40295203E+03  0.91929136E+04                                 9.930649                            6.577646       0.102074       2.046181                    0.999297      26.312873      71.871999       0.666787       0.402642      -1.085131       0.007718       0.038890       0.001471       0.039676      -0.008350       0.003740       0.002250       0.028087       0.016027      -0.019417       0.004747       0.014670             13.449890      12.667516       1.441337       1.069592      22.520306       1.073173       5.161847           0.009239
           85              C      -1.334475       0.654921       8.391950      -0.098890      34.907307 0.41526564E+03  0.96812561E+04                                 9.398928                            6.893653      -0.108980       1.942031                    0.999456      29.129145      84.230778       0.612204       0.429145      -1.052987      -0.013952       0.010532       0.000519       0.017489      -0.031056      -0.013387      -0.013487       0.011090       0.166893      -0.062401       0.003687       0.058714             11.446625      13.099219       3.724779       1.248090      16.218221       1.370085       5.022434          -0.000028
           86              C      -1.143050       2.026564       8.578511      -0.016970      39.536883 0.40651362E+03  0.92985091E+04                                 9.934896                            6.617413       0.088321       2.040737                    0.999335      26.395578      72.291868       0.662881       0.403955      -1.083791      -0.036410      -0.011317      -0.003835       0.038320      -0.005886       0.000420       0.001397      -0.030073      -0.001371      -0.015948      -0.000527       0.016475             13.219902      19.953145       3.555253       2.236690      14.353773       1.280394       5.352788           0.009350
           87              C      -2.233590       2.849167       8.543841      -0.098850      34.461412 0.41142408E+03  0.95665302E+04                                 9.305059                            6.857887      -0.117536       1.940146                    0.999481      29.027218      83.742742       0.614496       0.428669      -1.053599      -0.004100      -0.017537      -0.003427       0.018333       0.010643      -0.015003      -0.007357      -0.066003       0.145879      -0.060720       0.008228       0.052491             11.270506      18.341025      -1.096123       1.714086      10.468052       0.412723       5.002440           0.002012
           88              C      -4.692367       3.272381       8.256569       0.622025      22.502115 0.24282000E+03  0.49817668E+04                                 7.423179                            5.546224      -0.060054       2.047175                    0.999535      21.696045      60.084830       0.628443       0.475052      -1.020082      -0.044216       0.029931      -0.004688       0.053599       0.036304      -0.009575      -0.009075      -0.016123       0.351921      -0.095857      -0.022685       0.118542              9.163232      12.598850      -4.088371       0.720176      10.520186       0.026468       4.370661           0.000571
           89              C      -2.824039      -1.354407       8.114585       0.623518      24.722298 0.23860728E+03  0.48611559E+04                                 7.803558                            5.456924       0.078696       2.091526                    0.999511      21.473259      58.752656       0.642402       0.467997      -1.026603      -0.008920      -0.055432      -0.003269       0.056240      -0.010887      -0.034617       0.000321       0.058417       0.312858      -0.083515      -0.029627       0.113142             10.031796       9.570490       0.797302       1.339582      16.039518       0.433473       4.485381           0.001353
           90              C       0.225187       2.554634       8.806347       0.581594      24.204368 0.24548356E+03  0.50300488E+04                                 7.676689                            5.518268      -0.012466       2.056872                    0.999638      21.747363      59.409161       0.642602       0.465173      -1.029557       0.035517       0.041682       0.003960       0.054905      -0.003398      -0.025770      -0.025340      -0.041663       0.294352      -0.074925      -0.031543       0.106467              9.615940      14.554084       2.949878       1.691323       9.828512       1.017210       4.465225          -0.002740
           91              C       0.016286      10.754946      10.178315      -0.019928      39.643378 0.41176477E+03  0.94325108E+04                                 9.925254                            6.625558       0.171519       2.065644                    0.999340      26.393541      71.930691       0.668807       0.399785      -1.088493      -0.001367      -0.031613       0.017060       0.035948      -0.009161      -0.013137       0.002949      -0.001276       0.006917      -0.015113      -0.002359       0.017472             13.277362       8.461651      -1.331550      -3.332181      20.017092      -5.476834      11.353343           0.001003
           92              C       0.850699       9.727402       9.725945      -0.102245      35.115859 0.42341151E+03  0.99042993E+04                                 9.420054                            6.945575      -0.078453       1.949439                    0.999440      29.151426      84.022383       0.612858       0.427253      -1.055739      -0.011901      -0.002946       0.013163       0.017988       0.035326       0.016838       0.012984       0.070080       0.072701      -0.062242       0.009612       0.052631             11.560842       8.486874      -4.062469      -2.409923      18.014557      -1.312886       8.181094          -0.000598
           93              C       0.856091       8.493979      10.346715      -0.016212      39.479201 0.40295469E+03  0.91928245E+04                                 9.929392                            6.577286       0.103328       2.046551                    0.999300      26.312725      71.866796       0.666876       0.402595      -1.085182      -0.022281       0.028180       0.016674       0.039605       0.010494       0.003386      -0.013162       0.004093      -0.000596      -0.019108       0.004532       0.014576             13.447382      11.712697      -5.786957      -5.632242      17.522425       1.533383      11.107026           0.008745
           94              C       0.024373       8.284287      11.413250      -0.098877      34.902012 0.41519848E+03  0.96793891E+04                                 9.397995                            6.893078      -0.108979       1.942032                    0.999456      29.129202      84.232196       0.612226       0.429143      -1.052979      -0.001096       0.015157      -0.008794       0.017558       0.025460       0.054920      -0.001547      -0.004253      -0.010448      -0.062452       0.003745       0.058707             11.445049      11.310301      -3.479851      -6.136242      11.345581       0.925531      11.679264          -0.000023
           95              C      -0.838349       9.283236      11.872224      -0.017124      39.536657 0.40650587E+03  0.92983372E+04                                 9.935099                            6.617525       0.087874       2.040657                    0.999332      26.394612      72.290504       0.662845       0.403976      -1.083771       0.020451       0.008794      -0.031383       0.038477      -0.008674       0.004559       0.005594      -0.010488      -0.036882      -0.016203      -0.000340       0.016543             13.220099      12.294847      -1.058944      -8.026799      12.048805      -2.161016      15.316646           0.009449
           96              C      -0.834305      10.492829      11.236595      -0.099802      34.485600 0.41173337E+03  0.95757162E+04                                 9.309602                            6.860608      -0.116402       1.940362                    0.999484      29.040856      83.796396       0.614342       0.428687      -1.053567       0.012064      -0.011936      -0.006645       0.018226      -0.004847       0.036711       0.040777       0.028753      -0.017919      -0.060879       0.008354       0.052525             11.276565       8.609686       0.611413      -4.707038      12.897468      -4.625845      12.322540           0.003067
           97              C       0.020330      12.087500       9.494807       0.622131      22.496937 0.24275164E+03  0.49801256E+04                                 7.422617                            5.545771      -0.060458       2.047097                    0.999535      21.694356      60.083123       0.628398       0.475109      -1.020029       0.004183       0.047128      -0.025072       0.053546       0.035178       0.060349       0.054946       0.125265       0.024104      -0.095811      -0.022700       0.118510              9.162773       5.778482      -0.562345      -1.469526      13.863682      -3.927509       7.846155           0.000643
           98              C       1.694547       7.392085       9.755663       0.623630      24.719663 0.23859712E+03  0.48608760E+04                                 7.803250                            5.457028       0.078785       2.091592                    0.999514      21.470908      58.744943       0.642360       0.468035      -1.026587       0.031612      -0.041026      -0.021687       0.056149       0.036785       0.082422      -0.001723       0.080727       0.081095      -0.083526      -0.029610       0.113137             10.030991       8.931579      -3.375142      -4.009734      13.166783       1.039623       7.994612           0.001225
           99              C      -1.729379       9.012540      13.027912       0.581545      24.200111 0.24543525E+03  0.50288097E+04                                 7.675845                            5.517763      -0.012799       2.056828                    0.999636      21.745093      59.401419       0.642625       0.465179      -1.029554      -0.034989       0.016718       0.039029       0.055018       0.024752       0.077627       0.045236       0.035593       0.006925      -0.075216      -0.031403       0.106619              9.614733       9.407162      -0.424625      -5.739627       8.084178      -1.496336      11.352861          -0.002741
          100              C       6.834464      -1.301047       6.196142      -0.020004      39.646834 0.41180458E+03  0.94336035E+04                                 9.925527                            6.625671       0.171561       2.065631                    0.999339      26.395117      71.934497       0.668836       0.399760      -1.088516       0.001336       0.031572      -0.017197       0.035977      -0.007315      -0.012222       0.004242      -0.005865       0.022128      -0.015113      -0.002392       0.017505             13.277773       6.509058      -0.455189      -3.041035      19.754823      -5.065103      13.569439           0.001066
          101              C       7.410057      -1.270557       4.921582      -0.102264      35.120015 0.42346535E+03  0.99059097E+04                                 9.420931                            6.946134      -0.078730       1.949340                    0.999439      29.153039      84.029529       0.612816       0.427267      -1.055726      -0.005480       0.015159       0.007982       0.017987      -0.000136       0.031048       0.033045       0.043012      -0.100844      -0.062231       0.009635       0.052596             11.562038       6.801704       0.511954      -4.363194      12.389630      -4.075043      15.494778          -0.000470
          102              C       7.482850      -0.092420       4.205055      -0.016275      39.482352 0.40297727E+03  0.91934840E+04                                 9.929888                            6.577446       0.103286       2.046520                    0.999300      26.313795      71.870679       0.666870       0.402592      -1.085182      -0.019569       0.001333       0.034434       0.039629       0.001565       0.011633      -0.001536      -0.019875      -0.027162      -0.019148       0.004539       0.014610             13.448336       8.896448      -1.127007      -7.173396      12.341234      -0.645260      19.107326           0.008759
          103              C       6.988137       1.055227       4.763088      -0.098916      34.909917 0.41530622E+03  0.96825209E+04                                 9.399526                            6.894096      -0.109279       1.941904                    0.999456      29.131479      84.241247       0.612165       0.429158      -1.052970       0.000275      -0.014726       0.009589       0.017575       0.024255       0.041108      -0.021044       0.047190      -0.068473      -0.062358       0.003754       0.058604             11.447153       7.844309      -2.639137      -5.207859      11.890896       2.241767      14.606255           0.000120
          104              C       6.430068       1.060958       6.044251      -0.017177      39.539638 0.40652946E+03  0.92990495E+04                                 9.935598                            6.617697       0.087467       2.040494                    0.999332      26.396512      72.297337       0.662837       0.403974      -1.083768       0.014561      -0.033654      -0.011642       0.038473       0.008055      -0.004092      -0.006652       0.009435       0.037872      -0.016176      -0.000361       0.016538             13.220966       7.889416      -4.105775      -4.469656      18.561295       2.870940      13.212188           0.009527
          105              C       6.377496      -0.114319       6.739315      -0.099848      34.488081 0.41176819E+03  0.95766709E+04                                 9.309716                            6.860663      -0.116532       1.940294                    0.999484      29.042291      83.799531       0.614375       0.428658      -1.053591       0.006956      -0.001591      -0.016775       0.018230       0.017986       0.012203       0.006099       0.102679       0.037433      -0.060857       0.008418       0.052439             11.276681       6.106672      -2.295763      -2.006773      18.260582      -0.806819       9.462788           0.003281
          106              C       6.763019      -2.585941       6.962198       0.622194      22.495425 0.24273221E+03  0.49796405E+04                                 7.422343                            5.545582      -0.060513       2.047093                    0.999535      21.693617      60.081070       0.628402       0.475114      -1.020023      -0.003186      -0.047860       0.023780       0.053537       0.026673       0.055261       0.047657       0.150105      -0.048592      -0.095784      -0.022713       0.118498              9.162384       4.953443      -0.035367      -1.436963      13.530220      -3.881300       9.003490           0.000682
          107              C       8.205376      -0.094339       2.884269       0.623664      24.718644 0.23858170E+03  0.48604517E+04                                 7.802768                            5.456650       0.078709       2.091565                    0.999512      21.470449      58.741776       0.642422       0.468001      -1.026612       0.026506      -0.000090      -0.049506       0.056155       0.006277       0.084834       0.001666       0.093468      -0.103989      -0.083503      -0.029626       0.113128             10.030423       6.804658      -0.215972      -4.965136       9.761915      -0.312157      13.524697           0.001271
          108              C       5.911092       2.328707       6.615492       0.581530      24.202994 0.24546400E+03  0.50295886E+04                                 7.676618                            5.518185      -0.012988       2.056740                    0.999637      21.746893      59.409098       0.642578       0.465196      -1.029536      -0.028127       0.027873       0.038189       0.055013       0.033805       0.044893      -0.001035       0.149299      -0.055466      -0.075136      -0.031382       0.106518              9.615858       6.001154      -3.033952      -2.843000      13.478747       2.601251       9.367672          -0.002679
          109              C      -3.345676      13.132167       6.331522      -0.020112      39.658336 0.41192241E+03  0.94370386E+04                                 9.927519                            6.626665       0.171913       2.065698                    0.999341      26.398106      71.946963       0.668775       0.399766      -1.088505      -0.029177      -0.011950      -0.017564       0.036091      -0.006628      -0.007249       0.011516       0.012618       0.006510      -0.015214      -0.002334       0.017548             13.281084      19.581712       2.595736       4.052903       8.908869       4.965990      11.352670           0.002634
          110              C      -4.592584      13.576358       6.783892      -0.103282      35.166554 0.42410320E+03  0.99246696E+04                                 9.429623                            6.951812      -0.077581       1.949474                    0.999443      29.172279      84.104160       0.612500       0.427322      -1.055681       0.000874      -0.012203      -0.013188       0.017989       0.005480      -0.006495      -0.019841      -0.098989       0.072817      -0.062285       0.009981       0.052305             11.573818      19.536281      -0.166691       0.433466       6.997905       2.711087       8.187267           0.001061
          111              C      -5.757273      13.170293       6.163122      -0.016159      39.492253 0.40302878E+03  0.91950341E+04                                 9.931825                            6.578038       0.102236       2.046224                    0.999298      26.313089      71.872291       0.666808       0.402613      -1.085158       0.034102      -0.011565      -0.016683       0.039686       0.006902       0.013633       0.001228      -0.016646      -0.000387      -0.019280       0.004591       0.014689             13.452223      20.522633      -2.677481      -3.326231       8.723573       4.800849      11.110463           0.008546
          112              C      -5.677750      12.316224       5.096587      -0.099210      34.917624 0.41537620E+03  0.96847334E+04                                 9.400892                            6.894517      -0.108331       1.942172                    0.999457      29.136076      84.261990       0.612157       0.429138      -1.052963       0.014496       0.004161       0.008911       0.017517       0.021178       0.019842      -0.051177      -0.028786      -0.010735      -0.062472       0.003831       0.058641             11.449502      13.534546      -2.697023      -2.919842       9.130273       5.479350      11.683688          -0.000592
          113              C      -4.448367      11.835812       4.637613      -0.016491      39.537776 0.40647393E+03  0.92975631E+04                                 9.936081                            6.617687       0.088089       2.040732                    0.999336      26.392144      72.287107       0.662764       0.404028      -1.083720       0.001594       0.022072       0.031134       0.038197      -0.003460      -0.003750      -0.005936       0.018782      -0.036531      -0.015919      -0.000442       0.016362             13.222404      12.744016      -0.903487      -0.641262      11.604093       8.290011      15.319102           0.006380
          114              C      -3.309290      12.242830       5.273242      -0.098571      34.453503 0.41128124E+03  0.95627328E+04                                 9.305050                            6.857552      -0.118296       1.939976                    0.999479      29.024386      83.742610       0.614373       0.428776      -1.053494      -0.015169       0.007614       0.006859       0.018306      -0.012638      -0.025960      -0.048086      -0.016753      -0.017804      -0.060514       0.007984       0.052529             11.271020      12.032069       1.821441       2.789990       9.465503       5.976163      12.315488           0.001943
          115              C      -2.090669      13.580173       7.015030       0.622115      22.496541 0.24273820E+03  0.49797279E+04                                 7.422195                            5.545320      -0.060421       2.047122                    0.999534      21.693933      60.079122       0.628481       0.475058      -1.020067       0.042940       0.019896       0.025166       0.053600      -0.011943      -0.031504      -0.074991      -0.142089       0.024599      -0.095759      -0.022685       0.118444              9.162499      13.319900       2.103391       3.212517       6.322652       2.693993       7.844945           0.000568
          116              C      -7.075624      13.593515       6.754174       0.623564      24.722590 0.23860249E+03  0.48610020E+04                                 7.803505                            5.456784       0.078489       2.091471                    0.999512      21.472211      58.748193       0.642429       0.467983      -1.026618      -0.049288       0.016179       0.021741       0.056247       0.003264       0.029171      -0.077074      -0.109158       0.081242      -0.083631      -0.029497       0.113127             10.032022      14.819237      -1.294914      -2.317780       7.281371       3.434399       7.995457           0.001194
          117              C      -4.406590      10.905487       3.481925       0.581881      24.205282 0.24549023E+03  0.50303918E+04                                 7.677546                            5.518762      -0.012946       2.056685                    0.999638      21.749021      59.421548       0.642478       0.465244      -1.029483       0.027482      -0.027368      -0.038821       0.054876       0.008179      -0.016703      -0.087897      -0.059278       0.008102      -0.074592      -0.031861       0.106454              9.617152       8.500040      -0.747228      -0.503867       8.995675       5.911910      11.355742          -0.002924
          118              C       9.975354      -3.521942      10.313695      -0.019955      39.652854 0.41186339E+03  0.94353467E+04                                 9.926710                            6.626262       0.171876       2.065719                    0.999340      26.395932      71.939700       0.668784       0.399775      -1.088499       0.029691       0.011573       0.016919       0.036079      -0.003731      -0.008084       0.010349       0.013608       0.022186      -0.015235      -0.002363       0.017598             13.279836      18.565818       3.810086       3.765585       7.697478       4.559285      13.576211           0.001552
          119              C       9.812255      -2.969080      11.588255      -0.103092      35.155904 0.42396214E+03  0.99205451E+04                                 9.427985                            6.950828      -0.077296       1.949647                    0.999443      29.166954      84.085368       0.612520       0.427344      -1.055668       0.016201       0.000091      -0.007700       0.017938      -0.013611      -0.020818      -0.040081      -0.033083      -0.101060      -0.062137       0.009761       0.052376             11.571583      11.452073       2.156335       2.390847       7.751868       5.479095      15.510807           0.000194
          120              C      10.898760      -2.507729      12.304782      -0.016044      39.491242 0.40303166E+03  0.91951802E+04                                 9.931976                            6.578309       0.102398       2.046287                    0.999298      26.312772      71.873374       0.666752       0.402643      -1.085130       0.007727      -0.018005      -0.034438       0.039622       0.007444       0.005357      -0.010519       0.013399      -0.027463      -0.019236       0.004622       0.014615             13.452152      12.669198       0.205399      -1.784204       8.573842       6.981488      19.113415          -0.007304
          121              C      12.145669      -2.591615      11.746749      -0.099004      34.910303 0.41529634E+03  0.96823383E+04                                 9.399478                            6.893823      -0.108760       1.942071                    0.999457      29.132388      84.247075       0.612196       0.429135      -1.052973      -0.013997      -0.004572      -0.009572       0.017562       0.004057       0.033674      -0.031575      -0.067375      -0.068540      -0.062466       0.003898       0.058568             11.447322      13.100560      -0.780659      -3.848406       6.635494       4.163332      14.605912           0.000042
          122              C      12.337076      -3.115882      10.465586      -0.017066      39.541910 0.40656842E+03  0.93000600E+04                                 9.935625                            6.617784       0.088813       2.040889                    0.999335      26.396303      72.294600       0.662874       0.403946      -1.083799      -0.036466       0.002553       0.011671       0.038373       0.003346       0.004886       0.006156      -0.017111       0.037513      -0.015956      -0.000536       0.016492             13.220990      19.954641       0.160089      -4.196335       6.495008       3.257998      13.213322           0.008299
          123              C      11.246527      -3.557215       9.770522      -0.098870      34.461319 0.41140758E+03  0.95663201E+04                                 9.305918                            6.858289      -0.117694       1.940094                    0.999481      29.029317      83.757261       0.614388       0.428737      -1.053528      -0.004141       0.005939       0.016842       0.018332      -0.018243      -0.001563      -0.013451      -0.102218       0.036900      -0.060623       0.008280       0.052343             11.271854      18.343229       2.033527       0.093435       6.012304       2.160897       9.460029           0.002759
          124              C       8.787747      -4.017609       9.547639       0.622136      22.496005 0.24273274E+03  0.49795984E+04                                 7.422072                            5.545253      -0.060426       2.047129                    0.999534      21.694052      60.079765       0.628484       0.475057      -1.020065      -0.044232      -0.019015      -0.023615       0.053626      -0.026375      -0.026531      -0.068025      -0.149909      -0.049312      -0.095676      -0.022748       0.118424              9.162271      12.597954       2.668076       3.180794       5.884503       2.649325       9.004355           0.000413
          125              C      10.656130      -1.827138      13.625568       0.623396      24.726827 0.23864768E+03  0.48621315E+04                                 7.804264                            5.457222       0.079159       2.091653                    0.999512      21.473907      58.753248       0.642420       0.467969      -1.026630      -0.008940       0.025020       0.049446       0.056132      -0.024458       0.026715      -0.080443      -0.080651      -0.104167      -0.083468      -0.029598       0.113066             10.033088       9.571588       0.761260      -1.361826       6.999711       4.787148      13.527966          -0.001031
          126              C      13.705305      -3.182610       9.894345       0.581595      24.204329 0.24548803E+03  0.50301765E+04                                 7.676792                            5.518425      -0.012548       2.056862                    0.999638      21.746764      59.408243       0.642572       0.465191      -1.029545       0.035543      -0.017231      -0.038171       0.054930      -0.020625       0.015890      -0.041986      -0.158545      -0.055745      -0.075040      -0.031477       0.106517              9.615991      14.554532      -0.010198      -3.400486       4.925276       1.813677       9.368167          -0.003051
          127              C       6.756307      12.969132       2.106655      -0.019711      39.619377 0.41169604E+03  0.94299317E+04                                 9.918332                            6.623349       0.175798       2.066882                    0.999349      26.392375      71.908457       0.669213       0.399586      -1.088700      -0.001524       0.030350       0.018469       0.035561      -0.007063       0.015043      -0.001502      -0.002411       0.008323      -0.016486      -0.000803       0.017289             13.263233       8.457008      -2.216692       2.819118      18.235791       6.478046      13.096900           0.001222
          128              C       7.590735      13.091151       3.222720      -0.102771      35.123753 0.42363203E+03  0.99103096E+04                                 9.420638                            6.947213      -0.076347       1.950045                    0.999443      29.153692      84.020402       0.612835       0.427232      -1.055799      -0.011783       0.013214      -0.003695       0.018086      -0.003296      -0.038764      -0.037518       0.028017      -0.054363      -0.062313       0.009909       0.052404             11.559605       8.488410      -0.054733       4.724879      11.770346       4.911224      14.420059           0.000180
          129              C       7.596137      14.245472       3.980522      -0.015694      39.452823 0.40271630E+03  0.91858593E+04                                 9.925243                            6.575670       0.103166       2.046720                    0.999296      26.299666      71.820879       0.666919       0.402636      -1.085174      -0.022166       0.000330      -0.032732       0.039533      -0.002187      -0.011241       0.005823      -0.008744      -0.039509      -0.019670       0.004931       0.014739             13.439834      11.708540      -1.984416       7.824062      11.374921       2.006508      17.236039           0.008628
          130              C       6.764414      15.273961       3.628862      -0.097696      34.836321 0.41433440E+03  0.96537457E+04                                 9.385887                            6.885563      -0.107402       1.943060                    0.999456      29.090860      84.084002       0.612635       0.429101      -1.053056      -0.001078      -0.014944      -0.008556       0.017254       0.035150      -0.049869       0.003562       0.000875       0.002095      -0.062592       0.003058       0.059534             11.428922      11.295122      -3.568934       6.072169      10.779051      -0.606865      12.212593           0.000005
          131              C       5.901678      15.171959       2.534260      -0.016255      39.497121 0.40613404E+03  0.92875398E+04                                 9.929062                            6.614974       0.088116       2.040974                    0.999331      26.378191      72.232364       0.662913       0.404034      -1.083752       0.020297      -0.031408       0.008029       0.038248       0.008617       0.004884       0.007562       0.012206       0.031202      -0.016586       0.000087       0.016499             13.209874      12.287304      -6.415759       4.928111      16.354735      -0.335745      10.987583           0.009103
          132              C       5.905713      14.016686       1.804525      -0.099467      34.451777 0.41137207E+03  0.95647914E+04                                 9.302385                            6.856946      -0.115310       1.940837                    0.999484      29.027565      83.734926       0.614621       0.428606      -1.053663       0.012121       0.000332       0.013736       0.018322       0.034142      -0.014017      -0.022810       0.060238       0.075827      -0.060953       0.008516       0.052437             11.265312       8.603927      -4.377229       1.823797      16.451668       2.556246       8.740339           0.002527
          133              C       6.760341      11.710913       1.294371       0.621907      22.515127 0.24300446E+03  0.49860705E+04                                 7.425085                            5.548003      -0.059700       2.047165                    0.999538      21.693059      60.062872       0.628451       0.474996      -1.020199       0.004273      -0.045112      -0.028192       0.053368       0.034410      -0.060359      -0.059833       0.116813      -0.001370      -0.095821      -0.022322       0.118142              9.164295       5.780938      -0.992016       1.223381      12.751634       4.568183       8.960313           0.000522
          134              C       8.434610      14.284564       5.230316       0.623484      24.713449 0.23854729E+03  0.48594370E+04                                 7.800823                            5.455750       0.080122       2.092098                    0.999515      21.467939      58.727547       0.642583       0.467914      -1.026689       0.031653       0.001754       0.046298       0.056112       0.053087      -0.072876      -0.034184       0.018840      -0.105135      -0.083253      -0.029852       0.113106             10.026829       8.928526      -1.785629       4.924494       8.385387       1.717984      12.766573           0.001204
          135              C       5.010643      16.308159       2.190855       0.581683      24.191388 0.24536578E+03  0.50269894E+04                                 7.673612                            5.516792      -0.011968       2.057168                    0.999637      21.742181      59.389526       0.642720       0.465147      -1.029580      -0.034933       0.025333      -0.033964       0.054915       0.054589      -0.060307      -0.032006       0.058903       0.076010      -0.074882      -0.031731       0.106612              9.610593       9.403352      -4.754080       3.236780      11.824260      -0.665990       7.604168          -0.002699
          136              C       0.094445      -3.515230      14.538562      -0.019760      39.623551 0.41173662E+03  0.94311293E+04                                 9.919057                            6.623691       0.175585       2.066795                    0.999349      26.393891      71.914497       0.669191       0.399588      -1.088694       0.001230      -0.030187      -0.018775       0.035571      -0.007312       0.012763      -0.004667      -0.010475       0.014709      -0.016443      -0.000769       0.017212             13.264369       6.505814      -2.404730       1.914123      19.479128       5.198484      13.808166           0.001247
          137              C       0.670046      -4.634270      15.149426      -0.102802      35.127687 0.42368612E+03  0.99118676E+04                                 9.421236                            6.947588      -0.076376       1.950022                    0.999443      29.154719      84.023941       0.612830       0.427224      -1.055806      -0.005322      -0.001095      -0.017234       0.018071       0.026937      -0.015098      -0.004037       0.093613       0.050762      -0.062465       0.010041       0.052423             11.560481       6.802899      -4.035487       1.738709      18.244099       0.687869       9.634447           0.000233
          138              C       0.742830      -5.843875      14.487382      -0.015642      39.450964 0.40268455E+03  0.91849233E+04                                 9.924822                            6.575309       0.103078       2.046694                    0.999298      26.298674      71.816556       0.666956       0.402623      -1.085186      -0.019483       0.029130      -0.018251       0.039513       0.009643      -0.007363       0.011255      -0.003018       0.021677      -0.019695       0.004908       0.014786             13.439450       8.892192      -5.644358       4.561344      17.958523      -2.608036      13.467637           0.008581
          139              C       0.248100      -5.934441      13.214474      -0.097790      34.841466 0.41440357E+03  0.96557715E+04                                 9.386929                            6.886235      -0.107405       1.943030                    0.999456      29.093033      84.092406       0.612592       0.429113      -1.053047       0.000342       0.015333       0.007807       0.017209       0.023766      -0.041846       0.014870       0.038250      -0.099610      -0.062534       0.003040       0.059494             11.430397       7.833560      -3.184884       4.881672      11.967647      -2.292920      14.489985          -0.000108
          140              C      -0.309978      -4.827792      12.568939      -0.016241      39.501359 0.40616715E+03  0.92885963E+04                                 9.930105                            6.615445       0.087685       2.040820                    0.999331      26.379762      72.240626       0.662851       0.404059      -1.083722       0.014535       0.006685       0.034746       0.038252      -0.007490      -0.005218      -0.006790      -0.013802      -0.033683      -0.016483       0.000005       0.016478             13.211600       7.885368      -1.817584       5.786646      12.054232       0.876725      19.695200           0.009077
          141              C      -0.362541      -3.638204      13.239238      -0.099508      34.455367 0.41141496E+03  0.95661368E+04                                 9.303331                            6.857508      -0.115316       1.940808                    0.999483      29.029685      83.745395       0.614562       0.428631      -1.053637       0.006974      -0.013856       0.009751       0.018322       0.001527      -0.021457      -0.033401       0.055680      -0.103944      -0.060787       0.008426       0.052360             11.266594       6.103340      -0.590051       2.989831      12.347612       4.204791      15.348830           0.002542
          142              C       0.023010      -2.209352      15.268297       0.621876      22.516140 0.24301454E+03  0.49863473E+04                                 7.425403                            5.548179      -0.059724       2.047149                    0.999538      21.693628      60.065595       0.628428       0.475007      -1.020190      -0.003158       0.044277       0.029560       0.053331       0.034407      -0.050416      -0.045771       0.153397      -0.038028      -0.095849      -0.022316       0.118164              9.164769       4.955489      -1.227642       0.750332      13.498568       3.899463       9.040251           0.000544
          143              C       1.465365      -6.986745      15.149426       0.623422      24.714437 0.23855369E+03  0.48596091E+04                                 7.801054                            5.455836       0.079627       2.091939                    0.999515      21.468540      58.729806       0.642574       0.467916      -1.026686       0.026442      -0.042834       0.024854       0.056139       0.070282      -0.047762       0.001303       0.098947      -0.088034      -0.083330      -0.029805       0.113135             10.027244       6.802672      -4.189145       2.669232      12.847904      -1.471931      10.431155           0.001190
          144              C      -0.828973      -4.966971      11.185415       0.581553      24.196499 0.24541868E+03  0.50283751E+04                                 7.674827                            5.517464      -0.012166       2.057069                    0.999636      21.744552      59.398981       0.642663       0.465160      -1.029567      -0.028041       0.019164      -0.043106       0.054878       0.022054      -0.051651      -0.019717       0.113726      -0.162626      -0.074765      -0.031812       0.106577              9.612418       5.999611      -0.945692       4.046714       8.141663       0.477963      14.695981          -0.002732
          145              C       3.394343       8.449100       1.971275      -0.019782      39.618034 0.41168934E+03  0.94296856E+04                                 9.917804                            6.623101       0.175883       2.066876                    0.999350      26.393555      71.909968       0.669259       0.399562      -1.088722      -0.028874      -0.008875       0.018842       0.035602      -0.002410       0.008715      -0.010404       0.017440       0.014737      -0.016426      -0.000831       0.017256             13.262232      19.545829       2.205151      -4.260321       6.434638      -3.536607      13.806228           0.000258
          146              C       2.147428       8.618763       1.360411      -0.102839      35.113390 0.42347514E+03  0.99057422E+04                                 9.417938                            6.945181      -0.076272       1.950065                    0.999444      29.153932      84.017848       0.613023       0.427140      -1.055853       0.000695      -0.005298       0.017251       0.018060      -0.008510      -0.001098       0.015780      -0.106796       0.050761      -0.062532       0.009913       0.052620             11.556017      19.498686       0.455922      -0.068275       5.535903      -1.868737       9.633463          -0.000500
          147              C       0.982747       8.284199       2.022455      -0.015544      39.439690 0.40257865E+03  0.91819759E+04                                 9.923373                            6.574734       0.102985       2.046689                    0.999297      26.297367      71.812746       0.666935       0.402659      -1.085154       0.033920      -0.008601       0.018299       0.039489       0.008489      -0.013041       0.003347      -0.009844       0.021762      -0.019780       0.005035       0.014745             13.437052      20.495350      -1.540554       3.977250       6.350943      -3.430338      13.464862          -0.007182
          148              C       1.062287       7.787599       3.295363      -0.097641      34.830120 0.41427040E+03  0.96515853E+04                                 9.384523                            6.884979      -0.106961       1.943234                    0.999456      29.085856      84.058185       0.612687       0.429094      -1.053092       0.014363       0.005599      -0.007734       0.017247       0.006434      -0.027903       0.034695      -0.059690      -0.099683      -0.062584       0.002920       0.059664             11.427158      13.505608      -1.178204       3.788641       6.289745      -3.837007      14.486119          -0.000159
          149              C       2.291679       7.630328       3.940898      -0.016282      39.491534 0.40608408E+03  0.92860618E+04                                 9.927934                            6.614436       0.088103       2.040959                    0.999332      26.377959      72.229156       0.662963       0.404018      -1.083768       0.001444       0.016035      -0.034694       0.038248      -0.001488       0.004661       0.007258       0.020126      -0.033675      -0.016544       0.000080       0.016464             13.208217      12.729844      -0.103688       1.101882       7.204618      -5.746262      19.690189           0.007939
          150              C       3.430747       7.977283       3.270599      -0.099474      34.455585 0.41142529E+03  0.95661673E+04                                 9.302366                            6.856924      -0.115410       1.940775                    0.999484      29.027877      83.731547       0.614696       0.428548      -1.053718      -0.015423       0.002016      -0.009725       0.018344      -0.016347       0.024444       0.031576      -0.045380      -0.103952      -0.061003       0.008453       0.052550             11.265272      12.022856       1.502867      -2.966890       6.425498      -4.219801      15.347461           0.002964
          151              C       4.649340       8.817025       1.241540       0.621894      22.515363 0.24301365E+03  0.49863617E+04                                 7.425353                            5.548304      -0.059657       2.047163                    0.999538      21.693906      60.068018       0.628394       0.475030      -1.020170       0.042810       0.011800      -0.029520       0.053324      -0.021444       0.026388       0.062865      -0.162603      -0.037910      -0.095917      -0.022311       0.118229              9.164440      13.320620       1.729498      -3.425768       5.132830      -2.006902       9.039870           0.000352
          152              C      -0.335613       8.584448       1.360411       0.623317      24.715994 0.23857547E+03  0.48601594E+04                                 7.801322                            5.456061       0.080201       2.092080                    0.999514      21.469981      58.734217       0.642566       0.467912      -1.026689      -0.049127       0.010778      -0.024771       0.056064       0.023529      -0.017122       0.044686      -0.165247      -0.088015      -0.083292      -0.029857       0.113149             10.027572      14.809966      -1.358617       2.276308       4.841499      -2.025858      10.431251          -0.001057
          153              C       2.333474       7.094648       5.324422       0.581583      24.191892 0.24537466E+03  0.50271514E+04                                 7.673477                            5.516728      -0.011744       2.057226                    0.999637      21.742213      59.386976       0.642760       0.465120      -1.029609       0.027419      -0.019993       0.043135       0.054883      -0.018592       0.001435       0.055285      -0.116153      -0.162848      -0.074855      -0.031743       0.106598              9.610460       8.496770      -0.062296       0.897793       5.642209      -3.973514      14.692402          -0.003100
          154              C       3.235333       1.161122      14.403182      -0.019767      39.621300 0.41169869E+03  0.94300537E+04                                 9.918736                            6.623388       0.175838       2.066859                    0.999351      26.393839      71.913825       0.669205       0.399588      -1.088693       0.029150       0.008726      -0.018386       0.035551      -0.004713       0.006465      -0.013602       0.010850       0.008324      -0.016441      -0.000807       0.017248             13.263950      18.544507       1.347687      -5.166337       8.150476      -4.817324      13.096868           0.001315
          155              C       3.072219       1.988481      13.287117      -0.102990      35.121361 0.42357538E+03  0.99087353E+04                                 9.419327                            6.945955      -0.076466       1.949928                    0.999444      29.158723      84.036123       0.612991       0.427134      -1.055850       0.016395      -0.006648       0.003739       0.018082      -0.011383       0.022582       0.049185      -0.017579      -0.054426      -0.062512       0.009996       0.052516             11.557788      11.440836       0.986806      -3.052806       8.816569      -6.089812      14.415960           0.000471
          156              C       4.158714       2.378329      12.529315      -0.015696      39.449422 0.40266411E+03  0.91844475E+04                                 9.924887                            6.575306       0.102689       2.046541                    0.999296      26.300902      71.825336       0.666923       0.402643      -1.085160       0.007732      -0.020752       0.032793       0.039571       0.001066      -0.009174       0.008691       0.009606      -0.039520      -0.019670       0.004949       0.014721             13.439561      12.660196      -1.648526       0.716539      10.423309      -8.044767      17.235176           0.007936
          157              C       5.405627       1.937005      12.880975      -0.098024      34.848251 0.41446575E+03  0.96576044E+04                                 9.388124                            6.886704      -0.107297       1.943014                    0.999456      29.097230      84.106830       0.612576       0.429107      -1.053048      -0.013741      -0.005812       0.008525       0.017183       0.027071      -0.019946       0.046003      -0.044903       0.002025      -0.062675       0.002962       0.059714             11.432396      13.083400      -2.939995       2.598683       8.997239      -5.524838      12.216549          -0.000431
          158              C       5.597049       1.089629      13.975577      -0.015719      39.501819 0.40610149E+03  0.92868611E+04                                 9.930973                            6.615339       0.087105       2.040679                    0.999332      26.376815      72.235255       0.662782       0.404111      -1.083671      -0.036224       0.008639      -0.007806       0.038049       0.002822      -0.005379      -0.007039      -0.020549       0.031181      -0.016643       0.000241       0.016402             13.213953      19.942182      -3.714945       1.962466       8.709266      -4.536244      10.990412           0.006131
          159              C       4.506510       0.708359      14.705312      -0.099310      34.459368 0.41143045E+03  0.95666054E+04                                 9.304218                            6.857690      -0.116635       1.940434                    0.999482      29.027889      83.741207       0.614546       0.428638      -1.053631      -0.003665       0.011594      -0.013656       0.018285       0.007577       0.016906       0.021175      -0.090009       0.075634      -0.061056       0.008217       0.052839             11.268348      18.337584      -0.939787      -1.801206       6.725880      -2.572044       8.741581           0.002414
          160              C       2.047737       0.745538      15.215466       0.621813      22.517953 0.24303930E+03  0.49870175E+04                                 7.425936                            5.548583      -0.059694       2.047131                    0.999538      21.695078      60.071968       0.628381       0.475028      -1.020172      -0.043948      -0.010949       0.028168       0.053336      -0.009990       0.036398       0.076973      -0.134032      -0.001503      -0.095950      -0.022282       0.118232              9.165447      12.602707       1.419270      -3.899762       5.932419      -2.676336       8.961215           0.000554
          161              C       3.916067       3.181857      11.279521       0.623492      24.714446 0.23855708E+03  0.48597801E+04                                 7.801604                            5.456241       0.079649       2.091928                    0.999515      21.469372      58.736036       0.642474       0.467979      -1.026634      -0.008889       0.030508      -0.046318       0.056170       0.035392       0.007991       0.080207      -0.081253      -0.105110      -0.083342      -0.029824       0.113165             10.028006       9.568795      -1.559486       0.021749       7.746477      -5.216365      12.768745           0.001093
          162              C       6.965283       0.628288      14.318982       0.581949      24.193433 0.24536288E+03  0.50271263E+04                                 7.674544                            5.516975      -0.012781       2.056804                    0.999636      21.746946      59.411858       0.642644       0.465184      -1.029517       0.035470      -0.024534       0.034012       0.054926       0.023895       0.010296       0.067689      -0.113876       0.075582      -0.074518      -0.032110       0.106628              9.612297      14.546112      -2.937758       1.707595       6.685352      -2.830365       7.605428          -0.002832
          163              O      14.250048       5.601389       6.324258      -0.527877      31.485041 0.47579781E+03  0.11089501E+05                                 7.898117                            6.699578       0.391864       2.169209                    0.999190      27.168079      70.227208       0.742870       0.353756      -1.143637      -0.004893      -0.012821      -0.024881       0.028415      -0.024222       0.026512       0.036126       0.008795      -0.062810      -0.062437       0.026869       0.035568              9.003533       6.732893       1.079933       2.159028       6.426326       1.696212      13.851380           0.050441
          164              O      12.740536       3.974769       6.248808      -0.500999      29.278762 0.44714567E+03  0.10263074E+05                                 7.509350                            6.499553       0.431861       2.191417                    0.999073      26.668743      68.452139       0.753231       0.354282      -1.142996       0.006020       0.012680      -0.023883       0.027703      -0.026940      -0.022568      -0.028546       0.008563      -0.075781      -0.056714       0.016759       0.039954              8.405859       6.448904       1.243426      -1.599085       6.655581      -2.321421      12.113091          -0.017616
          165              O      15.966453       7.531752       2.229488      -0.521488      32.297537 0.43224748E+03  0.98257711E+04                                 7.967552                            6.331092       0.415742       2.204215                    0.997817      26.130963      66.490577       0.774847       0.347741      -1.149696      -0.005497      -0.021306      -0.004169       0.022395      -0.007808       0.021123       0.040676       0.032116      -0.129349      -0.070757       0.027708       0.043050              9.494593      10.962936       5.913743       1.313730      10.683799       0.849465       6.837044          -0.010488
          166              O      15.016493       7.056759       0.281823      -0.535040      33.008134 0.44020304E+03  0.10031191E+05                                 8.057009                            6.355491       0.635745       2.272090                    0.998622      26.261905      66.446969       0.781142       0.344093      -1.155162      -0.002064      -0.015181       0.013593       0.020481      -0.051174      -0.001518      -0.014590      -0.015482       0.141882      -0.076331       0.023965       0.052366              9.760255       5.835239       1.513885      -1.262863       8.030811      -4.503023      15.414715          -0.022296
          167              O      11.712901       3.321870       0.097408      -0.424669      22.668893 0.32380986E+03  0.68479429E+04                                 6.180360                            5.436738       0.927696       2.373005                    0.999620      24.897137      61.102725       0.846093       0.342309      -1.154240       0.005675       0.006452       0.026541       0.027897      -0.032758      -0.001899      -0.003768      -0.004572      -0.000222      -0.033273       0.000333       0.032939              6.702158       5.112606       0.959146       1.101731       5.056353       0.765253       9.937515           0.157742
          168              O      10.941847       2.551710       1.976227      -0.514938      31.129229 0.42478361E+03  0.95879213E+04                                 7.744978                            6.218084       0.674844       2.286673                    0.998836      25.988199      65.308118       0.795010       0.341332      -1.158215       0.024913       0.019845      -0.004054       0.032108       0.030719      -0.020382      -0.023528       0.026605      -0.065942      -0.037647      -0.018446       0.056093              9.196550      10.567960       5.791324       0.372721      10.337837       0.146876       6.683852           0.084307
          169              O      -6.208994       5.770331      10.185579      -0.527962      31.479400 0.47569683E+03  0.11086582E+05                                 7.896941                            6.698628       0.391325       2.169013                    0.999189      27.169748      70.230205       0.742961       0.353731      -1.143656      -0.010459      -0.008891       0.024848       0.028388      -0.021638      -0.025193      -0.037015       0.023652      -0.062828      -0.062423       0.026821       0.035603              9.002148       5.780812       0.743597      -0.879555       7.376773      -2.600658      13.848857           0.050064
          170              O      -7.239422       3.804948      10.261029      -0.500794      29.285109 0.44726236E+03  0.10266381E+05                                 7.510789                            6.500764       0.432388       2.191657                    0.999074      26.665457      68.444889       0.753101       0.354322      -1.142969       0.009894       0.009820       0.023927       0.027691      -0.023621       0.019415       0.030812       0.027190      -0.075542      -0.056704       0.016813       0.039891              8.407491       5.852030       1.032130       1.655791       7.254582       2.281721      12.115862          -0.016106
          171              O      -4.961102       8.032100      14.280349      -0.521451      32.297469 0.43225738E+03  0.98260943E+04                                 7.967718                            6.331285       0.414558       2.203871                    0.997813      26.130640      66.491013       0.774810       0.347754      -1.149681      -0.018370      -0.012271       0.004159       0.022479      -0.016312      -0.031240      -0.033280      -0.015295      -0.128940      -0.070556       0.027539       0.043017              9.494891       6.997808       4.512032      -0.362589      14.650145      -1.520553       6.836719           0.011504
          172              O      -5.092254       6.978176      16.228014      -0.534631      32.982402 0.43984558E+03  0.10021135E+05                                 8.053141                            6.353143       0.635012       2.271965                    0.998619      26.255880      66.428104       0.781234       0.344119      -1.155127      -0.013902      -0.006905      -0.013598       0.020636      -0.034679       0.013182       0.006399       0.075949       0.141484      -0.075950       0.023790       0.052160              9.754598       6.831379       1.866500       3.821127       7.028033       2.690228      15.404381           0.026981
          173              O      -7.512358       2.618569      16.412429      -0.424110      22.679127 0.32397844E+03  0.68522876E+04                                 6.182335                            5.438347       0.926108       2.372507                    0.999620      24.894065      61.095398       0.845936       0.342333      -1.154239       0.004157       0.006660      -0.026888       0.028011      -0.022300       0.002999       0.002431       0.045344      -0.001715      -0.031882      -0.000310       0.032192              6.704326       4.460889       0.728496      -0.354064       5.710604      -1.293481       9.941483           0.155045
          174              O      -7.981483       1.634859      14.533610      -0.518692      31.247934 0.42666014E+03  0.96411369E+04                                 7.764208                            6.231466       0.673675       2.285390                    0.998833      26.040772      65.482480       0.794201       0.341295      -1.158218       0.010656       0.029125       0.004335       0.031314       0.015507       0.014421       0.028839      -0.059137      -0.071847      -0.038651      -0.018938       0.057589              9.221799       6.740522       4.447364      -0.015623      14.224844      -0.404533       6.700032           0.042596
          175              O      11.253426       4.960865       8.401196      -0.521696      31.314454 0.47271151E+03  0.10999060E+05                                 7.868680                            6.677191       0.393304       2.170749                    0.999197      27.090754      69.956059       0.744259       0.353690      -1.143753      -0.011845       0.027020       0.003345       0.029691      -0.012803       0.002311       0.002854      -0.080694       0.094123      -0.058100       0.025604       0.032496              8.966126       9.224646      -3.824518       0.345942      12.081480      -0.860362       5.592252          -0.013144
          176              O      12.461790       6.800424       8.107816      -0.506976      29.441206 0.45016614E+03  0.10350341E+05                                 7.538164                            6.522328       0.430377       2.189868                    0.999069      26.742704      68.713140       0.751728       0.354375      -1.142862      -0.026023       0.003693      -0.002507       0.026403       0.020348       0.001065       0.005909       0.067342       0.129124      -0.061144       0.017557       0.043586              8.441060      13.379316      -1.125170      -0.154676       6.578632      -0.280236       5.365231           0.057068
          177              O       6.427945       5.228904       8.688137      -0.521699      32.294199 0.43221962E+03  0.98254863E+04                                 7.968141                            6.331684       0.414560       2.203765                    0.997814      26.136600      66.517306       0.774625       0.347829      -1.149565       0.008398       0.019391       0.007902       0.022560       0.009356      -0.012448      -0.006689      -0.102572       0.103158      -0.070657       0.027585       0.043072              9.495177       8.641447       4.002306      -0.739247      14.549281      -2.053399       5.294804           0.012319
          178              O       5.378251       7.117838       8.186733      -0.535538      33.005194 0.44020046E+03  0.10031324E+05                                 8.056574                            6.355467       0.635006       2.271725                    0.998621      26.268520      66.468805       0.781129       0.344093      -1.155139       0.018925       0.003259       0.007362       0.020566      -0.050728       0.019888       0.015933       0.062916       0.066406      -0.076447       0.024201       0.052247              9.759100      17.336557      -1.683874       1.585794       6.801612      -0.472572       5.139129           0.026298
          179              O       8.089523      11.271551       7.645706      -0.423707      22.651983 0.32349717E+03  0.68392700E+04                                 6.176253                            5.433356       0.960362       2.384132                    0.999713      24.882193      61.044960       0.846583       0.342213      -1.154389       0.016930      -0.021884       0.000807       0.027680      -0.012548       0.007901       0.009954       0.016707       0.090110      -0.032595      -0.000089       0.032685              6.697459       7.424626      -2.284508       0.173664       8.480606      -0.546412       4.187146           0.158744
          180              O      10.243646      11.063754       7.460795      -0.515369      31.133417 0.42485906E+03  0.95899700E+04                                 7.745351                            6.218438       0.675398       2.286835                    0.998837      25.990821      65.314101       0.795032       0.341310      -1.158244      -0.020816      -0.022368       0.008802       0.031798       0.037935      -0.015586      -0.016753       0.039584      -0.039266      -0.038233      -0.018119       0.056353              9.196915       9.431908       4.221064      -0.998096      13.127366      -1.791727       5.031471           0.083750
          181              O      -5.814051       2.731539       8.108641      -0.521715      31.319824 0.47281028E+03  0.11001982E+05                                 7.869840                            6.678123       0.393258       2.170733                    0.999197      27.091377      69.960657       0.744165       0.353715      -1.143728       0.029419      -0.002163      -0.003372       0.029691       0.015402      -0.001867      -0.003051       0.078895       0.094085      -0.058107       0.025670       0.032437              8.967568      14.170198      -2.077528       0.926527       7.139473      -0.039432       5.593033          -0.013181
          182              O      -4.482475       4.483983       8.402021      -0.507015      29.440869 0.45016275E+03  0.10350296E+05                                 7.538201                            6.522370       0.430234       2.189816                    0.999069      26.743522      68.716478       0.751710       0.354383      -1.142850       0.012175      -0.023271       0.002485       0.026380      -0.005356      -0.005155      -0.002868      -0.077923       0.129096      -0.061118       0.017568       0.043550              8.441126       8.041512      -3.012357       0.212679      11.916596       0.239138       5.365270           0.057145
          183              O      -3.952869      -1.728633       7.821700      -0.521742      32.294360 0.43222604E+03  0.98256124E+04                                 7.968002                            6.331629       0.414892       2.203861                    0.997813      26.136924      66.516816       0.774651       0.347817      -1.149581       0.015500       0.014353      -0.007950       0.022571       0.039559       0.002182       0.014043       0.068054       0.103215      -0.070726       0.027563       0.043163              9.494892      11.377156       4.969101       1.689466      11.812871       1.381283       5.294647           0.012216
          184              O      -1.822062      -2.088648       8.323104      -0.535488      33.022631 0.44044983E+03  0.10038191E+05                                 8.059080                            6.357087       0.634630       2.271601                    0.998620      26.268204      66.466806       0.781081       0.344073      -1.155183      -0.003211       0.018971      -0.007425       0.020623      -0.059200      -0.008315      -0.023906       0.014808       0.066461      -0.076350       0.024171       0.052179              9.762667       9.033397      -4.622700       0.974449      15.114068      -1.338035       5.140537           0.026473
          185              O       1.190362       1.852133       8.864131      -0.423861      22.648434 0.32344529E+03  0.68381514E+04                                 6.176202                            5.433336       0.959655       2.383862                    0.999712      24.885206      61.059611       0.846456       0.342266      -1.154303      -0.026277       0.008732      -0.000806       0.027701      -0.014904      -0.006688      -0.010694       0.002761       0.090033      -0.032445      -0.000183       0.032628              6.697375       9.799051      -1.444987       0.573084       6.105913       0.018355       4.187161           0.158626
          186              O       0.276418       3.813801       9.049042      -0.515533      31.139069 0.42495668E+03  0.95927373E+04                                 7.746275                            6.219154       0.675328       2.286769                    0.998835      25.993133      65.322114       0.794985       0.341310      -1.158242      -0.014145      -0.027117      -0.008840       0.031836       0.017053       0.010666       0.020393      -0.078480      -0.039240      -0.038266      -0.018154       0.056420              9.198013      10.065446       4.444979       1.356802      12.496591       1.538279       5.032003           0.083549
          187              O       0.769954      12.208260       8.496788      -0.528171      31.504873 0.47615546E+03  0.11100080E+05                                 7.901819                            6.702397       0.391211       2.168887                    0.999191      27.174604      70.254437       0.742653       0.353788      -1.143595      -0.005117      -0.014923       0.023602       0.028388       0.035083       0.007866      -0.006297       0.060161       0.091517      -0.062342       0.026671       0.035671              9.008201       6.735633       1.330351      -2.015441      10.533177      -4.066256       9.755794           0.050115
          188              O      -0.739538      12.956242       9.943214      -0.501592      29.314866 0.44782649E+03  0.10282870E+05                                 7.516690                            6.505526       0.431326       2.191090                    0.999072      26.678037      68.495526       0.752688       0.354394      -1.142877       0.006082      -0.027013       0.000738       0.027699      -0.005952       0.034768       0.028891       0.009146      -0.074204      -0.056799       0.016605       0.040194              8.414561       6.454613      -2.008053      -0.277422      12.773482      -1.205281       6.015588          -0.021112
          189              O       2.486365       7.696907       8.872386      -0.521314      32.272099 0.43188256E+03  0.98157782E+04                                 7.964289                            6.329034       0.415290       2.204169                    0.997814      26.127947      66.485453       0.774830       0.347809      -1.149597      -0.005475       0.007161       0.020615       0.022500       0.022166      -0.003614       0.000683       0.103841       0.085086      -0.070655       0.027592       0.043063              9.490152      10.959215      -1.818966      -5.774558       7.060421       1.240392      10.450820           0.012410
          190              O       1.536424       6.247689      10.257562      -0.534721      32.975919 0.43976191E+03  0.10018749E+05                                 8.051880                            6.352362       0.635139       2.271993                    0.998620      26.256127      66.427074       0.781315       0.344100      -1.155143      -0.001995       0.019468       0.006326       0.020567       0.023968       0.044952      -0.019895      -0.075119      -0.038360      -0.075950       0.023903       0.052047              9.752676       5.832273      -1.849239      -0.679123      17.452584      -0.945196       5.973170           0.027051
          191              O      -1.767124       7.955457      13.584294      -0.424348      22.671302 0.32384630E+03  0.68485779E+04                                 6.180069                            5.436553       0.927779       2.373115                    0.999620      24.891877      61.079647       0.846262       0.342247      -1.154348       0.005457       0.019740      -0.019090       0.027998       0.014794       0.029341       0.003126      -0.005804      -0.004662      -0.033199       0.000073       0.033125              6.701788       5.112498       0.474884      -1.381412       8.053878      -2.495926       6.938988           0.158382
          192              O      -2.538181       9.967640      13.311882      -0.514727      31.115605 0.42458939E+03  0.95823207E+04                                 7.742426                            6.216519       0.675348       2.286934                    0.998838      25.982686      65.287421       0.795148       0.341316      -1.158243       0.024788      -0.013489      -0.015335       0.032118      -0.032947      -0.016299       0.020387       0.020986      -0.082659      -0.037696      -0.018308       0.056004              9.192760      10.563123      -2.570941      -5.198777       7.467449       1.507667       9.547709           0.085229
          193              O       7.271078      -3.596042       6.419850      -0.528179      31.510077 0.47625061E+03  0.11102903E+05                                 7.902953                            6.703301       0.391169       2.168875                    0.999190      27.175116      70.258724       0.742561       0.353813      -1.143570      -0.010616       0.025954      -0.004487       0.028398      -0.010927       0.031401       0.026948       0.006264      -0.114587      -0.062352       0.026735       0.035618              9.009540       5.784555      -1.133722      -0.204284      14.495716      -1.505489       6.748348           0.050198
          194              O       6.240672      -2.547993       8.084207      -0.501659      29.317014 0.44786804E+03  0.10284135E+05                                 7.517226                            6.505954       0.431127       2.191009                    0.999072      26.679630      68.502228       0.752636       0.354408      -1.142858       0.010045       0.015565      -0.020553       0.027669       0.028684       0.010960      -0.004821       0.072149       0.058833      -0.056776       0.016627       0.040149              8.415208       5.856623       0.919097      -1.723229       8.934054      -3.249908      10.454948          -0.021096
          195              O       8.518917      -1.180790       2.413738      -0.521409      32.273342 0.43190994E+03  0.98165066E+04                                 7.964296                            6.329103       0.415184       2.204108                    0.997812      26.129101      66.487651       0.774854       0.347794      -1.149614      -0.018418       0.009732       0.008635       0.022550      -0.018846       0.029839       0.047940       0.009990      -0.053209      -0.070653       0.027532       0.043121              9.490071       6.993823      -2.567721      -3.723227      10.102272       4.141042      11.374118           0.012400
          196              O       8.387763       1.032900       2.352652      -0.534876      32.999500 0.44011191E+03  0.10028494E+05                                 8.055282                            6.354645       0.634551       2.271741                    0.998618      26.258939      66.435231       0.781237       0.344073      -1.155191      -0.013744      -0.008396       0.012816       0.020583       0.028820       0.023595      -0.050195       0.000113      -0.086077      -0.075958       0.023937       0.052020              9.757295       6.833153       2.377053      -3.528128      10.983372      -4.973677      11.455362           0.026931
          197              O       5.967708       3.372445       6.035996      -0.424526      22.667870 0.32379303E+03  0.68474018E+04                                 6.179886                            5.436390       0.927200       2.372881                    0.999620      24.895671      61.095490       0.846180       0.342283      -1.154278       0.004395      -0.026713       0.006935       0.027946       0.014662       0.019438      -0.010974       0.030830      -0.042299      -0.033220       0.000108       0.033111              6.701559       4.459498      -0.670647      -0.453441      10.000096      -1.183696       5.645083           0.158325
          198              O       5.498607       2.237212       7.827314      -0.514832      31.123265 0.42470842E+03  0.95857053E+04                                 7.743737                            6.217416       0.674969       2.286760                    0.998836      25.985370      65.297136       0.795083       0.341319      -1.158238       0.010600      -0.011528      -0.028055       0.032130       0.005639      -0.021054       0.013671       0.011224       0.145379      -0.037763      -0.018336       0.056099              9.194495       6.721881      -2.227526      -3.829492       8.904034       3.446221      11.957570           0.085325
          199              O      -2.226674      14.327198       8.013049      -0.522529      31.359867 0.47353033E+03  0.11023310E+05                                 7.877821                            6.684179       0.392005       2.170120                    0.999193      27.105195      70.018770       0.743639       0.353818      -1.143605      -0.011755      -0.010716      -0.025196       0.029796       0.008418       0.009969      -0.004377      -0.083197       0.086020      -0.058017       0.025551       0.032466              8.977823       9.238898       2.216524       3.145554       7.968956       3.244561       9.725615          -0.017436
          200              O      -1.018329      13.153330       6.566623      -0.507234      29.449395 0.45031835E+03  0.10354885E+05                                 7.539969                            6.523680       0.429553       2.189532                    0.999068      26.747343      68.732192       0.751594       0.354403      -1.142821      -0.026132      -0.003966      -0.001801       0.026493      -0.009161      -0.017931      -0.045281      -0.001352      -0.076269      -0.060785       0.017358       0.043427              8.443537      13.383787       0.429854       1.053084       5.912608       0.666089       6.034216           0.057163
          201              O      -7.052160      14.441673       7.637451      -0.521622      32.309053 0.43242413E+03  0.98308476E+04                                 7.969681                            6.332544       0.414959       2.203916                    0.997815      26.134112      66.503430       0.774724       0.347759      -1.149675       0.008526      -0.002890      -0.020745       0.022614      -0.015417      -0.001854       0.003254      -0.108607       0.085089      -0.070650       0.027560       0.043091              9.497646       8.643811      -2.643144      -3.097941       9.389954       5.035745      10.459172           0.011699
          202              O      -8.101872      13.062965       6.252275      -0.535464      33.016045 0.44036155E+03  0.10035671E+05                                 8.057916                            6.356409       0.635311       2.271835                    0.998622      26.267095      66.462222       0.781130       0.344069      -1.155187       0.019085       0.004635      -0.006338       0.020637       0.042489       0.033978      -0.035854       0.028218      -0.038181      -0.076308       0.024053       0.052255              9.760925      17.340319       2.215120       0.664334       5.965116       0.956207       5.977339           0.026326
          203              O      -5.390645      10.517533       2.925543      -0.422730      22.642002 0.32333864E+03  0.68355593E+04                                 6.176246                            5.433465       0.958284       2.383569                    0.999713      24.876491      61.043326       0.846179       0.342395      -1.154156       0.017798       0.010940       0.018850       0.028139       0.013242       0.005307      -0.026713      -0.013858      -0.000236      -0.030544      -0.001020       0.031564              6.697271       7.424472       1.292841       1.891506       5.733645       2.132033       6.933696           0.156772
          204              O      -3.236518      10.461298       3.197955      -0.518837      31.228468 0.42638960E+03  0.96333223E+04                                 7.760205                            6.228924       0.675194       2.285956                    0.998834      26.037522      65.464679       0.794485       0.341233      -1.158291      -0.020742       0.017749       0.015011       0.031154      -0.034474      -0.025555       0.007099       0.025197      -0.080958      -0.038952      -0.018719       0.057671              9.216137       9.448169      -2.981161      -3.164162       8.625853       4.414214       9.574389           0.040901
          205              O       7.666070      -3.875292      10.089987      -0.522533      31.346629 0.47329858E+03  0.11016528E+05                                 7.875138                            6.682145       0.391801       2.170070                    0.999193      27.104280      70.011196       0.743821       0.353776      -1.143643       0.029474      -0.001886       0.003414       0.029731      -0.009276      -0.012339      -0.035889       0.011039      -0.108343      -0.057997       0.025499       0.032498              8.974342      14.181594       1.843739       1.338362       6.017841       0.690356       6.723592          -0.017142
          206              O       8.997624      -4.497455       8.425630      -0.507339      29.471148 0.45072090E+03  0.10366516E+05                                 7.544263                            6.527128       0.429235       2.189381                    0.999067      26.751015      68.750774       0.751300       0.354460      -1.142768       0.011986       0.013882       0.019020       0.026422      -0.001730       0.007344      -0.009601      -0.099307       0.063624      -0.060922       0.017488       0.043434              8.448714       8.050208       1.693195       2.506557       6.801478       2.720145      10.494457           0.055721
          207              O       9.527306      -1.893666      14.096099      -0.521381      32.299941 0.43227551E+03  0.98265810E+04                                 7.968107                            6.331378       0.415418       2.204131                    0.997817      26.130470      66.490198       0.774813       0.347750      -1.149688       0.015306      -0.013922      -0.008591       0.022403      -0.017944      -0.035386      -0.043910       0.015828      -0.053382      -0.070647       0.027634       0.043013              9.495622      11.378167      -1.021606      -5.149841       5.728190       2.131734      11.380509          -0.010801
          208              O      11.658114      -1.279430      14.157185      -0.535031      33.000066 0.44009299E+03  0.10028238E+05                                 8.056111                            6.354976       0.636042       2.272179                    0.998625      26.262134      66.450002       0.781108       0.344124      -1.155116      -0.003337      -0.015481      -0.012933       0.020446       0.022572       0.055387      -0.005421      -0.036595      -0.086566      -0.076274       0.023901       0.052372              9.758822       9.029906       3.154369       3.513880       8.790829       4.985459      11.455732          -0.023752
          209              O      14.670488      -2.781312      10.473841      -0.423556      22.656069 0.32358100E+03  0.68416753E+04                                 6.177774                            5.434711       0.959785       2.383963                    0.999712      24.883207      61.055802       0.846302       0.342295      -1.154288      -0.026426      -0.004814      -0.007279       0.027829       0.001613       0.016195      -0.014508      -0.041442      -0.042395      -0.032365      -0.000215       0.032580              6.699115       9.802103       1.219008       0.964431       4.652143       0.821730       5.643099           0.159142
          210              O      13.756520      -3.602026       8.682523      -0.515339      31.127702 0.42478676E+03  0.95878994E+04                                 7.744198                            6.217763       0.675556       2.286892                    0.998836      25.990157      65.310253       0.795106       0.341294      -1.158261      -0.014238       0.006089       0.027882       0.031894       0.000695      -0.020014       0.015343      -0.016593       0.146007      -0.038166      -0.018190       0.056356              9.195153      10.062491      -1.047057      -4.526074       5.564733       2.462155      11.958234           0.083282
          211              O       7.509970      10.786226       1.688791      -0.522000      31.252561 0.47158539E+03  0.10965769E+05                                 7.856374                            6.667653       0.395752       2.171820                    0.999196      27.075007      69.881399       0.745093       0.353522      -1.143946      -0.005063       0.028458       0.001327       0.028935      -0.010516      -0.032611      -0.027507      -0.004940      -0.094367      -0.059640       0.026465       0.033174              8.950486       6.700650      -2.397102      -0.141132      13.377164       2.341289       6.773644           0.024733
          212              O       6.000459      11.664864       0.317814      -0.500798      29.228874 0.44619517E+03  0.10235289E+05                                 7.499676                            6.491809       0.435008       2.192835                    0.999074      26.645625      68.361459       0.753864       0.354191      -1.143128       0.005091       0.014947       0.021974       0.027059       0.033502      -0.011990      -0.000355       0.060037       0.076304      -0.057955       0.017423       0.040532              8.393747       6.441647       0.762331       1.873975       8.723112       3.516315      10.016481           0.023987
          213              O       9.226430      13.367215       5.407962      -0.521804      32.307341 0.43243190E+03  0.98310549E+04                                 7.969175                            6.332508       0.414623       2.203772                    0.997814      26.136178      66.508495       0.774745       0.347748      -1.149685      -0.005276       0.014569      -0.016182       0.022404      -0.014217      -0.017357      -0.041307       0.033715      -0.125957      -0.070762       0.027604       0.043158              9.496432      10.966667      -4.095383       4.465386       8.535511      -2.090368       8.987118           0.011860
          214              O       8.276497      15.291427       5.970452      -0.535064      32.973853 0.43976895E+03  0.10018805E+05                                 8.050923                            6.352110       0.635975       2.272238                    0.998622      26.257055      66.425932       0.781397       0.344067      -1.155187      -0.001753      -0.004126      -0.019771       0.020273       0.027086      -0.043564       0.034757      -0.050035       0.037196      -0.076433       0.024103       0.052330              9.750202       5.831270       0.335348       1.939174       9.660774       5.441244      13.758562           0.025735
          215              O       4.972907      17.318548       2.828135      -0.425221      22.676701 0.32396419E+03  0.68517122E+04                                 6.180585                            5.437213       0.928797       2.373311                    0.999620      24.900978      61.105354       0.846286       0.342205      -1.154380       0.004903      -0.025820      -0.007745       0.027399       0.018158      -0.028361       0.000856       0.000100       0.014049      -0.034135       0.000413       0.033722              6.701811       5.112511      -1.432511       0.279873       9.378149       1.731261       5.614773           0.155668
          216              O       4.201828      16.076525       1.221728      -0.516086      31.155564 0.42525218E+03  0.96011258E+04                                 7.748766                            6.221214       0.674800       2.286381                    0.998836      26.003124      65.354175       0.794869       0.341299      -1.158245       0.024592      -0.005872       0.019487       0.031921       0.002506       0.036716       0.002748       0.062795       0.040271      -0.038263      -0.018081       0.056344              9.200528      10.572251      -3.219009       4.831183       7.727372      -1.655789       9.301960           0.083347
          217              O       0.531084      -2.173978      16.414245      -0.522035      31.266342 0.47182991E+03  0.10972923E+05                                 7.859154                            6.669799       0.396017       2.171892                    0.999196      27.076082      69.889809       0.744900       0.353567      -1.143905      -0.010629      -0.017347      -0.020568       0.028930       0.031762      -0.005363       0.010998       0.065254       0.074628      -0.059734       0.026535       0.033199              8.953960       5.756026       0.388579       1.080945       9.915578       4.071491      11.190275           0.024747
          218              O      -0.499346      -1.256644      14.674438      -0.500772      29.216168 0.44596238E+03  0.10228634E+05                                 7.497146                            6.489765       0.434753       2.192741                    0.999074      26.645473      68.357100       0.754042       0.354153      -1.143157       0.009211      -0.025068      -0.004420       0.027070      -0.005346      -0.030566      -0.026652       0.019196      -0.102695      -0.057846       0.017323       0.040523              8.390693       5.842747      -1.946298       0.066123      12.848243       0.958541       6.481089           0.024103
          219              O       1.778921      -6.850999      16.325587      -0.521886      32.313275 0.43252612E+03  0.98337855E+04                                 7.970272                            6.333309       0.414116       2.203568                    0.997811      26.138224      66.516860       0.774671       0.347760      -1.149669      -0.018257       0.002137      -0.012784       0.022390       0.035394       0.001480      -0.014622       0.067946       0.120287      -0.070885       0.027688       0.043197              9.497816       6.999466      -1.941975       4.089776       7.474883      -2.623339      14.019098           0.011759
          220              O       1.647742      -8.010764      14.439008      -0.535044      32.979468 0.43985023E+03  0.10020913E+05                                 8.051279                            6.352314       0.635816       2.272188                    0.998621      26.256313      66.420434       0.781472       0.344025      -1.155246      -0.013672       0.015026       0.000977       0.020338       0.006236      -0.036907       0.044092      -0.011050      -0.119856      -0.076378       0.024131       0.052247              9.750735       6.828570      -4.238737      -0.294368      15.631815       2.282371       6.791821           0.025659
          221              O      -0.772364      -5.990704      10.571249      -0.425164      22.666902 0.32379468E+03  0.68474454E+04                                 6.179326                            5.436134       0.928726       2.373317                    0.999620      24.899981      61.106107       0.846263       0.342249      -1.154307       0.004189       0.019336       0.018900       0.027361       0.010006      -0.022803       0.008697       0.026019      -0.057918      -0.034063       0.000469       0.033594              6.700430       4.459052      -0.057883       0.806784       7.758972       2.476415       7.883267           0.155315
          222              O      -1.241464      -3.871760      10.658751      -0.516049      31.160072 0.42531369E+03  0.96029407E+04                                 7.749744                            6.221818       0.674369       2.286213                    0.998835      26.004404      65.360600       0.794794       0.341316      -1.158221       0.010482      -0.018968       0.023468       0.031944      -0.021128       0.005608      -0.041177      -0.034789       0.004655      -0.038214      -0.018077       0.056290              9.201922       6.727228      -2.205344       3.847360       8.217017      -3.048861      12.661519           0.083425
          223              O       4.513320       9.307812       0.095592      -0.521619      31.254796 0.47161795E+03  0.10966741E+05                                 7.857318                            6.668413       0.396119       2.172020                    0.999198      27.069217      69.867683       0.744960       0.353579      -1.143897      -0.012765      -0.015849       0.020660       0.029000       0.004307      -0.012213       0.001415      -0.090006       0.074045      -0.059340       0.026368       0.032972              8.951602       9.206788       1.608693      -3.476818       6.460731      -2.375450      11.187287           0.021719
          224              O       5.721688       8.642120       1.835399      -0.501122      29.233498 0.44628614E+03  0.10237951E+05                                 7.500255                            6.492278       0.434882       2.192709                    0.999074      26.651512      68.379659       0.753866       0.354170      -1.143139      -0.026592       0.000297       0.004524       0.026976      -0.010306       0.015230       0.037998      -0.008359      -0.103189      -0.058312       0.017468       0.040844              8.394383      13.299400       0.688129      -0.882539       5.399850      -0.382005       6.483899           0.026724
          225              O      -0.312164       8.925298       0.184250      -0.521831      32.297597 0.43228559E+03  0.98273157E+04                                 7.968512                            6.332084       0.414513       2.203689                    0.997812      26.139094      66.523769       0.774619       0.347819      -1.149578       0.008117      -0.016341       0.012770       0.022271       0.006052       0.014416       0.003451      -0.097403       0.120415      -0.070957       0.027711       0.043246              9.495589       8.639983      -1.360730       3.834826       5.830670      -2.980864      14.016114          -0.010302
          226              O      -1.361851       8.415073       2.070829      -0.534936      32.973066 0.43973313E+03  0.10017468E+05                                 8.050042                            6.351274       0.637011       2.272639                    0.998624      26.253029      66.407174       0.781580       0.344004      -1.155276       0.018635      -0.007566      -0.000760       0.020127       0.008254      -0.053897       0.020349       0.000876      -0.120104      -0.076511       0.024153       0.052358              9.749333      17.314701      -0.530524      -2.251429       5.142037      -0.482901       6.791260          -0.022223
          227              O       1.349427       6.806790       5.938588      -0.424887      22.651329 0.32351427E+03  0.68398416E+04                                 6.175758                            5.433169       0.961349       2.384254                    0.999713      24.892890      61.075628       0.846660       0.342172      -1.154404       0.016802       0.010477      -0.018967       0.027419      -0.000521      -0.015535       0.018564      -0.032669      -0.057963      -0.033799       0.000279       0.033520              6.696371       7.424630       0.991360      -2.064633       4.786757      -1.584694       7.877727           0.155388
          228              O       3.503553       7.070823       5.851086      -0.515963      31.156195 0.42526066E+03  0.96013696E+04                                 7.749005                            6.221410       0.674696       2.286372                    0.998836      26.001649      65.350751       0.794830       0.341314      -1.158232      -0.021275       0.003610      -0.023473       0.031885      -0.005460       0.040734       0.008527       0.053666       0.004497      -0.038290      -0.018056       0.056346              9.200883       9.436466      -1.246959       4.156254       5.506315      -2.610773      12.659868           0.082755
          229              O       0.926054       1.144064      14.821046      -0.521700      31.256058 0.47162992E+03  0.10967089E+05                                 7.857461                            6.668380       0.395941       2.171929                    0.999198      27.070882      69.872211       0.744982       0.353566      -1.143908       0.028606       0.004648      -0.001248       0.029008      -0.006445       0.014905       0.039747       0.017136      -0.094093      -0.059367       0.026315       0.033053              8.952065      14.145063       0.234026      -2.255360       5.936439      -0.647522       6.774694           0.021377
          230              O       2.257626       0.013783      16.192023      -0.500924      29.226796 0.44615668E+03  0.10234143E+05                                 7.498934                            6.491199       0.435454       2.192956                    0.999074      26.647359      68.364113       0.753960       0.354155      -1.143162       0.012474       0.009753      -0.021895       0.027020       0.007175      -0.003418       0.011553      -0.089311       0.076721      -0.058242       0.017411       0.040832              8.392804       7.989716       1.309801      -2.690145       7.173432      -2.938489      10.015264           0.027936
          231              O       2.787241       3.622610      11.101875      -0.521957      32.297861 0.43229453E+03  0.98276088E+04                                 7.968650                            6.332198       0.414573       2.203716                    0.997813      26.139612      66.526251       0.774600       0.347825      -1.149569       0.015528      -0.000170       0.016188       0.022432      -0.021644       0.033242       0.030244      -0.008318      -0.125982      -0.070886       0.027734       0.043153              9.495769      11.378736      -3.948686       3.459120       8.121493      -3.513037       8.987077           0.011053
          232              O       4.918041       3.368389      10.539385      -0.535088      32.969658 0.43970037E+03  0.10016860E+05                                 8.050083                            6.351429       0.635666       2.272125                    0.998621      26.257479      66.425933       0.781473       0.344047      -1.155203      -0.003270      -0.003007       0.019842       0.020333       0.036820      -0.047138       0.029588       0.004950       0.037127      -0.076409       0.024224       0.052185              9.749191       9.023354       1.464243      -4.483143       6.466840      -3.641659      13.757379           0.025778
          233              O       7.930458       0.929490      13.681702      -0.424818      22.685554 0.32410878E+03  0.68555471E+04                                 6.182539                            5.438743       0.926829       2.372623                    0.999621      24.900378      61.107698       0.846091       0.342245      -1.154344      -0.025913      -0.004735       0.008310       0.027622       0.013559      -0.008946       0.026126      -0.020342       0.016765      -0.032593      -0.000334       0.032927              6.704002       9.807721       0.226949      -1.540154       4.687481      -0.841627       5.616805           0.152597
          234              O       7.016511      -0.211464      15.288109      -0.519881      31.280636 0.42721847E+03  0.96569381E+04                                 7.769149                            6.235306       0.673824       2.285116                    0.998837      26.057540      65.536076       0.793999       0.341269      -1.158236      -0.013110       0.020386      -0.019556       0.031143      -0.017013       0.011420      -0.035839      -0.055426       0.039916      -0.039222      -0.018486       0.057707              9.227393      10.100022      -3.411434       3.184214       8.255075      -4.015824       9.327083           0.040510
          235              O      -3.425669       9.689374       0.000000      -0.741267      40.204738 0.79246322E+03  0.20908842E+05                                 9.170369                            8.536530       0.234733       2.061811                    0.996214      31.976630      86.939884       0.673194       0.344838      -1.155017      -0.045634       0.129278       0.000192       0.137096      -0.075301      -0.000249       0.000871      -0.186711      -0.239427      -0.080048      -0.079799       0.159847             10.148704      11.368166       1.726004      -0.000758       7.098475       0.000005      11.979470          -0.372767
          236              O      10.277119       0.000000       0.000000      -0.745786      40.362613 0.79640978E+03  0.21039335E+05                                 9.192483                            8.555990       0.235472       2.060983                    0.996202      32.054047      87.208428       0.672629       0.344695      -1.155123       0.137652       0.000207      -0.000078       0.137652       0.000723      -0.000311       0.000031       0.234011      -0.233753      -0.078056      -0.077911       0.155967             10.173976       6.502450       0.000555      -0.000084      12.009312       0.000740      12.010166           0.387988
          237              O       3.314433       4.687296       8.118547      -0.745294      40.327213 0.79555055E+03  0.21011359E+05                                 9.187642                            8.551780       0.235862       2.061199                    0.996203      32.045209      87.178773       0.672734       0.344728      -1.155074      -0.045808      -0.064969      -0.112356       0.137635       0.036944       0.063743       0.090861      -0.026498       0.233479      -0.078504      -0.078135       0.156639             10.168273      11.392042      -0.864710      -1.498069      10.779574      -2.117526       8.333202           0.388624
          238              O      -3.425669      -4.844608       8.391290      -0.744930      40.328075 0.79556018E+03  0.21011201E+05                                 9.187524                            8.551731       0.235665       2.061234                    0.996209      32.038160      87.152293       0.672763       0.344720      -1.155107      -0.046006      -0.064886       0.112290       0.137607       0.037421      -0.064589      -0.090454      -0.025622       0.234026      -0.078561      -0.078419       0.156981             10.168141      11.391360      -0.865353       1.496761      10.780099       2.118071       8.332965           0.389041

******************************************************
Auxiliary information for the entire system
The total spin magnetic moment of the unit cell is   6.107265
The total net atomic charge of the unit cell is   0.000002
Accuracy of reproducing the electrostatic potential in the unit cell:
  The inner radius (bohr) =    5.0000
  The outer radius (bohr) =   12.0000
  Valid grid points have density less than (e/(bohr^3)) =    0.0001
  The number of valid grid points were=       876025
  The rms potential error without charges in kcal/mol is=      3.58757
  The rms potential error with partial charges in kcal/mol is=      0.45348
  The RRMSE value at monopole order=      0.12640
  The rms potential error with partial charges and cloud penetration in kcal/mol is=      0.45380
  The RRMSE value at monopole order with cloud penetration is=      0.12649
  The rms potential error with partial charges and atomic dipoles in kcal/mol is=      0.49660
  The RRMSE value at dipole order=      0.13842
  The rms potential error with partial charges, atomic dipoles and cloud penetration in kcal/mol is=      0.49430
  The RRMSE value at dipole order with cloud penetration=      0.13778

******************************************************
The electron densities and ab initio electrostatic potential were computed in VASP using the PBE functional and
projector augmented wave method. See the main text of the journal article for a description of computational details.
The atomic charges, dipoles, and quadrupoles were computed with the DDEC6 method as described in
(a) T. A. Manz and N. Gabaldon Limas, RSC Adv. 6 (2016) 47771-47801 DOI: 10.1039/c6ra04656h
(b) N. Gabaldon Limas and T. A. Manz, RSC Adv. 8 (2018) 2678-2707 DOI: 10.1039/c7ra11829e.
For each atom in the material, the electron cloud parameters were fit to the spherically averaged atom-in-material
electron density using radial positions for which this density was between 10^-4 and 10^-2 electrons per cubic bohr.
The polarizabilities, dispersion coefficients, and quantum Drude oscillator (QDO) parameters were fit using the MCLF method.
The magnetic structure of the system was optimized in VASP from the default ferromagnetic initial guess using spin polarization.
The atomic spin moments (ASMs) were computed on this optimized magnetic structure using the DDEC6 partition as inputs
to the method of T. A. Manz and D. S. Sholl, J. Chem. Theory Comput. 7 (2011) 4146-4164 DOI: 10.1021/ct200539n.
The RMSE and RRMSE were computed using a uniform grid with Ewald summation.
