# Supplementary material for: A collection of forcefield precursors for metal–organic frameworks
Source: RSC Adv. 2019 Nov 13;9(63):36492–507. doi: 10.1039/c9ra07327b (PMC9075174; doi:10.1039/c9ra07327b)
Supplement: RA-009-C9RA07327B-s4825 [file RA-009-C9RA07327B-s4825.xyz]

  144
jmolscript: load "" {1 1 1} spacegroup "x,y,z" unitcell [{     10.161000     0.000000     0.000000 }, {     -1.962526    12.870231     0.000000 }, {      0.000000     0.000000    18.705000 }]
Zn     8.044412     1.867471    11.949128     0.926364
Zn     5.935058     4.203932    10.771274     1.046627
Zn     6.215825     4.567645     2.596628     0.926364
Zn     8.325179     2.231183     1.418774     1.046627
Zn     0.154062    11.002760     6.755872     0.926364
Zn     2.263416     8.666299     7.933726     1.046627
Zn     1.982649     8.302586    16.108372     0.926364
Zn    -0.126705    10.639048    17.286226     1.046627
H      2.658784     1.774805    12.861558     0.122622
H      2.596305     1.758074    11.260410     0.121124
H     -0.350267    12.778852    14.191484     0.116581
H     -1.071758    11.566477    13.428319     0.121471
H      0.315005     9.875328    12.148897     0.122545
H      1.909121    10.036206    12.079689     0.125374
H      3.957862     0.065638     9.949190     0.122060
H      2.929388    11.894667    10.734800     0.122832
H      3.039244    11.953871    13.261845     0.128864
H      4.129412     0.146721    14.084865     0.124892
H     -1.174859    11.516283    10.923720     0.126679
H     -0.525454    12.701631    10.057678     0.128418
H      1.440453     4.660311     3.509058     0.122622
H      1.502932     4.677042     1.907910     0.121124
H      2.486978     6.526494     4.838983     0.116581
H      3.208469     7.738870     4.075819     0.121471
H      1.821706     9.430018     2.796397     0.122545
H      0.227590     9.269140     2.727189     0.125374
H      0.141375     6.369477     0.596689     0.122060
H     -0.792677     7.410679     1.382299     0.122832
H     -0.902533     7.351476     3.909345     0.128864
H     -0.030175     6.288395     4.732365     0.124892
H      3.311570     7.789064     1.571220     0.126679
H      2.662165     6.603716     0.705178     0.128418
H      5.539690    11.095426     5.843442     0.122623
H      5.602169    11.112157     7.444590     0.121124
H      8.548741     0.091379     4.513516     0.116581
H      9.270232     1.303754     5.276681     0.121471
H      7.883469     2.994903     6.556102     0.122544
H      6.289353     2.834025     6.625311     0.125374
H      4.240612    12.804593     8.755810     0.122060
H      5.269086     0.975564     7.970200     0.122832
H      5.159230     0.916360     5.443155     0.128864
H      4.069062    12.723510     4.620135     0.124892
H      9.373333     1.353948     7.781280     0.126679
H      8.723928     0.168600     8.647321     0.128418
H      6.758021     8.209920    15.195942     0.122623
H      6.695542     8.193189    16.797090     0.121124
H      5.711496     6.343737    13.866016     0.116581
H      4.990005     5.131361    14.629180     0.121471
H      6.376768     3.440213    15.908602     0.122544
H      7.970884     3.601091    15.977811     0.125374
H      8.057099     6.500754    18.108310     0.122060
H      8.991151     5.459552    17.322700     0.122832
H      9.101007     5.518755    14.795655     0.128864
H      8.228649     6.581836    13.972635     0.124892
H      4.886904     5.081167    17.133780     0.126679
H      5.536309     6.266515    17.999821     0.128418
C      5.203202     1.380976    11.903862     0.626823
C      0.179925     0.952397    12.120840     0.573802
C      1.191287    10.625663    14.627310     0.642423
C      1.032114    10.503396     9.606888     0.622524
C      4.016819     0.445310    12.019833     0.065596
C      1.519988     0.207211    12.120840     0.080678
C      1.015631    11.437774    13.344147     0.065847
C      0.911780    11.399164    10.839547     0.078173
C      2.683245     1.187922    12.064725    -0.294139
C     -0.316788    12.206127    13.385298    -0.293563
C      1.053002    10.532997    12.107746    -0.283423
C      2.071630    12.388884    10.770339    -0.280984
C      2.178403    12.441652    13.280550    -0.275978
C     -0.422313    12.158507    10.878828    -0.282315
C      9.057035     5.054140     2.551362     0.626823
C      3.919312     5.482718     2.768340     0.573802
C      0.945424     8.679684     5.274810     0.642423
C      1.104597     8.801951     0.254388     0.622524
C      0.082418     5.989806     2.667333     0.065595
C      2.579249     6.227905     2.768340     0.080677
C      1.121080     7.867572     3.991647     0.065847
C      1.224931     7.906183     1.487048     0.078173
C      1.415992     5.247193     2.712225    -0.294140
C      2.453499     7.099219     4.032798    -0.293563
C      1.083709     8.772349     2.755246    -0.283423
C      0.065081     6.916462     1.417839    -0.280984
C     -0.041692     6.863694     3.928050    -0.275978
C      2.559024     7.146839     1.526328    -0.282315
C      2.995272    11.489255     6.801138     0.626823
C      8.018549    11.917834     6.584160     0.573802
C      7.007187     2.244568     4.077690     0.642423
C      7.166360     2.366835     9.098112     0.622524
C      4.181655    12.424921     6.685167     0.065596
C      6.678486    12.663020     6.584160     0.080678
C      7.182843     1.432457     5.360853     0.065847
C      7.286694     1.471067     7.865452     0.078173
C      5.515229    11.682309     6.640275    -0.294140
C      8.515262     0.664104     5.319702    -0.293563
C      7.145472     2.337234     6.597253    -0.283423
C      6.126844     0.481347     7.934661    -0.280984
C      6.020071     0.428579     5.424450    -0.275978
C      8.620787     0.711724     7.826172    -0.282315
C     -0.858561     7.816091    16.153638     0.626823
C      4.279162     7.387513    15.936660     0.573802
C      7.253050     4.190547    13.430190     0.642423
C      7.093877     4.068280    18.450612     0.622524
C      8.116056     6.880425    16.037667     0.065595
C      5.619225     6.642326    15.936660     0.080677
C      7.077394     5.002659    14.713353     0.065847
C      6.973543     4.964048    17.217952     0.078173
C      6.782482     7.623038    15.992775    -0.294140
C      5.744975     5.771012    14.672202    -0.293563
C      7.114765     4.097882    15.949753    -0.283423
C      8.133393     5.953769    17.287161    -0.280984
C      8.240166     6.006537    14.776950    -0.275978
C      5.639450     5.723392    17.178672    -0.282315
O      6.345420     0.840426    11.950624    -0.542142
O      5.004603     2.610083    11.756092    -0.606697
O      1.682155     9.478925    14.563713    -0.502856
O      0.901590    11.206110    15.712200    -0.614726
O      0.140497     2.190513    11.909473    -0.565457
O      9.291251     0.306311    12.298538    -0.555919
O      0.168973    10.566460     8.697825    -0.561985
O      2.051516     9.762070     9.543291    -0.552134
O      7.914817     5.594689     2.598124    -0.542142
O      9.255634     3.825033     2.403592    -0.606697
O      0.454556     9.826421     5.211213    -0.502856
O      1.235121     8.099236     6.359700    -0.614726
O      3.958740     4.244602     2.556973    -0.565457
O      4.968986     6.128804     2.946038    -0.555919
O      1.967738     8.738887    18.050325    -0.561985
O      0.085195     9.543276     0.190791    -0.552134
O      1.853054    12.029805     6.754376    -0.542142
O      3.193871    10.260148     6.948908    -0.606697
O      6.516319     3.391306     4.141287    -0.502856
O      7.296884     1.664121     2.992800    -0.614726
O      8.057977    10.679718     6.795526    -0.565457
O     -1.092777    12.563920     6.406463    -0.555919
O      8.029501     2.303771    10.007175    -0.561985
O      6.146958     3.108161     9.161709    -0.552134
O      0.283657     7.275542    16.106875    -0.542142
O     -1.057160     9.045198    16.301407    -0.606697
O      7.743918     3.043810    13.493787    -0.502856
O      6.963353     4.770995    12.345300    -0.614726
O      4.239734     8.625629    16.148027    -0.565457
O      3.229488     6.741427    15.758962    -0.555919
O      6.230736     4.131344     0.654675    -0.561985
O      8.113279     3.326955    18.514209    -0.552134

The following XYZ coordinates are in angstroms. Other properties are in atomic units.
The sperically averaged electron density of each atom fit to a function of the form exp(a - br)
eigen_1, eigen_2 and eigen_3 are the three eigenvalues of traceless quadrupole moment tensor
  atom number  atomic symbol              X              Y              Z     net charge C6 coefficient C8 coefficient C10 coefficient fluctuating dipole atomic polarizability isotropic forcefield polarizability              a              b squared Pearson coefficient          <r^3>          <r^4>         wp_QDO          m_QDO          q_QDO       dipole_x       dipole_y       dipole_z         dipole            Qxy            Qxz            Qyz     Q(x^2-y^2)  Q(3z^2 - R^2)        eigen_1        eigen_2        eigen_3 static polarizability      alpha(xx)      alpha(xy)      alpha(xz)      alpha(yy)      alpha(yz)      alpha(zz) atomic spin moment
            1             Zn       8.044412       1.867471      11.949128       0.926364      98.767941 0.18753350E+04  0.59825507E+05                                17.836234                           14.423007       0.129063       1.905686                    0.998854      45.961764     126.432038       0.461567       0.415972      -1.130562       0.032132      -0.037158       0.000043       0.049124       0.044018      -0.033152       0.003118      -0.051690       0.192810      -0.089237       0.015639       0.073598             22.203271      30.637219      -4.591894       0.424711      15.872560       4.881378      20.100035           0.000003
            2             Zn       5.935058       4.203932      10.771274       1.046627      67.055238 0.12998713E+04  0.37813446E+05                                13.798413                           12.016979       0.321814       1.997253                    0.999688      41.918547     109.891401       0.505404       0.416602      -1.130829      -0.120281       0.116091       0.000832       0.167168      -0.052706      -0.000576      -0.009757       0.041164      -0.300387      -0.100994      -0.005775       0.106770             15.524468       9.862594       0.740366       0.429595      16.176031       4.760189      20.534778          -0.000001
            3             Zn       6.215825       4.567645       2.596628       0.926364      98.767942 0.18753348E+04  0.59825496E+05                                17.836233                           14.423005       0.129063       1.905686                    0.998854      45.961765     126.432037       0.461567       0.415972      -1.130562      -0.032132       0.037158       0.000043       0.049124       0.044018       0.033152      -0.003118      -0.051690       0.192810      -0.089237       0.015639       0.073598             22.203271      30.637231      -4.591894      -0.424712      15.872555      -4.881372      20.100027           0.000003
            4             Zn       8.325179       2.231183       1.418774       1.046627      67.055241 0.12998715E+04  0.37813451E+05                                13.798413                           12.016980       0.321814       1.997253                    0.999688      41.918548     109.891402       0.505404       0.416602      -1.130829       0.120281      -0.116091       0.000832       0.167168      -0.052706       0.000576       0.009757       0.041164      -0.300387      -0.100994      -0.005775       0.106769             15.524468       9.862594       0.740364      -0.429598      16.176031      -4.760188      20.534777          -0.000001
            5             Zn       0.154062      11.002760       6.755872       0.926364      98.767950 0.18753352E+04  0.59825512E+05                                17.836235                           14.423007       0.129063       1.905686                    0.998854      45.961766     126.432044       0.461567       0.415972      -1.130562      -0.032132       0.037158      -0.000043       0.049124       0.044018      -0.033152       0.003118      -0.051690       0.192810      -0.089237       0.015639       0.073598             22.203273      30.637220      -4.591894       0.424711      15.872561       4.881380      20.100038           0.000003
            6             Zn       2.263416       8.666299       7.933726       1.046627      67.055192 0.12998702E+04  0.37813405E+05                                13.798406                           12.016973       0.321815       1.997254                    0.999688      41.918539     109.891360       0.505404       0.416602      -1.130829       0.120281      -0.116091      -0.000832       0.167169      -0.052706      -0.000576      -0.009757       0.041164      -0.300388      -0.100995      -0.005775       0.106770             15.524459       9.862589       0.740366       0.429594      16.176022       4.760186      20.534766          -0.000001
            7             Zn       1.982649       8.302586      16.108372       0.926364      98.767938 0.18753347E+04  0.59825494E+05                                17.836233                           14.423005       0.129063       1.905686                    0.998854      45.961764     126.432036       0.461567       0.415972      -1.130562       0.032132      -0.037158      -0.000043       0.049124       0.044018       0.033152      -0.003118      -0.051690       0.192811      -0.089237       0.015639       0.073598             22.203271      30.637232      -4.591894      -0.424709      15.872554      -4.881371      20.100027           0.000003
            8             Zn      -0.126705      10.639048      17.286226       1.046627      67.055244 0.12998716E+04  0.37813458E+05                                13.798414                           12.016981       0.321814       1.997253                    0.999688      41.918549     109.891407       0.505404       0.416602      -1.130829      -0.120281       0.116091      -0.000832       0.167168      -0.052706       0.000576       0.009757       0.041164      -0.300387      -0.100994      -0.005775       0.106769             15.524468       9.862594       0.740363      -0.429597      16.176029      -4.760188      20.534781          -0.000001
            9              H       2.658784       1.774805      12.861558       0.122622       1.326537 0.11148938E+02  0.11780174E+03                                 1.940886                            1.909841      -1.138223       2.334602                    0.994435       3.627169      10.214188       0.472493       1.226852      -0.723253      -0.002239       0.015034       0.023292       0.027812       0.001103      -0.000634       0.009171      -0.002710       0.014472      -0.008115      -0.003401       0.011515              1.947653       1.755059       0.009880      -0.016088       1.994675       0.452563       2.093226           0.000002
           10              H       2.596305       1.758074      11.260410       0.121124       1.399515 0.12210974E+02  0.13211719E+03                                 2.009773                            1.996720      -1.287264       2.257227                    0.993293       3.797116      10.853750       0.462362       1.224377      -0.722933      -0.004301       0.012552      -0.023784       0.027234       0.000445       0.000869      -0.007328      -0.005448       0.028428      -0.007759      -0.005301       0.013060              1.997949       1.903547      -0.021813       0.034622       1.954163      -0.360934       2.136138           0.000002
           11              H      -0.350267      12.778852      14.191484       0.116581       1.334430 0.11304114E+02  0.11953970E+03                                 1.924601                            1.903552      -1.063577       2.358568                    0.996470       3.643908      10.177651       0.481844       1.202055      -0.728871       0.000965       0.020210       0.017090       0.026485      -0.003628      -0.002959       0.008518      -0.006114      -0.008703      -0.008527      -0.003194       0.011720              1.921993       1.646692      -0.087583      -0.037230       1.885817       0.274952       2.233470           0.000002
           12              H      -1.071758      11.566477      13.428319       0.121471       1.251571 0.10414809E+02  0.10859008E+03                                 1.886659                            1.860673      -1.037156       2.377711                    0.996299       3.652365      10.341884       0.471246       1.246579      -0.717699      -0.021299      -0.018443      -0.003633       0.028408       0.007468      -0.002842      -0.000823      -0.007743      -0.013559      -0.007581      -0.003402       0.010983              1.892332       2.112414       0.341071      -0.067248       1.925435      -0.167659       1.639148           0.000001
           13              H       0.315005       9.875328      12.148897       0.122545       1.145767 0.92307015E+01  0.92637293E+02                                 1.731224                            1.715393      -0.777373       2.502954                    0.998726       3.363437       9.101985       0.510542       1.195429      -0.731097      -0.022271      -0.015833       0.002216       0.027415       0.007834      -0.000880       0.000957       0.000301      -0.006298      -0.007122      -0.001763       0.008886              1.732029       1.784211       0.367785      -0.063040       1.852256      -0.122262       1.559621           0.000001
           14              H       1.909121      10.036206      12.079689       0.125374       1.272425 0.10653469E+02  0.11108673E+03                                 1.861670                            1.844513      -1.246298       2.281376                    0.994136       3.623544      10.075010       0.490491       1.197577      -0.728994       0.029098      -0.011220       0.000056       0.031186      -0.006069       0.001100       0.001174       0.009783      -0.031101      -0.010669      -0.002320       0.012989              1.859863       2.007841      -0.331764      -0.009747       1.805223      -0.072917       1.766526           0.000003
           15              H       3.957862       0.065638       9.949190       0.122060       1.044609 0.84053661E+01  0.83849011E+02                                 1.731025                            1.717667      -0.934810       2.432013                    0.996351       3.604241      10.293313       0.466458       1.316293      -0.701387      -0.008061       0.017556      -0.021356       0.028797      -0.000158       0.003821      -0.005208      -0.008730       0.008126      -0.007545      -0.001086       0.008631              1.747547       1.551903       0.088593      -0.152238       1.564758      -0.286745       2.125979           0.000001
           16              H       2.929388      11.894667      10.734800       0.122832       1.285119 0.11079903E+02  0.11766416E+03                                 1.939663                            1.934439      -1.251806       2.277870                    0.993668       3.771057      10.878043       0.455399       1.266501      -0.712808       0.023322      -0.018820       0.005269       0.030428      -0.009864      -0.000470      -0.001143       0.006234      -0.013384      -0.008473      -0.004107       0.012580              1.943981       2.295211      -0.159459      -0.160237       1.757952       0.057910       1.778778           0.000001
           17              H       3.039244      11.953871      13.261845       0.128864       1.152257 0.94208084E+01  0.95376842E+02                                 1.760225                            1.750863      -0.961015       2.420624                    0.997502       3.430059       9.435192       0.495797       1.220246      -0.724692       0.026237      -0.017103      -0.004686       0.031668      -0.008721       0.003437       0.000641       0.002920      -0.008845      -0.008704      -0.001982       0.010686              1.754959       2.074868      -0.200729       0.001110       1.662686      -0.089369       1.527324           0.000003
           18              H       4.129412       0.146721      14.084865       0.124892       1.143966 0.92529922E+01  0.92979770E+02                                 1.732405                            1.719487      -0.868625       2.461760                    0.998129       3.379099       9.170419       0.508690       1.198249      -0.730173      -0.002779       0.016803       0.019865       0.026167       0.001771       0.001768       0.004208      -0.006932       0.004461      -0.004781      -0.002137       0.006918              1.730265       1.482568       0.085002       0.022462       1.731363       0.281996       1.976862           0.000001
           19              H      -1.174859      11.516283      10.923720       0.126679       1.322628 0.11295302E+02  0.11973762E+03                                 1.940923                            1.926925      -1.055949       2.374243                    0.995880       3.598543      10.149975       0.468717       1.232716      -0.722394      -0.020445      -0.019112       0.003249       0.028175       0.008008       0.002969       0.000303      -0.005825      -0.017652      -0.008100      -0.003583       0.011684              1.937078       2.250487       0.315666       0.014251       1.857384       0.012566       1.703363           0.000002
           20              H      -0.525454      12.701631      10.057678       0.128418       1.038487 0.82710072E+01  0.81838569E+02                                 1.702162                            1.688114      -0.785930       2.506737                    0.998655       3.457689       9.702922       0.479104       1.292041      -0.707570      -0.001290       0.017619      -0.023923       0.029738      -0.002400       0.001193      -0.007819      -0.002582       0.008702      -0.006911      -0.002906       0.009817              1.708804       1.558265      -0.110021       0.145291       1.538889      -0.247100       2.029258           0.000001
           21              H       1.440453       4.660311       3.509058       0.122622       1.326536 0.11148928E+02  0.11780162E+03                                 1.940885                            1.909840      -1.138223       2.334602                    0.994435       3.627168      10.214185       0.472493       1.226852      -0.723253       0.002239      -0.015034       0.023292       0.027812       0.001103       0.000634      -0.009171      -0.002710       0.014472      -0.008115      -0.003401       0.011516              1.947653       1.755058       0.009880       0.016088       1.994674      -0.452563       2.093226           0.000002
           22              H       1.502932       4.677042       1.907910       0.121124       1.399515 0.12210964E+02  0.13211705E+03                                 2.009771                            1.996718      -1.287264       2.257227                    0.993293       3.797116      10.853748       0.462362       1.224376      -0.722933       0.004301      -0.012552      -0.023784       0.027234       0.000445      -0.000869       0.007328      -0.005448       0.028428      -0.007759      -0.005301       0.013060              1.997948       1.903546      -0.021813      -0.034622       1.954161       0.360934       2.136137           0.000002
           23              H       2.486978       6.526494       4.838983       0.116581       1.334430 0.11304105E+02  0.11953959E+03                                 1.924600                            1.903551      -1.063577       2.358568                    0.996470       3.643908      10.177649       0.481844       1.202054      -0.728871      -0.000965      -0.020210       0.017090       0.026485      -0.003628       0.002959      -0.008518      -0.006114      -0.008703      -0.008527      -0.003194       0.011720              1.921992       1.646692      -0.087582       0.037230       1.885817      -0.274952       2.233469           0.000002
           24              H       3.208469       7.738870       4.075819       0.121471       1.251571 0.10414810E+02  0.10859009E+03                                 1.886659                            1.860673      -1.037156       2.377712                    0.996299       3.652364      10.341881       0.471246       1.246580      -0.717699       0.021299       0.018443      -0.003633       0.028408       0.007468       0.002842       0.000823      -0.007743      -0.013559      -0.007581      -0.003402       0.010983              1.892332       2.112414       0.341072       0.067249       1.925435       0.167659       1.639148           0.000001
           25              H       1.821706       9.430018       2.796397       0.122545       1.145768 0.92307048E+01  0.92637344E+02                                 1.731225                            1.715394      -0.777373       2.502954                    0.998726       3.363437       9.101989       0.510541       1.195430      -0.731097       0.022271       0.015833       0.002216       0.027415       0.007834       0.000880      -0.000957       0.000301      -0.006298      -0.007122      -0.001763       0.008886              1.732030       1.784212       0.367786       0.063041       1.852257       0.122262       1.559622           0.000001
           26              H       0.227590       9.269140       2.727189       0.125374       1.272425 0.10653473E+02  0.11108679E+03                                 1.861670                            1.844513      -1.246298       2.281375                    0.994136       3.623545      10.075013       0.490491       1.197577      -0.728994      -0.029098       0.011220       0.000056       0.031186      -0.006069      -0.001100      -0.001174       0.009783      -0.031101      -0.010669      -0.002320       0.012989              1.859864       2.007841      -0.331764       0.009747       1.805223       0.072917       1.766526           0.000002
           27              H       0.141375       6.369477       0.596689       0.122060       1.044610 0.84053707E+01  0.83849068E+02                                 1.731026                            1.717667      -0.934810       2.432013                    0.996351       3.604241      10.293314       0.466458       1.316293      -0.701387       0.008061      -0.017556      -0.021356       0.028798      -0.000158      -0.003821       0.005208      -0.008730       0.008126      -0.007545      -0.001086       0.008631              1.747547       1.551904       0.088593       0.152238       1.564758       0.286745       2.125980           0.000001
           28              H      -0.792677       7.410679       1.382299       0.122832       1.285119 0.11079903E+02  0.11766416E+03                                 1.939663                            1.934439      -1.251806       2.277870                    0.993668       3.771057      10.878043       0.455399       1.266501      -0.712808      -0.023322       0.018820       0.005269       0.030428      -0.009864       0.000470       0.001143       0.006234      -0.013384      -0.008473      -0.004107       0.012580              1.943980       2.295210      -0.159458       0.160238       1.757952      -0.057911       1.778779           0.000001
           29              H      -0.902533       7.351476       3.909345       0.128864       1.152258 0.94208124E+01  0.95376895E+02                                 1.760226                            1.750864      -0.961015       2.420624                    0.997502       3.430059       9.435193       0.495797       1.220246      -0.724692      -0.026237       0.017103      -0.004686       0.031668      -0.008721      -0.003437      -0.000641       0.002920      -0.008845      -0.008704      -0.001982       0.010686              1.754960       2.074868      -0.200730      -0.001110       1.662687       0.089369       1.527325           0.000003
           30              H      -0.030175       6.288395       4.732365       0.124892       1.143966 0.92529882E+01  0.92979720E+02                                 1.732404                            1.719487      -0.868625       2.461760                    0.998129       3.379099       9.170419       0.508690       1.198249      -0.730173       0.002779      -0.016803       0.019865       0.026167       0.001771      -0.001768      -0.004208      -0.006932       0.004461      -0.004781      -0.002137       0.006918              1.730264       1.482568       0.085002      -0.022462       1.731362      -0.281996       1.976863           0.000001
           31              H       3.311570       7.789064       1.571220       0.126679       1.322629 0.11295315E+02  0.11973780E+03                                 1.940925                            1.926926      -1.055949       2.374243                    0.995880       3.598544      10.149980       0.468716       1.232716      -0.722394       0.020445       0.019112       0.003249       0.028175       0.008008      -0.002969      -0.000303      -0.005825      -0.017652      -0.008100      -0.003583       0.011684              1.937079       2.250488       0.315667      -0.014252       1.857385      -0.012566       1.703364           0.000002
           32              H       2.662165       6.603716       0.705178       0.128418       1.038487 0.82710046E+01  0.81838542E+02                                 1.702162                            1.688114      -0.785930       2.506737                    0.998655       3.457689       9.702924       0.479104       1.292042      -0.707569       0.001290      -0.017619      -0.023923       0.029738      -0.002400      -0.001193       0.007819      -0.002582       0.008702      -0.006911      -0.002906       0.009817              1.708804       1.558266      -0.110021      -0.145291       1.538889       0.247100       2.029259           0.000001
           33              H       5.539690      11.095426       5.843442       0.122623       1.326535 0.11148919E+02  0.11780150E+03                                 1.940885                            1.909840      -1.138222       2.334602                    0.994435       3.627166      10.214179       0.472493       1.226852      -0.723253       0.002239      -0.015034      -0.023292       0.027812       0.001103      -0.000634       0.009171      -0.002711       0.014472      -0.008115      -0.003401       0.011516              1.947652       1.755058       0.009880      -0.016088       1.994674       0.452562       2.093224           0.000002
           34              H       5.602169      11.112157       7.444590       0.121124       1.399515 0.12210972E+02  0.13211717E+03                                 2.009773                            1.996720      -1.287264       2.257227                    0.993293       3.797116      10.853751       0.462362       1.224377      -0.722933       0.004301      -0.012552       0.023784       0.027234       0.000445       0.000869      -0.007328      -0.005448       0.028428      -0.007759      -0.005301       0.013060              1.997949       1.903547      -0.021813       0.034622       1.954163      -0.360934       2.136138           0.000002
           35              H       8.548741       0.091379       4.513516       0.116581       1.334430 0.11304109E+02  0.11953964E+03                                 1.924601                            1.903551      -1.063577       2.358568                    0.996470       3.643908      10.177649       0.481844       1.202054      -0.728871      -0.000965      -0.020210      -0.017090       0.026485      -0.003628      -0.002959       0.008518      -0.006114      -0.008703      -0.008527      -0.003194       0.011720              1.921993       1.646692      -0.087582      -0.037230       1.885817       0.274952       2.233469           0.000002
           36              H       9.270232       1.303754       5.276681       0.121471       1.251570 0.10414801E+02  0.10858997E+03                                 1.886658                            1.860672      -1.037155       2.377712                    0.996299       3.652364      10.341878       0.471246       1.246579      -0.717699       0.021299       0.018443       0.003633       0.028408       0.007468      -0.002842      -0.000823      -0.007743      -0.013559      -0.007581      -0.003402       0.010983              1.892331       2.112413       0.341071      -0.067248       1.925433      -0.167659       1.639147           0.000001
           37              H       7.883469       2.994903       6.556102       0.122544       1.145768 0.92307120E+01  0.92637433E+02                                 1.731226                            1.715395      -0.777374       2.502953                    0.998726       3.363438       9.101992       0.510541       1.195430      -0.731097       0.022271       0.015833      -0.002216       0.027415       0.007834      -0.000880       0.000957       0.000301      -0.006298      -0.007122      -0.001763       0.008886              1.732031       1.784213       0.367786      -0.063041       1.852258      -0.122262       1.559622           0.000001
           38              H       6.289353       2.834025       6.625311       0.125374       1.272425 0.10653469E+02  0.11108673E+03                                 1.861670                            1.844513      -1.246298       2.281376                    0.994136       3.623544      10.075010       0.490491       1.197577      -0.728994      -0.029098       0.011220      -0.000056       0.031186      -0.006069       0.001100       0.001174       0.009783      -0.031101      -0.010669      -0.002320       0.012989              1.859863       2.007841      -0.331764      -0.009748       1.805223      -0.072917       1.766526           0.000003
           39              H       4.240612      12.804593       8.755810       0.122060       1.044609 0.84053656E+01  0.83849007E+02                                 1.731025                            1.717667      -0.934810       2.432013                    0.996351       3.604241      10.293314       0.466458       1.316293      -0.701387       0.008061      -0.017556       0.021356       0.028798      -0.000158       0.003821      -0.005208      -0.008730       0.008126      -0.007545      -0.001086       0.008631              1.747547       1.551903       0.088593      -0.152238       1.564758      -0.286745       2.125979           0.000001
           40              H       5.269086       0.975564       7.970200       0.122832       1.285119 0.11079904E+02  0.11766419E+03                                 1.939663                            1.934439      -1.251806       2.277870                    0.993668       3.771057      10.878044       0.455399       1.266501      -0.712808      -0.023322       0.018820      -0.005269       0.030428      -0.009864      -0.000470      -0.001143       0.006234      -0.013384      -0.008473      -0.004107       0.012580              1.943981       2.295211      -0.159459      -0.160238       1.757953       0.057910       1.778779           0.000001
           41              H       5.159230       0.916360       5.443155       0.128864       1.152258 0.94208098E+01  0.95376860E+02                                 1.760225                            1.750863      -0.961015       2.420624                    0.997502       3.430059       9.435192       0.495797       1.220246      -0.724692      -0.026237       0.017103       0.004686       0.031668      -0.008721       0.003437       0.000641       0.002920      -0.008845      -0.008704      -0.001982       0.010686              1.754959       2.074868      -0.200729       0.001110       1.662686      -0.089369       1.527324           0.000003
           42              H       4.069062      12.723510       4.620135       0.124892       1.143966 0.92529965E+01  0.92979823E+02                                 1.732405                            1.719487      -0.868625       2.461760                    0.998129       3.379100       9.170422       0.508690       1.198248      -0.730173       0.002779      -0.016803      -0.019865       0.026167       0.001771       0.001768       0.004208      -0.006932       0.004461      -0.004781      -0.002137       0.006918              1.730265       1.482569       0.085002       0.022462       1.731363       0.281996       1.976863           0.000001
           43              H       9.373333       1.353948       7.781280       0.126679       1.322628 0.11295300E+02  0.11973758E+03                                 1.940923                            1.926924      -1.055948       2.374243                    0.995880       3.598543      10.149973       0.468717       1.232715      -0.722394       0.020445       0.019112      -0.003249       0.028175       0.008008       0.002969       0.000303      -0.005825      -0.017652      -0.008100      -0.003583       0.011684              1.937077       2.250486       0.315666       0.014251       1.857383       0.012566       1.703362           0.000002
           44              H       8.723928       0.168600       8.647321       0.128418       1.038487 0.82710022E+01  0.81838509E+02                                 1.702162                            1.688113      -0.785930       2.506737                    0.998655       3.457689       9.702922       0.479104       1.292041      -0.707570       0.001290      -0.017619       0.023923       0.029738      -0.002400       0.001193      -0.007819      -0.002582       0.008702      -0.006911      -0.002906       0.009817              1.708804       1.558265      -0.110021       0.145291       1.538889      -0.247100       2.029257           0.000001
           45              H       6.758021       8.209920      15.195942       0.122623       1.326535 0.11148918E+02  0.11780148E+03                                 1.940884                            1.909839      -1.138222       2.334602                    0.994435       3.627167      10.214180       0.472494       1.226852      -0.723253      -0.002239       0.015034      -0.023292       0.027812       0.001103       0.000634      -0.009171      -0.002710       0.014472      -0.008115      -0.003401       0.011516              1.947651       1.755057       0.009880       0.016088       1.994673      -0.452562       2.093224           0.000002
           46              H       6.695542       8.193189      16.797090       0.121124       1.399515 0.12210971E+02  0.13211715E+03                                 2.009772                            1.996719      -1.287264       2.257227                    0.993293       3.797117      10.853753       0.462362       1.224377      -0.722933      -0.004301       0.012552       0.023784       0.027234       0.000445      -0.000869       0.007328      -0.005448       0.028428      -0.007759      -0.005301       0.013060              1.997949       1.903547      -0.021813      -0.034622       1.954162       0.360934       2.136138           0.000002
           47              H       5.711496       6.343737      13.866016       0.116581       1.334430 0.11304114E+02  0.11953970E+03                                 1.924602                            1.903552      -1.063577       2.358568                    0.996470       3.643908      10.177651       0.481844       1.202055      -0.728871       0.000965       0.020210      -0.017090       0.026485      -0.003628       0.002959      -0.008518      -0.006114      -0.008703      -0.008527      -0.003194       0.011720              1.921993       1.646692      -0.087583       0.037230       1.885817      -0.274952       2.233470           0.000002
           48              H       4.990005       5.131361      14.629180       0.121471       1.251571 0.10414813E+02  0.10859013E+03                                 1.886660                            1.860673      -1.037156       2.377711                    0.996299       3.652365      10.341884       0.471246       1.246579      -0.717699      -0.021299      -0.018443       0.003633       0.028408       0.007468       0.002842       0.000823      -0.007743      -0.013559      -0.007581      -0.003402       0.010983              1.892333       2.112414       0.341072       0.067249       1.925436       0.167659       1.639148           0.000001
           49              H       6.376768       3.440213      15.908602       0.122544       1.145768 0.92307103E+01  0.92637410E+02                                 1.731225                            1.715394      -0.777374       2.502953                    0.998726       3.363438       9.101991       0.510541       1.195430      -0.731097      -0.022271      -0.015833      -0.002216       0.027415       0.007834       0.000880      -0.000957       0.000301      -0.006298      -0.007122      -0.001763       0.008886              1.732031       1.784213       0.367786       0.063041       1.852258       0.122262       1.559622           0.000001
           50              H       7.970884       3.601091      15.977811       0.125374       1.272425 0.10653473E+02  0.11108678E+03                                 1.861670                            1.844513      -1.246298       2.281375                    0.994136       3.623545      10.075011       0.490492       1.197577      -0.728994       0.029098      -0.011220      -0.000056       0.031186      -0.006069      -0.001100      -0.001174       0.009783      -0.031101      -0.010669      -0.002320       0.012989              1.859863       2.007841      -0.331764       0.009748       1.805223       0.072917       1.766525           0.000003
           51              H       8.057099       6.500754      18.108310       0.122060       1.044609 0.84053651E+01  0.83849003E+02                                 1.731025                            1.717667      -0.934810       2.432012                    0.996351       3.604241      10.293315       0.466458       1.316293      -0.701387      -0.008061       0.017556       0.021356       0.028798      -0.000158      -0.003821       0.005208      -0.008730       0.008126      -0.007545      -0.001086       0.008631              1.747547       1.551903       0.088593       0.152238       1.564758       0.286745       2.125980           0.000001
           52              H       8.991151       5.459552      17.322700       0.122832       1.285120 0.11079911E+02  0.11766427E+03                                 1.939664                            1.934440      -1.251807       2.277870                    0.993668       3.771058      10.878047       0.455399       1.266501      -0.712808       0.023322      -0.018820      -0.005269       0.030428      -0.009864       0.000470       0.001143       0.006234      -0.013384      -0.008473      -0.004107       0.012580              1.943981       2.295211      -0.159459       0.160238       1.757953      -0.057911       1.778779           0.000001
           53              H       9.101007       5.518755      14.795655       0.128864       1.152258 0.94208120E+01  0.95376884E+02                                 1.760225                            1.750863      -0.961015       2.420625                    0.997502       3.430059       9.435191       0.495797       1.220246      -0.724692       0.026237      -0.017103       0.004686       0.031668      -0.008721      -0.003437      -0.000641       0.002920      -0.008845      -0.008704      -0.001982       0.010686              1.754959       2.074867      -0.200730      -0.001110       1.662686       0.089369       1.527324           0.000003
           54              H       8.228649       6.581836      13.972635       0.124892       1.143966 0.92529878E+01  0.92979713E+02                                 1.732404                            1.719487      -0.868624       2.461760                    0.998129       3.379099       9.170418       0.508690       1.198248      -0.730173      -0.002779       0.016803      -0.019865       0.026167       0.001771      -0.001768      -0.004208      -0.006932       0.004461      -0.004781      -0.002137       0.006918              1.730264       1.482568       0.085002      -0.022462       1.731362      -0.281995       1.976863           0.000001
           55              H       4.886904       5.081167      17.133780       0.126679       1.322629 0.11295314E+02  0.11973777E+03                                 1.940924                            1.926925      -1.055949       2.374243                    0.995880       3.598544      10.149977       0.468717       1.232715      -0.722394      -0.020445      -0.019112      -0.003249       0.028175       0.008008      -0.002969      -0.000303      -0.005825      -0.017652      -0.008100      -0.003583       0.011684              1.937078       2.250487       0.315667      -0.014251       1.857385      -0.012566       1.703363           0.000002
           56              H       5.536309       6.266515      17.999821       0.128418       1.038487 0.82709992E+01  0.81838480E+02                                 1.702162                            1.688114      -0.785930       2.506737                    0.998655       3.457689       9.702925       0.479104       1.292042      -0.707569      -0.001290       0.017619       0.023923       0.029738      -0.002400      -0.001193       0.007819      -0.002582       0.008702      -0.006911      -0.002906       0.009817              1.708804       1.558265      -0.110021      -0.145291       1.538889       0.247100       2.029258           0.000001
           57              C       5.203202       1.380976      11.903862       0.626823      21.553936 0.24632445E+03  0.50837766E+04                                 7.275775                            5.633380      -0.165674       2.022162                    0.998445      21.743915      60.863596       0.614278       0.483128      -1.013400       0.047427       0.049086       0.000471       0.068257      -0.028471       0.005521       0.030861      -0.013948       0.387650      -0.096426      -0.037760       0.134186              8.630428      12.061065       3.337657      -0.529816       9.610745      -0.410052       4.219475           0.000003
           58              C       0.179925       0.952397      12.120840       0.573802      23.423704 0.25917679E+03  0.53982534E+04                                 7.635409                            5.714732      -0.097378       2.035399                    0.998383      22.129552      61.508970       0.622332       0.472527      -1.022665      -0.050479       0.020265       0.000781       0.054401       0.019307       0.011614       0.028155      -0.019622       0.380635      -0.085218      -0.046966       0.132184              9.464892      15.533587      -3.954496       0.041565       8.585017      -0.403264       4.276071           0.000003
           59              C       1.191287      10.625663      14.627310       0.642423      22.923550 0.24786641E+03  0.51223475E+04                                 7.626079                            5.670447      -0.263690       1.991737                    0.998431      21.644996      60.578745       0.609265       0.486461      -1.011904       0.019877      -0.019030       0.072575       0.077617       0.067536       0.020856       0.040444       0.138886      -0.237522      -0.103245      -0.038714       0.141959              9.505014       4.831287      -1.599999       0.089379      10.779662      -4.876419      12.904091           0.000004
           60              C       1.032114      10.503396       9.606888       0.622524      22.035211 0.25310588E+03  0.52572265E+04                                 7.353720                            5.714773      -0.244118       1.991592                    0.998551      21.923322      61.482058       0.609431       0.483868      -1.013416       0.014641      -0.044093      -0.046409       0.065668       0.072795      -0.035487      -0.088657       0.002877      -0.171955      -0.113969      -0.027531       0.141500              8.511499       6.743588      -1.331660       0.918561       6.516292       3.217597      12.274617           0.000003
           61              C       4.016819       0.445310      12.019833       0.065596      29.389440 0.41569990E+03  0.96528944E+04                                 8.769846                            7.155436      -0.411879       1.904993                    0.996797      26.292763      74.834158       0.571090       0.461874      -1.038209      -0.071887      -0.067980       0.006695       0.099166      -0.018142       0.004990       0.003265      -0.023381       0.037686      -0.028719       0.013306       0.015413             10.557124      13.399342       3.332944      -0.934019       9.965819      -0.558711       8.306211           0.000000
           62              C       1.519988       0.207211      12.120840       0.080678      30.196881 0.42616682E+03  0.99546825E+04                                 8.831978                            7.154815      -0.445019       1.896117                    0.996762      26.227620      74.796908       0.582116       0.450452      -1.045041       0.077460      -0.046928      -0.002263       0.090594       0.016499       0.000310      -0.001522      -0.027966       0.039728      -0.028269       0.012611       0.015658             10.718423      14.644124      -2.605985       0.321432       9.199263      -0.404246       8.311882           0.000001
           63              C       1.015631      11.437774      13.344147       0.065847      30.198188 0.42272052E+03  0.98498829E+04                                 8.883469                            7.161668      -0.402382       1.907607                    0.996786      26.317116      74.853558       0.577726       0.454995      -1.042875      -0.004958       0.058930      -0.084530       0.103163       0.000595      -0.001808       0.018677       0.006527      -0.030004      -0.023812       0.008318       0.015494             10.998483       8.207014      -0.291795       0.305686      10.804803      -4.317926      13.983633          -0.000000
           64              C       0.911780      11.399164      10.839547       0.078173      28.714160 0.41668547E+03  0.96733916E+04                                 8.555592                            7.098351      -0.383558       1.915026                    0.997145      26.118339      74.125134       0.581832       0.453459      -1.043868      -0.001141       0.059115       0.078247       0.098074       0.000025       0.004528      -0.013365       0.013584      -0.025233      -0.019592       0.006563       0.013029             10.045424       8.572592      -0.195268      -0.727142       8.567300       1.661115      12.996381          -0.000000
           65              C       2.683245       1.187922      12.064725      -0.294139      27.840240 0.46945679E+03  0.11359507E+05                                 8.108924                            7.234776      -0.478902       1.816611                    0.997603      31.966389      96.204378       0.605420       0.418105      -1.052960       0.004554      -0.076492       0.003390       0.076702      -0.003761       0.000484       0.006586      -0.008165      -0.003491      -0.007293      -0.002315       0.009609              8.929233      12.438195       0.478715      -0.327089       7.978392       0.096276       6.371111           0.000002
           66              C      -0.316788      12.206127      13.385298      -0.293563      27.897526 0.47703720E+03  0.11559464E+05                                 8.076310                            7.270264      -0.377396       1.849576                    0.997507      31.763746      94.862228       0.608333       0.415508      -1.057319       0.053381       0.008637      -0.062379       0.082554      -0.002860      -0.015301       0.008562       0.007055      -0.029740      -0.020344       0.000614       0.019730              8.809504       8.916828      -1.652741       0.495114       8.356345      -2.193764       9.155340           0.000001
           67              C       1.053002      10.532997      12.107746      -0.283423      27.794520 0.47163929E+03  0.11376853E+05                                 8.062121                            7.240801      -0.381061       1.852326                    0.997572      31.272592      92.667870       0.609115       0.416864      -1.058254      -0.009568       0.081038       0.003078       0.081659       0.005122      -0.000316       0.002250      -0.018240      -0.052637      -0.017712      -0.001639       0.019352              8.882890       6.188374      -0.091136      -0.046483       8.188625      -1.274256      12.271669           0.000001
           68              C       2.071630      12.388884      10.770339      -0.280984      27.175006 0.47806600E+03  0.11582655E+05                                 7.942516                            7.286370      -0.333655       1.874076                    0.996422      31.212005      92.998042       0.607044       0.416453      -1.057447      -0.061727      -0.001868       0.067214       0.091277      -0.007558      -0.005978      -0.004899      -0.002803       0.022921      -0.014237       0.003866       0.010371              8.590008       8.737885       1.955909      -0.878453       7.843927       1.153865       9.188213           0.000001
           69              C       2.178403      12.441652      13.280550      -0.275978      27.027939 0.46199985E+03  0.11075726E+05                                 7.895396                            7.156527      -0.269522       1.894408                    0.997016      30.794144      90.668421       0.614585       0.415713      -1.060059      -0.061152      -0.006576      -0.055639       0.082937      -0.000072       0.022049       0.004803       0.013085       0.009713      -0.019133      -0.007326       0.026459              8.633336       8.229279       1.990231      -0.524043       8.854934      -2.210326       8.815795           0.000001
           70              C      -0.422313      12.158507      10.878828      -0.282315      27.215448 0.47562342E+03  0.11503721E+05                                 7.937668                            7.269755      -0.328445       1.873129                    0.997065      31.215531      92.796772       0.607748       0.416685      -1.057760       0.055503       0.010752       0.049000       0.074814      -0.002119       0.016531      -0.002561       0.006293       0.000769      -0.014969      -0.003750       0.018719              8.498420       9.494920      -1.505028      -0.096148       7.168380       1.340557       8.831960           0.000002
           71              C       9.057035       5.054140       2.551362       0.626823      21.553934 0.24632437E+03  0.50837745E+04                                 7.275774                            5.633379      -0.165674       2.022162                    0.998445      21.743915      60.863593       0.614279       0.483128      -1.013400      -0.047427      -0.049086       0.000471       0.068257      -0.028471      -0.005521      -0.030861      -0.013948       0.387650      -0.096426      -0.037760       0.134186              8.630428      12.061067       3.337658       0.529815       9.610741       0.410051       4.219475           0.000003
           72              C       3.919312       5.482718       2.768340       0.573802      23.423703 0.25917682E+03  0.53982543E+04                                 7.635409                            5.714732      -0.097378       2.035399                    0.998383      22.129551      61.508967       0.622332       0.472527      -1.022665       0.050479      -0.020265       0.000781       0.054401       0.019307      -0.011614      -0.028155      -0.019622       0.380635      -0.085218      -0.046966       0.132184              9.464891      15.533584      -3.954497      -0.041565       8.585020       0.403264       4.276070           0.000003
           73              C       0.945424       8.679684       5.274810       0.642423      22.923543 0.24786637E+03  0.51223467E+04                                 7.626078                            5.670447      -0.263690       1.991737                    0.998431      21.644997      60.578749       0.609265       0.486461      -1.011904      -0.019877       0.019030       0.072575       0.077617       0.067536      -0.020856      -0.040444       0.138886      -0.237522      -0.103245      -0.038714       0.141959              9.505011       4.831287      -1.600001      -0.089380      10.779664       4.876416      12.904080           0.000004
           74              C       1.104597       8.801951       0.254388       0.622524      22.035203 0.25310584E+03  0.52572255E+04                                 7.353719                            5.714773      -0.244118       1.991592                    0.998551      21.923323      61.482066       0.609431       0.483868      -1.013416      -0.014640       0.044093      -0.046409       0.065668       0.072795       0.035487       0.088657       0.002877      -0.171954      -0.113969      -0.027531       0.141500              8.511497       6.743590      -1.331659      -0.918562       6.516287      -3.217592      12.274613           0.000003
           75              C       0.082418       5.989806       2.667333       0.065595      29.389434 0.41569982E+03  0.96528922E+04                                 8.769845                            7.155436      -0.411879       1.904993                    0.996797      26.292764      74.834161       0.571090       0.461874      -1.038209       0.071887       0.067980       0.006695       0.099166      -0.018142      -0.004990      -0.003265      -0.023381       0.037686      -0.028719       0.013306       0.015413             10.557122      13.399334       3.332943       0.934020       9.965816       0.558712       8.306215           0.000000
           76              C       2.579249       6.227905       2.768340       0.080677      30.196873 0.42616684E+03  0.99546829E+04                                 8.831976                            7.154815      -0.445019       1.896117                    0.996762      26.227621      74.796912       0.582116       0.450452      -1.045041      -0.077460       0.046928      -0.002263       0.090594       0.016499      -0.000310       0.001522      -0.027966       0.039728      -0.028269       0.012611       0.015658             10.718420      14.644111      -2.605986      -0.321433       9.199263       0.404245       8.311887           0.000000
           77              C       1.121080       7.867572       3.991647       0.065847      30.198187 0.42272060E+03  0.98498854E+04                                 8.883469                            7.161669      -0.402382       1.907607                    0.996786      26.317116      74.853560       0.577726       0.454995      -1.042875       0.004958      -0.058930      -0.084530       0.103163       0.000595       0.001808      -0.018677       0.006527      -0.030004      -0.023812       0.008318       0.015494             10.998484       8.207017      -0.291795      -0.305687      10.804805       4.317927      13.983630           0.000000
           78              C       1.224931       7.906183       1.487048       0.078173      28.714157 0.41668556E+03  0.96733942E+04                                 8.555592                            7.098353      -0.383558       1.915026                    0.997145      26.118340      74.125138       0.581832       0.453459      -1.043868       0.001141      -0.059115       0.078247       0.098074       0.000025      -0.004528       0.013365       0.013584      -0.025233      -0.019592       0.006563       0.013029             10.045424       8.572586      -0.195269       0.727141       8.567300      -1.661105      12.996385          -0.000000
           79              C       1.415992       5.247193       2.712225      -0.294140      27.840220 0.46945660E+03  0.11359501E+05                                 8.108921                            7.234775      -0.478902       1.816611                    0.997603      31.966388      96.204376       0.605419       0.418106      -1.052960      -0.004554       0.076492       0.003390       0.076702      -0.003761      -0.000484      -0.006586      -0.008165      -0.003491      -0.007293      -0.002315       0.009609              8.929228      12.438184       0.478713       0.327088       7.978389      -0.096276       6.371112           0.000002
           80              C       2.453499       7.099219       4.032798      -0.293563      27.897515 0.47703695E+03  0.11559456E+05                                 8.076308                            7.270262      -0.377396       1.849576                    0.997507      31.763743      94.862214       0.608333       0.415508      -1.057319      -0.053381      -0.008637      -0.062379       0.082554      -0.002860       0.015301      -0.008562       0.007055      -0.029740      -0.020344       0.000614       0.019730              8.809502       8.916824      -1.652740      -0.495113       8.356344       2.193762       9.155337           0.000001
           81              C       1.083709       8.772349       2.755246      -0.283423      27.794510 0.47163895E+03  0.11376843E+05                                 8.062118                            7.240798      -0.381061       1.852326                    0.997572      31.272593      92.667878       0.609115       0.416864      -1.058254       0.009568      -0.081038       0.003078       0.081659       0.005122       0.000316      -0.002250      -0.018240      -0.052637      -0.017713      -0.001639       0.019352              8.882888       6.188373      -0.091136       0.046482       8.188623       1.274258      12.271666           0.000001
           82              C       0.065081       6.916462       1.417839      -0.280984      27.175020 0.47806628E+03  0.11582663E+05                                 7.942519                            7.286372      -0.333654       1.874076                    0.996422      31.212002      92.998029       0.607044       0.416453      -1.057447       0.061727       0.001868       0.067214       0.091277      -0.007558       0.005978       0.004899      -0.002803       0.022921      -0.014237       0.003866       0.010371              8.590011       8.737884       1.955909       0.878460       7.843927      -1.153866       9.188221           0.000001
           83              C      -0.041692       6.863694       3.928050      -0.275978      27.027931 0.46199964E+03  0.11075720E+05                                 7.895394                            7.156525      -0.269522       1.894408                    0.997016      30.794142      90.668412       0.614585       0.415713      -1.060059       0.061152       0.006576      -0.055639       0.082937      -0.000072      -0.022049      -0.004803       0.013086       0.009713      -0.019133      -0.007326       0.026459              8.633333       8.229274       1.990229       0.524042       8.854929       2.210325       8.815796           0.000001
           84              C       2.559024       7.146839       1.526328      -0.282315      27.215445 0.47562341E+03  0.11503721E+05                                 7.937667                            7.269755      -0.328445       1.873129                    0.997065      31.215531      92.796773       0.607748       0.416685      -1.057760      -0.055503      -0.010752       0.049000       0.074814      -0.002119      -0.016531       0.002561       0.006294       0.000769      -0.014969      -0.003750       0.018719              8.498419       9.494914      -1.505025       0.096143       7.168380      -1.340557       8.831962           0.000001
           85              C       2.995272      11.489255       6.801138       0.626823      21.553937 0.24632446E+03  0.50837768E+04                                 7.275774                            5.633380      -0.165674       2.022162                    0.998445      21.743915      60.863594       0.614278       0.483128      -1.013400      -0.047427      -0.049086      -0.000471       0.068257      -0.028471       0.005521       0.030861      -0.013948       0.387650      -0.096426      -0.037760       0.134186              8.630428      12.061064       3.337656      -0.529816       9.610744      -0.410052       4.219475           0.000003
           86              C       8.018549      11.917834       6.584160       0.573802      23.423700 0.25917671E+03  0.53982513E+04                                 7.635408                            5.714731      -0.097378       2.035399                    0.998383      22.129551      61.508965       0.622332       0.472527      -1.022665       0.050479      -0.020265      -0.000781       0.054401       0.019307       0.011614       0.028155      -0.019622       0.380635      -0.085218      -0.046966       0.132184              9.464891      15.533586      -3.954495       0.041567       8.585017      -0.403261       4.276069           0.000003
           87              C       7.007187       2.244568       4.077690       0.642423      22.923549 0.24786640E+03  0.51223472E+04                                 7.626079                            5.670447      -0.263690       1.991737                    0.998431      21.644996      60.578747       0.609265       0.486461      -1.011904      -0.019877       0.019030      -0.072575       0.077617       0.067536       0.020856       0.040444       0.138886      -0.237522      -0.103245      -0.038714       0.141959              9.505014       4.831287      -1.599999       0.089379      10.779661      -4.876419      12.904093           0.000004
           88              C       7.166360       2.366835       9.098112       0.622524      22.035212 0.25310598E+03  0.52572290E+04                                 7.353721                            5.714774      -0.244118       1.991592                    0.998551      21.923323      61.482062       0.609431       0.483868      -1.013416      -0.014640       0.044093       0.046409       0.065668       0.072795      -0.035487      -0.088657       0.002877      -0.171954      -0.113969      -0.027531       0.141500              8.511499       6.743590      -1.331660       0.918562       6.516291       3.217595      12.274616           0.000003
           89              C       4.181655      12.424921       6.685167       0.065596      29.389440 0.41569991E+03  0.96528946E+04                                 8.769846                            7.155436      -0.411879       1.904993                    0.996797      26.292763      74.834157       0.571090       0.461874      -1.038209       0.071887       0.067980      -0.006695       0.099166      -0.018142       0.004990       0.003265      -0.023381       0.037686      -0.028719       0.013306       0.015413             10.557124      13.399342       3.332944      -0.934019       9.965818      -0.558712       8.306211          -0.000000
           90              C       6.678486      12.663020       6.584160       0.080678      30.196877 0.42616679E+03  0.99546813E+04                                 8.831977                            7.154814      -0.445019       1.896117                    0.996762      26.227618      74.796899       0.582117       0.450452      -1.045041      -0.077460       0.046928       0.002263       0.090594       0.016499       0.000310      -0.001522      -0.027966       0.039728      -0.028269       0.012611       0.015658             10.718422      14.644123      -2.605985       0.321433       9.199262      -0.404246       8.311881           0.000000
           91              C       7.182843       1.432457       5.360853       0.065847      30.198182 0.42272040E+03  0.98498796E+04                                 8.883467                            7.161667      -0.402382       1.907607                    0.996786      26.317117      74.853562       0.577726       0.454995      -1.042875       0.004958      -0.058930       0.084530       0.103163       0.000595      -0.001808       0.018677       0.006527      -0.030004      -0.023812       0.008318       0.015494             10.998481       8.207012      -0.291795       0.305686      10.804802      -4.317923      13.983630          -0.000000
           92              C       7.286694       1.471067       7.865452       0.078173      28.714160 0.41668560E+03  0.96733953E+04                                 8.555592                            7.098353      -0.383558       1.915026                    0.997145      26.118339      74.125134       0.581832       0.453459      -1.043868       0.001141      -0.059115      -0.078247       0.098074       0.000025       0.004528      -0.013365       0.013584      -0.025233      -0.019592       0.006563       0.013029             10.045424       8.572594      -0.195268      -0.727142       8.567298       1.661107      12.996381          -0.000000
           93              C       5.515229      11.682309       6.640275      -0.294140      27.840246 0.46945694E+03  0.11359511E+05                                 8.108925                            7.234777      -0.478902       1.816611                    0.997603      31.966392      96.204388       0.605419       0.418105      -1.052960      -0.004554       0.076492      -0.003390       0.076702      -0.003761       0.000484       0.006586      -0.008165      -0.003491      -0.007293      -0.002315       0.009609              8.929234      12.438199       0.478715      -0.327089       7.978393       0.096275       6.371111           0.000002
           94              C       8.515262       0.664104       5.319702      -0.293563      27.897529 0.47703727E+03  0.11559466E+05                                 8.076311                            7.270265      -0.377395       1.849576                    0.997507      31.763746      94.862225       0.608333       0.415508      -1.057319      -0.053381      -0.008637       0.062379       0.082554      -0.002860      -0.015301       0.008562       0.007055      -0.029740      -0.020344       0.000614       0.019730              8.809505       8.916829      -1.652742       0.495114       8.356346      -2.193764       9.155341           0.000001
           95              C       7.145472       2.337234       6.597253      -0.283423      27.794510 0.47163900E+03  0.11376845E+05                                 8.062119                            7.240799      -0.381061       1.852326                    0.997572      31.272590      92.667866       0.609115       0.416864      -1.058254       0.009568      -0.081038      -0.003078       0.081659       0.005122      -0.000316       0.002250      -0.018240      -0.052637      -0.017712      -0.001639       0.019352              8.882887       6.188373      -0.091135      -0.046486       8.188625      -1.274253      12.271663           0.000001
           96              C       6.126844       0.481347       7.934661      -0.280984      27.175003 0.47806596E+03  0.11582654E+05                                 7.942515                            7.286369      -0.333655       1.874076                    0.996422      31.212003      92.998033       0.607044       0.416453      -1.057447       0.061727       0.001868      -0.067214       0.091277      -0.007558      -0.005978      -0.004899      -0.002803       0.022921      -0.014237       0.003866       0.010371              8.590007       8.737884       1.955908      -0.878456       7.843924       1.153863       9.188212           0.000001
           97              C       6.020071       0.428579       5.424450      -0.275978      27.027938 0.46199981E+03  0.11075725E+05                                 7.895396                            7.156526      -0.269523       1.894408                    0.997016      30.794143      90.668415       0.614585       0.415713      -1.060059       0.061152       0.006576       0.055639       0.082937      -0.000072       0.022049       0.004803       0.013085       0.009713      -0.019133      -0.007326       0.026459              8.633335       8.229278       1.990232      -0.524042       8.854934      -2.210325       8.815794           0.000001
           98              C       8.620787       0.711724       7.826172      -0.282315      27.215431 0.47562311E+03  0.11503712E+05                                 7.937665                            7.269753      -0.328444       1.873129                    0.997065      31.215530      92.796766       0.607748       0.416685      -1.057760      -0.055503      -0.010752      -0.049000       0.074814      -0.002119       0.016531      -0.002562       0.006294       0.000768      -0.014969      -0.003750       0.018719              8.498416       9.494917      -1.505026      -0.096144       7.168378       1.340554       8.831954           0.000002
           99              C      -0.858561       7.816091      16.153638       0.626823      21.553931 0.24632434E+03  0.50837738E+04                                 7.275773                            5.633379      -0.165674       2.022162                    0.998445      21.743915      60.863595       0.614279       0.483128      -1.013400       0.047427       0.049086      -0.000471       0.068257      -0.028471      -0.005521      -0.030861      -0.013948       0.387650      -0.096426      -0.037760       0.134186              8.630427      12.061066       3.337657       0.529813       9.610741       0.410049       4.219474           0.000003
          100              C       4.279162       7.387513      15.936660       0.573802      23.423700 0.25917679E+03  0.53982535E+04                                 7.635409                            5.714732      -0.097378       2.035399                    0.998383      22.129550      61.508964       0.622332       0.472527      -1.022665      -0.050479       0.020265      -0.000781       0.054401       0.019307      -0.011614      -0.028155      -0.019622       0.380635      -0.085218      -0.046966       0.132184              9.464891      15.533583      -3.954496      -0.041565       8.585019       0.403264       4.276070           0.000003
          101              C       7.253050       4.190547      13.430190       0.642423      22.923540 0.24786635E+03  0.51223460E+04                                 7.626077                            5.670446      -0.263690       1.991737                    0.998431      21.644996      60.578744       0.609266       0.486461      -1.011904       0.019877      -0.019030      -0.072575       0.077617       0.067536      -0.020856      -0.040444       0.138886      -0.237522      -0.103245      -0.038714       0.141959              9.505009       4.831287      -1.600001      -0.089380      10.779662       4.876414      12.904078           0.000004
          102              C       7.093877       4.068280      18.450612       0.622524      22.035203 0.25310584E+03  0.52572256E+04                                 7.353719                            5.714773      -0.244118       1.991592                    0.998551      21.923323      61.482064       0.609431       0.483868      -1.013416       0.014641      -0.044093       0.046409       0.065668       0.072795       0.035487       0.088657       0.002877      -0.171954      -0.113969      -0.027531       0.141500              8.511496       6.743590      -1.331659      -0.918562       6.516287      -3.217593      12.274612           0.000003
          103              C       8.116056       6.880425      16.037667       0.065595      29.389431 0.41569980E+03  0.96528915E+04                                 8.769845                            7.155435      -0.411879       1.904993                    0.996797      26.292763      74.834158       0.571090       0.461874      -1.038209      -0.071887      -0.067980      -0.006695       0.099166      -0.018142      -0.004990      -0.003265      -0.023381       0.037686      -0.028719       0.013306       0.015413             10.557121      13.399333       3.332943       0.934018       9.965816       0.558711       8.306215           0.000000
          104              C       5.619225       6.642326      15.936660       0.080677      30.196872 0.42616681E+03  0.99546822E+04                                 8.831976                            7.154815      -0.445019       1.896117                    0.996762      26.227620      74.796908       0.582116       0.450452      -1.045041       0.077460      -0.046928       0.002263       0.090594       0.016499      -0.000310       0.001522      -0.027966       0.039728      -0.028269       0.012610       0.015658             10.718420      14.644111      -2.605986      -0.321433       9.199262       0.404246       8.311888           0.000000
          105              C       7.077394       5.002659      14.713353       0.065847      30.198178 0.42272047E+03  0.98498815E+04                                 8.883467                            7.161668      -0.402382       1.907607                    0.996786      26.317116      74.853559       0.577726       0.454995      -1.042875      -0.004958       0.058930       0.084530       0.103163       0.000595       0.001808      -0.018677       0.006527      -0.030004      -0.023812       0.008318       0.015494             10.998480       8.207014      -0.291795      -0.305686      10.804803       4.317922      13.983623          -0.000000
          106              C       6.973543       4.964048      17.217952       0.078173      28.714166 0.41668576E+03  0.96733997E+04                                 8.555594                            7.098355      -0.383558       1.915026                    0.997145      26.118341      74.125142       0.581832       0.453459      -1.043868      -0.001141       0.059115      -0.078247       0.098074       0.000025      -0.004528       0.013365       0.013584      -0.025233      -0.019592       0.006563       0.013029             10.045426       8.572589      -0.195269       0.727141       8.567301      -1.661109      12.996390           0.000000
          107              C       6.782482       7.623038      15.992775      -0.294140      27.840225 0.46945670E+03  0.11359504E+05                                 8.108922                            7.234776      -0.478902       1.816611                    0.997603      31.966391      96.204386       0.605419       0.418106      -1.052960       0.004554      -0.076492      -0.003390       0.076702      -0.003761      -0.000484      -0.006586      -0.008165      -0.003491      -0.007293      -0.002315       0.009609              8.929229      12.438187       0.478713       0.327088       7.978389      -0.096275       6.371112           0.000002
          108              C       5.744975       5.771012      14.672202      -0.293563      27.897537 0.47703735E+03  0.11559468E+05                                 8.076312                            7.270265      -0.377396       1.849576                    0.997507      31.763746      94.862228       0.608333       0.415508      -1.057319       0.053381       0.008637       0.062379       0.082554      -0.002860       0.015301      -0.008562       0.007055      -0.029740      -0.020344       0.000614       0.019730              8.809507       8.916829      -1.652741      -0.495111       8.356348       2.193766       9.155345           0.000001
          109              C       7.114765       4.097882      15.949753      -0.283423      27.794502 0.47163881E+03  0.11376839E+05                                 8.062117                            7.240797      -0.381061       1.852326                    0.997572      31.272588      92.667856       0.609115       0.416864      -1.058254      -0.009568       0.081038      -0.003078       0.081659       0.005122       0.000316      -0.002250      -0.018240      -0.052637      -0.017713      -0.001639       0.019352              8.882885       6.188372      -0.091135       0.046485       8.188621       1.274253      12.271662           0.000001
          110              C       8.133393       5.953769      17.287161      -0.280984      27.175000 0.47806592E+03  0.11582653E+05                                 7.942515                            7.286369      -0.333655       1.874076                    0.996422      31.212002      92.998031       0.607044       0.416453      -1.057447      -0.061727      -0.001868      -0.067214       0.091277      -0.007558       0.005978       0.004899      -0.002803       0.022921      -0.014237       0.003866       0.010371              8.590006       8.737880       1.955907       0.878456       7.843923      -1.153864       9.188215           0.000001
          111              C       8.240166       6.006537      14.776950      -0.275978      27.027931 0.46199963E+03  0.11075720E+05                                 7.895395                            7.156525      -0.269522       1.894408                    0.997016      30.794141      90.668407       0.614585       0.415713      -1.060059      -0.061152      -0.006576       0.055639       0.082937      -0.000072      -0.022049      -0.004803       0.013086       0.009713      -0.019133      -0.007326       0.026459              8.633334       8.229275       1.990230       0.524042       8.854930       2.210325       8.815796           0.000001
          112              C       5.639450       5.723392      17.178672      -0.282315      27.215427 0.47562304E+03  0.11503710E+05                                 7.937664                            7.269752      -0.328444       1.873129                    0.997065      31.215528      92.796760       0.607748       0.416685      -1.057760       0.055503       0.010752      -0.049000       0.074814      -0.002119      -0.016531       0.002561       0.006293       0.000769      -0.014969      -0.003750       0.018719              8.498415       9.494910      -1.505024       0.096143       7.168377      -1.340555       8.831957           0.000002
          113              O       6.345420       0.840426      11.950624      -0.542142      32.188918 0.49111279E+03  0.11519043E+05                                 7.979421                            6.780524       0.498913       2.226620                    0.997356      26.752949      69.011832       0.743866       0.351056      -1.147663      -0.009820      -0.001217       0.006626       0.011909      -0.043375       0.006825       0.013958       0.116905       0.095301      -0.090609       0.033518       0.057091              9.119186      16.073229       1.245879      -0.132822       5.962951       0.055949       5.321378           0.000002
          114              O       5.004603       2.610083      11.756092      -0.606697      32.362043 0.53035808E+03  0.12670846E+05                                 7.917331                            7.028381       0.632657       2.240896                    0.998705      27.894912      72.434972       0.734001       0.349279      -1.150035      -0.009772      -0.045225       0.028931       0.054569      -0.010151       0.002886       0.003769      -0.135187       0.158651      -0.094861       0.040871       0.053990              8.467299       7.195936       2.440059      -0.493383      12.867651      -0.472229       5.338311           0.000001
          115              O       1.682155       9.478925      14.563713      -0.502856      31.683822 0.44931061E+03  0.10306341E+05                                 7.904006                            6.463178       0.449726       2.219538                    0.997230      26.091802      66.551270       0.765899       0.348640      -1.149696       0.009777       0.008307      -0.006253       0.014273       0.008427       0.018762       0.002932      -0.010350      -0.252844      -0.087138       0.034024       0.053114              9.363645       5.961109      -2.822364       1.254996      13.237281      -5.049257       8.892546           0.000003
          116              O       0.901590      11.206110      15.712200      -0.614726      32.472970 0.49909951E+03  0.11763319E+05                                 7.946800                            6.773104       0.503818       2.189237                    0.999023      28.169887      73.038868       0.753952       0.344683      -1.151987       0.045677      -0.002464      -0.054155       0.070888       0.041108      -0.030707       0.052638       0.105548       0.047339      -0.104653       0.039632       0.065021              8.851171       5.455297       0.260151      -2.231627       6.831076      -1.492375      14.267140          -0.000000
          117              O       0.140497       2.190513      11.909473      -0.565457      27.041816 0.43008221E+03  0.97598809E+04                                 6.978134                            6.273272       0.781130       2.293441                    0.998875      27.170259      68.974417       0.786584       0.343137      -1.154054       0.007415      -0.018959      -0.002779       0.020546      -0.029417       0.019520      -0.003430      -0.117722       0.100286      -0.085320       0.032600       0.052721              7.467377       8.616905      -2.191240       0.337223       9.238634      -0.245942       4.546592           0.000005
          118              O       9.291251       0.306311      12.298538      -0.555919      28.594253 0.42620765E+03  0.96556613E+04                                 7.304936                            6.247820       0.689865       2.278174                    0.998216      26.743124      67.960700       0.787188       0.343453      -1.153124       0.020993       0.018523      -0.002668       0.028123       0.029770      -0.002897       0.011383       0.133764       0.045303      -0.082175       0.016513       0.065662              8.316019      14.131166      -0.779206      -0.192122       6.076237      -0.400992       4.740654           0.000005
          119              O       0.168973      10.566460       8.697825      -0.561985      34.424568 0.51534914E+03  0.12281341E+05                                 8.372460                            7.005097       0.294243       2.138982                    0.997397      27.783653      73.161108       0.719787       0.357074      -1.138387      -0.028797       0.010006       0.034613       0.046124       0.059208       0.040919      -0.061900       0.040076       0.007113      -0.111848       0.050015       0.061833              9.407671       8.223924      -0.203137       3.955132       5.143100       0.813846      14.855990           0.000001
          120              O       2.051516       9.762070       9.543291      -0.552134      28.529253 0.44599708E+03  0.10205724E+05                                 7.232728                            6.376878       0.569538       2.231091                    0.998859      26.918200      68.451608       0.782851       0.341913      -1.155954      -0.012377       0.055226       0.016228       0.058876      -0.015987      -0.039163      -0.004696       0.011525      -0.095708      -0.054680       0.008223       0.046457              7.760810       7.070840      -2.492307      -1.526578       7.698716       2.387852       8.512874           0.000001
          121              O       7.914817       5.594689       2.598124      -0.542142      32.188915 0.49111253E+03  0.11519035E+05                                 7.979421                            6.780522       0.498913       2.226620                    0.997356      26.752948      69.011827       0.743866       0.351056      -1.147663       0.009820       0.001217       0.006627       0.011909      -0.043375      -0.006825      -0.013958       0.116905       0.095301      -0.090609       0.033518       0.057091              9.119186      16.073232       1.245881       0.132822       5.962948      -0.055949       5.321376           0.000002
          122              O       9.255634       3.825033       2.403592      -0.606697      32.362042 0.53035816E+03  0.12670849E+05                                 7.917331                            7.028382       0.632657       2.240896                    0.998705      27.894913      72.434976       0.734001       0.349279      -1.150035       0.009772       0.045225       0.028931       0.054569      -0.010151      -0.002886      -0.003769      -0.135187       0.158651      -0.094861       0.040871       0.053990              8.467299       7.195936       2.440057       0.493382      12.867651       0.472228       5.338310           0.000001
          123              O       0.454556       9.826421       5.211213      -0.502856      31.683825 0.44931047E+03  0.10306338E+05                                 7.904007                            6.463177       0.449725       2.219537                    0.997230      26.091805      66.551285       0.765899       0.348640      -1.149696      -0.009777      -0.008307      -0.006253       0.014273       0.008427      -0.018762      -0.002932      -0.010350      -0.252844      -0.087138       0.034024       0.053114              9.363647       5.961110      -2.822366      -1.254997      13.237283       5.049258       8.892548           0.000003
          124              O       1.235121       8.099236       6.359700      -0.614726      32.472963 0.49909958E+03  0.11763321E+05                                 7.946798                            6.773104       0.503818       2.189237                    0.999023      28.169885      73.038859       0.753952       0.344683      -1.151987      -0.045677       0.002463      -0.054155       0.070888       0.041108       0.030707      -0.052638       0.105548       0.047339      -0.104653       0.039632       0.065021              8.851168       5.455296       0.260151       2.231626       6.831078       1.492373      14.267131          -0.000000
          125              O       3.958740       4.244602       2.556973      -0.565457      27.041814 0.43008219E+03  0.97598804E+04                                 6.978134                            6.273272       0.781131       2.293441                    0.998875      27.170259      68.974416       0.786584       0.343137      -1.154054      -0.007415       0.018959      -0.002779       0.020546      -0.029417      -0.019520       0.003430      -0.117722       0.100287      -0.085320       0.032600       0.052721              7.467376       8.616902      -2.191238      -0.337222       9.238634       0.245942       4.546592           0.000005
          126              O       4.968986       6.128804       2.946038      -0.555919      28.594247 0.42620756E+03  0.96556585E+04                                 7.304935                            6.247819       0.689866       2.278174                    0.998216      26.743123      67.960695       0.787188       0.343453      -1.153124      -0.020993      -0.018523      -0.002668       0.028123       0.029770       0.002897      -0.011383       0.133764       0.045303      -0.082175       0.016513       0.065662              8.316017      14.131162      -0.779207       0.192121       6.076236       0.400992       4.740653           0.000005
          127              O       1.967738       8.738887      18.050325      -0.561985      34.424578 0.51534935E+03  0.12281348E+05                                 8.372462                            7.005099       0.294243       2.138982                    0.997397      27.783656      73.161122       0.719787       0.357074      -1.138387       0.028797      -0.010006       0.034613       0.046124       0.059208      -0.040919       0.061900       0.040076       0.007113      -0.111848       0.050016       0.061833              9.407673       8.223926      -0.203138      -3.955133       5.143101      -0.813843      14.855990           0.000001
          128              O       0.085195       9.543276       0.190791      -0.552134      28.529249 0.44599702E+03  0.10205723E+05                                 7.232727                            6.376877       0.569538       2.231091                    0.998859      26.918201      68.451615       0.782850       0.341913      -1.155954       0.012377      -0.055226       0.016228       0.058876      -0.015987       0.039163       0.004696       0.011526      -0.095708      -0.054680       0.008223       0.046457              7.760809       7.070842      -2.492306       1.526577       7.698713      -2.387851       8.512871           0.000001
          129              O       1.853054      12.029805       6.754376      -0.542142      32.188919 0.49111279E+03  0.11519043E+05                                 7.979421                            6.780524       0.498913       2.226619                    0.997356      26.752950      69.011834       0.743866       0.351056      -1.147663       0.009820       0.001217      -0.006626       0.011909      -0.043375       0.006825       0.013958       0.116905       0.095301      -0.090609       0.033518       0.057091              9.119186      16.073228       1.245879      -0.132823       5.962950       0.055949       5.321378           0.000002
          130              O       3.193871      10.260148       6.948908      -0.606697      32.362038 0.53035799E+03  0.12670843E+05                                 7.917330                            7.028381       0.632658       2.240896                    0.998705      27.894910      72.434965       0.734002       0.349279      -1.150035       0.009772       0.045225      -0.028931       0.054569      -0.010151       0.002886       0.003769      -0.135187       0.158651      -0.094861       0.040871       0.053990              8.467298       7.195935       2.440058      -0.493383      12.867649      -0.472229       5.338310           0.000001
          131              O       6.516319       3.391306       4.141287      -0.502856      31.683826 0.44931068E+03  0.10306343E+05                                 7.904007                            6.463179       0.449726       2.219538                    0.997230      26.091803      66.551276       0.765899       0.348640      -1.149696      -0.009777      -0.008307       0.006253       0.014273       0.008427       0.018762       0.002932      -0.010350      -0.252844      -0.087138       0.034024       0.053114              9.363647       5.961109      -2.822365       1.254997      13.237283      -5.049258       8.892548           0.000003
          132              O       7.296884       1.664121       2.992800      -0.614726      32.472977 0.49909963E+03  0.11763323E+05                                 7.946801                            6.773105       0.503818       2.189237                    0.999023      28.169889      73.038877       0.753952       0.344683      -1.151987      -0.045677       0.002464       0.054155       0.070888       0.041108      -0.030707       0.052638       0.105548       0.047339      -0.104653       0.039632       0.065021              8.851172       5.455298       0.260151      -2.231628       6.831077      -1.492376      14.267143          -0.000000
          133              O       8.057977      10.679718       6.795526      -0.565457      27.041817 0.43008217E+03  0.97598801E+04                                 6.978134                            6.273272       0.781131       2.293441                    0.998875      27.170258      68.974416       0.786584       0.343137      -1.154054      -0.007415       0.018959       0.002779       0.020546      -0.029417       0.019520      -0.003430      -0.117722       0.100287      -0.085320       0.032600       0.052721              7.467378       8.616905      -2.191241       0.337221       9.238636      -0.245938       4.546591           0.000005
          134              O      -1.092777      12.563920       6.406463      -0.555919      28.594244 0.42620745E+03  0.96556554E+04                                 7.304934                            6.247818       0.689866       2.278174                    0.998216      26.743121      67.960687       0.787188       0.343453      -1.153124      -0.020993      -0.018523       0.002668       0.028123       0.029770      -0.002897       0.011384       0.133764       0.045303      -0.082175       0.016513       0.065662              8.316017      14.131163      -0.779204      -0.192119       6.076235      -0.400990       4.740653           0.000005
          135              O       8.029501       2.303771      10.007175      -0.561985      34.424570 0.51534921E+03  0.12281343E+05                                 8.372460                            7.005098       0.294243       2.138982                    0.997397      27.783655      73.161115       0.719787       0.357074      -1.138387       0.028797      -0.010006      -0.034613       0.046124       0.059208       0.040919      -0.061900       0.040076       0.007113      -0.111848       0.050016       0.061833              9.407671       8.223925      -0.203138       3.955132       5.143100       0.813844      14.855988           0.000001
          136              O       6.146958       3.108161       9.161709      -0.552134      28.529251 0.44599707E+03  0.10205724E+05                                 7.232727                            6.376877       0.569538       2.231091                    0.998859      26.918201      68.451609       0.782851       0.341913      -1.155954       0.012377      -0.055226      -0.016228       0.058876      -0.015987      -0.039163      -0.004696       0.011526      -0.095708      -0.054680       0.008223       0.046457              7.760809       7.070839      -2.492306      -1.526577       7.698714       2.387851       8.512873           0.000001
          137              O       0.283657       7.275542      16.106875      -0.542142      32.188922 0.49111264E+03  0.11519039E+05                                 7.979422                            6.780523       0.498913       2.226619                    0.997356      26.752949      69.011834       0.743866       0.351056      -1.147663      -0.009820      -0.001217      -0.006627       0.011909      -0.043375      -0.006825      -0.013958       0.116905       0.095301      -0.090609       0.033518       0.057091              9.119188      16.073236       1.245882       0.132820       5.962950      -0.055948       5.321377           0.000002
          138              O      -1.057160       9.045198      16.301407      -0.606697      32.362042 0.53035817E+03  0.12670849E+05                                 7.917331                            7.028382       0.632657       2.240895                    0.998705      27.894913      72.434978       0.734001       0.349279      -1.150035      -0.009772      -0.045225      -0.028931       0.054569      -0.010151      -0.002886      -0.003769      -0.135187       0.158651      -0.094861       0.040871       0.053990              8.467299       7.195937       2.440057       0.493381      12.867652       0.472224       5.338310           0.000001
          139              O       7.743918       3.043810      13.493787      -0.502856      31.683821 0.44931044E+03  0.10306337E+05                                 7.904006                            6.463177       0.449725       2.219537                    0.997230      26.091805      66.551283       0.765899       0.348640      -1.149696       0.009777       0.008307       0.006253       0.014273       0.008427      -0.018762      -0.002932      -0.010350      -0.252844      -0.087138       0.034024       0.053114              9.363645       5.961109      -2.822366      -1.254997      13.237281       5.049257       8.892547           0.000003
          140              O       6.963353       4.770995      12.345300      -0.614726      32.472973 0.49909977E+03  0.11763327E+05                                 7.946801                            6.773106       0.503818       2.189237                    0.999023      28.169887      73.038871       0.753952       0.344683      -1.151987       0.045677      -0.002463       0.054155       0.070888       0.041109       0.030707      -0.052638       0.105548       0.047339      -0.104653       0.039632       0.065021              8.851171       5.455298       0.260151       2.231627       6.831080       1.492374      14.267135          -0.000000
          141              O       4.239734       8.625629      16.148027      -0.565457      27.041818 0.43008225E+03  0.97598822E+04                                 6.978134                            6.273273       0.781131       2.293441                    0.998875      27.170260      68.974420       0.786584       0.343137      -1.154054       0.007415      -0.018959       0.002779       0.020546      -0.029417      -0.019520       0.003430      -0.117722       0.100287      -0.085320       0.032600       0.052721              7.467377       8.616903      -2.191238      -0.337222       9.238634       0.245942       4.546593           0.000005
          142              O       3.229488       6.741427      15.758962      -0.555919      28.594254 0.42620769E+03  0.96556623E+04                                 7.304936                            6.247820       0.689865       2.278174                    0.998216      26.743125      67.960705       0.787188       0.343453      -1.153124       0.020993       0.018523       0.002668       0.028123       0.029770       0.002897      -0.011384       0.133765       0.045303      -0.082175       0.016513       0.065662              8.316019      14.131166      -0.779208       0.192121       6.076238       0.400992       4.740654           0.000005
          143              O       6.230736       4.131344       0.654675      -0.561985      34.424577 0.51534935E+03  0.12281348E+05                                 8.372462                            7.005099       0.294243       2.138982                    0.997397      27.783657      73.161124       0.719787       0.357074      -1.138387      -0.028797       0.010006      -0.034613       0.046124       0.059208      -0.040919       0.061900       0.040076       0.007113      -0.111848       0.050016       0.061833              9.407672       8.223927      -0.203138      -3.955133       5.143101      -0.813844      14.855989           0.000001
          144              O       8.113279       3.326955      18.514209      -0.552134      28.529242 0.44599689E+03  0.10205719E+05                                 7.232726                            6.376876       0.569538       2.231091                    0.998859      26.918200      68.451607       0.782851       0.341913      -1.155954      -0.012377       0.055226      -0.016228       0.058876      -0.015987       0.039163       0.004696       0.011525      -0.095708      -0.054680       0.008224       0.046457              7.760807       7.070841      -2.492305       1.526576       7.698711      -2.387850       8.512869           0.000001

******************************************************
Auxiliary information for the entire system
The total spin magnetic moment of the unit cell is   0.000243
The total net atomic charge of the unit cell is   -0.000003
Accuracy of reproducing the electrostatic potential in the unit cell:
  The inner radius (bohr) =    5.0000
  The outer radius (bohr) =   12.0000
  Valid grid points have density less than (e/(bohr^3)) =    0.0001
  The number of valid grid points were=       138872
  The rms potential error without charges in kcal/mol is=     12.31448
  The rms potential error with partial charges in kcal/mol is=      0.87404
  The RRMSE value at monopole order=      0.07098
  The rms potential error with partial charges and cloud penetration in kcal/mol is=      0.87355
  The RRMSE value at monopole order with cloud penetration is=      0.07094
  The rms potential error with partial charges and atomic dipoles in kcal/mol is=      0.31671
  The RRMSE value at dipole order=      0.02572
  The rms potential error with partial charges, atomic dipoles and cloud penetration in kcal/mol is=      0.31030
  The RRMSE value at dipole order with cloud penetration=      0.02520

******************************************************
The electron densities and ab initio electrostatic potential were computed in VASP using the PBE functional and
projector augmented wave method. See the main text of the journal article for a description of computational details.
The atomic charges, dipoles, and quadrupoles were computed with the DDEC6 method as described in
(a) T. A. Manz and N. Gabaldon Limas, RSC Adv. 6 (2016) 47771-47801 DOI: 10.1039/c6ra04656h
(b) N. Gabaldon Limas and T. A. Manz, RSC Adv. 8 (2018) 2678-2707 DOI: 10.1039/c7ra11829e.
For each atom in the material, the electron cloud parameters were fit to the spherically averaged atom-in-material
electron density using radial positions for which this density was between 10^-4 and 10^-2 electrons per cubic bohr.
The polarizabilities, dispersion coefficients, and quantum Drude oscillator (QDO) parameters were fit using the MCLF method.
The magnetic structure of the system was optimized in VASP from the default ferromagnetic initial guess using spin polarization.
The atomic spin moments (ASMs) were computed on this optimized magnetic structure using the DDEC6 partition as inputs
to the method of T. A. Manz and D. S. Sholl, J. Chem. Theory Comput. 7 (2011) 4146-4164 DOI: 10.1021/ct200539n.
The RMSE and RRMSE were computed using a uniform grid with Ewald summation.
