# Supplementary material for: A collection of forcefield precursors for metal–organic frameworks
Source: RSC Adv. 2019 Nov 13;9(63):36492–507. doi: 10.1039/c9ra07327b (PMC9075174; doi:10.1039/c9ra07327b)
Supplement: RA-009-C9RA07327B-s4826 [file RA-009-C9RA07327B-s4826.xyz]

  202
jmolscript: load "" {1 1 1} spacegroup "x,y,z" unitcell [{     18.941600     0.000000     0.000000 }, {     -3.565537    18.602988     0.000000 }, {     -7.688143    -9.301629    15.916433 }]
Mn    -5.626840     4.650679     7.958217     0.877613
Mn     5.626729    -4.650815     7.958217     0.877608
Cd     9.724684     1.612507     0.000000     1.115412
Cd     5.651379    16.990481     0.000000     1.126231
Cd    15.622941     8.748613     0.000000     1.115411
Cd    -0.246878     9.854375     0.000000     1.126230
Cd    -3.844072    -4.650815     7.958217     1.109206
Cd     3.843960     4.650679     7.958217     1.105644
Cd    10.194295    12.333739     4.902580     0.921233
Cd     5.181699     6.269165     4.902580     0.920822
Cd    -2.506375    -3.032380    11.013853     0.921229
Cd     2.506221     3.032194    11.013853     0.920819
H     15.069345     1.534710     4.265604     0.139303
H     10.843950     0.405487     6.891815     0.157977
H     11.874059     1.326363     3.571648     0.123806
H      8.651647    15.935291     3.304251     0.123415
H     13.823247    -0.719990     6.430239     0.138740
H      3.872195    -1.534783     4.265604     0.139332
H      8.097554    -0.405604     6.891815     0.157210
H      7.067491    -1.326423     3.571648     0.128467
H      6.724370     2.667640     3.304251     0.121473
H      5.118263     0.719881     6.430239     0.136216
H      9.017275    -5.787488    11.650829     0.139303
H      9.330930    -1.425065     9.024618     0.157978
H      8.620422    -2.610104    12.344785     0.123804
H     -6.333930    -2.195260    12.612182     0.123415
H     10.997105    -4.139245     9.486194     0.138738
H      9.924162     5.787291    11.650829     0.139333
H      9.610544     1.424912     9.024618     0.157209
H     10.321005     2.609895    12.344785     0.128468
H      6.333753     2.195046    12.612182     0.121474
H      7.944362     4.139084     9.486194     0.136217
H     -7.381425     7.766649    11.650829     0.139527
H     -3.156030     8.895872     9.024618     0.157372
H     -4.186139     7.974996    12.344785     0.128610
H     -0.963727    -6.633932    12.612182     0.121648
H     -6.135327    10.021349     9.486194     0.135731
H      3.815725    10.836142    11.650829     0.139106
H     -0.409634     9.706963     9.024618     0.157801
H      0.620429    10.627782    12.344785     0.123644
H      0.963550     6.633719    12.612182     0.123241
H      2.569657     8.581478     9.486194     0.139218
H     -1.329355    15.088847     4.265604     0.139527
H     -1.643010    10.726424     6.891815     0.157373
H     -0.932502    11.911463     3.571648     0.128608
H     14.021850    11.496619     3.304251     0.121647
H     -3.309185    13.440604     6.430239     0.135730
H     -2.236242     3.514068     4.265604     0.139106
H     -1.922624     7.876447     6.891815     0.157800
H     -2.633085     6.691464     3.571648     0.123645
H      1.354167     7.106313     3.304251     0.123240
H     -0.256442     5.162275     6.430239     0.139219
C     15.007924     2.289987     4.803579    -0.179872
C     13.899631     2.557861     5.854064     0.173537
C     12.946312     1.720724     6.162843    -0.083287
C     12.104271     2.141142     7.261077     0.196381
C     11.028881     1.170065     7.388408    -0.183604
C     12.890769     0.498517     5.112358     0.115817
C     12.180333     0.518990     3.918626    -0.208412
C     11.926703    -0.667875     3.240586    -0.002195
C     12.385045    -1.873353     3.756278    -0.112953
C     13.095480    -1.893826     4.953194    -0.006791
C     13.349111    -0.706961     5.628051    -0.164540
C     11.134973    -0.223253     1.995921     0.668784
C     13.626113    -3.199761     5.558018     0.629224
C      3.933609    -2.290069     4.803579    -0.180439
C      5.041887    -2.557961     5.854064     0.184165
C      5.995202    -1.720829     6.162843    -0.082795
C      6.837227    -2.141266     7.261077     0.193568
C      7.912616    -1.170191     7.388408    -0.183121
C      6.050760    -0.498603     5.112358     0.116889
C      6.761212    -0.519057     3.918626    -0.202405
C      7.014852     0.667820     3.240586    -0.002933
C      6.556502     1.873289     3.756278    -0.116162
C      5.846050     1.893742     4.953194    -0.008387
C      5.592410     0.706866     5.628051    -0.167360
C      7.806599     0.223219     1.995921     0.666120
C      5.315410     3.199667     5.558018     0.627184
C      8.263938    -5.869337    11.112854    -0.179871
C      7.792229    -4.831281    10.062369     0.173537
C      8.434950    -3.737423     9.753590    -0.083286
C      7.863543    -2.989574     8.655356     0.196381
C      8.614831    -1.750614     8.528025    -0.183603
C      9.624853    -3.452806    10.804075     0.115816
C      9.471014    -2.758925    11.997807    -0.208412
C     10.588919    -2.286415    12.675847    -0.002196
C     11.859125    -2.509646    12.160155    -0.112953
C     12.012964    -3.203528    10.963239    -0.006791
C     10.895059    -3.676038    10.288382    -0.164540
C     10.003212    -1.592534    13.920512     0.668783
C     13.395438    -3.478847    10.358415     0.629224
C     10.677506     5.869148    11.112854    -0.180440
C     11.149230     4.831111    10.062369     0.184165
C     10.506513     3.737258     9.753590    -0.082796
C     11.077936     2.989427     8.655356     0.193568
C     10.326650     1.750469     8.528025    -0.183122
C      9.316596     3.452623    10.804075     0.116890
C      9.470417     2.758721    11.997807    -0.202404
C      8.352503     2.286200    12.675847    -0.002933
C      7.082305     2.509440    12.160155    -0.116162
C      6.928483     3.203342    10.963239    -0.008387
C      8.046397     3.675863    10.288382    -0.167360
C      8.938193     1.592298    13.920512     0.666121
C      5.546017     3.478671    10.358415     0.627184
C     -7.320004     7.011372    11.112854    -0.180027
C     -6.211711     6.743498    10.062369     0.184862
C     -5.258392     7.580635     9.753590    -0.084306
C     -4.416351     7.160217     8.655356     0.195350
C     -3.340961     8.131294     8.528025    -0.183429
C     -5.202849     8.802842    10.804075     0.117253
C     -4.492413     8.782369    11.997807    -0.202074
C     -4.238783     9.969234    12.675847    -0.003234
C     -4.697125    11.174712    12.160155    -0.116533
C     -5.407560    11.195185    10.963239    -0.007729
C     -5.661191    10.008320    10.288382    -0.167928
C     -3.447053     9.524612    13.920512     0.669305
C     -5.938193    12.501120    10.358415     0.628806
C      3.754311    11.591428    11.112854    -0.180291
C      2.646033    11.859320    10.062369     0.172849
C      1.692718    11.022188     9.753590    -0.081793
C      0.850693    11.442625     8.655356     0.194626
C     -0.224696    10.471550     8.528025    -0.183295
C      1.637160     9.799962    10.804075     0.115474
C      0.926708     9.820416    11.997807    -0.208738
C      0.673068     8.633539    12.675847    -0.001892
C      1.131418     7.428070    12.160155    -0.112579
C      1.841870     7.407617    10.963239    -0.007461
C      2.095510     8.594493    10.288382    -0.163954
C     -0.118679     9.078140    13.920512     0.665602
C      2.372510     6.101692    10.358415     0.627606
C     -0.576018    15.170696     4.803579    -0.180026
C     -0.104309    14.132640     5.854064     0.184862
C     -0.747030    13.038782     6.162843    -0.084305
C     -0.175623    12.290933     7.261077     0.195350
C     -0.926911    11.051973     7.388408    -0.183428
C     -1.936933    12.754165     5.112358     0.117252
C     -1.783094    12.060284     3.918626    -0.202074
C     -2.900999    11.587774     3.240586    -0.003234
C     -4.171205    11.811005     3.756278    -0.116532
C     -4.325044    12.504887     4.953194    -0.007729
C     -3.207139    12.977397     5.628051    -0.167928
C     -2.315292    10.893893     1.995921     0.669304
C     -5.707518    12.780206     5.558018     0.628806
C     -2.989586     3.432211     4.803579    -0.180292
C     -3.461310     4.470248     5.854064     0.172849
C     -2.818593     5.564101     6.162843    -0.081794
C     -3.390016     6.311932     7.261077     0.194626
C     -2.638730     7.550890     7.388408    -0.183296
C     -1.628676     5.848736     5.112358     0.115475
C     -1.782497     6.542638     3.918626    -0.208738
C     -0.664583     7.015159     3.240586    -0.001892
C      0.605615     6.791919     3.756278    -0.112579
C      0.759437     6.098017     4.953194    -0.007461
C     -0.358477     5.625496     5.628051    -0.163954
C     -1.250273     7.709061     1.995921     0.665602
C      2.141903     5.822688     5.558018     0.627607
N     -4.571245     3.778211     6.557570    -0.355657
N      4.571154    -3.778322     6.557570    -0.362144
N      3.116766    13.079681     9.358863    -0.355656
N     12.259165     5.523148     9.358863    -0.362146
N     12.289177     3.409860     7.958217    -0.334595
N      6.652312    -3.409995     7.958217    -0.334594
N     -4.601257     5.891499     7.958217    -0.334618
N      1.035608    12.711354     7.958217    -0.334617
Cl    10.026678    12.130945     7.499823    -0.508035
Cl     5.349280     6.471916     7.499823    -0.507279
Cl    -2.338758    -2.829586     8.416610    -0.508035
Cl     2.338640     2.829443     8.416610    -0.507280
Cl     3.395877    12.849031     6.220142    -0.486307
Cl    -4.292179     3.547508     9.696291    -0.486310
O     10.762136     0.783173     1.547077    -0.579025
O      7.382145    17.291465     1.480228    -0.608723
O      9.796872    14.387509     4.905445    -0.590469
O     14.265774    -3.246278     6.627603    -0.543854
O      8.179443    -0.783199     1.547077    -0.572506
O      7.993898     1.311498     1.480228    -0.610652
O      5.579122     4.215395     4.905445    -0.594085
O      4.675733     3.246165     6.627603    -0.543092
O      8.944595    -1.415809    14.369356    -0.579025
O     -7.904828    -1.203736    14.436205    -0.608723
O     -4.598241    -3.028660    11.010988    -0.590469
O     13.561532    -4.098317     9.288830    -0.543854
O      9.996803     1.415566    14.369356    -0.572506
O      7.904626     1.203491    14.436205    -0.610652
O      4.598087     3.028473    11.010988    -0.594084
O      5.379938     4.098159     9.288830    -0.543092
O     -3.074216     8.518186    14.369356    -0.575292
O      0.305775    -7.990106    14.436205    -0.611223
O     -2.108952    -5.086150    11.010988    -0.594927
O     -6.577854    12.547637     9.288830    -0.544250
O     -0.491523    10.084558    14.369356    -0.576233
O     -0.305978     7.989861    14.436205    -0.608153
O      2.108798     5.085964    11.010988    -0.589625
O      3.012187     6.055194     9.288830    -0.542700
O     -1.256675    10.717168     1.547077    -0.575292
O     15.592748    10.505095     1.480228    -0.611223
O     12.286161    12.330019     4.905445    -0.594928
O     -5.873612    13.399676     6.627603    -0.544250
O     -2.308883     7.885793     1.547077    -0.576233
O     -0.216706     8.097868     1.480228    -0.608153
O      3.089833     6.272886     4.905445    -0.589625
O      2.307982     5.203200     6.627603    -0.542699

The following XYZ coordinates are in angstroms. Other properties are in atomic units.
The sperically averaged electron density of each atom fit to a function of the form exp(a - br)
eigen_1, eigen_2 and eigen_3 are the three eigenvalues of traceless quadrupole moment tensor
  atom number  atomic symbol              X              Y              Z     net charge C6 coefficient C8 coefficient C10 coefficient fluctuating dipole atomic polarizability isotropic forcefield polarizability              a              b squared Pearson coefficient          <r^3>          <r^4>         wp_QDO          m_QDO          q_QDO       dipole_x       dipole_y       dipole_z         dipole            Qxy            Qxz            Qyz     Q(x^2-y^2)  Q(3z^2 - R^2)        eigen_1        eigen_2        eigen_3 static polarizability      alpha(xx)      alpha(xy)      alpha(xz)      alpha(yy)      alpha(yz)      alpha(zz) atomic spin moment
            1             Mn      -5.626840       4.650679       7.958217       0.877613     188.142938 0.24937488E+04  0.86004481E+05                                23.738759                           14.794953       0.371837       1.886755                    0.999359      58.093967     169.844494       0.539550       0.329159      -1.190671       0.022377      -0.018483       0.031275       0.042667       0.027962       0.003211      -0.002243      -0.010289      -0.141432      -0.047502      -0.004502       0.052004             34.983835      37.524374      21.180871      -6.728169      45.644059       5.560984      21.783073           3.144493
            2             Mn       5.626729      -4.650815       7.958217       0.877608     188.143058 0.24937511E+04  0.86004609E+05                                23.738816                           14.794995       0.371828       1.886753                    0.999359      58.093894     169.844524       0.539547       0.329161      -1.190669       0.022359      -0.018493      -0.031267       0.042657       0.027875      -0.002818       0.002739      -0.011115      -0.141417      -0.047500      -0.004495       0.051994             34.983909      37.524855      21.180980       6.728090      45.643737      -5.561128      21.783134           3.144435
            3             Cd       9.724684       1.612507       0.000000       1.115412     120.709950 0.24537411E+04  0.81129454E+05                                18.401022                           15.147794       0.924393       2.056101                    0.997844      70.337668     177.765735       0.528269       0.350672      -1.217532       0.067455       0.131072       0.000415       0.147411       0.021313       0.000506      -0.000217      -0.128187      -0.105970      -0.049902      -0.035304       0.085206             23.432415      19.964787      -0.884859       0.003303      12.754361      -0.001139      37.578097           0.000081
            4             Cd       5.651379      16.990481       0.000000       1.126231     117.811934 0.23876735E+04  0.78371678E+05                                18.075791                           14.913376       0.958299       2.070147                    0.997811      69.800279     175.498760       0.534212       0.349308      -1.219286      -0.069200      -0.140355      -0.000413       0.156488       0.022530       0.000504      -0.000226      -0.135588      -0.104233      -0.054082      -0.034730       0.088812             23.001487      19.563114      -0.820845       0.002987      12.541829      -0.001004      36.899517           0.000099
            5             Cd      15.622941       8.748613       0.000000       1.115411     120.710075 0.24537443E+04  0.81129592E+05                                18.401038                           15.147807       0.924392       2.056101                    0.997844      70.337683     177.765820       0.528268       0.350672      -1.217532      -0.116031      -0.090922      -0.000415       0.147412       0.043501      -0.000308       0.000457       0.103342      -0.105970      -0.049902      -0.035304       0.085206             23.432435      13.337039      -2.155169      -0.001739      19.382143       0.003034      37.578123           0.000081
            6             Cd      -0.246878       9.854375       0.000000       1.126230     117.812014 0.23876757E+04  0.78371768E+05                                18.075801                           14.913385       0.958298       2.070147                    0.997811      69.800288     175.498813       0.534212       0.349308      -1.219286       0.124820       0.094384       0.000414       0.156488       0.046000      -0.000317       0.000452       0.109319      -0.104233      -0.054082      -0.034730       0.088812             23.001499      13.094133      -2.060724      -0.001555      19.010835       0.002753      36.899530           0.000100
            7             Cd      -3.844072      -4.650815       7.958217       1.109206     147.576221 0.28167501E+04  0.97192159E+05                                23.056840                           18.069847       0.466970       1.904673                    0.997727      73.754604     195.578971       0.408349       0.434702      -1.144470      -0.000689       0.000570       0.000000       0.000894      -0.002575      -0.061186      -0.074028       0.000988      -0.270067      -0.140466       0.047633       0.092833             29.504513      30.872254     -10.005858      -2.660301      27.036700      -3.218609      30.604586          -0.004097
            8             Cd       3.843960       4.650679       7.958217       1.105644     147.958069 0.28267861E+04  0.97628280E+05                                23.095485                           18.102723       0.469691       1.904677                    0.997666      73.866801     195.986730       0.407941       0.434737      -1.144412      -0.000689       0.000570       0.000000       0.000894      -0.003390       0.060961       0.073754       0.001299      -0.269322      -0.140186       0.048338       0.091848             29.548437      30.916704     -10.014457       2.660665      27.077868       3.219042      30.650738          -0.004098
            9             Cd      10.194295      12.333739       4.902580       0.921233     169.811956 0.46472158E+04  0.18240064E+06                                24.415827                           22.202550       0.193093       1.775914                    0.998824      82.807297     237.011233       0.392309       0.397781      -1.165875       0.065864       0.097246      -0.084101       0.144457      -0.090233      -0.000404      -0.002369       0.076231       0.169505      -0.126230       0.056457       0.069773             26.235892      30.210955      -3.694093       0.983117      28.132563       1.234668      20.364159           0.079728
           10             Cd       5.181699       6.269165       4.902580       0.920822     169.850051 0.46486291E+04  0.18247095E+06                                24.420394                           22.206775       0.192422       1.775858                    0.998848      82.811269     237.036351       0.392247       0.397812      -1.165846      -0.082778      -0.082581      -0.084688       0.144373      -0.097787       0.002777       0.001414      -0.004260       0.170693      -0.126307       0.056876       0.069431             26.240522      29.575875      -3.817187      -1.028122      28.776402      -1.198729      20.369289           0.079715
           11             Cd      -2.506375      -3.032380      11.013853       0.921229     169.812432 0.46472332E+04  0.18240151E+06                                24.415885                           22.202603       0.193088       1.775913                    0.998824      82.807358     237.011592       0.392308       0.397782      -1.165874      -0.083111      -0.082994       0.084097       0.144457      -0.097931      -0.002254      -0.000844      -0.004106       0.169500      -0.126229       0.056455       0.069774             26.235953      29.572152      -3.816549       1.027539      28.771500       1.197959      20.364207           0.079752
           12             Cd       2.506221       3.032194      11.013853       0.920819     169.849796 0.46486203E+04  0.18247052E+06                                24.420370                           22.206754       0.192420       1.775858                    0.998848      82.811204     237.036093       0.392247       0.397812      -1.165846       0.065522       0.096843       0.084686       0.144373      -0.090068       0.000864       0.002995       0.076276       0.170692      -0.126306       0.056876       0.069431             26.240496      30.216092      -3.694470      -0.983768      28.136128      -1.235389      20.369268           0.079735
           13              H      15.069345       1.534710       4.265604       0.139303       1.157941 0.84194504E+01  0.82695068E+02                                 1.750301                            1.646430      -1.003924       2.416933                    0.998668       3.236866       8.706945       0.516507       1.207352      -0.728224       0.011659      -0.036020      -0.026356       0.046130      -0.003074      -0.011781       0.014811      -0.004538       0.000602      -0.017267      -0.003580       0.020847              1.801140       1.535179       0.109611      -0.051027       2.162420       0.456998       1.705821           0.000282
           14              H      10.843950       0.405487       6.891815       0.157977       0.956967 0.65218049E+01  0.61262221E+02                                 1.651174                            1.530642      -1.006358       2.434033                    0.998747       3.282071       9.194009       0.484028       1.347133      -0.695045      -0.015143      -0.034093      -0.018421       0.041605       0.010786      -0.001377       0.008016      -0.004979      -0.009556      -0.013487      -0.000994       0.014481              1.749335       1.539665       0.284547       0.013000       2.090119       0.430123       1.618220           0.000867
           15              H      11.874059       1.326363       3.571648       0.123806       1.248507 0.97908048E+01  0.10044615E+03                                 1.876469                            1.801725      -1.267990       2.282605                    0.996033       3.537384       9.912074       0.480177       1.243340      -0.718688      -0.010067       0.033394      -0.011237       0.036644      -0.004560       0.000930       0.001054      -0.020342      -0.019968      -0.008517      -0.005991       0.014508              1.892582       1.671077      -0.150104       0.295984       2.082972      -0.171285       1.923696           0.000012
           16              H       8.651647      15.935291       3.304251       0.123415       1.253915 0.95329786E+01  0.96911294E+02                                 1.861619                            1.762168      -1.209954       2.308870                    0.996302       3.484896       9.642440       0.493246       1.221510      -0.723661      -0.007903      -0.031662      -0.021570       0.039118       0.004821       0.002524       0.010427      -0.010403       0.004370      -0.008645      -0.006210       0.014855              1.886119       1.560714       0.018408       0.194438       2.239746       0.280752       1.857895           0.000077
           17              H      13.823247      -0.719990       6.430239       0.138740       1.074149 0.81318291E+01  0.80449638E+02                                 1.765588                            1.696303      -1.116521       2.369808                    0.997425       3.437422       9.775249       0.466574       1.326935      -0.699998       0.023347      -0.000248       0.033692       0.040991       0.003371       0.009345       0.004535       0.003731       0.024722      -0.008211      -0.006989       0.015201              1.781499       1.629897      -0.094132       0.350450       1.729846      -0.056605       1.984752          -0.000052
           18              H       3.872195      -1.534783       4.265604       0.139332       1.154442 0.83835208E+01  0.82230552E+02                                 1.744568                            1.641172      -1.004471       2.416499                    0.998674       3.231235       8.677757       0.518306       1.204795      -0.728819      -0.011195       0.035459      -0.026954       0.045926      -0.003340       0.011789      -0.014697      -0.005055      -0.000025      -0.017138      -0.003770       0.020908              1.795197       1.530682       0.104325       0.053223       2.159599      -0.453470       1.695308           0.000303
           19              H       8.097554      -0.405604       6.891815       0.157210       0.960174 0.65622006E+01  0.61791878E+02                                 1.660877                            1.540054      -1.014777       2.430134                    0.998670       3.298750       9.278920       0.479922       1.355357      -0.693370       0.015760       0.033436      -0.018871       0.041503       0.010405       0.001882      -0.007584      -0.005130      -0.009542      -0.013260      -0.000555       0.013815              1.758771       1.547000       0.283482      -0.007318       2.107881      -0.428425       1.621433           0.000871
           20              H       7.067491      -1.326423       3.571648       0.128467       1.189207 0.92571704E+01  0.94131019E+02                                 1.855765                            1.783009      -1.175370       2.331369                    0.996776       3.515366       9.972163       0.467726       1.287834      -0.708759       0.010396      -0.034619      -0.010967       0.037773      -0.003867      -0.000964      -0.000711      -0.019166      -0.018427      -0.007924      -0.005494       0.013418              1.871428       1.650302      -0.149003      -0.285821       2.069944       0.166517       1.894039          -0.000022
           21              H       6.724370       2.667640       3.304251       0.121473       1.276181 0.97475397E+01  0.99673283E+02                                 1.884830                            1.782687      -1.224280       2.299873                    0.996094       3.521788       9.781958       0.489932       1.222606      -0.723297       0.007020       0.031234      -0.022152       0.038930       0.004342      -0.002293      -0.010298      -0.010352       0.004908      -0.008367      -0.006134       0.014501              1.910022       1.576638       0.014975      -0.198227       2.272650      -0.285103       1.880779           0.000089
           22              H       5.118263       0.719881       6.430239       0.136216       1.112287 0.84859380E+01  0.84738345E+02                                 1.795661                            1.723510      -1.147789       2.351955                    0.997026       3.482856       9.907093       0.467269       1.312680      -0.702835      -0.023240       0.000598       0.032919       0.040300       0.003484      -0.009175      -0.004321       0.003955       0.024621      -0.008301      -0.006700       0.015001              1.812551       1.657226      -0.101898      -0.358017       1.764812       0.064530       2.015616          -0.000032
           23              H       9.017275      -5.787488      11.650829       0.139303       1.157944 0.84194726E+01  0.82695326E+02                                 1.750302                            1.646430      -1.003926       2.416931                    0.998668       3.236873       8.706961       0.516508       1.207349      -0.728224       0.037570      -0.004670       0.026356       0.046130      -0.002017       0.016764      -0.008782       0.006490       0.000602      -0.017267      -0.003580       0.020847              1.801140       2.099667       0.217804       0.458433       1.597933       0.035909       1.705821           0.000281
           24              H       9.330930      -1.425065       9.024618       0.157978       0.956969 0.65218254E+01  0.61262451E+02                                 1.651175                            1.530643      -1.006357       2.434033                    0.998747       3.282075       9.194018       0.484029       1.347131      -0.695045       0.030633       0.021289       0.018421       0.041604       0.010942       0.008132       0.000157      -0.003350      -0.009556      -0.013487      -0.000994       0.014481              1.749336       1.965405       0.366146       0.419986       1.664382       0.093733       1.618221           0.000867
           25              H       8.620422      -2.610104      12.344785       0.123804       1.248510 0.97908391E+01  0.10044659E+03                                 1.876474                            1.801729      -1.267993       2.282603                    0.996033       3.537390       9.912097       0.480176       1.243341      -0.718688      -0.034692       0.003601       0.011237       0.036644      -0.000476       0.000860       0.001112       0.022273      -0.019968      -0.008517      -0.005991       0.014508              1.892586       2.123883      -0.063319      -0.223940       1.630176       0.258452       1.923701           0.000010
           26              H      -6.333930      -2.195260      12.612182       0.123415       1.253910 0.95329296E+01  0.96910643E+02                                 1.861612                            1.762161      -1.209954       2.308870                    0.996302       3.484890       9.642407       0.493248       1.221507      -0.723662       0.029608       0.013721       0.021570       0.039118       0.006403       0.009765       0.004442       0.006101       0.004370      -0.008645      -0.006210       0.014855              1.886111       2.208869       0.142637       0.239131       1.591575       0.243809       1.857888           0.000077
           27              H      10.997105      -4.139245       9.486194       0.138738       1.074150 0.81318433E+01  0.80449813E+02                                 1.765590                            1.696305      -1.116524       2.369806                    0.997424       3.437426       9.775263       0.466574       1.326936      -0.699998       0.004639      -0.022883      -0.033692       0.040991       0.002443       0.002695       0.010032      -0.005959       0.024722      -0.008211      -0.006989       0.015201              1.781500       1.761112      -0.068983      -0.121561       1.598635       0.333530       1.984755          -0.000053
           28              H       9.924162       5.787291      11.650829       0.139333       1.154436 0.83834629E+01  0.82229833E+02                                 1.744561                            1.641166      -1.004469       2.416500                    0.998674       3.231224       8.677716       0.518307       1.204794      -0.728819      -0.036933       0.004320       0.026954       0.045926      -0.002169      -0.016653       0.008811       0.007167      -0.000025      -0.017138      -0.003770       0.020908              1.795189       2.098731       0.213200      -0.455379       1.591534      -0.033088       1.695302           0.000304
           29              H       9.610544       1.424912       9.024618       0.157209       0.960172 0.65621866E+01  0.61791720E+02                                 1.660877                            1.540053      -1.014778       2.430134                    0.998670       3.298747       9.278913       0.479921       1.355359      -0.693370      -0.029872      -0.021772       0.018872       0.041503       0.010616      -0.007803       0.000420      -0.002928      -0.009542      -0.013260      -0.000555       0.013815              1.758771       1.983189       0.367085      -0.419388       1.671691      -0.087834       1.621432           0.000872
           30              H      10.321005       2.609895      12.344785       0.128468       1.189205 0.92571565E+01  0.94130824E+02                                 1.855762                            1.783006      -1.175368       2.331370                    0.996776       3.515361       9.972140       0.467727       1.287832      -0.708759       0.035957      -0.003693       0.010967       0.037773      -0.000049      -0.000517      -0.001081       0.020667      -0.018427      -0.007924      -0.005494       0.013418              1.871425       2.110165      -0.060862       0.217342       1.610075      -0.249365       1.894035          -0.000020
           31              H       6.333753       2.195046      12.612182       0.121474       1.276185 0.97475746E+01  0.99673762E+02                                 1.884837                            1.782693      -1.224280       2.299873                    0.996094       3.521792       9.781986       0.489930       1.222609      -0.723296      -0.029354      -0.012774       0.022152       0.038930       0.005948      -0.009683      -0.004191       0.006408       0.004908      -0.008367      -0.006134       0.014501              1.910029       2.242459       0.142588      -0.242693       1.606842      -0.248352       1.880785           0.000088
           32              H       7.944362       4.139084       9.486194       0.136217       1.112285 0.84859164E+01  0.84738065E+02                                 1.795657                            1.723507      -1.147787       2.351956                    0.997026       3.482851       9.907071       0.467270       1.312679      -0.702835      -0.004962       0.022712      -0.032919       0.040300       0.002506      -0.002517      -0.009824      -0.006251       0.024621      -0.008301      -0.006700       0.015001              1.812548       1.798673      -0.074787       0.130769       1.623359      -0.339468       2.015611          -0.000031
           33              H      -7.381425       7.766649      11.650829       0.139527       1.152450 0.83658051E+01  0.82014492E+02                                 1.742521                            1.639385      -1.004499       2.416709                    0.998676       3.229749       8.671907       0.518606       1.204719      -0.728821      -0.011235       0.035474       0.027053       0.046005      -0.003358      -0.011757       0.014574      -0.004991      -0.000669      -0.017090      -0.003666       0.020757              1.793013       1.529025       0.104131      -0.053112       2.156699       0.452576       1.693316           0.000302
           34              H      -3.156030       8.895872       9.024618       0.157372       0.958889 0.65499406E+01  0.61624562E+02                                 1.656699                            1.536554      -1.007802       2.432674                    0.998728       3.293681       9.249462       0.481615       1.351729      -0.694095       0.015612       0.033314       0.018939       0.041379       0.010588      -0.001730       0.007753      -0.005310      -0.009965      -0.013393      -0.000787       0.014180              1.754045       1.543307       0.282161       0.007192       2.101437       0.426507       1.617391           0.000873
           35              H      -4.186139       7.974996      12.344785       0.128610       1.189811 0.92622051E+01  0.94190420E+02                                 1.856197                            1.783365      -1.173463       2.332068                    0.996824       3.513860       9.966736       0.467753       1.287648      -0.708819       0.010103      -0.034539       0.010980       0.037624      -0.004109       0.000931       0.000798      -0.019251      -0.018442      -0.008014      -0.005544       0.013558              1.871881       1.650634      -0.149119       0.285954       2.070528      -0.166659       1.894480          -0.000020
           36              H      -0.963727      -6.633932      12.612182       0.121648       1.275122 0.97371543E+01  0.99537449E+02                                 1.883602                            1.781597      -1.271798       2.278533                    0.995981       3.519710       9.773735       0.490155       1.222414      -0.723348       0.006888       0.031250       0.021965       0.038813       0.004258       0.002437       0.010442      -0.010203       0.005133      -0.008311      -0.006310       0.014621              1.908756       1.575723       0.014973       0.198011       2.270994       0.284822       1.879550           0.000087
           37              H      -6.135327      10.021349       9.486194       0.135731       1.112285 0.84862032E+01  0.84743226E+02                                 1.795860                            1.723708      -1.149739       2.351024                    0.997008       3.483629       9.910022       0.467164       1.312940      -0.702787      -0.023254       0.000810      -0.032959       0.040345       0.003338       0.009267       0.004463       0.003945       0.024894      -0.008188      -0.006960       0.015148              1.812774       1.657396      -0.101935       0.358013       1.765148      -0.064546       2.015778          -0.000031
           38              H       3.815725      10.836142      11.650829       0.139106       1.160024 0.84381246E+01  0.82923915E+02                                 1.752498                            1.648358      -1.003880       2.416725                    0.998667       3.238460       8.713453       0.516159       1.207503      -0.728205       0.011619      -0.036004       0.026256       0.046051      -0.003056       0.011813      -0.014934      -0.004598       0.001249      -0.017320      -0.003682       0.021003              1.803479       1.536975       0.109835       0.051146       2.165495      -0.457932       1.707966           0.000283
           39              H      -0.409634       9.706963       9.024618       0.157801       0.958274 0.65342961E+01  0.61431992E+02                                 1.655381                            1.534179      -1.013022       2.431605                    0.998698       3.287150       9.223477       0.482310       1.350779      -0.694314      -0.015291      -0.034221       0.018355       0.041735       0.010607       0.001528      -0.007850      -0.004796      -0.009129      -0.013358      -0.000759       0.014117              1.754092       1.543421       0.285877      -0.013133       2.096536      -0.432041       1.622318           0.000865
           40              H       0.620429      10.627782      12.344785       0.123644       1.248468 0.97909370E+01  0.10044905E+03                                 1.876289                            1.801588      -1.221206       2.304000                    0.996256       3.539475       9.918398       0.480249       1.243134      -0.718709      -0.010362       0.033485       0.011225       0.036805      -0.004321      -0.000958      -0.000969      -0.020269      -0.019980      -0.008424      -0.005950       0.014374              1.892387       1.670943      -0.150038      -0.295917       2.082716       0.171198       1.923502           0.000010
           41              H       0.963550       6.633719      12.612182       0.123241       1.255947 0.95526592E+01  0.97167546E+02                                 1.864210                            1.764453      -1.207658       2.309547                    0.996318       3.487294       9.653845       0.492699       1.222158      -0.723520      -0.008032      -0.031643       0.021756       0.039232       0.004876      -0.002376      -0.010280      -0.010535       0.004205      -0.008692      -0.006030       0.014722              1.888795       1.562639       0.018434      -0.194901       2.243240      -0.281377       1.860506           0.000078
           42              H       2.569657       8.581478       9.486194       0.139218       1.074690 0.81374750E+01  0.80526822E+02                                 1.766824                            1.697384      -1.114531       2.370757                    0.997444       3.438272       9.781881       0.466180       1.327705      -0.699833       0.023333      -0.000037      -0.033650       0.040948       0.003518      -0.009251      -0.004394       0.003740       0.024447      -0.008318      -0.006734       0.015052              1.782753       1.630983      -0.094232      -0.350990       1.730885       0.056679       1.986391          -0.000053
           43              H      -1.329355      15.088847       4.265604       0.139527       1.152456 0.83658620E+01  0.82015200E+02                                 1.742528                            1.639391      -1.004501       2.416707                    0.998675       3.229760       8.671948       0.518605       1.204719      -0.728821      -0.036954       0.004357      -0.027053       0.046005      -0.002197       0.016527      -0.008804       0.007121      -0.000669      -0.017090      -0.003666       0.020757              1.793020       2.095965       0.212793       0.454486       1.589774       0.033030       1.693323           0.000302
           44              H      -1.643010      10.726424       6.891815       0.157373       0.958891 0.65499579E+01  0.61624758E+02                                 1.656700                            1.536555      -1.007801       2.432674                    0.998728       3.293684       9.249469       0.481615       1.351727      -0.694095      -0.029780      -0.021604      -0.018939       0.041379       0.010819       0.007940      -0.000240      -0.002896      -0.009965      -0.013393      -0.000787       0.014180              1.754046       1.977334       0.365349       0.417529       1.667413       0.087349       1.617392           0.000873
           45              H      -0.932502      11.911463       3.571648       0.128608       1.189813 0.92622323E+01  0.94190793E+02                                 1.856203                            1.783370      -1.173465       2.332067                    0.996824       3.513865       9.966765       0.467751       1.287652      -0.708818       0.035823      -0.003421      -0.010980       0.037624      -0.000259       0.000609       0.001065       0.020925      -0.018442      -0.008014      -0.005544       0.013557              1.871887       2.110792      -0.060925      -0.217509       1.610381       0.249472       1.894487          -0.000022
           46              H      14.021850      11.496619       3.304251       0.121647       1.275119 0.97371249E+01  0.99537037E+02                                 1.883596                            1.781592      -1.271800       2.278532                    0.995981       3.519709       9.773715       0.490157       1.222410      -0.723349      -0.029394      -0.012648      -0.021965       0.038813       0.005842       0.009797       0.004359       0.006331       0.005133      -0.008311      -0.006310       0.014621              1.908749       2.240813       0.142448       0.242456       1.605891       0.248084       1.879544           0.000089
           47              H      -3.309185      13.440604       6.430239       0.135730       1.112286 0.84862136E+01  0.84743373E+02                                 1.795863                            1.723710      -1.149741       2.351023                    0.997008       3.483632       9.910040       0.467163       1.312943      -0.702787      -0.005172       0.022686       0.032959       0.040345       0.002372       0.002638       0.009942      -0.006134       0.024894      -0.008188      -0.006960       0.015148              1.812777       1.799023      -0.074790      -0.130784       1.623526       0.339463       2.015782          -0.000032
           48              H      -2.236242       3.514068       4.265604       0.139106       1.160020 0.84380946E+01  0.82923565E+02                                 1.752497                            1.648357      -1.003878       2.416727                    0.998667       3.238452       8.713435       0.516158       1.207507      -0.728205       0.037548      -0.004634      -0.026256       0.046051      -0.001989      -0.016891       0.008791       0.006532       0.001248      -0.017320      -0.003682       0.021002              1.803478       2.102612       0.218248      -0.459374       1.599856      -0.035968       1.707966           0.000283
           49              H      -1.922624       7.876447       6.891815       0.157800       0.958273 0.65342836E+01  0.61431847E+02                                 1.655380                            1.534178      -1.013024       2.431605                    0.998698       3.287147       9.223467       0.482310       1.350780      -0.694314       0.030731       0.021460      -0.018355       0.041735       0.010742      -0.007997       0.000023      -0.003387      -0.009129      -0.013358      -0.000759       0.014117              1.754091       1.971234       0.367874      -0.421845       1.668721      -0.094226       1.622317           0.000866
           50              H      -2.633085       6.691464       3.571648       0.123645       1.248467 0.97909276E+01  0.10044893E+03                                 1.876288                            1.801587      -1.221203       2.304002                    0.996256       3.539471       9.918386       0.480249       1.243134      -0.718709      -0.034837       0.003874      -0.011225       0.036805      -0.000267      -0.000772      -0.001123       0.022027      -0.019980      -0.008424      -0.005950       0.014374              1.892386       2.123600      -0.063279       0.223840       1.630057      -0.258401       1.923500           0.000012
           51              H       1.354167       7.106313       3.304251       0.123240       1.255953 0.95527189E+01  0.97168356E+02                                 1.864221                            1.764463      -1.207657       2.309547                    0.996318       3.487301       9.653891       0.492696       1.222164      -0.723519       0.029566       0.013845      -0.021756       0.039232       0.006478      -0.009649      -0.004269       0.006183       0.004205      -0.008692      -0.006030       0.014722              1.888806       2.212323       0.142954      -0.239661       1.593579      -0.244385       1.860517           0.000078
           52              H      -0.256442       5.162275       6.430239       0.139219       1.074689 0.81374681E+01  0.80526732E+02                                 1.766822                            1.697383      -1.114530       2.370758                    0.997444       3.438270       9.781872       0.466180       1.327705      -0.699833       0.004429      -0.022909       0.033650       0.040948       0.002577      -0.002574      -0.009912      -0.006077       0.024447      -0.008318      -0.006734       0.015052              1.782751       1.762186      -0.069085       0.121735       1.599680      -0.334046       1.986389          -0.000052
           53              C      15.007924       2.289987       4.803579      -0.179872      40.985682 0.54764915E+03  0.13597011E+05                                10.297699                            7.789896       0.076865       1.967536                    0.999779      31.694591      92.671834       0.593708       0.415520      -1.068156       0.022313      -0.010000       0.023921       0.034207      -0.009905      -0.020618       0.034249       0.007525       0.015282      -0.036414      -0.008911       0.045325             12.205561      12.238267       4.931923      -2.380078      15.198884       2.949533       9.179531           0.020028
           54              C      13.899631       2.557861       5.854064       0.173537      42.263859 0.42117169E+03  0.98464657E+04                                10.791367                            7.012956      -0.065290       1.978688                    0.999732      27.175158      78.502733       0.598288       0.437899      -1.048451       0.040347       0.051955       0.047334       0.081041      -0.009896       0.011066       0.019251      -0.001132       0.061634      -0.029483      -0.001256       0.030739             15.034818      17.440226       9.749049      -3.075691      18.352348       1.744311       9.311881           0.022090
           55              C      12.946312       1.720724       6.162843      -0.083287      49.768322 0.47744689E+03  0.11416226E+05                                11.683753                            7.268580       0.057508       2.013561                    0.999104      28.327552      80.401848       0.617310       0.414959      -1.072089      -0.013977      -0.077356      -0.006281       0.078859      -0.021348       0.056545      -0.019360      -0.024813      -0.013902      -0.064034      -0.001489       0.065523             16.535205      14.918709       4.803201      -4.529858      19.496368       6.599127      15.190538          -0.009829
           56              C      12.104271       2.141142       7.261077       0.196381      44.153585 0.42133675E+03  0.98359373E+04                                11.042108                            6.967905      -0.039284       1.991848                    0.999575      26.747292      76.817937       0.607174       0.432122      -1.053580       0.011183       0.064644       0.071964       0.097379      -0.003665      -0.003626       0.011101       0.030574       0.031828      -0.024307       0.007174       0.017133             15.241435      15.106940       2.940962      -6.364210      15.706882       5.489709      14.910483           0.062358
           57              C      11.028881       1.170065       7.388408      -0.183604      39.144610 0.49904871E+03  0.12105693E+05                                 9.952366                            7.391519       0.252684       2.039381                    0.999801      30.588611      88.401722       0.615040       0.410540      -1.071392      -0.017168      -0.026059       0.004526       0.031533      -0.004248      -0.003623      -0.010908       0.017437       0.003969      -0.017378       0.007702       0.009677             12.498060      11.875271       4.375756      -2.518592      15.071675       4.154204      10.547235           0.045499
           58              C      12.890769       0.498517       5.112358       0.115817      40.965150 0.44330496E+03  0.10417126E+05                                10.493199                            7.102988      -0.237864       1.940043                    0.998607      26.498100      74.841096       0.610731       0.426787      -1.063349       0.015680       0.030597       0.007527       0.035195       0.023631       0.003094       0.026697      -0.033715      -0.040037      -0.031996      -0.014509       0.046505             14.384562       8.277126       1.281085       4.232896      19.716376       5.681333      15.160184           0.003692
           59              C      12.180333       0.518990       3.918626      -0.208412      37.226678 0.46746446E+03  0.11233335E+05                                 9.768128                            7.238220       0.102457       1.986795                    0.999591      31.118085      91.560689       0.606457       0.420287      -1.057764       0.006388      -0.003162       0.001550       0.007294      -0.017468      -0.035176      -0.028655       0.022306      -0.095829      -0.064432       0.020400       0.044032             12.185104       8.709693       1.472399       6.251773      11.185993       3.685763      16.659625          -0.000171
           60              C      11.926703      -0.667875       3.240586      -0.002195      41.209047 0.43051397E+03  0.99900724E+04                                10.258596                            6.811289       0.144166       2.047535                    0.999395      26.884277      74.169887       0.653164       0.404113      -1.083648       0.019984      -0.056388       0.021923       0.063715       0.028405       0.004494       0.050774       0.000747       0.034760      -0.056437      -0.005202       0.061640             14.087848      10.645113      -2.115463       8.496966      12.355320      -1.695393      19.263111           0.000309
           61              C      12.385045      -1.873353       3.756278      -0.112953      35.842297 0.43435525E+03  0.10252731E+05                                 9.559267                            7.042617      -0.227985       1.896270                    0.999092      29.895214      87.317583       0.605979       0.428208      -1.052329       0.001442       0.024514       0.002733       0.024708       0.017841      -0.023664       0.021033       0.011568      -0.018617      -0.042520       0.016056       0.026463             11.567721       8.664332      -3.078675       5.333431      12.796919      -2.829097      13.241912          -0.000179
           62              C      13.095480      -1.893826       4.953194      -0.006791      40.775069 0.43106308E+03  0.10005757E+05                                10.204653                            6.823620       0.042275       2.017050                    0.999179      26.875330      74.150167       0.651444       0.405061      -1.083040      -0.016168       0.039764      -0.017811       0.046474       0.011828      -0.003686       0.014309      -0.002857       0.003061      -0.020267       0.002855       0.017412             13.893297       8.914939      -4.652870       4.771050      20.425577      -3.189790      12.339376           0.000222
           63              C      13.349111      -0.706961       5.628051      -0.164540      35.444547 0.45061279E+03  0.10728095E+05                                 9.497079                            7.144333       0.016889       1.975578                    0.999319      30.118114      88.170772       0.605670       0.424767      -1.055097       0.007454      -0.016009      -0.012519       0.021646       0.014677      -0.012489      -0.002513       0.096423       0.059354      -0.060294       0.013742       0.046552             11.610816       6.596074      -1.894802       2.038802      19.451803       0.744171       8.784571          -0.000398
           64              C      11.134973      -0.223253       1.995921       0.668784      20.534212 0.20867456E+03  0.41431186E+04                                 7.066182                            5.193953      -0.099604       2.048656                    0.999294      21.059391      58.336072       0.636342       0.484795      -1.009760      -0.029180       0.022671      -0.050536       0.062605       0.013892      -0.096730       0.011375       0.099951      -0.058329      -0.090301      -0.034502       0.124803              8.882827       7.273901      -1.273630       5.027658       6.912597      -1.373800      12.461982           0.000059
           65              C      13.626113      -3.199761       5.558018       0.629224      23.615294 0.23369774E+03  0.47496162E+04                                 7.616078                            5.415366       0.092166       2.101400                    0.999502      21.524837      59.358236       0.640427       0.470579      -1.022350       0.016607      -0.064084       0.017095       0.068372       0.023754      -0.072136       0.002098       0.126597      -0.032563      -0.070948      -0.042578       0.113526              9.603752       6.760412      -3.499169       3.124272      13.262061      -2.626083       8.788784           0.000488
           66              C       3.933609      -2.290069       4.803579      -0.180439      40.850742 0.54636063E+03  0.13556662E+05                                10.274259                            7.779943       0.092705       1.973276                    0.999786      31.651320      92.508508       0.594194       0.415437      -1.068239      -0.014743       0.003107       0.012107       0.019329      -0.014911       0.019841      -0.032962       0.004766      -0.002889      -0.034782      -0.010920       0.045703             12.173343      12.266486       4.807904       2.409153      15.243062      -2.935714       9.010481           0.020446
           67              C       5.041887      -2.557961       5.854064       0.184165      42.467743 0.42307556E+03  0.99175392E+04                                10.903551                            7.077464      -0.146080       1.956865                    0.999595      27.171122      78.996502       0.588507       0.443985      -1.043217      -0.022476      -0.070613       0.027787       0.079142      -0.019797      -0.003810      -0.015526      -0.019758       0.017245      -0.029042       0.002803       0.026239             15.227670      17.583578       9.731874       3.266955      18.923007      -1.636688       9.176425           0.022606
           68              C       5.995202      -1.720829       6.162843      -0.082795      49.836539 0.47860716E+03  0.11457201E+05                                11.714905                            7.288730       0.045031       2.010372                    0.999070      28.367937      80.707541       0.614683       0.416252      -1.070668       0.026824       0.068420      -0.019018       0.075912      -0.026361      -0.052549       0.021223      -0.035621      -0.034575      -0.064515      -0.002412       0.066926             16.591980      14.954495       4.660956       4.706272      19.933173      -6.476021      14.888273          -0.014234
           69              C       6.837227      -2.141266       7.261077       0.193568      44.137382 0.42218310E+03  0.98615516E+04                                11.038948                            6.972859      -0.044958       1.988918                    0.999560      26.811410      77.048208       0.607169       0.431869      -1.053637       0.006004      -0.079778       0.050974       0.094863      -0.009677       0.009601      -0.003402       0.011400       0.013621      -0.013738      -0.003320       0.017058             15.240818      15.012945       2.759451       6.629349      16.116911      -5.202172      14.592597           0.062492
           70              C       7.912616      -1.170191       7.388408      -0.183121      39.172579 0.50022817E+03  0.12143938E+05                                 9.963904                            7.404062       0.253811       2.040076                    0.999785      30.611042      88.560476       0.613920       0.410964      -1.070898       0.024099       0.018190      -0.005669       0.030721      -0.004867       0.006782       0.013563       0.011876       0.001650      -0.019389       0.007020       0.012370             12.506870      11.783911       4.329375       2.690346      15.243513      -3.978404      10.493185           0.045321
           71              C       6.050760      -0.498603       5.112358       0.116889      40.831625 0.44230588E+03  0.10389508E+05                                10.480139                            7.100066      -0.235180       1.941740                    0.998615      26.469959      74.787167       0.610099       0.427399      -1.062792      -0.013859      -0.031505       0.005404       0.034840       0.020412      -0.001468      -0.025149      -0.037300      -0.048002      -0.031108      -0.013863       0.044971             14.355011       8.193177       1.127110      -4.061869      20.028685      -5.560720      14.843172           0.003747
           72              C       6.761212      -0.519057       3.918626      -0.202405      36.748565 0.46371705E+03  0.11118876E+05                                 9.680089                            7.206309       0.128126       1.998498                    0.999600      30.875527      90.693947       0.608267       0.419956      -1.058163      -0.007462       0.001068       0.002202       0.007853      -0.017309       0.038073       0.026770       0.021581      -0.097082      -0.065183       0.019135       0.046048             11.996602       8.537385       1.412107      -6.046149      11.179711      -3.627571      16.272709          -0.000332
           73              C       7.014852       0.667820       3.240586      -0.002933      41.232974 0.43073739E+03  0.99961524E+04                                10.258681                            6.811909       0.138808       2.045598                    0.999401      26.893774      74.189694       0.653325       0.403977      -1.083782      -0.020991       0.055508       0.020380       0.062747       0.025902      -0.005079      -0.051816       0.001005       0.035594      -0.055805      -0.006036       0.061841             14.060927      10.608201      -2.157005      -8.437389      12.418247       1.712464      19.156334           0.000320
           74              C       6.556502       1.873289       3.756278      -0.116162      36.110517 0.43704315E+03  0.10334679E+05                                 9.607261                            7.062986      -0.240723       1.890556                    0.999101      30.035030      87.876212       0.605132       0.428039      -1.052170      -0.005118      -0.025373       0.000963       0.025902       0.014963       0.023069      -0.022310       0.010288      -0.016589      -0.041328       0.015954       0.025374             11.647525       8.706515      -3.151211      -5.359688      12.938965       2.871250      13.297095          -0.000172
           75              C       5.846050       1.893742       4.953194      -0.008387      41.088894 0.43259180E+03  0.10052276E+05                                10.264753                            6.837524       0.034261       2.013834                    0.999194      26.932204      74.399721       0.650383       0.405276      -1.082665       0.013904      -0.038793      -0.020792       0.046158       0.009164       0.004057      -0.013793      -0.003577       0.004187      -0.018254       0.002387       0.015867             14.054248       8.989921      -4.787727      -4.803134      20.760506       3.280827      12.412316           0.000244
           76              C       5.592410       0.706866       5.628051      -0.167360      35.859518 0.45345013E+03  0.10816945E+05                                 9.581279                            7.169816      -0.002632       1.967383                    0.999308      30.289484      88.876448       0.603967       0.425126      -1.054450      -0.008227       0.018760      -0.014531       0.025115       0.012609       0.013841       0.003710       0.096202       0.055632      -0.059046       0.011605       0.047441             11.793331       6.671074      -2.032704      -2.041371      19.888812      -0.672219       8.820106          -0.000458
           77              C       7.806599       0.223219       1.995921       0.666120      20.520028 0.20883826E+03  0.41462461E+04                                 7.054363                            5.191970      -0.094296       2.050294                    0.999310      21.060711      58.295875       0.637346       0.484045      -1.010379       0.027858      -0.021412      -0.050396       0.061436       0.013753       0.096588      -0.013269       0.102387      -0.057741      -0.090856      -0.034585       0.125440              8.843419       7.239832      -1.279713      -4.983457       6.914341       1.372032      12.376085           0.000057
           78              C       5.315410       3.199667       5.558018       0.627184      23.751831 0.23424977E+03  0.47658551E+04                                 7.654972                            5.425736       0.080110       2.096959                    0.999519      21.586944      59.651220       0.638815       0.471270      -1.021502      -0.018671       0.063486       0.016059       0.068095       0.022507       0.073260      -0.002268       0.127766      -0.031511      -0.071073      -0.043546       0.114619              9.701943       6.805460      -3.574888      -3.147994      13.451878       2.684851       8.848490           0.000500
           79              C       8.263938      -5.869337      11.112854      -0.179871      40.985807 0.54765078E+03  0.13597064E+05                                10.297722                            7.789910       0.076862       1.967534                    0.999779      31.694651      92.672089       0.593707       0.415520      -1.068156       0.014021      -0.020032      -0.023922       0.034207      -0.010594       0.037519      -0.013803       0.000334       0.015282      -0.036415      -0.008911       0.045326             12.205591      13.270447       5.129768       3.344834      14.166777      -1.782320       9.179550           0.020024
           80              C       7.792229      -4.831281      10.062369       0.173537      42.263917 0.42117225E+03  0.98464822E+04                                10.791378                            7.012960      -0.065292       1.978687                    0.999732      27.175177      78.502810       0.598288       0.437899      -1.048451      -0.043431      -0.049405      -0.047334       0.081041      -0.008985       0.016824       0.014492       0.008369       0.061633      -0.029483      -0.001256       0.030739             15.034836      14.715365       9.226796       2.292094      21.077250      -2.692369       9.311892           0.022087
           81              C       8.434950      -3.737423       9.753590      -0.083286      49.768337 0.47744694E+03  0.11416228E+05                                11.683756                            7.268580       0.057508       2.013561                    0.999104      28.327555      80.401866       0.617310       0.414959      -1.072089       0.073342       0.028288       0.006282       0.078859      -0.015248      -0.029658       0.051890       0.038842      -0.013903      -0.064035      -0.001489       0.065524             16.535210      17.558200       5.309097       7.333851      16.856886      -3.206675      15.190545          -0.009833
           82              C       7.863543      -2.989574       8.655356       0.196381      44.153655 0.42133733E+03  0.98359549E+04                                11.042121                            6.967911      -0.039287       1.991847                    0.999575      26.747319      76.818053       0.607174       0.432122      -1.053580      -0.061383      -0.023151      -0.071964       0.097379      -0.009057       0.011585      -0.001472      -0.025697       0.031827      -0.024307       0.007173       0.017134             15.241455      14.598232       2.843454       6.589571      16.215627      -5.217078      14.910507           0.062354
           83              C       8.614831      -1.750614       8.528025      -0.183603      39.144717 0.49905027E+03  0.12105741E+05                                 9.952384                            7.391532       0.252683       2.039380                    0.999801      30.588658      88.401910       0.615040       0.410540      -1.071392       0.022361       0.021767      -0.004526       0.031533      -0.007170      -0.010031      -0.005612      -0.013059       0.003969      -0.017378       0.007701       0.009677             12.498085      13.340519       4.656598       4.554045      13.606479      -1.691591      10.547256           0.045497
           84              C       9.624853      -3.452806      10.804075       0.115816      40.965198 0.44330548E+03  0.10417141E+05                                10.493208                            7.102992      -0.237864       1.940043                    0.998607      26.498117      74.841166       0.610731       0.426787      -1.063349      -0.027099      -0.021159      -0.007527       0.035195       0.028190       0.025637       0.008064       0.013851      -0.040037      -0.031996      -0.014509       0.046505             14.384576      18.837379       3.305107       4.782975       9.156145       5.226678      15.160203           0.003691
           85              C       9.471014      -2.758925      11.997807      -0.208412      37.226665 0.46746414E+03  0.11233327E+05                                 9.768126                            7.238218       0.102455       1.986795                    0.999591      31.118087      91.560708       0.606457       0.420287      -1.057764       0.004308      -0.005679      -0.001550       0.007294      -0.020354      -0.021521      -0.039941      -0.007808      -0.095829      -0.064432       0.020400       0.044032             12.185103      10.553830       1.825852       2.443046       9.341851       6.833815      16.659626          -0.000173
           86              C      10.588919      -2.286415      12.675847      -0.002196      41.209057 0.43051407E+03  0.99900752E+04                                10.258597                            6.811290       0.144165       2.047535                    0.999395      26.884279      74.169889       0.653164       0.404113      -1.083648       0.059142      -0.009012      -0.021923       0.063715       0.026253       0.049020       0.013971      -0.021699       0.034760      -0.056437      -0.005202       0.061640             14.087851      13.076904      -1.649371      -3.264535       9.923530       8.025935      19.263120           0.000309
           87              C      11.859125      -2.509646      12.160155      -0.112953      35.842300 0.43435541E+03  0.10252735E+05                                 9.559269                            7.042619      -0.227986       1.896270                    0.999092      29.895216      87.317583       0.605978       0.428208      -1.052329      -0.023804      -0.006031      -0.002732       0.024708       0.014438       0.025112      -0.019282      -0.023941      -0.018617      -0.042520       0.016056       0.026463             11.567724      13.788817      -2.096497      -3.782487       7.672439       4.705546      13.241917          -0.000178
           88              C      12.012964      -3.203528      10.963239      -0.006791      40.775087 0.43106308E+03  0.10005757E+05                                10.204656                            6.823621       0.042274       2.017049                    0.999179      26.875329      74.150166       0.651444       0.405061      -1.083040      -0.042097       0.008394       0.017812       0.046474       0.011518       0.014747      -0.000926      -0.006092       0.003061      -0.020267       0.002855       0.017412             13.893306      21.738121      -2.195130      -4.030873       7.602421       4.085317      12.339374           0.000222
           89              C      10.895059      -3.676038      10.288382      -0.164540      35.444562 0.45061297E+03  0.10728101E+05                                 9.497083                            7.144335       0.016887       1.975577                    0.999319      30.118123      88.170818       0.605669       0.424767      -1.055097       0.017126      -0.004307       0.012519       0.021646      -0.004189      -0.000117      -0.012739      -0.100443       0.059354      -0.060294       0.013742       0.046552             11.610822      19.696889       0.616155       0.347085       6.351005       2.142437       8.784574          -0.000400
           90              C      10.003212      -1.592534      13.920512       0.668783      20.534229 0.20867468E+03  0.41431217E+04                                 7.066186                            5.193955      -0.099604       2.048656                    0.999294      21.059390      58.336067       0.636342       0.484795      -1.009760      -0.027759       0.024391       0.050536       0.062605      -0.005571       0.029380      -0.092860      -0.103141      -0.058329      -0.090301      -0.034502       0.124803              8.882834       7.396320      -1.250167      -2.295640       6.790185       4.679187      12.461998           0.000059
           91              C      13.395438      -3.478847      10.358415       0.629224      23.615294 0.23369763E+03  0.47496134E+04                                 7.616078                            5.415365       0.092166       2.101400                    0.999502      21.524834      59.358227       0.640427       0.470579      -1.022350       0.066065      -0.004247      -0.017095       0.068372      -0.001334       0.015639      -0.070451      -0.135191      -0.032563      -0.070947      -0.042578       0.113525              9.603754      14.325497      -2.049210      -3.167246       5.696983       2.574090       8.788783           0.000488
           92              C      10.677506       5.869148      11.112854      -0.180440      40.850573 0.54635850E+03  0.13556593E+05                                10.274225                            7.779924       0.092708       1.973277                    0.999786      31.651258      92.508203       0.594195       0.415436      -1.068240      -0.005827       0.013895      -0.012107       0.019329      -0.014736      -0.036107       0.013282       0.006598      -0.002889      -0.034781      -0.010921       0.045702             12.173296      13.359829       5.017438      -3.336718      14.149604       1.813466       9.010455           0.020450
           93              C      11.149230       4.831111      10.062369       0.184165      42.467671 0.42307489E+03  0.99175187E+04                                10.903537                            7.077457      -0.146079       1.956866                    0.999595      27.171098      78.996394       0.588507       0.443985      -1.043217       0.065120       0.035366      -0.027788       0.079142      -0.014742      -0.014531      -0.006665       0.032998       0.017245      -0.029043       0.002804       0.026239             15.227647      15.277210       9.289815      -2.222402      21.229320       2.900447       9.176411           0.022608
           94              C      10.506513       3.737258       9.753590      -0.082796      49.836536 0.47860719E+03  0.11457201E+05                                11.714905                            7.288731       0.045030       2.010372                    0.999070      28.367934      80.707530       0.614683       0.416252      -1.070668      -0.062148      -0.039224       0.019018       0.075911      -0.017907       0.030736      -0.047614       0.052590      -0.034575      -0.064515      -0.002412       0.066926             16.591982      18.033408       5.251081      -7.246163      16.854269       3.403085      14.888269          -0.014232
           95              C      11.077936       2.989427       8.655356       0.193568      44.137305 0.42218250E+03  0.98615331E+04                                11.038933                            6.972853      -0.044955       1.988920                    0.999560      26.811382      77.048085       0.607169       0.431869      -1.053637       0.079482       0.009121      -0.050974       0.094863      -0.011099      -0.005148       0.008789      -0.003436       0.013621      -0.013738      -0.003319       0.017057             15.240795      15.057485       2.767995      -6.357060      16.072337       5.531572      14.592564           0.062496
           96              C      10.326650       1.750469       8.528025      -0.183122      39.172508 0.50022707E+03  0.12143903E+05                                 9.963892                            7.404054       0.253811       2.040076                    0.999785      30.611001      88.560315       0.613920       0.410964      -1.070898      -0.013329      -0.027092       0.005669       0.030721      -0.006718       0.012044       0.009214      -0.007435       0.001650      -0.019390       0.007020       0.012370             12.506855      13.520143       4.662150      -4.413704      13.507252       1.893356      10.493170           0.045323
           97              C       9.316596       3.452623      10.804075       0.116890      40.831614 0.44230557E+03  0.10389498E+05                                10.480136                            7.100063      -0.235179       1.941741                    0.998615      26.469947      74.787116       0.610100       0.427399      -1.062792       0.028333       0.019542      -0.005404       0.034840       0.025861      -0.024424      -0.006176       0.019563      -0.048002      -0.031108      -0.013863       0.044971             14.355012      19.192561       3.235321      -4.696734       9.029301      -5.036002      14.843173           0.003748
           98              C       9.470417       2.758721      11.997807      -0.202404      36.748606 0.46371740E+03  0.11118886E+05                                 9.680094                            7.206310       0.128128       1.998499                    0.999600      30.875525      90.693919       0.608267       0.419956      -1.058164      -0.002454       0.007128      -0.002202       0.007853      -0.020072       0.019124       0.042432      -0.007251      -0.097082      -0.065183       0.019135       0.046048             11.996610      10.563974       1.800540      -2.424622       9.153139      -6.620917      16.272719          -0.000330
           99              C       8.352503       2.286200      12.675847      -0.002933      41.232969 0.43073701E+03  0.99961422E+04                                10.258681                            6.811907       0.138809       2.045599                    0.999401      26.893775      74.189707       0.653325       0.403977      -1.083782      -0.058468       0.010167      -0.020380       0.062747       0.023881      -0.049934      -0.014742      -0.020088       0.035594      -0.055805      -0.006036       0.061841             14.060929      13.151660      -1.669512       3.270091       9.874789      -7.964205      19.156337           0.000320
          100              C       7.082305       2.509440      12.160155      -0.116162      36.110560 0.43704363E+03  0.10334695E+05                                 9.607272                            7.062991      -0.240723       1.890556                    0.999101      30.035046      87.876307       0.605131       0.428039      -1.052169       0.023956       0.009802      -0.000963       0.025902       0.012001      -0.026253       0.018457      -0.020624      -0.016589      -0.041328       0.015954       0.025374             11.647540      13.954168      -2.145428       3.828827       7.691343      -4.723399      13.297108          -0.000173
          101              C       6.928483       3.203342      10.963239      -0.008387      41.088899 0.43259179E+03  0.10052276E+05                                10.264755                            6.837524       0.034262       2.013834                    0.999194      26.932203      74.399721       0.650383       0.405276      -1.082665       0.040717      -0.006353       0.020792       0.046158       0.009175      -0.014310       0.001388      -0.003453       0.004187      -0.018254       0.002387       0.015867             14.054251      22.113679      -2.272369       4.126317       7.636752      -4.099695      12.412321           0.000244
          102              C       8.046397       3.675863      10.288382      -0.167360      35.859518 0.45345029E+03  0.10816949E+05                                 9.581278                            7.169816      -0.002629       1.967384                    0.999308      30.289481      88.876418       0.603967       0.425126      -1.054450      -0.019974       0.004548       0.014531       0.025115      -0.006070       0.001038       0.014292      -0.098708       0.055631      -0.059046       0.011605       0.047442             11.793329      20.172046       0.554960      -0.275942       6.387840      -2.131413       8.820102          -0.000457
          103              C       8.938193       1.592298      13.920512       0.666121      20.520026 0.20883818E+03  0.41462443E+04                                 7.054363                            5.191969      -0.094297       2.050293                    0.999310      21.060712      58.295883       0.637346       0.484045      -1.010379       0.026273      -0.023330       0.050396       0.061436      -0.006150      -0.031213       0.092364      -0.105302      -0.057741      -0.090856      -0.034585       0.125440              8.843420       7.399043      -1.249197       2.285584       6.755129      -4.636101      12.376089           0.000057
          104              C       5.546017       3.478671      10.358415       0.627184      23.751840 0.23424982E+03  0.47658564E+04                                 7.654974                            5.425736       0.080111       2.096959                    0.999519      21.586943      59.651218       0.638815       0.471270      -1.021502      -0.065865       0.006386      -0.016060       0.068095      -0.002708      -0.016018       0.071524      -0.135355      -0.031511      -0.071073      -0.043546       0.114619              9.701947      14.538178      -2.092802       3.229438       5.719166      -2.586328       8.848496           0.000499
          105              C      -7.320004       7.011372      11.112854      -0.180027      40.845879 0.54631718E+03  0.13555033E+05                                10.273213                            7.779482       0.093586       1.973503                    0.999786      31.646385      92.485941       0.594241       0.415420      -1.068272      -0.014810       0.002349      -0.012125       0.019284      -0.014676      -0.020750       0.032239       0.005179      -0.003883      -0.034478      -0.011075       0.045553             12.172052      12.267382       4.808721      -2.409729      15.239883       2.933080       9.008890           0.020437
          106              C      -6.211711       6.743498      10.062369       0.184862      42.436759 0.42271125E+03  0.99071216E+04                                10.899992                            7.075364      -0.146368       1.956965                    0.999606      27.158679      78.959510       0.588461       0.444104      -1.043120      -0.021884      -0.070632      -0.028710       0.079322      -0.018985       0.004169       0.016167      -0.020035       0.015812      -0.028674       0.002348       0.026326             15.222695      17.577733       9.729368      -3.265308      18.917435       1.635516       9.172916           0.022597
          107              C      -5.258392       7.580635       9.753590      -0.084306      49.905040 0.47927871E+03  0.11478020E+05                                11.727928                            7.295478       0.044929       2.010095                    0.999045      28.388329      80.798817       0.614153       0.416438      -1.070481       0.026828       0.068143       0.018420       0.075515      -0.025606       0.052510      -0.022239      -0.035974      -0.034760      -0.064481      -0.002595       0.067075             16.612664      14.971317       4.667072      -4.711581      19.960735       6.485927      14.905942          -0.014221
          108              C      -4.416351       7.160217       8.655356       0.195350      44.078662 0.42154673E+03  0.98433047E+04                                11.031712                            6.968977      -0.043072       1.989801                    0.999561      26.788264      76.976910       0.607138       0.432040      -1.053498       0.006853      -0.079501      -0.050478       0.094421      -0.008972      -0.009799       0.003933       0.011110       0.012497      -0.012785      -0.004249       0.017035             15.229889      15.002793       2.755391      -6.625943      16.103112       5.197996      14.583760           0.062471
          109              C      -3.340961       8.131294       8.528025      -0.183429      39.187977 0.50047739E+03  0.12151846E+05                                 9.969414                            7.408909       0.250923       2.039095                    0.999792      30.612895      88.580824       0.613328       0.411297      -1.070651       0.025073       0.018228       0.004491       0.031322      -0.005049      -0.006844      -0.013190       0.011523       0.000722      -0.019104       0.007137       0.011967             12.513682      11.794574       4.331003      -2.696140      15.246670       3.976885      10.499804           0.045312
          110              C      -5.202849       8.802842      10.804075       0.117253      40.814066 0.44206455E+03  0.10382396E+05                                10.477447                            7.098058      -0.230286       1.943217                    0.998621      26.462388      74.759962       0.610196       0.427390      -1.062800      -0.014207      -0.032312      -0.006007       0.035805       0.020954       0.001468       0.025664      -0.037330      -0.047588      -0.031665      -0.013915       0.045581             14.351474       8.191082       1.126118       4.060985      20.023321       5.558927      14.840021           0.003748
          111              C      -4.492413       8.782369      11.997807      -0.202074      36.720629 0.46329318E+03  0.11106201E+05                                 9.675789                            7.203323       0.128657       1.998771                    0.999601      30.861035      90.641873       0.608353       0.419992      -1.058138      -0.006814       0.001377      -0.002569       0.007411      -0.017079      -0.037087      -0.026470       0.021630      -0.096953      -0.064224       0.018899       0.045325             11.990882       8.533251       1.410434       6.042836      11.174722       3.624429      16.264674          -0.000331
          112              C      -4.238783       9.969234      12.675847      -0.003234      41.260530 0.43107809E+03  0.10006074E+05                                10.263051                            6.814518       0.141188       2.046144                    0.999390      26.904319      74.227146       0.653210       0.403967      -1.083785      -0.021525       0.055890      -0.021012       0.063471       0.026930       0.004609       0.051376       0.000310       0.035347      -0.055990      -0.005753       0.061743             14.067633      10.613237      -2.157860       8.442390      12.422525      -1.713254      19.167138           0.000320
          113              C      -4.697125      11.174712      12.160155      -0.116533      36.118707 0.43717311E+03  0.10338235E+05                                 9.607434                            7.063139      -0.238432       1.891125                    0.999088      30.040738      87.887030       0.605257       0.427931      -1.052266      -0.005515      -0.025161      -0.000723       0.025769       0.015725      -0.023271       0.022391       0.010201      -0.015580      -0.041885       0.016400       0.025485             11.647897       8.707129      -3.151345       5.360419      12.938019      -2.871810      13.298542          -0.000173
          114              C      -5.407560      11.195185      10.963239      -0.007729      41.081331 0.43247587E+03  0.10049078E+05                                10.264561                            6.837249       0.037530       2.015013                    0.999180      26.926882      74.387252       0.650294       0.405352      -1.082596       0.013789      -0.040441       0.019158       0.046826       0.010587      -0.004226       0.014444      -0.003113       0.004866      -0.019829       0.002983       0.016846             14.054468       8.990194      -4.787852       4.803669      20.760023      -3.281235      12.413188           0.000244
          115              C      -5.661191      10.008320      10.288382      -0.167928      35.882324 0.45376377E+03  0.10826568E+05                                 9.586352                            7.172970      -0.003299       1.967013                    0.999299      30.299989      88.923309       0.603734       0.425206      -1.054374      -0.008470       0.017364       0.013788       0.023736       0.012763      -0.012562      -0.003711       0.097492       0.059452      -0.060352       0.013643       0.046710             11.800703       6.674504      -2.034435       2.042517      19.902896       0.672914       8.824709          -0.000457
          116              C      -3.447053       9.524612      13.920512       0.669305      20.481404 0.20838384E+03  0.41352231E+04                                 7.047887                            5.187828      -0.096763       2.049842                    0.999297      21.036389      58.226039       0.637284       0.484327      -1.010171       0.028468      -0.022441       0.050812       0.062417       0.013595      -0.096539       0.012131       0.100295      -0.059477      -0.090555      -0.034165       0.124720              8.834348       7.232341      -1.278415       4.976735       6.908789      -1.370555      12.361915           0.000058
          117              C      -5.938193      12.501120      10.358415       0.628806      23.726743 0.23396623E+03  0.47586938E+04                                 7.650250                            5.422766       0.083373       2.098220                    0.999498      21.572938      59.605769       0.638928       0.471324      -1.021462      -0.018864       0.063966      -0.015829       0.068543       0.023229      -0.072884       0.001979       0.125868      -0.030342      -0.070759      -0.042965       0.113724              9.695583       6.801098      -3.571690       3.145494      13.442697      -2.682240       8.842953           0.000500
          118              C       3.754311      11.591428      11.112854      -0.180291      40.996061 0.54777874E+03  0.13601478E+05                                10.300215                            7.791413       0.076071       1.967335                    0.999778      31.701312      92.705648       0.593563       0.415584      -1.068081       0.022248      -0.010759      -0.023904       0.034382      -0.010136       0.019719      -0.034981       0.007129       0.016277      -0.036700      -0.008850       0.045550             12.208677      12.239077       4.931944       2.379769      15.204451      -2.952786       9.182502           0.020037
          119              C       2.646033      11.859320      10.062369       0.172849      42.293102 0.42151677E+03  0.98562694E+04                                10.794532                            7.014800      -0.064874       1.978628                    0.999722      27.187170      78.537023       0.598358       0.437771      -1.048558       0.040938       0.051929      -0.046419       0.080792      -0.010697      -0.010719      -0.018600      -0.000826       0.063122      -0.029791      -0.000657       0.030447             15.039259      17.445386       9.751424       3.077012      18.357295      -1.745468       9.315097           0.022097
          120              C       1.692718      11.022188       9.753590      -0.081793      49.696791 0.47676049E+03  0.11394915E+05                                11.669916                            7.261522       0.057558       2.013820                    0.999129      28.306822      80.307348       0.617887       0.414750      -1.072299      -0.013977      -0.077631       0.006883       0.079179      -0.022100      -0.056590       0.018341      -0.024470      -0.013693      -0.064069      -0.001342       0.065410             16.513034      14.901545       4.796875       4.524900      19.467052      -6.587195      15.170505          -0.009843
          121              C       0.850693      11.442625       8.655356       0.194626      44.209253 0.42194867E+03  0.98533765E+04                                11.048571                            6.971456      -0.041378       1.990890                    0.999569      26.769165      76.882351       0.607242       0.431935      -1.053739       0.012046       0.064899      -0.072473       0.098027      -0.004376       0.003403      -0.010575       0.030914       0.032995      -0.024443       0.007312       0.017131             15.251090      15.116522       2.945404       6.366805      15.718723      -5.493180      14.918024           0.062378
          122              C      -0.224696      10.471550       8.528025      -0.183295      39.136203 0.49889867E+03  0.12101046E+05                                 9.948865                            7.388066       0.255246       2.040268                    0.999793      30.588991      88.396796       0.615482       0.410280      -1.071570      -0.016203      -0.026027      -0.003339       0.030840      -0.004061       0.003571       0.011275       0.017769       0.004888      -0.017755       0.007941       0.009814             12.493962      11.867438       4.375062       2.513906      15.071507      -4.156269      10.542941           0.045508
          123              C       1.637160       9.799962      10.804075       0.115474      40.983547 0.44356414E+03  0.10424784E+05                                10.496262                            7.105381      -0.242782       1.938563                    0.998601      26.505593      74.868950       0.610585       0.426825      -1.063321       0.015328       0.029795      -0.006923       0.034214       0.023085      -0.003097      -0.026180      -0.033694      -0.040455      -0.031359      -0.014495       0.045854             14.388356       8.279648       1.282029      -4.234128      19.721554      -5.682687      15.163865           0.003692
          124              C       0.926708       9.820416      11.997807      -0.208738      37.249040 0.46780207E+03  0.11243346E+05                                 9.771058                            7.240231       0.102082       1.986576                    0.999591      31.130587      91.601726       0.606455       0.420217      -1.057820       0.007039      -0.002857      -0.001185       0.007688      -0.017692       0.036169       0.028955       0.022268      -0.095971      -0.065380       0.020637       0.044743             12.188935       8.712521       1.473734      -6.253916      11.189554      -3.688122      16.664731          -0.000172
          125              C       0.673068       8.633539      12.675847      -0.001892      41.182242 0.43018304E+03  0.99804331E+04                                10.254429                            6.808819       0.141823       2.047001                    0.999405      26.873805      74.132717       0.653264       0.404130      -1.083640       0.019450      -0.056000      -0.021293       0.062990       0.027375      -0.004966      -0.051212       0.001426       0.035002      -0.056199      -0.005524       0.061723             14.081300      10.640005      -2.114786      -8.491739      12.351963       1.694664      19.251933           0.000309
          126              C       1.131418       7.428070      12.160155      -0.112579      35.829399 0.43415239E+03  0.10247008E+05                                 9.557702                            7.041349      -0.230361       1.895674                    0.999105      29.889038      87.302882       0.605969       0.428253      -1.052274       0.001045       0.024724      -0.002975       0.024924       0.017080       0.023459      -0.020954       0.011645      -0.019625      -0.041952       0.015766       0.026186             11.565516       8.662081      -3.077530      -5.331552      12.796329       2.827117      13.238138          -0.000178
          127              C       1.841870       7.407617      10.963239      -0.007461      40.784205 0.43120388E+03  0.10009674E+05                                10.205237                            6.824258       0.039080       2.015892                    0.999193      26.881014      74.164167       0.651492       0.405004      -1.083096      -0.016284       0.038120       0.019444       0.045786       0.010407       0.003515      -0.013661      -0.003322       0.002379      -0.018682       0.002358       0.016324             13.893324       8.914967      -4.652268      -4.771020      20.425415       3.188782      12.339591           0.000221
          128              C       2.095510       8.594493      10.288382      -0.163954      35.408639 0.45011462E+03  0.10712713E+05                                 9.487859                            7.138252       0.017968       1.976077                    0.999330      30.103098      88.097314       0.606231       0.424514      -1.055309       0.007206      -0.017408       0.013265       0.023042       0.014520       0.013763       0.002513       0.095122       0.055528      -0.058985       0.011714       0.047272             11.597743       6.590139      -1.891824      -2.037472      19.425806      -0.742842       8.777284          -0.000400
          129              C      -0.118679       9.078140      13.920512       0.665602      20.572674 0.20912931E+03  0.41541522E+04                                 7.072583                            5.198084      -0.097106       2.049119                    0.999307      21.083703      58.405774       0.636408       0.484510      -1.009971      -0.028569       0.021647       0.050117       0.061615       0.014052       0.096779      -0.012518       0.102031      -0.056594      -0.090588      -0.034925       0.125513              8.891755       7.281272      -1.274962      -5.034243       6.918120       1.375352      12.475872           0.000059
          130              C       2.372510       6.101692      10.358415       0.627606      23.639719 0.23398109E+03  0.47567591E+04                                 7.620544                            5.418313       0.088886       2.100134                    0.999522      21.538714      59.402843       0.640320       0.470521      -1.022394       0.016411      -0.063601      -0.017325       0.067930       0.023032       0.072510      -0.002387       0.128490      -0.033739      -0.071264      -0.043154       0.114418              9.609519       6.764504      -3.501983      -3.126650      13.269997       2.628388       8.794058           0.000487
          131              C      -0.576018      15.170696       4.803579      -0.180026      40.846016 0.54631883E+03  0.13555088E+05                                10.273241                            7.779498       0.093583       1.973502                    0.999786      31.646446      92.486239       0.594240       0.415421      -1.068271      -0.005095       0.014103       0.012125       0.019284      -0.014593       0.035569      -0.014310       0.006042      -0.003884      -0.034479      -0.011075       0.045554             12.172092      13.356591       5.017499       3.334261      14.150770      -1.814538       9.008915           0.020434
          132              C      -0.104309      14.132640       5.854064       0.184862      42.436833 0.42271193E+03  0.99071421E+04                                10.900006                            7.075371      -0.146369       1.956964                    0.999606      27.158704      78.959620       0.588460       0.444105      -1.043120       0.065249       0.034789       0.028710       0.079322      -0.013936       0.015093       0.007137       0.032655       0.015811      -0.028673       0.002347       0.026326             15.222718      15.272579       9.287561       2.220935      21.222644      -2.899080       9.172931           0.022595
          133              C      -0.747030      13.038782       6.162843      -0.084305      49.905050 0.47927871E+03  0.11478020E+05                                11.727929                            7.295477       0.044929       2.010096                    0.999045      28.388331      80.798824       0.614153       0.416438      -1.070481      -0.061875      -0.039175      -0.018420       0.075515      -0.017141      -0.031726       0.047385       0.052361      -0.034760      -0.064481      -0.002595       0.067076             16.612666      18.058296       5.258737       7.256876      16.873753      -3.406462      14.905947          -0.014223
          134              C      -0.175623      12.290933       7.261077       0.195350      44.078756 0.42154758E+03  0.98433304E+04                                11.031730                            6.968985      -0.043075       1.989800                    0.999561      26.788291      76.977031       0.607137       0.432040      -1.053498       0.079370       0.008234       0.050478       0.094421      -0.010390       0.005708      -0.008884      -0.003688       0.012497      -0.012785      -0.004250       0.017035             15.229916      15.045347       2.763535       6.352350      16.060600      -5.529049      14.583800           0.062468
          135              C      -0.926911      11.051973       7.388408      -0.183428      39.188061 0.50047871E+03  0.12151886E+05                                 9.969428                            7.408919       0.250923       2.039094                    0.999792      30.612935      88.580984       0.613328       0.411297      -1.070651      -0.013182      -0.028056      -0.004491       0.031322      -0.006821      -0.011665      -0.009205      -0.006973       0.000721      -0.019103       0.007136       0.011967             12.513701      13.522993       4.662283       4.413317      13.518288      -1.899343      10.499821           0.045310
          136              C      -1.936933      12.754165       5.112358       0.117252      40.814100 0.44206494E+03  0.10382408E+05                                10.477454                            7.098062      -0.230286       1.943217                    0.998621      26.462400      74.760012       0.610196       0.427390      -1.062800       0.029060       0.020036       0.006007       0.035805       0.026370       0.024929       0.006273       0.019189      -0.047588      -0.031665      -0.013915       0.045580             14.351484      19.187688       3.233774       4.695112       9.026726       5.034798      14.840038           0.003747
          137              C      -1.783094      12.060284       3.918626      -0.202074      36.720625 0.46329298E+03  0.11106196E+05                                 9.675790                            7.203322       0.128655       1.998771                    0.999601      30.861038      90.641908       0.608352       0.419992      -1.058138      -0.002635       0.006433       0.002569       0.007411      -0.019868      -0.019015      -0.041407      -0.007467      -0.096953      -0.064224       0.018899       0.045325             11.990885      10.559619       1.798815       2.422138       9.148355       6.617071      16.264682          -0.000332
          138              C      -2.900999      11.587774       3.240586      -0.003234      41.260529 0.43107806E+03  0.10006073E+05                                10.263051                            6.814518       0.141187       2.046144                    0.999390      26.904315      74.227126       0.653210       0.403967      -1.083785      -0.058943       0.010620       0.021012       0.063471       0.024964       0.049590       0.014198      -0.020202       0.035347      -0.055990      -0.005753       0.061743             14.067634      13.156272      -1.670445      -3.271803       9.879487       7.968972      19.167143           0.000320
          139              C      -4.171205      11.811005       3.756278      -0.116532      36.118655 0.43717250E+03  0.10338216E+05                                 9.607422                            7.063132      -0.238431       1.891125                    0.999088      30.040718      87.886915       0.605258       0.427930      -1.052266       0.023673       0.010153       0.000723       0.025769       0.012725       0.026371      -0.018640      -0.021107      -0.015580      -0.041885       0.016400       0.025485             11.647882      13.953282      -2.145839      -3.829507       7.691839       4.724002      13.298525          -0.000172
          140              C      -4.325044      12.504887       4.953194      -0.007729      41.081338 0.43247580E+03  0.10049076E+05                                10.264561                            6.837248       0.037530       2.015014                    0.999180      26.926878      74.387229       0.650294       0.405352      -1.082596       0.042313      -0.005930      -0.019159       0.046826       0.010412       0.014981      -0.001431      -0.004936       0.004866      -0.019829       0.002983       0.016846             14.054471      22.113284      -2.272627      -4.126820       7.636949       4.100138      12.413182           0.000244
          141              C      -3.207139      12.977397       5.628051      -0.167928      35.882321 0.45376369E+03  0.10826566E+05                                 9.586353                            7.172970      -0.003301       1.967013                    0.999299      30.299987      88.923314       0.603734       0.425206      -1.054374      -0.018648       0.005050      -0.013788       0.023736      -0.006165      -0.001280      -0.013036      -0.100020       0.059452      -0.060352       0.013643       0.046709             11.800704      20.186395       0.555313       0.276400       6.391009       2.132671       8.824709          -0.000458
          142              C      -2.315292      10.893893       1.995921       0.669304      20.481414 0.20838390E+03  0.41352246E+04                                 7.047889                            5.187828      -0.096762       2.049842                    0.999297      21.036389      58.226039       0.637284       0.484327      -1.010171       0.027399      -0.023734      -0.050812       0.062417      -0.005910       0.030087      -0.092530      -0.103240      -0.059478      -0.090555      -0.034165       0.124720              8.834353       7.392942      -1.247633      -2.282865       6.748192       4.629783      12.361926           0.000058
          143              C      -5.707518      12.780206       5.558018       0.628806      23.726744 0.23396619E+03  0.47586928E+04                                 7.650250                            5.422766       0.083372       2.098220                    0.999498      21.572940      59.605777       0.638928       0.471324      -1.021462      -0.066374       0.006486       0.015829       0.068543      -0.001687       0.015663      -0.071209      -0.134126      -0.030342      -0.070759      -0.042965       0.113724              9.695583      14.527987      -2.090717      -3.226392       5.715812       2.584361       8.842952           0.000500
          144              C      -2.989586       3.432211       4.803579      -0.180292      40.995909 0.54777672E+03  0.13601414E+05                                10.300188                            7.791396       0.076075       1.967337                    0.999778      31.701251      92.705392       0.593564       0.415583      -1.068081       0.014755      -0.019825       0.023904       0.034382      -0.010736      -0.038066       0.012782       0.000871       0.016277      -0.036699      -0.008850       0.045549             12.208641      13.275766       5.130624      -3.347958      14.167674       1.781395       9.182482           0.020041
          145              C      -3.461310       4.470248       5.854064       0.172849      42.293050 0.42151622E+03  0.98562532E+04                                10.794523                            7.014796      -0.064872       1.978628                    0.999722      27.187152      78.536952       0.598359       0.437771      -1.048558      -0.043295      -0.049981       0.046419       0.080792      -0.009787      -0.016249      -0.014029       0.008679       0.063123      -0.029791      -0.000657       0.030448             15.039246      14.719423       9.228948      -2.293482      21.083226       2.693428       9.315088           0.022101
          146              C      -2.818593       5.564101       6.162843      -0.081794      49.696786 0.47676047E+03  0.11394914E+05                                11.669914                            7.261521       0.057558       2.013821                    0.999129      28.306818      80.307326       0.617887       0.414750      -1.072299       0.073612       0.028340      -0.006883       0.079179      -0.016010       0.028665      -0.052126       0.039079      -0.013692      -0.064069      -0.001341       0.065410             16.513033      17.531660       5.300982      -7.321202      16.836938       3.204033      15.170499          -0.009839
          147              C      -3.390016       6.311932       7.261077       0.194626      44.209192 0.42194833E+03  0.98533655E+04                                11.048560                            6.971453      -0.041375       1.990891                    0.999569      26.769137      76.882230       0.607243       0.431935      -1.053739      -0.061471      -0.024048       0.072473       0.098027      -0.009781      -0.011027       0.001351      -0.025487       0.032996      -0.024443       0.007312       0.017131             15.251071      14.608316       2.847998      -6.593452      16.226892       5.218949      14.918005           0.062382
          148              C      -2.638730       7.550890       7.388408      -0.183296      39.136103 0.49889723E+03  0.12101002E+05                                 9.948848                            7.388055       0.255247       2.040269                    0.999793      30.588941      88.396596       0.615482       0.410280      -1.071570       0.022512       0.020813       0.003338       0.030840      -0.007059       0.010402       0.005630      -0.013506       0.004888      -0.017756       0.007942       0.009814             12.493939      13.340288       4.657352      -4.555175      13.598608       1.686588      10.542921           0.045511
          149              C      -1.628676       5.848736       5.112358       0.115475      40.983524 0.44356368E+03  0.10424770E+05                                10.496257                            7.105377      -0.242781       1.938564                    0.998601      26.505576      74.868882       0.610585       0.426825      -1.063321      -0.026377      -0.020662       0.006923       0.034214       0.027678      -0.025129      -0.007970       0.014235      -0.040455      -0.031359      -0.014495       0.045854             14.388353      18.842090       3.306493      -4.784091       9.159106      -5.228139      15.163863           0.003693
          150              C      -1.782497       6.542638       3.918626      -0.208738      37.249081 0.46780238E+03  0.11243355E+05                                 9.771064                            7.240233       0.102084       1.986577                    0.999591      31.130582      91.601700       0.606455       0.420217      -1.057820       0.004131      -0.006375       0.001185       0.007688      -0.020555       0.021629       0.040973      -0.007607      -0.095971      -0.065380       0.020637       0.044743             12.188946      10.556889       1.827241      -2.444979       9.345207      -6.836370      16.664743          -0.000170
          151              C      -0.664583       7.015159       3.240586      -0.001892      41.182223 0.43018252E+03  0.99804183E+04                                10.254426                            6.808815       0.141824       2.047001                    0.999405      26.873800      74.132703       0.653264       0.404130      -1.083640       0.058660      -0.008560       0.021293       0.062990       0.025171      -0.049362      -0.014517      -0.021568       0.035002      -0.056199      -0.005524       0.061723             14.081297      13.073241      -1.648419       3.262838       9.918725      -8.020929      19.251926           0.000309
          152              C       0.605615       6.791919       3.756278      -0.112579      35.829402 0.43415229E+03  0.10247006E+05                                 9.557702                            7.041348      -0.230360       1.895674                    0.999105      29.889039      87.302907       0.605969       0.428253      -1.052274      -0.024085      -0.005680       0.002975       0.024924       0.013717      -0.024995       0.019096      -0.023451      -0.019625      -0.041952       0.015766       0.026186             11.565517      13.787755      -2.095118       3.780177       7.670663      -4.704067      13.238133          -0.000178
          153              C       0.759437       6.098017       4.953194      -0.007461      40.784215 0.43120395E+03  0.10009676E+05                                10.205238                            6.824258       0.039081       2.015892                    0.999193      26.881015      74.164170       0.651492       0.405004      -1.083096      -0.040504       0.008818      -0.019443       0.045786       0.010283      -0.014079       0.000881      -0.004608       0.002379      -0.018682       0.002358       0.016324             13.893327      21.737719      -2.194600       4.029870       7.602666      -4.085481      12.339596           0.000221
          154              C      -0.358477       5.625496       5.628051      -0.163954      35.408630 0.45011462E+03  0.10712713E+05                                 9.487857                            7.138251       0.017970       1.976077                    0.999330      30.103091      88.097279       0.606231       0.424514      -1.055309       0.018454      -0.003800      -0.013265       0.023042      -0.004094      -0.000123       0.013990      -0.099119       0.055527      -0.058985       0.011713       0.047272             11.597741      19.670485       0.615223      -0.346037       6.345456      -2.140879       8.777281          -0.000398
          155              C      -1.250273       7.709061       1.995921       0.665602      20.572663 0.20912914E+03  0.41541482E+04                                 7.072581                            5.198082      -0.097106       2.049119                    0.999307      21.083702      58.405773       0.636408       0.484510      -1.009971      -0.026638       0.023984      -0.050116       0.061615      -0.005806      -0.030511       0.092692      -0.105192      -0.056593      -0.090588      -0.034925       0.125513              8.891752       7.402397      -1.251744       2.298403       6.796988      -4.685352      12.475869           0.000059
          156              C       2.141903       5.822688       5.558018       0.627607      23.639728 0.23398116E+03  0.47567610E+04                                 7.620545                            5.418314       0.088886       2.100134                    0.999522      21.538716      59.402851       0.640320       0.470521      -1.022394       0.065553      -0.004146       0.017325       0.067930      -0.002354      -0.015994       0.070765      -0.136416      -0.033739      -0.071264      -0.043154       0.114418              9.609522      14.334331      -2.051116       3.169964       5.700172      -2.575994       8.794063           0.000487
          157              N      -4.571245       3.778211       6.557570      -0.355657      63.046908 0.74916169E+03  0.19889432E+05                                13.415441                            8.981265      -0.470792       1.837701                    0.997004      31.706239      92.387593       0.571385       0.403767      -1.088085       0.085705      -0.070438      -0.061686       0.126933       0.076865      -0.020989       0.017558      -0.029421      -0.064074      -0.080288      -0.008651       0.088939             18.772926      19.354711       9.967257      -4.501825      23.175238       3.720553      13.788828          -0.022794
          158              N       4.571154      -3.778322       6.557570      -0.362144      62.270305 0.74507392E+03  0.19763451E+05                                13.317671                            8.951878      -0.476026       1.833649                    0.997448      31.848126      92.907169       0.572509       0.403330      -1.087852      -0.036723       0.030740      -0.117028       0.126448       0.055674       0.023075      -0.018862      -0.021440      -0.187065      -0.078972      -0.008902       0.087874             18.656558      19.865017       9.479758       4.486169      23.498081      -3.707616      12.606575          -0.034799
          159              N       3.116766      13.079681       9.358863      -0.355656      63.046717 0.74915926E+03  0.19889350E+05                                13.415411                            8.981247      -0.470784       1.837704                    0.997004      31.706193      92.387397       0.571386       0.403767      -1.088085       0.085312      -0.070914       0.061686       0.126934       0.076856       0.021195      -0.017309      -0.029505      -0.064074      -0.080287      -0.008651       0.088939             18.772880      19.354462       9.967192       4.501452      23.175385      -3.720982      13.788794          -0.022800
          160              N      12.259165       5.523148       9.358863      -0.362146      62.270450 0.74507568E+03  0.19763510E+05                                13.317692                            8.951889      -0.476033       1.833646                    0.997448      31.848166      92.907323       0.572509       0.403330      -1.087851      -0.037103       0.030280       0.117029       0.126448       0.055692      -0.022869       0.019112      -0.021250      -0.187067      -0.078973      -0.008902       0.087875             18.656592      19.864280       9.479628      -4.485817      23.498903       3.708061      12.606594          -0.034794
          161              N      12.289177       3.409860       7.958217      -0.334595      63.498770 0.62215133E+03  0.15890826E+05                                13.400460                            8.240518      -0.615677       1.800674                    0.997309      31.074782      91.095772       0.585884       0.409302      -1.075996      -0.037209      -0.093373       0.030217       0.104958      -0.028984      -0.033355       0.043222       0.035456       0.027738      -0.053047      -0.019179       0.072226             19.547590      21.455731      11.276426      -3.864563      24.381319       4.120652      12.805720           0.007459
          162              N       6.652312      -3.409995       7.958217      -0.334594      63.498520 0.62214909E+03  0.15890752E+05                                13.400421                            8.240500      -0.615672       1.800676                    0.997309      31.074725      91.095532       0.585885       0.409302      -1.075997       0.084699       0.054121      -0.030217       0.104957      -0.033485       0.048726      -0.024623      -0.011508       0.027737      -0.053045      -0.019180       0.072225             19.547521      20.108162      11.018101       4.774433      25.728712      -3.019814      12.805690           0.007455
          163              N      -4.601257       5.891499       7.958217      -0.334618      63.489748 0.62208915E+03  0.15888335E+05                                13.397582                            8.239049      -0.616657       1.800339                    0.997312      31.073148      91.078930       0.586067       0.409197      -1.076100       0.084737       0.054070       0.029158       0.104662      -0.033526      -0.048951       0.024292      -0.011722       0.027648      -0.053405      -0.018786       0.072192             19.542980      20.103497      11.015689      -4.773136      25.722882       3.018759      12.802562           0.007461
          164              N       1.035608      12.711354       7.958217      -0.334617      63.489483 0.62208661E+03  0.15888252E+05                                13.397539                            8.239028      -0.616653       1.800341                    0.997312      31.073092      91.078687       0.586069       0.409197      -1.076100      -0.037153      -0.093400      -0.029158       0.104662      -0.028983       0.033073      -0.043502       0.035681       0.027648      -0.053403      -0.018787       0.072191             19.542906      21.450664      11.273849       3.863277      24.375526      -4.119547      12.802528           0.007457
          165             Cl      10.026678      12.130945       7.499823      -0.508035     137.317129 0.43432639E+04  0.17026951E+06                                18.166149                           18.006975       0.993006       1.961225                    0.999643      77.122740     232.241905       0.558070       0.279960      -1.253019      -0.050936      -0.041285       0.267615       0.275530      -0.037758      -0.021040      -0.031784       0.037530       0.360077      -0.108529      -0.017857       0.126386             18.046381      18.289764       1.460304      -0.278660      18.613107      -0.409523      17.236273          -0.000158
          166             Cl       5.349280       6.471916       7.499823      -0.507279     137.350500 0.43447215E+04  0.17034520E+06                                18.172044                           18.012481       0.991773       1.960918                    0.999647      77.115065     232.250377       0.557856       0.280038      -1.252901       0.030098       0.056763       0.267539       0.275146      -0.041034       0.026948       0.026231      -0.007398       0.360648      -0.107513      -0.018917       0.126430             18.052168      18.067454       1.418772       0.349678      18.847984       0.350850      17.241065          -0.000159
          167             Cl      -2.338758      -2.829586       8.416610      -0.508035     137.316905 0.43432544E+04  0.17026904E+06                                18.166125                           18.006951       0.993008       1.961226                    0.999643      77.122698     232.241679       0.558071       0.279960      -1.253019       0.030960       0.057796      -0.267613       0.275528      -0.042020      -0.027256      -0.026646      -0.006946       0.360076      -0.108527      -0.017858       0.126385             18.046358      18.061685       1.416589      -0.349753      18.841136      -0.350768      17.236252          -0.000159
          168             Cl       2.338640       2.829443       8.416610      -0.507280     137.350220 0.43447094E+04  0.17034460E+06                                18.172013                           18.012450       0.991776       1.960919                    0.999647      77.115023     232.250129       0.557856       0.280037      -1.252901      -0.050082      -0.040246      -0.267538       0.275144      -0.036757       0.020689       0.031404       0.037217       0.360646      -0.107511      -0.018918       0.126429             18.052137      18.295712       1.462526       0.278754      18.619668       0.409470      17.241032          -0.000159
          169             Cl       3.395877      12.849031       6.220142      -0.486307     128.807091 0.46523699E+04  0.18577568E+06                                17.612213                           18.950258       1.061762       1.974476                    0.999627      78.189773     238.580252       0.529913       0.289459      -1.241096       0.048130      -0.039707      -0.030927       0.069640      -0.075716      -0.079904       0.066073       0.029178       0.099716      -0.093728      -0.057711       0.151438             16.408203      16.699449      -1.029680      -2.222893      16.305037       1.837679      16.220123           0.109486
          170             Cl      -4.292179       3.547508       9.696291      -0.486310     128.808506 0.46524384E+04  0.18577910E+06                                17.612334                           18.950388       1.061740       1.974469                    0.999627      78.190269     238.582194       0.529911       0.289459      -1.241096       0.048051      -0.039790       0.030918       0.069628      -0.075732       0.079915      -0.066023       0.028877       0.099694      -0.093711      -0.057696       0.151407             16.408317      16.699853      -1.029636       2.223282      16.304864      -1.837248      16.220234           0.109511
          171              O      10.762136       0.783173       1.547077      -0.579025      33.100745 0.46600219E+03  0.10837650E+05                                 8.171096                            6.655792       0.282470       2.137451                    0.998966      27.219033      70.981840       0.738782       0.356486      -1.137987       0.002610      -0.044575       0.004176       0.044846      -0.027738      -0.047206      -0.044519       0.077066       0.007069      -0.087713       0.017427       0.070286              9.541966       8.244805      -2.240165       4.118065       7.872851      -3.488914      12.508243           0.000014
          172              O       7.382145      17.291465       1.480228      -0.608723      30.557221 0.47928828E+03  0.11181817E+05                                 7.665490                            6.665435       0.549443       2.211824                    0.998938      27.695128      71.426952       0.755264       0.347609      -1.149633       0.037473       0.019635       0.010031       0.043479       0.014467      -0.054780       0.020153       0.034282      -0.083332      -0.069743       0.005875       0.063868              8.789154       7.232604       0.614332       3.384914       7.089297       2.165188      12.045560           0.000247
          173              O       9.796872      14.387509       4.905445      -0.590469      35.126691 0.52739486E+03  0.12636862E+05                                 8.459561                            7.069037       0.341202       2.150199                    0.998083      27.900489      73.585790       0.719427       0.355317      -1.140184       0.024760       0.021408       0.049453       0.059304       0.007679      -0.047786       0.029706      -0.000973      -0.097438      -0.071692       0.023137       0.048555              9.447885       6.313896      -1.936955       0.660682      15.224208       1.526924       6.805550          -0.000168
          174              O      14.265774      -3.246278       6.627603      -0.543854      39.674810 0.54027429E+03  0.13004314E+05                                 9.289298                            7.208118       0.215127       2.128269                    0.996944      27.223201      71.611664       0.705622       0.360629      -1.137663       0.001415      -0.014277      -0.010517       0.017789       0.016860      -0.003592      -0.014698       0.143622       0.089434      -0.090347       0.030524       0.059823             11.202271       9.727970      -3.901949       5.262879      10.014780      -4.665113      13.864065          -0.000841
          175              O       8.179443      -0.783199       1.547077      -0.572506      32.592148 0.45829580E+03  0.10610297E+05                                 8.076898                            6.594318       0.309975       2.148807                    0.999023      27.039155      70.271427       0.743531       0.355816      -1.138929      -0.003631       0.043743       0.005999       0.044301      -0.028101       0.046721       0.044563       0.072400      -0.000468      -0.086803       0.018546       0.068257              9.405958       8.121430      -2.207243      -4.019328       7.811753       3.428777      12.284692           0.000021
          176              O       7.993898       1.311498       1.480228      -0.610652      30.822391 0.48415442E+03  0.11326257E+05                                 7.717416                            6.705524       0.538586       2.207086                    0.998884      27.778750      71.789247       0.751780       0.348267      -1.148851      -0.038148      -0.022036       0.008620       0.044891       0.013429       0.053656      -0.021321       0.038373      -0.078956      -0.068322       0.004151       0.064171              8.844301       7.280278       0.602122      -3.413032       7.129650      -2.176964      12.122975           0.000227
          177              O       5.579122       4.215395       4.905445      -0.594085      35.811342 0.53777060E+03  0.12959257E+05                                 8.599494                            7.158526       0.307311       2.136264                    0.998021      28.122850      74.588470       0.711282       0.357340      -1.137612      -0.030319      -0.023356       0.049043       0.062209       0.005627       0.048703      -0.028909      -0.003895      -0.089613      -0.070297       0.020789       0.049507              9.656366       6.394885      -2.043129      -0.672430      15.662881      -1.531937       6.911331           0.000084
          178              O       4.675733       3.246165       6.627603      -0.543092      40.016488 0.54393529E+03  0.13119020E+05                                 9.357240                            7.241761       0.201767       2.123453                    0.996861      27.275735      71.902536       0.702392       0.361553      -1.136548      -0.002357       0.015357      -0.011869       0.019551       0.015980       0.004327       0.015827       0.143352       0.091031      -0.090537       0.030957       0.059580             11.319511       9.802407      -3.971606      -5.323521      10.148202       4.761807      14.007923          -0.000819
          179              O       8.944595      -1.415809      14.369356      -0.579025      33.100729 0.46600191E+03  0.10837641E+05                                 8.171092                            6.655789       0.282472       2.137451                    0.998966      27.219022      70.981794       0.738782       0.356486      -1.137987       0.044269       0.005827      -0.004176       0.044846      -0.040020      -0.034837      -0.054742      -0.051092       0.007068      -0.087713       0.017427       0.070286              9.541963       8.714319      -2.150177      -4.201718       7.403332       3.387702      12.508238           0.000013
          180              O      -7.904828      -1.203736      14.436205      -0.608723      30.557200 0.47928785E+03  0.11181804E+05                                 7.665485                            6.665430       0.549443       2.211824                    0.998938      27.695125      71.426921       0.755265       0.347609      -1.149633      -0.012230      -0.040500      -0.010031       0.043479       0.007104       0.030105      -0.050007      -0.042551      -0.083332      -0.069743       0.005875       0.063868              8.789148       6.867222       0.544304       1.489312       7.454669       3.731973      12.045553           0.000247
          181              O      -4.598241      -3.028660      11.010988      -0.590469      35.126661 0.52739419E+03  0.12636841E+05                                 8.459555                            7.069032       0.341201       2.150200                    0.998083      27.900475      73.585736       0.719428       0.355317      -1.140184      -0.016364      -0.028348      -0.049453       0.059304       0.007315       0.038169      -0.041340      -0.004775      -0.097438      -0.071691       0.023137       0.048555              9.447879      15.624656      -0.152406       1.375263       5.913435       0.936296       6.805545          -0.000167
          182              O      13.561532      -4.098317       9.288830      -0.543854      39.674819 0.54027430E+03  0.13004315E+05                                 9.289299                            7.208118       0.215128       2.128269                    0.996944      27.223201      71.611662       0.705622       0.360629      -1.137663       0.014288       0.001298       0.010517       0.017789      -0.010886      -0.013759      -0.006295      -0.145911       0.089434      -0.090347       0.030524       0.059823             11.202275      11.447357      -3.572409      -5.572397       8.295402       4.290647      13.864066          -0.000841
          183              O       9.996803       1.415566      14.369356      -0.572506      32.592126 0.45829549E+03  0.10610288E+05                                 8.076892                            6.594314       0.309974       2.148807                    0.999023      27.039156      70.271411       0.743532       0.355816      -1.138930      -0.043645      -0.004668      -0.005999       0.044302      -0.039494       0.034972       0.054274      -0.046490      -0.000468      -0.086803       0.018546       0.068257              9.405950       8.638843      -2.108069       4.124072       7.294328      -3.302043      12.284679           0.000022
          184              O       7.904626       1.203491      14.436205      -0.610652      30.822412 0.48415474E+03  0.11326267E+05                                 7.717421                            6.705528       0.538586       2.207086                    0.998884      27.778752      71.789267       0.751780       0.348268      -1.148850       0.014461       0.041614      -0.008620       0.044891       0.005384      -0.031040       0.048683      -0.045585      -0.078956      -0.068322       0.004151       0.064171              8.844308       6.912357       0.531605      -1.495584       7.497580      -3.761812      12.122987           0.000226
          185              O       4.598087       3.028473      11.010988      -0.594084      35.811339 0.53777079E+03  0.12959262E+05                                 8.599495                            7.158528       0.307313       2.136265                    0.998021      28.122838      74.588438       0.711281       0.357340      -1.137612       0.017231       0.034174      -0.049043       0.062209       0.005948      -0.037560       0.042391      -0.000542      -0.089614      -0.070297       0.020789       0.049507              9.656366      16.089920      -0.184931      -1.377971       5.967847      -0.948780       6.911332           0.000082
          186              O       5.379938       4.098159       9.288830      -0.543092      40.016499 0.54393527E+03  0.13119020E+05                                 9.357241                            7.241760       0.201767       2.123453                    0.996861      27.275741      71.902555       0.702392       0.361553      -1.136548      -0.015526      -0.000576       0.011869       0.019551      -0.011655       0.014729       0.007229      -0.145010       0.091030      -0.090537       0.030958       0.059580             11.319514      11.604444      -3.626223       5.678779       8.346171      -4.332000      14.007928          -0.000819
          187              O      -3.074216       8.518186      14.369356      -0.575292      32.642779 0.45918479E+03  0.10635994E+05                                 8.084668                            6.600165       0.305067       2.147139                    0.998996      27.065071      70.354900       0.743297       0.355757      -1.138980      -0.003091       0.041693      -0.005168       0.042126      -0.027117      -0.047394      -0.043452       0.073663       0.001835      -0.085871       0.016550       0.069320              9.415912       8.129756      -2.209607       4.024832       7.818743      -3.432593      12.299238           0.000022
          188              O       0.305775      -7.990106      14.436205      -0.611223      30.853209 0.48473918E+03  0.11343525E+05                                 7.723076                            6.709887       0.536523       2.206332                    0.998911      27.791068      71.835883       0.751472       0.348300      -1.148807      -0.038370      -0.021910      -0.008407       0.044977       0.013299      -0.053747       0.021008       0.037539      -0.081843      -0.068637       0.004586       0.064052              8.851650       7.286119       0.602327       3.417218       7.134325       2.178321      12.134505           0.000225
          189              O      -2.108952      -5.086150      11.010988      -0.594927      35.820408 0.53793777E+03  0.12964191E+05                                 8.600765                            7.159472       0.305211       2.135660                    0.997978      28.126714      74.599399       0.711265       0.357323      -1.137634      -0.030087      -0.023007      -0.048185       0.061289       0.005557      -0.048850       0.028960      -0.003219      -0.089705      -0.070382       0.020569       0.049813              9.657856       6.395775      -2.043350       0.672734      15.665122       1.532452       6.912670           0.000087
          190              O      -6.577854      12.547637       9.288830      -0.544250      40.072932 0.54483213E+03  0.13146387E+05                                 9.367048                            7.248444       0.200483       2.122824                    0.996888      27.294550      71.973611       0.701947       0.361625      -1.136464      -0.002606       0.014849       0.011679       0.019071       0.016367      -0.004597      -0.015419       0.143715       0.090979      -0.090678       0.030736       0.059941             11.333082       9.813336      -3.978178       5.330636      10.162138      -4.769626      14.023773          -0.000819
          191              O      -0.491523      10.084558      14.369356      -0.576233      33.047871 0.46507713E+03  0.10810765E+05                                 8.162862                            6.649632       0.287332       2.139104                    0.998992      27.192573      70.895239       0.739049       0.356534      -1.137949       0.003154      -0.046616      -0.005016       0.046991      -0.028713       0.046524       0.045616       0.075797       0.004785      -0.088601       0.019394       0.069208              9.531345       8.235877      -2.237669      -4.112084       7.865555       3.484852      12.492602           0.000013
          192              O      -0.305978       7.989861      14.436205      -0.608153      30.527812 0.47873358E+03  0.11165492E+05                                 7.660105                            6.661319       0.551533       2.212587                    0.998913      27.683058      71.381859       0.755552       0.347582      -1.149670       0.037253       0.019760      -0.010244       0.043396       0.014599       0.054690      -0.020465       0.035113      -0.080449      -0.069408       0.005422       0.063985              8.782130       7.227059       0.614065      -3.380943       7.084789      -2.163773      12.034541           0.000248
          193              O       2.108798       5.085964      11.010988      -0.589625      35.113224 0.52715556E+03  0.12629688E+05                                 8.457179                            7.067310       0.343114       2.150739                    0.998121      27.895861      73.569264       0.719534       0.355305      -1.140194       0.024991       0.021757      -0.050310       0.060241       0.007751       0.047637      -0.029659      -0.001646      -0.097348      -0.071601       0.023372       0.048229              9.444971       6.312221      -1.936295      -0.660299      15.219256      -1.526240       6.803438          -0.000172
          194              O       3.012187       6.055194       9.288830      -0.542700      39.620213 0.53940560E+03  0.12977899E+05                                 9.279837                            7.201695       0.216377       2.128887                    0.996917      27.204772      71.542885       0.706044       0.360566      -1.137737       0.001166      -0.014788       0.010709       0.018296       0.016470       0.003319       0.015112       0.143262       0.089489      -0.090203       0.030731       0.059472             11.189189       9.717434      -3.895617      -5.256017      10.001315       4.657572      13.848818          -0.000841
          195              O      -1.256675      10.717168       1.547077      -0.575292      32.642821 0.45918547E+03  0.10636014E+05                                 8.084679                            6.600173       0.305067       2.147139                    0.998996      27.065072      70.354932       0.743296       0.355757      -1.138980      -0.041530      -0.004813       0.005169       0.042126      -0.038814      -0.033754      -0.054726      -0.048390       0.001835      -0.085871       0.016550       0.069320              9.415926       8.646765      -2.110522      -4.128863       7.301755       3.306746      12.299257           0.000021
          196              O      15.592748      10.505095       1.480228      -0.611223      30.853223 0.48473944E+03  0.11343533E+05                                 7.723079                            6.709889       0.536523       2.206331                    0.998911      27.791071      71.835897       0.751471       0.348300      -1.148807       0.014296       0.041808       0.008407       0.044977       0.005416       0.030750      -0.048831      -0.044713      -0.081844      -0.068637       0.004586       0.064052              8.851654       6.916997       0.531581       1.496131       7.503454       3.766177      12.134513           0.000226
          197              O      12.286161      12.330019       4.905445      -0.594928      35.820418 0.53793787E+03  0.12964193E+05                                 8.600765                            7.159471       0.305211       2.135660                    0.997978      28.126728      74.599426       0.711266       0.357323      -1.137634       0.016932       0.033880       0.048184       0.061288       0.005759       0.037638      -0.042525      -0.001119      -0.089705      -0.070382       0.020569       0.049813              9.657856      16.092201      -0.184886       1.378424       5.968699       0.949174       6.912669           0.000090
          198              O      -5.873612      13.399676       6.627603      -0.544250      40.072932 0.54483222E+03  0.13146390E+05                                 9.367049                            7.248446       0.200483       2.122824                    0.996888      27.294547      71.973607       0.701947       0.361625      -1.136464      -0.015074      -0.000236      -0.011679       0.019070      -0.011362      -0.014278      -0.007418      -0.145634       0.090979      -0.090678       0.030736       0.059941             11.333084      11.620702      -3.631770      -5.687794       8.354776       4.337514      14.023774          -0.000819
          199              O      -2.308883       7.885793       1.547077      -0.576233      33.047892 0.46507752E+03  0.10810777E+05                                 8.162867                            6.649636       0.287331       2.139104                    0.998992      27.192578      70.895274       0.739048       0.356535      -1.137949       0.046377       0.005678       0.005016       0.046992      -0.040691       0.036043       0.054280      -0.049193       0.004785      -0.088602       0.019394       0.069208              9.531351       8.706055      -2.147555       4.196612       7.395388      -3.382593      12.492610           0.000014
          200              O      -0.216706       8.097868       1.480228      -0.608153      30.527845 0.47873415E+03  0.11165510E+05                                 7.660113                            6.661326       0.551533       2.212587                    0.998913      27.683059      71.381891       0.755551       0.347583      -1.149670      -0.012394      -0.040307       0.010245       0.043396       0.007073      -0.030394       0.049860      -0.043421      -0.080448      -0.069408       0.005422       0.063986              8.782141       6.862788       0.544247      -1.488669       7.449077      -3.727816      12.034557           0.000248
          201              O       3.089833       6.272886       4.905445      -0.589625      35.113283 0.52715685E+03  0.12629727E+05                                 8.457191                            7.067321       0.343112       2.150739                    0.998121      27.895874      73.569331       0.719533       0.355305      -1.140194      -0.016664      -0.028640       0.050310       0.060241       0.007506      -0.038096       0.041203      -0.004202      -0.097348      -0.071601       0.023372       0.048229              9.444985      15.619607      -0.152403      -1.374660       5.911901      -0.935794       6.803446          -0.000173
          202              O       2.307982       5.203200       6.627603      -0.542699      39.620212 0.53940540E+03  0.12977893E+05                                 9.279837                            7.201694       0.216376       2.128887                    0.996917      27.204772      71.542887       0.706044       0.360566      -1.137737       0.014743       0.001638      -0.010709       0.018296      -0.011183       0.014217       0.006105      -0.145289       0.089489      -0.090203       0.030731       0.059473             11.189190      11.431646      -3.567063       5.563698       8.287100      -4.285323      13.848823          -0.000841

******************************************************
Auxiliary information for the entire system
The total spin magnetic moment of the unit cell is   7.876480
The total net atomic charge of the unit cell is   0.000006
Accuracy of reproducing the electrostatic potential in the unit cell:
  The inner radius (bohr) =    5.0000
  The outer radius (bohr) =   12.0000
  Valid grid points have density less than (e/(bohr^3)) =    0.0001
  The number of valid grid points were=       778346
  The rms potential error without charges in kcal/mol is=     11.86923
  The rms potential error with partial charges in kcal/mol is=      3.08460
  The RRMSE value at monopole order=      0.25988
  The rms potential error with partial charges and cloud penetration in kcal/mol is=      3.08669
  The RRMSE value at monopole order with cloud penetration is=      0.26006
  The rms potential error with partial charges and atomic dipoles in kcal/mol is=      0.64642
  The RRMSE value at dipole order=      0.05446
  The rms potential error with partial charges, atomic dipoles and cloud penetration in kcal/mol is=      0.64494
  The RRMSE value at dipole order with cloud penetration=      0.05434

******************************************************
The electron densities and ab initio electrostatic potential were computed in VASP using the PBE functional and
projector augmented wave method. See the main text of the journal article for a description of computational details.
The atomic charges, dipoles, and quadrupoles were computed with the DDEC6 method as described in
(a) T. A. Manz and N. Gabaldon Limas, RSC Adv. 6 (2016) 47771-47801 DOI: 10.1039/c6ra04656h
(b) N. Gabaldon Limas and T. A. Manz, RSC Adv. 8 (2018) 2678-2707 DOI: 10.1039/c7ra11829e.
For each atom in the material, the electron cloud parameters were fit to the spherically averaged atom-in-material
electron density using radial positions for which this density was between 10^-4 and 10^-2 electrons per cubic bohr.
The polarizabilities, dispersion coefficients, and quantum Drude oscillator (QDO) parameters were fit using the MCLF method.
The magnetic structure of the system was optimized in VASP from the default ferromagnetic initial guess using spin polarization.
The atomic spin moments (ASMs) were computed on this optimized magnetic structure using the DDEC6 partition as inputs
to the method of T. A. Manz and D. S. Sholl, J. Chem. Theory Comput. 7 (2011) 4146-4164 DOI: 10.1021/ct200539n.
The RMSE and RRMSE were computed using a uniform grid with Ewald summation.
