# Supplementary material for: A collection of forcefield precursors for metal–organic frameworks
Source: RSC Adv. 2019 Nov 13;9(63):36492–507. doi: 10.1039/c9ra07327b (PMC9075174; doi:10.1039/c9ra07327b)
Supplement: RA-009-C9RA07327B-s4827 [file RA-009-C9RA07327B-s4827.xyz]

  736
jmolscript: load "" {1 1 1} spacegroup "x,y,z" unitcell [{     17.813000     0.000000     0.000000 }, {      8.906433    28.533162     0.000000 }, {      8.906483    -0.000013    28.533147 }]
Mn    12.740325    26.110121    10.205165     0.936514
Mn    16.288140    25.103755    13.391462     0.955805
Mn     8.881908     0.148650    16.372034     0.928913
Mn    21.646850    16.689615     4.061408     0.937565
Mn     7.381665    17.695981     0.875112     0.955622
Mn    17.788369    14.117911    26.427686     0.928344
Mn    17.193592    18.327986    11.843539     0.937463
Mn    20.741415    15.141688    10.837175     0.956106
Mn    22.241631    12.161112    14.415231     0.929702
Mn    26.100083    24.471751     2.423035     0.939233
Mn    11.834890    27.658048     3.429399     0.955400
Mn    13.335146     2.105449    28.384489     0.927941
Mn    22.885591     2.423028    18.327982     0.936515
Mn    19.337776     3.429394    15.141685     0.955805
Mn    26.744008    28.384499    12.161113     0.928966
Mn    13.979066    11.843534    24.471739     0.937547
Mn    28.244251    10.837168    27.658035     0.955619
Mn    17.837547    14.415238     2.105461     0.928350
Mn    18.432324    10.205163    16.689608     0.937465
Mn    14.884501    13.391461    17.695972     0.956119
Mn    13.384285    16.372037    14.117916     0.929741
Mn     9.525833     4.061398    26.110112     0.939221
Mn    23.791026     0.875101    25.103748     0.955401
Mn    22.290770    26.427700     0.148658     0.927980
H     14.911205    21.505439    11.513125     0.109721
H     13.931495    19.762063    10.380359     0.111847
H     12.187602    20.175795     8.939435     0.097650
H     11.389575    22.324342     8.656957     0.129873
H      5.281545     0.530711    13.079595     0.184525
H     15.484767    28.236411    13.387753     0.178577
H      6.519549     0.624871    12.123734     0.189185
H     15.333398     9.612815    16.409413     0.088437
H     13.801484     7.949332    16.201121     0.122565
H     16.722822     5.324280    16.766077     0.124501
H     18.185265     7.061950    16.837410     0.093644
H     13.858492     5.358521    15.111155     0.118938
H     14.647610     4.434046    16.104108     0.114959
H     20.627380    28.053799    13.239380     0.115740
H     21.763851    27.834094    11.210673     0.117032
H     20.834017    26.396024     9.589991     0.100491
H     18.885277    25.360270     9.918122     0.127111
H     14.893379    25.451572    17.604952     0.190752
H     15.313762    26.960977    17.659165     0.181033
H     13.974226    26.547246    16.960103     0.183938
H     28.322600    28.165081     7.141847     0.108821
H     18.058814     0.881672     5.755136     0.110060
H     16.231197     2.025851     6.671050     0.103393
H     15.821497     1.925984     8.899489     0.125473
H     11.957801    24.889471    13.213700     0.183555
H     28.703801    25.109176    14.340760     0.187557
H     29.972084    26.027944    14.272280     0.184698
H     10.452653     1.983046    18.440973     0.086490
H     11.897283     3.777782    18.609318     0.126724
H     12.180512     3.749251    14.666038     0.124454
H     10.682443     2.020141    14.580438     0.097009
H     13.447011     5.287187    17.739057     0.110772
H     12.593767     6.031903    16.657651     0.114140
H     23.817711    21.294298     2.753449     0.110166
H     22.837991    23.037673     3.886215     0.113106
H     21.094098    22.623942     5.327139     0.097346
H     20.296081    20.475394     5.609617     0.129012
H      5.281522    13.735864     1.186979     0.185317
H      6.578306    14.563325     0.878821     0.178679
H      6.519525    13.641704     2.142839     0.189935
H     24.239904     4.653747    26.390308     0.088537
H     22.707982     6.317230    26.598600     0.122898
H     25.629308     8.942281    26.033643     0.125819
H     27.091759     7.204612    25.962310     0.093513
H     22.764977     8.908041    27.688566     0.120165
H     23.554091     9.832515    26.695612     0.114912
H     11.720919    14.745938     1.027193     0.115226
H     12.857386    14.965642     3.055900     0.118572
H     11.927543    16.403713     4.676583     0.099572
H      9.978799    17.439467     4.348452     0.128628
H     14.893394    17.348151    25.194769     0.191173
H     15.313784    15.838747    25.140556     0.180006
H     13.974245    16.252477    25.839618     0.185122
H     19.416131    14.634656     7.124727     0.108605
H     18.058783    13.384902     8.511438     0.110772
H     16.231172    12.240723     7.595524     0.102356
H     15.821474    12.340590     5.367085     0.126310
H     20.864324    17.910265     1.052873     0.183934
H     28.703810    17.690547    28.458961     0.187132
H     21.065614    16.771793    -0.005707     0.184983
H     19.359125    12.283515    24.358748     0.086782
H     20.803764    10.488779    24.190402     0.126485
H     21.086988    10.517311    28.133683     0.124027
H     19.588911    12.246420    28.219282     0.096459
H     22.353498     8.979375    25.060663     0.110976
H     21.500256     8.234659    26.142069     0.113848
H     19.364468    17.020028     7.238859     0.109888
H     18.384751    18.152795     5.495484     0.111312
H     16.640855    19.593720     5.909215     0.097851
H     15.842831    19.876197     8.057761     0.130526
H     18.641259    15.453554    14.797290     0.185305
H     19.938047    15.145396    13.969829     0.179554
H     19.879261    16.409415    14.891449     0.189156
H     28.693138    12.123730    23.879391     0.089194
H     27.161220    12.332022    22.215908     0.121914
H     12.269555    11.767067    19.590859     0.124475
H     13.732002    11.695733    21.328527     0.092953
H     27.218221    13.421990    19.625099     0.119694
H     10.194340    12.429037    18.700625     0.114352
H     25.080660    15.293769    13.787217     0.115241
H     26.217125    17.322476    13.567511     0.117963
H     25.287283    18.943161    12.129441     0.100993
H     23.338542    18.615030    11.093688     0.128848
H     19.346667    10.928196    11.184994     0.190871
H     19.767053    10.873982    12.694397     0.180370
H     18.427514    11.573045    12.280666     0.184779
H     14.962861    21.391305    13.898496     0.109241
H     13.605507    22.778016    15.148248     0.109723
H     29.590895    21.862101    16.292427     0.103231
H     11.368201    19.633661    16.192561     0.126680
H     16.411075    15.319450    10.622891     0.182764
H     15.344078    14.192390    10.842596     0.184627
H     16.612363    14.260869    11.761363     0.184237
H     23.812385    10.092172    16.249627     0.087200
H     25.257019     9.923826    18.044362     0.125979
H     25.540236    13.867109    18.015829     0.122985
H     24.042164    13.952709    16.286720     0.095404
H     26.806747    10.794086    19.553766     0.111337
H     25.953501    11.875493    20.298481     0.114335
H     10.457948    25.779709     7.027714     0.109349
H     27.291234    24.646941     8.771089     0.111904
H     25.547345    23.206017     8.357359     0.097264
H     24.749325    22.923540     6.208813     0.129914
H     18.641224    27.346170    28.002430     0.185035
H     11.031526    27.654340     0.296745     0.179660
H     19.879229    26.390309    27.908271     0.189836
H     19.786664     2.142832    18.920330     0.087558
H     18.254746     1.934539    20.583812     0.123483
H     21.176075     2.499494    23.208862     0.124606
H     22.638523     2.570828    21.471193     0.093569
H     18.311748     0.844571    23.174622     0.120370
H     19.100861     1.837525    24.099096     0.114301
H     16.174139    27.505968     0.479357     0.115053
H     17.310613    25.477260     0.699062     0.117500
H     16.380778    23.856576     2.137133     0.100491
H     14.432034    24.184707     3.172886     0.128967
H     19.346690     3.338379     3.081580     0.190339
H      1.954077     3.392592     1.572176     0.180687
H     18.427541     2.693530     1.985907     0.183576
H     23.869370    21.408431     0.368078     0.109951
H     31.418506    20.021707    27.651473     0.109695
H     29.590891    20.937622    26.507294     0.102380
H     29.181186    23.166062    26.607160     0.125295
H     25.317550    27.480287     3.643683     0.183954
H     15.344116     0.074185     3.423978     0.188290
H     16.612402     0.005705     2.505210     0.184426
H     14.905893     4.174390    26.550093     0.087624
H     16.350528     4.342736    24.755358     0.126409
H     16.633764     0.399453    24.783891     0.123360
H     15.135690     0.313853    26.513000     0.095193
H     17.900262     3.472475    23.245955     0.111260
H     17.047022     2.391069    22.501240     0.113180
H     20.714711     7.027710    17.020022     0.109721
H     21.694421     8.771086    18.152788     0.111847
H     23.438314     8.357354    19.593712     0.097650
H     24.236341     6.208807    19.876190     0.129872
H     30.344371    28.002438    15.453552     0.184525
H     20.141149     0.296738    15.145394     0.178577
H     29.106367    27.908278    16.409413     0.189185
H     20.292518    18.920334    12.123734     0.088437
H     21.824432    20.583817    12.332026     0.122565
H     18.903094    23.208869    11.767070     0.124501
H     17.440651    21.471199    11.695737     0.093644
H     21.767424    23.174628    13.421992     0.118938
H     20.978306    24.099103    12.429039     0.114959
H     14.998536     0.479350    15.293767     0.115740
H     13.862065     0.699055    17.322474     0.117032
H     14.791899     2.137125    18.943156     0.100491
H     16.740639     3.172879    18.615025     0.127111
H     20.732537     3.081577    10.928195     0.190751
H     20.312154     1.572172    10.873982     0.181033
H     21.651690     1.985903    11.573044     0.183938
H      7.303316     0.368068    21.391300     0.108821
H     17.567102    27.651477    22.778011     0.110060
H     19.394719    26.507298    21.862097     0.103393
H     19.804419    26.607165    19.633658     0.125473
H     23.668115     3.643678    15.319447     0.183556
H      6.922115     3.423973    14.192387     0.187557
H      5.653832     2.505205    14.260867     0.184698
H     25.173263    26.550103    10.092174     0.086490
H     23.728633    24.755367     9.923829     0.126724
H     23.445404    24.783898    13.867109     0.124454
H     24.943473    26.513008    13.952709     0.097009
H     22.178905    23.245962    10.794090     0.110771
H     23.032149    22.501246    11.875496     0.114140
H     11.808205     7.238851    25.779698     0.110166
H     12.787925     5.495476    24.646932     0.113106
H     14.531818     5.909207    23.206008     0.097346
H     15.329835     8.057755    22.923530     0.129011
H     30.344394    14.797285    27.346168     0.185317
H     29.047610    13.969824    27.654326     0.178679
H     29.106391    14.891445    26.390308     0.189934
H     11.386012    23.879402     2.142839     0.088537
H     12.917934    22.215919     1.934547     0.122898
H      9.996608    19.590868     2.499504     0.125819
H      8.534157    21.328537     2.570837     0.093513
H     12.860939    19.625108     0.844581     0.120165
H     12.071825    18.700634     1.837535     0.114912
H     23.904997    13.787211    27.505954     0.115226
H     22.768530    13.567507    25.477247     0.118572
H     23.698373    12.129436    23.856564     0.099572
H     25.647117    11.093682    24.184695     0.128628
H     20.732522    11.184998     3.338378     0.191173
H     20.312132    12.694402     3.392591     0.180006
H     21.651671    12.280672     2.693529     0.185122
H     16.209785    13.898493    21.408420     0.108605
H     17.567133    15.148247    20.021709     0.110772
H     19.394744    16.292426    20.937623     0.102356
H     19.804442    16.192559    23.166062     0.126310
H     14.761592    10.622884    27.480274     0.183934
H      6.922106    10.842602     0.074186     0.187132
H      5.653819    11.761369     0.005707     0.184983
H     16.266791    16.249634     4.174399     0.086782
H     14.822152    18.044370     4.342745     0.126485
H     14.538928    18.015838     0.399464     0.124027
H     16.037005    16.286729     0.313865     0.096459
H     13.272418    19.553774     3.472484     0.110976
H     14.125660    20.298490     2.391078     0.113848
H     16.261448    11.513121    21.294288     0.109888
H     17.241165    10.380354    23.037663     0.111312
H     18.985061     8.939429    22.623932     0.097851
H     19.783085     8.656952    20.475386     0.130526
H     16.984657    13.079595    13.735857     0.185305
H     15.687869    13.387753    14.563318     0.179554
H     15.746655    12.123734    13.641698     0.189156
H      6.932778    16.409419     4.653756     0.089194
H      8.464696    16.201127     6.317239     0.121914
H     23.356361    16.766082     8.942288     0.124476
H     21.893914    16.837416     7.204620     0.092953
H      8.407695    15.111159     8.908048     0.119694
H     25.431576    16.104112     9.832522     0.114352
H     10.545256    13.239380    14.745930     0.115241
H      9.408791    11.210673    14.965636     0.117963
H     10.338633     9.589988    16.403706     0.100993
H     12.287374     9.918119    17.439459     0.128848
H     16.279249    17.604953    17.348153     0.190871
H     15.858863    17.659167    15.838750     0.180370
H     17.198402    16.960104    16.252481     0.184779
H     20.663055     7.141844    14.634651     0.109241
H     22.020409     5.755133    13.384899     0.109723
H      6.035021     6.671048    12.240720     0.103231
H     24.257715     8.899488    12.340586     0.126679
H     19.214841    13.213699    17.910256     0.182764
H     20.281838    14.340759    17.690551     0.184627
H     19.013553    14.272280    16.771784     0.184237
H     11.813531    18.440977    12.283520     0.087200
H     10.368897    18.609323    10.488785     0.125979
H     10.085680    14.666040    10.517318     0.122985
H     11.583752    14.580440    12.246427     0.095404
H      8.819169    17.739063     8.979381     0.111337
H      9.672415    16.657656     8.234666     0.114335
H     25.167968     2.753440    21.505433     0.109349
H      8.334682     3.886208    19.762058     0.111904
H     10.078571     5.327132    20.175788     0.097264
H     10.876591     5.609609    22.324334     0.129914
H     16.984692     1.186979     0.530717     0.185035
H     24.594390     0.878809    28.236402     0.179660
H     15.746687     2.142840     0.624876     0.189836
H     15.839252    26.390317     9.612817     0.087558
H     17.371170    26.598610     7.949335     0.123483
H     14.449841    26.033655     5.324285     0.124607
H     12.987393    25.962321     7.061954     0.093569
H     17.314168    27.688578     5.358525     0.120370
H     16.525055    26.695624     4.434051     0.114301
H     19.451777     1.027181    28.053790     0.115053
H     18.315303     3.055889    27.834085     0.117500
H     19.245138     4.676573    26.396014     0.100491
H     21.193882     4.348442    25.360261     0.128967
H     16.279226    25.194770    25.451567     0.190339
H     33.671839    25.140557    26.960971     0.180688
H     17.198375    25.839619    26.547240     0.183576
H     11.756546     7.124718    28.165069     0.109951
H      4.207410     8.511442     0.881674     0.109695
H      6.035025     7.595527     2.025853     0.102380
H      6.444730     5.367087     1.925987     0.125295
H     10.308366     1.052862    24.889464     0.183954
H     20.281800    28.458964    25.109169     0.188290
H     10.107081    -0.005718    26.027937     0.184426
H     20.720023    24.358759     1.983054     0.087624
H     19.275388    24.190413     3.777789     0.126409
H     18.992152    28.133696     3.749256     0.123360
H     20.490226    28.219296     2.020147     0.095193
H     17.725654    25.060674     5.287192     0.111260
H     18.578894    26.142080     6.031907     0.113180
C     12.641826    23.228843     9.920975     0.323792
C     13.715950    22.986310    10.808356    -0.161143
C     14.191560    21.670932    10.948169    -0.083876
C     13.616203    20.629471    10.266226    -0.120499
C     12.575923    20.877710     9.413085    -0.077191
C     12.094969    22.173116     9.241886    -0.235796
C     14.364340    24.022064    11.598724     0.450282
C     14.383926    27.440336    11.889762     0.541541
C      6.011880     0.039941    12.691544    -0.588848
C     15.627315     8.733993    16.449359     0.092019
C     14.699260     7.735333    16.318107    -0.220376
C     15.094711     6.422807    16.358053     0.187657
C     16.416436     6.191689    16.634825    -0.213104
C     17.282146     7.253122    16.714718     0.113274
C     14.163094     5.270068    16.027069    -0.229549
C     18.561078    25.982292    11.829843     0.323611
C     19.054495    26.863966    12.802823    -0.165172
C     20.271122    27.511669    12.571705    -0.093542
C     20.965830    27.380417    11.367606    -0.144473
C     20.390473    26.518716    10.397479    -0.067104
C     19.245098    25.882426    10.600064    -0.230122
C     18.391850    27.123617    14.066841     0.458251
C     15.621930    26.127809    15.804510     0.536545
C     14.882690    26.287594    17.128448    -0.572354
C     17.396168     0.741858     9.450178     0.316231
C     18.489889     0.025676     8.865249    -0.173027
C     18.700083     0.099863     7.507071    -0.086421
C     17.886027     0.841725     6.668196    -0.140422
C     16.794089     1.529374     7.218886    -0.070581
C     16.557175     1.472307     8.554237    -0.236577
C     28.265598    27.711403     9.672737     0.457951
C     28.584451    26.501595    12.868449     0.534807
C     29.323692    25.545734    13.755830    -0.578882
C     10.816038     2.331151    17.659165     0.102792
C     11.690653     3.429678    17.770444    -0.217132
C     12.225043     3.966102    16.663358     0.178503
C     11.838503     3.406852    15.459259    -0.212588
C     10.954980     2.339712    15.413606     0.091947
C     13.133503     5.241534    16.820290    -0.224318
C     21.548338    19.570894     4.345598     0.320759
C     22.622461    19.813426     3.458217    -0.160723
C     23.098066    21.128805     3.318405    -0.083277
C     22.522703    22.170265     4.000347    -0.124390
C     21.482424    21.922026     4.853488    -0.076168
C     21.001476    20.626621     5.024687    -0.233001
C     23.270858    18.777673     2.667849     0.449892
C     23.290460    15.359400     2.376811     0.541979
C      6.011853    14.226634     1.575030    -0.589803
C     24.533816     5.532568    26.350361     0.089456
C     23.605756     6.531229    26.481614    -0.219930
C     24.001202     7.843754    26.441667     0.189578
C     25.322926     8.074873    26.164896    -0.214093
C     26.188641     7.013439    26.085003     0.111940
C     23.069579     8.996494    26.772652    -0.233351
C      9.654605    16.817445     2.436731     0.321558
C     10.148028    15.935770     1.463750    -0.163863
C     11.364657    15.288067     1.694869    -0.093071
C     12.059363    15.419319     2.898968    -0.146620
C     11.484001    16.281020     3.869095    -0.065722
C     10.338623    16.917310     3.666509    -0.231431
C      9.485386    15.676119     0.199732     0.457322
C     15.621946    16.671914    26.995210     0.535501
C     14.882707    16.512129    25.671272    -0.572510
C     17.396141    13.524717     4.816395     0.316548
C     18.489857    14.240899     5.401325    -0.171162
C     18.700050    14.166712     6.759503    -0.087196
C     17.885997    13.424849     7.598377    -0.141032
C     16.794062    12.737200     7.047687    -0.068778
C     16.557150    12.794267     5.712336    -0.238015
C     19.359130    15.088334     4.593837     0.454891
C     19.677982    16.298141     1.398124     0.536629
C     20.417220    17.254003     0.510743    -0.579797
C     19.722511    11.935410    25.140556     0.100549
C     20.597132    10.836884    25.029277    -0.215803
C     21.131522    10.300460    26.136363     0.176273
C     20.744978    10.859709    27.340461    -0.209567
C     19.861451    11.926849    27.386114     0.090074
C     22.039988     9.025027    25.979430    -0.223087
C     17.095087    18.612177     8.962261     0.321690
C     18.169213    17.724796     8.719730    -0.161560
C     18.644821    17.584984     7.404352    -0.084124
C     18.069461    18.266927     6.362892    -0.119886
C     17.029179    19.120069     6.611130    -0.078023
C     16.548227    19.291267     7.906535    -0.234523
C     18.817608    16.934427     9.755483     0.450483
C     18.837201    16.643387    13.173754     0.541890
C     19.371592    15.841605    14.306520    -0.590015
C     11.174053    12.083784    23.000570     0.088721
C     28.058996    12.215037    22.001910    -0.219151
C     10.641445    12.175091    20.689385     0.189667
C     11.963171    11.898319    20.458266    -0.213451
C     12.828882    11.818426    21.519699     0.113063
C     27.522825    12.506076    19.536646    -0.230258
C     23.014350    16.703308    11.715710     0.322515
C     23.507772    15.730326    12.597384    -0.162166
C     24.724399    15.961445    13.245087    -0.094412
C     25.419103    17.165544    13.113834    -0.145337
C     24.843741    18.135672    12.252133    -0.066325
C     23.698366    17.933087    11.615844    -0.233850
C     22.845131    14.466307    12.857036     0.456845
C     20.075214    12.728638    11.861229     0.534088
C     19.335978    11.404699    12.021015    -0.571968
C     12.942872    19.082972    15.008435     0.317556
C     14.036589    19.667902    14.292253    -0.173508
C     14.246779    21.026081    14.366440    -0.087354
C     13.432723    21.864955    15.108301    -0.138752
C     12.340787    21.314265    15.795950    -0.071779
C     12.103877    19.978913    15.738884    -0.237138
C     14.905866    18.860414    13.444819     0.456493
C     15.224727    15.664700    12.235013     0.532542
C     15.963969    14.777319    11.279153    -0.573914
C     24.175768    10.873980    16.597732     0.102485
C     25.050386    10.762701    17.696258    -0.215357
C     25.584773    11.869787    18.232681     0.176813
C     25.198229    13.073887    17.673431    -0.209301
C     24.314704    13.119540    16.606292     0.093179
C     26.493236    11.712854    19.508113    -0.226032
C     26.001576    24.187559     5.304312     0.322679
C     27.075698    25.074940     5.546844    -0.161559
C     27.551304    25.214752     6.862222    -0.083369
C     26.975945    24.532809     7.903682    -0.121965
C     25.935668    23.679668     7.655443    -0.075608
C     25.454718    23.508469     6.360038    -0.234591
C      9.911090    25.865309     4.511091     0.449719
C      9.930685    26.156349     1.092820     0.540472
C     19.371557    26.958118    28.493201    -0.590485
C     20.080578     2.182778    19.799151     0.091270
C     19.152520     2.051525    20.797811    -0.221851
C     19.547968     2.091471    22.110336     0.189275
C     20.869692     2.368242    22.341454    -0.212687
C     21.735404     2.448136    21.280021     0.112274
C     18.616348     1.760485    23.263075    -0.232301
C     14.107833    26.096429     2.550863     0.321554
C     14.601252    27.069410     1.669189    -0.163897
C     15.817880    26.838292     1.021487    -0.091878
C     16.512590    25.634192     1.152739    -0.146068
C     15.937232    24.664064     2.014440    -0.067221
C     14.791855    24.866649     2.650729    -0.230921
C     13.938605    28.333429     1.409537     0.455884
C      2.262246     1.537936     2.405344     0.535151
C     19.336003     2.861875     2.245559    -0.570558
C     30.755854    23.716752    27.791285     0.317136
C     22.943090    23.131834    -0.025680    -0.175028
C     32.059769    21.773643    28.433281    -0.087710
C     31.245718    20.934768    27.691419    -0.139294
C     30.153780    21.485459    27.003770    -0.069944
C     29.916864    22.820811    27.060837    -0.235959
C     23.812362    23.939323     0.821755     0.458198
C     24.131206    27.135036     2.031560     0.535907
C     24.870443    28.022417     2.987420    -0.579931
C     15.269280     3.392581    26.201989     0.100108
C     16.143899     3.503861    25.103463    -0.215142
C     16.678292     2.396774    24.567040     0.175187
C     16.291752     1.192675    25.126289    -0.209266
C     15.408227     1.147021    26.193429     0.093228
C     17.586755     2.553707    23.291608    -0.222393
C     22.984090     5.304306    18.612172     0.323792
C     21.909966     5.546839    17.724791    -0.161143
C     21.434356     6.862217    17.584978    -0.083876
C     22.009713     7.903678    18.266921    -0.120498
C     23.049993     7.655439    19.120062    -0.077191
C     23.530947     6.360033    19.291261    -0.235796
C     21.261576     4.511085    16.934423     0.450282
C     21.241990     1.092813    16.643385     0.541541
C     29.614036    28.493208    15.841603    -0.588848
C     19.998601    19.799156    12.083788     0.092019
C     20.926656    20.797816    12.215040    -0.220376
C     20.531205    22.110342    12.175094     0.187657
C     19.209480    22.341460    11.898322    -0.213104
C     18.343770    21.280027    11.818429     0.113274
C     21.462822    23.263081    12.506078    -0.229549
C     17.064838     2.550857    16.703304     0.323611
C     16.571421     1.669183    15.730324    -0.165172
C     15.354794     1.021480    15.961442    -0.093542
C     14.660086     1.152732    17.165541    -0.144473
C     15.235443     2.014433    18.135668    -0.067104
C     16.380818     2.650723    17.933083    -0.230122
C     17.234066     1.409532    14.466306     0.458252
C     20.003986     2.405340    12.728637     0.536545
C     20.743226     2.245555    11.404699    -0.572353
C     18.229748    27.791291    19.082969     0.316230
C      8.229594    -0.025689    19.667898    -0.173026
C     16.925833    28.433286    21.026076    -0.086421
C     17.739889    27.691424    21.864951    -0.140421
C     18.831827    27.003775    21.314261    -0.070581
C     19.068741    27.060842    19.978910    -0.236576
C      7.360318     0.821746    18.860410     0.457951
C      7.041465     2.031554    15.664698     0.534807
C      6.302224     2.987415    14.777317    -0.578882
C     24.809878    26.201998    10.873982     0.102792
C     23.935263    25.103471    10.762703    -0.217132
C     23.400873    24.567047    11.869789     0.178503
C     23.787413    25.126297    13.073888    -0.212589
C     24.670936    26.193437    13.119541     0.091948
C     22.492413    23.291615    11.712857    -0.224317
C     14.077578     8.962255    24.187549     0.320759
C     13.003455     8.719723    25.074930    -0.160723
C     12.527850     7.404344    25.214742    -0.083277
C     13.103213     6.362884    24.532800    -0.124390
C     14.143492     6.611123    23.679659    -0.076168
C     14.624440     7.906528    23.508460    -0.233001
C     12.355058     9.755476    25.865298     0.449892
C     12.335456    13.173749    26.156336     0.541979
C     29.614063    14.306515    26.958117    -0.589803
C     11.092100    23.000581     2.182786     0.089456
C     12.020160    22.001920     2.051533    -0.219930
C     11.624714    20.689395     2.091480     0.189578
C     10.302990    20.458276     2.368251    -0.214093
C      9.437275    21.519710     2.448144     0.111940
C     12.556337    19.536655     1.760495    -0.233351
C     25.971311    11.715704    26.096416     0.321558
C     25.477888    12.597379    27.069397    -0.163863
C     24.261259    13.245082    26.838278    -0.093071
C     23.566553    13.113830    25.634179    -0.146620
C     24.141915    12.252129    24.664052    -0.065723
C     25.287293    11.615839    24.866638    -0.231431
C     26.140530    12.857030    28.333415     0.457322
C     20.003970    11.861235     1.537937     0.535501
C     20.743209    12.021020     2.861875    -0.572510
C     18.229775    15.008432    23.716752     0.316548
C     17.136059    14.292250    23.131822    -0.171162
C     16.925866    14.366437    21.773644    -0.087196
C     17.739919    15.108300    20.934770    -0.141032
C     18.831854    15.795949    21.485460    -0.068779
C     19.068766    15.738882    22.820811    -0.238015
C     16.266786    13.444815    23.939310     0.454891
C     15.947934    12.235008    27.135023     0.536629
C     15.208696    11.279146    28.022404    -0.579797
C     15.903405    16.597739     3.392591     0.100549
C     15.028784    17.696265     3.503870    -0.215803
C     14.494394    18.232689     2.396784     0.176273
C     14.880938    17.673440     1.192686    -0.209567
C     15.764465    16.606300     1.147033     0.090074
C     13.585928    19.508122     2.553717    -0.223087
C     18.530829     9.920972    19.570886     0.321690
C     17.456703    10.808353    19.813417    -0.161560
C     16.981095    10.948165    21.128795    -0.084124
C     17.556455    10.266222    22.170255    -0.119886
C     18.596737     9.413080    21.922017    -0.078023
C     19.077689     9.241882    20.626612    -0.234523
C     16.808308    11.598722    18.777664     0.450483
C     16.788715    11.889762    15.359393     0.541890
C     16.254324    12.691544    14.226627    -0.590015
C     24.451863    16.449365     5.532577     0.088721
C      7.566920    16.318112     6.531237    -0.219151
C     24.984471    16.358058     7.843762     0.189667
C     23.662745    16.634830     8.074881    -0.213451
C     22.797034    16.714723     7.013448     0.113063
C      8.103091    16.027073     8.996501    -0.230258
C     12.611566    11.829841    16.817437     0.322515
C     12.118144    12.802823    15.935763    -0.162166
C     10.901517    12.571704    15.288060    -0.094412
C     10.206813    11.367605    15.419313    -0.145337
C     10.782175    10.397477    16.281014    -0.066325
C     11.927550    10.600062    16.917303    -0.233850
C     12.780785    14.066842    15.676111     0.456846
C     15.550702    15.804511    16.671918     0.534088
C     16.289938    17.128450    16.512132    -0.571968
C     22.683044     9.450177    13.524712     0.317555
C     21.589327     8.865247    14.240894    -0.173508
C     21.379137     7.507068    14.166707    -0.087353
C     22.193193     6.668194    13.424846    -0.138752
C     23.285129     7.218884    12.737197    -0.071778
C     23.522039     8.554236    12.794263    -0.237137
C     20.720050     9.672735    15.088328     0.456493
C     20.401189    12.868449    16.298134     0.532542
C     19.661947    13.755830    17.253994    -0.573914
C     11.450148    17.659169    11.935415     0.102485
C     10.575530    17.770448    10.836889    -0.215357
C     10.041143    16.663362    10.300466     0.176812
C     10.427687    15.459262    10.859716    -0.209301
C     11.311212    15.413609    11.926855     0.093180
C      9.132680    16.820295     9.025034    -0.226032
C      9.624340     4.345590    23.228835     0.322679
C      8.550218     3.458209    22.986303    -0.161559
C      8.074612     3.318397    21.670925    -0.083369
C      8.649971     4.000340    20.629465    -0.121965
C      9.690248     4.853481    20.877704    -0.075608
C     10.171198     5.024680    22.173109    -0.234591
C     25.714826     2.667840    24.022056     0.449719
C     25.695231     2.376800    27.440327     0.540472
C     16.254359     1.575031     0.039946    -0.590485
C     15.545338    26.350371     8.733996     0.091270
C     16.473396    26.481624     7.735336    -0.221851
C     16.077948    26.441678     6.422811     0.189275
C     14.756224    26.164907     6.191693    -0.212687
C     13.890512    26.085013     7.253126     0.112274
C     17.009568    26.772664     5.270072    -0.232301
C     21.518083     2.436720    25.982284     0.321554
C     21.024664     1.463739    26.863958    -0.163896
C     19.808036     1.694857    27.511660    -0.091877
C     19.113326     2.898957    27.380408    -0.146068
C     19.688684     3.869085    26.518707    -0.067221
C     20.834061     3.666500    25.882418    -0.230921
C     21.687311     0.199720    27.123610     0.455885
C     33.363670    26.995213    26.127803     0.535151
C     16.289913    25.671274    26.287588    -0.570558
C      4.870062     4.816397     0.741862     0.317135
C      3.776343     5.401328     0.025680    -0.175027
C      3.566147     6.759506     0.099866    -0.087710
C      4.380198     7.598381     0.841728    -0.139293
C      5.472136     7.047690     1.529377    -0.069943
C      5.709052     5.712338     1.472310    -0.235958
C     11.813554     4.593826    27.711392     0.458198
C     11.494710     1.398113    26.501587     0.535907
C     10.755473     0.510732    25.545727    -0.579931
C     20.356636    25.140568     2.331158     0.100108
C     19.482017    25.029288     3.429684    -0.215143
C     18.947624    26.136375     3.966107     0.175187
C     19.334164    27.340474     3.406858    -0.209266
C     20.217689    27.386128     2.339718     0.093229
C     18.039161    25.979442     5.241539    -0.222393
N     14.025890    25.292360    11.427525    -0.306496
N     14.704563    26.224538    12.226168    -0.344051
N     16.933008     8.511435    16.631971    -0.225896
N     17.230444    26.493890    14.338192    -0.326928
N     16.683583    26.850554    15.589656    -0.330117
N     28.009090    27.502825    10.942177    -0.311227
N     28.839178    26.575782    11.590164    -0.338730
N     10.477593     1.760489    16.512132    -0.217226
N     22.932413    17.507376     2.839048    -0.305982
N      5.798091    16.575198     2.040405    -0.344817
N     25.839509     5.755127    26.167749    -0.223372
N     17.230460    16.305833    28.461529    -0.326825
N     16.683602    15.949169    27.210065    -0.330294
N     19.102623    15.296912     3.324397    -0.310028
N     19.932707    16.223955     2.676409    -0.338975
N     19.384062    12.506073    26.287588    -0.214200
N     18.479159    17.105626    11.025779    -0.306368
N     19.157836    16.306982    11.957957    -0.345013
N     12.479746    11.901171    22.778011    -0.223705
N     21.683724    14.194957    12.227309    -0.327504
N     21.136868    12.943493    12.583974    -0.330148
N     14.649362    17.590974    13.236242    -0.310044
N     15.479450    16.942986    12.309200    -0.338258
N     23.837319    12.021014    16.027069    -0.218194
N      9.572644    25.694111     3.240795    -0.305980
N     10.251318    26.492755     2.308617    -0.344899
N     21.386270     2.365390    20.021709    -0.223508
N      3.870764     0.071617     2.039264    -0.326217
N      3.323902     1.323082     1.682600    -0.330331
N     23.555851    25.208763     1.030332    -0.309455
N     24.385935    25.856751     1.957374    -0.340796
N     14.930835     2.245548    26.772652    -0.216164
N     21.600026     3.240789    17.105622    -0.306496
N     20.921353     2.308611    16.306979    -0.344050
N     18.692908    20.021714    11.901176    -0.225896
N     18.395472     2.039259    14.194955    -0.326928
N     18.942333     1.682595    12.943491    -0.330120
N      7.616826     1.030324    17.590970    -0.311219
N      6.786738     1.957367    16.942983    -0.338729
N     25.148323    26.772660    12.021015    -0.217230
N     12.693503    11.025773    25.694099    -0.305980
N     12.014825    11.957951    26.492742    -0.344817
N      9.786407    22.778022     2.365398    -0.223373
N     18.395456    12.227316     0.071618    -0.326824
N     18.942314    12.583980     1.323082    -0.330294
N     16.523293    13.236237    25.208750    -0.310027
N     15.693209    12.309194    25.856738    -0.338974
N     16.241854    16.027076     2.245559    -0.214201
N     17.146757    11.427523    17.507368    -0.306368
N     16.468080    12.226167    16.575190    -0.345014
N     23.146170    16.631978     5.755136    -0.223706
N     13.942192    14.338192    16.305838    -0.327505
N     14.489048    15.589656    15.949173    -0.330151
N     20.976554    10.942175    15.296905    -0.310038
N     20.146466    11.590163    16.223947    -0.338257
N     11.788597    16.512135    12.506078    -0.218197
N     26.053272     2.839038    25.292352    -0.305979
N     25.374598     2.040394    26.224530    -0.344899
N     14.239646    26.167759     8.511438    -0.223508
N     31.755152    28.461532    26.493883    -0.326217
N     32.302014    27.210067    26.850547    -0.330333
N     12.070065     3.324386    27.502815    -0.309450
N     11.239981     2.676398    26.575773    -0.340795
N     20.695081    26.287601     1.760495    -0.216167
O     12.118121    24.449491     9.694422    -0.487711
O     15.251428    23.687940    12.480684    -0.460005
O     13.546715    27.699989    10.945886    -0.491523
O     17.478049    25.231014    11.971082    -0.494688
O     18.911988    27.941948    14.911423    -0.457180
O     15.217578    25.213607    14.993027    -0.495902
O     17.080878     0.753841    10.726751    -0.475584
O     11.435877    27.142452     9.104357    -0.458612
O     27.686674    27.258580    13.431408    -0.509215
O     21.024638    18.350245     4.572151    -0.486895
O     24.157945    19.111796     1.785890    -0.459385
O     22.453249    15.099748     3.320688    -0.492843
O      8.571573    17.568723     2.295492    -0.493955
O     18.912011    14.857775    27.888298    -0.455808
O     15.217588    17.586116    27.806693    -0.494875
O     17.080852    13.512733     3.539822    -0.476497
O     20.342406    15.657285     5.162217    -0.457674
O     18.780209    15.541157     0.835165    -0.510147
O     16.571384    18.838730    10.182910    -0.487293
O     19.704697    16.052467     9.421360    -0.459433
O     17.999987    17.587264    13.433406    -0.492882
O     21.931320    16.562069    10.964432    -0.494173
O     23.365272    13.621725    13.675367    -0.455364
O     19.670858    13.540122    10.947027    -0.494239
O     12.627585    17.806398    15.020419    -0.476871
O     15.889143    19.428795    12.875868    -0.457860
O     14.326953    15.101741    12.991998    -0.508780
O     25.477875    23.961006     4.083664    -0.487795
O     10.798175    26.747269     4.845214    -0.460385
O      9.093477    25.212472     0.833168    -0.491838
O     13.024802    26.237668     3.302141    -0.493501
O      5.552310     0.644849     0.591207    -0.455653
O      1.857892     0.726453     3.319546    -0.494602
O     30.440560    24.993325    27.779301    -0.475752
O     24.795640    23.370942     1.390706    -0.458814
O     23.233430    27.697996     1.274576    -0.509645
O     23.507795     4.083658    18.838725    -0.487712
O     20.374488     4.845209    16.052463    -0.460006
O     22.079201     0.833160    17.587261    -0.491523
O     18.147867     3.302135    16.562065    -0.494689
O     16.713928     0.591201    13.621724    -0.457185
O     20.408338     3.319542    13.540120    -0.495903
O     18.545038    27.779308    17.806396    -0.475572
O     24.190039     1.390697    19.428790    -0.458611
O      7.939242     1.274569    15.101739    -0.509209
O     14.601278    10.182904    23.960996    -0.486891
O     11.467971     9.421353    26.747257    -0.459384
O     13.172667    13.433401    25.212459    -0.492840
O     27.054343    10.964426    26.237655    -0.493954
O     16.713905    13.675374     0.644849    -0.455809
O     20.408328    10.947033     0.726454    -0.494875
O     18.545064    15.020416    24.993325    -0.476495
O     15.283510    12.875864    23.370930    -0.457672
O     16.845707    12.991992    27.697982    -0.510145
O     19.054532     9.694419    18.350237    -0.487296
O     15.921219    12.480682    19.111787    -0.459435
O     17.625929    10.945885    15.099741    -0.492883
O     13.694596    11.971080    17.568715    -0.494176
O     12.260644    14.911424    14.857780    -0.455369
O     15.955058    14.993027    17.586120    -0.494242
O     22.998331    10.726751    13.512728    -0.476862
O     19.736773     9.104354    15.657279    -0.457859
O     21.298963    13.431408    15.541149    -0.508775
O     10.148041     4.572143    24.449483    -0.487792
O     24.827741     1.785880    23.687933    -0.460386
O     26.532439     3.320677    27.699979    -0.491837
O     22.601114     2.295481    25.231006    -0.493502
O     30.073606    27.888300    27.941940    -0.455656
O     33.768024    27.806696    25.213601    -0.494603
O      5.185356     3.539824     0.753846    -0.475744
O     10.830276     5.162207    27.142441    -0.458811
O     12.392486     0.835153    27.258571    -0.509640

The following XYZ coordinates are in angstroms. Other properties are in atomic units.
The sperically averaged electron density of each atom fit to a function of the form exp(a - br)
eigen_1, eigen_2 and eigen_3 are the three eigenvalues of traceless quadrupole moment tensor
  atom number  atomic symbol              X              Y              Z     net charge C6 coefficient C8 coefficient C10 coefficient fluctuating dipole atomic polarizability isotropic forcefield polarizability              a              b squared Pearson coefficient          <r^3>          <r^4>         wp_QDO          m_QDO          q_QDO       dipole_x       dipole_y       dipole_z         dipole            Qxy            Qxz            Qyz     Q(x^2-y^2)  Q(3z^2 - R^2)        eigen_1        eigen_2        eigen_3 static polarizability      alpha(xx)      alpha(xy)      alpha(xz)      alpha(yy)      alpha(yz)      alpha(zz) atomic spin moment
            1             Mn      12.740325      26.110121      10.205165       0.936514     107.910811 0.20467581E+04  0.67352211E+05                                19.520428                           15.602605       0.432352       1.916300                    0.997859      55.840512     160.750467       0.417313       0.446025      -1.100880      -0.059075       0.048302      -0.045683       0.088937       0.026869       0.124937       0.020194      -0.109006      -0.061608      -0.158064       0.043148       0.114916             24.424034      28.530540      -6.210437       1.687691      23.565220       3.804623      21.176340           3.657582
            2             Mn      16.288140      25.103755      13.391462       0.955805     151.511464 0.30939007E+04  0.11144675E+06                                21.460737                           16.959606       0.336135       1.887947                    0.999311      55.603741     160.584593       0.487740       0.348623      -1.185973      -0.038719      -0.099778      -0.015326       0.108119       0.019548      -0.065017       0.000865      -0.117587       0.026266      -0.103407       0.041480       0.061927             27.115496      27.302956       6.877399       3.841899      24.509462      11.644846      29.534069           3.712197
            3             Mn       8.881908       0.148650      16.372034       0.928913     123.002381 0.23332542E+04  0.79055110E+05                                21.021302                           16.484500       0.434059       1.912430                    0.998013      56.223295     162.340063       0.413921       0.436738      -1.110621       0.046960      -0.040155      -0.061803       0.087392      -0.116951      -0.002005      -0.045990       0.045424       0.147953      -0.150659       0.041969       0.108690             28.229189      22.570457      -0.755155      -0.327097      27.770370      12.509550      34.346740           3.688185
            4             Mn      21.646850      16.689615       4.061408       0.937565     107.844749 0.20452805E+04  0.67291109E+05                                19.512757                           15.597062       0.435493       1.917115                    0.997790      55.819007     160.671123       0.417385       0.446030      -1.100882      -0.059331      -0.048055       0.045355       0.088806      -0.027430      -0.125294       0.020538      -0.109683      -0.062160      -0.158647       0.042916       0.115732             24.413833      28.517765       6.204609      -1.687302      23.556682       3.804130      21.167052           3.652009
            5             Mn       7.381665      17.695981       0.875112       0.955622     151.625509 0.30973339E+04  0.11160510E+06                                21.475198                           16.972538       0.330549       1.886376                    0.999306      55.619163     160.671700       0.487386       0.348768      -1.185810      -0.038656       0.099732       0.016097       0.108167      -0.019785       0.064892       0.001034      -0.118249       0.026176      -0.103600       0.041475       0.062124             27.132841      27.319703      -6.879592      -3.848886      24.525159      11.651545      29.553662           3.710969
            6             Mn      17.788369      14.117911      26.427686       0.928344     123.080642 0.23349386E+04  0.79123579E+05                                21.026603                           16.487711       0.441146       1.914208                    0.998053      56.238463     162.376275       0.413999       0.436593      -1.110753       0.046649       0.040200       0.061182       0.086806       0.117378       0.002499      -0.046416       0.046208       0.148803      -0.151508       0.042570       0.108938             28.236934      22.572323       0.757724       0.327211      27.775592      12.514086      34.362888           3.690018
            7             Mn      17.193592      18.327986      11.843539       0.937463     107.861359 0.20454939E+04  0.67300685E+05                                19.515378                           15.598282       0.431636       1.916046                    0.997825      55.829896     160.711732       0.417348       0.446053      -1.100854      -0.058185       0.045139       0.047578       0.087674      -0.124942       0.027884      -0.020644      -0.020985       0.194635      -0.158018       0.042212       0.115806             24.418287      28.522378      -1.685508      -6.205783      21.173237      -3.805225      23.559247           3.657993
            8             Mn      20.741415      15.141688      10.837175       0.956106     151.619985 0.30966783E+04  0.11157720E+06                                21.475216                           16.970818       0.331757       1.886646                    0.999316      55.615858     160.666726       0.487401       0.348771      -1.185790      -0.039157       0.015603      -0.098610       0.107241       0.065165       0.019167      -0.000811      -0.071969       0.162339      -0.103321       0.041707       0.061614             27.135015      27.319058      -3.849077       6.880892      29.557459     -11.656038      24.528529           3.709572
            9             Mn      22.241631      12.161112      14.415231       0.929702     122.976711 0.23327582E+04  0.79031743E+05                                21.017059                           16.481453       0.435928       1.913152                    0.998041      56.202829     162.258410       0.414020       0.436669      -1.110697       0.047719       0.062012      -0.039089       0.087467       0.000560      -0.116801       0.046676      -0.053124      -0.141744      -0.150657       0.041004       0.109653             28.223982      22.565710       0.319090      -0.749055      34.340454     -12.507602      27.765783           3.692070
           10             Mn      26.100083      24.471751       2.423035       0.939233     107.725486 0.20422092E+04  0.67167896E+05                                19.503521                           15.588900       0.425089       1.914595                    0.997878      55.784423     160.569079       0.417333       0.446233      -1.100706      -0.058334      -0.045003      -0.048519       0.088217       0.124943      -0.027634      -0.020518      -0.023317       0.195439      -0.158258       0.042660       0.115598             24.403045      28.507008       1.690843       6.200493      21.157612      -3.801407      23.544515           3.648717
           11             Mn      11.834890      27.658048       3.429399       0.955400     151.558709 0.30956918E+04  0.11152782E+06                                21.465562                           16.965489       0.332359       1.886901                    0.999296      55.612370     160.623416       0.487612       0.348663      -1.185934      -0.038129      -0.016079       0.099354       0.107627      -0.063909      -0.019100      -0.000980      -0.070795       0.165248      -0.102429       0.040733       0.061697             27.119818      27.305459       3.844495      -6.874369      29.537387     -11.646795      24.516608           3.707717
           12             Mn      13.335146       2.105449      28.384489       0.927941     123.108240 0.23359004E+04  0.79171251E+05                                21.036102                           16.496052       0.434208       1.912066                    0.998026      56.268323     162.524435       0.413672       0.436855      -1.110489       0.046906      -0.062554       0.040023       0.087835      -0.002038       0.116668       0.046287      -0.051917      -0.143527      -0.150781       0.042263       0.108518             28.250340      22.586297      -0.319293       0.748653      34.373282     -12.522725      27.791442           3.686377
           13             Mn      22.885591       2.423028      18.327982       0.936515     107.910801 0.20467581E+04  0.67352209E+05                                19.520425                           15.602604       0.432352       1.916300                    0.997859      55.840498     160.750414       0.417313       0.446025      -1.100880       0.059075      -0.048302       0.045683       0.088937       0.026869       0.124937       0.020194      -0.109005      -0.061607      -0.158064       0.043148       0.114916             24.424027      28.530525      -6.210429       1.687696      23.565217       3.804622      21.176341           3.657583
           14             Mn      19.337776       3.429394      15.141685       0.955805     151.511469 0.30939006E+04  0.11144674E+06                                21.460735                           16.959604       0.336136       1.887948                    0.999311      55.603745     160.584601       0.487740       0.348623      -1.185973       0.038719       0.099778       0.015326       0.108119       0.019547      -0.065018       0.000866      -0.117588       0.026267      -0.103407       0.041480       0.061927             27.115494      27.302950       6.877397       3.841897      24.509460      11.644848      29.534071           3.712199
           15             Mn      26.744008      28.384499      12.161113       0.928966     122.999883 0.23331942E+04  0.79052485E+05                                21.020963                           16.484240       0.434079       1.912443                    0.998013      56.222316     162.336067       0.413926       0.436735      -1.110623      -0.046960       0.040155       0.061803       0.087392      -0.116953      -0.002004      -0.045991       0.045422       0.147958      -0.150662       0.041969       0.108692             28.228711      22.570091      -0.755176      -0.327092      27.769887      12.509275      34.346156           3.688182
           16             Mn      13.979066      11.843534      24.471739       0.937547     107.845377 0.20452957E+04  0.67291761E+05                                19.512852                           15.597136       0.435488       1.917111                    0.997790      55.819323     160.672407       0.417384       0.446031      -1.100881       0.059331       0.048056      -0.045355       0.088807      -0.027430      -0.125294       0.020538      -0.109682      -0.062158      -0.158647       0.042916       0.115732             24.413955      28.517916       6.204652      -1.687305      23.556789       3.804149      21.167159           3.652012
           17             Mn      28.244251      10.837168      27.658035       0.955619     151.625733 0.30973400E+04  0.11160538E+06                                21.475220                           16.972556       0.330548       1.886375                    0.999306      55.619210     160.671894       0.487386       0.348768      -1.185810       0.038656      -0.099733      -0.016097       0.108167      -0.019784       0.064891       0.001034      -0.118250       0.026175      -0.103599       0.041475       0.062125             27.132869      27.319730      -6.879599      -3.848892      24.525187      11.651557      29.553689           3.710969
           18             Mn      17.837547      14.415238       2.105461       0.928350     123.080350 0.23349315E+04  0.79123267E+05                                21.026564                           16.487681       0.441149       1.914209                    0.998053      56.238348     162.375812       0.413999       0.436593      -1.110753      -0.046649      -0.040200      -0.061182       0.086806       0.117378       0.002499      -0.046415       0.046208       0.148804      -0.151508       0.042570       0.108938             28.236880      22.572282       0.757729       0.327211      27.775536      12.514054      34.362822           3.690018
           19             Mn      18.432324      10.205163      16.689608       0.937465     107.861296 0.20454925E+04  0.67300620E+05                                19.515365                           15.598272       0.431637       1.916047                    0.997825      55.829845     160.711520       0.417348       0.446053      -1.100855       0.058185      -0.045139      -0.047577       0.087674      -0.124942       0.027885      -0.020644      -0.020986       0.194635      -0.158018       0.042212       0.115806             24.418269      28.522350      -1.685513      -6.205771      21.173225      -3.805222      23.559233           3.657993
           20             Mn      14.884501      13.391461      17.695972       0.956119     151.619130 0.30966552E+04  0.11157614E+06                                21.475131                           16.970749       0.331762       1.886648                    0.999316      55.615680     160.665996       0.487402       0.348771      -1.185790       0.039158      -0.015604       0.098608       0.107240       0.065166       0.019168      -0.000813      -0.071970       0.162335      -0.103323       0.041709       0.061613             27.134909      27.318947      -3.849046       6.880862      29.557354     -11.655992      24.528426           3.709575
           21             Mn      13.384285      16.372037      14.117916       0.929741     122.974844 0.23327132E+04  0.79029775E+05                                21.016805                           16.481258       0.435943       1.913162                    0.998040      56.202091     162.255401       0.414025       0.436667      -1.110699      -0.047719      -0.062012       0.039089       0.087467       0.000559      -0.116803       0.046677      -0.053127      -0.141744      -0.150659       0.041004       0.109655             28.223627      22.565436       0.319086      -0.749069      34.340019     -12.507401      27.765427           3.692069
           22             Mn       9.525833       4.061398      26.110112       0.939221     107.725957 0.20422208E+04  0.67168392E+05                                19.503591                           15.588955       0.425084       1.914592                    0.997878      55.784655     160.570019       0.417332       0.446234      -1.100705       0.058334       0.045003       0.048519       0.088217       0.124942      -0.027634      -0.020518      -0.023318       0.195438      -0.158258       0.042660       0.115598             24.403133      28.507112       1.690849       6.200521      21.157693      -3.801421      23.544594           3.648719
           23             Mn      23.791026       0.875101      25.103748       0.955401     151.558538 0.30956871E+04  0.11152761E+06                                21.465544                           16.965474       0.332361       1.886901                    0.999296      55.612336     160.623269       0.487612       0.348663      -1.185934       0.038129       0.016079      -0.099353       0.107627      -0.063909      -0.019100      -0.000980      -0.070796       0.165248      -0.102430       0.040733       0.061697             27.119796      27.305432       3.844488      -6.874363      29.537366     -11.646788      24.516589           3.707719
           24             Mn      22.290770      26.427700       0.148658       0.927980     123.106410 0.23358562E+04  0.79169323E+05                                21.035857                           16.495863       0.434221       1.912076                    0.998026      56.267619     162.521574       0.413676       0.436853      -1.110491      -0.046906       0.062553      -0.040022       0.087834      -0.002038       0.116670       0.046288      -0.051920      -0.143527      -0.150783       0.042263       0.108520             28.249997      22.586033      -0.319291       0.748669      34.372863     -12.522527      27.791095           3.686375
           25              H      14.911205      21.505439      11.513125       0.109721       1.006665 0.71878872E+01  0.69863398E+02                                 1.752177                            1.635709      -1.303640       2.255202                    0.993941       3.870345      11.388077       0.451456       1.395861      -0.682165       0.028788      -0.010410       0.021406       0.037354      -0.003797       0.007480      -0.000528       0.004544      -0.014486      -0.009153      -0.000943       0.010096              1.835612       1.989414      -0.217018       0.423819       1.762798      -0.136198       1.754623           0.000020
           26              H      13.931495      19.762063      10.380359       0.111847       1.139794 0.79932541E+01  0.78578687E+02                                 1.817375                            1.663023      -0.927287       2.436951                    0.998299       3.515436       9.899071       0.480198       1.297491      -0.705378       0.015367      -0.036005       0.004603       0.039417      -0.003036       0.014383       0.002842      -0.023208      -0.016874      -0.022151       0.007261       0.014890              1.949793       1.741510      -0.415835       0.076532       2.619984      -0.164917       1.487884           0.000157
           27              H      12.187602      20.175795       8.939435       0.097650       1.156351 0.81637195E+01  0.78915781E+02                                 1.686337                            1.569389      -0.778812       2.496747                    0.999508       3.256547       8.460057       0.560049       1.131370      -0.746266      -0.013484      -0.027691      -0.019574       0.036494      -0.003045       0.016719       0.004349      -0.012112      -0.022094      -0.022636       0.010428       0.012208              1.751967       1.605826       0.363231       0.238939       2.060738       0.339084       1.589339          -0.000167
           28              H      11.389575      22.324342       8.656957       0.129873       1.108865 0.79303741E+01  0.77195578E+02                                 1.729089                            1.615003      -1.056043       2.385892                    0.997581       3.370457       9.203975       0.510180       1.233344      -0.720032      -0.023984       0.005019      -0.020883       0.032195       0.000563       0.013473       0.006002      -0.012884      -0.008833      -0.018005       0.004233       0.013771              1.801139       2.033223      -0.165939       0.572965       1.574740      -0.118067       1.795453           0.000199
           29              H       5.281545       0.530711      13.079595       0.184525       0.789831 0.54605053E+01  0.49010367E+02                                 1.455535                            1.397158      -0.730078       2.562680                    0.999984       3.082064       8.408644       0.509051       1.340571      -0.696673      -0.010604       0.002444       0.005991       0.012422      -0.000865      -0.002804       0.002952       0.012805      -0.003758      -0.007249      -0.000856       0.008105              1.512842       1.597250      -0.327867      -0.186800       1.546227       0.310553       1.395049           0.000506
           30              H      15.484767      28.236411      13.387753       0.178577       0.884823 0.63990691E+01  0.60575333E+02                                 1.633637                            1.560311      -1.488837       2.196633                    0.994264       3.624652      10.616814       0.453513       1.426714      -0.676650       0.009070      -0.007020       0.011057       0.015931      -0.000479      -0.000572      -0.002989       0.004333       0.006959      -0.004693       0.001041       0.003652              1.682815       1.717872      -0.149143       0.482485       1.471909      -0.024384       1.858665          -0.000543
           31              H       6.519549       0.624871      12.123734       0.189185       0.969711 0.73269690E+01  0.69324850E+02                                 1.560851                            1.538480      -0.748164       2.556344                    0.999992       2.907101       7.609517       0.534381       1.211408      -0.729528       0.008642       0.005220      -0.008196       0.013005       0.003352      -0.002999      -0.001133       0.002258       0.008929      -0.005127      -0.000554       0.005681              1.547650       1.506231       0.218102      -0.160426       1.604888      -0.119108       1.531830           0.000556
           32              H      15.333398       9.612815      16.409413       0.088437       1.154967 0.81156168E+01  0.80589508E+02                                 1.869738                            1.699868      -1.160289       2.324447                    0.994879       3.746420      10.822439       0.461965       1.335182      -0.695964      -0.017863       0.042930      -0.001429       0.046520      -0.006621       0.003861      -0.001907      -0.002701      -0.039805      -0.014056       0.000096       0.013961              1.999040       1.684847      -0.257251      -0.000195       2.950445      -0.064184       1.361828           0.000461
           33              H      13.801484       7.949332      16.201121       0.122565       1.085395 0.78916615E+01  0.76415215E+02                                 1.673284                            1.588467      -0.976640       2.416798                    0.998418       3.339562       8.976280       0.527565       1.199000      -0.728072      -0.029326       0.005960      -0.003907       0.030180       0.001009       0.004391       0.002997       0.000814      -0.046088      -0.016482       0.006593       0.009888              1.704571       2.206120      -0.171202       0.062624       1.670033      -0.024598       1.237561           0.000404
           34              H      16.722822       5.324280      16.766077       0.124501       1.033923 0.71703780E+01  0.69059366E+02                                 1.723047                            1.588090      -1.346721       2.239408                    0.994639       3.692968      10.519526       0.482154       1.318984      -0.697820       0.011332      -0.029563       0.008510       0.032784       0.002650       0.008309      -0.003501      -0.000441      -0.030001      -0.014653       0.005800       0.008853              1.815182       1.632878      -0.324771       0.036090       2.557973      -0.061643       1.254695           0.000632
           35              H      18.185265       7.061950      16.837410       0.093644       1.122345 0.77404914E+01  0.75834302E+02                                 1.827927                            1.655966      -1.008757       2.400180                    0.996887       3.617256      10.322884       0.470591       1.328512      -0.697994       0.043789      -0.010442       0.006413       0.045471      -0.003171       0.005955      -0.003353       0.005366      -0.040418      -0.015264       0.002596       0.012668              1.942404       2.808752      -0.182816       0.123857       1.661781      -0.020428       1.356679           0.000661
           36              H      13.858492       5.358521      15.111155       0.118938       1.111063 0.87149207E+01  0.85627059E+02                                 1.660552                            1.636062      -0.668121       2.556189                    0.999755       3.198580       8.376008       0.541242       1.151774      -0.742976      -0.020012       0.005001      -0.016991       0.026724      -0.002613       0.000939      -0.002450       0.009138       0.010562      -0.007445       0.002199       0.005245              1.645219       1.539267       0.099249       0.166456       1.482940      -0.016214       1.913451           0.000092
           37              H      14.647610       4.434046      16.104108       0.114959       1.097543 0.83653435E+01  0.83855642E+02                                 1.826966                            1.738445      -1.185275       2.314443                    0.993480       3.772242      11.014641       0.451012       1.354782      -0.692155       0.005179      -0.022223       0.011305       0.025465      -0.002127      -0.003563      -0.000405       0.000517      -0.006343      -0.004766       0.000444       0.004322              1.889510       1.985682      -0.401756      -0.015203       2.329997       0.029025       1.352852           0.000031
           38              H      20.627380      28.053799      13.239380       0.115740       1.064184 0.75830763E+01  0.72856469E+02                                 1.665814                            1.567268      -0.979547       2.414118                    0.998416       3.347229       9.025581       0.524820       1.214710      -0.724134       0.020155       0.022984       0.026965       0.040763       0.014981       0.005037       0.005724       0.008271      -0.007724      -0.014477      -0.004904       0.019381              1.729686       1.640143       0.228244       0.125654       1.696017       0.504313       1.852899           0.000015
           39              H      21.763851      27.834094      11.210673       0.117032       1.165809 0.81768470E+01  0.79851704E+02                                 1.769063                            1.627936      -0.787752       2.505968                    0.999634       3.281165       8.845686       0.516045       1.215403      -0.725883       0.035154       0.021410      -0.005073       0.041472       0.018585      -0.005423       0.011060       0.012601       0.019285      -0.027234       0.010222       0.017012              1.864307       2.499245       0.449617      -0.227018       1.617638      -0.026584       1.476037           0.000168
           40              H      20.834017      26.396024       9.589991       0.100491       1.155523 0.82411169E+01  0.79839575E+02                                 1.690886                            1.582685      -0.752647       2.512912                    0.999686       3.210289       8.344795       0.554676       1.139815      -0.744996       0.017938      -0.005571      -0.031048       0.036288       0.011849      -0.007363       0.009901       0.009613       0.018405      -0.021378       0.009588       0.011790              1.753255       1.779007      -0.039542      -0.449262       1.342412       0.116294       2.138345          -0.000208
           41              H      18.885277      25.360270       9.918122       0.127111       1.113882 0.80917629E+01  0.78893110E+02                                 1.721684                            1.623532      -0.860286       2.475815                    0.999313       3.276869       8.855777       0.514281       1.221546      -0.724245      -0.011933      -0.016757      -0.025104       0.032456       0.009177      -0.005254       0.009411       0.011405       0.021535      -0.018856       0.007215       0.011641              1.777306       1.671572       0.183473       0.305539       1.642203       0.345317       2.018144           0.000116
           42              H      14.893379      25.451572      17.604952       0.190752       0.881411 0.61276124E+01  0.54885349E+02                                 1.398049                            1.351278      -0.760766       2.548670                    0.999986       2.734325       6.737577       0.611944       1.117453      -0.751967       0.002017      -0.010047       0.006414       0.012089      -0.003635      -0.001256       0.000223      -0.004660       0.003213      -0.005018       0.001010       0.004007              1.402606       1.128037       0.010187       0.004388       1.719641      -0.250404       1.360141           0.000424
           43              H      15.313762      26.960977      17.659165       0.181033       0.951212 0.67287759E+01  0.63770073E+02                                 1.648447                            1.550205      -1.359846       2.266859                    0.994445       3.389017       9.569160       0.482560       1.339287      -0.695317       0.006029       0.009580       0.008722       0.014290      -0.000741      -0.003251       0.002324       0.001693       0.006946      -0.003298      -0.001970       0.005268              1.735727       1.504893       0.302212       0.265573       1.906767       0.527384       1.795522          -0.000124
           44              H      13.974226      26.547246      16.960103       0.183938       0.915084 0.65382040E+01  0.60519076E+02                                 1.519522                            1.462430      -0.877267       2.488365                    0.999619       3.031459       8.017631       0.539447       1.226657      -0.722517      -0.011041       0.004878      -0.000322       0.012075      -0.001836       0.000112       0.000035       0.007372       0.004763      -0.004913       0.001582       0.003330              1.534746       1.933486      -0.252526       0.133461       1.372654       0.010316       1.298097           0.000547
           45              H      28.322600      28.165081       7.141847       0.108821       1.212014 0.90576601E+01  0.92143278E+02                                 1.900712                            1.776160      -1.303633       2.255741                    0.994570       3.786297      10.951862       0.460977       1.306108      -0.702118       0.028882      -0.017629      -0.016977       0.037857      -0.005704      -0.009355      -0.000933       0.012549       0.008625      -0.011600      -0.002297       0.013897              1.964189       1.994145      -0.415037      -0.274735       1.826040       0.229955       2.072382           0.000061
           46              H      18.058814       0.881672       5.755136       0.110060       1.117228 0.75292578E+01  0.72724153E+02                                 1.767228                            1.592492      -0.969039       2.411201                    0.998163       3.495759       9.672405       0.502049       1.263088      -0.712035       0.006182       0.000841      -0.037020       0.037542      -0.017608       0.000866      -0.003838       0.009191       0.032291      -0.023763       0.008716       0.015047              1.927624       1.440649      -0.032397      -0.204542       1.414235      -0.078066       2.927987           0.000154
           47              H      16.231197       2.025851       6.671050       0.103393       1.205957 0.84682906E+01  0.82303208E+02                                 1.720912                            1.589571      -0.738587       2.521046                    0.999719       3.176032       8.172286       0.563235       1.118911      -0.751151      -0.021723       0.021106      -0.021585       0.037193      -0.016339      -0.002874      -0.003908       0.010735       0.033833      -0.023513       0.011556       0.011957              1.778843       1.714113      -0.349644       0.377804       1.658896      -0.359549       1.963520          -0.000285
           48              H      15.821497       1.925984       8.899489       0.125473       1.207178 0.88652130E+01  0.87638753E+02                                 1.759931                            1.657210      -0.911246       2.449948                    0.998810       3.235517       8.550199       0.533337       1.161709      -0.740013      -0.027188       0.017358       0.011108       0.034115      -0.016102      -0.000817      -0.004188       0.011964       0.024097      -0.021707       0.007984       0.013724              1.786950       2.014536      -0.399889      -0.271716       1.655631       0.151031       1.690683           0.000269
           49              H      11.957801      24.889471      13.213700       0.183555       0.985905 0.72018671E+01  0.69442965E+02                                 1.704235                            1.618977      -1.108015       2.385970                    0.997711       3.329171       9.490646       0.465431       1.364795      -0.691846       0.005895      -0.009870      -0.010563       0.015612      -0.002352       0.002336       0.004602      -0.000965      -0.000900      -0.006297       0.001498       0.004800              1.773830       1.675707      -0.414274      -0.258216       1.980794       0.376003       1.664990          -0.000301
           50              H      28.703801      25.109176      14.340760       0.187557       0.900212 0.64127126E+01  0.58419466E+02                                 1.449525                            1.408738      -0.799470       2.530860                    0.999972       2.818713       7.132831       0.579349       1.160513      -0.740765      -0.008488      -0.004546       0.005055       0.010875       0.000414      -0.000109      -0.002370       0.005546      -0.004301      -0.004142       0.000602       0.003541              1.446371       1.501911       0.172942      -0.229415       1.415757      -0.177707       1.421444           0.000456
           51              H      29.972084      26.027944      14.272280       0.184698       0.849393 0.60339739E+01  0.55686049E+02                                 1.543664                            1.481137      -0.892543       2.485440                    0.999266       3.206076       8.953019       0.486794       1.363384      -0.691754       0.008551       0.004952       0.003896       0.010621       0.001992       0.001987      -0.000709      -0.004191      -0.006838      -0.004140       0.000108       0.004032              1.597199       1.643926       0.246935       0.348440       1.572974       0.333788       1.574696           0.000600
           52              H      10.452653       1.983046      18.440973       0.086490       1.264968 0.93189273E+01  0.95091823E+02                                 1.934109                            1.784333      -1.177360       2.313797                    0.994600       3.730662      10.665519       0.468502       1.281201      -0.708367      -0.016994      -0.016296       0.039758       0.046207       0.008446      -0.001172      -0.001327      -0.003317       0.037538      -0.014864       0.002051       0.012812              2.015371       1.948584       0.361199      -0.542196       1.748422      -0.308207       2.349108           0.000627
           53              H      11.897283       3.777782      18.609318       0.126724       1.092792 0.80702770E+01  0.78529301E+02                                 1.680446                            1.607868      -0.981920       2.416855                    0.998614       3.307660       8.892420       0.523986       1.201278      -0.728226       0.008231       0.011862       0.028751       0.032172       0.009851       0.001801       0.000930      -0.007588       0.023404      -0.014499       0.005369       0.009130              1.707412       1.526511       0.143133       0.013722       1.517091       0.306698       2.078635           0.000355
           54              H      12.180512       3.749251      14.666038       0.124454       1.062829 0.77615739E+01  0.73934965E+02                                 1.581062                            1.523797      -0.842272       2.482148                    0.999555       3.116928       7.984431       0.573153       1.121853      -0.749379       0.013249       0.010352      -0.028811       0.033358       0.011606      -0.001507       0.001918      -0.005108       0.037696      -0.018349       0.005559       0.012790              1.576623       1.532197       0.242291      -0.205527       1.478148      -0.144506       1.719523           0.000334
           55              H      10.682443       2.020141      14.580438       0.097009       1.320993 0.95555665E+01  0.96652281E+02                                 1.892264                            1.735031      -1.055032       2.375595                    0.997176       3.442037       9.326622       0.512579       1.181379      -0.733854      -0.013820      -0.013887      -0.043609       0.047808       0.009987       0.000906      -0.000962      -0.001987       0.060994      -0.020245      -0.000129       0.020375              1.999537       1.787842       0.335252       0.361727       1.880750       0.581093       2.330019           0.000587
           56              H      13.447011       5.287187      17.739057       0.110772       1.211195 0.99844140E+01  0.10227858E+03                                 1.803139                            1.786477      -0.885010       2.448874                    0.998187       3.484621       9.555085       0.498816       1.198681      -0.729946       0.020509      -0.001886       0.017698       0.027155       0.000091       0.001321      -0.001728       0.009860       0.012491      -0.007281       0.002130       0.005152              1.799963       1.718208       0.158146       0.095296       1.603639       0.028498       2.078043           0.000051
           57              H      12.593767       6.031903      16.657651       0.114140       1.095307 0.83243450E+01  0.81129534E+02                                 1.655250                            1.604514      -0.714779       2.527771                    0.999624       3.278324       8.644509       0.541887       1.159760      -0.739205      -0.004330       0.021997      -0.016635       0.027916      -0.005621      -0.001524      -0.005490       0.000155       0.003150      -0.008809       0.001820       0.006989              1.678270       1.740586      -0.258076      -0.012322       2.013026      -0.072352       1.281198           0.000082
           58              H      23.817711      21.294298       2.753449       0.110166       1.007004 0.71900931E+01  0.69881335E+02                                 1.751445                            1.635083      -1.315664       2.250308                    0.993796       3.869595      11.380868       0.451963       1.394364      -0.682435       0.028411       0.010323      -0.021004       0.036809       0.003840      -0.007669      -0.000583       0.004764      -0.014042      -0.009196      -0.001109       0.010306              1.834796       1.988489       0.216848      -0.423562       1.761979      -0.136120       1.753920           0.000019
           59              H      22.837991      23.037673       3.886215       0.113106       1.136971 0.79726093E+01  0.78368720E+02                                 1.819047                            1.664450      -0.944482       2.431034                    0.998049       3.512982       9.909732       0.478180       1.303083      -0.704228       0.015035       0.035702      -0.004959       0.039055       0.002780      -0.014303       0.002872      -0.022831      -0.017037      -0.021943       0.007240       0.014704              1.951705       1.743154       0.416382      -0.076672       2.622771      -0.165163       1.489192           0.000155
           60              H      21.094098      22.623942       5.327139       0.097346       1.155683 0.81566844E+01  0.78805406E+02                                 1.682770                            1.566427      -0.771705       2.499097                    0.999545       3.257677       8.451825       0.561987       1.128074      -0.747050      -0.013521       0.027843       0.019710       0.036695       0.003058      -0.016758       0.004492      -0.012385      -0.022606      -0.022821       0.010589       0.012232              1.748035       1.602483      -0.361787      -0.238028       2.055573       0.337716       1.586049          -0.000166
           61              H      20.296081      20.475394       5.609617       0.129012       1.112553 0.79611961E+01  0.77562597E+02                                 1.731922                            1.617319      -1.052149       2.386709                    0.997620       3.376625       9.221620       0.510255       1.232096      -0.720291      -0.023962      -0.005235       0.021197       0.032418      -0.000577      -0.013558       0.005983      -0.012636      -0.009319      -0.018058       0.004282       0.013776              1.804276       2.037155       0.166462      -0.574842       1.576990      -0.118467       1.798683           0.000200
           62              H       5.281522      13.735864       1.186979       0.185317       0.789220 0.54519514E+01  0.48883167E+02                                 1.450770                            1.392847      -0.729057       2.562500                    0.999980       3.074143       8.365230       0.511932       1.334400      -0.697923      -0.010307      -0.002361      -0.005854       0.012086       0.001024       0.002787       0.003074       0.012611      -0.003458      -0.007282      -0.000747       0.008029              1.507656       1.591720       0.325991       0.185929       1.540601       0.308786       1.390648           0.000505
           63              H       6.578306      14.563325       0.878821       0.178679       0.882045 0.63718860E+01  0.60234365E+02                                 1.628291                            1.555517      -1.478413       2.201645                    0.994416       3.613763      10.566408       0.455006       1.424010      -0.677190       0.008800       0.007080      -0.011129       0.015856       0.000558       0.000503      -0.003040       0.004517       0.006942      -0.004814       0.001164       0.003650              1.677110       1.711630       0.148389      -0.479831       1.467357      -0.024533       1.852343          -0.000544
           64              H       6.519525      13.641704       2.142839       0.189935       0.970963 0.73422182E+01  0.69529036E+02                                 1.564907                            1.542371      -0.749229       2.557062                    0.999991       2.906688       7.620228       0.532335       1.215016      -0.728737       0.008141      -0.005225       0.007775       0.012411      -0.003278       0.003123      -0.001184       0.002609       0.008905      -0.005103      -0.000716       0.005819              1.551673       1.510100      -0.219091       0.160826       1.609395      -0.119364       1.535523           0.000556
           65              H      24.239904       4.653747      26.390308       0.088537       1.154520 0.81129851E+01  0.80537478E+02                                 1.867084                            1.697957      -1.162223       2.323441                    0.994838       3.745455      10.809420       0.463004       1.332613      -0.696466      -0.017673      -0.043049       0.001817       0.046571       0.006752      -0.003663      -0.001707      -0.002563      -0.039222      -0.013787      -0.000121       0.013908              1.995875       1.682960       0.256179       0.000213       2.944124      -0.063999       1.360541           0.000462
           66              H      22.707982       6.317230      26.598600       0.122898       1.085886 0.78948744E+01  0.76447756E+02                                 1.673129                            1.588232      -0.970649       2.419155                    0.998444       3.339317       8.973271       0.527925       1.198158      -0.728260      -0.028901      -0.006294       0.003935       0.029839      -0.001180      -0.004248       0.002878       0.001076      -0.046187      -0.016431       0.006402       0.010030              1.704441       2.206288       0.171282      -0.062694       1.669644      -0.024615       1.237389           0.000405
           67              H      25.629308       8.942281      26.033643       0.125819       1.030391 0.71434641E+01  0.68764383E+02                                 1.722313                            1.587562      -1.353859       2.237252                    0.994421       3.689817      10.522247       0.480914       1.323073      -0.696987       0.011055       0.029002      -0.008434       0.032164      -0.002607      -0.008410      -0.003358      -0.000745      -0.030384      -0.014774       0.005914       0.008860              1.814339       1.632335       0.324324      -0.036044       2.556316      -0.061522       1.254366           0.000632
           68              H      27.091759       7.204612      25.962310       0.093513       1.120029 0.77218631E+01  0.75611406E+02                                 1.826203                            1.654616      -1.011852       2.399443                    0.996907       3.613755      10.312440       0.470476       1.329546      -0.697811       0.043893       0.010842      -0.006205       0.045636       0.002957      -0.005884      -0.003328       0.005562      -0.040020      -0.015117       0.002635       0.012483              1.940464       2.805278       0.182319      -0.123619       1.660384      -0.020390       1.355729           0.000662
           69              H      22.764977       8.908041      27.688566       0.120165       1.105476 0.86581024E+01  0.84916537E+02                                 1.653439                            1.629437      -0.667529       2.556594                    0.999800       3.191811       8.346538       0.543067       1.149962      -0.743385      -0.019784      -0.005334       0.016679       0.026421       0.002644      -0.001073      -0.002430       0.009186       0.010033      -0.007381       0.002056       0.005325              1.638182       1.533033      -0.098510      -0.164990       1.477261      -0.015937       1.904253           0.000092
           70              H      23.554091       9.832515      26.695612       0.114912       1.096171 0.83508648E+01  0.83638033E+02                                 1.821975                            1.734241      -1.174616       2.318859                    0.993627       3.766625      10.977938       0.452809       1.350574      -0.692994       0.005469       0.022600      -0.011511       0.025946       0.002018       0.003505      -0.000366       0.000566      -0.006923      -0.004751       0.000470       0.004281              1.884078       1.979846       0.399337       0.015338       2.322235       0.029200       1.350153           0.000030
           71              H      11.720919      14.745938       1.027193       0.115226       1.064983 0.75899319E+01  0.72939390E+02                                 1.666762                            1.568069      -0.975428       2.415505                    0.998455       3.348719       9.030888       0.524636       1.214853      -0.724107       0.020050      -0.023237      -0.027307       0.041080      -0.014992      -0.005229       0.005477       0.008240      -0.008049      -0.014348      -0.005076       0.019424              1.730710       1.641065      -0.228537      -0.125876       1.696997       0.504824       1.854067           0.000015
           72              H      12.857386      14.965642       3.055900       0.118572       1.163332 0.81568901E+01  0.79611908E+02                                 1.766733                            1.626045      -0.785309       2.507243                    0.999653       3.277747       8.835337       0.516275       1.215547      -0.725827       0.034943      -0.021219       0.005263       0.041219      -0.018584       0.005259       0.011129       0.012294       0.019847      -0.027224       0.010203       0.017021              1.861666       2.495017      -0.448499       0.226536       1.615603      -0.026509       1.474378           0.000167
           73              H      11.927543      16.403713       4.676583       0.099572       1.156997 0.82507980E+01  0.79927087E+02                                 1.688977                            1.580928      -0.740846       2.516796                    0.999748       3.214699       8.345781       0.556607       1.135951      -0.745906       0.017952       0.005618       0.031117       0.036361      -0.011898       0.007704       0.009949       0.009647       0.019293      -0.021668       0.009408       0.012260              1.751239       1.776860       0.039530       0.448644       1.341035       0.116126       2.135821          -0.000208
           74              H       9.978799      17.439467       4.348452       0.128628       1.108168 0.80423913E+01  0.78304186E+02                                 1.717058                            1.619593      -0.858165       2.477859                    0.999305       3.268551       8.831775       0.514338       1.223089      -0.723903      -0.011882       0.016280       0.024591       0.031795      -0.009122       0.005249       0.009428       0.011048       0.021718      -0.018762       0.007044       0.011718              1.772315       1.667187      -0.182486      -0.303922       1.637874       0.343488       2.011885           0.000116
           75              H      14.893394      17.348151      25.194769       0.191173       0.881360 0.61274330E+01  0.54888416E+02                                 1.398734                            1.351866      -0.762072       2.548504                    0.999986       2.733038       6.736727       0.611342       1.118458      -0.751728       0.002251       0.009630      -0.006176       0.011660       0.003433       0.001246       0.000266      -0.004905       0.003625      -0.004982       0.001112       0.003869              1.403311       1.128437      -0.010055      -0.004453       1.720677      -0.250783       1.360819           0.000424
           76              H      15.313784      15.838747      25.140556       0.180006       0.951743 0.67310914E+01  0.63774952E+02                                 1.646711                            1.548616      -1.343384       2.273155                    0.994493       3.387763       9.553300       0.483847       1.336083      -0.695980       0.006102      -0.010225      -0.008550       0.014659       0.000661       0.003111       0.002393       0.001618       0.007500      -0.003341      -0.001908       0.005249              1.733835       1.503536      -0.301973      -0.265369       1.904548       0.526586       1.793422          -0.000125
           77              H      13.974245      16.252477      25.839618       0.185122       0.915487 0.65447804E+01  0.60626353E+02                                 1.523586                            1.466100      -0.895832       2.481453                    0.999513       3.031658       8.034716       0.536879       1.231583      -0.721423      -0.010337      -0.004623       0.000295       0.011327       0.001863      -0.000102      -0.000017       0.007548       0.005198      -0.005075       0.001726       0.003349              1.538918       1.939502       0.253764      -0.133882       1.376086       0.010412       1.301167           0.000547
           78              H      19.416131      14.634656       7.124727       0.108605       1.209647 0.90356005E+01  0.91847739E+02                                 1.896960                            1.773040      -1.297694       2.258294                    0.994587       3.782178      10.929840       0.461832       1.304701      -0.702422       0.029155       0.017855       0.017091       0.038222       0.005475       0.009221      -0.000989       0.012653       0.008226      -0.011392      -0.002323       0.013715              1.960147       1.989804       0.413507       0.273482       1.822678       0.228982       2.067959           0.000059
           79              H      18.058783      13.384902       8.511438       0.110772       1.117381 0.75326155E+01  0.72800916E+02                                 1.771215                            1.595720      -0.985082       2.405230                    0.998054       3.498747       9.699376       0.499938       1.267648      -0.711040       0.006785      -0.000550       0.036419       0.037049       0.017629      -0.001308      -0.004168       0.008910       0.032788      -0.023828       0.008241       0.015587              1.932350       1.443543       0.032537       0.205396       1.417005      -0.078304       2.936503           0.000153
           80              H      16.231172      12.240723       7.595524       0.102356       1.212729 0.85256433E+01  0.83017110E+02                                 1.729487                            1.596685      -0.744124       2.518847                    0.999683       3.181369       8.199083       0.560949       1.121354      -0.750592      -0.022049      -0.021374       0.021612       0.037551       0.016164       0.003000      -0.004139       0.010761       0.033959      -0.023447       0.011376       0.012071              1.788083       1.722783       0.352733      -0.381288       1.667106      -0.362852       1.974361          -0.000285
           81              H      15.821474      12.340590       5.367085       0.126310       1.208318 0.88789560E+01  0.87840927E+02                                 1.764485                            1.661290      -0.921724       2.446541                    0.998731       3.233793       8.559152       0.531142       1.165628      -0.739118      -0.026619      -0.017513      -0.011150       0.033758       0.015969       0.000803      -0.004195       0.012027       0.023534      -0.021508       0.007815       0.013693              1.791640       2.020042       0.401467       0.272764       1.659751       0.151599       1.695125           0.000268
           82              H      20.864324      17.910265       1.052873       0.183934       0.986207 0.72053106E+01  0.69488557E+02                                 1.704871                            1.619591      -1.111713       2.384735                    0.997696       3.330114       9.496004       0.465218       1.365178      -0.691757       0.005986       0.009461       0.010354       0.015249       0.002245      -0.002248       0.004885      -0.000719      -0.001441      -0.006446       0.001465       0.004981              1.774495       1.676335       0.414452       0.258180       1.981658       0.376036       1.665492          -0.000300
           83              H      28.703810      17.690547      28.458961       0.187132       0.898985 0.63999993E+01  0.58260466E+02                                 1.446473                            1.405915      -0.790201       2.534479                    0.999977       2.817733       7.122013       0.580955       1.158163      -0.741322      -0.008549       0.004435      -0.005331       0.011008      -0.000360       0.000081      -0.002366       0.005444      -0.004320      -0.004109       0.000629       0.003480              1.443319       1.498671      -0.172287       0.228618       1.412752      -0.176997       1.418534           0.000456
           84              H      21.065614      16.771793      -0.005707       0.184983       0.849707 0.60357661E+01  0.55694421E+02                                 1.542431                            1.480055      -0.887067       2.487659                    0.999307       3.205064       8.943081       0.487722       1.360989      -0.692211       0.008512      -0.005175      -0.003978       0.010727      -0.001935      -0.001980      -0.000718      -0.004183      -0.007281      -0.004174       0.000111       0.004063              1.595859       1.642437      -0.246440      -0.347948       1.571587       0.333304       1.573552           0.000600
           85              H      19.359125      12.283515      24.358748       0.086782       1.262082 0.92947161E+01  0.94781394E+02                                 1.931098                            1.782001      -1.181305       2.312417                    0.994480       3.726495      10.649418       0.468822       1.281183      -0.708382      -0.017010       0.016191      -0.040062       0.046438      -0.008578       0.000924      -0.001265      -0.003454       0.037007      -0.014919       0.002338       0.012580              2.012036       1.945571      -0.360215       0.540446       1.746065      -0.307106       2.344473           0.000627
           86              H      20.803764      10.488779      24.190402       0.126485       1.093047 0.80720979E+01  0.78551456E+02                                 1.680751                            1.608088      -0.975659       2.419276                    0.998668       3.307921       8.893375       0.523931       1.201336      -0.728217       0.007751      -0.011877      -0.028672       0.031988      -0.009936      -0.001888       0.001024      -0.007075       0.024195      -0.014620       0.005229       0.009391              1.707736       1.526659      -0.143219      -0.013826       1.517352       0.306907       2.079195           0.000355
           87              H      21.086988      10.517311      28.133683       0.124027       1.064960 0.77793448E+01  0.74142253E+02                                 1.582838                            1.525235      -0.846889       2.479791                    0.999517       3.119213       7.990793       0.573088       1.121404      -0.749498       0.013408      -0.010140       0.028975       0.033498      -0.011575       0.001488       0.001922      -0.005199       0.037296      -0.018261       0.005601       0.012660              1.578436       1.533711      -0.242722       0.206285       1.479545      -0.145127       1.722051           0.000334
           88              H      19.588911      12.246420      28.219282       0.096459       1.314659 0.95000189E+01  0.95907313E+02                                 1.882012                            1.726724      -1.029725       2.385514                    0.997480       3.437319       9.291292       0.515497       1.176936      -0.734876      -0.014062       0.013988       0.044062       0.048320      -0.009920      -0.001021      -0.000981      -0.001569       0.060895      -0.020150      -0.000198       0.020348              1.987967       1.778412      -0.331983      -0.358090       1.870318       0.575516       2.315172           0.000586
           89              H      22.353498       8.979375      25.060663       0.110976       1.213977 0.10016386E+02  0.10271017E+03                                 1.807790                            1.790907      -0.895013       2.444839                    0.998093       3.487544       9.574653       0.497436       1.200788      -0.729469       0.020722       0.001918      -0.017561       0.027230      -0.000123      -0.001305      -0.001691       0.009632       0.012016      -0.007087       0.002083       0.005004              1.804587       1.722465      -0.158861      -0.095786       1.607372       0.028586       2.083925           0.000051
           90              H      21.500256       8.234659      26.142069       0.113848       1.096940 0.83380310E+01  0.81283551E+02                                 1.655555                            1.604711      -0.711346       2.528658                    0.999667       3.281009       8.648256       0.542507       1.158141      -0.739579      -0.004376      -0.022089       0.016934       0.028175       0.005545       0.001672      -0.005429       0.000285       0.002868      -0.008785       0.001977       0.006808              1.678556       1.740912       0.258521       0.012089       2.013468      -0.072643       1.281289           0.000082
           91              H      19.364468      17.020028       7.238859       0.109888       1.008822 0.72094952E+01  0.70157885E+02                                 1.757711                            1.640469      -1.328804       2.244873                    0.993613       3.881589      11.445012       0.449647       1.399789      -0.681377       0.028614      -0.021267      -0.010330       0.037118      -0.007421      -0.003770       0.000414       0.009347      -0.000679      -0.008923      -0.001162       0.010085              1.841665       1.996267      -0.426094      -0.218297       1.760197       0.136998       1.768530           0.000019
           92              H      18.384751      18.152795       5.495484       0.111312       1.142060 0.80127970E+01  0.78839727E+02                                 1.822025                            1.666768      -0.935276       2.433811                    0.998173       3.519876       9.924466       0.478793       1.300162      -0.704829       0.015050      -0.004947      -0.036272       0.039580      -0.014522      -0.003017      -0.002895      -0.002990       0.043039      -0.022249       0.007424       0.014826              1.955164       1.745716      -0.076826      -0.417836       1.491065       0.165638       2.628711           0.000157
           93              H      16.640855      19.593720       5.909215       0.097851       1.153463 0.81385283E+01  0.78590316E+02                                 1.681078                            1.565046      -0.768786       2.500887                    0.999569       3.254556       8.443042       0.562009       1.128599      -0.746924      -0.013706       0.019961      -0.027675       0.036772      -0.016604      -0.003145      -0.004347       0.005075       0.029772      -0.022637       0.010640       0.011997              1.746210       1.601026      -0.237587       0.360999       1.584573      -0.336982       2.053030          -0.000166
           94              H      15.842831      19.876197       8.057761       0.130526       1.107581 0.79181308E+01  0.77042707E+02                                 1.727262                            1.613336      -1.057933       2.384993                    0.997574       3.368243       9.194388       0.510668       1.232703      -0.720163      -0.023371       0.021091       0.005270       0.031919      -0.013587       0.000581      -0.006156      -0.001672       0.023746      -0.018142       0.004204       0.013938              1.799211       2.031021      -0.572161      -0.165702       1.793583       0.117881       1.573027           0.000199
           95              H      18.641259      15.453554      14.797290       0.185305       0.788294 0.54480597E+01  0.48881049E+02                                 1.454997                            1.396630      -0.730495       2.562994                    0.999983       3.080293       8.408069       0.508458       1.342617      -0.696261      -0.010271      -0.006083       0.002354       0.012167       0.002788      -0.000952      -0.003000       0.007969      -0.017257      -0.007235      -0.000754       0.007989              1.512286       1.596796       0.186716      -0.327789       1.394481      -0.310312       1.545581           0.000506
           96              H      19.938047      15.145396      13.969829       0.179554       0.884725 0.64008606E+01  0.60623972E+02                                 1.636394                            1.562756      -1.507677       2.188870                    0.994189       3.630349      10.652021       0.451986       1.430789      -0.675862       0.008526      -0.010996      -0.006899       0.015531       0.000769      -0.000722       0.003148      -0.001277      -0.010272      -0.004965       0.001164       0.003800              1.685773       1.720828      -0.483901      -0.149509       1.862250       0.024444       1.474240          -0.000543
           97              H      19.879261      16.409415      14.891449       0.189156       0.971381 0.73439452E+01  0.69530885E+02                                 1.563176                            1.540678      -0.746948       2.556706                    0.999992       2.909719       7.620720       0.533743       1.212064      -0.729375       0.008791       0.007996       0.005410       0.013057       0.003008       0.003271       0.001182      -0.003492      -0.008075      -0.005100      -0.000630       0.005730              1.549954       1.508341       0.160752       0.218617       1.534115       0.119438       1.607405           0.000556
           98              H      28.693138      12.123730      23.879391       0.089194       1.153471 0.81046101E+01  0.80464949E+02                                 1.869256                            1.699548      -1.172162       2.320187                    0.994734       3.745768      10.824819       0.461600       1.336490      -0.695689      -0.017745       0.001630       0.042662       0.046234      -0.003746      -0.006661       0.001750       0.018755       0.023977      -0.014105       0.000117       0.013988              1.998484       1.684701       0.000180      -0.256984       1.361701       0.064146       2.949050           0.000461
           99              H      27.161220      12.332022      22.215908       0.121914       1.083438 0.78708706E+01  0.76129678E+02                                 1.667814                            1.583654      -0.960146       2.423115                    0.998545       3.336438       8.949875       0.529963       1.194894      -0.729022      -0.029293       0.003922       0.006212       0.030201      -0.004535       0.000906      -0.002866       0.023947       0.021775      -0.016728       0.006747       0.009981              1.698850       2.197577      -0.062272      -0.170088       1.234390       0.024480       1.664584           0.000405
          100              H      12.269555      11.767067      19.590859       0.124475       1.033884 0.71716885E+01  0.69097753E+02                                 1.725461                            1.590095      -1.347715       2.239003                    0.994426       3.696496      10.542804       0.480847       1.322075      -0.697183       0.011158      -0.008607      -0.029439       0.032639      -0.008349       0.002560       0.003364       0.014812       0.015751      -0.014640       0.005785       0.008855              1.817864       1.635016      -0.036143      -0.325519       1.256051       0.061757       2.562525           0.000634
          101              H      13.732002      11.695733      21.328527       0.092953       1.125514 0.77668010E+01  0.76150868E+02                                 1.830531                            1.658135      -1.010607       2.399051                    0.996887       3.623201      10.341286       0.470592       1.327483      -0.698182       0.044285      -0.006180      -0.010376       0.045903      -0.006059      -0.003148       0.003348       0.022884       0.011704      -0.015232       0.002501       0.012731              1.945319       2.813492      -0.124104      -0.183085       1.358297       0.020446       1.664169           0.000662
          102              H      27.218221      13.421990      19.625099       0.119694       1.109557 0.86993109E+01  0.85432769E+02                                 1.658687                            1.634275      -0.667883       2.556266                    0.999782       3.196276       8.367133       0.541714       1.151321      -0.743072      -0.019787       0.016528       0.005107       0.026283      -0.001203      -0.002690       0.002543      -0.000615      -0.018839      -0.007445       0.001922       0.005524              1.643371       1.537552      -0.166088       0.099031       1.911237       0.016201       1.481324           0.000092
          103              H      10.194340      12.429037      18.700625       0.114352       1.098111 0.83682555E+01  0.83858192E+02                                 1.824404                            1.736243      -1.169411       2.320430                    0.993642       3.769925      10.991590       0.452458       1.350882      -0.692934       0.005357      -0.011557      -0.022639       0.025976       0.003440      -0.002106       0.000378       0.003783       0.002451      -0.004709       0.000390       0.004319              1.886708       1.982748       0.015230      -0.400788       1.351364      -0.029020       2.326012           0.000030
          104              H      25.080660      15.293769      13.787217       0.115241       1.064326 0.75842964E+01  0.72866387E+02                                 1.665544                            1.567072      -0.973813       2.416481                    0.998473       3.347566       9.024462       0.525049       1.214211      -0.724255       0.019910      -0.027092       0.023215       0.040857      -0.005326       0.015008      -0.005570       0.008188      -0.008806      -0.014437      -0.005092       0.019529              1.729371       1.639960      -0.125543       0.228143       1.852476      -0.504053       1.695676           0.000015
          105              H      26.217125      17.322476      13.567511       0.117963       1.165075 0.81695419E+01  0.79742756E+02                                 1.765892                            1.625265      -0.774661       2.510644                    0.999699       3.280662       8.835083       0.517524       1.212501      -0.726497       0.035050       0.004984       0.021206       0.041268       0.005524       0.018671      -0.011228      -0.003471      -0.028620      -0.027452       0.010374       0.017078              1.860782       2.493810       0.226351       0.448317       1.473652       0.026495       1.614883           0.000169
          106              H      25.287283      18.943161      12.129441       0.100993       1.155185 0.82371716E+01  0.79791059E+02                                 1.690364                            1.582136      -0.749344       2.514363                    0.999696       3.209671       8.342397       0.554868       1.139569      -0.745043       0.017637       0.030444      -0.005755       0.035651       0.007668       0.011744      -0.009870      -0.004884      -0.023812      -0.021453       0.009250       0.012203              1.752742       1.778528       0.449288      -0.039548       2.137743      -0.116225       1.341955          -0.000209
          107              H      23.338542      18.615030      11.093688       0.128848       1.108887 0.80516892E+01  0.78442053E+02                                 1.720392                            1.622609      -0.871886       2.472676                    0.999192       3.269741       8.846750       0.512710       1.226231      -0.723211      -0.011681       0.024809      -0.016596       0.032053       0.005361       0.009240      -0.009124      -0.004910      -0.028054      -0.018786       0.007322       0.011464              1.775843       1.670512      -0.304711       0.182968       2.016102      -0.344339       1.640914           0.000116
          108              H      19.346667      10.928196      11.184994       0.190871       0.882287 0.61352136E+01  0.54973513E+02                                 1.399484                            1.352515      -0.763554       2.547803                    0.999985       2.734663       6.740861       0.611359       1.118113      -0.751814       0.002274      -0.006201      -0.009900       0.011901       0.001279      -0.003506      -0.000368      -0.003989       0.005101      -0.004901       0.000970       0.003931              1.404086       1.128895      -0.004490       0.009983       1.361545       0.251148       1.721819           0.000424
          109              H      19.767053      10.873982      12.694397       0.180370       0.951416 0.67282790E+01  0.63746355E+02                                 1.646875                            1.548705      -1.276154       2.303723                    0.995163       3.387235       9.553970       0.483604       1.336795      -0.695836       0.006089      -0.008474       0.010095       0.014519       0.003111      -0.000685      -0.002536      -0.002711      -0.006439      -0.003497      -0.001816       0.005313              1.734046       1.503749      -0.265569       0.302174       1.793627      -0.526760       1.904763          -0.000126
          110              H      18.427514      11.573045      12.280666       0.184779       0.916035 0.65508476E+01  0.60710423E+02                                 1.525944                            1.468204      -0.904665       2.478075                    0.999494       3.032835       8.045657       0.535592       1.233975      -0.720909      -0.010333       0.000175       0.004763       0.011379      -0.000068      -0.001811       0.000120       0.001227      -0.014161      -0.005127       0.001743       0.003384              1.541360       1.943073      -0.134225      -0.254520       1.302941      -0.010403       1.378066           0.000548
          111              H      14.962861      21.391305      13.898496       0.109241       1.209482 0.90346059E+01  0.91840943E+02                                 1.897206                            1.773248      -1.304289       2.255663                    0.994603       3.782042      10.931915       0.461655       1.305152      -0.702317       0.028952       0.017024      -0.017356       0.037806       0.009172      -0.005649       0.001002       0.002177      -0.023280      -0.011546      -0.002190       0.013736              1.960407       1.990116       0.273609      -0.413578       2.068317      -0.229072       1.822789           0.000059
          112              H      13.605507      22.778016      15.148248       0.109723       1.119825 0.75502368E+01  0.73002928E+02                                 1.772664                            1.596717      -0.977995       2.407819                    0.998134       3.501802       9.705206       0.500265       1.266271      -0.711340       0.006868       0.036873       0.000842       0.037517      -0.001176      -0.017608       0.003835      -0.012113      -0.030364      -0.023903       0.008611       0.015291              1.934184       1.444421       0.205787      -0.032524       2.940292       0.078469       1.417839           0.000154
          113              H      29.590895      21.862101      16.292427       0.103231       1.208396 0.84902277E+01  0.82586654E+02                                 1.725275                            1.593293      -0.743483       2.519426                    0.999681       3.176671       8.182861       0.561581       1.121252      -0.750606      -0.021759       0.021859       0.020737       0.037166       0.003084      -0.016362       0.004026      -0.011225      -0.032551      -0.023472       0.011598       0.011874              1.783506       1.718477      -0.379400      -0.351075       1.969006       0.361068       1.663034          -0.000285
          114              H      11.368201      19.633661      16.192561       0.126680       1.208871 0.88831680E+01  0.87893509E+02                                 1.765068                            1.661701      -0.923497       2.445751                    0.998707       3.233751       8.559729       0.531065       1.165653      -0.739110      -0.026282      -0.011216       0.017485       0.033500       0.000776      -0.015928       0.004371      -0.005435      -0.029908      -0.021475       0.007666       0.013810              1.792284       2.020980       0.273036      -0.401869       1.695563      -0.151773       1.660307           0.000268
          115              H      16.411075      15.319450      10.622891       0.182764       0.991179 0.72487382E+01  0.70004703E+02                                 1.709716                            1.623755      -1.109126       2.385390                    0.997747       3.337568       9.520429       0.464977       1.363986      -0.691985       0.005676       0.010497      -0.009872       0.015487      -0.001995      -0.002385      -0.004596       0.000230       0.001680      -0.006131       0.001379       0.004752              1.779815       1.681076       0.259607      -0.416733       1.670241      -0.378132       1.988128          -0.000300
          116              H      15.344078      14.192390      10.842596       0.184627       0.904644 0.64465023E+01  0.58754149E+02                                 1.447967                            1.407196      -0.782278       2.535284                    0.999976       2.829864       7.142674       0.583412       1.151904      -0.742781      -0.009517      -0.005729      -0.004845       0.012119       0.000280       0.000484       0.002594       0.004964      -0.005790      -0.004329       0.000772       0.003557              1.444825       1.500471       0.229369       0.172810       1.419996       0.177477       1.414008           0.000457
          117              H      16.612363      14.260869      11.761363       0.184237       0.852591 0.60597665E+01  0.55963826E+02                                 1.544898                            1.482145      -0.884391       2.488188                    0.999275       3.210011       8.956772       0.487863       1.359431      -0.692503       0.008513      -0.003918       0.005153       0.010695      -0.002154       0.002100       0.000691       0.001723       0.009419      -0.004321       0.000247       0.004074              1.598580       1.645174      -0.349168       0.247461       1.576216      -0.334556       1.574351           0.000599
          118              H      23.812385      10.092172      16.249627       0.087200       1.265418 0.93241460E+01  0.95165494E+02                                 1.935096                            1.785249      -1.189047       2.308892                    0.994406       3.730914      10.669984       0.468183       1.281798      -0.708231      -0.017118      -0.039458      -0.016294       0.045994       0.000910       0.008479       0.001297      -0.020326      -0.013852      -0.014868       0.002154       0.012714              2.016398       1.949616       0.542515       0.361526       2.350238       0.308398       1.749341           0.000627
          119              H      25.257019       9.923826      18.044362       0.125979       1.096906 0.81087342E+01  0.79008516E+02                                 1.685754                            1.612558      -0.987188       2.414022                    0.998543       3.314173       8.919974       0.522729       1.202566      -0.727928       0.007936      -0.028856       0.011836       0.032183      -0.001998       0.009892      -0.001107      -0.015455      -0.000647      -0.014526       0.005125       0.009401              1.712953       1.530904      -0.013920       0.143921       2.086417      -0.308522       1.521539           0.000355
          120              H      25.540236      13.867109      18.015829       0.122985       1.064337 0.77729304E+01  0.74051037E+02                                 1.580572                            1.523290      -0.834560       2.484350                    0.999584       3.120553       7.987384       0.574312       1.119468      -0.749972       0.013665       0.029385       0.010536       0.034077       0.001465       0.011545      -0.002032      -0.021563      -0.010801      -0.018334       0.005501       0.012833              1.576127       1.531618       0.205554       0.242113       1.719196       0.144556       1.477567           0.000334
          121              H      24.042164      13.952709      16.286720       0.095404       1.322232 0.95640170E+01  0.96722324E+02                                 1.889992                            1.733098      -1.036782       2.382017                    0.997328       3.445569       9.323851       0.514259       1.177707      -0.734704      -0.014093       0.044147      -0.014106       0.048441      -0.000935       0.009999       0.000956      -0.031642      -0.028220      -0.020341      -0.000227       0.020568              1.997004       1.785647      -0.361061       0.334517       2.327060      -0.580017       1.878307           0.000587
          122              H      26.806747      10.794086      19.553766       0.111337       1.213069 0.10010630E+02  0.10266254E+03                                 1.809100                            1.792236      -0.904054       2.441637                    0.998004       3.486784       9.581068       0.496358       1.203262      -0.728908       0.020511      -0.017734      -0.001817       0.027175      -0.001226      -0.000028       0.001665      -0.001001      -0.020837      -0.007196       0.002231       0.004966              1.805983       1.724051      -0.095515       0.159247       2.085069      -0.028750       1.608829           0.000050
          123              H      25.953501      11.875493      20.298481       0.114335       1.093147 0.83039478E+01  0.80882322E+02                                 1.653278                            1.602731      -0.716633       2.527669                    0.999641       3.275178       8.634049       0.542087       1.160026      -0.739151      -0.004545       0.016849       0.022009       0.028088       0.001785      -0.005567       0.005378      -0.001522      -0.001523      -0.008814       0.002039       0.006775              1.676205       1.738453       0.012153      -0.257598       1.280060       0.072384       2.010102           0.000082
          124              H      10.457948      25.779709       7.027714       0.109349       1.007641 0.71940051E+01  0.69908025E+02                                 1.750088                            1.633903      -1.302910       2.255243                    0.993990       3.867735      11.363407       0.452936       1.391596      -0.682977       0.028734       0.021667       0.010270       0.037424       0.007447       0.003823       0.000352       0.009550       0.000203      -0.009153      -0.000916       0.010069              1.833327       1.986889       0.422954       0.216518       1.752503       0.135868       1.760590           0.000020
          125              H      27.291234      24.646941       8.771089       0.111904       1.141843 0.80115308E+01  0.78817397E+02                                 1.820926                            1.665937      -0.932030       2.435101                    0.998212       3.519522       9.920068       0.479255       1.299071      -0.705038       0.015188       0.004980       0.036156       0.039532       0.014419       0.003071      -0.002885      -0.003019       0.042901      -0.022135       0.007347       0.014789              1.953882       1.744836       0.076785       0.417248       1.490414       0.165452       2.626395           0.000157
          126              H      25.547345      23.206017       8.357359       0.097264       1.157150 0.81696153E+01  0.78974535E+02                                 1.685696                            1.568837      -0.775734       2.497648                    0.999513       3.258533       8.460938       0.560835       1.129757      -0.746650      -0.013634      -0.019682       0.027850       0.036727       0.016527       0.003091      -0.004365       0.005072       0.029560      -0.022523       0.010538       0.011986              1.751271       1.605236       0.238847      -0.363021       1.588785      -0.338946       2.059790          -0.000166
          127              H      24.749325      22.923540       6.208813       0.129914       1.108130 0.79231086E+01  0.77098218E+02                                 1.727318                            1.613459      -1.054190       2.386820                    0.997643       3.369641       9.196664       0.510865       1.232115      -0.720295      -0.024027      -0.021355      -0.005236       0.032569       0.013322      -0.000662      -0.006040      -0.001747       0.024053      -0.017890       0.004115       0.013774              1.799216       2.030960       0.572042       0.165674       1.793547       0.117854       1.573142           0.000199
          128              H      18.641224      27.346170      28.002430       0.185035       0.787128 0.54374964E+01  0.48757287E+02                                 1.453059                            1.394897      -0.732666       2.562454                    0.999980       3.076991       8.393568       0.509037       1.341888      -0.696431      -0.010502       0.005941      -0.002647       0.012353      -0.002688       0.000920      -0.002903       0.008108      -0.017617      -0.007255      -0.000768       0.008023              1.510165       1.594612      -0.186227       0.327044       1.392561      -0.309470       1.543321           0.000506
          129              H      11.031526      27.654340       0.296745       0.179660       0.884541 0.64020150E+01  0.60663809E+02                                 1.639133                            1.565256      -1.520901       2.183707                    0.994196       3.635260      10.684020       0.450410       1.435110      -0.675061       0.008504       0.010752       0.006973       0.015380      -0.000749       0.000632       0.003152      -0.001218      -0.010165      -0.004919       0.001145       0.003774              1.688695       1.723712       0.485149       0.149691       1.865764       0.024304       1.476609          -0.000541
          130              H      19.879229      26.390309      27.908271       0.189836       0.970243 0.73354891E+01  0.69450711E+02                                 1.564299                            1.541776      -0.747996       2.557377                    0.999990       2.906450       7.619276       0.532370       1.215191      -0.728697       0.008504      -0.007866      -0.005280       0.012730      -0.003054      -0.003296       0.001073      -0.003467      -0.008223      -0.005168      -0.000572       0.005739              1.551065       1.509292      -0.160765      -0.218795       1.535202       0.119550       1.608700           0.000555
          131              H      19.786664       2.142832      18.920330       0.087558       1.159496 0.81509793E+01  0.80974636E+02                                 1.868769                            1.699088      -1.157282       2.324576                    0.994893       3.750226      10.812112       0.464209       1.328169      -0.697346      -0.017885      -0.001345      -0.043469       0.047023       0.003777       0.006725       0.001948       0.018805       0.023518      -0.014073       0.000019       0.014054              1.997926       1.684119      -0.000189       0.256941       1.361302       0.064115       2.948357           0.000461
          132              H      18.254746       1.934539      20.583812       0.123483       1.083896 0.78802596E+01  0.76294642E+02                                 1.673588                            1.588768      -0.985085       2.413911                    0.998329       3.336989       8.975454       0.526673       1.201190      -0.727574      -0.028787      -0.003758      -0.006016       0.029648       0.004407      -0.001085      -0.002939       0.023148       0.021187      -0.016229       0.006362       0.009867              1.704901       2.206456       0.062632       0.171205       1.237796       0.024614       1.670451           0.000404
          133              H      21.176075       2.499494      23.208862       0.124606       1.032678 0.71620325E+01  0.68979173E+02                                 1.723907                            1.588923      -1.340640       2.242223                    0.994586       3.693719      10.531782       0.481087       1.321906      -0.697229       0.011220       0.008364       0.029350       0.032515       0.008467      -0.002570       0.003492       0.015022       0.015918      -0.014863       0.005908       0.008955              1.816086       1.633789       0.036078       0.324823       1.255251       0.061613       2.559218           0.000633
          134              H      22.638523       2.570828      21.471193       0.093569       1.124766 0.77617057E+01  0.76123729E+02                                 1.833546                            1.660489      -1.024559       2.394028                    0.996723       3.624162      10.361267       0.468810       1.332129      -0.697249       0.043698       0.006315       0.010271       0.045331       0.005907       0.003170       0.003349       0.023136       0.012092      -0.015340       0.002605       0.012736              1.948773       2.819569       0.124473       0.183667       1.360041       0.020512       1.666708           0.000664
          135              H      18.311748       0.844571      23.174622       0.120370       1.107230 0.86774162E+01  0.85169806E+02                                 1.656815                            1.632604      -0.668432       2.556900                    0.999819       3.193218       8.358612       0.541762       1.151867      -0.742934      -0.019659      -0.016437      -0.005103       0.026129       0.001163       0.002596       0.002593      -0.000640      -0.018619      -0.007365       0.001915       0.005450              1.641532       1.536022       0.165561      -0.098889       1.908555       0.016016       1.480018           0.000092
          136              H      19.100861       1.837525      24.099096       0.114301       1.095458 0.83443701E+01  0.83566238E+02                                 1.822367                            1.734533      -1.169964       2.320702                    0.993643       3.765952      10.979613       0.452341       1.352082      -0.692721       0.005414       0.011464       0.022683       0.025986      -0.003565       0.001990       0.000381       0.003916       0.002588      -0.004831       0.000490       0.004340              1.884521       1.980380      -0.015251       0.399667       1.350320      -0.029048       2.322864           0.000030
          137              H      16.174139      27.505968       0.479357       0.115053       1.066985 0.76077252E+01  0.73159510E+02                                 1.669456                            1.570362      -0.983211       2.412251                    0.998351       3.352094       9.045577       0.523979       1.215559      -0.723939       0.020004       0.027181      -0.023098       0.040896       0.005308      -0.015146      -0.005678       0.007826      -0.008595      -0.014612      -0.004987       0.019599              1.733667       1.643717       0.126310      -0.229234       1.857367      -0.506317       1.699918           0.000015
          138              H      17.310613      25.477260       0.699062       0.117500       1.164845 0.81682619E+01  0.79729239E+02                                 1.765965                            1.625394      -0.781528       2.508039                    0.999662       3.280817       8.836204       0.517368       1.212883      -0.726420       0.035219      -0.005059      -0.021269       0.041452      -0.005377      -0.018804      -0.011217      -0.003429      -0.028226      -0.027448       0.010169       0.017279              1.860824       2.493730      -0.226316      -0.448199       1.473798       0.026454       1.614943           0.000169
          139              H      16.380778      23.856576       2.137133       0.100491       1.154299 0.82290857E+01  0.79672459E+02                                 1.687158                            1.579518      -0.741841       2.516781                    0.999744       3.210710       8.335911       0.556443       1.136917      -0.745671       0.017731      -0.031138       0.005646       0.036275      -0.007549      -0.011793      -0.009948      -0.004482      -0.023822      -0.021469       0.009457       0.012012              1.749191       1.774945      -0.447468       0.039359       2.132687      -0.115817       1.339940          -0.000208
          140              H      14.432034      24.184707       3.172886       0.128967       1.111881 0.80780952E+01  0.78779588E+02                                 1.725187                            1.626575      -0.876683       2.470819                    0.999192       3.272746       8.865215       0.511365       1.228204      -0.722775      -0.011771      -0.024200       0.016527       0.031581      -0.005381      -0.009154      -0.009219      -0.005358      -0.028666      -0.018901       0.007109       0.011792              1.781067       1.674875       0.306569      -0.184126       2.022821      -0.346630       1.645506           0.000115
          141              H      19.346690       3.338379       3.081580       0.190339       0.883388 0.61441295E+01  0.55066734E+02                                 1.399762                            1.352756      -0.760638       2.548189                    0.999983       2.737233       6.745348       0.611882       1.116888      -0.752111       0.002287       0.006487       0.010126       0.012241      -0.001314       0.003434      -0.000366      -0.003993       0.005181      -0.004861       0.000963       0.003898              1.404372       1.129064       0.004491      -0.009970       1.361781       0.251268       1.722272           0.000424
          142              H       1.954077       3.392592       1.572176       0.180687       0.950543 0.67217551E+01  0.63684402E+02                                 1.647669                            1.549387      -1.294689       2.296650                    0.995005       3.386726       9.560024       0.482711       1.339270      -0.695347       0.006195       0.008917      -0.009942       0.014723      -0.003131       0.000752      -0.002159      -0.002529      -0.006342      -0.003163      -0.001951       0.005114              1.734927       1.504460       0.265804      -0.302455       1.794548      -0.527195       1.905774          -0.000124
          143              H      18.427541       2.693530       1.985907       0.183576       0.917796 0.65653963E+01  0.60866438E+02                                 1.526467                            1.468666      -0.894419       2.481640                    0.999548       3.036302       8.050824       0.536257       1.232016      -0.721344      -0.011092      -0.000103      -0.004788       0.012082       0.000151       0.001807      -0.000019       0.001268      -0.013853      -0.005028       0.001663       0.003365              1.541895       1.943900       0.134338       0.254672       1.303328      -0.010389       1.378457           0.000548
          144              H      23.869370      21.408431       0.368078       0.109951       1.208350 0.90251508E+01  0.91737075E+02                                 1.897604                            1.773554      -1.304245       2.255868                    0.994618       3.780005      10.931894       0.461052       1.306969      -0.701948       0.028886      -0.016614       0.017297       0.037545      -0.009321       0.005556       0.001026       0.001950      -0.022877      -0.011491      -0.002275       0.013766              1.960852       1.990620      -0.273764       0.413774       2.068755      -0.229179       1.823182           0.000060
          145              H      31.418506      20.021707      27.651473       0.109695       1.119187 0.75452342E+01  0.72937541E+02                                 1.771490                            1.595822      -0.979050       2.407094                    0.998103       3.500535       9.698421       0.500611       1.265691      -0.711469       0.006562      -0.037021      -0.000639       0.037603       0.001015       0.017706       0.004047      -0.011783      -0.030163      -0.023944       0.008591       0.015354              1.932750       1.443616      -0.205487       0.032496       2.937529       0.078410       1.417104           0.000155
          146              H      29.590891      20.937622      26.507294       0.102380       1.210184 0.85047555E+01  0.82756298E+02                                 1.726242                            1.594067      -0.741014       2.520055                    0.999682       3.179866       8.190218       0.561803       1.120425      -0.750808      -0.022171      -0.021919      -0.021073       0.037630      -0.003115       0.016441       0.003983      -0.011466      -0.032889      -0.023631       0.011594       0.012038              1.784566       1.719491       0.379830       0.351472       1.970196       0.361490       1.664010          -0.000285
          147              H      29.181186      23.166062      26.607160       0.125295       1.210844 0.88986095E+01  0.88055808E+02                                 1.763904                            1.660656      -0.912771       2.448950                    0.998820       3.239550       8.566411       0.532601       1.162167      -0.739905      -0.027247       0.010897      -0.017577       0.034207      -0.000681       0.015956       0.004310      -0.006233      -0.029928      -0.021593       0.007920       0.013673              1.791074       2.019598      -0.272806       0.401503       1.694375      -0.151651       1.659248           0.000270
          148              H      25.317550      27.480287       3.643683       0.183954       0.985441 0.71998505E+01  0.69441932E+02                                 1.706276                            1.620804      -1.121427       2.381104                    0.997561       3.329866       9.504286       0.464129       1.368261      -0.691176       0.005629      -0.010365       0.009516       0.015155       0.002150       0.002319      -0.004734       0.000352       0.002373      -0.006301       0.001380       0.004921              1.776041       1.677698      -0.258638       0.415054       1.666950      -0.376714       1.983474          -0.000300
          149              H      15.344116       0.074185       3.423978       0.188290       0.898841 0.64010962E+01  0.58294234E+02                                 1.448968                            1.408216      -0.808609       2.527577                    0.999966       2.815678       7.126768       0.578921       1.161757      -0.740477      -0.008329       0.004784       0.004374       0.010554      -0.000131      -0.000444       0.002294       0.004718      -0.006079      -0.004013       0.000579       0.003435              1.445821       1.501392      -0.229320      -0.172855       1.420910       0.177542       1.415160           0.000456
          150              H      16.612402       0.005705       2.505210       0.184426       0.849516 0.60357787E+01  0.55712722E+02                                 1.544522                            1.481918      -0.892842       2.485491                    0.999200       3.207915       8.962034       0.486338       1.364415      -0.691551       0.008564       0.003956      -0.005255       0.010798       0.002135      -0.001965       0.000791       0.001654       0.009802      -0.004347       0.000286       0.004062              1.598129       1.644820       0.348768      -0.247132       1.575694      -0.334148       1.573874           0.000600
          151              H      14.905893       4.174390      26.550093       0.087624       1.260261 0.92822410E+01  0.94680700E+02                                 1.934660                            1.784997      -1.181160       2.313510                    0.994502       3.726554      10.672528       0.466492       1.287221      -0.707114      -0.016983       0.039537       0.015995       0.045907      -0.001005      -0.008542       0.001272      -0.020374      -0.013675      -0.014938       0.002216       0.012722              2.015917       1.949257      -0.542066      -0.361329       2.349389       0.308015       1.749105           0.000627
          152              H      16.350528       4.342736      24.755358       0.126409       1.094625 0.80870157E+01  0.78740199E+02                                 1.683018                            1.610096      -0.983560       2.415892                    0.998584       3.310551       8.905584       0.523301       1.202116      -0.728032       0.008054       0.028656      -0.011809       0.032023       0.001756      -0.009909      -0.001068      -0.015427      -0.001343      -0.014515       0.005244       0.009271              1.710103       1.528531       0.013941      -0.143555       2.082518      -0.307717       1.519260           0.000355
          153              H      16.633764       0.399453      24.783891       0.123360       1.063755 0.77674928E+01  0.73984777E+02                                 1.579755                            1.522546      -0.835356       2.483990                    0.999570       3.119872       7.984328       0.574584       1.119157      -0.750040       0.013329      -0.029351      -0.010534       0.033913      -0.001589      -0.011537      -0.001917      -0.021329      -0.011216      -0.018271       0.005510       0.012761              1.575298       1.530800      -0.205399      -0.241892       1.718267       0.144440       1.476826           0.000334
          154              H      15.135690       0.313853      26.513000       0.095193       1.324234 0.95807279E+01  0.96928907E+02                                 1.891426                            1.734226      -1.040772       2.380038                    0.997348       3.448046       9.330881       0.514289       1.177183      -0.734822      -0.014002      -0.044446       0.013953       0.048643       0.001136      -0.010100       0.000955      -0.031428      -0.027957      -0.020378      -0.000050       0.020428              1.998635       1.786919       0.361597      -0.334971       2.329220      -0.580864       1.879764           0.000587
          155              H      17.900262       3.472475      23.245955       0.111260       1.213675 0.10014164E+02  0.10269118E+03                                 1.808238                            1.791327      -0.899285       2.443191                    0.998062       3.487248       9.576908       0.497074       1.201618      -0.729276       0.020230       0.017344       0.001714       0.026702       0.001362      -0.000011       0.001759      -0.001243      -0.021265      -0.007362       0.002140       0.005222              1.805077       1.722982       0.095779      -0.159019       2.084416      -0.028648       1.607833           0.000051
          156              H      17.047022       2.391069      22.501240       0.113180       1.096410 0.83329521E+01  0.81221471E+02                                 1.655147                            1.604347      -0.709882       2.529258                    0.999645       3.280560       8.646336       0.542507       1.158321      -0.739552      -0.004645      -0.016931      -0.022518       0.028553      -0.001561       0.005466       0.005475      -0.001466      -0.001866      -0.008705       0.001846       0.006859              1.678156       1.740437      -0.012124       0.258312       1.281057       0.072599       2.012975           0.000082
          157              H      20.714711       7.027710      17.020022       0.109721       1.006665 0.71878848E+01  0.69863368E+02                                 1.752177                            1.635709      -1.303640       2.255203                    0.993941       3.870344      11.388073       0.451456       1.395861      -0.682165      -0.028788       0.010410      -0.021406       0.037354      -0.003797       0.007480      -0.000528       0.004544      -0.014486      -0.009153      -0.000943       0.010096              1.835611       1.989413      -0.217018       0.423819       1.762798      -0.136198       1.754623           0.000020
          158              H      21.694421       8.771086      18.152788       0.111847       1.139794 0.79932541E+01  0.78578687E+02                                 1.817375                            1.663023      -0.927286       2.436951                    0.998299       3.515436       9.899071       0.480198       1.297491      -0.705378      -0.015367       0.036005      -0.004603       0.039417      -0.003036       0.014383       0.002842      -0.023208      -0.016874      -0.022151       0.007261       0.014890              1.949793       1.741510      -0.415835       0.076532       2.619984      -0.164917       1.487884           0.000157
          159              H      23.438314       8.357354      19.593712       0.097650       1.156353 0.81637320E+01  0.78915934E+02                                 1.686339                            1.569391      -0.778813       2.496746                    0.999508       3.256549       8.460065       0.560048       1.131370      -0.746265       0.013484       0.027691       0.019574       0.036494      -0.003045       0.016720       0.004349      -0.012112      -0.022095      -0.022636       0.010428       0.012208              1.751969       1.605828       0.363231       0.238940       2.060740       0.339084       1.589340          -0.000167
          160              H      24.236341       6.208807      19.876190       0.129872       1.108866 0.79303792E+01  0.77195638E+02                                 1.729090                            1.615004      -1.056044       2.385892                    0.997581       3.370458       9.203978       0.510179       1.233344      -0.720032       0.023984      -0.005019       0.020883       0.032195       0.000563       0.013473       0.006002      -0.012884      -0.008833      -0.018004       0.004233       0.013771              1.801140       2.033223      -0.165939       0.572965       1.574741      -0.118068       1.795454           0.000200
          161              H      30.344371      28.002438      15.453552       0.184525       0.789831 0.54605057E+01  0.49010374E+02                                 1.455535                            1.397159      -0.730078       2.562680                    0.999984       3.082064       8.408645       0.509051       1.340571      -0.696673       0.010604      -0.002444      -0.005991       0.012422      -0.000865      -0.002804       0.002952       0.012805      -0.003758      -0.007249      -0.000856       0.008105              1.512842       1.597250      -0.327867      -0.186800       1.546227       0.310554       1.395049           0.000506
          162              H      20.141149       0.296738      15.145394       0.178577       0.884822 0.63990584E+01  0.60575211E+02                                 1.633636                            1.560311      -1.488836       2.196633                    0.994264       3.624650      10.616809       0.453513       1.426715      -0.676650      -0.009070       0.007020      -0.011057       0.015931      -0.000479      -0.000572      -0.002989       0.004333       0.006959      -0.004693       0.001041       0.003652              1.682814       1.717871      -0.149143       0.482484       1.471908      -0.024384       1.858664          -0.000543
          163              H      29.106367      27.908278      16.409413       0.189185       0.969712 0.73269740E+01  0.69324908E+02                                 1.560852                            1.538480      -0.748164       2.556344                    0.999992       2.907102       7.609520       0.534381       1.211408      -0.729528      -0.008642      -0.005220       0.008196       0.013005       0.003352      -0.002999      -0.001133       0.002258       0.008929      -0.005127      -0.000554       0.005681              1.547650       1.506232       0.218102      -0.160426       1.604889      -0.119108       1.531831           0.000556
          164              H      20.292518      18.920334      12.123734       0.088437       1.154968 0.81156232E+01  0.80589584E+02                                 1.869739                            1.699869      -1.160289       2.324447                    0.994879       3.746421      10.822441       0.461965       1.335181      -0.695964       0.017863      -0.042930       0.001429       0.046520      -0.006621       0.003861      -0.001907      -0.002701      -0.039805      -0.014056       0.000096       0.013960              1.999040       1.684847      -0.257251      -0.000195       2.950446      -0.064184       1.361828           0.000461
          165              H      21.824432      20.583817      12.332026       0.122565       1.085394 0.78916562E+01  0.76415150E+02                                 1.673283                            1.588466      -0.976639       2.416799                    0.998418       3.339561       8.976276       0.527565       1.198999      -0.728072       0.029326      -0.005960       0.003907       0.030180       0.001009       0.004391       0.002997       0.000814      -0.046088      -0.016482       0.006593       0.009888              1.704571       2.206119      -0.171202       0.062624       1.670032      -0.024598       1.237560           0.000404
          166              H      18.903094      23.208869      11.767070       0.124501       1.033923 0.71703780E+01  0.69059365E+02                                 1.723047                            1.588090      -1.346721       2.239408                    0.994639       3.692968      10.519526       0.482154       1.318984      -0.697820      -0.011331       0.029563      -0.008510       0.032784       0.002650       0.008309      -0.003501      -0.000441      -0.030001      -0.014653       0.005800       0.008853              1.815182       1.632878      -0.324771       0.036090       2.557973      -0.061643       1.254695           0.000632
          167              H      17.440651      21.471199      11.695737       0.093644       1.122346 0.77404957E+01  0.75834354E+02                                 1.827927                            1.655966      -1.008758       2.400179                    0.996887       3.617257      10.322887       0.470591       1.328512      -0.697994      -0.043789       0.010442      -0.006413       0.045471      -0.003171       0.005955      -0.003353       0.005366      -0.040418      -0.015264       0.002596       0.012668              1.942404       2.808753      -0.182816       0.123857       1.661781      -0.020428       1.356679           0.000661
          168              H      21.767424      23.174628      13.421992       0.118938       1.111064 0.87149265E+01  0.85627140E+02                                 1.660553                            1.636063      -0.668122       2.556189                    0.999755       3.198580       8.376012       0.541241       1.151775      -0.742976       0.020012      -0.005001       0.016991       0.026724      -0.002613       0.000939      -0.002450       0.009138       0.010562      -0.007445       0.002199       0.005245              1.645221       1.539268       0.099249       0.166456       1.482942      -0.016214       1.913452           0.000092
          169              H      20.978306      24.099103      12.429039       0.114959       1.097543 0.83653482E+01  0.83855696E+02                                 1.826966                            1.738445      -1.185276       2.314443                    0.993480       3.772243      11.014642       0.451012       1.354781      -0.692155      -0.005179       0.022222      -0.011305       0.025465      -0.002127      -0.003563      -0.000405       0.000517      -0.006343      -0.004766       0.000444       0.004322              1.889510       1.985682      -0.401756      -0.015203       2.329997       0.029025       1.352852           0.000031
          170              H      14.998536       0.479350      15.293767       0.115740       1.064184 0.75830737E+01  0.72856434E+02                                 1.665814                            1.567268      -0.979546       2.414119                    0.998416       3.347228       9.025576       0.524821       1.214710      -0.724134      -0.020155      -0.022985      -0.026965       0.040763       0.014981       0.005037       0.005724       0.008271      -0.007724      -0.014477      -0.004904       0.019381              1.729686       1.640142       0.228244       0.125654       1.696017       0.504312       1.852898           0.000015
          171              H      13.862065       0.699055      17.322474       0.117032       1.165810 0.81768523E+01  0.79851756E+02                                 1.769062                            1.627936      -0.787753       2.505967                    0.999634       3.281166       8.845684       0.516046       1.215401      -0.725883      -0.035154      -0.021410       0.005073       0.041472       0.018584      -0.005423       0.011060       0.012601       0.019285      -0.027234       0.010222       0.017012              1.864306       2.499244       0.449617      -0.227018       1.617637      -0.026584       1.476036           0.000168
          172              H      14.791899       2.137125      18.943156       0.100491       1.155521 0.82411064E+01  0.79839444E+02                                 1.690885                            1.582684      -0.752647       2.512912                    0.999686       3.210287       8.344787       0.554677       1.139815      -0.744996      -0.017938       0.005571       0.031048       0.036288       0.011849      -0.007363       0.009901       0.009613       0.018406      -0.021378       0.009587       0.011790              1.753253       1.779006      -0.039542      -0.449261       1.342411       0.116294       2.138343          -0.000209
          173              H      16.740639       3.172879      18.615025       0.127111       1.113882 0.80917572E+01  0.78893038E+02                                 1.721683                            1.623531      -0.860285       2.475815                    0.999313       3.276868       8.855772       0.514281       1.221546      -0.724245       0.011933       0.016757       0.025104       0.032456       0.009177      -0.005254       0.009411       0.011405       0.021535      -0.018856       0.007215       0.011641              1.777305       1.671571       0.183473       0.305539       1.642202       0.345317       2.018143           0.000116
          174              H      20.732537       3.081577      10.928195       0.190751       0.881412 0.61276175E+01  0.54885402E+02                                 1.398049                            1.351278      -0.760766       2.548670                    0.999986       2.734327       6.737581       0.611944       1.117453      -0.751967      -0.002017       0.010047      -0.006414       0.012089      -0.003635      -0.001256       0.000223      -0.004660       0.003213      -0.005017       0.001010       0.004007              1.402606       1.128037       0.010187       0.004388       1.719641      -0.250404       1.360141           0.000423
          175              H      20.312154       1.572172      10.873982       0.181033       0.951213 0.67287873E+01  0.63770205E+02                                 1.648448                            1.550206      -1.359849       2.266858                    0.994445       3.389020       9.569169       0.482560       1.339286      -0.695317      -0.006029      -0.009580      -0.008722       0.014290      -0.000741      -0.003251       0.002324       0.001693       0.006946      -0.003298      -0.001971       0.005268              1.735728       1.504894       0.302212       0.265573       1.906768       0.527385       1.795523          -0.000124
          176              H      21.651690       1.985903      11.573044       0.183938       0.915085 0.65382067E+01  0.60519107E+02                                 1.519523                            1.462431      -0.877267       2.488365                    0.999619       3.031460       8.017634       0.539447       1.226657      -0.722517       0.011041      -0.004878       0.000322       0.012075      -0.001836       0.000112       0.000035       0.007372       0.004763      -0.004913       0.001582       0.003330              1.534746       1.933486      -0.252526       0.133461       1.372654       0.010316       1.298097           0.000547
          177              H       7.303316       0.368068      21.391300       0.108821       1.212015 0.90576705E+01  0.92143413E+02                                 1.900713                            1.776161      -1.303633       2.255741                    0.994570       3.786299      10.951871       0.460977       1.306109      -0.702118      -0.028882       0.017629       0.016977       0.037857      -0.005704      -0.009355      -0.000933       0.012549       0.008625      -0.011600      -0.002297       0.013897              1.964191       1.994147      -0.415038      -0.274736       1.826041       0.229956       2.072384           0.000061
          178              H      17.567102      27.651477      22.778011       0.110060       1.117228 0.75292576E+01  0.72724157E+02                                 1.767229                            1.592493      -0.969039       2.411201                    0.998163       3.495759       9.672408       0.502048       1.263089      -0.712035      -0.006182      -0.000841       0.037020       0.037542      -0.017608       0.000866      -0.003838       0.009191       0.032292      -0.023763       0.008716       0.015047              1.927624       1.440650      -0.032398      -0.204542       1.414235      -0.078066       2.927988           0.000154
          179              H      19.394719      26.507298      21.862097       0.103393       1.205957 0.84682895E+01  0.82303190E+02                                 1.720911                            1.589571      -0.738588       2.521045                    0.999719       3.176032       8.172284       0.563235       1.118910      -0.751151       0.021723      -0.021106       0.021585       0.037193      -0.016339      -0.002874      -0.003908       0.010735       0.033833      -0.023513       0.011556       0.011957              1.778842       1.714112      -0.349644       0.377804       1.658895      -0.359549       1.963519          -0.000285
          180              H      19.804419      26.607165      19.633658       0.125473       1.207180 0.88652357E+01  0.87639032E+02                                 1.759933                            1.657212      -0.911248       2.449947                    0.998810       3.235520       8.550209       0.533337       1.161709      -0.740013       0.027188      -0.017358      -0.011107       0.034116      -0.016102      -0.000817      -0.004188       0.011964       0.024096      -0.021707       0.007983       0.013724              1.786952       2.014539      -0.399890      -0.271717       1.655633       0.151032       1.690685           0.000269
          181              H      23.668115       3.643678      15.319447       0.183556       0.985905 0.72018644E+01  0.69442936E+02                                 1.704235                            1.618977      -1.108015       2.385970                    0.997711       3.329170       9.490644       0.465431       1.364795      -0.691846      -0.005895       0.009870       0.010562       0.015612      -0.002352       0.002336       0.004602      -0.000965      -0.000900      -0.006297       0.001498       0.004800              1.773830       1.675707      -0.414274      -0.258216       1.980794       0.376003       1.664990          -0.000301
          182              H       6.922115       3.423973      14.192387       0.187557       0.900212 0.64127173E+01  0.58419520E+02                                 1.449526                            1.408738      -0.799471       2.530859                    0.999972       2.818714       7.132834       0.579349       1.160512      -0.740765       0.008487       0.004546      -0.005055       0.010874       0.000414      -0.000109      -0.002370       0.005546      -0.004301      -0.004142       0.000602       0.003541              1.446371       1.501912       0.172943      -0.229415       1.415758      -0.177707       1.421444           0.000456
          183              H       5.653832       2.505205      14.260867       0.184698       0.849393 0.60339745E+01  0.55686051E+02                                 1.543663                            1.481136      -0.892542       2.485441                    0.999266       3.206076       8.953016       0.486794       1.363383      -0.691754      -0.008551      -0.004952      -0.003896       0.010621       0.001992       0.001987      -0.000709      -0.004191      -0.006838      -0.004140       0.000108       0.004032              1.597198       1.643926       0.246935       0.348440       1.572973       0.333787       1.574695           0.000600
          184              H      25.173263      26.550103      10.092174       0.086490       1.264968 0.93189253E+01  0.95091803E+02                                 1.934109                            1.784333      -1.177360       2.313797                    0.994600       3.730662      10.665521       0.468502       1.281201      -0.708367       0.016995       0.016296      -0.039758       0.046207       0.008446      -0.001172      -0.001327      -0.003317       0.037538      -0.014863       0.002051       0.012812              2.015371       1.948584       0.361199      -0.542196       1.748422      -0.308207       2.349109           0.000627
          185              H      23.728633      24.755367       9.923829       0.126724       1.092792 0.80702772E+01  0.78529306E+02                                 1.680446                            1.607868      -0.981920       2.416854                    0.998614       3.307660       8.892421       0.523986       1.201278      -0.728226      -0.008231      -0.011862      -0.028751       0.032172       0.009851       0.001801       0.000930      -0.007588       0.023404      -0.014499       0.005369       0.009130              1.707412       1.526511       0.143133       0.013722       1.517091       0.306698       2.078635           0.000355
          186              H      23.445404      24.783898      13.867109       0.124454       1.062830 0.77615756E+01  0.73934989E+02                                 1.581062                            1.523798      -0.842271       2.482148                    0.999555       3.116928       7.984433       0.573152       1.121853      -0.749379      -0.013249      -0.010352       0.028811       0.033358       0.011606      -0.001507       0.001918      -0.005108       0.037696      -0.018349       0.005559       0.012790              1.576623       1.532198       0.242291      -0.205527       1.478149      -0.144506       1.719523           0.000334
          187              H      24.943473      26.513008      13.952709       0.097009       1.320993 0.95555633E+01  0.96652240E+02                                 1.892263                            1.735030      -1.055032       2.375595                    0.997176       3.442037       9.326621       0.512580       1.181379      -0.733854       0.013820       0.013888       0.043609       0.047808       0.009987       0.000906      -0.000962      -0.001987       0.060994      -0.020245      -0.000129       0.020374              1.999537       1.787842       0.335252       0.361727       1.880749       0.581093       2.330018           0.000587
          188              H      22.178905      23.245962      10.794090       0.110771       1.211194 0.99844077E+01  0.10227850E+03                                 1.803138                            1.786476      -0.885009       2.448874                    0.998187       3.484620       9.555080       0.498816       1.198681      -0.729946      -0.020509       0.001886      -0.017698       0.027155       0.000091       0.001321      -0.001728       0.009860       0.012491      -0.007281       0.002130       0.005152              1.799963       1.718207       0.158146       0.095296       1.603638       0.028497       2.078042           0.000050
          189              H      23.032149      22.501246      11.875496       0.114140       1.095308 0.83243531E+01  0.81129629E+02                                 1.655250                            1.604514      -0.714780       2.527771                    0.999624       3.278326       8.644514       0.541887       1.159760      -0.739205       0.004330      -0.021997       0.016635       0.027916      -0.005621      -0.001524      -0.005489       0.000155       0.003150      -0.008809       0.001820       0.006989              1.678270       1.740586      -0.258076      -0.012322       2.013027      -0.072352       1.281199           0.000082
          190              H      11.808205       7.238851      25.779698       0.110166       1.007005 0.71900967E+01  0.69881379E+02                                 1.751445                            1.635083      -1.315665       2.250307                    0.993796       3.869596      11.380872       0.451963       1.394364      -0.682435      -0.028411      -0.010323       0.021004       0.036809       0.003840      -0.007669      -0.000583       0.004764      -0.014042      -0.009196      -0.001109       0.010306              1.834796       1.988490       0.216848      -0.423562       1.761979      -0.136120       1.753920           0.000019
          191              H      12.787925       5.495476      24.646932       0.113106       1.136973 0.79726194E+01  0.78368840E+02                                 1.819048                            1.664450      -0.944483       2.431034                    0.998049       3.512984       9.909737       0.478180       1.303082      -0.704228      -0.015035      -0.035702       0.004959       0.039055       0.002780      -0.014303       0.002872      -0.022831      -0.017037      -0.021943       0.007240       0.014704              1.951706       1.743154       0.416382      -0.076673       2.622772      -0.165163       1.489192           0.000155
          192              H      14.531818       5.909207      23.206008       0.097346       1.155684 0.81566867E+01  0.78805432E+02                                 1.682769                            1.566427      -0.771705       2.499097                    0.999545       3.257678       8.451827       0.561987       1.128074      -0.747050       0.013521      -0.027843      -0.019710       0.036695       0.003058      -0.016758       0.004492      -0.012385      -0.022606      -0.022821       0.010589       0.012232              1.748035       1.602483      -0.361787      -0.238028       2.055573       0.337716       1.586049          -0.000166
          193              H      15.329835       8.057755      22.923530       0.129011       1.112555 0.79612091E+01  0.77562757E+02                                 1.731924                            1.617321      -1.052150       2.386709                    0.997620       3.376628       9.221631       0.510255       1.232096      -0.720290       0.023961       0.005235      -0.021197       0.032418      -0.000577      -0.013558       0.005983      -0.012637      -0.009319      -0.018058       0.004282       0.013776              1.804278       2.037158       0.166462      -0.574843       1.576992      -0.118467       1.798685           0.000200
          194              H      30.344394      14.797285      27.346168       0.185317       0.789220 0.54519554E+01  0.48883208E+02                                 1.450770                            1.392847      -0.729057       2.562500                    0.999980       3.074144       8.365231       0.511933       1.334400      -0.697923       0.010307       0.002361       0.005854       0.012086       0.001024       0.002787       0.003074       0.012611      -0.003458      -0.007282      -0.000747       0.008029              1.507656       1.591720       0.325991       0.185929       1.540601       0.308786       1.390648           0.000505
          195              H      29.047610      13.969824      27.654326       0.178679       0.882045 0.63718893E+01  0.60234403E+02                                 1.628291                            1.555517      -1.478413       2.201645                    0.994416       3.613764      10.566411       0.455006       1.424009      -0.677190      -0.008800      -0.007080       0.011129       0.015856       0.000558       0.000503      -0.003040       0.004517       0.006942      -0.004814       0.001164       0.003650              1.677110       1.711630       0.148389      -0.479831       1.467357      -0.024533       1.852344          -0.000544
          196              H      29.106391      14.891445      26.390308       0.189934       0.970965 0.73422392E+01  0.69529290E+02                                 1.564910                            1.542374      -0.749229       2.557062                    0.999991       2.906691       7.620241       0.532334       1.215017      -0.728737      -0.008141       0.005225      -0.007775       0.012411      -0.003278       0.003123      -0.001184       0.002609       0.008905      -0.005103      -0.000716       0.005819              1.551676       1.510103      -0.219091       0.160827       1.609398      -0.119364       1.535526           0.000556
          197              H      11.386012      23.879402       2.142839       0.088537       1.154521 0.81129889E+01  0.80537526E+02                                 1.867084                            1.697957      -1.162223       2.323441                    0.994838       3.745456      10.809424       0.463004       1.332613      -0.696466       0.017673       0.043049      -0.001817       0.046571       0.006752      -0.003663      -0.001707      -0.002563      -0.039222      -0.013787      -0.000121       0.013908              1.995876       1.682960       0.256179       0.000213       2.944125      -0.063999       1.360541           0.000462
          198              H      12.917934      22.215919       1.934547       0.122898       1.085887 0.78948784E+01  0.76447799E+02                                 1.673129                            1.588232      -0.970649       2.419155                    0.998444       3.339318       8.973272       0.527926       1.198157      -0.728260       0.028901       0.006294      -0.003935       0.029839      -0.001180      -0.004248       0.002878       0.001076      -0.046187      -0.016431       0.006402       0.010030              1.704440       2.206288       0.171282      -0.062694       1.669644      -0.024615       1.237389           0.000404
          199              H       9.996608      19.590868       2.499504       0.125819       1.030392 0.71434681E+01  0.68764428E+02                                 1.722313                            1.587562      -1.353860       2.237252                    0.994421       3.689818      10.522249       0.480914       1.323073      -0.696987      -0.011055      -0.029002       0.008434       0.032164      -0.002607      -0.008410      -0.003358      -0.000745      -0.030384      -0.014774       0.005914       0.008860              1.814339       1.632335       0.324324      -0.036044       2.556317      -0.061522       1.254366           0.000632
          200              H       8.534157      21.328537       2.570837       0.093513       1.120029 0.77218618E+01  0.75611391E+02                                 1.826203                            1.654616      -1.011852       2.399443                    0.996907       3.613755      10.312440       0.470476       1.329546      -0.697811      -0.043893      -0.010842       0.006205       0.045636       0.002957      -0.005884      -0.003328       0.005562      -0.040020      -0.015117       0.002635       0.012483              1.940464       2.805277       0.182319      -0.123619       1.660384      -0.020390       1.355729           0.000662
          201              H      12.860939      19.625108       0.844581       0.120165       1.105476 0.86580992E+01  0.84916500E+02                                 1.653439                            1.629437      -0.667528       2.556594                    0.999800       3.191810       8.346536       0.543066       1.149962      -0.743384       0.019784       0.005334      -0.016679       0.026421       0.002644      -0.001073      -0.002430       0.009186       0.010033      -0.007381       0.002056       0.005324              1.638182       1.533033      -0.098510      -0.164990       1.477261      -0.015937       1.904253           0.000092
          202              H      12.071825      18.700634       1.837535       0.114912       1.096171 0.83508662E+01  0.83638050E+02                                 1.821975                            1.734241      -1.174616       2.318859                    0.993627       3.766625      10.977938       0.452809       1.350574      -0.692994      -0.005469      -0.022600       0.011511       0.025946       0.002018       0.003505      -0.000366       0.000566      -0.006923      -0.004751       0.000470       0.004281              1.884078       1.979846       0.399337       0.015338       2.322235       0.029200       1.350153           0.000030
          203              H      23.904997      13.787211      27.505954       0.115226       1.064983 0.75899319E+01  0.72939390E+02                                 1.666762                            1.568069      -0.975428       2.415505                    0.998455       3.348719       9.030888       0.524636       1.214853      -0.724107      -0.020050       0.023237       0.027307       0.041080      -0.014992      -0.005229       0.005477       0.008240      -0.008050      -0.014348      -0.005076       0.019424              1.730710       1.641065      -0.228537      -0.125876       1.696997       0.504824       1.854067           0.000015
          204              H      22.768530      13.567507      25.477247       0.118572       1.163331 0.81568840E+01  0.79611825E+02                                 1.766731                            1.626044      -0.785308       2.507243                    0.999653       3.277746       8.835330       0.516275       1.215546      -0.725827      -0.034943       0.021219      -0.005263       0.041219      -0.018584       0.005259       0.011129       0.012294       0.019847      -0.027224       0.010203       0.017021              1.861665       2.495015      -0.448499       0.226535       1.615602      -0.026509       1.474377           0.000167
          205              H      23.698373      12.129436      23.856564       0.099572       1.156996 0.82507954E+01  0.79927051E+02                                 1.688977                            1.580928      -0.740846       2.516796                    0.999748       3.214699       8.345779       0.556607       1.135950      -0.745907      -0.017952      -0.005618      -0.031117       0.036361      -0.011898       0.007704       0.009949       0.009647       0.019293      -0.021668       0.009408       0.012260              1.751238       1.776859       0.039530       0.448644       1.341035       0.116126       2.135820          -0.000208
          206              H      25.647117      11.093682      24.184695       0.128628       1.108167 0.80423874E+01  0.78304138E+02                                 1.717058                            1.619593      -0.858165       2.477859                    0.999305       3.268550       8.831772       0.514338       1.223089      -0.723903       0.011882      -0.016280      -0.024591       0.031795      -0.009122       0.005249       0.009428       0.011048       0.021717      -0.018762       0.007044       0.011718              1.772315       1.667187      -0.182486      -0.303922       1.637874       0.343488       2.011885           0.000116
          207              H      20.732522      11.184998       3.338378       0.191173       0.881360 0.61274386E+01  0.54888477E+02                                 1.398735                            1.351866      -0.762072       2.548504                    0.999986       2.733039       6.736730       0.611342       1.118458      -0.751728      -0.002251      -0.009630       0.006176       0.011660       0.003433       0.001246       0.000266      -0.004905       0.003624      -0.004982       0.001112       0.003869              1.403312       1.128437      -0.010055      -0.004453       1.720678      -0.250783       1.360820           0.000424
          208              H      20.312132      12.694402       3.392591       0.180006       0.951742 0.67310836E+01  0.63774860E+02                                 1.646710                            1.548616      -1.343384       2.273155                    0.994493       3.387761       9.553293       0.483847       1.336083      -0.695980      -0.006102       0.010225       0.008550       0.014659       0.000661       0.003111       0.002393       0.001618       0.007500      -0.003341      -0.001908       0.005249              1.733834       1.503535      -0.301973      -0.265369       1.904547       0.526586       1.793421          -0.000125
          209              H      21.651671      12.280672       2.693529       0.185122       0.915486 0.65447717E+01  0.60626249E+02                                 1.523585                            1.466099      -0.895830       2.481453                    0.999513       3.031656       8.034708       0.536879       1.231582      -0.721423       0.010337       0.004623      -0.000295       0.011328       0.001863      -0.000102      -0.000017       0.007549       0.005197      -0.005075       0.001726       0.003349              1.538917       1.939500       0.253763      -0.133882       1.376085       0.010412       1.301166           0.000547
          210              H      16.209785      13.898493      21.408420       0.108605       1.209648 0.90356095E+01  0.91847857E+02                                 1.896961                            1.773041      -1.297695       2.258294                    0.994587       3.782180      10.929849       0.461831       1.304702      -0.702422      -0.029155      -0.017855      -0.017091       0.038222       0.005475       0.009221      -0.000989       0.012653       0.008226      -0.011392      -0.002323       0.013715              1.960148       1.989806       0.413507       0.273482       1.822679       0.228982       2.067960           0.000059
          211              H      17.567133      15.148247      20.021709       0.110772       1.117380 0.75326050E+01  0.72800796E+02                                 1.771215                            1.595719      -0.985080       2.405231                    0.998054       3.498745       9.699372       0.499938       1.267649      -0.711040      -0.006785       0.000550      -0.036419       0.037049       0.017629      -0.001308      -0.004168       0.008910       0.032788      -0.023828       0.008241       0.015587              1.932350       1.443542       0.032537       0.205396       1.417004      -0.078304       2.936502           0.000153
          212              H      19.394744      16.292426      20.937623       0.102356       1.212731 0.85256635E+01  0.83017368E+02                                 1.729491                            1.596688      -0.744124       2.518847                    0.999683       3.181371       8.199095       0.560947       1.121355      -0.750592       0.022049       0.021374      -0.021612       0.037551       0.016164       0.003000      -0.004139       0.010761       0.033959      -0.023447       0.011376       0.012071              1.788087       1.722786       0.352734      -0.381290       1.667109      -0.362853       1.974365          -0.000285
          213              H      19.804442      16.192559      23.166062       0.126310       1.208319 0.88789591E+01  0.87840969E+02                                 1.764485                            1.661290      -0.921724       2.446542                    0.998731       3.233793       8.559154       0.531142       1.165629      -0.739118       0.026619       0.017513       0.011150       0.033758       0.015969       0.000803      -0.004195       0.012027       0.023534      -0.021508       0.007815       0.013693              1.791640       2.020043       0.401467       0.272765       1.659752       0.151599       1.695126           0.000268
          214              H      14.761592      10.622884      27.480274       0.183934       0.986206 0.72053065E+01  0.69488508E+02                                 1.704871                            1.619591      -1.111712       2.384736                    0.997696       3.330113       9.496001       0.465218       1.365178      -0.691757      -0.005986      -0.009461      -0.010354       0.015249       0.002245      -0.002248       0.004885      -0.000719      -0.001441      -0.006446       0.001465       0.004981              1.774495       1.676334       0.414452       0.258180       1.981658       0.376036       1.665492          -0.000300
          215              H       6.922106      10.842602       0.074186       0.187132       0.898985 0.64000004E+01  0.58260478E+02                                 1.446473                            1.405915      -0.790201       2.534479                    0.999977       2.817733       7.122013       0.580955       1.158163      -0.741322       0.008549      -0.004435       0.005331       0.011008      -0.000360       0.000081      -0.002366       0.005444      -0.004321      -0.004109       0.000629       0.003480              1.443319       1.498671      -0.172287       0.228618       1.412752      -0.176997       1.418534           0.000456
          216              H       5.653819      11.761369       0.005707       0.184983       0.849708 0.60357735E+01  0.55694506E+02                                 1.542432                            1.480056      -0.887069       2.487658                    0.999307       3.205066       8.943088       0.487722       1.360988      -0.692211      -0.008512       0.005175       0.003978       0.010727      -0.001935      -0.001980      -0.000718      -0.004183      -0.007281      -0.004174       0.000111       0.004063              1.595859       1.642438      -0.246440      -0.347949       1.571588       0.333304       1.573553           0.000600
          217              H      16.266791      16.249634       4.174399       0.086782       1.262081 0.92947120E+01  0.94781340E+02                                 1.931098                            1.782001      -1.181304       2.312417                    0.994480       3.726494      10.649414       0.468822       1.281183      -0.708382       0.017010      -0.016191       0.040062       0.046438      -0.008578       0.000924      -0.001265      -0.003454       0.037007      -0.014919       0.002338       0.012580              2.012035       1.945570      -0.360215       0.540446       1.746064      -0.307106       2.344472           0.000627
          218              H      14.822152      18.044370       4.342745       0.126485       1.093047 0.80720991E+01  0.78551470E+02                                 1.680751                            1.608088      -0.975659       2.419276                    0.998668       3.307921       8.893375       0.523931       1.201336      -0.728217      -0.007751       0.011877       0.028672       0.031988      -0.009936      -0.001888       0.001024      -0.007075       0.024195      -0.014620       0.005229       0.009391              1.707736       1.526659      -0.143219      -0.013826       1.517352       0.306907       2.079195           0.000355
          219              H      14.538928      18.015838       0.399464       0.124027       1.064959 0.77793371E+01  0.74142158E+02                                 1.582837                            1.525234      -0.846888       2.479791                    0.999517       3.119212       7.990788       0.573088       1.121403      -0.749499      -0.013408       0.010140      -0.028975       0.033498      -0.011575       0.001488       0.001922      -0.005199       0.037296      -0.018261       0.005601       0.012660              1.578435       1.533710      -0.242721       0.206284       1.479544      -0.145127       1.722050           0.000334
          220              H      16.037005      16.286729       0.313865       0.096459       1.314659 0.95000231E+01  0.95907364E+02                                 1.882012                            1.726725      -1.029725       2.385514                    0.997480       3.437320       9.291295       0.515497       1.176936      -0.734876       0.014062      -0.013988      -0.044062       0.048320      -0.009920      -0.001021      -0.000981      -0.001569       0.060895      -0.020150      -0.000198       0.020348              1.987968       1.778413      -0.331983      -0.358090       1.870318       0.575517       2.315172           0.000586
          221              H      13.272418      19.553774       3.472484       0.110976       1.213976 0.10016380E+02  0.10271009E+03                                 1.807789                            1.790907      -0.895013       2.444839                    0.998093       3.487543       9.574650       0.497436       1.200789      -0.729469      -0.020722      -0.001918       0.017561       0.027230      -0.000123      -0.001305      -0.001691       0.009632       0.012016      -0.007087       0.002083       0.005004              1.804587       1.722464      -0.158861      -0.095786       1.607372       0.028586       2.083925           0.000051
          222              H      14.125660      20.298490       2.391078       0.113848       1.096940 0.83380343E+01  0.81283593E+02                                 1.655556                            1.604712      -0.711347       2.528658                    0.999667       3.281010       8.648260       0.542507       1.158141      -0.739579       0.004376       0.022089      -0.016934       0.028175       0.005545       0.001672      -0.005429       0.000285       0.002868      -0.008785       0.001977       0.006808              1.678557       1.740912       0.258521       0.012089       2.013468      -0.072643       1.281289           0.000082
          223              H      16.261448      11.513121      21.294288       0.109888       1.008822 0.72094943E+01  0.70157876E+02                                 1.757711                            1.640469      -1.328804       2.244873                    0.993613       3.881589      11.445013       0.449647       1.399790      -0.681377      -0.028614       0.021267       0.010330       0.037118      -0.007421      -0.003770       0.000414       0.009347      -0.000679      -0.008923      -0.001162       0.010085              1.841665       1.996267      -0.426095      -0.218297       1.760197       0.136998       1.768530           0.000019
          224              H      17.241165      10.380354      23.037663       0.111312       1.142061 0.80128106E+01  0.78839893E+02                                 1.822026                            1.666769      -0.935277       2.433810                    0.998173       3.519879       9.924476       0.478793       1.300161      -0.704829      -0.015049       0.004947       0.036272       0.039580      -0.014522      -0.003017      -0.002895      -0.002990       0.043039      -0.022249       0.007424       0.014826              1.955166       1.745717      -0.076826      -0.417836       1.491066       0.165638       2.628714           0.000157
          225              H      18.985061       8.939429      22.623932       0.097851       1.153465 0.81385448E+01  0.78590523E+02                                 1.681080                            1.565048      -0.768787       2.500886                    0.999569       3.254559       8.443055       0.562008       1.128599      -0.746924       0.013706      -0.019961       0.027675       0.036772      -0.016604      -0.003145      -0.004347       0.005075       0.029772      -0.022637       0.010640       0.011997              1.746212       1.601028      -0.237588       0.361000       1.584575      -0.336983       2.053033          -0.000166
          226              H      19.783085       8.656952      20.475386       0.130526       1.107581 0.79181370E+01  0.77042790E+02                                 1.727264                            1.613337      -1.057933       2.384993                    0.997574       3.368244       9.194395       0.510668       1.232704      -0.720162       0.023371      -0.021091      -0.005270       0.031919      -0.013587       0.000581      -0.006156      -0.001672       0.023747      -0.018142       0.004204       0.013938              1.799212       2.031023      -0.572162      -0.165702       1.793585       0.117882       1.573028           0.000199
          227              H      16.984657      13.079595      13.735857       0.185305       0.788294 0.54480641E+01  0.48881096E+02                                 1.454997                            1.396630      -0.730495       2.562994                    0.999983       3.080294       8.408071       0.508459       1.342616      -0.696261       0.010271       0.006083      -0.002354       0.012167       0.002788      -0.000952      -0.003000       0.007969      -0.017257      -0.007235      -0.000754       0.007989              1.512287       1.596796       0.186716      -0.327789       1.394482      -0.310312       1.545581           0.000506
          228              H      15.687869      13.387753      14.563318       0.179554       0.884724 0.64008517E+01  0.60623868E+02                                 1.636393                            1.562755      -1.507676       2.188870                    0.994189       3.630347      10.652014       0.451986       1.430789      -0.675862      -0.008526       0.010996       0.006899       0.015531       0.000769      -0.000722       0.003148      -0.001277      -0.010272      -0.004965       0.001164       0.003800              1.685771       1.720827      -0.483901      -0.149509       1.862249       0.024444       1.474239          -0.000543
          229              H      15.746655      12.123734      13.641698       0.189156       0.971381 0.73439415E+01  0.69530842E+02                                 1.563176                            1.540677      -0.746947       2.556706                    0.999992       2.909718       7.620717       0.533743       1.212064      -0.729375      -0.008791      -0.007995      -0.005410       0.013056       0.003008       0.003271       0.001181      -0.003492      -0.008075      -0.005100      -0.000630       0.005730              1.549953       1.508341       0.160752       0.218617       1.534115       0.119438       1.607405           0.000556
          230              H       6.932778      16.409419       4.653756       0.089194       1.153471 0.81046095E+01  0.80464943E+02                                 1.869256                            1.699548      -1.172162       2.320187                    0.994734       3.745768      10.824820       0.461600       1.336491      -0.695689       0.017745      -0.001630      -0.042662       0.046234      -0.003746      -0.006661       0.001750       0.018755       0.023977      -0.014105       0.000117       0.013988              1.998484       1.684701       0.000180      -0.256984       1.361701       0.064146       2.949050           0.000461
          231              H       8.464696      16.201127       6.317239       0.121914       1.083438 0.78708718E+01  0.76129697E+02                                 1.667815                            1.583655      -0.960146       2.423115                    0.998545       3.336438       8.949877       0.529963       1.194894      -0.729021       0.029293      -0.003922      -0.006212       0.030201      -0.004535       0.000906      -0.002866       0.023947       0.021775      -0.016728       0.006747       0.009981              1.698851       2.197578      -0.062272      -0.170088       1.234390       0.024480       1.664585           0.000405
          232              H      23.356361      16.766082       8.942288       0.124476       1.033885 0.71716888E+01  0.69097751E+02                                 1.725460                            1.590095      -1.347715       2.239003                    0.994426       3.696495      10.542798       0.480848       1.322074      -0.697184      -0.011158       0.008607       0.029440       0.032639      -0.008349       0.002560       0.003364       0.014812       0.015751      -0.014640       0.005785       0.008855              1.817863       1.635015      -0.036143      -0.325519       1.256051       0.061757       2.562523           0.000634
          233              H      21.893914      16.837416       7.204620       0.092953       1.125514 0.77668054E+01  0.76150920E+02                                 1.830532                            1.658135      -1.010608       2.399051                    0.996887       3.623202      10.341289       0.470592       1.327482      -0.698183      -0.044285       0.006180       0.010376       0.045903      -0.006059      -0.003148       0.003348       0.022884       0.011704      -0.015232       0.002501       0.012731              1.945320       2.813493      -0.124104      -0.183085       1.358297       0.020446       1.664170           0.000663
          234              H       8.407695      15.111159       8.908048       0.119694       1.109558 0.86993139E+01  0.85432810E+02                                 1.658688                            1.634275      -0.667883       2.556266                    0.999782       3.196276       8.367135       0.541713       1.151322      -0.743072       0.019787      -0.016528      -0.005107       0.026283      -0.001203      -0.002690       0.002543      -0.000615      -0.018839      -0.007445       0.001922       0.005524              1.643372       1.537553      -0.166088       0.099031       1.911238       0.016201       1.481325           0.000092
          235              H      25.431576      16.104112       9.832522       0.114352       1.098111 0.83682609E+01  0.83858256E+02                                 1.824404                            1.736243      -1.169411       2.320430                    0.993642       3.769926      10.991592       0.452458       1.350881      -0.692934      -0.005357       0.011557       0.022639       0.025976       0.003440      -0.002106       0.000378       0.003783       0.002451      -0.004709       0.000390       0.004319              1.886708       1.982748       0.015230      -0.400788       1.351364      -0.029020       2.326012           0.000031
          236              H      10.545256      13.239380      14.745930       0.115241       1.064325 0.75842916E+01  0.72866324E+02                                 1.665543                            1.567071      -0.973812       2.416481                    0.998473       3.347565       9.024456       0.525050       1.214210      -0.724255      -0.019910       0.027092      -0.023215       0.040857      -0.005326       0.015008      -0.005570       0.008187      -0.008806      -0.014437      -0.005092       0.019528              1.729370       1.639959      -0.125543       0.228142       1.852475      -0.504052       1.695675           0.000015
          237              H       9.408791      11.210673      14.965636       0.117963       1.165073 0.81695275E+01  0.79742572E+02                                 1.765889                            1.625263      -0.774661       2.510644                    0.999699       3.280659       8.835069       0.517525       1.212500      -0.726497      -0.035050      -0.004984      -0.021206       0.041268       0.005524       0.018671      -0.011228      -0.003471      -0.028620      -0.027452       0.010374       0.017078              1.860779       2.493806       0.226351       0.448316       1.473650       0.026495       1.614881           0.000169
          238              H      10.338633       9.589988      16.403706       0.100993       1.155184 0.82371655E+01  0.79790978E+02                                 1.690363                            1.582135      -0.749344       2.514363                    0.999696       3.209670       8.342391       0.554868       1.139568      -0.745044      -0.017637      -0.030444       0.005755       0.035651       0.007668       0.011744      -0.009870      -0.004884      -0.023812      -0.021453       0.009250       0.012203              1.752741       1.778526       0.449288      -0.039548       2.137741      -0.116224       1.341954          -0.000209
          239              H      12.287374       9.918119      17.439459       0.128848       1.108886 0.80516839E+01  0.78441990E+02                                 1.720392                            1.622609      -0.871887       2.472676                    0.999192       3.269740       8.846747       0.512710       1.226231      -0.723211       0.011682      -0.024809       0.016596       0.032053       0.005361       0.009240      -0.009124      -0.004910      -0.028054      -0.018786       0.007322       0.011464              1.775842       1.670511      -0.304710       0.182968       2.016102      -0.344338       1.640914           0.000116
          240              H      16.279249      17.604953      17.348153       0.190871       0.882286 0.61352052E+01  0.54973416E+02                                 1.399483                            1.352514      -0.763553       2.547804                    0.999985       2.734662       6.740856       0.611360       1.118113      -0.751814      -0.002274       0.006201       0.009900       0.011901       0.001278      -0.003506      -0.000368      -0.003989       0.005101      -0.004902       0.000970       0.003931              1.404085       1.128894      -0.004490       0.009983       1.361544       0.251148       1.721817           0.000424
          241              H      15.858863      17.659167      15.838750       0.180370       0.951417 0.67282886E+01  0.63746466E+02                                 1.646876                            1.548706      -1.276157       2.303722                    0.995163       3.387237       9.553976       0.483604       1.336794      -0.695836      -0.006089       0.008474      -0.010095       0.014519       0.003111      -0.000685      -0.002536      -0.002711      -0.006439      -0.003497      -0.001816       0.005313              1.734047       1.503750      -0.265569       0.302174       1.793628      -0.526761       1.904764          -0.000126
          242              H      17.198402      16.960104      16.252481       0.184779       0.916036 0.65508514E+01  0.60710467E+02                                 1.525945                            1.468204      -0.904665       2.478075                    0.999494       3.032836       8.045660       0.535592       1.233975      -0.720909       0.010333      -0.000175      -0.004763       0.011379      -0.000068      -0.001811       0.000120       0.001227      -0.014161      -0.005127       0.001743       0.003384              1.541360       1.943074      -0.134225      -0.254520       1.302941      -0.010403       1.378066           0.000548
          243              H      20.663055       7.141844      14.634651       0.109241       1.209482 0.90346051E+01  0.91840930E+02                                 1.897205                            1.773248      -1.304288       2.255663                    0.994603       3.782042      10.931914       0.461655       1.305152      -0.702317      -0.028952      -0.017024       0.017356       0.037806       0.009172      -0.005649       0.001002       0.002177      -0.023280      -0.011546      -0.002190       0.013736              1.960407       1.990116       0.273609      -0.413578       2.068316      -0.229072       1.822789           0.000059
          244              H      22.020409       5.755133      13.384899       0.109723       1.119825 0.75502352E+01  0.73002911E+02                                 1.772664                            1.596717      -0.977994       2.407820                    0.998134       3.501802       9.705207       0.500265       1.266271      -0.711340      -0.006868      -0.036873      -0.000842       0.037517      -0.001176      -0.017608       0.003835      -0.012113      -0.030364      -0.023903       0.008611       0.015291              1.934184       1.444421       0.205787      -0.032524       2.940292       0.078469       1.417839           0.000154
          245              H       6.035021       6.671048      12.240720       0.103231       1.208398 0.84902456E+01  0.82586881E+02                                 1.725278                            1.593295      -0.743484       2.519425                    0.999681       3.176673       8.182872       0.561580       1.121253      -0.750605       0.021759      -0.021859      -0.020737       0.037166       0.003084      -0.016362       0.004026      -0.011225      -0.032551      -0.023472       0.011598       0.011874              1.783509       1.718480      -0.379401      -0.351075       1.969009       0.361069       1.663037          -0.000285
          246              H      24.257715       8.899488      12.340586       0.126679       1.208873 0.88831816E+01  0.87893675E+02                                 1.765069                            1.661702      -0.923498       2.445750                    0.998707       3.233753       8.559735       0.531065       1.165653      -0.739110       0.026282       0.011216      -0.017485       0.033500       0.000776      -0.015928       0.004371      -0.005435      -0.029908      -0.021475       0.007666       0.013810              1.792285       2.020982       0.273037      -0.401869       1.695564      -0.151773       1.660308           0.000268
          247              H      19.214841      13.213699      17.910256       0.182764       0.991179 0.72487382E+01  0.70004702E+02                                 1.709716                            1.623755      -1.109126       2.385390                    0.997747       3.337568       9.520429       0.464977       1.363986      -0.691985      -0.005676      -0.010497       0.009872       0.015487      -0.001995      -0.002385      -0.004596       0.000230       0.001680      -0.006131       0.001379       0.004752              1.779815       1.681076       0.259607      -0.416732       1.670241      -0.378132       1.988128          -0.000301
          248              H      20.281838      14.340759      17.690551       0.184627       0.904645 0.64465060E+01  0.58754191E+02                                 1.447967                            1.407196      -0.782278       2.535284                    0.999976       2.829865       7.142677       0.583412       1.151904      -0.742781       0.009517       0.005729       0.004845       0.012119       0.000280       0.000485       0.002594       0.004964      -0.005790      -0.004329       0.000772       0.003557              1.444825       1.500471       0.229369       0.172810       1.419996       0.177477       1.414008           0.000457
          249              H      19.013553      14.272280      16.771784       0.184237       0.852590 0.60597653E+01  0.55963813E+02                                 1.544898                            1.482145      -0.884391       2.488188                    0.999275       3.210011       8.956772       0.487863       1.359431      -0.692503      -0.008513       0.003918      -0.005153       0.010695      -0.002154       0.002100       0.000691       0.001723       0.009419      -0.004321       0.000247       0.004074              1.598580       1.645174      -0.349168       0.247461       1.576215      -0.334556       1.574351           0.000599
          250              H      11.813531      18.440977      12.283520       0.087200       1.265417 0.93241402E+01  0.95165422E+02                                 1.935096                            1.785248      -1.189047       2.308892                    0.994406       3.730913      10.669981       0.468183       1.281798      -0.708231       0.017118       0.039458       0.016294       0.045994       0.000910       0.008479       0.001297      -0.020326      -0.013852      -0.014868       0.002154       0.012714              2.016398       1.949615       0.542515       0.361526       2.350237       0.308398       1.749341           0.000627
          251              H      10.368897      18.609323      10.488785       0.125979       1.096906 0.81087316E+01  0.79008482E+02                                 1.685754                            1.612558      -0.987187       2.414022                    0.998543       3.314173       8.919973       0.522729       1.202566      -0.727928      -0.007936       0.028856      -0.011836       0.032183      -0.001998       0.009892      -0.001107      -0.015455      -0.000647      -0.014526       0.005125       0.009401              1.712953       1.530904      -0.013920       0.143921       2.086416      -0.308522       1.521539           0.000355
          252              H      10.085680      14.666040      10.517318       0.122985       1.064337 0.77729313E+01  0.74051049E+02                                 1.580572                            1.523291      -0.834560       2.484349                    0.999584       3.120553       7.987385       0.574312       1.119469      -0.749972      -0.013665      -0.029385      -0.010536       0.034077       0.001465       0.011545      -0.002032      -0.021563      -0.010801      -0.018334       0.005501       0.012833              1.576127       1.531618       0.205554       0.242113       1.719196       0.144556       1.477567           0.000334
          253              H      11.583752      14.580440      12.246427       0.095404       1.322232 0.95640176E+01  0.96722335E+02                                 1.889993                            1.733099      -1.036782       2.382017                    0.997328       3.445569       9.323852       0.514259       1.177708      -0.734704       0.014093      -0.044147       0.014106       0.048441      -0.000935       0.009999       0.000956      -0.031642      -0.028220      -0.020341      -0.000227       0.020568              1.997005       1.785647      -0.361061       0.334517       2.327061      -0.580017       1.878307           0.000587
          254              H       8.819169      17.739063       8.979381       0.111337       1.213069 0.10010626E+02  0.10266249E+03                                 1.809099                            1.792235      -0.904053       2.441637                    0.998004       3.486784       9.581066       0.496359       1.203261      -0.728909      -0.020511       0.017734       0.001817       0.027175      -0.001226      -0.000028       0.001665      -0.001001      -0.020837      -0.007196       0.002231       0.004966              1.805982       1.724050      -0.095515       0.159247       2.085068      -0.028750       1.608828           0.000051
          255              H       9.672415      16.657656       8.234666       0.114335       1.093146 0.83039424E+01  0.80882257E+02                                 1.653278                            1.602731      -0.716633       2.527670                    0.999641       3.275177       8.634046       0.542087       1.160027      -0.739151       0.004545      -0.016849      -0.022009       0.028088       0.001784      -0.005567       0.005378      -0.001522      -0.001523      -0.008814       0.002039       0.006775              1.676204       1.738452       0.012153      -0.257598       1.280059       0.072384       2.010101           0.000082
          256              H      25.167968       2.753440      21.505433       0.109349       1.007640 0.71940006E+01  0.69907972E+02                                 1.750088                            1.633903      -1.302910       2.255243                    0.993990       3.867734      11.363404       0.452936       1.391596      -0.682977      -0.028734      -0.021667      -0.010270       0.037424       0.007447       0.003823       0.000352       0.009550       0.000203      -0.009153      -0.000916       0.010069              1.833327       1.986889       0.422954       0.216518       1.752502       0.135867       1.760589           0.000020
          257              H       8.334682       3.886208      19.762058       0.111904       1.141844 0.80115405E+01  0.78817514E+02                                 1.820927                            1.665938      -0.932031       2.435101                    0.998212       3.519524       9.920074       0.479255       1.299071      -0.705038      -0.015188      -0.004980      -0.036156       0.039532       0.014419       0.003071      -0.002885      -0.003019       0.042901      -0.022135       0.007347       0.014788              1.953883       1.744837       0.076785       0.417248       1.490415       0.165452       2.626396           0.000157
          258              H      10.078571       5.327132      20.175788       0.097264       1.157150 0.81696215E+01  0.78974604E+02                                 1.685696                            1.568837      -0.775735       2.497647                    0.999513       3.258534       8.460939       0.560836       1.129757      -0.746650       0.013634       0.019682      -0.027850       0.036727       0.016527       0.003091      -0.004365       0.005072       0.029561      -0.022523       0.010538       0.011985              1.751271       1.605237       0.238847      -0.363021       1.588785      -0.338946       2.059790          -0.000167
          259              H      10.876591       5.609609      22.324334       0.129914       1.108130 0.79231007E+01  0.77098119E+02                                 1.727317                            1.613458      -1.054188       2.386820                    0.997643       3.369639       9.196656       0.510865       1.232115      -0.720295       0.024027       0.021356       0.005236       0.032569       0.013322      -0.000662      -0.006040      -0.001747       0.024052      -0.017890       0.004115       0.013774              1.799215       2.030959       0.572042       0.165674       1.793546       0.117854       1.573141           0.000199
          260              H      16.984692       1.186979       0.530717       0.185035       0.787128 0.54374958E+01  0.48757281E+02                                 1.453059                            1.394897      -0.732666       2.562454                    0.999980       3.076991       8.393569       0.509037       1.341889      -0.696431       0.010502      -0.005941       0.002647       0.012353      -0.002688       0.000920      -0.002903       0.008108      -0.017617      -0.007255      -0.000768       0.008023              1.510165       1.594612      -0.186227       0.327044       1.392561      -0.309470       1.543322           0.000506
          261              H      24.594390       0.878809      28.236402       0.179660       0.884540 0.64020101E+01  0.60663749E+02                                 1.639132                            1.565255      -1.520901       2.183708                    0.994196       3.635259      10.684015       0.450410       1.435110      -0.675061      -0.008504      -0.010752      -0.006972       0.015380      -0.000749       0.000632       0.003152      -0.001218      -0.010165      -0.004919       0.001145       0.003774              1.688694       1.723711       0.485149       0.149691       1.865763       0.024304       1.476608          -0.000541
          262              H      15.746687       2.142840       0.624876       0.189836       0.970242 0.73354851E+01  0.69450660E+02                                 1.564298                            1.541775      -0.747996       2.557377                    0.999990       2.906450       7.619274       0.532371       1.215191      -0.728697      -0.008504       0.007866       0.005280       0.012730      -0.003054      -0.003296       0.001073      -0.003467      -0.008223      -0.005168      -0.000572       0.005740              1.551064       1.509291      -0.160764      -0.218795       1.535201       0.119550       1.608699           0.000555
          263              H      15.839252      26.390317       9.612817       0.087558       1.159496 0.81509818E+01  0.80974669E+02                                 1.868770                            1.699088      -1.157283       2.324575                    0.994893       3.750227      10.812116       0.464209       1.328169      -0.697346       0.017885       0.001345       0.043469       0.047023       0.003777       0.006725       0.001948       0.018805       0.023518      -0.014073       0.000019       0.014054              1.997926       1.684119      -0.000189       0.256941       1.361302       0.064115       2.948357           0.000461
          264              H      17.371170      26.598610       7.949335       0.123483       1.083896 0.78802637E+01  0.76294692E+02                                 1.673588                            1.588769      -0.985085       2.413911                    0.998329       3.336990       8.975458       0.526672       1.201191      -0.727574       0.028787       0.003758       0.006016       0.029648       0.004407      -0.001085      -0.002939       0.023148       0.021187      -0.016229       0.006362       0.009866              1.704901       2.206456       0.062632       0.171205       1.237796       0.024614       1.670451           0.000404
          265              H      14.449841      26.033655       5.324285       0.124607       1.032678 0.71620325E+01  0.68979173E+02                                 1.723907                            1.588922      -1.340641       2.242223                    0.994586       3.693719      10.531782       0.481088       1.321905      -0.697229      -0.011220      -0.008364      -0.029350       0.032515       0.008467      -0.002570       0.003492       0.015022       0.015918      -0.014863       0.005908       0.008955              1.816085       1.633789       0.036078       0.324822       1.255251       0.061613       2.559217           0.000633
          266              H      12.987393      25.962321       7.061954       0.093569       1.124767 0.77617094E+01  0.76123775E+02                                 1.833546                            1.660490      -1.024560       2.394028                    0.996723       3.624163      10.361271       0.468810       1.332129      -0.697249      -0.043698      -0.006315      -0.010271       0.045331       0.005907       0.003170       0.003349       0.023136       0.012092      -0.015340       0.002605       0.012736              1.948773       2.819570       0.124473       0.183667       1.360041       0.020512       1.666709           0.000664
          267              H      17.314168      27.688578       5.358525       0.120370       1.107231 0.86774265E+01  0.85169934E+02                                 1.656816                            1.632605      -0.668433       2.556900                    0.999819       3.193220       8.358619       0.541762       1.151867      -0.742934       0.019659       0.016437       0.005103       0.026129       0.001163       0.002596       0.002593      -0.000640      -0.018619      -0.007365       0.001915       0.005450              1.641533       1.536023       0.165561      -0.098889       1.908556       0.016016       1.480019           0.000092
          268              H      16.525055      26.695624       4.434051       0.114301       1.095459 0.83443789E+01  0.83566343E+02                                 1.822367                            1.734534      -1.169964       2.320702                    0.993643       3.765954      10.979618       0.452341       1.352081      -0.692722      -0.005414      -0.011464      -0.022683       0.025986      -0.003565       0.001990       0.000381       0.003916       0.002588      -0.004831       0.000490       0.004340              1.884522       1.980380      -0.015251       0.399667       1.350320      -0.029048       2.322865           0.000030
          269              H      19.451777       1.027181      28.053790       0.115053       1.066986 0.76077302E+01  0.73159572E+02                                 1.669456                            1.570363      -0.983211       2.412250                    0.998351       3.352095       9.045581       0.523979       1.215559      -0.723939      -0.020004      -0.027181       0.023098       0.040896       0.005308      -0.015145      -0.005678       0.007826      -0.008595      -0.014612      -0.004987       0.019599              1.733668       1.643717       0.126310      -0.229234       1.857368      -0.506317       1.699918           0.000015
          270              H      18.315303       3.055889      27.834085       0.117500       1.164846 0.81682720E+01  0.79729359E+02                                 1.765965                            1.625394      -0.781529       2.508038                    0.999662       3.280819       8.836209       0.517368       1.212882      -0.726421      -0.035219       0.005059       0.021269       0.041452      -0.005377      -0.018804      -0.011217      -0.003429      -0.028226      -0.027448       0.010169       0.017279              1.860825       2.493731      -0.226316      -0.448200       1.473798       0.026454       1.614944           0.000169
          271              H      19.245138       4.676573      26.396014       0.100491       1.154297 0.82290665E+01  0.79672229E+02                                 1.687156                            1.579516      -0.741840       2.516782                    0.999744       3.210706       8.335899       0.556443       1.136917      -0.745671      -0.017731       0.031138      -0.005646       0.036275      -0.007549      -0.011793      -0.009948      -0.004482      -0.023822      -0.021469       0.009457       0.012012              1.749189       1.774943      -0.447467       0.039359       2.132685      -0.115817       1.339939          -0.000208
          272              H      21.193882       4.348442      25.360261       0.128967       1.111881 0.80780966E+01  0.78779608E+02                                 1.725188                            1.626575      -0.876683       2.470819                    0.999192       3.272746       8.865216       0.511365       1.228204      -0.722775       0.011771       0.024200      -0.016527       0.031581      -0.005381      -0.009154      -0.009219      -0.005358      -0.028666      -0.018901       0.007109       0.011792              1.781068       1.674875       0.306569      -0.184126       2.022822      -0.346631       1.645506           0.000115
          273              H      16.279226      25.194770      25.451567       0.190339       0.883387 0.61441220E+01  0.55066647E+02                                 1.399761                            1.352754      -0.760637       2.548189                    0.999983       2.737232       6.745343       0.611882       1.116887      -0.752111      -0.002287      -0.006487      -0.010126       0.012241      -0.001314       0.003434      -0.000366      -0.003993       0.005181      -0.004861       0.000963       0.003898              1.404371       1.129063       0.004491      -0.009970       1.361779       0.251268       1.722271           0.000424
          274              H      33.671839      25.140557      26.960971       0.180688       0.950543 0.67217601E+01  0.63684460E+02                                 1.647669                            1.549387      -1.294692       2.296649                    0.995005       3.386727       9.560027       0.482712       1.339269      -0.695347      -0.006195      -0.008917       0.009943       0.014723      -0.003131       0.000752      -0.002159      -0.002529      -0.006342      -0.003163      -0.001951       0.005114              1.734928       1.504460       0.265804      -0.302455       1.794548      -0.527195       1.905775          -0.000124
          275              H      17.198375      25.839619      26.547240       0.183576       0.917796 0.65653925E+01  0.60866392E+02                                 1.526467                            1.468666      -0.894418       2.481640                    0.999548       3.036301       8.050820       0.536257       1.232016      -0.721344       0.011092       0.000103       0.004788       0.012082       0.000151       0.001807      -0.000019       0.001268      -0.013853      -0.005028       0.001663       0.003365              1.541894       1.943900       0.134338       0.254672       1.303327      -0.010389       1.378456           0.000548
          276              H      11.756546       7.124718      28.165069       0.109951       1.208351 0.90251612E+01  0.91737204E+02                                 1.897605                            1.773554      -1.304246       2.255867                    0.994618       3.780007      10.931900       0.461052       1.306969      -0.701948      -0.028886       0.016614      -0.017297       0.037545      -0.009321       0.005556       0.001026       0.001950      -0.022877      -0.011491      -0.002275       0.013766              1.960853       1.990621      -0.273764       0.413775       2.068755      -0.229179       1.823182           0.000060
          277              H       4.207410       8.511442       0.881674       0.109695       1.119188 0.75452459E+01  0.72937676E+02                                 1.771491                            1.595823      -0.979051       2.407093                    0.998103       3.500537       9.698425       0.500611       1.265690      -0.711470      -0.006562       0.037021       0.000639       0.037603       0.001015       0.017706       0.004047      -0.011783      -0.030163      -0.023944       0.008591       0.015354              1.932750       1.443617      -0.205488       0.032496       2.937530       0.078410       1.417104           0.000155
          278              H       6.035025       7.595527       2.025853       0.102380       1.210183 0.85047488E+01  0.82756206E+02                                 1.726240                            1.594066      -0.741014       2.520054                    0.999682       3.179866       8.190213       0.561804       1.120424      -0.750808       0.022171       0.021919       0.021073       0.037630      -0.003115       0.016441       0.003983      -0.011466      -0.032889      -0.023631       0.011593       0.012038              1.784564       1.719489       0.379830       0.351471       1.970194       0.361489       1.664008          -0.000285
          279              H       6.444730       5.367087       1.925987       0.125295       1.210845 0.88986197E+01  0.88055924E+02                                 1.763904                            1.660656      -0.912772       2.448949                    0.998820       3.239552       8.566414       0.532601       1.162166      -0.739905       0.027247      -0.010897       0.017577       0.034207      -0.000681       0.015956       0.004310      -0.006232      -0.029928      -0.021593       0.007920       0.013673              1.791074       2.019598      -0.272806       0.401503       1.694375      -0.151651       1.659248           0.000270
          280              H      10.308366       1.052862      24.889464       0.183954       0.985441 0.71998482E+01  0.69441903E+02                                 1.706275                            1.620804      -1.121426       2.381104                    0.997561       3.329865       9.504282       0.464129       1.368261      -0.691176      -0.005629       0.010365      -0.009516       0.015155       0.002150       0.002319      -0.004734       0.000352       0.002373      -0.006301       0.001380       0.004921              1.776040       1.677698      -0.258638       0.415054       1.666949      -0.376714       1.983473          -0.000300
          281              H      20.281800      28.458964      25.109169       0.188290       0.898841 0.64010972E+01  0.58294246E+02                                 1.448968                            1.408216      -0.808609       2.527577                    0.999966       2.815678       7.126768       0.578921       1.161757      -0.740477       0.008329      -0.004784      -0.004374       0.010554      -0.000131      -0.000444       0.002294       0.004718      -0.006079      -0.004013       0.000579       0.003435              1.445821       1.501392      -0.229320      -0.172855       1.420910       0.177542       1.415160           0.000456
          282              H      10.107081      -0.005718      26.027937       0.184426       0.849516 0.60357747E+01  0.55712677E+02                                 1.544522                            1.481918      -0.892841       2.485492                    0.999200       3.207914       8.962031       0.486338       1.364415      -0.691551      -0.008564      -0.003956       0.005255       0.010798       0.002135      -0.001965       0.000791       0.001654       0.009802      -0.004347       0.000286       0.004062              1.598129       1.644820       0.348768      -0.247132       1.575693      -0.334148       1.573873           0.000600
          283              H      20.720023      24.358759       1.983054       0.087624       1.260260 0.92822375E+01  0.94680661E+02                                 1.934660                            1.784997      -1.181160       2.313510                    0.994502       3.726554      10.672530       0.466492       1.287222      -0.707114       0.016983      -0.039537      -0.015995       0.045907      -0.001005      -0.008542       0.001272      -0.020374      -0.013675      -0.014938       0.002216       0.012722              2.015917       1.949257      -0.542066      -0.361329       2.349389       0.308015       1.749105           0.000627
          284              H      19.275388      24.190413       3.777789       0.126409       1.094625 0.80870155E+01  0.78740191E+02                                 1.683018                            1.610096      -0.983560       2.415892                    0.998584       3.310551       8.905582       0.523301       1.202116      -0.728032      -0.008054      -0.028656       0.011809       0.032023       0.001756      -0.009909      -0.001068      -0.015427      -0.001343      -0.014515       0.005244       0.009271              1.710103       1.528530       0.013941      -0.143555       2.082517      -0.307717       1.519260           0.000355
          285              H      18.992152      28.133696       3.749256       0.123360       1.063754 0.77674860E+01  0.73984694E+02                                 1.579754                            1.522545      -0.835356       2.483991                    0.999570       3.119871       7.984324       0.574584       1.119157      -0.750040      -0.013329       0.029351       0.010534       0.033913      -0.001589      -0.011537      -0.001917      -0.021329      -0.011216      -0.018271       0.005509       0.012761              1.575297       1.530799      -0.205399      -0.241892       1.718266       0.144440       1.476825           0.000334
          286              H      20.490226      28.219296       2.020147       0.095193       1.324234 0.95807321E+01  0.96928959E+02                                 1.891426                            1.734226      -1.040773       2.380037                    0.997348       3.448047       9.330884       0.514289       1.177183      -0.734822       0.014002       0.044446      -0.013953       0.048643       0.001136      -0.010100       0.000955      -0.031428      -0.027957      -0.020378      -0.000050       0.020428              1.998635       1.786920       0.361597      -0.334971       2.329221      -0.580864       1.879765           0.000587
          287              H      17.725654      25.060674       5.287192       0.111260       1.213674 0.10014156E+02  0.10269106E+03                                 1.808237                            1.791326      -0.899284       2.443191                    0.998062       3.487247       9.576902       0.497075       1.201617      -0.729276      -0.020230      -0.017344      -0.001714       0.026702       0.001362      -0.000011       0.001759      -0.001243      -0.021265      -0.007362       0.002140       0.005222              1.805076       1.722981       0.095779      -0.159018       2.084414      -0.028648       1.607832           0.000051
          288              H      18.578894      26.142080       6.031907       0.113180       1.096411 0.83329578E+01  0.81221542E+02                                 1.655148                            1.604348      -0.709883       2.529257                    0.999645       3.280561       8.646340       0.542507       1.158321      -0.739552       0.004645       0.016931       0.022518       0.028553      -0.001562       0.005466       0.005475      -0.001466      -0.001866      -0.008705       0.001846       0.006859              1.678157       1.740438      -0.012124       0.258312       1.281057       0.072599       2.012976           0.000082
          289              C      12.641826      23.228843       9.920975       0.323792      30.687304 0.33797206E+03  0.74956100E+04                                 8.746524                            6.333855      -0.068121       1.998354                    0.999450      24.983422      70.824292       0.620431       0.445130      -1.041767      -0.038598       0.066934      -0.015939       0.078892      -0.028116      -0.008293      -0.014211      -0.021717      -0.034629      -0.034371      -0.002639       0.037011             10.617705       8.665242      -1.074519       3.503450      15.533590       1.047599       7.654282           0.003871
          290              C      13.715950      22.986310      10.808356      -0.161143      46.296126 0.51103431E+03  0.12446335E+05                                11.095618                            7.486969      -0.024388       1.971750                    0.999229      29.547205      85.029911       0.611394       0.411333      -1.072929       0.010008      -0.036747       0.008171       0.038952       0.002319       0.004612       0.006574      -0.036918      -0.031250      -0.016774      -0.008374       0.025148             14.818780      11.084770       0.172336       4.979953      22.861918       3.378460      10.509651           0.006847
          291              C      14.191560      21.670932      10.948169      -0.083876      37.225244 0.45805444E+03  0.11006833E+05                                 9.995880                            7.347426      -0.325007       1.869193                    0.998869      30.242312      90.462227       0.576735       0.441962      -1.039288      -0.026122       0.012362      -0.016164       0.033113      -0.009943      -0.005654      -0.011702       0.032173       0.022226      -0.027347       0.011063       0.016284             12.549725       9.027402      -1.112443       2.961159      20.450298       1.756750       8.171477           0.006430
          292              C      13.616203      20.629471      10.266226      -0.120499      32.525897 0.42288361E+03  0.99150848E+04                                 8.938385                            6.917070       0.111485       2.014823                    0.999455      29.304654      85.297296       0.615709       0.424282      -1.054786      -0.001033       0.027493      -0.002234       0.027603      -0.016259       0.012101       0.003677      -0.038393      -0.046990      -0.029153      -0.003847       0.032999             10.518994       9.502950      -1.142623       3.372836      14.355404       0.609068       7.698628           0.008425
          293              C      12.575923      20.877710       9.413085      -0.077191      31.596585 0.40385320E+03  0.93121944E+04                                 8.600543                            6.655301       0.184909       2.026323                    0.999685      28.764847      81.638499       0.645854       0.411285      -1.068538       0.010152       0.030684       0.007712       0.033227       0.008553       0.020797       0.018642      -0.032784      -0.033019      -0.032857      -0.003648       0.036505              9.901544       8.980390      -1.094344       3.348368      13.437899       0.091302       7.286344           0.005056
          294              C      12.094969      22.173116       9.241886      -0.235796      37.035414 0.46218201E+03  0.11048404E+05                                 9.615190                            7.167521      -0.010573       1.955110                    0.999427      30.793113      89.663722       0.614700       0.416827      -1.062493       0.003294      -0.021077      -0.003275       0.021583      -0.026536       0.029131      -0.013964       0.002636      -0.010114      -0.032318      -0.015061       0.047378             11.377574       9.127851      -0.837359       3.579141      16.884750       1.059126       8.120121           0.005010
          295              C      14.364340      24.022064      11.598724       0.450282      30.002841 0.29867363E+03  0.64678279E+04                                 8.910883                            6.108261      -0.000344       2.038151                    0.999667      24.014438      68.834150       0.603775       0.468457      -1.021336       0.048761      -0.003655       0.050401       0.070222       0.004914      -0.036175      -0.003898       0.040620       0.020930      -0.024799      -0.024149       0.048947             11.633632       8.474269       0.947859       3.586889      17.877423       2.963434       8.549202           0.031390
          296              C      14.383926      27.440336      11.889762       0.541541      23.637515 0.26652100E+03  0.55955628E+04                                 7.620540                            5.772356       0.042702       2.070282                    0.999364      22.382817      62.659148       0.622283       0.468820      -1.023687      -0.024247       0.043378      -0.014594       0.051793       0.024768      -0.030382       0.020236       0.044563       0.023701      -0.053896       0.009321       0.044575              9.379545       6.980353       0.752243       3.204741      12.264031       3.647851       8.894250           0.019170
          297              C       6.011880       0.039941      12.691544      -0.588848      30.360403 0.46833145E+03  0.11202245E+05                                 8.266465                            6.957026       0.131547       2.002577                    0.997442      32.583251      94.073852       0.660738       0.387548      -1.084935      -0.008808      -0.021729      -0.011883       0.026286       0.010797       0.000063       0.007329       0.024918       0.022097      -0.021787       0.007701       0.014086              9.830224       7.967045       1.128064       2.049977      11.328937       4.520092      10.194690          -0.002840
          298              C      15.627315       8.733993      16.449359       0.092019      27.720752 0.33263043E+03  0.73471927E+04                                 8.093699                            6.154374       0.120472       2.051545                    0.999766      26.228119      74.181080       0.649396       0.427009      -1.052737       0.039781      -0.029618       0.003398       0.049713      -0.031656      -0.006168      -0.001690      -0.023843       0.091582      -0.049545       0.018213       0.031332              9.561074      10.936790       1.717498       0.632498      13.689501       0.074179       4.056931           0.002659
          299              C      14.699260       7.735333      16.318107      -0.220376      34.214559 0.42645151E+03  0.99658080E+04                                 9.103693                            6.845030       0.239229       2.047547                    0.999556      29.609080      84.537156       0.636137       0.412014      -1.068304       0.004467       0.008235      -0.002088       0.009598       0.003102       0.009363       0.002445       0.035707      -0.028513      -0.014437      -0.011042       0.025479             10.906168      11.329332       2.741709       0.501722      16.994172       0.206249       4.394999           0.001432
          300              C      15.094711       6.422807      16.358053       0.187657      32.821361 0.36504708E+03  0.81665775E+04                                 9.075149                            6.428192      -0.059875       2.011747                    0.999005      24.690307      67.905828       0.644993       0.424483      -1.065441      -0.024921      -0.021490      -0.004415       0.033202       0.027241      -0.017598      -0.011243       0.010001      -0.016923      -0.025444      -0.014508       0.039952             11.887597      14.556029       5.140777       1.024307      16.633934       0.709813       4.472830           0.001401
          301              C      16.416436       6.191689      16.634825      -0.213104      35.276007 0.44151299E+03  0.10428920E+05                                 9.370129                            7.030653       0.187558       2.035922                    0.999142      29.733277      85.917438       0.617634       0.419835      -1.061130       0.018146       0.007713       0.003724       0.020065      -0.003787       0.005136      -0.001437      -0.027149       0.010279      -0.016988       0.004088       0.012900             11.234934      14.084276       2.281094       1.033980      15.054579       0.290996       4.565948           0.002844
          302              C      17.282146       7.253122      16.714718       0.113274      27.478916 0.31091495E+03  0.67520641E+04                                 8.035790                            5.952772       0.214200       2.095333                    0.999768      25.440642      71.327900       0.659907       0.427394      -1.052584      -0.032377       0.029926      -0.012269       0.045764      -0.019186      -0.001145      -0.003123       0.030057       0.126346      -0.045554       0.003311       0.042243              9.674362      11.158820       1.491527       0.639854      13.794190       0.140229       4.070075           0.003264
          303              C      14.163094       5.270068      16.027069      -0.229549      27.503557 0.35859311E+03  0.81165723E+04                                 8.108865                            6.306154      -0.177413       1.939119                    0.998012      29.210863      85.188909       0.650694       0.415871      -1.053752      -0.044487       0.033047       0.060305       0.081902       0.003038       0.017010      -0.011515       0.019600      -0.038506      -0.026619       0.002387       0.024233             10.246793      13.443410       4.831931      -1.271357      11.327654       0.104822       5.969316           0.000241
          304              C      18.561078      25.982292      11.829843       0.323611      30.335158 0.34246513E+03  0.76217846E+04                                 8.690260                            6.395369      -0.060048       2.001571                    0.999403      25.024205      71.106568       0.614497       0.447864      -1.039981      -0.064461      -0.040513      -0.004503       0.076268       0.013235       0.002512      -0.004666       0.035030      -0.083821      -0.029236      -0.006700       0.035936             10.471314      12.055830       2.668012      -2.433877       8.205014       2.908268      11.153097           0.004130
          305              C      19.054495      26.863966      12.802823      -0.165172      45.806700 0.50195731E+03  0.12168013E+05                                10.995743                            7.414616      -0.043451       1.965287                    0.999201      29.465730      84.537678       0.615193       0.410716      -1.073561       0.034530       0.030854      -0.003591       0.046445       0.008674      -0.010008      -0.007439       0.028365       0.003717      -0.018497      -0.004035       0.022531             14.588711      15.722551       1.524288      -5.565231      10.266236       5.926940      17.777345           0.008111
          306              C      20.271122      27.511669      12.571705      -0.093542      35.110290 0.44276516E+03  0.10486748E+05                                 9.389856                            7.087101      -0.059152       1.943729                    0.999601      29.823841      86.858075       0.607916       0.425398      -1.055542      -0.025374      -0.020036      -0.008480       0.033425       0.014522       0.023557       0.016972      -0.003165      -0.010991      -0.025720      -0.011021       0.036741             11.205971      14.242147       1.892546      -4.458399       7.393855       2.636707      11.981912           0.004846
          307              C      20.965830      27.380417      11.367606      -0.144473      33.177486 0.44971770E+03  0.10668196E+05                                 8.966662                            7.085337       0.138826       2.008336                    0.999658      29.944537      86.619065       0.616798       0.418613      -1.062256      -0.019108      -0.013531      -0.000745       0.023426       0.053334      -0.013184       0.030461       0.051078       0.012006      -0.074818       0.017108       0.057710             10.318221      13.038797       2.352943      -2.652619       7.351085       2.314409      10.564781           0.010778
          308              C      20.390473      26.518716      10.397479      -0.067104      29.767709 0.39543569E+03  0.90961629E+04                                 8.333042                            6.654627       0.150691       2.020695                    0.999797      28.710986      82.150646       0.634046       0.419955      -1.059947      -0.012570       0.002272       0.032166       0.034610      -0.000993      -0.019982       0.014259       0.003616       0.065062      -0.022986      -0.012241       0.035228              9.372859      11.750479       2.717828      -1.431883       6.856582       1.834076       9.511516           0.004296
          309              C      19.245098      25.882426      10.600064      -0.230122      34.486540 0.44855417E+03  0.10640692E+05                                 9.144682                            7.055064       0.190878       2.026329                    0.999686      30.279977      87.777875       0.620487       0.416120      -1.063145       0.007246       0.005264      -0.007147       0.011458       0.015154       0.016178       0.024074       0.000765      -0.023612      -0.027392      -0.009857       0.037249             10.541301      13.235084       2.518194      -2.651408       7.053879       1.551016      11.334941           0.003673
          310              C      18.391850      27.123617      14.066841       0.458251      31.491253 0.29742280E+03  0.64161469E+04                                 9.128716                            6.056579      -0.045542       2.023390                    0.999524      23.734530      67.288743       0.613895       0.462500      -1.027457       0.007793       0.039122       0.051763       0.065350      -0.040462       0.017501      -0.039022      -0.012555      -0.014745      -0.045318      -0.021877       0.067195             12.249474      12.345983       1.263681      -4.262353       9.230343       5.379950      15.172097           0.035113
          311              C      15.621930      26.127809      15.804510       0.536545      23.884900 0.27120533E+03  0.57027424E+04                                 7.594286                            5.796891       0.019122       2.061391                    0.999213      22.323328      61.970517       0.626899       0.464647      -1.028860      -0.035994      -0.041757      -0.001194       0.055142      -0.044649       0.009052      -0.018382       0.003755       0.050709      -0.053875       0.005625       0.048250              8.962281       7.993693       1.933065      -1.935841       7.835377       3.217366      11.057773           0.016922
          312              C      14.882690      26.287594      17.128448      -0.572354      27.797545 0.43906455E+03  0.10310048E+05                                 7.715529                            6.724470       0.312603       2.063272                    0.997733      31.933507      90.657091       0.675390       0.386206      -1.088412       0.017114      -0.002142      -0.019200       0.025809      -0.006029      -0.020434       0.016827       0.009273       0.068811      -0.022658      -0.016385       0.039043              8.395587       7.190317      -0.263947      -1.183055       7.851229       1.863106      10.145215          -0.003631
          313              C      17.396168       0.741858       9.450178       0.316231      31.831886 0.35527960E+03  0.79676686E+04                                 8.963955                            6.498445      -0.056807       2.002720                    0.999613      25.202581      71.527572       0.612724       0.445738      -1.042821      -0.023098       0.015081       0.073182       0.078209       0.010201      -0.015281       0.005595      -0.009977       0.080950      -0.029380      -0.002411       0.031791             10.763846       8.652009      -2.906830       0.085967       7.036034      -1.059778      16.603495           0.001874
          314              C      18.489889       0.025676       8.865249      -0.173027      46.478574 0.52287776E+03  0.12822627E+05                                11.149436                            7.596419      -0.034936       1.966032                    0.999280      29.904196      86.677514       0.603504       0.413856      -1.070063       0.010476       0.000874      -0.049450       0.050555      -0.015612       0.005984      -0.012495       0.008485       0.036470      -0.023527      -0.000458       0.023985             14.338886      11.881002      -5.001562       1.874675       9.697588      -2.526560      21.438068           0.009168
          315              C      18.700083       0.099863       7.507071      -0.086421      36.579061 0.44122735E+03  0.10516046E+05                                 9.830866                            7.186561      -0.291558       1.875002                    0.999199      30.376649      90.839616       0.585470       0.438946      -1.039851      -0.024492       0.009435       0.023312       0.035104       0.002799      -0.015205       0.015227       0.020032      -0.042300      -0.029134       0.005417       0.023717             12.115710       8.649868      -3.172490       1.428116       8.044525      -2.208661      19.652737           0.004045
          316              C      17.886027       0.841725       6.668196      -0.140422      34.928551 0.44926732E+03  0.10681502E+05                                 9.370174                            7.134218       0.086633       1.995316                    0.999606      29.991392      87.564025       0.606400       0.424834      -1.055704      -0.007079      -0.003460       0.030530       0.031530      -0.035617      -0.008052      -0.005257       0.015689       0.132137      -0.059303       0.014161       0.045142             11.002121       8.808311      -3.133691      -0.134539       7.583470      -1.330139      16.614582           0.012117
          317              C      16.794089       1.529374       7.218886      -0.070581      31.372084 0.39921183E+03  0.91949226E+04                                 8.596648                            6.648681       0.053772       1.985165                    0.999773      28.898698      82.449579       0.640417       0.415240      -1.064093       0.018740      -0.013206       0.020032       0.030444      -0.035601       0.010975      -0.016568       0.014284       0.036534      -0.043081       0.000742       0.042339              9.689351       8.150166      -2.771239      -0.516165       6.752776      -0.797161      14.165110           0.002999
          318              C      16.557175       1.472307       8.554237      -0.236577      37.204083 0.46800061E+03  0.11220444E+05                                 9.644145                            7.214560      -0.033156       1.946199                    0.999730      31.048168      90.484103       0.612545       0.417066      -1.062540       0.004397       0.007465      -0.012187       0.014953      -0.035629      -0.028710       0.012822       0.031009       0.037040      -0.045581      -0.009684       0.055265             11.122684       8.993102      -2.967602       0.644312       7.397246      -1.916130      16.977704           0.006130
          319              C      28.265598      27.711403       9.672737       0.457951      28.805498 0.28666621E+03  0.61557056E+04                                 8.689823                            5.999884      -0.048010       2.025767                    0.999702      23.877546      68.562631       0.605709       0.470913      -1.018136       0.051086      -0.042686      -0.014261       0.068083       0.033440       0.013507       0.012584      -0.032144      -0.060409      -0.030570      -0.021054       0.051624             10.901793      10.266928      -4.080926       1.196108       7.866084      -1.813072      14.572367           0.027855
          320              C      28.584451      26.501595      12.868449       0.534807      23.228122 0.27317849E+03  0.57632575E+04                                 7.480695                            5.833489       0.059014       2.075233                    0.999471      22.460598      62.760314       0.621503       0.467134      -1.025954      -0.019104       0.005208       0.050564       0.054303       0.021082       0.025750      -0.006250      -0.009787      -0.120028      -0.052658       0.009257       0.043401              8.526583       7.964824      -3.550887       0.230085       7.514357      -0.779674      10.100570           0.019513
          321              C      29.323692      25.545734      13.755830      -0.578882      28.090531 0.44820613E+03  0.10600824E+05                                 7.785663                            6.791846       0.218878       2.033032                    0.997411      32.235727      92.463806       0.670989       0.385948      -1.086360      -0.015855       0.019260      -0.016886       0.030124      -0.016937       0.008135      -0.007167      -0.002554      -0.018984      -0.014094      -0.009897       0.023991              8.372831       8.410127      -1.908933       1.158281       8.951006      -0.503087       7.757358          -0.003501
          322              C      10.816038       2.331151      17.659165       0.102792      26.577974 0.32875620E+03  0.72329488E+04                                 7.844421                            6.102947       0.196810       2.080484                    0.999806      25.931956      72.953377       0.655282       0.424851      -1.055155       0.003810       0.001206      -0.045126       0.045303      -0.038089      -0.005272      -0.016871       0.012808       0.012351      -0.046032       0.007925       0.038106              9.258322       9.609518       4.939591      -0.502094       9.024871       0.844690       9.140576           0.004001
          323              C      11.690653       3.429678      17.770444      -0.217132      32.883978 0.43880181E+03  0.10327973E+05                                 8.875967                            6.955431       0.271190       2.057096                    0.999664      29.718095      85.154796       0.629432       0.413439      -1.067372      -0.014604      -0.016068       0.010643       0.024181      -0.007405       0.014750       0.014708      -0.003166       0.001588      -0.024848       0.007097       0.017751             10.467119      11.424335       5.855015      -1.796978      10.416972      -0.144456       9.560051           0.001671
          324              C      12.225043       3.966102      16.663358       0.178503      31.761305 0.37802239E+03  0.85386260E+04                                 8.938924                            6.578604      -0.144970       1.983634                    0.999252      25.056198      69.446403       0.631618       0.429320      -1.061480       0.026147       0.016689      -0.007100       0.031822       0.016655      -0.005772      -0.002528       0.022576      -0.062609      -0.021645      -0.009667       0.031311             11.671404      13.270019       8.286128      -0.577590      13.246643       0.412561       8.497550           0.002150
          325              C      11.838503       3.406852      15.459259      -0.212588      32.551337 0.43207801E+03  0.10112689E+05                                 8.784857                            6.885973       0.244692       2.047054                    0.999647      29.576776      84.026633       0.635919       0.411528      -1.070494      -0.000185      -0.011609       0.001567       0.011716       0.013935      -0.018269      -0.016804      -0.003004       0.053120      -0.023159      -0.013826       0.036985             10.438881      11.308238       6.485758       1.045836      11.445082       1.863680       8.563324           0.001648
          326              C      10.954980       2.339712      15.413606       0.091947      26.704341 0.32432312E+03  0.70979536E+04                                 7.804808                            6.024692       0.120008       2.049369                    0.999724      25.966108      72.413724       0.666849       0.419685      -1.060368      -0.006171      -0.007907       0.047453       0.048502      -0.031626       0.002419       0.006050       0.009536       0.032957      -0.038249       0.011465       0.026784              9.237741       9.746469       5.296441       0.546569       9.577263       1.450140       8.389490           0.002995
          327              C      13.133503       5.241534      16.820290      -0.224318      28.236456 0.36907156E+03  0.83969610E+04                                 8.244237                            6.385962      -0.134535       1.946812                    0.997974      29.354849      85.259691       0.649712       0.414356      -1.056869       0.047434      -0.039146      -0.064449       0.089084       0.009900       0.010461      -0.022870      -0.004725       0.016532      -0.029092       0.003407       0.025685             10.627436      14.360912       5.635049      -1.914483      11.319550      -0.462900       6.201845           0.000202
          328              C      21.548338      19.570894       4.345598       0.320759      30.749243 0.33878462E+03  0.75178218E+04                                 8.755560                            6.339800      -0.064414       1.998971                    0.999432      25.016559      70.928095       0.620410       0.444896      -1.041948      -0.039448      -0.066978       0.015728       0.079306       0.027937       0.008766      -0.014793      -0.021028      -0.033411      -0.034889      -0.001707       0.036596             10.629267       8.674002       1.076268      -3.507575      15.552012       1.048251       7.661786           0.003875
          329              C      22.622461      19.813426       3.458217      -0.160723      46.244667 0.51044967E+03  0.12427749E+05                                11.085189                            7.481005      -0.020977       1.972984                    0.999243      29.529982      84.947863       0.611883       0.411148      -1.073118       0.009184       0.037407      -0.007294       0.039203      -0.001533      -0.003717       0.006066      -0.037018      -0.029279      -0.015981      -0.008606       0.024587             14.803322      11.073898      -0.170878      -4.974195      22.837196       3.372657      10.498871           0.006844
          330              C      23.098066      21.128805       3.318405      -0.083277      37.216305 0.45791328E+03  0.11002692E+05                                 9.995289                            7.347160      -0.321400       1.870135                    0.998846      30.238727      90.451069       0.576638       0.442066      -1.039218      -0.026825      -0.011895       0.016581       0.033705       0.009791       0.004906      -0.011604       0.032035       0.022533      -0.027056       0.011420       0.015636             12.548687       9.026156       1.112890      -2.960583      20.449479       1.755551       8.170425           0.006436
          331              C      22.522703      22.170265       4.000347      -0.124390      32.599219 0.42416601E+03  0.99520878E+04                                 8.946820                            6.923129       0.113899       2.015129                    0.999467      29.353635      85.452942       0.616066       0.423741      -1.055186      -0.000600      -0.027111       0.002461       0.027229       0.016696      -0.010112       0.003859      -0.036625      -0.045617      -0.027061      -0.005324       0.032384             10.529325       9.511356       1.145919      -3.375548      14.371650       0.607874       7.704969           0.008423
          332              C      21.482424      21.922026       4.853488      -0.076168      31.603380 0.40394874E+03  0.93157375E+04                                 8.606495                            6.660251       0.183285       2.025624                    0.999667      28.763159      81.662176       0.644954       0.411800      -1.068113       0.011695      -0.029648      -0.008400       0.032959      -0.008704      -0.021790       0.018220      -0.032240      -0.032631      -0.033545      -0.002903       0.036449              9.908375       8.987351       1.099783      -3.350855      13.446847       0.087092       7.290929           0.005053
          333              C      21.001476      20.626621       5.024687      -0.233001      36.954979 0.46089550E+03  0.11010397E+05                                 9.603259                            7.158659      -0.009074       1.955979                    0.999439      30.750985      89.522766       0.614913       0.416958      -1.062369       0.003287       0.021162       0.003032       0.021630       0.026204      -0.030068      -0.013800       0.002103      -0.013363      -0.033181      -0.014578       0.047758             11.363003       9.119513       0.838591      -3.576711      16.857916       1.054799       8.111579           0.005014
          334              C      23.270858      18.777673       2.667849       0.449892      30.015053 0.29881264E+03  0.64714641E+04                                 8.913471                            6.109935      -0.002773       2.037550                    0.999637      24.015937      68.837366       0.603666       0.468496      -1.021335       0.047969       0.004058      -0.049722       0.069208      -0.004061       0.036387      -0.003233       0.040474       0.020361      -0.024972      -0.023947       0.048919             11.637193       8.476291      -0.948946      -3.588150      17.883660       2.964495       8.551627           0.031387
          335              C      23.290460      15.359400       2.376811       0.541979      23.630849 0.26644305E+03  0.55936115E+04                                 7.619338                            5.771761       0.031786       2.067300                    0.999368      22.381042      62.655873       0.622264       0.468860      -1.023648      -0.025671      -0.043489       0.014830       0.052633      -0.024487       0.030260       0.019430       0.044748       0.023157      -0.053080       0.008514       0.044567              9.377290       6.980060      -0.751897      -3.204024      12.261256       3.644745       8.890555           0.019163
          336              C       6.011853      14.226634       1.575030      -0.589803      30.356195 0.46827506E+03  0.11199766E+05                                 8.264695                            6.956479       0.132295       2.002715                    0.997514      32.576779      94.028678       0.660829       0.387533      -1.085021      -0.008265       0.024069       0.012289       0.028260      -0.011393      -0.000834       0.008107       0.025101       0.023254      -0.022587       0.007271       0.015316              9.827576       7.963441      -1.131820      -2.048854      11.327883       4.518304      10.191404          -0.002840
          337              C      24.533816       5.532568      26.350361       0.089456      27.833150 0.33427628E+03  0.73936189E+04                                 8.120202                            6.174114       0.118769       2.049936                    0.999734      26.292562      74.445482       0.647559       0.427637      -1.052215       0.038512       0.028574      -0.003197       0.048061       0.031721       0.005897      -0.000503      -0.021441       0.090869      -0.048956       0.017635       0.031320              9.593196      10.977035      -1.726984      -0.634804      13.733750       0.074537       4.068804           0.002670
          338              C      23.605756       6.531229      26.481614      -0.219930      34.161501 0.42563204E+03  0.99414710E+04                                 9.092941                            6.837304       0.239083       2.047982                    0.999560      29.581614      84.425483       0.636683       0.411876      -1.068437       0.005635      -0.008102       0.001772       0.010027      -0.004313      -0.009318       0.003115       0.037624      -0.026920      -0.015756      -0.010648       0.026405             10.892266      11.316195      -2.736189      -0.501305      16.970307       0.205143       4.390298           0.001431
          339              C      24.001202       7.843754      26.441667       0.189578      32.762528 0.36428325E+03  0.81449829E+04                                 9.063843                            6.420948      -0.054984       2.013707                    0.998973      24.662852      67.805019       0.645453       0.424415      -1.065515      -0.026091       0.022487       0.005077       0.034816      -0.028707       0.016609      -0.010445       0.009685      -0.018915      -0.026507      -0.013863       0.040371             11.871207      14.536336      -5.131406      -1.021680      16.609778       0.706676       4.467508           0.001399
          340              C      25.322926       8.074873      26.164896      -0.214093      35.330120 0.44240721E+03  0.10456092E+05                                 9.382219                            7.039509       0.183452       2.034444                    0.999156      29.758525      86.035770       0.616971       0.420043      -1.060921       0.018273      -0.008895      -0.003234       0.020578       0.002252      -0.004728      -0.001315      -0.025525       0.012241      -0.016054       0.004678       0.011376             11.249900      14.104890      -2.285993      -1.034835      15.073554       0.291688       4.571255           0.002846
          341              C      26.188641       7.013439      26.085003       0.111940      27.532098 0.31166882E+03  0.67724331E+04                                 8.045375                            5.959637       0.212372       2.094117                    0.999756      25.469899      71.427501       0.659595       0.427344      -1.052630      -0.030974      -0.029771       0.011938       0.044589       0.018476       0.000742      -0.003806       0.030287       0.125283      -0.044932       0.002985       0.041947              9.686176      11.170523      -1.493364      -0.640194      13.813674       0.140098       4.074332           0.003274
          342              C      23.069579       8.996494      26.772652      -0.233351      27.617063 0.36032755E+03  0.81657930E+04                                 8.134660                            6.324831      -0.175676       1.938825                    0.997985      29.278513      85.442373       0.649193       0.416324      -1.053450      -0.044792      -0.030818      -0.061264       0.081910      -0.002524      -0.015902      -0.010491       0.020220      -0.037192      -0.024862       0.001330       0.023531             10.283826      13.498677      -4.861764       1.279613      11.369226       0.104659       5.983575           0.000242
          343              C       9.654605      16.817445       2.436731       0.321558      30.366858 0.34291059E+03  0.76336336E+04                                 8.692324                            6.396874      -0.059074       2.001776                    0.999453      25.043199      71.152954       0.614851       0.447493      -1.040271      -0.064542       0.039770       0.004873       0.075967      -0.012943      -0.003231      -0.004822       0.035439      -0.084625      -0.029675      -0.006411       0.036086             10.473591      12.059003      -2.669037       2.434295       8.206971       2.908818      11.154798           0.004137
          344              C      10.148028      15.935770       1.463750      -0.163863      45.780436 0.50159673E+03  0.12157973E+05                                10.995871                            7.414986      -0.048588       1.963919                    0.999239      29.452160      84.514329       0.614755       0.411052      -1.073263       0.034791      -0.030272       0.004466       0.046333      -0.008916       0.010274      -0.007624       0.026911       0.002993      -0.017927      -0.004598       0.022525             14.588773      15.720986      -1.523828       5.565365      10.265988       5.927490      17.779346           0.008109
          345              C      11.364657      15.288067       1.694869      -0.093071      35.090757 0.44250804E+03  0.10478915E+05                                 9.384802                            7.083904      -0.058809       1.943984                    0.999596      29.817654      86.826869       0.608213       0.425261      -1.055649      -0.024165       0.019703       0.008510       0.032320      -0.014085      -0.023237       0.017238      -0.002478      -0.010914      -0.025434      -0.010985       0.036420             11.199014      14.231710      -1.892262       4.453046       7.390526       2.635801      11.974806           0.004842
          346              C      12.059363      15.419319       2.898968      -0.146620      33.212711 0.45042900E+03  0.10688777E+05                                 8.971048                            7.089662       0.139933       2.008500                    0.999651      29.967623      86.687238       0.616806       0.418462      -1.062403      -0.021062       0.014622       0.000621       0.025648      -0.052514       0.012250       0.031020       0.048633       0.012987      -0.073805       0.017156       0.056649             10.322759      13.044025      -2.353025       2.654177       7.354263       2.315737      10.569988           0.010778
          347              C      11.484001      16.281020       3.869095      -0.065722      29.713105 0.39450916E+03  0.90698662E+04                                 8.325490                            6.649308       0.148600       2.020596                    0.999802      28.675269      82.035850       0.633921       0.420269      -1.059710      -0.012138      -0.002419      -0.031246       0.033608       0.001090       0.020340       0.014172       0.005610       0.066525      -0.023155      -0.012719       0.035874              9.363678      11.738009      -2.713913       1.431744       6.850006       1.831680       9.503018           0.004292
          348              C      10.338623      16.917310       3.666509      -0.231431      34.560987 0.44985812E+03  0.10680207E+05                                 9.160984                            7.068270       0.188151       2.025025                    0.999667      30.318339      87.946883       0.619470       0.416468      -1.062839       0.007837      -0.005447       0.005531       0.011031      -0.014801      -0.014705       0.023425       0.002097      -0.024770      -0.026938      -0.008713       0.035651             10.559904      13.260696      -2.521108       2.660057       7.065073       1.552012      11.353944           0.003679
          349              C       9.485386      15.676119       0.199732       0.457322      31.496545 0.29751749E+03  0.64182051E+04                                 9.126583                            6.055451      -0.047329       2.022757                    0.999517      23.737698      67.280847       0.614318       0.462181      -1.027714       0.007341      -0.038291      -0.051372       0.064492       0.040365      -0.017169      -0.038730      -0.011497      -0.015069      -0.045332      -0.021321       0.066653             12.246242      12.341952      -1.263016       4.261730       9.227251       5.378167      15.169521           0.035065
          350              C      15.621946      16.671914      26.995210       0.535501      23.903961 0.27147641E+03  0.57098896E+04                                 7.598352                            5.799944       0.009110       2.058269                    0.999241      22.334675      62.010620       0.626706       0.464672      -1.028843      -0.035715       0.041525       0.001199       0.054784       0.043904      -0.008675      -0.018724       0.003495       0.050914      -0.053273       0.005567       0.047706              8.967022       7.998569      -1.934118       1.937690       7.839012       3.219145      11.063485           0.016932
          351              C      14.882707      16.512129      25.671272      -0.572510      27.772773 0.43854374E+03  0.10294270E+05                                 7.707959                            6.717737       0.315750       2.064375                    0.997784      31.918763      90.585444       0.676175       0.385891      -1.088686       0.018989       0.001515       0.018379       0.026470       0.005214       0.020274       0.017773       0.008343       0.072079      -0.023595      -0.016254       0.039849              8.386669       7.186474       0.264712       1.180813       7.842528       1.858174      10.131005          -0.003629
          352              C      17.396141      13.524717       4.816395       0.316548      31.824647 0.35514987E+03  0.79640830E+04                                 8.963258                            6.497658      -0.055721       2.003010                    0.999644      25.197766      71.512360       0.612701       0.445793      -1.042783      -0.024052      -0.015425      -0.073947       0.079276      -0.010230       0.015097       0.005723      -0.009317       0.081993      -0.029339      -0.002698       0.032038             10.763236       8.652387       2.907761      -0.086961       7.036282      -1.060017      16.601040           0.001870
          353              C      18.489857      14.240899       5.401325      -0.171162      46.406452 0.52188013E+03  0.12791437E+05                                11.136634                            7.587792      -0.029301       1.967929                    0.999285      29.874895      86.556226       0.604041       0.413706      -1.070211       0.010749      -0.000368       0.048900       0.050069       0.016224      -0.006724      -0.012986       0.007406       0.035394      -0.023711      -0.001317       0.025027             14.322363      11.867629       4.995944      -1.873569       9.687635      -2.524605      21.411824           0.009170
          354              C      18.700050      14.166712       6.759503      -0.087196      36.654065 0.44224865E+03  0.10546975E+05                                 9.847373                            7.197464      -0.297125       1.873097                    0.999167      30.409265      90.979481       0.584684       0.439262      -1.039615      -0.023280      -0.008931      -0.023017       0.033934      -0.003721       0.015437       0.015123       0.019734      -0.042249      -0.029413       0.005868       0.023545             12.138541       8.660985       3.176491      -1.435446       8.057634      -2.216975      19.697002           0.004047
          355              C      17.885997      13.424849       7.598377      -0.141032      34.948987 0.44958241E+03  0.10690679E+05                                 9.371920                            7.134320       0.085626       1.994767                    0.999596      30.004890      87.605320       0.606712       0.424548      -1.055900      -0.007882       0.003671      -0.031466       0.032645       0.035007       0.007188      -0.005712       0.015611       0.132982      -0.058808       0.013573       0.045235             11.005211       8.809862       3.134535       0.135949       7.584595      -1.330282      16.621177           0.012121
          356              C      16.794062      12.737200       7.047687      -0.068778      31.293274 0.39785295E+03  0.91551260E+04                                 8.578376                            6.633309       0.064796       1.988816                    0.999776      28.859121      82.278218       0.641793       0.414734      -1.064498       0.018449       0.012359      -0.019868       0.029797       0.035793      -0.011512      -0.016886       0.015447       0.039233      -0.043831       0.000799       0.043031              9.669089       8.134931       2.767558       0.511817       6.739889      -0.798322      14.132447           0.002999
          357              C      16.557150      12.794267       5.712336      -0.238015      37.244477 0.46859677E+03  0.11238280E+05                                 9.649578                            7.217501      -0.035021       1.945313                    0.999744      31.071646      90.565927       0.612632       0.416875      -1.062664       0.005002      -0.006529       0.012970       0.015358       0.035572       0.028777       0.013092       0.031726       0.038274      -0.045804      -0.009734       0.055538             11.129823       8.998275       2.970135      -0.644899       7.401216      -1.917890      16.989979           0.006127
          358              C      19.359130      15.088334       4.593837       0.454891      28.876908 0.28746584E+03  0.61767590E+04                                 8.700052                            6.005611      -0.047540       2.025496                    0.999725      23.914139      68.674130       0.605860       0.470500      -1.018429       0.050586       0.041825       0.014399       0.067198      -0.034235      -0.012828       0.012549      -0.032520      -0.060611      -0.030479      -0.021746       0.052225             10.916241      10.279739       4.087275      -1.199379       7.875852      -1.816192      14.593132           0.027844
          359              C      19.677982      16.298141       1.398124       0.536629      23.210791 0.27291410E+03  0.57568013E+04                                 7.480803                            5.833302       0.055102       2.073983                    0.999484      22.447666      62.737733       0.621036       0.467557      -1.025631      -0.019851      -0.005333      -0.051440       0.055395      -0.020320      -0.025699      -0.006401      -0.010543      -0.117337      -0.051971       0.009748       0.042223              8.527025       7.965300       3.551333      -0.230273       7.514825      -0.779688      10.100949           0.019506
          360              C      20.417220      17.254003       0.510743      -0.579797      28.103207 0.44846671E+03  0.10608712E+05                                 7.790142                            6.795867       0.211958       2.031204                    0.997450      32.243622      92.499170       0.670475       0.386181      -1.086177      -0.016398      -0.017868       0.016491       0.029328       0.016593      -0.007594      -0.007862      -0.003342      -0.019055      -0.013537      -0.010274       0.023811              8.377974       8.415016       1.912939      -1.160170       8.957148      -0.503617       7.761759          -0.003500
          361              C      19.722511      11.935410      25.140556       0.100549      26.667224 0.33014825E+03  0.72716178E+04                                 7.863555                            6.117639       0.194655       2.078908                    0.999793      25.984848      73.154655       0.654175       0.425099      -1.054948       0.004365      -0.002033       0.043807       0.044070       0.038286       0.005567      -0.016665       0.011640       0.008833      -0.045698       0.007080       0.038618              9.281967       9.636542      -4.955295       0.500879       9.049564       0.849807       9.159795           0.004005
          362              C      20.597132      10.836884      25.029277      -0.215803      32.833234 0.43794546E+03  0.10302965E+05                                 8.867536                            6.949109       0.274922       2.058514                    0.999667      29.689901      85.058860       0.629643       0.413494      -1.067318      -0.013402       0.015353      -0.010249       0.022811       0.006419      -0.015656       0.014681      -0.004040       0.001693      -0.024953       0.006216       0.018737             10.456332      11.411738      -5.848223       1.794076      10.406758      -0.143498       9.550500           0.001673
          363              C      21.131522      10.300460      26.136363       0.176273      31.801211 0.37860875E+03  0.85547106E+04                                 8.944499                            6.582482      -0.150985       1.981531                    0.999294      25.074786      69.496878       0.631643       0.429161      -1.061638       0.026206      -0.016672       0.006984       0.031835      -0.016555       0.006124      -0.003028       0.022253      -0.066765      -0.023118      -0.008816       0.031935             11.679358      13.280437      -8.293211       0.578049      13.255928       0.412834       8.501709           0.002153
          364              C      20.744978      10.859709      27.340461      -0.209567      32.444672 0.43032743E+03  0.10061139E+05                                 8.764244                            6.870761       0.251067       2.049694                    0.999644      29.519412      83.809776       0.636819       0.411379      -1.070630      -0.000713       0.011563      -0.002571       0.011866      -0.015061       0.017643      -0.016639      -0.003301       0.053945      -0.024320      -0.012671       0.036991             10.411513      11.275879      -6.464236      -1.038051      11.412431       1.853720       8.546230           0.001645
          365              C      19.861451      11.926849      27.386114       0.090074      26.799966 0.32582267E+03  0.71393088E+04                                 7.826789                            6.042545       0.113343       2.046627                    0.999715      26.018290      72.612925       0.665184       0.420233      -1.059977      -0.006230       0.008887      -0.046249       0.047505       0.032214      -0.002624       0.006248       0.010239       0.035137      -0.039293       0.012242       0.027051              9.264130       9.779964      -5.315851      -0.542497       9.607034       1.448665       8.405393           0.003004
          366              C      22.039988       9.025027      25.979430      -0.223087      28.171155 0.36810845E+03  0.83694713E+04                                 8.229146                            6.375787      -0.138078       1.946300                    0.997896      29.322505      85.133792       0.650520       0.414117      -1.057035       0.047074       0.039207       0.065388       0.089603      -0.010151      -0.009734      -0.022383      -0.006003       0.017458      -0.028394       0.002860       0.025534             10.604041      14.326435      -5.616294       1.907394      11.293232      -0.461602       6.192456           0.000202
          367              C      17.095087      18.612177       8.962261       0.321690      30.728365 0.33849174E+03  0.75098627E+04                                 8.752695                            6.337681      -0.066729       1.998658                    0.999443      25.005914      70.896080       0.620409       0.444983      -1.041874      -0.038491       0.014763       0.067248       0.078878       0.009518      -0.027807       0.014359       0.005135       0.049531      -0.035207      -0.001142       0.036349             10.625770       8.670726      -3.505665      -1.076110       7.659061      -1.048135      15.547524           0.003872
          368              C      18.169213      17.724796       8.719730      -0.161560      46.301065 0.51115670E+03  0.12449343E+05                                11.093441                            7.485938      -0.022007       1.972396                    0.999220      29.553223      85.031288       0.611708       0.411121      -1.073129       0.009891      -0.007389      -0.037591       0.039566      -0.003777       0.001866      -0.006302      -0.004474       0.071146      -0.016311      -0.008719       0.025030             14.815232      11.082573      -4.978386       0.168921      10.506741      -3.374907      22.856381           0.006853
          369              C      18.644821      17.584984       7.404352      -0.084124      37.207563 0.45780082E+03  0.10998657E+05                                 9.989068                            7.342207      -0.320283       1.870559                    0.998837      30.236680      90.421798       0.577345       0.441579      -1.039567      -0.026031       0.015775       0.012914       0.033064       0.005646      -0.010248       0.012041       0.005217      -0.058058      -0.027410       0.011230       0.016180             12.540487       9.023881      -2.961478      -1.113375       8.167137      -1.753565      20.430445           0.006432
          370              C      18.069461      18.266927       6.362892      -0.119886      32.482133 0.42214456E+03  0.98925226E+04                                 8.925601                            6.906502       0.117377       2.016566                    0.999454      29.282518      85.184810       0.616842       0.423727      -1.055228       0.000116       0.002717       0.027066       0.027202      -0.010872      -0.016952      -0.003734       0.003756       0.082529      -0.028463      -0.005340       0.033803             10.503829       9.487861      -3.366883      -1.143344       7.686657      -0.607078      14.336968           0.008419
          371              C      17.029179      19.120069       6.611130      -0.078023      31.669832 0.40503700E+03  0.93472856E+04                                 8.619003                            6.669756       0.180051       2.024177                    0.999679      28.800898      81.802304       0.644405       0.411866      -1.068051       0.010896      -0.008597       0.030169       0.033209      -0.021031       0.008688      -0.017628      -0.001484       0.066590      -0.032907      -0.003204       0.036111              9.923310       9.000730      -3.355757      -1.102235       7.301289      -0.086959      13.467911           0.005058
          372              C      16.548227      19.291267       7.906535      -0.234523      36.996419 0.46156209E+03  0.11030066E+05                                 9.609772                            7.163587      -0.011255       1.955211                    0.999465      30.769976      89.586909       0.614746       0.416929      -1.062410       0.004005       0.001781      -0.021352       0.021797      -0.028617      -0.026256       0.013526       0.008287       0.006049      -0.032274      -0.014364       0.046637             11.370952       9.122912      -3.576784      -0.837374       8.115707      -1.058251      16.874238           0.005012
          373              C      18.817608      16.934427       9.755483       0.450483      30.001295 0.29866956E+03  0.64676339E+04                                 8.910089                            6.108067      -0.004078       2.037151                    0.999684      24.012756      68.825850       0.603815       0.468433      -1.021362       0.048323      -0.050486      -0.003974       0.069998       0.036621       0.004159       0.003909       0.009412      -0.070917      -0.025137      -0.024052       0.049189             11.632158       8.472635      -3.585756       0.947223       8.547908      -2.962778      17.875930           0.031381
          374              C      18.837201      16.643387      13.173754       0.541890      23.620554 0.26628360E+03  0.55895063E+04                                 7.618000                            5.770564       0.032852       2.067692                    0.999345      22.374736      62.636858       0.622234       0.468947      -1.023586      -0.024336       0.015134       0.043001       0.051676       0.030883       0.024570      -0.019239       0.010806      -0.079651      -0.053383       0.008032       0.045351              9.376352       6.978420      -3.204091       0.752350       8.891717      -3.646378      12.258920           0.019161
          375              C      19.371592      15.841605      14.306520      -0.590015      30.370315 0.46854744E+03  0.11208205E+05                                 8.264337                            6.954866       0.134028       2.003196                    0.997483      32.592871      94.091282       0.661406       0.387129      -1.085276      -0.009148       0.014446      -0.022929       0.028603      -0.000308       0.012069      -0.007625       0.002673      -0.045857      -0.021982       0.006686       0.015295              9.827460       7.965596      -2.050225       1.127476      10.192486      -4.516438      11.324297          -0.002839
          376              C      11.174053      12.083784      23.000570       0.088721      27.801421 0.33381859E+03  0.73803299E+04                                 8.109896                            6.165881       0.118532       2.050258                    0.999733      26.276623      74.363426       0.648679       0.427082      -1.052647       0.038568      -0.002530      -0.029449       0.048591       0.006415      -0.031758       0.001042      -0.058335      -0.014247      -0.049806       0.017288       0.032518              9.581090      10.959866      -0.633783       1.721409       4.064242      -0.074102      13.719161           0.002671
          377              C      28.058996      12.215037      22.001910      -0.219151      34.230798 0.42664392E+03  0.99724555E+04                                 9.112714                            6.851795       0.230304       2.045053                    0.999537      29.607101      84.569051       0.635031       0.412643      -1.067787       0.004761       0.001834       0.008855       0.010219      -0.009922       0.003285      -0.003205       0.034798      -0.044282      -0.016460      -0.011326       0.027786             10.917704      11.336415      -0.501588       2.748674       4.399320      -0.206021      17.017377           0.001431
          378              C      10.641445      12.175091      20.689385       0.189667      32.775325 0.36443563E+03  0.81496475E+04                                 9.068379                            6.423835      -0.059057       2.012195                    0.999011      24.666111      67.830243       0.645043       0.424619      -1.065334      -0.024996       0.004350      -0.022168       0.033692       0.016090       0.027824       0.010530       0.013562      -0.006361      -0.025777      -0.013473       0.039250             11.878358      14.546700      -1.022709       5.137046       4.469778      -0.707854      16.618597           0.001400
          379              C      11.963171      11.898319      20.458266      -0.213451      35.266691 0.44141124E+03  0.10425688E+05                                 9.366747                            7.027983       0.186377       2.035572                    0.999169      29.730648      85.900286       0.618010       0.419613      -1.061293       0.019155      -0.003455       0.007352       0.020807      -0.005542      -0.003458       0.001190      -0.019585       0.037027      -0.017732       0.004577       0.013156             11.230548      14.078579      -1.033188       2.278524       4.564078      -0.290153      15.048989           0.002844
          380              C      12.828882      11.818426      21.519699       0.113063      27.509061 0.31129319E+03  0.67627350E+04                                 8.043570                            5.957905       0.213337       2.094678                    0.999750      25.457711      71.402571       0.659333       0.427611      -1.052388      -0.030832       0.011978       0.029482       0.044309       0.000672      -0.019406       0.003529      -0.048964      -0.105060      -0.045075       0.002921       0.042154              9.684091      11.170963      -0.640435       1.491746       4.073192      -0.140104      13.808119           0.003272
          381              C      27.522825      12.506076      19.536646      -0.230258      27.503795 0.35857712E+03  0.81160221E+04                                 8.110246                            6.307268      -0.173907       1.940070                    0.997964      29.208867      85.178739       0.650450       0.416036      -1.053660      -0.045358      -0.061564       0.031215       0.082595      -0.016203       0.002409       0.010665       0.029126      -0.010686      -0.025313       0.001561       0.023753             10.248992      13.447592       1.273731       4.835085       5.971094      -0.103643      11.328290           0.000241
          382              C      23.014350      16.703308      11.715710       0.322515      30.353261 0.34270017E+03  0.76282610E+04                                 8.692920                            6.397085      -0.059791       2.001613                    0.999439      25.034460      71.139607       0.614488       0.447797      -1.040029      -0.065038       0.005795      -0.040363       0.076763      -0.002076       0.013499       0.005057       0.060331      -0.006879      -0.030302      -0.005762       0.036064             10.474567      12.060086       2.436384       2.668105      11.156892      -2.909003       8.206723           0.004136
          383              C      23.507772      15.730326      12.597384      -0.162166      45.658875 0.50015833E+03  0.12112851E+05                                10.972391                            7.401036      -0.038376       1.967495                    0.999199      29.406546      84.312349       0.615827       0.410685      -1.073641       0.035653       0.004135       0.030088       0.046835       0.010702       0.009549       0.006957       0.012231      -0.041263      -0.017627      -0.005342       0.022969             14.554987      15.685413       5.551080       1.520726      17.736755      -5.911528      10.242793           0.008112
          384              C      24.724399      15.961445      13.245087      -0.094412      35.147733 0.44339372E+03  0.10505407E+05                                 9.396483                            7.092490      -0.062503       1.942675                    0.999565      29.844799      86.936005       0.607636       0.425441      -1.055510      -0.023587       0.007919      -0.019455       0.031584      -0.023890       0.014151      -0.017318       0.004812       0.009569      -0.026188      -0.010780       0.036968             11.213592      14.252454       4.460874       1.894209      11.989296      -2.638837       7.399025           0.004844
          385              C      25.419103      17.165544      13.113834      -0.145337      33.171415 0.44966216E+03  0.10666182E+05                                 8.965022                            7.085046       0.140850       2.009134                    0.999639      29.941838      86.598666       0.616812       0.418630      -1.062282      -0.020949       0.000646      -0.014162       0.025295       0.012510       0.053154      -0.031000       0.018545      -0.078284      -0.074181       0.016782       0.057399             10.315502      13.033859       2.650029       2.352214      10.562271      -2.314813       7.350375           0.010772
          386              C      24.843741      18.135672      12.252133      -0.066325      29.724155 0.39469040E+03  0.90749697E+04                                 8.326231                            6.649316       0.148179       2.020296                    0.999807      28.683176      82.059606       0.634145       0.420077      -1.059843      -0.013459      -0.032852       0.002853       0.035616       0.019821      -0.000633      -0.013867      -0.029055      -0.040309      -0.022876      -0.011789       0.034665              9.364869      11.740407       1.431732       2.714923       9.503569      -1.831822       6.850631           0.004291
          387              C      23.698366      17.933087      11.615844      -0.233850      34.639887 0.45112457E+03  0.10717877E+05                                 9.172272                            7.075940       0.189075       2.024729                    0.999683      30.370308      88.130852       0.619428       0.416201      -1.063003       0.007518       0.006375       0.005147       0.011120      -0.015489       0.013578      -0.022850       0.012810       0.009597      -0.026565      -0.008300       0.034865             10.573612      13.279678       2.664105       2.525009      11.367955      -1.553681       7.073203           0.003675
          388              C      22.845131      14.466307      12.857036       0.456845      31.537208 0.29794901E+03  0.64298987E+04                                 9.134207                            6.059867      -0.041587       2.024034                    0.999536      23.755484      67.345643       0.614085       0.462185      -1.027703       0.006448      -0.051814       0.038681       0.064980      -0.017714      -0.039962       0.038796       0.003523       0.026011      -0.044733      -0.022070       0.066803             12.257214      12.354676       4.266112       1.264157      15.182292      -5.383211       9.234675           0.035073
          389              C      20.075214      12.728638      11.861229       0.534088      23.927393 0.27178982E+03  0.57179623E+04                                 7.601430                            5.802006       0.018951       2.061030                    0.999219      22.350672      62.057104       0.626821       0.464466      -1.028987      -0.035248       0.000703      -0.041157       0.054193      -0.008270      -0.044285       0.019300      -0.023047      -0.030379      -0.053634       0.005504       0.048130              8.970876       8.002340       1.939638       1.934551      11.068439      -3.220314       7.841847           0.016933
          390              C      19.335978      11.404699      12.021015      -0.571968      27.756817 0.43818177E+03  0.10283397E+05                                 7.703032                            6.712908       0.315324       2.064390                    0.997828      31.908494      90.538582       0.676745       0.385655      -1.088880       0.018382       0.018656      -0.002072       0.026272       0.019862      -0.005527      -0.017520      -0.030871      -0.048786      -0.023290      -0.015955       0.039245              8.381324       7.183352       1.178811      -0.265146      10.122992      -1.855708       7.837628          -0.003629
          391              C      12.942872      19.082972      15.008435       0.317556      31.815885 0.35505174E+03  0.79615129E+04                                 8.962333                            6.497227      -0.057408       2.002571                    0.999613      25.194330      71.506242       0.612641       0.445857      -1.042721      -0.023293      -0.074279       0.014978       0.079273       0.015450       0.010369      -0.005933      -0.046144      -0.027373      -0.029801      -0.002709       0.032510             10.761895       8.651610      -0.087298      -2.907359      16.598465       1.060289       7.035608           0.001870
          392              C      14.036589      19.667902      14.292253      -0.173508      46.516128 0.52327923E+03  0.12835440E+05                                11.156081                            7.599648      -0.031120       1.966985                    0.999293      29.920210      86.745124       0.603315       0.413890      -1.069999       0.011122       0.048761       0.000754       0.050019      -0.006460      -0.015219       0.013088      -0.014131      -0.029915      -0.023116      -0.001419       0.024535             14.348903      11.888637      -1.878905      -5.005354      21.454170       2.530327       9.703900           0.009161
          393              C      14.246779      21.026081      14.366440      -0.087354      36.644470 0.44212270E+03  0.10543015E+05                                 9.844697                            7.195600      -0.294512       1.873890                    0.999202      30.404855      90.956363       0.584873       0.439160      -1.039696      -0.025071      -0.024511       0.009294       0.036273       0.015939       0.003052      -0.014944       0.031944      -0.006386      -0.029686       0.005663       0.024023             12.135204       8.659093      -1.434922      -3.175493      19.691405       2.216055       8.055114           0.004047
          394              C      13.432723      21.864955      15.108301      -0.138752      34.870818 0.44824232E+03  0.10650776E+05                                 9.358394                            7.123748       0.087523       1.995954                    0.999604      29.960781      87.441245       0.607159       0.424557      -1.055904      -0.007834      -0.030138      -0.003864       0.031378       0.007210      -0.035961       0.005310      -0.058987      -0.090661      -0.059843       0.014353       0.045489             10.989605       8.796340       0.136061      -3.128562      16.599724       1.328734       7.572750           0.012116
          395              C      12.340787      21.314265      15.795950      -0.071779      31.384437 0.39937091E+03  0.91989287E+04                                 8.595490                            6.646847       0.059535       1.986624                    0.999769      28.911692      82.471369       0.641002       0.414845      -1.064413       0.018427      -0.020055      -0.012007       0.029765      -0.012059      -0.035545       0.017496      -0.010280      -0.038106      -0.042670      -0.000956       0.043626              9.688620       8.149888       0.515873      -2.771887      14.164086       0.797668       6.751884           0.003001
          396              C      12.103877      19.978913      15.738884      -0.237138      37.202010 0.46793991E+03  0.11218376E+05                                 9.641119                            7.211374       0.010263       1.957039                    0.999518      31.052948      90.489007       0.613040       0.416752      -1.062763       0.005310       0.014456       0.006493       0.016713       0.028441      -0.035233      -0.012857      -0.003133      -0.067486      -0.045590      -0.009434       0.055024             11.119641       8.992478      -0.643280      -2.968493      16.970917       1.914996       7.395529           0.006131
          397              C      14.905866      18.860414      13.444819       0.456493      28.831124 0.28692896E+03  0.61627741E+04                                 8.694556                            6.002322      -0.052441       2.024325                    0.999690      23.890478      68.608253       0.605632       0.470864      -1.018160       0.051303       0.014847      -0.041954       0.067916      -0.013294       0.033445      -0.012579       0.014180       0.077015      -0.030218      -0.021130       0.051348             10.908797      10.273627      -1.198959      -4.084146      14.582180       1.815435       7.870584           0.027852
          398              C      15.224727      15.664700      12.235013       0.532542      23.275246 0.27387004E+03  0.57812760E+04                                 7.488750                            5.839494       0.058283       2.074307                    0.999487      22.489954      62.853025       0.621426       0.466914      -1.026115      -0.019019      -0.051082       0.005122       0.054748      -0.025237       0.022295       0.007317       0.053283       0.072906      -0.051991       0.008307       0.043685              8.536175       7.974712      -0.231058      -3.556322      10.110869       0.780530       7.522944           0.019527
          399              C      15.963969      14.777319      11.279153      -0.573914      27.985080 0.44586617E+03  0.10533025E+05                                 7.772340                            6.779411       0.206333       2.030687                    0.997366      32.158829      92.226937       0.670729       0.386554      -1.085796      -0.017047       0.015897       0.017331       0.029046      -0.006957      -0.016424       0.008483       0.006347       0.012945      -0.013899      -0.009460       0.023359              8.358862       8.395635      -1.154116      -1.904561       7.744331       0.497300       8.936621          -0.003504
          400              C      24.175768      10.873980      16.597732       0.102485      26.587796 0.32888565E+03  0.72365037E+04                                 7.846234                            6.103983       0.200607       2.081516                    0.999786      25.937584      72.972598       0.655253       0.424828      -1.055170       0.004880       0.045999       0.001654       0.046287       0.005416      -0.038528       0.015993       0.000373      -0.022444      -0.045741       0.007303       0.038438              9.261193       9.613233       0.500970       4.942700       9.141517      -0.845831       9.028829           0.003994
          401              C      25.050386      10.762701      17.696258      -0.215357      32.811132 0.43751037E+03  0.10289472E+05                                 8.860079                            6.942419       0.280760       2.060271                    0.999665      29.679683      84.997247       0.630430       0.413109      -1.067639      -0.013385      -0.010456      -0.014832       0.022549      -0.015192      -0.006889      -0.014313      -0.004383       0.002037      -0.024485       0.006030       0.018455             10.448281      11.400878       1.790577       5.843437       9.545651       0.141277      10.398315           0.001672
          402              C      25.584773      11.869787      18.232681       0.176813      31.800458 0.37852980E+03  0.85529475E+04                                 8.946230                            6.583046      -0.144710       1.983470                    0.999265      25.073125      69.504751       0.631401       0.429324      -1.061479       0.027166       0.007380       0.017812       0.033312       0.005970       0.016885       0.002394       0.043142       0.000244      -0.022423      -0.009152       0.031576             11.682594      13.284865       0.577729       8.296037       8.504271      -0.413231      13.258644           0.002152
          403              C      25.198229      13.073887      17.673431      -0.209301      32.484623 0.43095847E+03  0.10080141E+05                                 8.775325                            6.878918       0.244121       2.047383                    0.999652      29.533351      83.882165       0.635973       0.411752      -1.070328       0.000106      -0.001373      -0.010930       0.011017       0.018046       0.015088       0.016452      -0.029266      -0.021929      -0.024628      -0.012651       0.037279             10.426901      11.294537      -1.044118       6.476754       8.555275      -1.860789      11.430893           0.001646
          404              C      24.314704      13.119540      16.606292       0.093179      26.679949 0.32395198E+03  0.70877193E+04                                 7.800981                            6.022293       0.119695       2.049774                    0.999700      25.949071      72.352688       0.666816       0.419831      -1.060288      -0.007375      -0.045954      -0.009367       0.047475      -0.002453      -0.031446      -0.006408      -0.013768      -0.032656      -0.038779       0.012731       0.026047              9.232788       9.741439      -0.545520       5.292899       8.385284      -1.448554       9.571641           0.002995
          405              C      26.493236      11.712854      19.508113      -0.226032      28.285352 0.36985868E+03  0.84195132E+04                                 8.251266                            6.390785      -0.133728       1.946541                    0.997965      29.394751      85.404470       0.649757       0.414099      -1.057012       0.047486       0.064827      -0.038987       0.089317      -0.009651       0.009368       0.022811      -0.011436       0.000375      -0.028139       0.002234       0.025905             10.637536      14.375446       1.915469       5.643823       6.207929       0.463291      11.329232           0.000202
          406              C      26.001576      24.187559       5.304312       0.322679      30.713164 0.33830046E+03  0.75045115E+04                                 8.749673                            6.335848      -0.062556       1.999962                    0.999441      24.998089      70.867222       0.620509       0.444978      -1.041884      -0.038138      -0.014704      -0.067723       0.079102      -0.008536       0.026947       0.014467       0.004861       0.046460      -0.033886      -0.001302       0.035188             10.621826       8.668282       3.504435       1.076002       7.656552      -1.047635      15.540643           0.003874
          407              C      27.075698      25.074940       5.546844      -0.161559      46.306986 0.51117605E+03  0.12450249E+05                                11.095309                            7.486710      -0.022391       1.972380                    0.999229      29.553820      85.041583       0.611584       0.411190      -1.073057       0.010724       0.008702       0.037268       0.039745       0.004161      -0.002555      -0.007082      -0.005607       0.070498      -0.016799      -0.008463       0.025262             14.818554      11.084153       4.979303      -0.172258      10.509254      -3.378829      22.862253           0.006843
          408              C      27.551304      25.214752       6.862222      -0.083369      37.226335 0.45800678E+03  0.11005339E+05                                 9.997180                            7.348203      -0.316615       1.871747                    0.998705      30.241717      90.457323       0.576571       0.442101      -1.039212      -0.025477      -0.015697      -0.012713       0.032513      -0.005243       0.010304       0.012711       0.006230      -0.060516      -0.028383       0.011758       0.016625             12.552240       9.026969       2.959929       1.112599       8.171514      -1.758299      20.458236           0.006433
          409              C      26.975945      24.532809       7.903682      -0.121965      32.538676 0.42306618E+03  0.99198760E+04                                 8.937194                            6.915464       0.111714       2.014822                    0.999457      29.315274      85.314674       0.616230       0.423902      -1.055082       0.000541      -0.001881      -0.027249       0.027320       0.010285       0.015970      -0.003864       0.004943       0.081331      -0.027449      -0.005459       0.032908             10.518216       9.500297       3.371086       1.144626       7.696239      -0.608226      14.358113           0.008414
          410              C      25.935668      23.679668       7.655443      -0.075608      31.572076 0.40344235E+03  0.93005009E+04                                 8.597613                            6.653280       0.188231       2.027229                    0.999681      28.747734      81.584403       0.645743       0.411454      -1.068411       0.011459       0.008499      -0.029884       0.033115       0.022264      -0.008197      -0.018578      -0.000303       0.064166      -0.034071      -0.002471       0.036542              9.898053       8.977366       3.347063       1.094779       7.283820      -0.091027      13.432972           0.005056
          411              C      25.454718      23.508469       6.360038      -0.234591      37.020901 0.46197197E+03  0.11041953E+05                                 9.612672                            7.166030      -0.008071       1.955637                    0.999441      30.783997      89.626713       0.614756       0.416843      -1.062499       0.004100      -0.002239       0.020857       0.021374       0.028873       0.026202       0.013490       0.007802       0.004839      -0.032388      -0.014345       0.046733             11.374432       9.124911       3.577367       0.837190       8.117586      -1.059356      16.880801           0.005017
          412              C       9.911090      25.865309       4.511091       0.449719      30.009800 0.29874761E+03  0.64694917E+04                                 8.910725                            6.108016       0.001440       2.038923                    0.999707      24.015706      68.826343       0.603967       0.468303      -1.021473       0.049185       0.050468       0.004223       0.070598      -0.036562      -0.004043       0.004425       0.009246      -0.070757      -0.025379      -0.023756       0.049135             11.633868       8.473201       3.586126      -0.948208       8.548762      -2.964507      17.879642           0.031371
          413              C       9.930685      26.156349       1.092820       0.540472      23.648006 0.26663685E+03  0.55984768E+04                                 7.621134                            5.772417       0.041219       2.069918                    0.999360      22.392069      62.683119       0.622486       0.468626      -1.023816      -0.024776      -0.014080      -0.042757       0.051384      -0.031526      -0.024432      -0.019881       0.010916      -0.078351      -0.053873       0.008211       0.045662              9.380816       6.982449       3.206845      -0.754161       8.896249      -3.648723      12.263750           0.019159
          414              C      19.371557      26.958118      28.493201      -0.590485      30.407350 0.46928160E+03  0.11230643E+05                                 8.271048                            6.960042       0.135491       2.003194                    0.997403      32.619236      94.201028       0.661171       0.387099      -1.085251      -0.009722      -0.013726       0.023147       0.028613      -0.000340      -0.011617      -0.008560       0.001614      -0.048966      -0.023023       0.008156       0.014867              9.836198       7.971749       2.054784      -1.130761      10.202136      -4.521140      11.334710          -0.002838
          415              C      20.080578       2.182778      19.799151       0.091270      27.735151 0.33272942E+03  0.73503601E+04                                 8.099764                            6.158669       0.121785       2.051820                    0.999730      26.234425      74.218184       0.648597       0.427478      -1.052386       0.038746       0.002806       0.027990       0.047881      -0.006152       0.031820       0.001098      -0.057494      -0.012173      -0.049564       0.017865       0.031699              9.568545      10.946825       0.633135      -1.719305       4.059609      -0.074218      13.699201           0.002668
          416              C      19.152520       2.051525      20.797811      -0.221851      34.261942 0.42717936E+03  0.99871264E+04                                 9.111003                            6.850076       0.235265       2.046198                    0.999561      29.634609      84.629749       0.636010       0.411919      -1.068360       0.006139      -0.002155      -0.009364       0.011403       0.009501      -0.003613      -0.002978       0.032433      -0.042527      -0.015575      -0.010758       0.026333             10.915315      11.338001       0.502071      -2.743613       4.398132      -0.205875      17.009812           0.001433
          417              C      19.547968       2.091471      22.110336       0.189275      32.762471 0.36424047E+03  0.81442167E+04                                 9.065792                            6.421951      -0.061682       2.011716                    0.999024      24.661572      67.813976       0.645161       0.424597      -1.065344      -0.027142      -0.004980       0.021402       0.034922      -0.017260      -0.027762       0.010644       0.013957      -0.005898      -0.025868      -0.014115       0.039983             11.874436      14.542116       1.022449      -5.131752       4.468511      -0.707262      16.612679           0.001401
          418              C      20.869692       2.368242      22.341454      -0.212687      35.313797 0.44209081E+03  0.10446986E+05                                 9.380790                            7.037981       0.179296       2.033358                    0.999155      29.746829      86.001730       0.616894       0.420161      -1.060822       0.017184       0.003690      -0.007289       0.019027       0.005032       0.003478       0.001522      -0.017242       0.033389      -0.015875       0.003700       0.012174             11.248701      14.106244       1.035067      -2.285225       4.570342      -0.291520      15.069516           0.002848
          419              C      21.735404       2.448136      21.280021       0.112274      27.482260 0.31095419E+03  0.67528167E+04                                 8.033455                            5.950398       0.215314       2.095472                    0.999755      25.444854      71.328391       0.660527       0.426999      -1.052876      -0.031094      -0.012156      -0.029185       0.044343      -0.000917       0.018450       0.003567      -0.048083      -0.107974      -0.044930       0.002730       0.042200              9.671565      11.160886       0.640056      -1.488739       4.068562      -0.139749      13.785248           0.003267
          420              C      18.616348       1.760485      23.263075      -0.232301      27.583450 0.35979987E+03  0.81509547E+04                                 8.127686                            6.319560      -0.169198       1.941043                    0.998064      29.256244      85.365965       0.649553       0.416240      -1.053489      -0.044162       0.061618      -0.030644       0.081769       0.016103      -0.002103       0.010983       0.030001      -0.010973      -0.025626       0.001550       0.024077             10.274608      13.485053      -1.277709      -4.855334       5.980539      -0.104159      11.358234           0.000242
          421              C      14.107833      26.096429       2.550863       0.321554      30.393843 0.34326194E+03  0.76437562E+04                                 8.699743                            6.402009      -0.058767       2.001602                    0.999451      25.054200      71.205408       0.614309       0.447753      -1.040073      -0.064724      -0.003936       0.039711       0.076037       0.002821      -0.013268       0.004701       0.060919      -0.010298      -0.030053      -0.006545       0.036598             10.483058      12.068814      -2.438028      -2.670067      11.166780      -2.912852       8.213579           0.004142
          422              C      14.601252      27.069410       1.669189      -0.163897      45.711376 0.50084593E+03  0.12133698E+05                                10.979993                            7.405876      -0.040668       1.966604                    0.999154      29.429514      84.393405       0.615655       0.410658      -1.073656       0.034103      -0.003480      -0.031138       0.046310      -0.010674      -0.008387       0.007488       0.010882      -0.043863      -0.018184      -0.004409       0.022593             14.565426      15.696693      -5.553431      -1.522701      17.748183      -5.917131      10.251401           0.008107
          423              C      15.817880      26.838292       1.021487      -0.091878      35.055097 0.44194642E+03  0.10462356E+05                                 9.379055                            7.079619      -0.055407       1.945161                    0.999580      29.797196      86.755478       0.608366       0.425286      -1.055627      -0.024330      -0.008367       0.020019       0.032599       0.022469      -0.014721      -0.017432       0.003623       0.009677      -0.024637      -0.011792       0.036429             11.191792      14.220083      -4.446644      -1.891970      11.967630      -2.636135       7.387662           0.004842
          424              C      16.512590      25.634192       1.152739      -0.146068      33.202481 0.45021031E+03  0.10682662E+05                                 8.971077                            7.089747       0.136251       2.007483                    0.999639      29.960588      86.672975       0.616545       0.418675      -1.062230      -0.019180      -0.001688       0.013624       0.023586      -0.012795      -0.053213      -0.030146       0.019621      -0.079937      -0.074003       0.016372       0.057631             10.322620      13.042254      -2.652387      -2.352829      10.570604      -2.317118       7.355003           0.010773
          425              C      15.937232      24.664064       2.014440      -0.067221      29.779320 0.39563349E+03  0.91023081E+04                                 8.338229                            6.659230       0.147418       2.019768                    0.999789      28.715055      82.182974       0.633376       0.420326      -1.059660      -0.012123       0.032497      -0.003183       0.034830      -0.020301       0.001653      -0.013894      -0.029591      -0.039204      -0.022386      -0.012870       0.035256              9.378377      11.759935      -1.429889      -2.721488       9.513471      -1.835053       6.861724           0.004294
          426              C      14.791855      24.866649       2.650729      -0.230921      34.497244 0.44879933E+03  0.10647528E+05                                 9.141897                            7.052859       0.197841       2.028049                    0.999708      30.292567      87.806890       0.621155       0.415633      -1.063500       0.007965      -0.005172      -0.006088       0.011280       0.014897      -0.013967      -0.022845       0.012347       0.007083      -0.026197      -0.008499       0.034696             10.537663      13.228366      -2.646860      -2.517948      11.331609      -1.552983       7.053013           0.003677
          427              C      13.938605      28.333429       1.409537       0.455884      31.535503 0.29793240E+03  0.64295517E+04                                 9.134920                            6.060564      -0.046705       2.022772                    0.999542      23.754077      67.345170       0.613908       0.462317      -1.027614       0.007695       0.051594      -0.038095       0.064594       0.017752       0.039955       0.039145       0.002743       0.025967      -0.044955      -0.022089       0.067044             12.257941      12.354800      -4.266073      -1.263777      15.183273      -5.384282       9.235751           0.035106
          428              C       2.262246       1.537936       2.405344       0.535151      23.912992 0.27160702E+03  0.57133111E+04                                 7.599723                            5.801073       0.013111       2.059221                    0.999242      22.341175      62.031880       0.626689       0.464630      -1.028869      -0.036167      -0.000794       0.041506       0.055058       0.008583       0.044064       0.019085      -0.022920      -0.029845      -0.053247       0.005206       0.048041              8.968566       8.000034      -1.938303      -1.934223      11.065281      -3.219629       7.840385           0.016945
          429              C      19.336003       2.861875       2.245559      -0.570558      27.747136 0.43798967E+03  0.10277857E+05                                 7.701272                            6.711355       0.319889       2.065819                    0.997822      31.902675      90.520254       0.676830       0.385645      -1.088876       0.017211      -0.019684       0.002275       0.026246      -0.020542       0.005922      -0.016697      -0.029607      -0.048638      -0.022702      -0.016317       0.039020              8.379165       7.182007      -1.177422       0.264676      10.119413      -1.854729       7.836076          -0.003631
          430              C      30.755854      23.716752      27.791285       0.317136      31.821447 0.35514582E+03  0.79640348E+04                                 8.962459                            6.497474      -0.058622       2.002202                    0.999642      25.198255      71.515864       0.612726       0.445773      -1.042786      -0.022908       0.073231      -0.015213       0.078224      -0.015892      -0.011050      -0.006021      -0.045013      -0.028564      -0.030203      -0.002256       0.032459             10.761797       8.651655       0.086508       2.907208      16.597998       1.059872       7.035737           0.001874
          431              C      22.943090      23.131834      -0.025680      -0.175028      46.625517 0.52463939E+03  0.12878027E+05                                11.174341                            7.610547      -0.038419       1.964064                    0.999261      29.965125      86.925628       0.602720       0.414002      -1.069854       0.010271      -0.048933      -0.000423       0.050001       0.005311       0.014169       0.012648      -0.014611      -0.030685      -0.022500      -0.000629       0.023129             14.373924      11.909014       1.883522       5.015093      21.492553       2.535642       9.720205           0.009161
          432              C      32.059769      21.773643      28.433281      -0.087710      36.637555 0.44202087E+03  0.10539707E+05                                 9.841128                            7.192876      -0.296046       1.873480                    0.999186      30.404825      90.944798       0.585230       0.438928      -1.039860      -0.025377       0.024917      -0.009245       0.036747      -0.015808      -0.004047      -0.015593       0.030491      -0.007138      -0.030000       0.006568       0.023432             12.130516       8.656874       1.434416       3.174850      19.681815       2.215394       8.052860           0.004048
          433              C      31.245718      20.934768      27.691419      -0.139294      34.900148 0.44871716E+03  0.10664679E+05                                 9.362584                            7.126983       0.089962       1.996367                    0.999597      29.977178      87.494430       0.607101       0.424493      -1.055963      -0.007115       0.030225       0.003570       0.031256      -0.007925       0.034946       0.005307      -0.059202      -0.090509      -0.058954       0.013217       0.045737             10.994613       8.800517      -0.133941       3.130577      16.606384       1.330906       7.576939           0.012119
          434              C      30.153780      21.485459      27.003770      -0.069944      31.354737 0.39888719E+03  0.91854071E+04                                 8.592288                            6.644534       0.061971       1.987577                    0.999756      28.891489      82.414887       0.640837       0.415059      -1.064229       0.018458       0.019181       0.011854       0.029140       0.011695       0.036218       0.017220      -0.011681      -0.038759      -0.043655       0.000032       0.043622              9.684766       8.147355      -0.513579       2.771462      14.156684       0.798962       6.750258           0.003002
          435              C      29.916864      22.820811      27.060837      -0.235959      37.166100 0.46738557E+03  0.11201710E+05                                 9.636091                            7.208219      -0.031784       1.946779                    0.999712      31.032676      90.414834       0.613035       0.416881      -1.062686       0.004450      -0.012843      -0.007285       0.015421      -0.029212       0.035657      -0.013817      -0.003988      -0.066971      -0.045972      -0.010306       0.056278             11.113262       8.988344       0.643351       2.967283      16.959089       1.914344       7.392352           0.006126
          436              C      23.812362      23.939323       0.821755       0.458198      28.792074 0.28647457E+03  0.61505526E+04                                 8.686718                            5.997415      -0.051777       2.024843                    0.999674      23.871341      68.538689       0.605905       0.470840      -1.018177       0.050381      -0.014808       0.041871       0.067162       0.013173      -0.033600      -0.012453       0.014095       0.080862      -0.030692      -0.021337       0.052029             10.898305      10.263226       1.197503       4.079154      14.568183       1.813850       7.863505           0.027842
          437              C      24.131206      27.135036       2.031560       0.535907      23.211366 0.27293240E+03  0.57571111E+04                                 7.479499                            5.832632       0.057072       2.074648                    0.999489      22.449997      62.737692       0.621228       0.467418      -1.025737      -0.019862       0.050403      -0.005140       0.054418       0.025150      -0.021646       0.006716       0.053208       0.072840      -0.051577       0.008439       0.043137              8.525231       7.963531       0.230684       3.550262      10.098952       0.779526       7.513212           0.019505
          438              C      24.870443      28.022417       2.987420      -0.579931      28.110095 0.44863933E+03  0.10613410E+05                                 7.787053                            6.792829       0.218412       2.032754                    0.997476      32.251796      92.513744       0.671295       0.385687      -1.086566      -0.014410      -0.017157      -0.019601       0.029769       0.008358       0.017080       0.007208       0.006443       0.013648      -0.014759      -0.009236       0.023994              8.374520       8.411370       1.158647       1.909425       7.759204       0.501967       8.952987          -0.003501
          439              C      15.269280       3.392581      26.201989       0.100108      26.660647 0.33004301E+03  0.72687315E+04                                 7.860978                            6.114597       0.195613       2.079210                    0.999796      25.982565      73.145722       0.654669       0.424812      -1.055125       0.004081      -0.044936      -0.001425       0.045143      -0.005180       0.038181       0.016669       0.002807      -0.021919      -0.045288       0.006328       0.038960              9.280045       9.634998      -0.501439      -4.955341       9.157116      -0.848415       9.048021           0.004006
          440              C      16.143899       3.503861      25.103463      -0.215142      32.809944 0.43748689E+03  0.10289202E+05                                 8.861821                            6.943669       0.273760       2.058252                    0.999677      29.678551      85.006488       0.630152       0.413280      -1.067485      -0.013808       0.010103       0.015616       0.023165       0.015245       0.007110      -0.014633      -0.003645       0.003668      -0.024937       0.006540       0.018397             10.450515      11.404770      -1.791892      -5.845705       9.545378       0.142598      10.401398           0.001670
          441              C      16.678292       2.396774      24.567040       0.175187      31.858222 0.37934668E+03  0.85762984E+04                                 8.957286                            6.590319      -0.149385       1.981899                    0.999264      25.102751      69.613969       0.631008       0.429346      -1.061431       0.026634      -0.007115      -0.016772       0.032269      -0.006199      -0.015991       0.002855       0.044289      -0.001233      -0.022816      -0.008651       0.031467             11.698818      13.305287      -0.579827      -8.310405       8.512242      -0.412556      13.278924           0.002154
          442              C      16.291752       1.192675      25.126289      -0.209266      32.479890 0.43093966E+03  0.10079339E+05                                 8.773291                            6.878008       0.245659       2.047741                    0.999636      29.534103      83.875917       0.636137       0.411661      -1.070414       0.000105       0.002150       0.011035       0.011243      -0.018420      -0.015443       0.016362      -0.027544      -0.022532      -0.024520      -0.012770       0.037290             10.423876      11.290680       1.043761      -6.473998       8.553425      -1.860526      11.427523           0.001644
          443              C      15.408227       1.147021      26.193429       0.093228      26.660350 0.32366190E+03  0.70794124E+04                                 7.795577                            6.018322       0.117487       2.049346                    0.999707      25.937202      72.297091       0.667283       0.419653      -1.060457      -0.007068       0.045826       0.009831       0.047398       0.002595       0.031711      -0.006284      -0.013508      -0.032004      -0.038908       0.012566       0.026341              9.225988       9.732366       0.546207      -5.287479       8.381782      -1.448798       9.563818           0.002999
          444              C      17.586755       2.553707      23.291608      -0.222393      28.178544 0.36817481E+03  0.83717060E+04                                 8.232139                            6.377286      -0.134764       1.947097                    0.997949      29.324790      85.155701       0.650275       0.414237      -1.056914       0.046709      -0.065656       0.039096       0.089560       0.009784      -0.009707       0.022905      -0.009301       0.000379      -0.028593       0.003202       0.025391             10.609758      14.334311      -1.908935      -5.622152       6.195078       0.462169      11.299885           0.000202
          445              C      22.984090       5.304306      18.612172       0.323792      30.687285 0.33797182E+03  0.74956034E+04                                 8.746520                            6.333852      -0.068119       1.998355                    0.999450      24.983412      70.824252       0.620431       0.445130      -1.041767       0.038598      -0.066934       0.015939       0.078892      -0.028116      -0.008293      -0.014211      -0.021717      -0.034629      -0.034372      -0.002639       0.037011             10.617700       8.665238      -1.074518       3.503448      15.533583       1.047599       7.654279           0.003870
          446              C      21.909966       5.546839      17.724791      -0.161143      46.296115 0.51103421E+03  0.12446332E+05                                11.095615                            7.486967      -0.024387       1.971750                    0.999229      29.547201      85.029887       0.611395       0.411333      -1.072929      -0.010008       0.036747      -0.008171       0.038952       0.002319       0.004612       0.006574      -0.036918      -0.031250      -0.016774      -0.008374       0.025148             14.818776      11.084768       0.172337       4.979952      22.861910       3.378459      10.509649           0.006848
          447              C      21.434356       6.862217      17.584978      -0.083876      37.225237 0.45805435E+03  0.11006830E+05                                 9.995878                            7.347425      -0.325005       1.869194                    0.998869      30.242308      90.462205       0.576735       0.441962      -1.039289       0.026121      -0.012362       0.016164       0.033113      -0.009943      -0.005654      -0.011702       0.032173       0.022226      -0.027347       0.011063       0.016284             12.549722       9.027400      -1.112442       2.961159      20.450291       1.756751       8.171476           0.006428
          448              C      22.009713       7.903678      18.266921      -0.120498      32.525895 0.42288358E+03  0.99150838E+04                                 8.938384                            6.917069       0.111485       2.014823                    0.999455      29.304653      85.297290       0.615709       0.424282      -1.054786       0.001033      -0.027493       0.002234       0.027603      -0.016259       0.012101       0.003677      -0.038393      -0.046991      -0.029153      -0.003847       0.033000             10.518993       9.502950      -1.142623       3.372836      14.355401       0.609069       7.698628           0.008426
          449              C      23.049993       7.655439      19.120062      -0.077191      31.596603 0.40385346E+03  0.93122020E+04                                 8.600547                            6.655303       0.184908       2.026323                    0.999685      28.764859      81.638547       0.645854       0.411285      -1.068538      -0.010152      -0.030684      -0.007712       0.033227       0.008553       0.020797       0.018642      -0.032784      -0.033020      -0.032857      -0.003648       0.036505              9.901549       8.980394      -1.094344       3.348370      13.437906       0.091302       7.286347           0.005055
          450              C      23.530947       6.360033      19.291261      -0.235796      37.035407 0.46218186E+03  0.11048400E+05                                 9.615189                            7.167520      -0.010572       1.955111                    0.999427      30.793109      89.663705       0.614700       0.416827      -1.062493      -0.003294       0.021077       0.003274       0.021583      -0.026536       0.029130      -0.013964       0.002636      -0.010115      -0.032317      -0.015061       0.047378             11.377573       9.127850      -0.837360       3.579140      16.884749       1.059125       8.120120           0.005011
          451              C      21.261576       4.511085      16.934423       0.450282      30.002836 0.29867360E+03  0.64678269E+04                                 8.910880                            6.108260      -0.000343       2.038151                    0.999667      24.014435      68.834130       0.603775       0.468457      -1.021336      -0.048761       0.003655      -0.050401       0.070222       0.004914      -0.036175      -0.003898       0.040620       0.020929      -0.024799      -0.024149       0.048947             11.633628       8.474267       0.947859       3.586888      17.877417       2.963433       8.549201           0.031389
          452              C      21.241990       1.092813      16.643385       0.541541      23.637516 0.26652100E+03  0.55955629E+04                                 7.620540                            5.772356       0.042702       2.070282                    0.999364      22.382817      62.659147       0.622283       0.468820      -1.023687       0.024246      -0.043378       0.014594       0.051793       0.024768      -0.030382       0.020236       0.044563       0.023701      -0.053896       0.009321       0.044575              9.379545       6.980353       0.752243       3.204741      12.264031       3.647851       8.894251           0.019171
          453              C      29.614036      28.493208      15.841603      -0.588848      30.360397 0.46833136E+03  0.11202242E+05                                 8.266464                            6.957024       0.131548       2.002578                    0.997442      32.583246      94.073832       0.660738       0.387548      -1.084935       0.008808       0.021729       0.011883       0.026286       0.010797       0.000063       0.007329       0.024918       0.022098      -0.021787       0.007701       0.014086              9.830222       7.967043       1.128063       2.049977      11.328934       4.520091      10.194689          -0.002840
          454              C      19.998601      19.799156      12.083788       0.092019      27.720744 0.33263031E+03  0.73471893E+04                                 8.093697                            6.154372       0.120473       2.051545                    0.999766      26.228115      74.181060       0.649396       0.427009      -1.052737      -0.039781       0.029618      -0.003398       0.049713      -0.031656      -0.006168      -0.001690      -0.023843       0.091583      -0.049545       0.018213       0.031332              9.561072      10.936788       1.717498       0.632498      13.689497       0.074179       4.056930           0.002659
          455              C      20.926656      20.797816      12.215040      -0.220376      34.214549 0.42645137E+03  0.99658037E+04                                 9.103691                            6.845028       0.239230       2.047548                    0.999556      29.609074      84.537127       0.636138       0.412014      -1.068304      -0.004467      -0.008235       0.002088       0.009598       0.003102       0.009363       0.002445       0.035707      -0.028512      -0.014437      -0.011042       0.025479             10.906164      11.329329       2.741709       0.501722      16.994167       0.206249       4.394998           0.001432
          456              C      20.531205      22.110342      12.175094       0.187657      32.821351 0.36504695E+03  0.81665740E+04                                 9.075147                            6.428191      -0.059874       2.011747                    0.999005      24.690302      67.905808       0.644993       0.424483      -1.065441       0.024921       0.021490       0.004415       0.033202       0.027241      -0.017598      -0.011243       0.010001      -0.016923      -0.025444      -0.014508       0.039952             11.887595      14.556027       5.140777       1.024307      16.633929       0.709813       4.472829           0.001401
          457              C      19.209480      22.341460      11.898322      -0.213104      35.276003 0.44151291E+03  0.10428918E+05                                 9.370128                            7.030653       0.187558       2.035922                    0.999142      29.733274      85.917425       0.617634       0.419835      -1.061130      -0.018146      -0.007713      -0.003724       0.020065      -0.003787       0.005136      -0.001437      -0.027149       0.010279      -0.016988       0.004088       0.012900             11.234934      14.084275       2.281095       1.033980      15.054578       0.290995       4.565948           0.002844
          458              C      18.343770      21.280027      11.818429       0.113274      27.478916 0.31091493E+03  0.67520638E+04                                 8.035790                            5.952772       0.214199       2.095333                    0.999768      25.440642      71.327901       0.659907       0.427394      -1.052584       0.032377      -0.029926       0.012269       0.045764      -0.019186      -0.001145      -0.003123       0.030057       0.126347      -0.045554       0.003311       0.042243              9.674362      11.158821       1.491528       0.639854      13.794190       0.140229       4.070075           0.003264
          459              C      21.462822      23.263081      12.506078      -0.229549      27.503563 0.35859320E+03  0.81165749E+04                                 8.108866                            6.306155      -0.177414       1.939119                    0.998012      29.210869      85.188931       0.650694       0.415871      -1.053752       0.044487      -0.033047      -0.060305       0.081902       0.003039       0.017009      -0.011515       0.019600      -0.038505      -0.026619       0.002387       0.024233             10.246794      13.443412       4.831932      -1.271357      11.327655       0.104821       5.969316           0.000241
          460              C      17.064838       2.550857      16.703304       0.323611      30.335154 0.34246507E+03  0.76217826E+04                                 8.690258                            6.395368      -0.060048       2.001572                    0.999403      25.024202      71.106552       0.614497       0.447864      -1.039981       0.064461       0.040513       0.004503       0.076268       0.013235       0.002512      -0.004665       0.035030      -0.083822      -0.029236      -0.006700       0.035936             10.471312      12.055826       2.668010      -2.433877       8.205013       2.908269      11.153097           0.004129
          461              C      16.571421       1.669183      15.730324      -0.165172      45.806681 0.50195701E+03  0.12168003E+05                                10.995739                            7.414614      -0.043450       1.965287                    0.999201      29.465719      84.537631       0.615193       0.410716      -1.073561      -0.034530      -0.030855       0.003591       0.046446       0.008674      -0.010008      -0.007439       0.028365       0.003717      -0.018496      -0.004035       0.022531             14.588708      15.722543       1.524286      -5.565230      10.266234       5.926942      17.777346           0.008111
          462              C      15.354794       1.021480      15.961442      -0.093542      35.110262 0.44276472E+03  0.10486734E+05                                 9.389850                            7.087096      -0.059150       1.943730                    0.999601      29.823824      86.857999       0.607916       0.425398      -1.055542       0.025374       0.020036       0.008480       0.033425       0.014521       0.023557       0.016972      -0.003165      -0.010991      -0.025720      -0.011021       0.036741             11.205965      14.242136       1.892544      -4.458397       7.393851       2.636706      11.981907           0.004846
          463              C      14.660086       1.152732      17.165541      -0.144473      33.177479 0.44971756E+03  0.10668192E+05                                 8.966659                            7.085335       0.138826       2.008336                    0.999658      29.944534      86.619038       0.616798       0.418612      -1.062256       0.019108       0.013531       0.000745       0.023426       0.053334      -0.013184       0.030461       0.051078       0.012006      -0.074818       0.017108       0.057710             10.318217      13.038792       2.352941      -2.652619       7.351082       2.314408      10.564779           0.010779
          464              C      15.235443       2.014433      18.135668      -0.067104      29.767708 0.39543569E+03  0.90961627E+04                                 8.333040                            6.654626       0.150691       2.020695                    0.999797      28.710985      82.150631       0.634046       0.419955      -1.059947       0.012570      -0.002272      -0.032166       0.034610      -0.000993      -0.019982       0.014259       0.003616       0.065062      -0.022986      -0.012242       0.035228              9.372857      11.750476       2.717827      -1.431883       6.856581       1.834076       9.511515           0.004296
          465              C      16.380818       2.650723      17.933083      -0.230122      34.486535 0.44855410E+03  0.10640690E+05                                 9.144680                            7.055063       0.190878       2.026329                    0.999686      30.279973      87.777852       0.620487       0.416120      -1.063145      -0.007246      -0.005264       0.007147       0.011459       0.015154       0.016178       0.024074       0.000765      -0.023612      -0.027392      -0.009857       0.037250             10.541300      13.235081       2.518193      -2.651408       7.053878       1.551015      11.334941           0.003674
          466              C      17.234066       1.409532      14.466306       0.458252      31.491252 0.29742275E+03  0.64161461E+04                                 9.128718                            6.056580      -0.045546       2.023389                    0.999524      23.734535      67.288779       0.613895       0.462500      -1.027457      -0.007793      -0.039122      -0.051763       0.065350      -0.040462       0.017502      -0.039023      -0.012555      -0.014745      -0.045318      -0.021877       0.067195             12.249477      12.345986       1.263682      -4.262354       9.230344       5.379950      15.172100           0.035114
          467              C      20.003986       2.405340      12.728637       0.536545      23.884899 0.27120531E+03  0.57027422E+04                                 7.594286                            5.796891       0.019117       2.061390                    0.999213      22.323332      61.970539       0.626898       0.464647      -1.028860       0.035994       0.041757       0.001194       0.055142      -0.044649       0.009052      -0.018382       0.003755       0.050710      -0.053876       0.005625       0.048250              8.962282       7.993693       1.933064      -1.935842       7.835377       3.217366      11.057776           0.016923
          468              C      20.743226       2.245555      11.404699      -0.572353      27.797555 0.43906474E+03  0.10310053E+05                                 7.715532                            6.724472       0.312600       2.063271                    0.997732      31.933516      90.657134       0.675390       0.386206      -1.088412      -0.017115       0.002142       0.019200       0.025810      -0.006029      -0.020434       0.016827       0.009274       0.068810      -0.022658      -0.016385       0.039043              8.395590       7.190319      -0.263947      -1.183057       7.851232       1.863108      10.145220          -0.003630
          469              C      18.229748      27.791291      19.082969       0.316230      31.831932 0.35528031E+03  0.79676881E+04                                 8.963962                            6.498451      -0.056806       2.002720                    0.999613      25.202596      71.527611       0.612724       0.445738      -1.042821       0.023098      -0.015081      -0.073182       0.078208       0.010201      -0.015280       0.005594      -0.009977       0.080952      -0.029380      -0.002412       0.031791             10.763853       8.652015      -2.906833       0.085966       7.036038      -1.059778      16.603505           0.001874
          470              C       8.229594      -0.025689      19.667898      -0.173026      46.478547 0.52287754E+03  0.12822620E+05                                11.149431                            7.596417      -0.034934       1.966033                    0.999280      29.904190      86.677486       0.603504       0.413856      -1.070063      -0.010476      -0.000874       0.049450       0.050555      -0.015612       0.005985      -0.012495       0.008485       0.036470      -0.023527      -0.000458       0.023985             14.338879      11.880998      -5.001560       1.874674       9.697584      -2.526558      21.438055           0.009168
          471              C      16.925833      28.433286      21.026076      -0.086421      36.579065 0.44122745E+03  0.10516049E+05                                 9.830868                            7.186563      -0.291559       1.875002                    0.999199      30.376653      90.839642       0.585470       0.438946      -1.039851       0.024492      -0.009435      -0.023312       0.035104       0.002799      -0.015205       0.015227       0.020031      -0.042300      -0.029134       0.005417       0.023717             12.115712       8.649870      -3.172491       1.428116       8.044527      -2.208661      19.652739           0.004045
          472              C      17.739889      27.691424      21.864951      -0.140421      34.928538 0.44926712E+03  0.10681496E+05                                 9.370172                            7.134216       0.086633       1.995317                    0.999606      29.991385      87.564001       0.606400       0.424834      -1.055704       0.007079       0.003460      -0.030530       0.031530      -0.035617      -0.008052      -0.005257       0.015689       0.132137      -0.059303       0.014161       0.045142             11.002118       8.808309      -3.133691      -0.134539       7.583468      -1.330139      16.614575           0.012117
          473              C      18.831827      27.003775      21.314261      -0.070581      31.372086 0.39921193E+03  0.91949253E+04                                 8.596647                            6.648681       0.053771       1.985165                    0.999773      28.898702      82.449587       0.640417       0.415240      -1.064093      -0.018740       0.013206      -0.020032       0.030444      -0.035601       0.010975      -0.016568       0.014284       0.036533      -0.043081       0.000742       0.042339              9.689349       8.150166      -2.771239      -0.516167       6.752776      -0.797159      14.165106           0.002999
          474              C      19.068741      27.060842      19.978910      -0.236576      37.204059 0.46800044E+03  0.11220439E+05                                 9.644140                            7.214558      -0.033158       1.946198                    0.999730      31.048169      90.484099       0.612545       0.417066      -1.062540      -0.004397      -0.007465       0.012187       0.014953      -0.035629      -0.028710       0.012822       0.031009       0.037038      -0.045580      -0.009685       0.055265             11.122674       8.993100      -2.967602       0.644306       7.397242      -1.916124      16.977681           0.006130
          475              C       7.360318       0.821746      18.860410       0.457951      28.805510 0.28666634E+03  0.61557087E+04                                 8.689825                            5.999885      -0.048007       2.025768                    0.999702      23.877541      68.562604       0.605709       0.470913      -1.018136      -0.051086       0.042686       0.014261       0.068083       0.033440       0.013506       0.012584      -0.032144      -0.060408      -0.030570      -0.021054       0.051624             10.901796      10.266929      -4.080927       1.196108       7.866086      -1.813073      14.572375           0.027855
          476              C       7.041465       2.031554      15.664698       0.534807      23.228121 0.27317855E+03  0.57632586E+04                                 7.480694                            5.833490       0.059016       2.075234                    0.999471      22.460591      62.760282       0.621503       0.467134      -1.025954       0.019104      -0.005208      -0.050564       0.054303       0.021082       0.025750      -0.006250      -0.009787      -0.120028      -0.052658       0.009257       0.043400              8.526582       7.964824      -3.550888       0.230084       7.514356      -0.779673      10.100566           0.019513
          477              C       6.302224       2.987415      14.777317      -0.578882      28.090529 0.44820618E+03  0.10600826E+05                                 7.785663                            6.791846       0.218878       2.033032                    0.997411      32.235729      92.463811       0.670989       0.385948      -1.086360       0.015855      -0.019260       0.016886       0.030124      -0.016937       0.008136      -0.007167      -0.002554      -0.018984      -0.014094      -0.009898       0.023991              8.372829       8.410126      -1.908931       1.158279       8.951004      -0.503086       7.757357          -0.003502
          478              C      24.809878      26.201998      10.873982       0.102792      26.577977 0.32875627E+03  0.72329512E+04                                 7.844422                            6.102948       0.196807       2.080483                    0.999806      25.931963      72.953415       0.655282       0.424851      -1.055155      -0.003810      -0.001205       0.045126       0.045303      -0.038089      -0.005273      -0.016871       0.012808       0.012350      -0.046032       0.007925       0.038107              9.258323       9.609521       4.939592      -0.502095       9.024872       0.844689       9.140576           0.004000
          479              C      23.935263      25.103471      10.762703      -0.217132      32.883983 0.43880190E+03  0.10327976E+05                                 8.875968                            6.955431       0.271190       2.057096                    0.999664      29.718099      85.154810       0.629432       0.413438      -1.067372       0.014604       0.016068      -0.010643       0.024181      -0.007405       0.014750       0.014708      -0.003166       0.001589      -0.024849       0.007097       0.017751             10.467120      11.424336       5.855016      -1.796978      10.416973      -0.144456       9.560051           0.001671
          480              C      23.400873      24.567047      11.869789       0.178503      31.761309 0.37802244E+03  0.85386273E+04                                 8.938925                            6.578605      -0.144970       1.983634                    0.999252      25.056200      69.446410       0.631618       0.429320      -1.061480      -0.026147      -0.016689       0.007100       0.031822       0.016655      -0.005772      -0.002528       0.022576      -0.062609      -0.021645      -0.009667       0.031312             11.671405      13.270021       8.286130      -0.577590      13.246645       0.412560       8.497550           0.002150
          481              C      23.787413      25.126297      13.073888      -0.212589      32.551344 0.43207811E+03  0.10112692E+05                                 8.784858                            6.885974       0.244692       2.047054                    0.999647      29.576780      84.026652       0.635919       0.411528      -1.070494       0.000185       0.011609      -0.001567       0.011716       0.013935      -0.018269      -0.016804      -0.003004       0.053121      -0.023159      -0.013826       0.036986             10.438884      11.308242       6.485760       1.045835      11.445085       1.863679       8.563325           0.001649
          482              C      24.670936      26.193437      13.119541       0.091948      26.704343 0.32432314E+03  0.70979544E+04                                 7.804810                            6.024693       0.120004       2.049367                    0.999724      25.966112      72.413748       0.666849       0.419685      -1.060368       0.006171       0.007907      -0.047453       0.048502      -0.031627       0.002419       0.006050       0.009536       0.032956      -0.038249       0.011465       0.026785              9.237743       9.746471       5.296442       0.546569       9.577265       1.450141       8.389491           0.002994
          483              C      22.492413      23.291615      11.712857      -0.224317      28.236453 0.36907151E+03  0.83969596E+04                                 8.244237                            6.385962      -0.134536       1.946812                    0.997974      29.354847      85.259686       0.649712       0.414356      -1.056869      -0.047434       0.039146       0.064449       0.089084       0.009900       0.010461      -0.022870      -0.004725       0.016532      -0.029092       0.003407       0.025685             10.627435      14.360912       5.635049      -1.914484      11.319550      -0.462901       6.201845           0.000202
          484              C      14.077578       8.962255      24.187549       0.320759      30.749258 0.33878483E+03  0.75178276E+04                                 8.755563                            6.339802      -0.064414       1.998971                    0.999432      25.016564      70.928112       0.620410       0.444896      -1.041948       0.039448       0.066977      -0.015728       0.079306       0.027937       0.008766      -0.014793      -0.021028      -0.033412      -0.034889      -0.001707       0.036596             10.629270       8.674005       1.076268      -3.507577      15.552016       1.048252       7.661789           0.003875
          485              C      13.003455       8.719723      25.074930      -0.160723      46.244663 0.51044966E+03  0.12427749E+05                                11.085188                            7.481005      -0.020976       1.972984                    0.999243      29.529982      84.947860       0.611883       0.411148      -1.073118      -0.009184      -0.037407       0.007294       0.039203      -0.001533      -0.003718       0.006066      -0.037018      -0.029279      -0.015981      -0.008606       0.024587             14.803320      11.073897      -0.170879      -4.974194      22.837193       3.372657      10.498871           0.006843
          486              C      12.527850       7.404344      25.214742      -0.083277      37.216301 0.45791323E+03  0.11002691E+05                                 9.995289                            7.347160      -0.321400       1.870135                    0.998846      30.238726      90.451068       0.576638       0.442066      -1.039218       0.026825       0.011895      -0.016581       0.033705       0.009791       0.004906      -0.011604       0.032035       0.022534      -0.027056       0.011420       0.015636             12.548686       9.026156       1.112890      -2.960583      20.449476       1.755550       8.170425           0.006436
          487              C      13.103213       6.362884      24.532800      -0.124390      32.599220 0.42416599E+03  0.99520874E+04                                 8.946821                            6.923130       0.113898       2.015129                    0.999467      29.353636      85.452952       0.616066       0.423741      -1.055185       0.000600       0.027111      -0.002461       0.027229       0.016696      -0.010112       0.003859      -0.036625      -0.045616      -0.027060      -0.005324       0.032384             10.529327       9.511357       1.145919      -3.375548      14.371652       0.607874       7.704970           0.008423
          488              C      14.143492       6.611123      23.679659      -0.076168      31.603377 0.40394867E+03  0.93157356E+04                                 8.606495                            6.660251       0.183286       2.025625                    0.999667      28.763156      81.662170       0.644954       0.411800      -1.068113      -0.011695       0.029648       0.008400       0.032959      -0.008704      -0.021790       0.018220      -0.032240      -0.032631      -0.033545      -0.002903       0.036449              9.908376       8.987351       1.099784      -3.350855      13.446846       0.087091       7.290929           0.005053
          489              C      14.624440       7.906528      23.508460      -0.233001      36.954981 0.46089556E+03  0.11010399E+05                                 9.603260                            7.158660      -0.009076       1.955978                    0.999439      30.750989      89.522790       0.614913       0.416958      -1.062369      -0.003287      -0.021162      -0.003032       0.021630       0.026204      -0.030068      -0.013800       0.002103      -0.013363      -0.033181      -0.014577       0.047758             11.363004       9.119516       0.838592      -3.576713      16.857914       1.054798       8.111581           0.005014
          490              C      12.355058       9.755476      25.865298       0.449892      30.015052 0.29881263E+03  0.64714636E+04                                 8.913471                            6.109935      -0.002772       2.037550                    0.999637      24.015932      68.837346       0.603666       0.468496      -1.021335      -0.047969      -0.004058       0.049722       0.069208      -0.004061       0.036387      -0.003233       0.040474       0.020361      -0.024972      -0.023947       0.048919             11.637193       8.476291      -0.948946      -3.588150      17.883662       2.964495       8.551627           0.031388
          491              C      12.335456      13.173749      26.156336       0.541979      23.630853 0.26644310E+03  0.55936129E+04                                 7.619339                            5.771762       0.031786       2.067300                    0.999368      22.381042      62.655873       0.622264       0.468860      -1.023648       0.025671       0.043489      -0.014830       0.052633      -0.024487       0.030260       0.019430       0.044748       0.023157      -0.053080       0.008514       0.044566              9.377291       6.980061      -0.751898      -3.204025      12.261257       3.644746       8.890556           0.019163
          492              C      29.614063      14.306515      26.958117      -0.589803      30.356196 0.46827509E+03  0.11199768E+05                                 8.264696                            6.956480       0.132294       2.002715                    0.997514      32.576786      94.028715       0.660829       0.387534      -1.085021       0.008265      -0.024069      -0.012289       0.028260      -0.011393      -0.000834       0.008108       0.025101       0.023255      -0.022587       0.007271       0.015316              9.827577       7.963442      -1.131820      -2.048854      11.327884       4.518303      10.191404          -0.002840
          493              C      11.092100      23.000581       2.182786       0.089456      27.833157 0.33427637E+03  0.73936215E+04                                 8.120202                            6.174115       0.118767       2.049935                    0.999734      26.292568      74.445503       0.647559       0.427637      -1.052215      -0.038512      -0.028574       0.003197       0.048061       0.031721       0.005897      -0.000503      -0.021441       0.090869      -0.048956       0.017635       0.031320              9.593197      10.977036      -1.726984      -0.634804      13.733751       0.074537       4.068804           0.002671
          494              C      12.020160      22.001920       2.051533      -0.219930      34.161496 0.42563196E+03  0.99414689E+04                                 9.092941                            6.837303       0.239083       2.047983                    0.999560      29.581612      84.425475       0.636683       0.411876      -1.068437      -0.005635       0.008102      -0.001772       0.010027      -0.004313      -0.009318       0.003115       0.037624      -0.026920      -0.015756      -0.010648       0.026404             10.892265      11.316195      -2.736189      -0.501305      16.970304       0.205143       4.390297           0.001431
          495              C      11.624714      20.689395       2.091480       0.189578      32.762528 0.36428325E+03  0.81449828E+04                                 9.063842                            6.420947      -0.054984       2.013708                    0.998973      24.662852      67.805013       0.645453       0.424415      -1.065515       0.026091      -0.022486      -0.005077       0.034816      -0.028707       0.016609      -0.010445       0.009685      -0.018915      -0.026507      -0.013863       0.040371             11.871206      14.536335      -5.131406      -1.021680      16.609775       0.706676       4.467507           0.001399
          496              C      10.302990      20.458276       2.368251      -0.214093      35.330121 0.44240719E+03  0.10456092E+05                                 9.382220                            7.039509       0.183452       2.034444                    0.999156      29.758525      86.035775       0.616971       0.420043      -1.060921      -0.018273       0.008895       0.003234       0.020578       0.002251      -0.004728      -0.001315      -0.025525       0.012240      -0.016054       0.004678       0.011376             11.249901      14.104891      -2.285994      -1.034835      15.073556       0.291688       4.571255           0.002846
          497              C       9.437275      21.519710       2.448144       0.111940      27.532109 0.31166896E+03  0.67724371E+04                                 8.045378                            5.959638       0.212371       2.094116                    0.999756      25.469906      71.427532       0.659595       0.427344      -1.052630       0.030974       0.029771      -0.011938       0.044589       0.018476       0.000743      -0.003806       0.030287       0.125283      -0.044932       0.002985       0.041947              9.686180      11.170526      -1.493365      -0.640194      13.813679       0.140098       4.074333           0.003274
          498              C      12.556337      19.536655       1.760495      -0.233351      27.617057 0.36032747E+03  0.81657906E+04                                 8.134658                            6.324830      -0.175675       1.938825                    0.997985      29.278509      85.442355       0.649193       0.416324      -1.053450       0.044792       0.030818       0.061264       0.081910      -0.002524      -0.015902      -0.010491       0.020220      -0.037191      -0.024862       0.001330       0.023531             10.283824      13.498674      -4.861763       1.279612      11.369223       0.104659       5.983574           0.000242
          499              C      25.971311      11.715704      26.096416       0.321558      30.366859 0.34291062E+03  0.76336342E+04                                 8.692324                            6.396874      -0.059074       2.001776                    0.999453      25.043199      71.152952       0.614851       0.447493      -1.040271       0.064542      -0.039770      -0.004873       0.075967      -0.012943      -0.003231      -0.004822       0.035439      -0.084625      -0.029675      -0.006411       0.036086             10.473591      12.059002      -2.669037       2.434294       8.206971       2.908819      11.154799           0.004137
          500              C      25.477888      12.597379      27.069397      -0.163863      45.780442 0.50159679E+03  0.12157975E+05                                10.995872                            7.414987      -0.048588       1.963919                    0.999239      29.452162      84.514339       0.614755       0.411053      -1.073263      -0.034791       0.030272      -0.004466       0.046333      -0.008916       0.010274      -0.007624       0.026911       0.002993      -0.017927      -0.004598       0.022525             14.588776      15.720987      -1.523827       5.565366      10.265990       5.927493      17.779350           0.008109
          501              C      24.261259      13.245082      26.838278      -0.093071      35.090752 0.44250796E+03  0.10478913E+05                                 9.384801                            7.083904      -0.058809       1.943984                    0.999596      29.817651      86.826857       0.608213       0.425261      -1.055649       0.024165      -0.019703      -0.008510       0.032320      -0.014085      -0.023237       0.017238      -0.002478      -0.010914      -0.025434      -0.010985       0.036420             11.199013      14.231708      -1.892261       4.453046       7.390525       2.635801      11.974805           0.004842
          502              C      23.566553      13.113830      25.634179      -0.146620      33.212698 0.45042881E+03  0.10688771E+05                                 8.971045                            7.089660       0.139935       2.008501                    0.999651      29.967616      86.687200       0.616806       0.418462      -1.062403       0.021062      -0.014622      -0.000621       0.025647      -0.052513       0.012250       0.031020       0.048633       0.012987      -0.073805       0.017156       0.056649             10.322755      13.044019      -2.353023       2.654177       7.354260       2.315737      10.569985           0.010777
          503              C      24.141915      12.252129      24.664052      -0.065723      29.713101 0.39450910E+03  0.90698642E+04                                 8.325488                            6.649307       0.148600       2.020596                    0.999802      28.675266      82.035833       0.633921       0.420269      -1.059710       0.012138       0.002419       0.031246       0.033608       0.001091       0.020340       0.014172       0.005610       0.066524      -0.023155      -0.012719       0.035874              9.363676      11.738006      -2.713912       1.431744       6.850005       1.831680       9.503016           0.004292
          504              C      25.287293      11.615839      24.866638      -0.231431      34.560984 0.44985809E+03  0.10680206E+05                                 9.160983                            7.068269       0.188152       2.025025                    0.999667      30.318337      87.946871       0.619470       0.416468      -1.062839      -0.007837       0.005447      -0.005531       0.011031      -0.014801      -0.014705       0.023425       0.002097      -0.024770      -0.026938      -0.008713       0.035651             10.559903      13.260692      -2.521107       2.660057       7.065072       1.552013      11.353944           0.003678
          505              C      26.140530      12.857030      28.333415       0.457322      31.496556 0.29751759E+03  0.64182079E+04                                 9.126586                            6.055452      -0.047330       2.022757                    0.999517      23.737704      67.280872       0.614318       0.462181      -1.027714      -0.007341       0.038291       0.051372       0.064492       0.040365      -0.017169      -0.038730      -0.011497      -0.015069      -0.045332      -0.021321       0.066652             12.246245      12.341956      -1.263016       4.261731       9.227254       5.378169      15.169526           0.035063
          506              C      20.003970      11.861235       1.537937       0.535501      23.903961 0.27147642E+03  0.57098898E+04                                 7.598352                            5.799944       0.009110       2.058269                    0.999241      22.334675      62.010620       0.626706       0.464672      -1.028843       0.035714      -0.041525      -0.001199       0.054784       0.043904      -0.008675      -0.018724       0.003495       0.050914      -0.053274       0.005567       0.047706              8.967022       7.998569      -1.934119       1.937689       7.839012       3.219144      11.063484           0.016932
          507              C      20.743209      12.021020       2.861875      -0.572510      27.772766 0.43854362E+03  0.10294266E+05                                 7.707958                            6.717736       0.315750       2.064375                    0.997784      31.918757      90.585418       0.676175       0.385891      -1.088686      -0.018989      -0.001515      -0.018379       0.026470       0.005214       0.020274       0.017773       0.008343       0.072078      -0.023595      -0.016254       0.039849              8.386667       7.186472       0.264712       1.180813       7.842527       1.858173      10.131002          -0.003629
          508              C      18.229775      15.008432      23.716752       0.316548      31.824658 0.35515002E+03  0.79640870E+04                                 8.963259                            6.497659      -0.055721       2.003010                    0.999644      25.197770      71.512372       0.612701       0.445793      -1.042783       0.024052       0.015425       0.073947       0.079276      -0.010230       0.015097       0.005723      -0.009317       0.081993      -0.029339      -0.002698       0.032038             10.763238       8.652388       2.907762      -0.086961       7.036283      -1.060018      16.601043           0.001871
          509              C      17.136059      14.292250      23.131822      -0.171162      46.406465 0.52188032E+03  0.12791443E+05                                11.136636                            7.587794      -0.029302       1.967928                    0.999285      29.874902      86.556253       0.604041       0.413706      -1.070211      -0.010749       0.000368      -0.048900       0.050069       0.016224      -0.006724      -0.012986       0.007406       0.035394      -0.023711      -0.001317       0.025028             14.322365      11.867631       4.995945      -1.873569       9.687636      -2.524605      21.411829           0.009169
          510              C      16.925866      14.366437      21.773644      -0.087196      36.654064 0.44224864E+03  0.10546975E+05                                 9.847374                            7.197465      -0.297125       1.873097                    0.999167      30.409266      90.979495       0.584683       0.439262      -1.039615       0.023280       0.008930       0.023017       0.033934      -0.003721       0.015437       0.015124       0.019733      -0.042248      -0.029413       0.005868       0.023545             12.138542       8.660987       3.176492      -1.435445       8.057635      -2.216974      19.697003           0.004047
          511              C      17.739919      15.108300      20.934770      -0.141032      34.948977 0.44958228E+03  0.10690676E+05                                 9.371919                            7.134320       0.085627       1.994767                    0.999596      30.004883      87.605299       0.606712       0.424548      -1.055900       0.007881      -0.003671       0.031466       0.032645       0.035007       0.007188      -0.005712       0.015611       0.132981      -0.058808       0.013573       0.045235             11.005210       8.809863       3.134535       0.135950       7.584595      -1.330281      16.621172           0.012121
          512              C      18.831854      15.795949      21.485460      -0.068779      31.293290 0.39785315E+03  0.91551324E+04                                 8.578380                            6.633311       0.064795       1.988815                    0.999776      28.859132      82.278271       0.641793       0.414734      -1.064498      -0.018449      -0.012359       0.019868       0.029797       0.035793      -0.011512      -0.016886       0.015447       0.039233      -0.043831       0.000800       0.043031              9.669094       8.134936       2.767560       0.511816       6.739892      -0.798323      14.132454           0.002998
          513              C      19.068766      15.738882      22.820811      -0.238015      37.244486 0.46859690E+03  0.11238284E+05                                 9.649581                            7.217502      -0.035021       1.945312                    0.999744      31.071651      90.565955       0.612632       0.416875      -1.062664      -0.005002       0.006529      -0.012970       0.015358       0.035573       0.028778       0.013092       0.031726       0.038274      -0.045804      -0.009734       0.055538             11.129826       8.998277       2.970136      -0.644899       7.401218      -1.917890      16.989983           0.006127
          514              C      16.266786      13.444815      23.939310       0.454891      28.876915 0.28746592E+03  0.61767610E+04                                 8.700054                            6.005612      -0.047540       2.025497                    0.999725      23.914139      68.674129       0.605860       0.470500      -1.018429      -0.050586      -0.041825      -0.014399       0.067198      -0.034235      -0.012828       0.012549      -0.032520      -0.060611      -0.030478      -0.021746       0.052225             10.916243      10.279741       4.087276      -1.199380       7.875854      -1.816193      14.593135           0.027845
          515              C      15.947934      12.235008      27.135023       0.536629      23.210788 0.27291407E+03  0.57568003E+04                                 7.480802                            5.833301       0.055104       2.073984                    0.999484      22.447662      62.737714       0.621036       0.467557      -1.025631       0.019851       0.005333       0.051440       0.055395      -0.020319      -0.025698      -0.006402      -0.010543      -0.117336      -0.051971       0.009748       0.042223              8.527024       7.965299       3.551332      -0.230273       7.514824      -0.779688      10.100948           0.019506
          516              C      15.208696      11.279146      28.022404      -0.579797      28.103205 0.44846668E+03  0.10608711E+05                                 7.790142                            6.795867       0.211959       2.031204                    0.997450      32.243622      92.499169       0.670475       0.386181      -1.086177       0.016398       0.017868      -0.016491       0.029328       0.016593      -0.007594      -0.007862      -0.003342      -0.019055      -0.013537      -0.010274       0.023810              8.377973       8.415015       1.912938      -1.160169       8.957146      -0.503617       7.761759          -0.003501
          517              C      15.903405      16.597739       3.392591       0.100549      26.667225 0.33014827E+03  0.72716183E+04                                 7.863555                            6.117639       0.194655       2.078908                    0.999793      25.984849      73.154657       0.654175       0.425099      -1.054948      -0.004365       0.002033      -0.043807       0.044070       0.038286       0.005567      -0.016665       0.011639       0.008833      -0.045698       0.007080       0.038618              9.281967       9.636542      -4.955295       0.500879       9.049564       0.849807       9.159794           0.004005
          518              C      15.028784      17.696265       3.503870      -0.215803      32.833238 0.43794552E+03  0.10302967E+05                                 8.867536                            6.949109       0.274922       2.058513                    0.999667      29.689904      85.058869       0.629643       0.413494      -1.067318       0.013402      -0.015353       0.010249       0.022811       0.006419      -0.015656       0.014681      -0.004040       0.001693      -0.024953       0.006216       0.018737             10.456332      11.411738      -5.848223       1.794075      10.406759      -0.143498       9.550500           0.001673
          519              C      14.494394      18.232689       2.396784       0.176273      31.801210 0.37860872E+03  0.85547100E+04                                 8.944500                            6.582483      -0.150985       1.981531                    0.999294      25.074785      69.496880       0.631642       0.429161      -1.061637      -0.026206       0.016672      -0.006984       0.031835      -0.016555       0.006124      -0.003028       0.022253      -0.066765      -0.023118      -0.008816       0.031935             11.679359      13.280439      -8.293212       0.578049      13.255929       0.412834       8.501709           0.002153
          520              C      14.880938      17.673440       1.192686      -0.209567      32.444673 0.43032746E+03  0.10061139E+05                                 8.764244                            6.870761       0.251067       2.049694                    0.999644      29.519412      83.809772       0.636819       0.411379      -1.070630       0.000713      -0.011562       0.002571       0.011866      -0.015061       0.017643      -0.016639      -0.003302       0.053945      -0.024320      -0.012671       0.036991             10.411513      11.275880      -6.464237      -1.038052      11.412431       1.853721       8.546229           0.001645
          521              C      15.764465      16.606300       1.147033       0.090074      26.799967 0.32582268E+03  0.71393091E+04                                 7.826790                            6.042545       0.113342       2.046627                    0.999715      26.018291      72.612932       0.665183       0.420233      -1.059977       0.006230      -0.008887       0.046249       0.047505       0.032214      -0.002624       0.006248       0.010238       0.035138      -0.039293       0.012242       0.027051              9.264131       9.779964      -5.315852      -0.542498       9.607035       1.448665       8.405393           0.003004
          522              C      13.585928      19.508122       2.553717      -0.223087      28.171163 0.36810857E+03  0.83694747E+04                                 8.229146                            6.375788      -0.138077       1.946300                    0.997896      29.322510      85.133806       0.650520       0.414117      -1.057035      -0.047074      -0.039207      -0.065388       0.089603      -0.010151      -0.009734      -0.022383      -0.006002       0.017458      -0.028394       0.002860       0.025534             10.604042      14.326437      -5.616295       1.907394      11.293233      -0.461602       6.192456           0.000201
          523              C      18.530829       9.920972      19.570886       0.321690      30.728339 0.33849140E+03  0.75098531E+04                                 8.752690                            6.337678      -0.066726       1.998659                    0.999443      25.005900      70.896029       0.620409       0.444984      -1.041874       0.038491      -0.014763      -0.067248       0.078878       0.009518      -0.027807       0.014359       0.005135       0.049531      -0.035208      -0.001142       0.036349             10.625765       8.670721      -3.505664      -1.076109       7.659058      -1.048135      15.547515           0.003872
          524              C      17.456703      10.808353      19.813417      -0.161560      46.301050 0.51115649E+03  0.12449336E+05                                11.093438                            7.485937      -0.022006       1.972397                    0.999220      29.553215      85.031257       0.611708       0.411121      -1.073129      -0.009891       0.007389       0.037591       0.039567      -0.003777       0.001866      -0.006302      -0.004474       0.071146      -0.016311      -0.008719       0.025030             14.815229      11.082571      -4.978387       0.168923      10.506741      -3.374907      22.856375           0.006853
          525              C      16.981095      10.948165      21.128795      -0.084124      37.207563 0.45780080E+03  0.10998656E+05                                 9.989068                            7.342207      -0.320284       1.870559                    0.998837      30.236679      90.421793       0.577345       0.441579      -1.039567       0.026031      -0.015775      -0.012914       0.033064       0.005646      -0.010248       0.012041       0.005217      -0.058058      -0.027410       0.011230       0.016180             12.540487       9.023880      -2.961478      -1.113373       8.167138      -1.753566      20.430444           0.006431
          526              C      17.556455      10.266222      22.170255      -0.119886      32.482141 0.42214463E+03  0.98925248E+04                                 8.925603                            6.906503       0.117376       2.016565                    0.999454      29.282524      85.184838       0.616842       0.423727      -1.055228      -0.000116      -0.002717      -0.027066       0.027202      -0.010872      -0.016952      -0.003734       0.003756       0.082529      -0.028463      -0.005340       0.033803             10.503831       9.487864      -3.366884      -1.143344       7.686659      -0.607078      14.336971           0.008419
          527              C      18.596737       9.413080      21.922017      -0.078023      31.669851 0.40503726E+03  0.93472933E+04                                 8.619007                            6.669758       0.180049       2.024176                    0.999679      28.800910      81.802360       0.644405       0.411867      -1.068051      -0.010896       0.008597      -0.030169       0.033209      -0.021031       0.008688      -0.017628      -0.001484       0.066591      -0.032907      -0.003204       0.036111              9.923316       9.000735      -3.355760      -1.102236       7.301294      -0.086959      13.467920           0.005058
          528              C      19.077689       9.241882      20.626612      -0.234523      36.996421 0.46156206E+03  0.11030065E+05                                 9.609773                            7.163587      -0.011255       1.955211                    0.999465      30.769975      89.586910       0.614746       0.416929      -1.062410      -0.004005      -0.001781       0.021352       0.021797      -0.028617      -0.026256       0.013526       0.008288       0.006049      -0.032274      -0.014364       0.046637             11.370954       9.122913      -3.576784      -0.837375       8.115708      -1.058251      16.874241           0.005013
          529              C      16.808308      11.598722      18.777664       0.450483      30.001285 0.29866945E+03  0.64676310E+04                                 8.910087                            6.108066      -0.004078       2.037151                    0.999684      24.012754      68.825845       0.603815       0.468434      -1.021362      -0.048323       0.050486       0.003974       0.069998       0.036622       0.004159       0.003909       0.009412      -0.070917      -0.025137      -0.024052       0.049189             11.632155       8.472634      -3.585755       0.947223       8.547907      -2.962777      17.875925           0.031382
          530              C      16.788715      11.889762      15.359393       0.541890      23.620555 0.26628361E+03  0.55895067E+04                                 7.617999                            5.770563       0.032852       2.067692                    0.999345      22.374738      62.636861       0.622234       0.468946      -1.023586       0.024336      -0.015134      -0.043001       0.051676       0.030883       0.024570      -0.019239       0.010806      -0.079652      -0.053383       0.008032       0.045351              9.376351       6.978419      -3.204090       0.752350       8.891716      -3.646377      12.258918           0.019161
          531              C      16.254324      12.691544      14.226627      -0.590015      30.370300 0.46854713E+03  0.11208195E+05                                 8.264334                            6.954863       0.134030       2.003196                    0.997483      32.592858      94.091226       0.661407       0.387128      -1.085277       0.009148      -0.014446       0.022929       0.028603      -0.000308       0.012069      -0.007625       0.002673      -0.045857      -0.021982       0.006686       0.015295              9.827455       7.965592      -2.050223       1.127475      10.192482      -4.516436      11.324291          -0.002839
          532              C      24.451863      16.449365       5.532577       0.088721      27.801428 0.33381869E+03  0.73803327E+04                                 8.109898                            6.165883       0.118530       2.050258                    0.999733      26.276628      74.363451       0.648679       0.427082      -1.052647      -0.038568       0.002530       0.029449       0.048592       0.006415      -0.031758       0.001043      -0.058335      -0.014247      -0.049806       0.017288       0.032519              9.581092      10.959869      -0.633783       1.721410       4.064243      -0.074103      13.719165           0.002671
          533              C       7.566920      16.318112       6.531237      -0.219151      34.230801 0.42664395E+03  0.99724564E+04                                 9.112714                            6.851795       0.230304       2.045053                    0.999537      29.607103      84.569059       0.635031       0.412643      -1.067787      -0.004761      -0.001834      -0.008855       0.010219      -0.009921       0.003285      -0.003205       0.034798      -0.044282      -0.016460      -0.011326       0.027786             10.917704      11.336416      -0.501588       2.748674       4.399320      -0.206022      17.017377           0.001431
          534              C      24.984471      16.358058       7.843762       0.189667      32.775331 0.36443570E+03  0.81496496E+04                                 9.068380                            6.423835      -0.059058       2.012195                    0.999011      24.666114      67.830252       0.645043       0.424619      -1.065334       0.024996      -0.004350       0.022167       0.033692       0.016090       0.027824       0.010529       0.013562      -0.006361      -0.025777      -0.013473       0.039250             11.878360      14.546701      -1.022710       5.137048       4.469779      -0.707854      16.618600           0.001400
          535              C      23.662745      16.634830       8.074881      -0.213451      35.266694 0.44141127E+03  0.10425689E+05                                 9.366748                            7.027983       0.186377       2.035572                    0.999169      29.730650      85.900291       0.618010       0.419613      -1.061293      -0.019155       0.003455      -0.007352       0.020807      -0.005542      -0.003458       0.001190      -0.019585       0.037028      -0.017733       0.004577       0.013156             11.230549      14.078580      -1.033189       2.278526       4.564078      -0.290153      15.048989           0.002845
          536              C      22.797034      16.714723       7.013448       0.113063      27.509070 0.31129330E+03  0.67627381E+04                                 8.043572                            5.957906       0.213336       2.094677                    0.999750      25.457718      71.402599       0.659333       0.427611      -1.052388       0.030832      -0.011978      -0.029482       0.044309       0.000672      -0.019406       0.003529      -0.048964      -0.105061      -0.045075       0.002921       0.042155              9.684094      11.170967      -0.640436       1.491747       4.073193      -0.140104      13.808122           0.003272
          537              C       8.103091      16.027073       8.996501      -0.230258      27.503798 0.35857715E+03  0.81160230E+04                                 8.110246                            6.307268      -0.173906       1.940070                    0.997964      29.208870      85.178749       0.650451       0.416036      -1.053660       0.045359       0.061564      -0.031215       0.082595      -0.016203       0.002409       0.010665       0.029126      -0.010686      -0.025314       0.001561       0.023753             10.248992      13.447592       1.273730       4.835086       5.971094      -0.103643      11.328292           0.000240
          538              C      12.611566      11.829841      16.817437       0.322515      30.353257 0.34270006E+03  0.76282584E+04                                 8.692920                            6.397084      -0.059792       2.001613                    0.999439      25.034461      71.139618       0.614488       0.447797      -1.040029       0.065038      -0.005795       0.040363       0.076764      -0.002076       0.013499       0.005057       0.060331      -0.006879      -0.030302      -0.005762       0.036064             10.474568      12.060085       2.436384       2.668105      11.156894      -2.909004       8.206724           0.004137
          539              C      12.118144      12.802823      15.935763      -0.162166      45.658881 0.50015828E+03  0.12112850E+05                                10.972392                            7.401036      -0.038377       1.967494                    0.999199      29.406544      84.312347       0.615827       0.410685      -1.073641      -0.035653      -0.004135      -0.030088       0.046835       0.010702       0.009549       0.006957       0.012231      -0.041263      -0.017627      -0.005342       0.022969             14.554991      15.685413       5.551081       1.520725      17.736763      -5.911532      10.242796           0.008111
          540              C      10.901517      12.571704      15.288060      -0.094412      35.147724 0.44339358E+03  0.10505403E+05                                 9.396481                            7.092488      -0.062502       1.942675                    0.999565      29.844793      86.935972       0.607636       0.425441      -1.055510       0.023587      -0.007919       0.019454       0.031584      -0.023890       0.014151      -0.017318       0.004812       0.009569      -0.026188      -0.010780       0.036968             11.213589      14.252450       4.460873       1.894208      11.989294      -2.638836       7.399023           0.004845
          541              C      10.206813      11.367605      15.419313      -0.145337      33.171404 0.44966200E+03  0.10666176E+05                                 8.965018                            7.085044       0.140851       2.009135                    0.999639      29.941832      86.598624       0.616813       0.418630      -1.062282       0.020949      -0.000646       0.014161       0.025295       0.012510       0.053154      -0.031000       0.018545      -0.078283      -0.074181       0.016782       0.057399             10.315497      13.033853       2.650028       2.352212      10.562267      -2.314812       7.350371           0.010772
          542              C      10.782175      10.397477      16.281014      -0.066325      29.724157 0.39469041E+03  0.90749700E+04                                 8.326231                            6.649316       0.148179       2.020296                    0.999807      28.683176      82.059598       0.634145       0.420077      -1.059843       0.013459       0.032852      -0.002853       0.035616       0.019821      -0.000633      -0.013867      -0.029055      -0.040308      -0.022876      -0.011789       0.034665              9.364869      11.740407       1.431733       2.714923       9.503569      -1.831821       6.850630           0.004291
          543              C      11.927550      10.600062      16.917303      -0.233850      34.639895 0.45112464E+03  0.10717879E+05                                 9.172273                            7.075940       0.189075       2.024729                    0.999683      30.370310      88.130857       0.619428       0.416201      -1.063003      -0.007518      -0.006375      -0.005147       0.011120      -0.015489       0.013578      -0.022850       0.012811       0.009597      -0.026566      -0.008299       0.034865             10.573614      13.279682       2.664108       2.525009      11.367958      -1.553681       7.073203           0.003675
          544              C      12.780785      14.066842      15.676111       0.456846      31.537212 0.29794901E+03  0.64298992E+04                                 9.134209                            6.059868      -0.041590       2.024033                    0.999536      23.755492      67.345688       0.614085       0.462185      -1.027703      -0.006448       0.051814      -0.038681       0.064980      -0.017714      -0.039963       0.038796       0.003523       0.026011      -0.044733      -0.022071       0.066803             12.257218      12.354680       4.266113       1.264158      15.182295      -5.383212       9.234677           0.035073
          545              C      15.550702      15.804511      16.671918       0.534088      23.927393 0.27178980E+03  0.57179622E+04                                 7.601432                            5.802007       0.018946       2.061029                    0.999219      22.350679      62.057147       0.626821       0.464467      -1.028987       0.035248      -0.000703       0.041157       0.054193      -0.008270      -0.044285       0.019301      -0.023047      -0.030379      -0.053634       0.005504       0.048131              8.970878       8.002343       1.939640       1.934551      11.068444      -3.220316       7.841849           0.016932
          546              C      16.289938      17.128450      16.512132      -0.571968      27.756824 0.43818185E+03  0.10283400E+05                                 7.703034                            6.712910       0.315322       2.064389                    0.997828      31.908498      90.538601       0.676745       0.385655      -1.088880      -0.018382      -0.018656       0.002072       0.026272       0.019862      -0.005527      -0.017520      -0.030871      -0.048785      -0.023290      -0.015955       0.039245              8.381327       7.183354       1.178812      -0.265146      10.122997      -1.855711       7.837630          -0.003629
[truncated: 127,188 more chars]
