# Supplementary material for: A collection of forcefield precursors for metal–organic frameworks
Source: RSC Adv. 2019 Nov 13;9(63):36492–507. doi: 10.1039/c9ra07327b (PMC9075174; doi:10.1039/c9ra07327b)
Supplement: RA-009-C9RA07327B-s4828 [file RA-009-C9RA07327B-s4828.xyz]

  552
jmolscript: load "" {1 1 1} spacegroup "x,y,z" unitcell [{     34.572600     0.000000     0.000000 }, {     17.286300    29.940750     0.000000 }, {     17.286300     9.980250    28.228410 }]
Cu    26.638188     0.000000     0.000000     0.819190
Cu    23.979555     0.000000     0.000000     0.797958
Cu    17.286300    25.359815     6.478420     0.819165
Cu    17.286300    23.824853     8.649185     0.797950
Cu    17.286300    14.561185    21.749990     0.819203
Cu    17.286300    16.096147    19.579225     0.797939
Cu     7.934412     0.000000     0.000000     0.819184
Cu    10.593045     0.000000     0.000000     0.797968
Cu    30.605394     2.290467     6.478420     0.819194
Cu    29.276078     3.057949     8.649185     0.797947
Cu     3.967206     6.871402     0.000000     0.819187
Cu     5.296522     9.173846     0.000000     0.797952
Cu    13.319094    23.069348     0.000000     0.819174
Cu    11.989778    20.766904     0.000000     0.797956
Cu    21.253506     7.689783    21.749990     0.819197
Cu    22.582822     6.922301    19.579225     0.797952
Cu    30.605394     6.871402     0.000000     0.819172
Cu    29.276078     9.173846     0.000000     0.797943
Cu    13.319094     7.689783    21.749990     0.819201
Cu    11.989778     6.922301    19.579225     0.797949
Cu     3.967206     2.290467     6.478420     0.819197
Cu     5.296522     3.057949     8.649185     0.797958
Cu    21.253506    23.069348     0.000000     0.819202
Cu    22.582822    20.766904     0.000000     0.797965
H     40.643549    25.860824     0.688773     0.144039
H     48.940973    25.860824    10.851001     0.144040
H     20.204227    18.850696    20.764818     0.144040
H     28.501651     9.269656    24.152228     0.144040
H     32.498244     4.566962    10.851001     0.144040
H     36.646956    11.752742     0.688773     0.144040
H     28.349532    30.563518    24.152228     0.144039
H     40.795668    32.958778    20.764818     0.144040
H     46.866617    20.048326    24.152228     0.144040
H     42.717905     8.072026    20.764818     0.144039
H     22.278583    29.453714    10.851001     0.144040
H     26.427295    22.267934     0.688773     0.144040
H     26.427295    17.653066    27.539637     0.144039
H     22.278583    10.467286    17.377409     0.144040
H     42.717905    31.848974     7.463592     0.144040
H     46.866617    19.872674     4.076182     0.144040
H     48.940973    14.060176    17.377409     0.144040
H     40.643549    14.060176    27.539637     0.144040
H     28.501651    30.651344     4.076182     0.144039
H     20.204227    21.070304     7.463592     0.144040
H     28.349532     9.357482     4.076182     0.144040
H     40.795668     6.962222     7.463592     0.144040
H     32.498244    35.354038    17.377409     0.144040
H     36.646956    28.168258    27.539637     0.144040
H     28.501651    14.060176    27.539637     0.144039
H     20.204227    14.060176    17.377409     0.144040
H     48.940973    21.070304     7.463592     0.144040
H     40.643549    30.651344     4.076182     0.144040
H     36.646956    35.354038    17.377409     0.144040
H     32.498244    28.168258    27.539637     0.144040
H     40.795668     9.357482     4.076182     0.144039
H     28.349532     6.962222     7.463592     0.144040
H     22.278583    19.872674     4.076182     0.144040
H     26.427295    31.848974     7.463592     0.144040
H     46.866617    10.467286    17.377409     0.144040
H     42.717905    17.653066    27.539637     0.144040
H     42.717905    22.267934     0.688773     0.144039
H     46.866617    29.453714    10.851001     0.144040
H     26.427295     8.072026    20.764818     0.144040
H     22.278583    20.048326    24.152228     0.144040
H     20.204227    25.860824    10.851001     0.144040
H     28.501651    25.860824     0.688773     0.144040
H     40.643549     9.269656    24.152228     0.144039
H     48.940973    18.850696    20.764818     0.144040
H     40.795668    30.563518    24.152228     0.144040
H     28.349532    32.958778    20.764818     0.144040
H     36.646956     4.566962    10.851001     0.144040
H     32.498244    11.752742     0.688773     0.144040
H     44.605569    25.753037     0.290753     0.133853
H     49.203724    28.407784     7.799510     0.133854
H     19.941476    16.822709    24.183279     0.133853
H     24.539631     8.858470    24.183279     0.133853
H     34.572600     3.065933     7.799510     0.133853
H     34.572600     8.375426     0.290753     0.133853
H     29.974444    34.200321    24.183279     0.133853
H     39.170756    34.200321    24.183279     0.133854
H     49.203724    16.822709    24.183279     0.133854
H     44.605569     8.858470    24.183279     0.133853
H     19.941476    28.407784     7.799510     0.133853
H     24.539631    25.753037     0.290753     0.133853
H     24.539631    14.167963    27.937657     0.133854
H     19.941476    11.513216    20.428900     0.133854
H     44.605569    31.062530     4.045131     0.133853
H     49.203724    23.098291     4.045131     0.133853
H     49.203724    11.513216    20.428900     0.133852
H     44.605569    14.167963    27.937657     0.133853
H     24.539631    31.062530     4.045131     0.133854
H     19.941476    23.098291     4.045131     0.133854
H     29.974444     5.720679     4.045131     0.133854
H     39.170756     5.720679     4.045131     0.133853
H     34.572600    36.855067    20.428900     0.133853
H     34.572600    31.545574    27.937657     0.133853
H     34.572600    22.279910     1.383192     0.140255
H     46.306540    24.415684    17.264496     0.140255
H     22.838660    24.415684    17.264496     0.140255
H     34.572600     8.730723    20.544637     0.140255
H     32.563932     7.571018    17.264496     0.140255
H     36.581268    18.800795     1.383192     0.140255
H     24.847328    25.575389    20.544637     0.140255
H     44.297872    27.894799    17.264496     0.140255
H     44.297872    25.575389    20.544637     0.140255
H     36.581268     7.571018    17.264496     0.140255
H     24.847328    27.894799    17.264496     0.140255
H     32.563932    18.800795     1.383192     0.140255
H     32.563932    21.120205    26.845218     0.140255
H     24.847328    12.026201    10.963914     0.140255
H     36.581268    32.349982    10.963914     0.140255
H     44.297872    14.345611     7.683773     0.140255
H     46.306540    15.505316    10.963914     0.140255
H     34.572600    17.641090    26.845218     0.140255
H     34.572600    31.190277     7.683773     0.140255
H     22.838660    15.505316    10.963914     0.140255
H     24.847328    14.345611     7.683773     0.140255
H     44.297872    12.026201    10.963914     0.140255
H     32.563932    32.349982    10.963914     0.140255
H     36.581268    21.120205    26.845218     0.140255
C     42.611767    27.525330     0.313900     0.589604
C     42.592406    25.968810     0.627518     0.004624
C     41.450473    25.380973     0.750876    -0.144628
C     50.208058    26.064221     8.584259     0.589603
C     49.053334    26.942883     9.229279     0.004624
C     48.613224    26.617327    10.397653    -0.144631
C     18.937142    16.781391    21.712164     0.589605
C     20.091866    17.682408    22.325567     0.004623
C     20.531976    18.675443    21.629172    -0.144629
C     26.533433     9.471058    25.846497     0.589604
C     26.552794     9.247899    24.274457     0.004623
C     27.694727     9.168257    23.679119    -0.144629
C     32.040849     3.367935     8.584259     0.589605
C     33.379154     3.928626     9.229279     0.004624
C     33.317269     4.472549    10.397653    -0.144629
C     37.104351     9.215962     0.313900     0.589604
C     35.766046    10.010989     0.627518     0.004623
C     35.827931    11.293851     0.750876    -0.144629
C     29.508060    32.167344    25.846497     0.589604
C     29.305119    32.262156    24.274457     0.004623
C     28.665180    31.313034    23.679119    -0.144630
C     39.637140    35.090759    21.712164     0.589604
C     39.840081    33.640229    22.325567     0.004625
C     40.480020    32.762566    21.629172    -0.144630
C     47.676307    18.243099    25.846497     0.589604
C     47.859887    18.371445    24.274457     0.004625
C     47.357893    19.400209    23.679119    -0.144630
C     45.143518     8.009350    21.712164     0.589604
C     43.785852     8.558863    22.325567     0.004624
C     42.705804     8.443491    21.629172    -0.144630
C     21.468893    30.449344     8.584259     0.589605
C     21.285313    29.009992     9.229279     0.004624
C     21.787307    28.791624    10.397653    -0.144629
C     24.001682    23.140208     0.313900     0.589604
C     25.359348    23.901701     0.627518     0.004622
C     26.439396    23.206676     0.750876    -0.144629
C     24.001682    16.780792    27.914510     0.589603
C     25.359348    16.019299    27.600892     0.004623
C     26.439396    16.714324    27.477534    -0.144629
C     21.468893     9.471656    19.644151     0.589605
C     21.285313    10.911008    18.999131     0.004624
C     21.787307    11.129376    17.830757    -0.144630
C     45.143518    31.911650     6.516246     0.589605
C     43.785852    31.362137     5.902843     0.004624
C     42.705804    31.477509     6.599238    -0.144629
C     47.676307    21.677901     2.381913     0.589604
C     47.859887    21.549555     3.953953     0.004623
C     47.357893    20.520791     4.549291    -0.144629
C     50.208058    13.856779    19.644151     0.589605
C     49.053334    12.978117    18.999131     0.004623
C     48.613224    13.303673    17.830757    -0.144629
C     42.611767    12.395670    27.914510     0.589604
C     42.592406    13.952190    27.600892     0.004624
C     41.450473    14.540027    27.477534    -0.144628
C     26.533433    30.449942     2.381913     0.589604
C     26.552794    30.673101     3.953953     0.004623
C     27.694727    30.752743     4.549291    -0.144629
C     18.937142    23.139609     6.516246     0.589603
C     20.091866    22.238592     5.902843     0.004624
C     20.531976    21.245557     6.599238    -0.144630
C     29.508060     7.753656     2.381913     0.589604
C     29.305119     7.658844     3.953953     0.004624
C     28.665180     8.607966     4.549291    -0.144630
C     39.637140     4.830241     6.516246     0.589605
C     39.840081     6.280771     5.902843     0.004624
C     40.480020     7.158434     6.599238    -0.144629
C     32.040849    36.553065    19.644151     0.589604
C     33.379154    35.992374    18.999131     0.004624
C     33.317269    35.448451    17.830757    -0.144629
C     37.104351    30.705038    27.914510     0.589604
C     35.766046    29.910011    27.600892     0.004623
C     35.827931    28.627149    27.477534    -0.144629
C     26.533433    12.395670    27.914510     0.589604
C     26.552794    13.952190    27.600892     0.004623
C     27.694727    14.540027    27.477534    -0.144629
C     18.937142    13.856779    19.644151     0.589604
C     20.091866    12.978117    18.999131     0.004623
C     20.531976    13.303673    17.830757    -0.144630
C     50.208058    23.139609     6.516246     0.589604
C     49.053334    22.238592     5.902843     0.004624
C     48.613224    21.245557     6.599238    -0.144629
C     42.611767    30.449942     2.381913     0.589604
C     42.592406    30.673101     3.953953     0.004624
C     41.450473    30.752743     4.549291    -0.144628
C     37.104351    36.553065    19.644151     0.589606
C     35.766046    35.992374    18.999131     0.004624
C     35.827931    35.448451    17.830757    -0.144629
C     32.040849    30.705038    27.914510     0.589603
C     33.379154    29.910011    27.600892     0.004623
C     33.317269    28.627149    27.477534    -0.144629
C     39.637140     7.753656     2.381913     0.589604
C     39.840081     7.658844     3.953953     0.004623
C     40.480020     8.607966     4.549291    -0.144630
C     29.508060     4.830241     6.516246     0.589604
C     29.305119     6.280771     5.902843     0.004624
C     28.665180     7.158434     6.599238    -0.144630
C     21.468893    21.677901     2.381913     0.589603
C     21.285313    21.549555     3.953953     0.004622
C     21.787307    20.520791     4.549291    -0.144631
C     24.001682    31.911650     6.516246     0.589604
C     25.359348    31.362137     5.902843     0.004624
C     26.439396    31.477509     6.599238    -0.144629
C     47.676307     9.471656    19.644151     0.589605
C     47.859887    10.911008    18.999131     0.004624
C     47.357893    11.129376    17.830757    -0.144629
C     45.143518    16.780792    27.914510     0.589605
C     43.785852    16.019299    27.600892     0.004624
C     42.705804    16.714324    27.477534    -0.144629
C     45.143518    23.140208     0.313900     0.589604
C     43.785852    23.901701     0.627518     0.004623
C     42.705804    23.206676     0.750876    -0.144630
C     47.676307    30.449344     8.584259     0.589604
C     47.859887    29.009992     9.229279     0.004624
C     47.357893    28.791624    10.397653    -0.144630
C     24.001682     8.009350    21.712164     0.589605
C     25.359348     8.558863    22.325567     0.004624
C     26.439396     8.443491    21.629172    -0.144628
C     21.468893    18.243099    25.846497     0.589604
C     21.285313    18.371445    24.274457     0.004623
C     21.787307    19.400209    23.679119    -0.144629
C     18.937142    26.064221     8.584259     0.589604
C     20.091866    26.942883     9.229279     0.004623
C     20.531976    26.617327    10.397653    -0.144629
C     26.533433    27.525330     0.313900     0.589604
C     26.552794    25.968810     0.627518     0.004623
C     27.694727    25.380973     0.750876    -0.144629
C     42.611767     9.471058    25.846497     0.589604
C     42.592406     9.247899    24.274457     0.004624
C     41.450473     9.168257    23.679119    -0.144629
C     50.208058    16.781391    21.712164     0.589604
C     49.053334    17.682408    22.325567     0.004623
C     48.613224    18.675443    21.629172    -0.144631
C     39.637140    32.167344    25.846497     0.589604
C     39.840081    32.262156    24.274457     0.004622
C     40.480020    31.313034    23.679119    -0.144631
C     29.508060    35.090759    21.712164     0.589605
C     29.305119    33.640229    22.325567     0.004624
C     28.665180    32.762566    21.629172    -0.144629
C     37.104351     3.367935     8.584259     0.589604
C     35.766046     3.928626     9.229279     0.004624
C     35.827931     4.472549    10.397653    -0.144629
C     32.040849     9.215962     0.313900     0.589605
C     33.379154    10.010989     0.627518     0.004624
C     33.317269    11.293851     0.750876    -0.144628
C     43.808324    25.292748     0.481012    -0.134636
C     41.466376    23.940624     0.990817     0.131686
C     40.185116    23.200888     1.049532    -0.096221
C     39.181128    22.621235     1.273101    -0.019050
C     38.002202    21.940582     1.287215    -0.032599
C     36.989225    21.355739     1.504574    -0.087356
C     35.748068    20.639157     1.577968     0.166541
C     48.782630    28.164665     8.604019    -0.134637
C     47.585727    27.473632    10.983674     0.131687
C     47.110699    27.199375    12.358962    -0.096223
C     46.593493    26.900766    13.377443    -0.019050
C     46.188994    26.667228    14.656190    -0.032600
C     45.673862    26.369817    15.686527    -0.087356
C     45.200217    26.096358    17.013263     0.166541
C     20.362570    17.500169    23.685894    -0.134635
C     21.559473    19.513385    22.241164     0.131686
C     22.034501    20.718600    21.524163    -0.096223
C     22.551707    21.579297    20.903138    -0.019051
C     22.956206    22.707065    20.256707    -0.032600
C     23.471338    23.579339    19.632859    -0.087356
C     23.944983    24.739044    18.932795     0.166541
C     25.336876     8.884419    23.685894    -0.134636
C     27.678824     8.914359    22.241164     0.131686
C     28.960084     8.723138    21.524163    -0.096223
C     29.964072     8.740703    20.903138    -0.019051
C     31.142998     8.527126    20.256707    -0.032600
C     32.155975     8.537106    19.632859    -0.087356
C     33.397132     8.367442    18.932795     0.166541
C     34.572600     3.552171     8.604019    -0.134636
C     34.572600     4.934236    10.983674     0.131686
C     34.572600     5.482750    12.358962    -0.096224
C     34.572600     6.079968    13.377443    -0.019050
C     34.572600     6.547044    14.656190    -0.032601
C     34.572600     7.141867    15.686527    -0.087356
C     34.572600     7.688785    17.013263     0.166541
C     34.572600     9.296004     0.481012    -0.134636
C     34.572600    12.000253     0.990817     0.131686
C     34.572600    13.479725     1.049532    -0.096222
C     34.572600    14.639031     1.273101    -0.019051
C     34.572600    16.000337     1.287215    -0.032600
C     34.572600    17.170022     1.504574    -0.087356
C     34.572600    18.603186     1.577968     0.166541
C     29.598294    33.496913    23.685894    -0.134635
C     28.453250    31.453756    22.241164     0.131687
C     27.647017    30.439763    21.524163    -0.096222
C     27.160235    29.561501    20.903138    -0.019049
C     26.385808    28.647310    20.256707    -0.032599
C     25.887963    27.765056    19.632859    -0.087356
C     25.120451    26.775015    18.932795     0.166541
C     39.546906    33.496913    23.685894    -0.134637
C     40.691950    31.453756    22.241164     0.131688
C     41.498183    30.439763    21.524163    -0.096224
C     41.984965    29.561501    20.903138    -0.019049
C     42.759392    28.647310    20.256707    -0.032601
C     43.257237    27.765056    19.632859    -0.087355
C     44.024749    26.775015    18.932795     0.166541
C     48.782630    17.500169    23.685894    -0.134637
C     47.585727    19.513385    22.241164     0.131687
C     47.110699    20.718600    21.524163    -0.096222
C     46.593493    21.579297    20.903138    -0.019050
C     46.188994    22.707065    20.256707    -0.032600
C     45.673862    23.579339    19.632859    -0.087356
C     45.200217    24.739044    18.932795     0.166541
C     43.808324     8.884419    23.685894    -0.134635
C     41.466376     8.914359    22.241164     0.131686
C     40.185116     8.723138    21.524163    -0.096222
C     39.181128     8.740703    20.903138    -0.019050
C     38.002202     8.527126    20.256707    -0.032599
C     36.989225     8.537106    19.632859    -0.087356
C     35.748068     8.367442    18.932795     0.166541
C     20.362570    28.164665     8.604019    -0.134636
C     21.559473    27.473632    10.983674     0.131687
C     22.034501    27.199375    12.358962    -0.096223
C     22.551707    26.900766    13.377443    -0.019050
C     22.956206    26.667228    14.656190    -0.032600
C     23.471338    26.369817    15.686527    -0.087356
C     23.944983    26.096358    17.013263     0.166541
C     25.336876    25.292748     0.481012    -0.134635
C     27.678824    23.940624     0.990817     0.131686
C     28.960084    23.200888     1.049532    -0.096224
C     29.964072    22.621235     1.273101    -0.019050
C     31.142998    21.940582     1.287215    -0.032601
C     32.155975    21.355739     1.504574    -0.087355
C     33.397132    20.639157     1.577968     0.166541
C     25.336876    14.628252    27.747398    -0.134636
C     27.678824    15.980376    27.237593     0.131686
C     28.960084    16.720112    27.178878    -0.096222
C     29.964072    17.299765    26.955309    -0.019049
C     31.142998    17.980418    26.941195    -0.032600
C     32.155975    18.565261    26.723836    -0.087356
C     33.397132    19.281843    26.650442     0.166541
C     20.362570    11.756335    19.624391    -0.134636
C     21.559473    12.447368    17.244736     0.131686
C     22.034501    12.721625    15.869448    -0.096223
C     22.551707    13.020234    14.850967    -0.019050
C     22.956206    13.253772    13.572220    -0.032600
C     23.471338    13.551183    12.541883    -0.087356
C     23.944983    13.824642    11.215147     0.166541
C     43.808324    31.036581     4.542516    -0.134636
C     41.466376    31.006641     5.987246     0.131686
C     40.185116    31.197862     6.704247    -0.096223
C     39.181128    31.180297     7.325272    -0.019051
C     38.002202    31.393874     7.971703    -0.032600
C     36.989225    31.383894     8.595551    -0.087356
C     35.748068    31.553558     9.295615     0.166541
C     48.782630    22.420831     4.542516    -0.134636
C     47.585727    20.407615     5.987246     0.131687
C     47.110699    19.202400     6.704247    -0.096223
C     46.593493    18.341703     7.325272    -0.019050
C     46.188994    17.213935     7.971703    -0.032601
C     45.673862    16.341661     8.595551    -0.087355
C     45.200217    15.181956     9.295615     0.166541
C     48.782630    11.756335    19.624391    -0.134634
C     47.585727    12.447368    17.244736     0.131685
C     47.110699    12.721625    15.869448    -0.096223
C     46.593493    13.020234    14.850967    -0.019051
C     46.188994    13.253772    13.572220    -0.032600
C     45.673862    13.551183    12.541883    -0.087356
C     45.200217    13.824642    11.215147     0.166541
C     43.808324    14.628252    27.747398    -0.134637
C     41.466376    15.980376    27.237593     0.131686
C     40.185116    16.720112    27.178878    -0.096221
C     39.181128    17.299765    26.955309    -0.019051
C     38.002202    17.980418    26.941195    -0.032600
C     36.989225    18.565261    26.723836    -0.087357
C     35.748068    19.281843    26.650442     0.166541
C     25.336876    31.036581     4.542516    -0.134636
C     27.678824    31.006641     5.987246     0.131687
C     28.960084    31.197862     6.704247    -0.096223
C     29.964072    31.180297     7.325272    -0.019049
C     31.142998    31.393874     7.971703    -0.032600
C     32.155975    31.383894     8.595551    -0.087356
C     33.397132    31.553558     9.295615     0.166541
C     20.362570    22.420831     4.542516    -0.134637
C     21.559473    20.407615     5.987246     0.131687
C     22.034501    19.202400     6.704247    -0.096224
C     22.551707    18.341703     7.325272    -0.019049
C     22.956206    17.213935     7.971703    -0.032601
C     23.471338    16.341661     8.595551    -0.087355
C     23.944983    15.181956     9.295615     0.166541
C     29.598294     6.424087     4.542516    -0.134638
C     28.453250     8.467244     5.987246     0.131688
C     27.647017     9.481238     6.704247    -0.096223
C     27.160235    10.359500     7.325272    -0.019050
C     26.385808    11.273690     7.971703    -0.032600
C     25.887963    12.155945     8.595551    -0.087356
C     25.120451    13.145985     9.295615     0.166542
C     39.546906     6.424087     4.542516    -0.134636
C     40.691950     8.467244     5.987246     0.131687
C     41.498183     9.481238     6.704247    -0.096222
C     41.984965    10.359500     7.325272    -0.019049
C     42.759392    11.273690     7.971703    -0.032599
C     43.257237    12.155945     8.595551    -0.087356
C     44.024749    13.145985     9.295615     0.166541
C     34.572600    36.368829    19.624391    -0.134635
C     34.572600    34.986764    17.244736     0.131686
C     34.572600    34.438250    15.869448    -0.096223
C     34.572600    33.841032    14.850967    -0.019051
C     34.572600    33.373956    13.572220    -0.032600
C     34.572600    32.779133    12.541883    -0.087356
C     34.572600    32.232215    11.215147     0.166541
C     34.572600    30.624996    27.747398    -0.134635
C     34.572600    27.920747    27.237593     0.131686
C     34.572600    26.441275    27.178878    -0.096224
C     34.572600    25.281969    26.955309    -0.019050
C     34.572600    23.920663    26.941195    -0.032601
C     34.572600    22.750978    26.723836    -0.087354
C     34.572600    21.317814    26.650442     0.166541
C     34.572600    21.345759     1.493283    -0.187892
C     45.677319    24.986554    17.668162    -0.187892
C     23.467881    24.986554    17.668162    -0.187892
C     34.572600     8.523134    19.627213    -0.187892
C     33.372931     7.830504    17.668162    -0.187892
C     35.772269    19.267871     1.493283    -0.187892
C     24.667550    25.679183    19.627213    -0.187892
C     44.477650    27.064442    17.668162    -0.187892
C     44.477650    25.679183    19.627213    -0.187892
C     35.772269     7.830504    17.668162    -0.187892
C     24.667550    27.064442    17.668162    -0.187892
C     33.372931    19.267871     1.493283    -0.187892
C     33.372931    20.653129    26.735127    -0.187892
C     24.667550    12.856558    10.560248    -0.187893
C     35.772269    32.090496    10.560248    -0.187892
C     44.477650    14.241817     8.601197    -0.187891
C     45.677319    14.934446    10.560248    -0.187892
C     34.572600    18.575241    26.735127    -0.187892
C     34.572600    31.397867     8.601197    -0.187892
C     23.467881    14.934446    10.560248    -0.187892
C     24.667550    14.241817     8.601197    -0.187892
C     44.477650    12.856558    10.560248    -0.187892
C     33.372931    32.090496    10.560248    -0.187892
C     35.772269    20.653129    26.735127    -0.187892
O     43.710138    28.035321     0.316723    -0.496622
O     41.456350    27.998793     0.306561    -0.508593
O     50.500197    26.357042     7.446090    -0.496620
O     50.487405    25.084959     9.306907    -0.508587
O     18.645003    15.805922    22.367628    -0.496613
O     18.657795    17.136289    20.548024    -0.508598
O     25.435062     9.643716    26.326380    -0.496628
O     27.688850     9.621959    26.295328    -0.508589
O     32.148369     2.968526     7.446090    -0.496617
O     31.053109     3.615645     9.306907    -0.508594
O     36.996831     8.009749     0.316723    -0.496623
O     38.092091     9.979851     0.306561    -0.508590
O     30.206772    33.032232    26.326380    -0.496623
O     29.061036    31.091273    26.295328    -0.508587
O     38.938428    35.831493    22.367628    -0.496622
O     40.084164    35.155231    20.548024    -0.508594
O     48.075966    17.205552    26.326380    -0.496625
O     46.967914    19.168268    26.295328    -0.508583
O     46.134369     8.244086    22.367628    -0.496617
O     44.975841     7.589980    20.548024    -0.508599
O     21.069234    30.555933     7.446090    -0.496623
O     22.177286    31.180896     9.306907    -0.508594
O     23.010831    23.836430     0.316723    -0.496619
O     24.169359    21.902856     0.306561    -0.508598
O     23.010831    16.084570    27.911687    -0.496622
O     24.169359    18.018144    27.921849    -0.508590
O     21.069234     9.365067    20.782320    -0.496622
O     22.177286     8.740104    18.921503    -0.508595
O     46.134369    31.676914     5.860782    -0.496617
O     44.975841    32.331020     7.680386    -0.508594
O     48.075966    22.715448     1.902030    -0.496625
O     46.967914    20.752732     1.933082    -0.508586
O     50.500197    13.563958    20.782320    -0.496612
O     50.487405    14.836041    18.921503    -0.508599
O     43.710138    11.885679    27.911687    -0.496623
O     41.456350    11.922207    27.921849    -0.508593
O     25.435062    30.277284     1.902030    -0.496627
O     27.688850    30.299041     1.933082    -0.508590
O     18.645003    24.115078     5.860782    -0.496619
O     18.657795    22.784711     7.680386    -0.508587
O     30.206772     6.888768     1.902030    -0.496626
O     29.061036     8.829727     1.933082    -0.508583
O     38.938428     4.089507     5.860782    -0.496622
O     40.084164     4.765769     7.680386    -0.508594
O     32.148369    36.952474    20.782320    -0.496617
O     31.053109    36.305355    18.921503    -0.508598
O     36.996831    31.911251    27.911687    -0.496619
O     38.092091    29.941149    27.921849    -0.508598
O     25.435062    11.885679    27.911687    -0.496627
O     27.688850    11.922207    27.921849    -0.508589
O     18.645003    13.563958    20.782320    -0.496614
O     18.657795    14.836041    18.921503    -0.508600
O     50.500197    24.115078     5.860782    -0.496619
O     50.487405    22.784711     7.680386    -0.508586
O     43.710138    30.277284     1.902030    -0.496622
O     41.456350    30.299041     1.933082    -0.508592
O     36.996831    36.952474    20.782320    -0.496620
O     38.092091    36.305355    18.921503    -0.508593
O     32.148369    31.911251    27.911687    -0.496624
O     31.053109    29.941149    27.921849    -0.508586
O     38.938428     6.888768     1.902030    -0.496622
O     40.084164     8.829727     1.933082    -0.508590
O     30.206772     4.089507     5.860782    -0.496619
O     29.061036     4.765769     7.680386    -0.508596
O     21.069234    22.715448     1.902030    -0.496620
O     22.177286    20.752732     1.933082    -0.508599
O     23.010831    31.676914     5.860782    -0.496622
O     24.169359    32.331020     7.680386    -0.508594
O     48.075966     9.365067    20.782320    -0.496617
O     46.967914     8.740104    18.921503    -0.508598
O     46.134369    16.084570    27.911687    -0.496624
O     44.975841    18.018144    27.921849    -0.508581
O     46.134369    23.836430     0.316723    -0.496624
O     44.975841    21.902856     0.306561    -0.508587
O     48.075966    30.555933     7.446090    -0.496618
O     46.967914    31.180896     9.306907    -0.508596
O     23.010831     8.244086    22.367628    -0.496621
O     24.169359     7.589980    20.548024    -0.508593
O     21.069234    17.205552    26.326380    -0.496623
O     22.177286    19.168268    26.295328    -0.508589
O     18.645003    26.357042     7.446090    -0.496619
O     18.657795    25.084959     9.306907    -0.508586
O     25.435062    28.035321     0.316723    -0.496627
O     27.688850    27.998793     0.306561    -0.508589
O     43.710138     9.643716    26.326380    -0.496621
O     41.456350     9.621959    26.295328    -0.508593
O     50.500197    15.805922    22.367628    -0.496614
O     50.487405    17.136289    20.548024    -0.508600
O     38.938428    33.032232    26.326380    -0.496620
O     40.084164    31.091273    26.295328    -0.508599
O     30.206772    35.831493    22.367628    -0.496617
O     29.061036    35.155231    20.548024    -0.508598
O     36.996831     2.968526     7.446090    -0.496623
O     38.092091     3.615645     9.306907    -0.508594
O     32.148369     8.009749     0.316723    -0.496624
O     31.053109     9.979851     0.306561    -0.508582

The following XYZ coordinates are in angstroms. Other properties are in atomic units.
The sperically averaged electron density of each atom fit to a function of the form exp(a - br)
eigen_1, eigen_2 and eigen_3 are the three eigenvalues of traceless quadrupole moment tensor
  atom number  atomic symbol              X              Y              Z     net charge C6 coefficient C8 coefficient C10 coefficient fluctuating dipole atomic polarizability isotropic forcefield polarizability              a              b squared Pearson coefficient          <r^3>          <r^4>         wp_QDO          m_QDO          q_QDO       dipole_x       dipole_y       dipole_z         dipole            Qxy            Qxz            Qyz     Q(x^2-y^2)  Q(3z^2 - R^2)        eigen_1        eigen_2        eigen_3 static polarizability      alpha(xx)      alpha(xy)      alpha(xz)      alpha(yy)      alpha(yz)      alpha(zz) atomic spin moment
            1             Cu      26.638188       0.000000       0.000000       0.819190      50.397144 0.74802863E+03  0.18876543E+05                                11.875617                            9.428953       1.046760       2.263610                    0.996612      40.167946      96.797161       0.544580       0.445697      -1.116384       0.152146       0.000002       0.000001       0.152146       0.000002       0.000001      -0.010289      -0.164239       0.178790      -0.111918       0.045046       0.066872             16.210776       7.543034      -0.000006      -0.000004      21.229134       1.936028      19.860160           0.558360
            2             Cu      23.979555       0.000000       0.000000       0.797958      50.854278 0.79683571E+03  0.20438816E+05                                12.008938                            9.775645       1.064225       2.257943                    0.996351      40.925136      99.594033       0.530965       0.449732      -1.113308      -0.166452      -0.000002      -0.000001       0.166452       0.000002       0.000002      -0.004329      -0.142569       0.148690      -0.096066       0.043442       0.052624             15.831133       7.550001      -0.000009      -0.000006      20.581633       1.725145      19.361764          -0.553739
            3             Cu      17.286300      25.359815       6.478420       0.819165      50.398617 0.74805409E+03  0.18877366E+05                                11.875912                            9.429167       1.046660       2.263577                    0.996612      40.168196      96.798556       0.544569       0.445702      -1.116380      -0.000000       0.087843      -0.124228       0.152148      -0.000001      -0.000000       0.073989       0.074140      -0.178777      -0.111910       0.045044       0.066866             16.211248      18.491706      -0.000139      -0.000099      17.580283       7.097272      12.561755           0.558328
            4             Cu      17.286300      23.824853       8.649185       0.797950      50.854773 0.79684627E+03  0.20439171E+05                                12.009073                            9.775760       1.064155       2.257923                    0.996350      40.925107      99.594427       0.530957       0.449736      -1.113304       0.000000      -0.096102       0.135909       0.166454      -0.000001      -0.000000       0.065761       0.055681      -0.148681      -0.096061       0.043440       0.052621             15.831339      18.142131      -0.000173      -0.000123      17.051226       6.718313      12.300661          -0.553689
            5             Cu      17.286300      14.561185      21.749990       0.819203      50.397002 0.74802548E+03  0.18876447E+05                                11.875623                            9.428951       1.046733       2.263605                    0.996612      40.167747      96.796691       0.544579       0.445699      -1.116383      -0.000000      -0.087843       0.124229       0.152148      -0.000000      -0.000000       0.073995       0.074143      -0.178789      -0.111919       0.045049       0.066870             16.210825      18.491230      -0.000137      -0.000097      17.579813       7.097065      12.561431           0.558356
            6             Cu      17.286300      16.096147      19.579225       0.797939      50.855162 0.79685265E+03  0.20439366E+05                                12.009094                            9.775765       1.064192       2.257931                    0.996351      40.925417      99.595111       0.530960       0.449733      -1.113306      -0.000000       0.096099      -0.135905       0.166449      -0.000001      -0.000000       0.065766       0.055684      -0.148692      -0.096068       0.043443       0.052624             15.831384      18.142185      -0.000173      -0.000122      17.051278       6.718345      12.300689          -0.553722
            7             Cu       7.934412       0.000000       0.000000       0.819184      50.397475 0.74803413E+03  0.18876713E+05                                11.875653                            9.428974       1.046776       2.263614                    0.996612      40.168133      96.797646       0.544581       0.445696      -1.116385      -0.152140      -0.000002      -0.000001       0.152140       0.000002       0.000002      -0.010288      -0.164245       0.178795      -0.111922       0.045048       0.066873             16.210833       7.543053      -0.000005      -0.000005      21.229216       1.936036      19.860231           0.558347
            8             Cu      10.593045       0.000000       0.000000       0.797968      50.853843 0.79682787E+03  0.20438560E+05                                12.008860                            9.775588       1.064244       2.257951                    0.996351      40.925017      99.593541       0.530967       0.449731      -1.113308       0.166450       0.000002       0.000001       0.166450       0.000002       0.000001      -0.004328      -0.142573       0.148693      -0.096069       0.043444       0.052625             15.831019       7.549955      -0.000009      -0.000006      20.581480       1.725128      19.361623          -0.553696
            9             Cu      30.605394       2.290467       6.478420       0.819194      50.397234 0.74802975E+03  0.18876579E+05                                11.875645                            9.428967       1.046748       2.263607                    0.996612      40.167903      96.797091       0.544579       0.445698      -1.116384       0.076074      -0.043921      -0.124228       0.152148       0.032105       0.064082      -0.036998      -0.037073      -0.178790      -0.111920       0.045049       0.066870             16.210855      17.807578       0.394589       6.146201      18.263531      -3.548624      12.561455           0.558355
           10             Cu      29.276078       3.057949       8.649185       0.797947      50.854869 0.79684763E+03  0.20439204E+05                                12.009047                            9.775733       1.064207       2.257936                    0.996351      40.925321      99.594773       0.530961       0.449733      -1.113307      -0.083226       0.048050       0.135907       0.166452       0.024111       0.056955      -0.032884      -0.027843      -0.148692      -0.096068       0.043444       0.052624             15.831310      17.323774       0.472290       5.818164      17.869523      -3.359258      12.300635          -0.553724
           11             Cu       3.967206       6.871402       0.000000       0.819187      50.397411 0.74803308E+03  0.18876686E+05                                11.875668                            9.428988       1.046746       2.263606                    0.996612      40.167998      96.797423       0.544578       0.445698      -1.116383      -0.076073      -0.131759      -0.000001       0.152143      -0.071116      -0.008910       0.005146       0.082123       0.178788      -0.111917       0.045046       0.066871             16.210852      17.807690      -5.926290       1.676659      10.964614      -0.968023      19.860253           0.558350
           12             Cu       5.296522       9.173846       0.000000       0.797952      50.854552 0.79684112E+03  0.20438997E+05                                12.009005                            9.775700       1.064192       2.257933                    0.996351      40.925139      99.594266       0.530961       0.449733      -1.113306       0.083228       0.144151       0.000001       0.166452      -0.061731      -0.003748       0.002166       0.071285       0.148684      -0.096062       0.043440       0.052622             15.831224      17.323818      -5.642900       1.494028      10.807977      -0.862583      19.361876          -0.553699
           13             Cu      13.319094      23.069348       0.000000       0.819174      50.397966 0.74804315E+03  0.18877009E+05                                11.875764                            9.429061       1.046722       2.263597                    0.996612      40.168175      96.798105       0.544575       0.445699      -1.116383       0.076073       0.131759       0.000001       0.152143      -0.071116      -0.008909       0.005146       0.082122       0.178787      -0.111916       0.045045       0.066871             16.210990      17.807845      -5.926344       1.676676      10.964704      -0.968033      19.860421           0.558326
           14             Cu      11.989778      20.766904       0.000000       0.797956      50.854428 0.79683900E+03  0.20438930E+05                                12.008989                            9.775689       1.064191       2.257934                    0.996351      40.925081      99.594100       0.530962       0.449734      -1.113306      -0.083228      -0.144152      -0.000001       0.166453      -0.061731      -0.003748       0.002165       0.071286       0.148685      -0.096063       0.043441       0.052622             15.831197      17.323788      -5.642887       1.494024      10.807961      -0.862582      19.361842          -0.553691
           15             Cu      21.253506       7.689783      21.749990       0.819197      50.396745 0.74802162E+03  0.18876312E+05                                11.875535                            9.428887       1.046797       2.263622                    0.996612      40.167877      96.796695       0.544584       0.445695      -1.116386      -0.076073       0.043921       0.124227       0.152147       0.032106       0.064084      -0.037000      -0.037074      -0.178797      -0.111924       0.045051       0.066872             16.210689      17.807393       0.394587       6.146129      18.263346      -3.548584      12.561330           0.558368
           16             Cu      22.582822       6.922301      19.579225       0.797952      50.854612 0.79684296E+03  0.20439051E+05                                12.008998                            9.775697       1.064229       2.257943                    0.996351      40.925267      99.594506       0.530963       0.449732      -1.113307       0.083227      -0.048051      -0.135909       0.166454       0.024112       0.056956      -0.032884      -0.027843      -0.148693      -0.096069       0.043444       0.052624             15.831239      17.323695       0.472289       5.818134      17.869441      -3.359241      12.300581          -0.553731
           17             Cu      30.605394       6.871402       0.000000       0.819172      50.397806 0.74804012E+03  0.18876911E+05                                11.875743                            9.429042       1.046724       2.263598                    0.996612      40.168083      96.797787       0.544576       0.445699      -1.116383       0.076073      -0.131762       0.000000       0.152146       0.071115       0.008908       0.005143       0.082117       0.178783      -0.111914       0.045047       0.066867             16.210995      17.807735       5.926276      -1.676729      10.964661      -0.968059      19.860587           0.558347
           18             Cu      29.276078       9.173846       0.000000       0.797943      50.855232 0.79685556E+03  0.20439481E+05                                12.009183                            9.775851       1.064124       2.257913                    0.996350      40.925129      99.594849       0.530952       0.449739      -1.113301      -0.083231       0.144160       0.000000       0.166462       0.061724       0.003748       0.002164       0.071273       0.148669      -0.096051       0.043436       0.052616             15.831485      17.323966       5.642907      -1.494124      10.808097      -0.862632      19.362393          -0.553691
           19             Cu      13.319094       7.689783      21.749990       0.819201      50.396826 0.74802332E+03  0.18876374E+05                                11.875569                            9.428919       1.046768       2.263614                    0.996612      40.167827      96.796766       0.544581       0.445697      -1.116384       0.076075       0.043922       0.124226       0.152147      -0.032106      -0.064081      -0.036996      -0.037073      -0.178798      -0.111919       0.045047       0.066872             16.210701      17.807517      -0.394659      -6.146181      18.263236      -3.548500      12.561348           0.558358
           20             Cu      11.989778       6.922301      19.579225       0.797949      50.854612 0.79684151E+03  0.20438999E+05                                12.008975                            9.775668       1.064235       2.257944                    0.996351      40.925326      99.594537       0.530965       0.449730      -1.113309      -0.083225      -0.048050      -0.135903       0.166448      -0.024112      -0.056956      -0.032884      -0.027842      -0.148704      -0.096071       0.043445       0.052626             15.831190      17.323784      -0.472381      -5.818181      17.869237      -3.359126      12.300551          -0.553731
           21             Cu       3.967206       2.290467       6.478420       0.819197      50.396838 0.74802352E+03  0.18876375E+05                                11.875548                            9.428902       1.046795       2.263622                    0.996612      40.167929      96.796908       0.544584       0.445695      -1.116386      -0.076074      -0.043921      -0.124224       0.152145      -0.032106      -0.064082      -0.036998      -0.037073      -0.178803      -0.111922       0.045048       0.066874             16.210672      17.807487      -0.394659      -6.146169      18.263204      -3.548494      12.561325           0.558361
           22             Cu       5.296522       3.057949       8.649185       0.797958      50.854224 0.79683462E+03  0.20438777E+05                                12.008916                            9.775627       1.064245       2.257949                    0.996351      40.925176      99.594047       0.530966       0.449730      -1.113309       0.083227       0.048051       0.135906       0.166451      -0.024112      -0.056956      -0.032884      -0.027842      -0.148701      -0.096070       0.043444       0.052625             15.831102      17.323685      -0.472380      -5.818141      17.869137      -3.359104      12.300485          -0.553725
           23             Cu      21.253506      23.069348       0.000000       0.819202      50.397258 0.74802892E+03  0.18876547E+05                                11.875626                            9.428941       1.046774       2.263615                    0.996612      40.167981      96.797152       0.544582       0.445696      -1.116385      -0.076070       0.131757       0.000000       0.152140       0.071125       0.008908       0.005143       0.082128       0.178804      -0.111928       0.045054       0.066874             16.210844      17.807571       5.926228      -1.676711      10.964552      -0.968048      19.860410           0.558349
           24             Cu      22.582822      20.766904       0.000000       0.797965      50.853846 0.79682837E+03  0.20438567E+05                                12.008834                            9.775567       1.064268       2.257957                    0.996351      40.925158      99.593731       0.530970       0.449729      -1.113310       0.083222      -0.144144       0.000000       0.166444       0.061741       0.003747       0.002163       0.071292       0.148708      -0.096077       0.043449       0.052628             15.831015      17.323447       5.642733      -1.494069      10.807779      -0.862600      19.361818          -0.553690
           25              H      40.643549      25.860824       0.688773       0.144039       1.154385 0.84499357E+01  0.82924846E+02                                 1.739045                            1.643150      -0.978713       2.435682                    0.998515       3.189531       8.527326       0.520886       1.198208      -0.730882      -0.034964       0.022701      -0.005977       0.042113      -0.006692       0.001208      -0.000325       0.018830      -0.026691      -0.008961      -0.007101       0.016062              1.783917       2.057094      -0.233951      -0.000442       1.921824      -0.062781       1.372832          -0.000189
           26              H      48.940973      25.860824      10.851001       0.144040       1.154454 0.84505767E+01  0.82932877E+02                                 1.739141                            1.643236      -0.978699       2.435689                    0.998515       3.189539       8.527493       0.520860       1.198242      -0.730875       0.017987      -0.032503       0.019839       0.042114      -0.004403       0.002827      -0.011228      -0.012008       0.007664      -0.008963      -0.007100       0.016063              1.784019       1.615108      -0.306196      -0.051516       1.985909      -0.241712       1.751039          -0.000189
           27              H      20.204227      18.850696      20.764818       0.144040       1.154353 0.84496306E+01  0.82920923E+02                                 1.739001                            1.643112      -0.978694       2.435691                    0.998515       3.189451       8.527004       0.520897       1.198196      -0.730886      -0.017987       0.007870      -0.037257       0.042113      -0.001200       0.005093      -0.008050      -0.003019       0.034626      -0.008961      -0.007101       0.016063              1.783871       1.614980       0.150610       0.271479       1.625078      -0.114173       2.111554          -0.000189
           28              H      28.501651       9.269656      24.152228       0.144040       1.154335 0.84495438E+01  0.82920636E+02                                 1.739047                            1.643153      -0.978699       2.435689                    0.998515       3.189534       8.527516       0.520862       1.198268      -0.730868       0.034964       0.001932       0.023395       0.042113       0.001091       0.006711       0.000982       0.022526      -0.015595      -0.008961      -0.007100       0.016060              1.783919       2.057097       0.078400       0.220424       1.394373       0.123702       1.900288          -0.000189
           29              H      32.498244       4.566962      10.851001       0.144040       1.154355 0.84496474E+01  0.82921142E+02                                 1.739005                            1.643114      -0.978696       2.435690                    0.998515       3.189453       8.527016       0.520896       1.198197      -0.730885      -0.037142       0.000675       0.019839       0.042113      -0.002998      -0.011138       0.003164       0.013628       0.007662      -0.008961      -0.007101       0.016063              1.783874       2.158193      -0.007465      -0.183555       1.442532       0.165447       1.750897          -0.000189
           30              H      36.646956      11.752742       0.688773       0.144040       1.154334 0.84495277E+01  0.82920432E+02                                 1.739045                            1.643151      -0.978699       2.435689                    0.998515       3.189532       8.527506       0.520863       1.198267      -0.730868       0.037141       0.018929      -0.005977       0.042113       0.011498      -0.000886      -0.000884       0.002175      -0.026688      -0.008961      -0.007100       0.016060              1.783917       2.158249       0.175549      -0.054149       1.820669       0.031773       1.372832          -0.000189
           31              H      28.349532      30.563518      24.152228       0.144039       1.154389 0.84499744E+01  0.82925322E+02                                 1.739048                            1.643153      -0.978716       2.435680                    0.998515       3.189538       8.527350       0.520886       1.198207      -0.730882      -0.015809      -0.031245       0.023395       0.042113       0.009209      -0.002505      -0.006304      -0.013155      -0.015597      -0.008962      -0.007100       0.016062              1.783921       1.492158       0.247768      -0.003083       1.959314      -0.252744       1.900289          -0.000189
           32              H      40.795668      32.958778      20.764818       0.144040       1.154448 0.84505242E+01  0.82932229E+02                                 1.739136                            1.643231      -0.978694       2.435692                    0.998515       3.189530       8.527461       0.520861       1.198242      -0.730875       0.015809       0.011642      -0.037257       0.042114      -0.000709      -0.009518      -0.000386       0.003585       0.034627      -0.008963      -0.007100       0.016063              1.784013       1.492226      -0.079692      -0.234643       1.748082      -0.178043       2.111731          -0.000189
           33              H      46.866617      20.048326      24.152228       0.144040       1.154456 0.84505932E+01  0.82933086E+02                                 1.739144                            1.643238      -0.978702       2.435688                    0.998515       3.189541       8.527503       0.520860       1.198243      -0.730875      -0.019155       0.029314       0.023395       0.042113      -0.010302      -0.004207       0.005321      -0.009375      -0.015595      -0.008963      -0.007100       0.016063              1.784021       1.628037      -0.326196      -0.217359       1.823623       0.129049       1.900404          -0.000189
           34              H      42.717905       8.072026      20.764818       0.144039       1.154382 0.84499047E+01  0.82924448E+02                                 1.739039                            1.643145      -0.978709       2.435684                    0.998515       3.189528       8.527307       0.520888       1.198205      -0.730883       0.002178      -0.019512      -0.037257       0.042113       0.001907       0.004425       0.008435      -0.000567       0.034626      -0.008961      -0.007100       0.016062              1.783911       1.753028      -0.070935      -0.036864       1.487101       0.292204       2.111604          -0.000189
           35              H      22.278583      29.453714      10.851001       0.144040       1.154331 0.84495031E+01  0.82920130E+02                                 1.739043                            1.643148      -0.978697       2.435690                    0.998515       3.189528       8.527492       0.520863       1.198267      -0.730868       0.019155       0.031828       0.019839       0.042113       0.007399       0.008308       0.008062      -0.001621       0.007663      -0.008960      -0.007100       0.016060              1.783914       1.627946       0.313633       0.235067       1.972860       0.076240       1.750937          -0.000189
           36              H      26.427295      22.267934       0.688773       0.144040       1.154352 0.84496212E+01  0.82920810E+02                                 1.739001                            1.643111      -0.978693       2.435691                    0.998515       3.189450       8.527001       0.520897       1.198196      -0.730885      -0.002178      -0.041630      -0.005977       0.042113      -0.004808      -0.000323       0.001210      -0.021007      -0.026691      -0.008961      -0.007101       0.016063              1.783870       1.752985       0.058399       0.054588       2.225822       0.031007       1.372803          -0.000189
           37              H      26.427295      17.653066      27.539637       0.144039       1.154385 0.84499400E+01  0.82924896E+02                                 1.739045                            1.643150      -0.978713       2.435682                    0.998515       3.189532       8.527328       0.520886       1.198207      -0.730882      -0.002178       0.041630       0.005977       0.042113       0.004807       0.000323       0.001208      -0.021006      -0.026691      -0.008961      -0.007101       0.016062              1.783917       1.753034      -0.058401      -0.054591       2.225884       0.031008       1.372832          -0.000189
           38              H      22.278583      10.467286      17.377409       0.144040       1.154448 0.84505195E+01  0.82932164E+02                                 1.739134                            1.643229      -0.978694       2.435692                    0.998515       3.189531       8.527460       0.520862       1.198241      -0.730876       0.019155      -0.031829      -0.019839       0.042114      -0.007401      -0.008310       0.008062      -0.001622       0.007664      -0.008963      -0.007100       0.016063              1.784012       1.628029      -0.313658      -0.235086       1.972974       0.076242       1.751032          -0.000189
           39              H      42.717905      31.848974       7.463592       0.144040       1.154355 0.84496487E+01  0.82921148E+02                                 1.739003                            1.643113      -0.978696       2.435690                    0.998515       3.189454       8.527015       0.520897       1.198196      -0.730886       0.002178       0.019512       0.037257       0.042113      -0.001907      -0.004425       0.008436      -0.000569       0.034626      -0.008961      -0.007101       0.016063              1.783873       1.752988       0.070933       0.036863       1.487074       0.292195       2.111557          -0.000189
           40              H      46.866617      19.872674       4.076182       0.144040       1.154337 0.84495587E+01  0.82920824E+02                                 1.739050                            1.643154      -0.978702       2.435687                    0.998515       3.189536       8.527525       0.520862       1.198268      -0.730868      -0.019155      -0.029313      -0.023395       0.042113       0.010299       0.004206       0.005321      -0.009373      -0.015595      -0.008960      -0.007100       0.016060              1.783922       1.627952       0.326169       0.217342       1.823522       0.129042       1.900290          -0.000189
           41              H      48.940973      14.060176      17.377409       0.144040       1.154354 0.84496362E+01  0.82920997E+02                                 1.739003                            1.643113      -0.978695       2.435691                    0.998515       3.189452       8.527009       0.520897       1.198196      -0.730885       0.017987       0.032503      -0.019839       0.042113       0.004402      -0.002829      -0.011228      -0.012007       0.007662      -0.008961      -0.007101       0.016063              1.783872       1.614981       0.306157       0.051504       1.985741      -0.241686       1.750894          -0.000189
           42              H      40.643549      14.060176      27.539637       0.144040       1.154334 0.84495289E+01  0.82920449E+02                                 1.739046                            1.643151      -0.978698       2.435689                    0.998515       3.189532       8.527507       0.520863       1.198267      -0.730868      -0.034964      -0.022701       0.005977       0.042113       0.006691      -0.001208      -0.000325       0.018828      -0.026688      -0.008961      -0.007100       0.016060              1.783917       2.057095       0.233951       0.000442       1.921825      -0.062781       1.372832          -0.000189
           43              H      28.501651      30.651344       4.076182       0.144039       1.154386 0.84499454E+01  0.82924970E+02                                 1.739046                            1.643151      -0.978712       2.435683                    0.998515       3.189532       8.527332       0.520886       1.198208      -0.730882       0.034964      -0.001932      -0.023395       0.042113      -0.001092      -0.006712       0.000983       0.022528      -0.015597      -0.008962      -0.007100       0.016062              1.783918       2.057096      -0.078400      -0.220424       1.394372       0.123702       1.900287          -0.000189
           44              H      20.204227      21.070304       7.463592       0.144040       1.154454 0.84505780E+01  0.82932895E+02                                 1.739142                            1.643236      -0.978700       2.435689                    0.998515       3.189539       8.527494       0.520860       1.198242      -0.730875      -0.017987      -0.007870       0.037257       0.042114       0.001198      -0.005093      -0.008050      -0.003020       0.034627      -0.008963      -0.007100       0.016063              1.784019       1.615108      -0.150635      -0.271513       1.625211      -0.114186       2.111739          -0.000189
           45              H      28.349532       9.357482       4.076182       0.144040       1.154455 0.84505916E+01  0.82933064E+02                                 1.739143                            1.643237      -0.978700       2.435689                    0.998515       3.189541       8.527502       0.520860       1.198243      -0.730875      -0.015810       0.031245      -0.023395       0.042114      -0.009210       0.002505      -0.006304      -0.013156      -0.015596      -0.008963      -0.007100       0.016063              1.784021       1.492232      -0.247789       0.003080       1.959427      -0.252763       1.900403          -0.000189
           46              H      40.795668       6.962222       7.463592       0.144040       1.154383 0.84499197E+01  0.82924641E+02                                 1.739042                            1.643147      -0.978710       2.435683                    0.998515       3.189529       8.527315       0.520887       1.198206      -0.730882       0.015809      -0.011642       0.037257       0.042113       0.000708       0.009517      -0.000385       0.003586       0.034626      -0.008961      -0.007101       0.016062              1.783914       1.492153       0.079682       0.234625       1.747980      -0.178027       2.111607          -0.000189
           47              H      32.498244      35.354038      17.377409       0.144040       1.154330 0.84494953E+01  0.82920034E+02                                 1.739042                            1.643147      -0.978695       2.435691                    0.998515       3.189527       8.527488       0.520863       1.198267      -0.730868      -0.037141      -0.000675      -0.019839       0.042113       0.002997       0.011136       0.003164       0.013625       0.007663      -0.008961      -0.007100       0.016060              1.783913       2.158244       0.007465       0.183559       1.442560       0.165454       1.750936          -0.000189
           48              H      36.646956      28.168258      27.539637       0.144040       1.154352 0.84496181E+01  0.82920778E+02                                 1.739001                            1.643111      -0.978694       2.435691                    0.998515       3.189449       8.527000       0.520897       1.198197      -0.730885       0.037142      -0.018929       0.005977       0.042113      -0.011500       0.000886      -0.000884       0.002177      -0.026691      -0.008961      -0.007101       0.016063              1.783870       2.158189      -0.175545       0.054147       1.820620       0.031771       1.372803          -0.000189
           49              H      28.501651      14.060176      27.539637       0.144039       1.154385 0.84499383E+01  0.82924874E+02                                 1.739044                            1.643149      -0.978713       2.435682                    0.998515       3.189532       8.527327       0.520886       1.198207      -0.730882       0.034964      -0.022701       0.005977       0.042113      -0.006692       0.001208      -0.000325       0.018830      -0.026691      -0.008961      -0.007101       0.016062              1.783916       2.057094      -0.233951      -0.000442       1.921823      -0.062781       1.372832          -0.000189
           50              H      20.204227      14.060176      17.377409       0.144040       1.154448 0.84505203E+01  0.82932178E+02                                 1.739135                            1.643230      -0.978692       2.435692                    0.998515       3.189531       8.527462       0.520861       1.198242      -0.730876      -0.017987       0.032503      -0.019839       0.042114      -0.004403       0.002827      -0.011228      -0.012008       0.007664      -0.008963      -0.007100       0.016063              1.784012       1.615102      -0.306195      -0.051516       1.985901      -0.241711       1.751032          -0.000189
           51              H      48.940973      21.070304       7.463592       0.144040       1.154360 0.84496966E+01  0.82921741E+02                                 1.739009                            1.643118      -0.978702       2.435687                    0.998515       3.189461       8.527042       0.520896       1.198196      -0.730885       0.017987      -0.007870       0.037257       0.042113      -0.001200       0.005093      -0.008050      -0.003019       0.034626      -0.008961      -0.007102       0.016063              1.783879       1.614987       0.150612       0.271481       1.625085      -0.114174       2.111564          -0.000189
           52              H      40.643549      30.651344       4.076182       0.144040       1.154333 0.84495213E+01  0.82920352E+02                                 1.739044                            1.643150      -0.978698       2.435689                    0.998515       3.189531       8.527502       0.520863       1.198267      -0.730868      -0.034964      -0.001932      -0.023395       0.042113       0.001091       0.006711       0.000982       0.022526      -0.015595      -0.008961      -0.007100       0.016060              1.783916       2.057094       0.078400       0.220424       1.394370       0.123702       1.900284          -0.000189
           53              H      36.646956      35.354038      17.377409       0.144040       1.154355 0.84496431E+01  0.82921078E+02                                 1.739003                            1.643113      -0.978696       2.435690                    0.998515       3.189453       8.527011       0.520897       1.198195      -0.730886       0.037142      -0.000675      -0.019839       0.042113      -0.002998      -0.011138       0.003164       0.013628       0.007662      -0.008961      -0.007101       0.016063              1.783872       2.158191      -0.007465      -0.183555       1.442531       0.165447       1.750895          -0.000189
           54              H      32.498244      28.168258      27.539637       0.144040       1.154335 0.84495419E+01  0.82920609E+02                                 1.739047                            1.643152      -0.978701       2.435688                    0.998515       3.189534       8.527514       0.520863       1.198267      -0.730868      -0.037141      -0.018929       0.005977       0.042113       0.011498      -0.000886      -0.000884       0.002175      -0.026688      -0.008960      -0.007100       0.016060              1.783919       2.158252       0.175550      -0.054149       1.820671       0.031773       1.372833          -0.000189
           55              H      40.795668       9.357482       4.076182       0.144039       1.154386 0.84499440E+01  0.82924947E+02                                 1.739045                            1.643150      -0.978712       2.435682                    0.998515       3.189533       8.527332       0.520886       1.198207      -0.730882       0.015809       0.031245      -0.023395       0.042113       0.009209      -0.002505      -0.006304      -0.013155      -0.015597      -0.008962      -0.007100       0.016062              1.783917       1.492156       0.247768      -0.003083       1.959310      -0.252743       1.900285          -0.000189
           56              H      28.349532       6.962222       7.463592       0.144040       1.154450 0.84505364E+01  0.82932381E+02                                 1.739137                            1.643232      -0.978694       2.435692                    0.998515       3.189533       8.527471       0.520861       1.198242      -0.730875      -0.015809      -0.011642       0.037257       0.042114      -0.000709      -0.009518      -0.000386       0.003585       0.034627      -0.008963      -0.007100       0.016063              1.784014       1.492227      -0.079692      -0.234643       1.748083      -0.178043       2.111733          -0.000189
           57              H      22.278583      19.872674       4.076182       0.144040       1.154446 0.84505063E+01  0.82932008E+02                                 1.739133                            1.643228      -0.978692       2.435693                    0.998515       3.189529       8.527455       0.520861       1.198242      -0.730875       0.019155      -0.029314      -0.023395       0.042113      -0.010302      -0.004208       0.005321      -0.009375      -0.015594      -0.008963      -0.007100       0.016063              1.784010       1.628028      -0.326193      -0.217357       1.823612       0.129048       1.900392          -0.000189
           58              H      26.427295      31.848974       7.463592       0.144040       1.154383 0.84499139E+01  0.82924571E+02                                 1.739041                            1.643147      -0.978710       2.435683                    0.998515       3.189528       8.527312       0.520887       1.198207      -0.730882      -0.002178       0.019512       0.037257       0.042113       0.001907       0.004425       0.008435      -0.000567       0.034626      -0.008961      -0.007100       0.016062              1.783913       1.753030      -0.070936      -0.036864       1.487102       0.292204       2.111606          -0.000189
           59              H      46.866617      10.467286      17.377409       0.144040       1.154329 0.84494831E+01  0.82919877E+02                                 1.739040                            1.643146      -0.978695       2.435690                    0.998515       3.189526       8.527481       0.520864       1.198266      -0.730868      -0.019155      -0.031828      -0.019839       0.042113       0.007399       0.008308       0.008062      -0.001621       0.007663      -0.008961      -0.007100       0.016060              1.783911       1.627944       0.313632       0.235066       1.972856       0.076240       1.750934          -0.000189
           60              H      42.717905      17.653066      27.539637       0.144040       1.154362 0.84497138E+01  0.82921961E+02                                 1.739012                            1.643121      -0.978703       2.435686                    0.998515       3.189463       8.527053       0.520895       1.198197      -0.730885       0.002178       0.041630       0.005977       0.042113      -0.004808      -0.000323       0.001209      -0.021007      -0.026690      -0.008961      -0.007102       0.016063              1.783882       1.752997       0.058400       0.054589       2.225838       0.031007       1.372810          -0.000189
           61              H      42.717905      22.267934       0.688773       0.144039       1.154389 0.84499697E+01  0.82925265E+02                                 1.739048                            1.643153      -0.978715       2.435681                    0.998515       3.189537       8.527347       0.520886       1.198208      -0.730882       0.002178      -0.041630      -0.005977       0.042113       0.004807       0.000323       0.001208      -0.021006      -0.026691      -0.008961      -0.007101       0.016062              1.783920       1.753037      -0.058401      -0.054591       2.225889       0.031008       1.372835          -0.000189
           62              H      46.866617      29.453714      10.851001       0.144040       1.154449 0.84505265E+01  0.82932256E+02                                 1.739136                            1.643230      -0.978695       2.435691                    0.998515       3.189532       8.527466       0.520861       1.198242      -0.730875      -0.019155       0.031829       0.019839       0.042114      -0.007401      -0.008310       0.008062      -0.001622       0.007664      -0.008963      -0.007100       0.016063              1.784013       1.628030      -0.313658      -0.235086       1.972975       0.076242       1.751034          -0.000189
           63              H      26.427295       8.072026      20.764818       0.144040       1.154356 0.84496506E+01  0.82921177E+02                                 1.739004                            1.643114      -0.978696       2.435690                    0.998515       3.189453       8.527015       0.520896       1.198197      -0.730885      -0.002178      -0.019512      -0.037257       0.042114      -0.001907      -0.004425       0.008436      -0.000569       0.034626      -0.008961      -0.007101       0.016063              1.783874       1.752989       0.070933       0.036863       1.487074       0.292195       2.111558          -0.000189
           64              H      22.278583      20.048326      24.152228       0.144040       1.154334 0.84495343E+01  0.82920514E+02                                 1.739046                            1.643151      -0.978700       2.435688                    0.998515       3.189533       8.527510       0.520863       1.198267      -0.730868       0.019155       0.029313       0.023395       0.042113       0.010299       0.004206       0.005321      -0.009373      -0.015595      -0.008960      -0.007100       0.016060              1.783918       1.627949       0.326168       0.217341       1.823518       0.129042       1.900286          -0.000189
           65              H      20.204227      25.860824      10.851001       0.144040       1.154361 0.84497003E+01  0.82921793E+02                                 1.739010                            1.643119      -0.978701       2.435687                    0.998515       3.189461       8.527045       0.520895       1.198197      -0.730885      -0.017987      -0.032503       0.019839       0.042113       0.004402      -0.002829      -0.011228      -0.012007       0.007663      -0.008961      -0.007101       0.016063              1.783880       1.614988       0.306159       0.051504       1.985750      -0.241687       1.750902          -0.000189
           66              H      28.501651      25.860824       0.688773       0.144040       1.154334 0.84495294E+01  0.82920462E+02                                 1.739046                            1.643152      -0.978699       2.435689                    0.998515       3.189531       8.527507       0.520862       1.198268      -0.730868       0.034964       0.022701      -0.005977       0.042113       0.006691      -0.001208      -0.000325       0.018828      -0.026688      -0.008960      -0.007100       0.016060              1.783918       2.057097       0.233952       0.000442       1.921826      -0.062781       1.372833          -0.000189
           67              H      40.643549       9.269656      24.152228       0.144039       1.154385 0.84499339E+01  0.82924822E+02                                 1.739044                            1.643149      -0.978712       2.435682                    0.998515       3.189531       8.527325       0.520886       1.198208      -0.730882      -0.034964       0.001932       0.023395       0.042113      -0.001092      -0.006712       0.000983       0.022528      -0.015597      -0.008961      -0.007100       0.016062              1.783916       2.057093      -0.078400      -0.220423       1.394371       0.123702       1.900284          -0.000189
           68              H      48.940973      18.850696      20.764818       0.144040       1.154447 0.84505171E+01  0.82932140E+02                                 1.739135                            1.643230      -0.978692       2.435692                    0.998515       3.189530       8.527459       0.520861       1.198242      -0.730875       0.017987       0.007870      -0.037257       0.042114       0.001198      -0.005093      -0.008050      -0.003020       0.034627      -0.008963      -0.007100       0.016063              1.784012       1.615102      -0.150634      -0.271511       1.625204      -0.114185       2.111729          -0.000189
           69              H      40.795668      30.563518      24.152228       0.144040       1.154447 0.84505099E+01  0.82932049E+02                                 1.739133                            1.643229      -0.978692       2.435692                    0.998515       3.189530       8.527457       0.520862       1.198241      -0.730876       0.015809      -0.031245       0.023395       0.042114      -0.009210       0.002505      -0.006305      -0.013156      -0.015594      -0.008963      -0.007100       0.016063              1.784010       1.492224      -0.247787       0.003080       1.959415      -0.252761       1.900392          -0.000189
           70              H      28.349532      32.958778      20.764818       0.144040       1.154381 0.84498977E+01  0.82924366E+02                                 1.739039                            1.643145      -0.978709       2.435684                    0.998515       3.189526       8.527302       0.520888       1.198206      -0.730883      -0.015809       0.011642      -0.037257       0.042113       0.000708       0.009517      -0.000385       0.003586       0.034626      -0.008961      -0.007101       0.016062              1.783911       1.492151       0.079682       0.234624       1.747978      -0.178027       2.111603          -0.000189
           71              H      36.646956       4.566962      10.851001       0.144040       1.154331 0.84495065E+01  0.82920170E+02                                 1.739043                            1.643149      -0.978697       2.435690                    0.998515       3.189528       8.527492       0.520863       1.198267      -0.730868       0.037141       0.000675       0.019839       0.042113       0.002997       0.011136       0.003164       0.013625       0.007663      -0.008960      -0.007100       0.016060              1.783915       2.158246       0.007465       0.183560       1.442561       0.165454       1.750937          -0.000189
           72              H      32.498244      11.752742       0.688773       0.144040       1.154361 0.84497044E+01  0.82921847E+02                                 1.739011                            1.643120      -0.978703       2.435687                    0.998515       3.189461       8.527047       0.520895       1.198197      -0.730885      -0.037142       0.018929      -0.005977       0.042113      -0.011500       0.000886      -0.000884       0.002176      -0.026690      -0.008961      -0.007102       0.016063              1.783881       2.158203      -0.175546       0.054147       1.820631       0.031772       1.372810          -0.000189
           73              H      44.605569      25.753037       0.290753       0.133853       1.134424 0.83609109E+01  0.81941177E+02                                 1.710090                            1.623673      -1.209870       2.315044                    0.996435       3.336882       8.953412       0.528546       1.182428      -0.732351       0.037104       0.021422      -0.008606       0.043700       0.010576      -0.005604      -0.003235       0.012213      -0.024548      -0.009787      -0.008121       0.017909              1.771865       2.047706       0.157735      -0.139654       1.865568      -0.080629       1.402322           0.000317
           74              H      49.203724      28.407784       7.799510       0.133854       1.134341 0.83601075E+01  0.81930790E+02                                 1.709941                            1.623541      -1.209879       2.315040                    0.996435       3.336854       8.953005       0.528597       1.182350      -0.732368       0.019395       0.011198      -0.037526       0.043701       0.002912      -0.011024      -0.006365       0.003362       0.028567      -0.009789      -0.008123       0.017913              1.771706       1.632617      -0.081825      -0.309009       1.727101      -0.178407       1.955399           0.000317
           75              H      19.941476      16.822709      24.183279       0.133853       1.134330 0.83599926E+01  0.81929233E+02                                 1.709911                            1.623514      -1.209885       2.315036                    0.996435       3.336867       8.952963       0.528610       1.182327      -0.732373      -0.019394      -0.031647       0.023066       0.043700       0.009422      -0.006420      -0.009967      -0.006828      -0.002006      -0.009788      -0.008124       0.017912              1.771673       1.632588       0.318604      -0.025860       1.817866      -0.210505       1.864566           0.000317
           76              H      24.539631       8.858470      24.183279       0.133853       1.134317 0.83598681E+01  0.81927683E+02                                 1.709896                            1.623501      -1.209869       2.315045                    0.996435       3.336845       8.952877       0.528613       1.182325      -0.732374      -0.037105      -0.000972       0.023066       0.043700       0.001754      -0.011842      -0.000576       0.019733      -0.002006      -0.009788      -0.008124       0.017912              1.771658       2.047447       0.079074      -0.195231       1.402978       0.082856       1.864548           0.000317
           77              H      34.572600       3.065933       7.799510       0.133853       1.134324 0.83599344E+01  0.81928511E+02                                 1.709904                            1.623508      -1.209879       2.315040                    0.996435       3.336858       8.952927       0.528611       1.182326      -0.732373      -0.000000      -0.022395      -0.037526       0.043700       0.000000      -0.000000       0.012728      -0.006725       0.028566      -0.009788      -0.008124       0.017912              1.771666       1.774297       0.000000      -0.000000       1.585344       0.356804       1.955357           0.000317
           78              H      34.572600       8.375426       0.290753       0.133853       1.134317 0.83598709E+01  0.81927718E+02                                 1.709897                            1.623501      -1.209871       2.315043                    0.996435       3.336847       8.952883       0.528613       1.182325      -0.732374      -0.000000      -0.042845      -0.008605       0.043700       0.000000       0.000000       0.006468      -0.024433      -0.024556      -0.009788      -0.008124       0.017912              1.771658       1.774289      -0.000000       0.000000       2.138499       0.161229       1.402186           0.000317
           79              H      29.974444      34.200321      24.183279       0.133853       1.134427 0.83609406E+01  0.81941555E+02                                 1.710094                            1.623677      -1.209874       2.315042                    0.996435       3.336887       8.953435       0.528545       1.182430      -0.732351       0.017709       0.032620       0.023066       0.043700       0.007664       0.005419       0.010542      -0.012908      -0.002000      -0.009787      -0.008121       0.017909              1.771870       1.495773       0.239572       0.169403       1.955056       0.127669       1.864781           0.000317
           80              H      39.170756      34.200321      24.183279       0.133854       1.134337 0.83600691E+01  0.81930322E+02                                 1.709937                            1.623538      -1.209874       2.315043                    0.996435       3.336847       8.952982       0.528597       1.182351      -0.732368      -0.017710       0.032620       0.023066       0.043701      -0.007668      -0.005422       0.010543      -0.012907      -0.002005      -0.009789      -0.008123       0.017913              1.771702       1.495649      -0.239533      -0.169376       1.954858       0.127647       1.864599           0.000317
           81              H      49.203724      16.822709      24.183279       0.133854       1.134340 0.83600987E+01  0.81930681E+02                                 1.709940                            1.623541      -1.209876       2.315042                    0.996435       3.336851       8.952995       0.528597       1.182350      -0.732368       0.019395      -0.031647       0.023066       0.043701      -0.009423       0.006420      -0.009968      -0.006828      -0.002003      -0.009789      -0.008123       0.017913              1.771705       1.632616      -0.318610       0.025857       1.817896      -0.210508       1.864602           0.000317
           82              H      44.605569       8.858470      24.183279       0.133853       1.134432 0.83609848E+01  0.81942097E+02                                 1.710099                            1.623681      -1.209878       2.315040                    0.996435       3.336894       8.953460       0.528544       1.182429      -0.732351       0.037104      -0.000973       0.023066       0.043700      -0.001758       0.011839      -0.000578       0.019728      -0.002000      -0.009787      -0.008121       0.017909              1.771875       2.047717      -0.079090       0.195267       1.403121       0.082873       1.864785           0.000317
           83              H      19.941476      28.407784       7.799510       0.133853       1.134322 0.83599176E+01  0.81928300E+02                                 1.709902                            1.623506      -1.209877       2.315040                    0.996435       3.336855       8.952915       0.528612       1.182326      -0.732373      -0.019394       0.011197      -0.037526       0.043700      -0.002912       0.011023      -0.006364       0.003363       0.028567      -0.009788      -0.008124       0.017912              1.771664       1.632580       0.081819       0.309000       1.727057      -0.178402       1.955355           0.000317
           84              H      24.539631      25.753037       0.290753       0.133853       1.134319 0.83598931E+01  0.81928009E+02                                 1.709901                            1.623505      -1.209875       2.315042                    0.996435       3.336850       8.952902       0.528612       1.182327      -0.732373      -0.037105       0.021422      -0.008605       0.043701      -0.010580       0.005601      -0.003234       0.012216      -0.024555      -0.009788      -0.008124       0.017912              1.771662       2.047453      -0.157708       0.139629       1.865346      -0.080614       1.402189           0.000317
           85              H      24.539631      14.167963      27.937657       0.133854       1.134421 0.83608824E+01  0.81940838E+02                                 1.710088                            1.623671      -1.209868       2.315046                    0.996435       3.336877       8.953399       0.528546       1.182430      -0.732351      -0.037104      -0.021422       0.008606       0.043700       0.010577      -0.005604      -0.003235       0.012212      -0.024548      -0.009787      -0.008121       0.017909              1.771863       2.047703       0.157735      -0.139654       1.865566      -0.080629       1.402320           0.000317
           86              H      19.941476      11.513216      20.428900       0.133854       1.134342 0.83601193E+01  0.81930944E+02                                 1.709943                            1.623543      -1.209879       2.315040                    0.996435       3.336856       8.953016       0.528596       1.182351      -0.732368      -0.019395      -0.011198       0.037526       0.043701       0.002912      -0.011024      -0.006365       0.003362       0.028567      -0.009789      -0.008123       0.017913              1.771708       1.632619      -0.081825      -0.309009       1.727103      -0.178407       1.955402           0.000317
           87              H      44.605569      31.062530       4.045131       0.133853       1.134328 0.83599774E+01  0.81929040E+02                                 1.709909                            1.623512      -1.209882       2.315038                    0.996435       3.336864       8.952950       0.528611       1.182326      -0.732373       0.037105       0.000972      -0.023065       0.043700       0.001754      -0.011841      -0.000576       0.019733      -0.002006      -0.009788      -0.008123       0.017912              1.771671       2.047463       0.079075      -0.195233       1.402987       0.082857       1.864563           0.000317
           88              H      49.203724      23.098291       4.045131       0.133853       1.134321 0.83599066E+01  0.81928155E+02                                 1.709900                            1.623505      -1.209875       2.315041                    0.996435       3.336852       8.952901       0.528613       1.182325      -0.732374       0.019394       0.031647      -0.023066       0.043700       0.009422      -0.006420      -0.009967      -0.006828      -0.002006      -0.009788      -0.008124       0.017912              1.771662       1.632578       0.318600      -0.025860       1.817854      -0.210504       1.864553           0.000317
           89              H      49.203724      11.513216      20.428900       0.133852       1.134334 0.83600277E+01  0.81929674E+02                                 1.709916                            1.623518      -1.209889       2.315034                    0.996435       3.336874       8.952991       0.528609       1.182328      -0.732373       0.019394      -0.011197       0.037526       0.043700      -0.002912       0.011023      -0.006364       0.003363       0.028566      -0.009788      -0.008124       0.017912              1.771679       1.632593       0.081821       0.309004       1.727071      -0.178404       1.955371           0.000317
           90              H      44.605569      14.167963      27.937657       0.133853       1.134320 0.83598922E+01  0.81927981E+02                                 1.709899                            1.623503      -1.209872       2.315043                    0.996435       3.336849       8.952892       0.528613       1.182325      -0.732373       0.037105      -0.021422       0.008605       0.043700      -0.010579       0.005601      -0.003234       0.012217      -0.024556      -0.009788      -0.008124       0.017912              1.771661       2.047451      -0.157708       0.139628       1.865344      -0.080614       1.402187           0.000317
           91              H      24.539631      31.062530       4.045131       0.133854       1.134421 0.83608792E+01  0.81940794E+02                                 1.710087                            1.623670      -1.209867       2.315046                    0.996435       3.336876       8.953394       0.528546       1.182429      -0.732351      -0.037104       0.000973      -0.023066       0.043700      -0.001758       0.011840      -0.000578       0.019728      -0.002000      -0.009787      -0.008121       0.017909              1.771862       2.047702      -0.079089       0.195265       1.403113       0.082872       1.864772           0.000317
           92              H      19.941476      23.098291       4.045131       0.133854       1.134339 0.83600953E+01  0.81930642E+02                                 1.709940                            1.623541      -1.209878       2.315041                    0.996435       3.336851       8.952996       0.528597       1.182351      -0.732368      -0.019395       0.031648      -0.023066       0.043701      -0.009423       0.006420      -0.009968      -0.006828      -0.002005      -0.009789      -0.008124       0.017913              1.771705       1.632616      -0.318610       0.025857       1.817896      -0.210508       1.864602           0.000317
           93              H      29.974444       5.720679       4.045131       0.133854       1.134335 0.83600567E+01  0.81930157E+02                                 1.709935                            1.623536      -1.209872       2.315044                    0.996435       3.336844       8.952967       0.528598       1.182350      -0.732368       0.017710      -0.032620      -0.023066       0.043701      -0.007668      -0.005422       0.010543      -0.012906      -0.002003      -0.009789      -0.008123       0.017913              1.771699       1.495647      -0.239533      -0.169375       1.954855       0.127647       1.864596           0.000317
           94              H      39.170756       5.720679       4.045131       0.133853       1.134425 0.83609165E+01  0.81941259E+02                                 1.710092                            1.623675      -1.209872       2.315044                    0.996435       3.336883       8.953421       0.528545       1.182430      -0.732351      -0.017709      -0.032620      -0.023066       0.043700       0.007664       0.005419       0.010542      -0.012909      -0.002001      -0.009787      -0.008121       0.017909              1.771867       1.495771       0.239571       0.169403       1.955053       0.127669       1.864778           0.000317
           95              H      34.572600      36.855067      20.428900       0.133853       1.134325 0.83599427E+01  0.81928615E+02                                 1.709905                            1.623509      -1.209879       2.315040                    0.996435       3.336859       8.952932       0.528611       1.182327      -0.732373       0.000000       0.022395       0.037526       0.043700       0.000000       0.000000       0.012728      -0.006725       0.028566      -0.009788      -0.008124       0.017912              1.771667       1.774299       0.000000       0.000000       1.585345       0.356804       1.955359           0.000317
           96              H      34.572600      31.545574      27.937657       0.133853       1.134321 0.83599038E+01  0.81928139E+02                                 1.709901                            1.623506      -1.209877       2.315041                    0.996435       3.336853       8.952911       0.528612       1.182327      -0.732373       0.000000       0.042845       0.008605       0.043701      -0.000000       0.000000       0.006468      -0.024433      -0.024555      -0.009788      -0.008124       0.017912              1.771663       1.774294       0.000000       0.000000       2.138506       0.161229       1.402189           0.000317
           97              H      34.572600      22.279910       1.383192       0.140255       1.275498 0.94468241E+01  0.95336727E+02                                 1.874256                            1.751399      -0.891902       2.475254                    0.999105       3.227046       8.751393       0.498444       1.217631      -0.727891      -0.000000       0.038669      -0.009759       0.039882      -0.000000      -0.000000      -0.005038      -0.014225      -0.037744      -0.013524      -0.000822       0.014346              1.942231       1.914221      -0.000001       0.000000       2.459413      -0.074764       1.453059           0.000002
           98              H      46.306540      24.415684      17.264496       0.140255       1.275682 0.94485429E+01  0.95359373E+02                                 1.874544                            1.751645      -0.891896       2.475258                    0.999105       3.227140       8.752180       0.498366       1.217752      -0.727866       0.030294      -0.021179      -0.014976       0.039882      -0.011375      -0.008044       0.000382       0.001106      -0.001646      -0.013529      -0.000819       0.014348              1.942542       1.859282      -0.407795      -0.288355       2.007385       0.065654       1.960961           0.000002
           99              H      22.838660      24.415684      17.264496       0.140255       1.274932 0.94419472E+01  0.95277912E+02                                 1.873858                            1.751058      -0.891897       2.475257                    0.999105       3.227067       8.751820       0.498431       1.217785      -0.727847      -0.030294      -0.021179      -0.014976       0.039881       0.011371       0.008041       0.000382       0.001109      -0.001650      -0.013523      -0.000820       0.014343              1.941803       1.858603       0.407549       0.288181       2.006604       0.065622       1.960203           0.000002
          100              H      34.572600       8.730723      20.544637       0.140255       1.275499 0.94468375E+01  0.95336897E+02                                 1.874258                            1.751401      -0.891901       2.475255                    0.999105       3.227046       8.751395       0.498443       1.217631      -0.727891      -0.000000       0.003689       0.039711       0.039882      -0.000000      -0.000000       0.004248       0.012039       0.041048      -0.013524      -0.000822       0.014346              1.942233       1.914223      -0.000000      -0.000001       1.517885       0.258117       2.394590           0.000002
          101              H      32.563932       7.571018      17.264496       0.140255       1.274932 0.94419491E+01  0.95277935E+02                                 1.873858                            1.751058      -0.891897       2.475257                    0.999105       3.227067       8.751820       0.498431       1.217785      -0.727847      -0.033488      -0.015646      -0.014976       0.039881       0.006166       0.004351       0.006772       0.019141      -0.001650      -0.013523      -0.000820       0.014343              1.941803       2.322552       0.139688       0.200920       1.542655       0.216761       1.960203           0.000002
          102              H      36.581268      18.800795       1.383192       0.140255       1.275499 0.94468306E+01  0.95336809E+02                                 1.874257                            1.751400      -0.891902       2.475255                    0.999105       3.227046       8.751394       0.498443       1.217631      -0.727891       0.033489      -0.019335      -0.009759       0.039882      -0.006160      -0.004363       0.002519       0.007112      -0.037744      -0.013524      -0.000822       0.014346              1.942232       2.323115      -0.236075      -0.064747       2.050521       0.037382       1.453059           0.000002
          103              H      24.847328      25.575389      20.544637       0.140255       1.275499 0.94468322E+01  0.95336823E+02                                 1.874256                            1.751400      -0.891901       2.475255                    0.999105       3.227046       8.751392       0.498444       1.217631      -0.727891       0.003195      -0.001844       0.039711       0.039882       0.005213       0.003678      -0.002124      -0.006020       0.041048      -0.013524      -0.000822       0.014346              1.942231       1.616968       0.171619       0.223536       1.815137      -0.129059       2.394588           0.000002
          104              H      44.297872      27.894799      17.264496       0.140255       1.275682 0.94485497E+01  0.95359450E+02                                 1.874543                            1.751645      -0.891897       2.475257                    0.999105       3.227141       8.752180       0.498367       1.217751      -0.727866      -0.003195       0.036825      -0.014976       0.039882      -0.005209      -0.003691      -0.007157      -0.020256      -0.001646      -0.013529      -0.000819       0.014348              1.942542       1.617198      -0.268029      -0.087320       2.249468      -0.282549       1.960960           0.000002
          105              H      44.297872      25.575389      20.544637       0.140255       1.275684 0.94485633E+01  0.95359631E+02                                 1.874546                            1.751648      -0.891896       2.475258                    0.999105       3.227141       8.752185       0.498366       1.217752      -0.727866      -0.003195      -0.001845       0.039711       0.039882      -0.005216      -0.003681      -0.002125      -0.006023       0.041052      -0.013529      -0.000819       0.014348              1.942545       1.617200      -0.171669      -0.223594       1.815425      -0.129091       2.395009           0.000002
          106              H      36.581268       7.571018      17.264496       0.140255       1.275498 0.94468207E+01  0.95336684E+02                                 1.874256                            1.751399      -0.891901       2.475255                    0.999105       3.227045       8.751390       0.498444       1.217631      -0.727891       0.033489      -0.015646      -0.014976       0.039882      -0.006167      -0.004353       0.006773       0.019143      -0.001651      -0.013524      -0.000822       0.014346              1.942231       2.323114      -0.139736      -0.200991       1.542939       0.216839       1.960639           0.000002
          107              H      24.847328      27.894799      17.264496       0.140255       1.275499 0.94468316E+01  0.95336825E+02                                 1.874257                            1.751400      -0.891902       2.475254                    0.999105       3.227046       8.751395       0.498443       1.217631      -0.727891       0.003195       0.036825      -0.014976       0.039882       0.005206       0.003689      -0.007156      -0.020253      -0.001651      -0.013524      -0.000822       0.014346              1.942232       1.616969       0.267958       0.087292       2.249087      -0.282483       1.960641           0.000002
          108              H      32.563932      18.800795       1.383192       0.140255       1.274933 0.94419643E+01  0.95278126E+02                                 1.873860                            1.751059      -0.891898       2.475256                    0.999105       3.227069       8.751827       0.498430       1.217785      -0.727847      -0.033488      -0.019335      -0.009759       0.039881       0.006158       0.004363       0.002519       0.007111      -0.037742      -0.013523      -0.000820       0.014343              1.941805       2.322553       0.235993       0.064726       2.050053       0.037369       1.452808           0.000002
          109              H      32.563932      21.120205      26.845218       0.140255       1.275499 0.94468341E+01  0.95336848E+02                                 1.874257                            1.751400      -0.891902       2.475254                    0.999105       3.227047       8.751395       0.498444       1.217630      -0.727891      -0.033489       0.019335       0.009759       0.039882      -0.006160      -0.004363       0.002519       0.007112      -0.037744      -0.013524      -0.000822       0.014346              1.942232       2.323114      -0.236075      -0.064747       2.050521       0.037382       1.453059           0.000002
          110              H      24.847328      12.026201      10.963914       0.140255       1.275681 0.94485376E+01  0.95359299E+02                                 1.874542                            1.751644      -0.891896       2.475258                    0.999105       3.227139       8.752174       0.498367       1.217751      -0.727866       0.003195      -0.036825       0.014976       0.039882      -0.005209      -0.003691      -0.007157      -0.020256      -0.001646      -0.013529      -0.000819       0.014348              1.942541       1.617197      -0.268028      -0.087320       2.249467      -0.282549       1.960959           0.000002
          111              H      36.581268      32.349982      10.963914       0.140255       1.274931 0.94419443E+01  0.95277871E+02                                 1.873857                            1.751057      -0.891897       2.475257                    0.999105       3.227067       8.751818       0.498431       1.217785      -0.727847       0.033488       0.015646       0.014976       0.039882       0.006166       0.004351       0.006772       0.019141      -0.001650      -0.013523      -0.000820       0.014344              1.941802       2.322551       0.139688       0.200920       1.542654       0.216760       1.960201           0.000002
          112              H      44.297872      14.345611       7.683773       0.140255       1.275501 0.94468508E+01  0.95337065E+02                                 1.874259                            1.751402      -0.891902       2.475254                    0.999105       3.227048       8.751402       0.498443       1.217631      -0.727891      -0.003195       0.001844      -0.039711       0.039882       0.005213       0.003678      -0.002124      -0.006020       0.041048      -0.013524      -0.000822       0.014346              1.942234       1.616970       0.171620       0.223536       1.815140      -0.129059       2.394591           0.000002
          113              H      46.306540      15.505316      10.963914       0.140255       1.274931 0.94419425E+01  0.95277848E+02                                 1.873857                            1.751057      -0.891896       2.475257                    0.999105       3.227067       8.751818       0.498431       1.217785      -0.727847       0.030294       0.021179       0.014976       0.039881       0.011371       0.008041       0.000382       0.001109      -0.001650      -0.013523      -0.000820       0.014343              1.941802       1.858602       0.407549       0.288181       2.006603       0.065622       1.960202           0.000002
          114              H      34.572600      17.641090      26.845218       0.140255       1.275497 0.94468164E+01  0.95336629E+02                                 1.874255                            1.751398      -0.891901       2.475255                    0.999105       3.227045       8.751389       0.498444       1.217631      -0.727891       0.000000      -0.038669       0.009759       0.039882      -0.000000      -0.000000      -0.005038      -0.014225      -0.037744      -0.013524      -0.000822       0.014346              1.942230       1.914220      -0.000001       0.000000       2.459412      -0.074764       1.453058           0.000002
          115              H      34.572600      31.190277       7.683773       0.140255       1.275499 0.94468394E+01  0.95336920E+02                                 1.874258                            1.751401      -0.891901       2.475255                    0.999105       3.227046       8.751395       0.498443       1.217631      -0.727891       0.000000      -0.003689      -0.039711       0.039882      -0.000000      -0.000000       0.004248       0.012039       0.041048      -0.013524      -0.000822       0.014346              1.942233       1.914223      -0.000000      -0.000001       1.517885       0.258117       2.394590           0.000002
          116              H      22.838660      15.505316      10.963914       0.140255       1.275682 0.94485420E+01  0.95359359E+02                                 1.874543                            1.751645      -0.891896       2.475258                    0.999105       3.227140       8.752179       0.498366       1.217752      -0.727866      -0.030294       0.021179       0.014976       0.039882      -0.011375      -0.008044       0.000382       0.001106      -0.001646      -0.013529      -0.000819       0.014348              1.942542       1.859281      -0.407795      -0.288355       2.007384       0.065654       1.960961           0.000002
          117              H      24.847328      14.345611       7.683773       0.140255       1.275684 0.94485677E+01  0.95359683E+02                                 1.874546                            1.751648      -0.891897       2.475257                    0.999105       3.227142       8.752187       0.498366       1.217752      -0.727866       0.003195       0.001845      -0.039711       0.039882      -0.005216      -0.003681      -0.002125      -0.006023       0.041052      -0.013529      -0.000819       0.014348              1.942545       1.617200      -0.171669      -0.223594       1.815426      -0.129091       2.395008           0.000002
          118              H      44.297872      12.026201      10.963914       0.140255       1.275498 0.94468269E+01  0.95336761E+02                                 1.874256                            1.751399      -0.891902       2.475254                    0.999105       3.227046       8.751393       0.498444       1.217631      -0.727891      -0.003195      -0.036825       0.014976       0.039882       0.005206       0.003689      -0.007156      -0.020253      -0.001651      -0.013524      -0.000822       0.014346              1.942231       1.616968       0.267958       0.087292       2.249086      -0.282483       1.960640           0.000002
          119              H      32.563932      32.349982      10.963914       0.140255       1.275499 0.94468293E+01  0.95336796E+02                                 1.874257                            1.751400      -0.891901       2.475255                    0.999105       3.227046       8.751395       0.498443       1.217631      -0.727891      -0.033489       0.015646       0.014976       0.039882      -0.006167      -0.004353       0.006773       0.019143      -0.001651      -0.013524      -0.000822       0.014346              1.942232       2.323116      -0.139736      -0.200992       1.542940       0.216839       1.960641           0.000002
          120              H      36.581268      21.120205      26.845218       0.140255       1.274933 0.94419604E+01  0.95278078E+02                                 1.873859                            1.751059      -0.891898       2.475256                    0.999105       3.227068       8.751824       0.498430       1.217785      -0.727847       0.033488       0.019334       0.009759       0.039881       0.006158       0.004363       0.002519       0.007111      -0.037742      -0.013523      -0.000820       0.014343              1.941804       2.322553       0.235993       0.064726       2.050053       0.037369       1.452808           0.000002
          121              C      42.611767      27.525330       0.313900       0.589604      21.795646 0.25169395E+03  0.52016061E+04                                 7.265913                            5.630126       0.042680       2.077103                    0.999443      22.004507      60.826095       0.627548       0.472275      -1.023300      -0.002073       0.057022      -0.007277       0.057522      -0.000460      -0.003067       0.031895       0.065131       0.379942      -0.100371      -0.030817       0.131188              9.279223       7.329112       0.344244      -0.056824      15.847015      -1.280201       4.661543           0.000079
          122              C      42.592406      25.968810       0.627518       0.004624      37.268987 0.39757120E+03  0.90579735E+04                                 9.657144                            6.564482       0.080790       2.033983                    0.999391      26.479274      72.755664       0.661413       0.406460      -1.080392       0.002434      -0.035676       0.019711       0.040832      -0.012768       0.010469       0.013588      -0.003493       0.003661      -0.024591       0.009489       0.015102             13.707062      12.927045       0.674732      -1.060897      22.657516      -1.698676       5.536624           0.000726
          123              C      41.450473      25.380973       0.750876      -0.144628      35.561261 0.41634988E+03  0.97092937E+04                                 9.532408                            6.867464       0.052238       1.990538                    0.999628      29.430234      85.011390       0.618317       0.424782      -1.056069      -0.003501       0.000248      -0.007424       0.008212      -0.027436       0.007689       0.016086       0.023018       0.106468      -0.051099       0.011791       0.039308             12.862786      13.814914       5.181897      -1.314747      19.178875      -2.013875       5.594568           0.000574
          124              C      50.208058      26.064221       8.584259       0.589603      21.795940 0.25169615E+03  0.52016685E+04                                 7.266019                            5.630172       0.042665       2.077097                    0.999443      22.004607      60.826681       0.627541       0.472278      -1.023297       0.038864      -0.035781      -0.022762       0.057522       0.095625       0.064875       0.017725       0.025048      -0.059215      -0.100368      -0.030815       0.131183              9.279441       9.597274      -4.512343      -3.490986       9.483537       1.771641       8.757513           0.000075
          125              C      49.053334      26.942883       9.229279       0.004624      37.271250 0.39759471E+03  0.90586451E+04                                 9.657541                            6.564683       0.080770       2.033976                    0.999391      26.479518      72.756929       0.661402       0.406460      -1.080392      -0.036690       0.015899       0.008262       0.040831      -0.005463       0.015634       0.006237      -0.024280      -0.003120      -0.024590       0.009491       0.015099             13.707788      12.845851      -6.327573      -6.012389      14.600502       1.121403      13.677010           0.000727
          126              C      48.613224      26.617327      10.397653      -0.144631      35.561732 0.41635395E+03  0.97094237E+04                                 9.532501                            6.867495       0.052222       1.990533                    0.999628      29.430491      85.012609       0.618315       0.424781      -1.056068       0.006207       0.001315       0.005218       0.008215       0.016521       0.038772       0.000479      -0.021110      -0.055761      -0.051093       0.011797       0.039297             12.863000      12.021542      -3.429685      -7.404170       9.833131       0.656264      16.734328           0.000574
          127              C      18.937142      16.781391      21.712164       0.589605      21.795765 0.25169509E+03  0.52016407E+04                                 7.265988                            5.630173       0.042686       2.077105                    0.999443      22.004484      60.826284       0.627539       0.472281      -1.023296      -0.038863      -0.033387      -0.026148       0.057522      -0.093045      -0.068533       0.019155       0.029096      -0.047084      -0.100374      -0.030815       0.131189              9.279339       9.597151       4.795330       3.090557       9.951591       1.606053       8.289275           0.000076
          128              C      20.091866      17.682408      22.325567       0.004623      37.268878 0.39757085E+03  0.90579499E+04                                 9.657072                            6.564442       0.080786       2.033981                    0.999391      26.479198      72.755031       0.661422       0.406455      -1.080397       0.036692       0.013087       0.012235       0.040832      -0.012924       0.010359       0.009158      -0.016024       0.021650      -0.024592       0.009491       0.015101             13.706962      12.845065       7.777153       3.961263      14.483556       1.162297      13.792266           0.000727
          129              C      20.531976      18.675443      21.629172      -0.144629      35.560924 0.41634657E+03  0.97091783E+04                                 9.532289                            6.867397       0.052244       1.990540                    0.999628      29.430027      85.010081       0.618327       0.424777      -1.056074      -0.006205       0.005355      -0.000501       0.008212      -0.042074      -0.002660       0.012458       0.012754       0.045827      -0.051105       0.011790       0.039314             12.862617      12.021213       8.123674       0.765445      16.379526      -1.658331      10.187112           0.000575
          130              C      26.533433       9.471058      25.846497       0.589604      21.795688 0.25169419E+03  0.52016145E+04                                 7.265935                            5.630137       0.042683       2.077104                    0.999443      22.004525      60.826240       0.627545       0.472276      -1.023299       0.002074       0.012147       0.056187       0.057522       0.003042      -0.000590      -0.045129      -0.152726      -0.273630      -0.100370      -0.030817       0.131188              9.279261       7.329137      -0.061178      -0.343535       5.099733       2.519554      15.408913           0.000073
          131              C      26.552794       9.247899      24.274457       0.004623      37.268930 0.39757066E+03  0.90579540E+04                                 9.657118                            6.564465       0.080791       2.033983                    0.999391      26.479279      72.755539       0.661416       0.406458      -1.080394      -0.002434       0.006692      -0.040207       0.040832      -0.005617       0.015526       0.010542      -0.012108      -0.022183      -0.024591       0.009490       0.015100             13.707042      12.926954       0.775280      -0.989851       6.371253       4.059386      21.822917           0.000727
          132              C      27.694727       9.168257      23.679119      -0.144629      35.561203 0.41635032E+03  0.97092950E+04                                 9.532338                            6.867420       0.052239       1.990539                    0.999628      29.430227      85.011001       0.618326       0.424776      -1.056074       0.003501      -0.006917       0.002708       0.008212       0.001891       0.028426      -0.007836      -0.044640      -0.096510      -0.051095       0.011787       0.039308             12.862702      13.814838      -0.487750      -5.323793       5.838099       2.702763      18.935168           0.000575
          133              C      32.040849       3.367935       8.584259       0.589605      21.795753 0.25169508E+03  0.52016398E+04                                 7.265983                            5.630172       0.042689       2.077106                    0.999443      22.004477      60.826243       0.627539       0.472280      -1.023296      -0.050419      -0.015765      -0.022762       0.057522      -0.036967      -0.017090      -0.065049      -0.178160      -0.059218      -0.100374      -0.030815       0.131189              9.279329      13.419567       2.305357       3.279668       5.660999       2.137418       8.757422           0.000076
          134              C      33.379154       3.928626       9.229279       0.004624      37.268828 0.39757057E+03  0.90579412E+04                                 9.657061                            6.564438       0.080789       2.033982                    0.999391      26.479189      72.754980       0.661422       0.406455      -1.080397       0.032113       0.023827       0.008261       0.040832      -0.007785      -0.002416      -0.016662       0.021596      -0.003120      -0.024592       0.009491       0.015101             13.706939      19.640358       2.403791       3.976997       7.804268       4.645867      13.676192           0.000728
          135              C      33.317269       4.472549      10.397653      -0.144629      35.560912 0.41634638E+03  0.97091736E+04                                 9.532289                            6.867397       0.052237       1.990538                    0.999628      29.430031      85.010117       0.618326       0.424777      -1.056074      -0.001966      -0.006030       0.005216       0.008212      -0.017408      -0.018971      -0.033826      -0.018078      -0.055770      -0.051104       0.011791       0.039313             12.862615      13.350008       2.662374       4.270304       8.504030       6.083848      16.733805           0.000574
          136              C      37.104351       9.215962       0.313900       0.589604      21.795742 0.25169489E+03  0.52016324E+04                                 7.265949                            5.630146       0.042679       2.077102                    0.999443      22.004539      60.826293       0.627545       0.472276      -1.023299       0.050420      -0.026715      -0.007277       0.057522       0.028431       0.029154      -0.013294      -0.031772       0.379940      -0.100370      -0.030818       0.131187              9.279284      13.419488      -3.860538      -1.080282       9.756796       0.689326       4.661567           0.000074
          137              C      35.766046      10.010989       0.627518       0.004623      37.268952 0.39757102E+03  0.90579647E+04                                 9.657124                            6.564470       0.080787       2.033981                    0.999391      26.479287      72.755583       0.661415       0.406458      -1.080394      -0.032114       0.015731       0.019711       0.040832       0.004870       0.006532      -0.015862       0.023858       0.003661      -0.024591       0.009491       0.015100             13.707050      19.640507      -4.550879      -0.940661      15.944018       1.768103       5.536624           0.000729
          138              C      35.827931      11.293851       0.750876      -0.144629      35.561172 0.41635004E+03  0.97092863E+04                                 9.532330                            6.867417       0.052243       1.990540                    0.999628      29.430219      85.010956       0.618327       0.424775      -1.056074       0.001965       0.002908      -0.007424       0.008212       0.023683       0.010084      -0.014704       0.036003       0.106468      -0.051096       0.011787       0.039309             12.862688      13.350089      -4.913575      -1.086683      19.643444       2.145525       5.594531           0.000573
          139              C      29.508060      32.167344      25.846497       0.589604      21.795644 0.25169385E+03  0.52016030E+04                                 7.265910                            5.630123       0.042684       2.077104                    0.999443      22.004502      60.826057       0.627548       0.472274      -1.023301       0.009483      -0.007869       0.056187       0.057522      -0.067655      -0.038788       0.023074       0.071089      -0.273629      -0.100370      -0.030817       0.131187              9.279219       5.710041       0.995945       2.353737       6.718783      -0.962290      15.408834           0.000074
          140              C      29.305119      32.262156      24.274457       0.004623      37.269045 0.39757206E+03  0.90579977E+04                                 9.657153                            6.564488       0.080792       2.033983                    0.999391      26.479298      72.755741       0.661413       0.406459      -1.080393       0.007012      -0.001238      -0.040206       0.040832      -0.002436       0.001366      -0.018718       0.015778      -0.022183      -0.024591       0.009489       0.015102             13.707074       7.338771       2.451081       4.010422      11.959546      -1.172524      21.822906           0.000728
          141              C      28.665180      31.313034      23.679119      -0.144630      35.561336 0.41635111E+03  0.97093301E+04                                 9.532423                            6.867475       0.052234       1.990537                    0.999628      29.430275      85.011555       0.618316       0.424782      -1.056069      -0.007741       0.000427       0.002708       0.008212      -0.020278      -0.021001      -0.020703       0.019036      -0.096511      -0.051099       0.011791       0.039308             12.862806       8.254740       3.697922       5.002586      11.398337       3.259146      18.935341           0.000574
          142              C      39.637140      35.090759      21.712164       0.589604      21.795859 0.25169526E+03  0.52016456E+04                                 7.265999                            5.630162       0.042669       2.077099                    0.999443      22.004573      60.826559       0.627541       0.472278      -1.023297      -0.009482       0.050350      -0.026147       0.057522       0.059118       0.050854       0.049773       0.146606      -0.047081      -0.100370      -0.030814       0.131184              9.279406       5.710118      -2.551187      -0.154380      13.838800      -3.479586       8.289301           0.000077
          143              C      39.840081      33.640229      22.325567       0.004625      37.271109 0.39759314E+03  0.90585993E+04                                 9.657515                            6.564669       0.080773       2.033977                    0.999391      26.479466      72.756723       0.661403       0.406460      -1.080392      -0.007010      -0.038319       0.012235       0.040831      -0.000479       0.002748      -0.013552       0.030388       0.021652      -0.024590       0.009491       0.015099             13.707742       7.339082      -4.598381      -0.974090      19.991129      -4.012010      13.793015           0.000727
          144              C      40.480020      32.762566      21.629172      -0.144630      35.561666 0.41635334E+03  0.97094042E+04                                 9.532486                            6.867488       0.052231       1.990536                    0.999628      29.430454      85.012431       0.618316       0.424781      -1.056068       0.007744       0.002697      -0.000500       0.008215       0.026554       0.012110      -0.003930       0.066476       0.045829      -0.051094       0.011796       0.039297             12.862973       8.254840      -5.949233      -1.818965      20.146650       0.166283      10.187429           0.000575
          145              C      47.676307      18.243099      25.846497       0.589604      21.795921 0.25169590E+03  0.52016614E+04                                 7.266011                            5.630168       0.042669       2.077098                    0.999443      22.004589      60.826594       0.627541       0.472278      -1.023298      -0.011554      -0.004278       0.056187       0.057522       0.064607       0.039375       0.022052       0.081631      -0.273631      -0.100369      -0.030814       0.131183              9.279429       5.604163      -0.934769      -2.010299       6.824829      -1.557328      15.409295           0.000075
          146              C      47.859887      18.371445      24.274457       0.004625      37.271178 0.39759397E+03  0.90586233E+04                                 9.657527                            6.564676       0.080772       2.033976                    0.999391      26.479493      72.756823       0.661402       0.406460      -1.080392      -0.004577      -0.005452      -0.040206       0.040831       0.008047      -0.016894       0.008174      -0.003676      -0.022179      -0.024590       0.009491       0.015099             13.707762       8.681988      -3.226498      -3.020830      10.617100      -2.887092      21.824200           0.000726
          147              C      47.357893      19.400209      23.679119      -0.144630      35.561714 0.41635389E+03  0.97094224E+04                                 9.532500                            6.867496       0.052221       1.990533                    0.999628      29.430489      85.012617       0.618315       0.424781      -1.056068       0.004242       0.006492       0.002709       0.008215       0.018375      -0.007430       0.028537       0.025589      -0.096502      -0.051093       0.011796       0.039297             12.862995       7.410040      -3.210267       0.321225      12.243354      -5.962056      18.935592           0.000575
          148              C      45.143518       8.009350      21.712164       0.589604      21.795641 0.25169392E+03  0.52016055E+04                                 7.265912                            5.630126       0.042680       2.077103                    0.999443      22.004505      60.826091       0.627548       0.472275      -1.023300       0.048346      -0.016962      -0.026148       0.057522       0.033921       0.017676      -0.068929      -0.175705      -0.047083      -0.100371      -0.030817       0.131188              9.279221      14.015653      -2.244148      -2.936110       5.532821       1.873458       8.289190           0.000078
          149              C      43.785852       8.558863      22.325567       0.004624      37.268992 0.39757128E+03  0.90579759E+04                                 9.657145                            6.564483       0.080791       2.033983                    0.999391      26.479278      72.755682       0.661413       0.406460      -1.080392      -0.029680       0.025232       0.012235       0.040832       0.013397      -0.013112       0.004392      -0.014370       0.021652      -0.024591       0.009489       0.015102             13.707062      20.809226      -3.179094      -2.987198       6.519513       2.849451      13.792448           0.000725
          150              C      42.705804       8.443491      21.629172      -0.144630      35.561296 0.41635062E+03  0.97093143E+04                                 9.532412                            6.867469       0.052242       1.990539                    0.999628      29.430249      85.011417       0.618317       0.424781      -1.056069      -0.001536      -0.008051      -0.000500       0.008212       0.015508      -0.009462      -0.008531      -0.079243       0.045827      -0.051100       0.011791       0.039308             12.862790      22.325548      -2.174673       1.053423       6.075555       1.492096      10.187268           0.000578
          151              C      21.468893      30.449344       8.584259       0.589605      21.795682 0.25169427E+03  0.52016164E+04                                 7.265934                            5.630138       0.042681       2.077103                    0.999443      22.004523      60.826235       0.627545       0.472276      -1.023299       0.011556       0.051547      -0.022762       0.057522      -0.058663      -0.047791       0.047323       0.153103      -0.059216      -0.100371      -0.030817       0.131188              9.279257       5.604103       2.206855       0.211235      13.476296      -3.908951       8.757371           0.000075
          152              C      21.285313      29.009992       9.229279       0.004624      37.268843 0.39756998E+03  0.90579344E+04                                 9.657105                            6.564461       0.080792       2.033984                    0.999391      26.479246      72.755426       0.661416       0.406458      -1.080394       0.004578      -0.039725       0.008261       0.040832       0.013243      -0.013222       0.010422       0.002680      -0.003120      -0.024591       0.009491       0.015100             13.707015       8.681580       3.923293       2.034957      18.763175      -5.767169      13.676289           0.000728
          153              C      21.787307      28.791624      10.397653      -0.144629      35.561134 0.41634958E+03  0.97092730E+04                                 9.532325                            6.867414       0.052240       1.990540                    0.999628      29.430197      85.010878       0.618327       0.424776      -1.056074      -0.004240       0.004717       0.005216       0.008212       0.000874      -0.019809       0.033338       0.039177      -0.055766      -0.051096       0.011787       0.039309             12.862676       7.409870       0.767195       3.133632      14.444273      -6.740151      16.733884           0.000575
          154              C      24.001682      23.140208       0.313900       0.589604      21.795707 0.25169449E+03  0.52016250E+04                                 7.265972                            5.630165       0.042692       2.077108                    0.999443      22.004465      60.826210       0.627539       0.472280      -1.023296      -0.048346      -0.030307      -0.007276       0.057522      -0.027975      -0.026090      -0.018603      -0.033364       0.379946      -0.100374      -0.030815       0.131189              9.279314      14.015820       3.516282       1.137115       9.160532       0.590894       4.661589           0.000074
          155              C      25.359348      23.901701       0.627518       0.004622      37.268862 0.39757089E+03  0.90579502E+04                                 9.657068                            6.564441       0.080787       2.033981                    0.999391      26.479200      72.755017       0.661422       0.406455      -1.080397       0.029680       0.019946       0.019711       0.040832       0.007894      -0.017004       0.002273      -0.020368       0.003665      -0.024592       0.009491       0.015101             13.706953      20.809130       3.876054       2.001533      14.775131      -0.069414       5.536597           0.000728
          156              C      26.439396      23.206676       0.750876      -0.144629      35.560883 0.41634621E+03  0.97091676E+04                                 9.532281                            6.867393       0.052244       1.990540                    0.999628      29.430020      85.010045       0.618327       0.424777      -1.056074       0.001536      -0.003156      -0.007424       0.008212       0.003746      -0.017780      -0.001384      -0.059033       0.106479      -0.051104       0.011791       0.039313             12.862603      22.325228      -0.268311       2.401402      10.668075      -0.131668       5.594507           0.000573
          157              C      24.001682      16.780792      27.914510       0.589603      21.795669 0.25169423E+03  0.52016132E+04                                 7.265917                            5.630128       0.042681       2.077103                    0.999443      22.004516      60.826116       0.627548       0.472275      -1.023300      -0.048346       0.030306       0.007276       0.057522       0.027972       0.026088      -0.018604      -0.033363       0.379940      -0.100370      -0.030818       0.131187              9.279230      14.015674      -3.516245      -1.137101       9.160471       0.590890       4.661545           0.000075
          158              C      25.359348      16.019299      27.600892       0.004623      37.269016 0.39757164E+03  0.90579862E+04                                 9.657149                            6.564486       0.080790       2.033982                    0.999391      26.479292      72.755725       0.661413       0.406460      -1.080392       0.029680      -0.019946      -0.019711       0.040832      -0.007897       0.017002       0.002272      -0.020368       0.003660      -0.024591       0.009489       0.015102             13.707067      20.809240      -3.876056      -2.001546      14.775335      -0.069425       5.536626           0.000727
          159              C      26.439396      16.714324      27.477534      -0.144629      35.561273 0.41635038E+03  0.97093081E+04                                 9.532410                            6.867468       0.052238       1.990538                    0.999628      29.430248      85.011437       0.618317       0.424782      -1.056069       0.001536       0.003156       0.007424       0.008212      -0.003751       0.017775      -0.001384      -0.059029       0.106467      -0.051099       0.011791       0.039308             12.862785      22.325532       0.268284      -2.401438      10.668254      -0.131667       5.594569           0.000573
          160              C      21.468893       9.471656      19.644151       0.589605      21.795851 0.25169518E+03  0.52016433E+04                                 7.265997                            5.630160       0.042670       2.077099                    0.999443      22.004572      60.826552       0.627542       0.472278      -1.023297       0.011555      -0.051547       0.022761       0.057521       0.058659       0.047788       0.047323       0.153106      -0.059214      -0.100371      -0.030814       0.131184              9.279402       5.604153      -2.206909      -0.211211      13.476575      -3.909072       8.757479           0.000076
          161              C      21.285313      10.911008      18.999131       0.004624      37.271136 0.39759367E+03  0.90586143E+04                                 9.657520                            6.564673       0.080773       2.033977                    0.999391      26.479478      72.756766       0.661402       0.406460      -1.080392       0.004576       0.039724      -0.008262       0.040831      -0.013245       0.013218       0.010421       0.002678      -0.003118      -0.024590       0.009491       0.015099             13.707748       8.681983      -3.923560      -2.035030      18.764288      -5.767556      13.676973           0.000728
          162              C      21.787307      11.129376      17.830757      -0.144630      35.561658 0.41635329E+03  0.97094032E+04                                 9.532486                            6.867489       0.052224       1.990534                    0.999628      29.430459      85.012463       0.618316       0.424781      -1.056068      -0.004242      -0.004718      -0.005218       0.008215      -0.000881       0.019801       0.033338       0.039169      -0.055763      -0.051093       0.011797       0.039297             12.862972       7.410028      -0.767235      -3.133736      14.444599      -6.740306      16.734289           0.000574
          163              C      45.143518      31.911650       6.516246       0.589605      21.795764 0.25169525E+03  0.52016441E+04                                 7.265985                            5.630173       0.042690       2.077107                    0.999443      22.004480      60.826252       0.627539       0.472280      -1.023296       0.048346       0.016962       0.026148       0.057522      -0.033924      -0.017679      -0.068929      -0.175707      -0.047083      -0.100374      -0.030814       0.131189              9.279332      14.015846       2.244183       2.936155       5.532882       1.873473       8.289269           0.000077
          164              C      43.785852      31.362137       5.902843       0.004624      37.268815 0.39757032E+03  0.90579341E+04                                 9.657060                            6.564436       0.080788       2.033981                    0.999391      26.479181      72.754955       0.661422       0.406455      -1.080397      -0.029680      -0.025232      -0.012235       0.040832      -0.013400       0.013111       0.004392      -0.014372       0.021650      -0.024592       0.009491       0.015101             13.706938      20.809099       3.179076       2.987190       6.519467       2.849401      13.792250           0.000727
          165              C      42.705804      31.477509       6.599238      -0.144629      35.560933 0.41634678E+03  0.97091849E+04                                 9.532291                            6.867399       0.052242       1.990539                    0.999628      29.430039      85.010135       0.618326       0.424777      -1.056074      -0.001535       0.008051       0.000501       0.008212      -0.015514       0.009459      -0.008532      -0.079251       0.045827      -0.051105       0.011790       0.039314             12.862619      22.325255       2.174629      -1.053441       6.075485       1.492061      10.187118           0.000575
          166              C      47.676307      21.677901       2.381913       0.589604      21.795715 0.25169451E+03  0.52016223E+04                                 7.265941                            5.630141       0.042682       2.077104                    0.999443      22.004525      60.826233       0.627545       0.472276      -1.023299      -0.011556       0.004278      -0.056187       0.057522      -0.064612      -0.039378       0.022053       0.081631      -0.273628      -0.100369      -0.030818       0.131187              9.279272       5.604108       0.934773       2.010236       6.824771      -1.557286      15.408937           0.000075
          167              C      47.859887      21.549555       3.953953       0.004623      37.268927 0.39757075E+03  0.90579567E+04                                 9.657119                            6.564467       0.080790       2.033982                    0.999391      26.479278      72.755544       0.661416       0.406458      -1.080394      -0.004578       0.005453       0.040207       0.040832      -0.008052       0.016893       0.008175      -0.003674      -0.022183      -0.024591       0.009491       0.015101             13.707042       8.681592       3.226342       3.020608      10.616618      -2.886927      21.822917           0.000727
          168              C      47.357893      20.520791       4.549291      -0.144629      35.561183 0.41635010E+03  0.97092892E+04                                 9.532335                            6.867419       0.052238       1.990538                    0.999628      29.430225      85.011004       0.618326       0.424776      -1.056074       0.004240      -0.006491      -0.002708       0.008212      -0.018385       0.007426       0.028536       0.025595      -0.096512      -0.051096       0.011787       0.039309             12.862694       7.409878       3.210152      -0.321228      12.243050      -5.961909      18.935156           0.000575
          169              C      50.208058      13.856779      19.644151       0.589605      21.795764 0.25169521E+03  0.52016436E+04                                 7.265988                            5.630175       0.042686       2.077105                    0.999443      22.004488      60.826301       0.627538       0.472281      -1.023296       0.038863       0.035782       0.022762       0.057522      -0.095629      -0.064879       0.017724       0.025051      -0.059219      -0.100374      -0.030815       0.131189              9.279337       9.597145       4.512245       3.490892       9.483443       1.771566       8.757423           0.000076
          170              C      49.053334      12.978117      18.999131       0.004623      37.268888 0.39757117E+03  0.90579586E+04                                 9.657074                            6.564444       0.080787       2.033981                    0.999391      26.479203      72.755046       0.661421       0.406455      -1.080397      -0.036692      -0.015897      -0.008260       0.040832       0.005459      -0.015637       0.006239      -0.024281      -0.003120      -0.024592       0.009491       0.015101             13.706962      12.845058       6.327092       6.011947      14.599624       1.121252      13.676203           0.000728
          171              C      48.613224      13.303673      17.830757      -0.144629      35.560925 0.41634647E+03  0.97091759E+04                                 9.532291                            6.867397       0.052238       1.990538                    0.999628      29.430030      85.010109       0.618327       0.424777      -1.056074       0.006205      -0.001313      -0.005216       0.008212      -0.016532      -0.038780       0.000483      -0.021112      -0.055770      -0.051104       0.011791       0.039313             12.862620      12.021217       3.429560       7.403926       9.832833       0.656273      16.733809           0.000574
          172              C      42.611767      12.395670      27.914510       0.589604      21.795719 0.25169462E+03  0.52016258E+04                                 7.265944                            5.630144       0.042678       2.077102                    0.999443      22.004536      60.826291       0.627545       0.472276      -1.023299      -0.002073      -0.057022       0.007276       0.057522       0.000458       0.003064       0.031895       0.065131       0.379941      -0.100370      -0.030817       0.131188              9.279275       7.329143      -0.344276       0.056832      15.847119      -1.280213       4.661565           0.000077
          173              C      42.592406      13.952190      27.600892       0.004624      37.268910 0.39757043E+03  0.90579481E+04                                 9.657117                            6.564465       0.080788       2.033982                    0.999391      26.479270      72.755526       0.661416       0.406458      -1.080394       0.002434       0.035676      -0.019711       0.040832       0.012766      -0.010471       0.013588      -0.003494       0.003661      -0.024591       0.009491       0.015100             13.707040      12.926957      -0.674812       1.060892      22.657541      -1.698686       5.536620           0.000728
          174              C      41.450473      14.540027      27.477534      -0.144628      35.561151 0.41634953E+03  0.97092719E+04                                 9.532327                            6.867413       0.052243       1.990540                    0.999628      29.430205      85.010914       0.618327       0.424776      -1.056074      -0.003501      -0.000248       0.007424       0.008212       0.027431      -0.007692       0.016085       0.023018       0.106468      -0.051096       0.011787       0.039309             12.862685      13.814821      -5.181890       1.314738      19.178705      -2.013858       5.594529           0.000574
          175              C      26.533433      30.449942       2.381913       0.589604      21.795602 0.25169336E+03  0.52015906E+04                                 7.265900                            5.630117       0.042685       2.077105                    0.999443      22.004490      60.826018       0.627549       0.472274      -1.023301       0.002073      -0.012147      -0.056187       0.057522      -0.003045       0.000589      -0.045129      -0.152726      -0.273631      -0.100370      -0.030817       0.131188              9.279203       7.329103       0.061175       0.343502       5.099706       2.519534      15.408799           0.000074
          176              C      26.552794      30.673101       3.953953       0.004623      37.269002 0.39757139E+03  0.90579784E+04                                 9.657144                            6.564482       0.080795       2.033984                    0.999391      26.479282      72.755670       0.661413       0.406459      -1.080393      -0.002434      -0.006692       0.040206       0.040832       0.005614      -0.015527       0.010542      -0.012108      -0.022183      -0.024591       0.009489       0.015102             13.707061      12.927039      -0.775311       0.989777       6.371259       4.059384      21.822883           0.000728
          177              C      27.694727      30.752743       4.549291      -0.144629      35.561296 0.41635047E+03  0.97093106E+04                                 9.532414                            6.867469       0.052236       1.990538                    0.999628      29.430248      85.011438       0.618317       0.424781      -1.056069       0.003501       0.006917      -0.002708       0.008212      -0.001896      -0.028430      -0.007836      -0.044640      -0.096510      -0.051099       0.011791       0.039307             12.862795      13.814923       0.487744       5.323798       5.838140       2.702790      18.935323           0.000573
          178              C      18.937142      23.139609       6.516246       0.589603      21.795948 0.25169614E+03  0.52016682E+04                                 7.266020                            5.630172       0.042664       2.077097                    0.999443      22.004607      60.826681       0.627541       0.472278      -1.023297      -0.038864       0.033387       0.026147       0.057522       0.093040       0.068531       0.019155       0.029093      -0.047082      -0.100368      -0.030815       0.131183              9.279446       9.597283      -4.795453      -3.090619       9.951730       1.606113       8.289325           0.000075
          179              C      20.091866      22.238592       5.902843       0.004624      37.271236 0.39759433E+03  0.90586342E+04                                 9.657539                            6.564680       0.080770       2.033976                    0.999391      26.479510      72.756901       0.661402       0.406460      -1.080392       0.036690      -0.013089      -0.012235       0.040831       0.012919      -0.010362       0.009157      -0.016022       0.021652      -0.024590       0.009491       0.015099             13.707787      12.845855      -7.777727      -3.961569      14.484461       1.162435      13.793046           0.000728
          180              C      20.531976      21.245557       6.599238      -0.144630      35.561732 0.41635403E+03  0.97094258E+04                                 9.532501                            6.867495       0.052227       1.990534                    0.999628      29.430486      85.012585       0.618315       0.424781      -1.056068      -0.006207      -0.005358       0.000500       0.008215       0.042062       0.002652       0.012453       0.012754       0.045830      -0.051094       0.011796       0.039298             12.863000      12.021539      -8.123947      -0.765479      16.380018      -1.658411      10.187443           0.000573
          181              C      29.508060       7.753656       2.381913       0.589604      21.795914 0.25169580E+03  0.52016589E+04                                 7.266010                            5.630167       0.042669       2.077098                    0.999443      22.004588      60.826592       0.627541       0.472278      -1.023298       0.009482       0.007868      -0.056187       0.057522       0.067651       0.038785       0.023073       0.071088      -0.273631      -0.100369      -0.030814       0.131183              9.279426       5.710128      -0.995949      -2.353836       6.718862      -0.962302      15.409289           0.000074
          182              C      29.305119       7.658844       3.953953       0.004624      37.271184 0.39759414E+03  0.90586279E+04                                 9.657528                            6.564677       0.080772       2.033976                    0.999391      26.479494      72.756826       0.661402       0.406460      -1.080392       0.007010       0.001237       0.040206       0.040831       0.002432      -0.001367      -0.018718       0.015777      -0.022179      -0.024590       0.009491       0.015099             13.707764       7.339093      -2.451174      -4.010713      11.959994      -1.172569      21.824206           0.000729
          183              C      28.665180       8.607966       4.549291      -0.144630      35.561724 0.41635415E+03  0.97094298E+04                                 9.532501                            6.867498       0.052222       1.990533                    0.999628      29.430492      85.012624       0.618315       0.424781      -1.056068      -0.007744      -0.000428      -0.002709       0.008215       0.020268       0.020998      -0.020703       0.019032      -0.096502      -0.051093       0.011797       0.039297             12.862997       8.254854      -3.698020      -5.002680      11.398541       3.259219      18.935596           0.000573
          184              C      39.637140       4.830241       6.516246       0.589605      21.795618 0.25169368E+03  0.52015989E+04                                 7.265904                            5.630121       0.042684       2.077104                    0.999443      22.004496      60.826044       0.627548       0.472274      -1.023300      -0.009483      -0.050350       0.026148       0.057522      -0.059122      -0.050856       0.049773       0.146605      -0.047083      -0.100371      -0.030817       0.131188              9.279207       5.710035       2.551096       0.154409      13.838409      -3.479462       8.289179           0.000075
          185              C      39.840081       6.280771       5.902843       0.004624      37.268944 0.39757084E+03  0.90579629E+04                                 9.657136                            6.564479       0.080793       2.033984                    0.999391      26.479262      72.755614       0.661413       0.406460      -1.080393      -0.007012       0.038319      -0.012235       0.040832       0.000476      -0.002752      -0.013552       0.030391       0.021653      -0.024591       0.009489       0.015102             13.707045       7.338758       4.598075       0.974097      19.989944      -4.011701      13.792432           0.000728
          186              C      40.480020       7.158434       6.599238      -0.144629      35.561274 0.41635031E+03  0.97093055E+04                                 9.532409                            6.867467       0.052241       1.990539                    0.999628      29.430236      85.011381       0.618317       0.424781      -1.056069       0.007741      -0.002696       0.000500       0.008212      -0.026559      -0.012119      -0.003929       0.066483       0.045826      -0.051100       0.011791       0.039309             12.862784       8.254727       5.949110       1.818905      20.146355       0.166242      10.187269           0.000575
          187              C      32.040849      36.553065      19.644151       0.589604      21.795719 0.25169464E+03  0.52016265E+04                                 7.265945                            5.630144       0.042677       2.077102                    0.999443      22.004541      60.826318       0.627545       0.472277      -1.023299      -0.050420       0.015765       0.022762       0.057522       0.036964       0.017088      -0.065049      -0.178158      -0.059217      -0.100370      -0.030817       0.131188              9.279276      13.419476      -2.305342      -3.279650       5.660968       2.137415       8.757386           0.000076
          188              C      33.379154      35.992374      18.999131       0.004624      37.268913 0.39757056E+03  0.90579516E+04                                 9.657118                            6.564466       0.080789       2.033982                    0.999391      26.479274      72.755540       0.661416       0.406458      -1.080394       0.032113      -0.023827      -0.008261       0.040832       0.007782       0.002414      -0.016661       0.021597      -0.003120      -0.024591       0.009490       0.015100             13.707038      19.640484      -2.403820      -3.977047       7.804319       4.645918      13.676313           0.000729
          189              C      33.317269      35.448451      17.830757      -0.144629      35.561161 0.41634979E+03  0.97092791E+04                                 9.532329                            6.867415       0.052241       1.990540                    0.999628      29.430208      85.010913       0.618327       0.424776      -1.056074      -0.001965       0.006030      -0.005216       0.008212       0.017401       0.018967      -0.033824      -0.018074      -0.055767      -0.051095       0.011787       0.039308             12.862685      13.350084      -2.662394      -4.270334       8.504068       6.083890      16.733904           0.000574
          190              C      37.104351      30.705038      27.914510       0.589604      21.795711 0.25169453E+03  0.52016260E+04                                 7.265974                            5.630165       0.042692       2.077108                    0.999443      22.004464      60.826208       0.627539       0.472280      -1.023296       0.050420       0.026715       0.007276       0.057522      -0.028435      -0.029156      -0.013293      -0.031772       0.379946      -0.100374      -0.030816       0.131189              9.279316      13.419546       3.860545       1.080287       9.756812       0.689324       4.661590           0.000072
          191              C      35.766046      29.910011      27.600892       0.004623      37.268870 0.39757093E+03  0.90579515E+04                                 9.657069                            6.564442       0.080787       2.033981                    0.999391      26.479195      72.755004       0.661422       0.406455      -1.080397      -0.032114      -0.015730      -0.019711       0.040832      -0.004873      -0.006534      -0.015862       0.023857       0.003666      -0.024592       0.009491       0.015101             13.706956      19.640397       4.550828       0.940652      15.943874       1.768086       5.536598           0.000730
          192              C      35.827931      28.627149      27.477534      -0.144629      35.560896 0.41634625E+03  0.97091690E+04                                 9.532283                            6.867394       0.052244       1.990540                    0.999628      29.430020      85.010049       0.618327       0.424777      -1.056074       0.001966      -0.002908       0.007424       0.008212      -0.023689      -0.010089      -0.014705       0.036005       0.106479      -0.051104       0.011790       0.039314             12.862609      13.350003       4.913545       1.086674      19.643314       2.145511       5.594509           0.000572
          193              C      26.533433      12.395670      27.914510       0.589604      21.795611 0.25169350E+03  0.52015942E+04                                 7.265903                            5.630119       0.042685       2.077105                    0.999443      22.004490      60.826019       0.627548       0.472274      -1.023301       0.002073      -0.057022       0.007276       0.057522      -0.000460      -0.003067       0.031895       0.065131       0.379942      -0.100370      -0.030817       0.131188              9.279208       7.329103       0.344246      -0.056825      15.846984      -1.280199       4.661537           0.000075
          194              C      26.552794      13.952190      27.600892       0.004623      37.269001 0.39757138E+03  0.90579781E+04                                 9.657145                            6.564483       0.080793       2.033983                    0.999391      26.479282      72.755676       0.661413       0.406459      -1.080393      -0.002434       0.035676      -0.019711       0.040832      -0.012768       0.010469       0.013588      -0.003493       0.003660      -0.024591       0.009489       0.015102             13.707062      12.927046       0.674735      -1.060897      22.657517      -1.698676       5.536624           0.000727
          195              C      27.694727      14.540027      27.477534      -0.144629      35.561275 0.41635007E+03  0.97092990E+04                                 9.532410                            6.867465       0.052238       1.990538                    0.999628      29.430243      85.011416       0.618317       0.424781      -1.056069       0.003501      -0.000248       0.007424       0.008212      -0.027436       0.007689       0.016086       0.023018       0.106467      -0.051099       0.011791       0.039308             12.862789      13.814918       5.181899      -1.314747      19.178879      -2.013875       5.594569           0.000573
          196              C      18.937142      13.856779      19.644151       0.589604      21.795908 0.25169577E+03  0.52016598E+04                                 7.266014                            5.630170       0.042660       2.077096                    0.999443      22.004608      60.826718       0.627540       0.472279      -1.023297      -0.038865       0.035781       0.022761       0.057522       0.095625       0.064876       0.017725       0.025048      -0.059217      -0.100369      -0.030815       0.131184              9.279433       9.597266      -4.512338      -3.490978       9.483532       1.771636       8.757501           0.000076
          197              C      20.091866      12.978117      18.999131       0.004623      37.271263 0.39759481E+03  0.90586480E+04                                 9.657545                            6.564685       0.080769       2.033975                    0.999391      26.479519      72.756941       0.661401       0.406460      -1.080392       0.036690      -0.015899      -0.008261       0.040831      -0.005463       0.015634       0.006237      -0.024280      -0.003119      -0.024590       0.009491       0.015099             13.707794      12.845861      -6.327580      -6.012394      14.600510       1.121409      13.677013           0.000726
          198              C      20.531976      13.303673      17.830757      -0.144630      35.561698 0.41635354E+03  0.97094106E+04                                 9.532493                            6.867490       0.052226       1.990534                    0.999628      29.430469      85.012500       0.618316       0.424781      -1.056068      -0.006207      -0.001315      -0.005218       0.008215       0.016520       0.038772       0.000479      -0.021110      -0.055762      -0.051093       0.011797       0.039296             12.862989      12.021535      -3.429682      -7.404167       9.833118       0.656268      16.734314           0.000575
          199              C      50.208058      23.139609       6.516246       0.589604      21.795807 0.25169560E+03  0.52016529E+04                                 7.265994                            5.630177       0.042690       2.077106                    0.999443      22.004491      60.826280       0.627539       0.472280      -1.023297       0.038863       0.033388       0.026148       0.057522      -0.093044      -0.068533       0.019154       0.029096      -0.047085      -0.100373      -0.030815       0.131188              9.279350       9.597163       4.795342       3.090557       9.951610       1.606054       8.289277           0.000075
          200              C      49.053334      22.238592       5.902843       0.004624      37.268860 0.39757074E+03  0.90579464E+04                                 9.657068                            6.564440       0.080786       2.033980                    0.999391      26.479196      72.755017       0.661422       0.406455      -1.080397      -0.036692      -0.013087      -0.012235       0.040832      -0.012924       0.010359       0.009158      -0.016023       0.021650      -0.024592       0.009491       0.015101             13.706954      12.845057       7.777149       3.961255      14.483553       1.162292      13.792253           0.000727
          201              C      48.613224      21.245557       6.599238      -0.144629      35.560975 0.41634718E+03  0.97091976E+04                                 9.532302                            6.867404       0.052238       1.990538                    0.999628      29.430057      85.010231       0.618326       0.424777      -1.056074       0.006205      -0.005356       0.000501       0.008212      -0.042074      -0.002660       0.012457       0.012754       0.045827      -0.051105       0.011790       0.039314             12.862636      12.021230       8.123686       0.765446      16.379550      -1.658334      10.187128           0.000575
          202              C      42.611767      30.449942       2.381913       0.589604      21.795714 0.25169453E+03  0.52016234E+04                                 7.265943                            5.630143       0.042678       2.077102                    0.999443      22.004537      60.826298       0.627545       0.472276      -1.023299      -0.002073      -0.012147      -0.056186       0.057522       0.003041      -0.000590      -0.045129      -0.152726      -0.273631      -0.100370      -0.030817       0.131188              9.279274       7.329144      -0.061176      -0.343529       5.099739       2.519560      15.408939           0.000077
          203              C      42.592406      30.673101       3.953953       0.004624      37.268924 0.39757053E+03  0.90579509E+04                                 9.657119                            6.564466       0.080789       2.033982                    0.999391      26.479273      72.755535       0.661416       0.406458      -1.080394       0.002434      -0.006692       0.040206       0.040832      -0.005617       0.015526       0.010542      -0.012108      -0.022183      -0.024591       0.009491       0.015100             13.707044      12.926960       0.775283      -0.989841       6.371254       4.059387      21.822918           0.000728
          204              C      41.450473      30.752743       4.549291      -0.144628      35.561168 0.41634989E+03  0.97092821E+04                                 9.532331                            6.867417       0.052240       1.990539                    0.999628      29.430206      85.010917       0.618326       0.424776      -1.056074      -0.003501       0.006917      -0.002709       0.008212       0.001891       0.028426      -0.007836      -0.044641      -0.096509      -0.051095       0.011787       0.039308             12.862691      13.814829      -0.487749      -5.323785       5.838095       2.702760      18.935147           0.000574
          205              C      37.104351      36.553065      19.644151       0.589606      21.795726 0.25169477E+03  0.52016315E+04                                 7.265975                            5.630167       0.042694       2.077108                    0.999443      22.004459      60.826164       0.627540       0.472280      -1.023297       0.050419       0.015765       0.022762       0.057521      -0.036967      -0.017091      -0.065049      -0.178161      -0.059217      -0.100375      -0.030814       0.131189              9.279315      13.419543       2.305350       3.279657       5.660991       2.137414       8.757410           0.000076
          206              C      35.766046      35.992374      18.999131       0.004624      37.268767 0.39756995E+03  0.90579230E+04                                 9.657049                            6.564432       0.080791       2.033983                    0.999391      26.479166      72.754884       0.661423       0.406455      -1.080398      -0.032113      -0.023827      -0.008261       0.040832      -0.007785      -0.002416      -0.016662       0.021596      -0.003119      -0.024592       0.009491       0.015101             13.706917      19.640323       2.403783       3.976984       7.804257       4.645859      13.676172           0.000728
          207              C      35.827931      35.448451      17.830757      -0.144629      35.560904 0.41634632E+03  0.97091717E+04                                 9.532287                            6.867397       0.052236       1.990538                    0.999628      29.430027      85.010097       0.618326       0.424777      -1.056074       0.001966       0.006030      -0.005216       0.008212      -0.017407      -0.018971      -0.033827      -0.018078      -0.055771      -0.051104       0.011791       0.039313             12.862610      13.350004       2.662371       4.270299       8.504027       6.083845      16.733799           0.000574
          208              C      32.040849      30.705038      27.914510       0.589603      21.795735 0.25169480E+03  0.52016295E+04                                 7.265946                            5.630144       0.042682       2.077104                    0.999443      22.004528      60.826242       0.627545       0.472276      -1.023299      -0.050420       0.026716       0.007276       0.057522       0.028431       0.029154      -0.013294      -0.031772       0.379939      -0.100369      -0.030818       0.131187              9.279280      13.419484      -3.860535      -1.080281       9.756792       0.689325       4.661564           0.000074
          209              C      33.379154      29.910011      27.600892       0.004623      37.268932 0.39757077E+03  0.90579574E+04                                 9.657120                            6.564467       0.080789       2.033982                    0.999391      26.479278      72.755543       0.661416       0.406458      -1.080394       0.032113      -0.015731      -0.019711       0.040832       0.004870       0.006532      -0.015862       0.023858       0.003662      -0.024591       0.009491       0.015100             13.707043      19.640500      -4.550865      -0.940658      15.944007       1.768102       5.536621           0.000729
          210              C      33.317269      28.627149      27.477534      -0.144629      35.561168 0.41634998E+03  0.97092849E+04                                 9.532331                            6.867417       0.052242       1.990540                    0.999628      29.430217      85.010955       0.618327       0.424776      -1.056074      -0.001965      -0.002908       0.007424       0.008212       0.023683       0.010084      -0.014704       0.036002       0.106469      -0.051096       0.011787       0.039309             12.862687      13.350089      -4.913568      -1.086682      19.643442       2.145525       5.594530           0.000573
          211              C      39.637140       7.753656       2.381913       0.589604      21.795652 0.25169397E+03  0.52016064E+04                                 7.265912                            5.630125       0.042682       2.077103                    0.999443      22.004514      60.826107       0.627548       0.472274      -1.023300      -0.009483       0.007869      -0.056186       0.057522      -0.067655      -0.038789       0.023074       0.071089      -0.273629      -0.100370      -0.030817       0.131187              9.279223       5.710042       0.995945       2.353737       6.718785      -0.962291      15.408840           0.000075
          212              C      39.840081       7.658844       3.953953       0.004623      37.269053 0.39757212E+03  0.90579996E+04                                 9.657155                            6.564490       0.080792       2.033983                    0.999391      26.479299      72.755752       0.661413       0.406460      -1.080392      -0.007012       0.001238       0.040206       0.040832      -0.002436       0.001366      -0.018718       0.015778      -0.022183      -0.024591       0.009489       0.015102             13.707079       7.338773       2.451080       4.010426      11.959546      -1.172522      21.822918           0.000726
          213              C      40.480020       8.607966       4.549291      -0.144630      35.561313 0.41635084E+03  0.97093218E+04                                 9.532418                            6.867473       0.052236       1.990537                    0.999628      29.430260      85.011493       0.618317       0.424782      -1.056069       0.007741      -0.000427      -0.002708       0.008212      -0.020278      -0.021001      -0.020703       0.019036      -0.096510      -0.051099       0.011791       0.039308             12.862801       8.254738       3.697921       5.002585      11.398332       3.259148      18.935334           0.000575
          214              C      29.508060       4.830241       6.516246       0.589604      21.795885 0.25169555E+03  0.52016535E+04                                 7.266007                            5.630166       0.042664       2.077097                    0.999443      22.004590      60.826634       0.627541       0.472278      -1.023297       0.009481      -0.050351       0.026147       0.057522       0.059118       0.050854       0.049772       0.146605      -0.047081      -0.100370      -0.030814       0.131184              9.279420       5.710125      -2.551194      -0.154378      13.838828      -3.479593       8.289308           0.000076
          215              C      29.305119       6.280771       5.902843       0.004624      37.271175 0.39759387E+03  0.90586210E+04                                 9.657528                            6.564676       0.080770       2.033976                    0.999391      26.479494      72.756839       0.661402       0.406460      -1.080392       0.007010       0.038319      -0.012236       0.040831      -0.000479       0.002749      -0.013552       0.030388       0.021652      -0.024590       0.009491       0.015099             13.707764       7.339092      -4.598393      -0.974087      19.991175      -4.012021      13.793026           0.000728
          216              C      28.665180       7.158434       6.599238      -0.144630      35.561690 0.41635362E+03  0.97094130E+04                                 9.532491                            6.867491       0.052230       1.990536                    0.999628      29.430468      85.012496       0.618316       0.424781      -1.056068      -0.007744      -0.002697       0.000500       0.008215       0.026554       0.012110      -0.003930       0.066476       0.045830      -0.051094       0.011797       0.039297             12.862983       8.254844      -5.949238      -1.818963      20.146673       0.166279      10.187431           0.000574
          217              C      21.468893      21.677901       2.381913       0.589603      21.795835 0.25169481E+03  0.52016348E+04                                 7.265995                            5.630157       0.042668       2.077099                    0.999443      22.004579      60.826602       0.627542       0.472278      -1.023297       0.011555       0.004277      -0.056187       0.057523       0.064609       0.039375       0.022053       0.081633      -0.273631      -0.100369      -0.030815       0.131184              9.279404       5.604152      -0.934766      -2.010290       6.824815      -1.557323      15.409246           0.000073
          218              C      21.285313      21.549555       3.953953       0.004622      37.271241 0.39759450E+03  0.90586385E+04                                 9.657540                            6.564681       0.080772       2.033976                    0.999391      26.479509      72.756890       0.661402       0.406460      -1.080392       0.004577       0.005453       0.040206       0.040832       0.008048      -0.016894       0.008175      -0.003676      -0.022181      -0.024590       0.009491       0.015099             13.707789       8.681996      -3.226496      -3.020841      10.617107      -2.887102      21.824265           0.000729
          219              C      21.787307      20.520791       4.549291      -0.144631      35.561667 0.41635322E+03  0.97094010E+04                                 9.532487                            6.867487       0.052229       1.990535                    0.999628      29.430456      85.012439       0.618316       0.424781      -1.056068      -0.004242      -0.006493      -0.002709       0.008215       0.018375      -0.007431       0.028537       0.025589      -0.096501      -0.051093       0.011797       0.039297             12.862981       7.410026      -3.210256       0.321227      12.243333      -5.962058      18.935583           0.000572
          220              C      24.001682      31.911650       6.516246       0.589604      21.795628 0.25169377E+03  0.52016013E+04                                 7.265907                            5.630123       0.042683       2.077104                    0.999443      22.004497      60.826049       0.627548       0.472275      -1.023300      -0.048346       0.016962       0.026148       0.057522       0.033921       0.017677      -0.068929      -0.175705      -0.047083      -0.100371      -0.030817       0.131188              9.279212      14.015639      -2.244144      -2.936102       5.532817       1.873455       8.289181           0.000076
          221              C      25.359348      31.362137       5.902843       0.004624      37.268949 0.39757086E+03  0.90579634E+04                                 9.657137                            6.564479       0.080793       2.033984                    0.999391      26.479262      72.755609       0.661413       0.406459      -1.080393       0.029680      -0.025232      -0.012235       0.040832       0.013397      -0.013112       0.004393      -0.014371       0.021653      -0.024591       0.009489       0.015102             13.707047      20.809207      -3.179089      -2.987190       6.519506       2.849445      13.792428           0.000728
          222              C      26.439396      31.477509       6.599238      -0.144629      35.561266 0.41635023E+03  0.97093030E+04                                 9.532407                            6.867466       0.052241       1.990539                    0.999628      29.430233      85.011363       0.618317       0.424781      -1.056069       0.001536       0.008052       0.000500       0.008212       0.015508      -0.009462      -0.008531      -0.079243       0.045826      -0.051100       0.011791       0.039309             12.862783      22.325532      -2.174671       1.053423       6.075552       1.492095      10.187263           0.000574
          223              C      47.676307       9.471656      19.644151       0.589605      21.795695 0.25169442E+03  0.52016207E+04                                 7.265940                            5.630142       0.042678       2.077102                    0.999443      22.004531      60.826282       0.627545       0.472277      -1.023299      -0.011557      -0.051547       0.022762       0.057522      -0.058663      -0.047791       0.047323       0.153103      -0.059218      -0.100370      -0.030817       0.131188              9.279266       5.604108       2.206861       0.211233      13.476316      -3.908956       8.757375           0.000077
          224              C      47.859887      10.911008      18.999131       0.004624      37.268901 0.39757056E+03  0.90579514E+04                                 9.657116                            6.564466       0.080790       2.033983                    0.999391      26.479267      72.755516       0.661416       0.406458      -1.080394      -0.004578       0.039725      -0.008260       0.040832       0.013243      -0.013222       0.010421       0.002680      -0.003120      -0.024591       0.009490       0.015100             13.707034       8.681594       3.923305       2.034960      18.763207      -5.767174      13.676302           0.000728
          225              C      47.357893      11.129376      17.830757      -0.144629      35.561135 0.41634960E+03  0.97092731E+04                                 9.532324                            6.867413       0.052242       1.990540                    0.999628      29.430198      85.010867       0.618327       0.424776      -1.056074       0.004240      -0.004717      -0.005216       0.008212       0.000874      -0.019809       0.033338       0.039177      -0.055767      -0.051096       0.011787       0.039309             12.862674       7.409869       0.767194       3.133633      14.444270      -6.740150      16.733884           0.000574
          226              C      45.143518      16.780792      27.914510       0.589605      21.795791 0.25169554E+03  0.52016505E+04                                 7.265988                            5.630175       0.042694       2.077108                    0.999443      22.004473      60.826192       0.627539       0.472280      -1.023297       0.048346       0.030306       0.007276       0.057521      -0.027976      -0.026090      -0.018603      -0.033364       0.379942      -0.100374      -0.030814       0.131188              9.279337      14.015861       3.516296       1.137119       9.160555       0.590895       4.661596           0.000075
          227              C      43.785852      16.019299      27.600892       0.004624      37.268794 0.39757031E+03  0.90579334E+04                                 9.657054                            6.564435       0.080789       2.033981                    0.999391      26.479183      72.754946       0.661422       0.406455      -1.080398      -0.029680      -0.019946      -0.019711       0.040832       0.007894      -0.017004       0.002273      -0.020368       0.003663      -0.024592       0.009491       0.015101             13.706924      20.809076       3.876028       2.001527      14.775107      -0.069418       5.536590           0.000728
          228              C      42.705804      16.714324      27.477534      -0.144629      35.560949 0.41634710E+03  0.97091959E+04                                 9.532298                            6.867405       0.052235       1.990537                    0.999628      29.430062      85.010264       0.618326       0.424777      -1.056074      -0.001535       0.003156       0.007424       0.008212       0.003746      -0.017780      -0.001384      -0.059033       0.106480      -0.051104       0.011790       0.039314             12.862624      22.325251      -0.268317       2.401404      10.668105      -0.131669       5.594516           0.000574
          229              C      45.143518      23.140208       0.313900       0.589604      21.795655 0.25169404E+03  0.52016076E+04                                 7.265912                            5.630125       0.042685       2.077105                    0.999443      22.004499      60.826041       0.627548       0.472274      -1.023301       0.048346      -0.030306      -0.007277       0.057522       0.027972       0.026088      -0.018604      -0.033362       0.379940      -0.100370      -0.030817       0.131187              9.279223      14.015666      -3.516240      -1.137100       9.160463       0.590889       4.661541           0.000074
          230              C      43.785852      23.901701       0.627518       0.004623      37.269022 0.39757176E+03  0.90579895E+04                                 9.657149                            6.564486       0.080791       2.033983                    0.999391      26.479298      72.755743       0.661413       0.406459      -1.080393      -0.029680       0.019946       0.019711       0.040832      -0.007897       0.017002       0.002272      -0.020367       0.003661      -0.024591       0.009489       0.015102             13.707066      20.809236      -3.876051      -2.001545      14.775336      -0.069426       5.536626           0.000728
          231              C      42.705804      23.206676       0.750876      -0.144630      35.561313 0.41635090E+03  0.97093238E+04                                 9.532418                            6.867473       0.052237       1.990538                    0.999628      29.430273      85.011541       0.618317       0.424782      -1.056069      -0.001536      -0.003155      -0.007424       0.008212      -0.003750       0.017775      -0.001384      -0.059030       0.106467      -0.051099       0.011791       0.039308             12.862796      22.325550       0.268286      -2.401440      10.668266      -0.131667       5.594573           0.000574
          232              C      47.676307      30.449344       8.584259       0.589604      21.795880 0.25169552E+03  0.52016527E+04                                 7.266006                            5.630166       0.042664       2.077097                    0.999443      22.004591      60.826638       0.627541       0.472278      -1.023297      -0.011555       0.051548      -0.022761       0.057522       0.058659       0.047788       0.047322       0.153104      -0.059216      -0.100370      -0.030814       0.131184              9.279418       5.604159      -2.206913      -0.211210      13.476603      -3.909085       8.757493           0.000076
          233              C      47.859887      29.009992       9.229279       0.004624      37.271172 0.39759398E+03  0.90586240E+04                                 9.657529                            6.564677       0.080771       2.033976                    0.999391      26.479489      72.756823       0.661402       0.406460      -1.080392      -0.004577      -0.039724       0.008261       0.040831      -0.013245       0.013219       0.010421       0.002678      -0.003119      -0.024590       0.009491       0.015099             13.707764       8.681989      -3.923565      -2.035028      18.764317      -5.767570      13.676988           0.000728
          234              C      47.357893      28.791624      10.397653      -0.144630      35.561661 0.41635324E+03  0.97094023E+04                                 9.532488                            6.867489       0.052224       1.990534                    0.999628      29.430458      85.012468       0.618316       0.424781      -1.056068       0.004242       0.004718       0.005218       0.008215      -0.000880       0.019801       0.033338       0.039169      -0.055762      -0.051093       0.011796       0.039297             12.862976       7.410028      -0.767235      -3.133736      14.444606      -6.740312      16.734294           0.000574
          235              C      24.001682       8.009350      21.712164       0.589605      21.795729 0.25169484E+03  0.52016330E+04                                 7.265975                            5.630168       0.042694       2.077108                    0.999443      22.004459      60.826163       0.627540       0.472280      -1.023297      -0.048346      -0.016962      -0.026148       0.057521      -0.033924      -0.017679      -0.068929      -0.175708      -0.047083      -0.100375      -0.030814       0.131189              9.279315      14.015817       2.244176       2.936142       5.532874       1.873468       8.289255           0.000077
          236              C      25.359348       8.558863      22.325567       0.004624      37.268763 0.39756984E+03  0.90579198E+04                                 9.657049                            6.564432       0.080789       2.033982                    0.999391      26.479162      72.754871       0.661422       0.406455      -1.080397       0.029680       0.025232       0.012235       0.040832      -0.013400       0.013110       0.004392      -0.014372       0.021651      -0.024592       0.009491       0.015101             13.706919      20.809070       3.179070       2.987182       6.519459       2.849395      13.792228           0.000725
          237              C      26.439396       8.443491      21.629172      -0.144628      35.560906 0.41634647E+03  0.97091756E+04                                 9.532286                            6.867397       0.052242       1.990539                    0.999628      29.430026      85.010086       0.618327       0.424777      -1.056074       0.001535      -0.008051      -0.000501       0.008212      -0.015514       0.009459      -0.008532      -0.079251       0.045827      -0.051104       0.011790       0.039314             12.862610      22.325236       2.174627      -1.053438       6.075482       1.492061      10.187113           0.000575
          238              C      21.468893      18.243099      25.846497       0.589604      21.795733 0.25169475E+03  0.52016290E+04                                 7.265947                            5.630144       0.042679       2.077102                    0.999443      22.004543      60.826311       0.627545       0.472276      -1.023299       0.011556      -0.004278       0.056186       0.057522      -0.064611      -0.039378       0.022054       0.081631      -0.273629      -0.100370      -0.030817       0.131187              9.279280       5.604113       0.934773       2.010241       6.824774      -1.557284      15.408954           0.000074
          239              C      21.285313      18.371445      24.274457       0.004623      37.268959 0.39757101E+03  0.90579648E+04                                 9.657126                            6.564470       0.080788       2.033982                    0.999391      26.479287      72.755590       0.661415       0.406458      -1.080394       0.004578      -0.005453      -0.040206       0.040832      -0.008052       0.016893       0.008175      -0.003675      -0.022183      -0.024591       0.009490       0.015100             13.707055       8.681601       3.226347       3.020614      10.616626      -2.886926      21.822937           0.000729
          240              C      21.787307      19.400209      23.679119      -0.144629      35.561184 0.41635012E+03  0.97092895E+04                                 9.532335                            6.867419       0.052239       1.990539                    0.999628      29.430223      85.010990       0.618326       0.424776      -1.056074      -0.004240       0.006491       0.002708       0.008212      -0.018385       0.007427       0.028536       0.025596      -0.096510      -0.051096       0.011787       0.039309             12.862695       7.409878       3.210153      -0.321230      12.243051      -5.961911      18.935155           0.000574
          241              C      18.937142      26.064221       8.584259       0.589604      21.795800 0.25169563E+03  0.52016537E+04                                 7.265993                            5.630178       0.042690       2.077106                    0.999443      22.004491      60.826280       0.627539       0.472280      -1.023297      -0.038863      -0.035782      -0.022762       0.057522      -0.095629      -0.064878       0.017724       0.025052      -0.059218      -0.100373      -0.030815       0.131188              9.279346       9.597155       4.512248       3.490902       9.483445       1.771572       8.757438           0.000074
          242              C      20.091866      26.942883       9.229279       0.004623      37.268878 0.39757117E+03  0.90579583E+04                                 9.657070                            6.564443       0.080789       2.033981                    0.999391      26.479206      72.755043       0.661422       0.406455      -1.080397       0.036692       0.015897       0.008261       0.040832       0.005459      -0.015637       0.006239      -0.024281      -0.003121      -0.024592       0.009491       0.015102             13.706955      12.845051       6.327083       6.011947      14.599608       1.121252      13.676204           0.000728
          243              C      20.531976      26.617327      10.397653      -0.144629      35.560968 0.41634699E+03  0.97091924E+04                                 9.532301                            6.867403       0.052233       1.990536                    0.999628      29.430058      85.010243       0.618326       0.424777      -1.056074      -0.006205       0.001312       0.005216       0.008212      -0.016532      -0.038780       0.000483      -0.021112      -0.055769      -0.051104       0.011791       0.039313             12.862635      12.021229       3.429565       7.403935       9.832845       0.656273      16.733829           0.000575
          244              C      26.533433      27.525330       0.313900       0.589604      21.795682 0.25169416E+03  0.52016135E+04                                 7.265934                            5.630137       0.042682       2.077104                    0.999443      22.004516      60.826210       0.627545       0.472276      -1.023299       0.002073       0.057022      -0.007276       0.057522       0.000457       0.003064       0.031895       0.065131       0.379942      -0.100370      -0.030818       0.131188              9.279261       7.329135      -0.344275       0.056832      15.847089      -1.280210       4.661558           0.000075
          245              C      26.552794      25.968810       0.627518       0.004623      37.268894 0.39757023E+03  0.90579415E+04                                 9.657112                            6.564462       0.080791       2.033983                    0.999391      26.479263      72.755478       0.661416       0.406458      -1.080394      -0.002434      -0.035676       0.019711       0.040832       0.012766      -0.010471       0.013588      -0.003493       0.003661      -0.024591       0.009491       0.015100             13.707032      12.926957      -0.674807       1.060891      22.657522      -1.698684       5.536617           0.000729
          246              C      27.694727      25.380973       0.750876      -0.144629      35.561145 0.41634946E+03  0.97092696E+04                                 9.532326                            6.867412       0.052243       1.990540                    0.999628      29.430202      85.010897       0.618327       0.424776      -1.056074       0.003501       0.000248      -0.007424       0.008212       0.027431      -0.007692       0.016085       0.023018       0.106469      -0.051096       0.011787       0.039309             12.862683      13.814824      -5.181887       1.314738      19.178696      -2.013857       5.594528           0.000573
          247              C      42.611767       9.471058      25.846497       0.589604      21.795649 0.25169395E+03  0.52016063E+04                                 7.265913                            5.630126       0.042680       2.077103                    0.999443      22.004513      60.826114       0.627548       0.472275      -1.023300      -0.002073       0.012147       0.056186       0.057522      -0.003045       0.000588      -0.045129      -0.152726      -0.273632      -0.100371      -0.030817       0.131188              9.279223       7.329114       0.061173       0.343497       5.099715       2.519542      15.408839           0.000079
          248              C      42.592406       9.247899      24.274457       0.004624      37.269008 0.39757140E+03  0.90579792E+04                                 9.657148                            6.564484       0.080792       2.033983                    0.999391      26.479281      72.755690       0.661413       0.406460      -1.080392       0.002434       0.006692      -0.040206       0.040832       0.005614      -0.015527       0.010542      -0.012108      -0.022183      -0.024591       0.009489       0.015102             13.707066      12.927047      -0.775314       0.989769       6.371261       4.059386      21.822891           0.000725
          249              C      41.450473       9.168257      23.679119      -0.144629      35.561295 0.41635046E+03  0.97093106E+04                                 9.532415                            6.867470       0.052235       1.990538                    0.999628      29.430244      85.011433       0.618317       0.424782      -1.056069      -0.003501      -0.006917       0.002708       0.008212      -0.001896      -0.028430      -0.007836      -0.044641      -0.096509      -0.051099       0.011791       0.039308             12.862796      13.814926       0.487743       5.323797       5.838140       2.702789      18.935323           0.000577
          250              C      50.208058      16.781391      21.712164       0.589604      21.795905 0.25169562E+03  0.52016557E+04                                 7.266013                            5.630167       0.042661       2.077096                    0.999443      22.004600      60.826681       0.627541       0.472279      -1.023297       0.038864      -0.033386      -0.026148       0.057522       0.093041       0.068531       0.019155       0.029093      -0.047081      -0.100369      -0.030815       0.131184              9.279433       9.597269      -4.795441      -3.090614       9.951712       1.606110       8.289317           0.000076
          251              C      49.053334      17.682408      22.325567       0.004623      37.271248 0.39759446E+03  0.90586382E+04                                 9.657543                            6.564682       0.080768       2.033975                    0.999391      26.479513      72.756922       0.661401       0.406461      -1.080392      -0.036691       0.013088       0.012236       0.040832       0.012919      -0.010362       0.009157      -0.016023       0.021652      -0.024590       0.009491       0.015099             13.707793      12.845865      -7.777735      -3.961573      14.484470       1.162442      13.793043           0.000726
          252              C      48.613224      18.675443      21.629172      -0.144631      35.561705 0.41635373E+03  0.97094156E+04                                 9.532493                            6.867491       0.052232       1.990536                    0.999628      29.430469      85.012488       0.618316       0.424781      -1.056068       0.006207       0.005358      -0.000499       0.008215       0.042062       0.002652       0.012453       0.012754       0.045831      -0.051094       0.011797       0.039297             12.862989      12.021533      -8.123943      -0.765479      16.380007      -1.658404      10.187427           0.000575
          253              C      39.637140      32.167344      25.846497       0.589604      21.795842 0.25169490E+03  0.52016374E+04                                 7.265997                            5.630158       0.042666       2.077098                    0.999443      22.004587      60.826637       0.627541       0.472278      -1.023297      -0.009481      -0.007869       0.056187       0.057523       0.067652       0.038786       0.023073       0.071089      -0.273631      -0.100369      -0.030815       0.131184              9.279407       5.710120      -0.995947      -2.353829       6.718850      -0.962297      15.409251           0.000074
          254              C      39.840081      32.262156      24.274457       0.004622      37.271272 0.39759494E+03  0.90586512E+04                                 9.657545                            6.564685       0.080771       2.033976                    0.999391      26.479521      72.756933       0.661402       0.406460      -1.080392      -0.007010      -0.001237      -0.040206       0.040832       0.002432      -0.001367      -0.018718       0.015777      -0.022180      -0.024590       0.009491       0.015099             13.707797       7.339106      -2.451175      -4.010728      11.960005      -1.172573      21.824280           0.000728
          255              C      40.480020      31.313034      23.679119      -0.144631      35.561702 0.41635380E+03  0.97094176E+04                                 9.532492                            6.867491       0.052228       1.990535                    0.999628      29.430473      85.012498       0.618316       0.424781      -1.056068       0.007744       0.000427       0.002709       0.008215       0.020267       0.020998      -0.020704       0.019032      -0.096500      -0.051093       0.011797       0.039296             12.862989       8.254849      -3.698014      -5.002685      11.398521       3.259226      18.935599           0.000574
          256              C      29.508060      35.090759      21.712164       0.589605      21.795628 0.25169379E+03  0.52016022E+04                                 7.265909                            5.630124       0.042680       2.077103                    0.999443      22.004503      60.826086       0.627548       0.472275      -1.023300       0.009483       0.050350      -0.026148       0.057522      -0.059122      -0.050856       0.049773       0.146605      -0.047083      -0.100370      -0.030818       0.131188              9.279216       5.710038       2.551098       0.154408      13.838424      -3.479469       8.289186           0.000077
          257              C      29.305119      33.640229      22.325567       0.004624      37.268969 0.39757107E+03  0.90579700E+04                                 9.657142                            6.564482       0.080791       2.033983                    0.999391      26.479270      72.755653       0.661413       0.406460      -1.080392       0.007012      -0.038319       0.012235       0.040832       0.000476      -0.002752      -0.013552       0.030391       0.021652      -0.024591       0.009489       0.015102             13.707055       7.338761       4.598079       0.974096      19.989963      -4.011709      13.792440           0.000728
          258              C      28.665180      32.762566      21.629172      -0.144629      35.561271 0.41635023E+03  0.97093028E+04                                 9.532408                            6.867466       0.052242       1.990540                    0.999628      29.430231      85.011352       0.618317       0.424781      -1.056069      -0.007741       0.002696      -0.000500       0.008212      -0.026559      -0.012119      -0.003929       0.066483       0.045826      -0.051100       0.011791       0.039309             12.862783       8.254727       5.949112       1.818904      20.146358       0.166242      10.187264           0.000574
          259              C      37.104351       3.367935       8.584259       0.589604      21.795701 0.25169443E+03  0.52016205E+04                                 7.265939                            5.630141       0.042681       2.077103                    0.999443      22.004528      60.826258       0.627545       0.472276      -1.023299       0.050419      -0.015765      -0.022762       0.057522       0.036964       0.017088      -0.065049      -0.178159      -0.059216      -0.100371      -0.030817       0.131188              9.279267      13.419459      -2.305338      -3.279643       5.660963       2.137412       8.757378           0.000076
          260              C      35.766046       3.928626       9.229279       0.004624      37.268872 0.39757012E+03  0.90579386E+04                                 9.657109                            6.564462       0.080791       2.033983                    0.999391      26.479258      72.755471       0.661416       0.406458      -1.080394      -0.032113       0.023827       0.008261       0.040832       0.007782       0.002414      -0.016661       0.021597      -0.003120      -0.024591       0.009490       0.015100             13.707024      19.640461      -2.403814      -3.977038       7.804311       4.645913      13.676299           0.000728
          261              C      35.827931       4.472549      10.397653      -0.144629      35.561144 0.41634959E+03  0.97092733E+04                                 9.532326                            6.867414       0.052240       1.990539                    0.999628      29.430200      85.010886       0.618327       0.424776      -1.056074       0.001965      -0.006030       0.005216       0.008212       0.017401       0.018967      -0.033824      -0.018075      -0.055767      -0.051096       0.011787       0.039308             12.862679      13.350080      -2.662390      -4.270326       8.504064       6.083885      16.733894           0.000574
          262              C      32.040849       9.215962       0.313900       0.589605      21.795792 0.25169554E+03  0.52016506E+04                                 7.265988                            5.630175       0.042694       2.077108                    0.999443      22.004471      60.826186       0.627539       0.472280      -1.023297      -0.050419      -0.026716      -0.007276       0.057521      -0.028435      -0.029156      -0.013293      -0.031774       0.379941      -0.100374      -0.030814       0.131188              9.279339      13.419584       3.860560       1.080290       9.756836       0.689326       4.661596           0.000072
          263              C      33.379154      10.010989       0.627518       0.004624      37.268817 0.39757054E+03  0.90579399E+04                                 9.657058                            6.564437       0.080787       2.033981                    0.999391      26.479184      72.754952       0.661422       0.406455      -1.080397       0.032113       0.015731       0.019711       0.040832      -0.004873      -0.006534      -0.015862       0.023857       0.003664      -0.024592       0.009491       0.015101             13.706933      19.640351       4.550805       0.940647      15.943856       1.768083       5.536592           0.000730
          264              C      33.317269      11.293851       0.750876      -0.144628      35.560928 0.41634670E+03  0.97091838E+04                                 9.532294                            6.867401       0.052236       1.990537                    0.999628      29.430045      85.010194       0.618326       0.424777      -1.056074      -0.001966       0.002908      -0.007424       0.008212      -0.023689      -0.010089      -0.014705       0.036004       0.106481      -0.051104       0.011790       0.039314             12.862619      13.350016       4.913535       1.086673      19.643328       2.145511       5.594514           0.000573
          265              C      43.808324      25.292748       0.481012      -0.134636      36.637250 0.44463527E+03  0.10516075E+05                                 9.649508                            7.082581      -0.060334       1.947678                    0.999418      29.714770      85.782366       0.612133       0.423068      -1.059612      -0.014650      -0.008458       0.006601       0.018159       0.030256       0.002533       0.001462       0.034936       0.077596      -0.047870       0.020430       0.027439             12.384119      13.474394      -4.112055      -0.935902      18.222579      -0.540343       5.455383          -0.001908
          266              C      41.466376      23.940624       0.990817       0.131686      51.605602 0.43305735E+03  0.10093297E+05                                12.084678                            6.977184      -0.162549       1.960082                    0.998764      26.389924      73.664483       0.623408       0.421547      -1.069142      -0.017572      -0.010145      -0.001447       0.020342       0.024176      -0.010759      -0.006212       0.027916      -0.158698      -0.054320      -0.001466       0.055786             20.436167      33.105606      10.751521      -4.001832      20.690841      -2.310461       7.512054           0.001717
          267              C      40.185116      23.200888       1.049532      -0.096221      97.313697 0.49129846E+03  0.11813304E+05                                17.405714                            7.384310       0.377448       2.071476                    0.999825      29.883697      84.624388       0.612032       0.416204      -1.072957       0.106627       0.061561      -0.024164       0.125471      -0.079795       0.008400       0.004850      -0.092139       0.038985      -0.099473       0.013832       0.085642             34.927132      64.633352      31.055941      -7.277953      28.773057      -4.201929      11.374987           0.000181
          268              C      39.181128      22.621235       1.273101      -0.019050     105.554340 0.43960137E+03  0.10348810E+05                                18.213623                            7.091553       0.096083       1.993342                    0.999535      29.280377      83.837456       0.606485       0.428998      -1.057835      -0.122272      -0.070594       0.022956       0.143041      -0.043250       0.004505       0.002601      -0.049941       0.114941      -0.069349       0.030784       0.038565             36.996525      69.092487      33.600198      -6.417389      30.294334      -3.705082      11.602755           0.000553
          269              C      38.002202      21.940582       1.287215      -0.032599     109.084666 0.44735432E+03  0.10560916E+05                                18.516260                            7.112948       0.195151       2.020355                    0.999650      29.413151      83.905900       0.611755       0.424110      -1.062531       0.123422       0.071258      -0.022174       0.144230      -0.037717       0.005837       0.003370      -0.043551       0.110090      -0.062358       0.025203       0.037155             38.519200      72.321559      35.274890      -5.527246      31.589640      -3.191158      11.646400          -0.000035
          270              C      36.989225      21.355739       1.504574      -0.087356     100.011785 0.47373693E+03  0.11290669E+05                                17.726984                            7.252781       0.365126       2.073905                    0.999802      29.432632      83.046810       0.617192       0.416393      -1.072567      -0.108819      -0.062827       0.019888       0.127218      -0.074291       0.014804       0.008547      -0.085784       0.055681      -0.097580       0.021076       0.076504             38.082486      71.502562      34.588572      -4.046547      31.563140      -2.336275      11.181755           0.000372
          271              C      35.748068      20.639157       1.577968       0.166541      49.216975 0.36485448E+03  0.81935469E+04                                11.809368                            6.440384      -0.295597       1.930121                    0.998867      25.481971      71.130690       0.639762       0.426319      -1.060089       0.018638       0.010761      -0.000279       0.021523       0.015732       0.000790       0.000456       0.018166      -0.056456      -0.018837      -0.008757       0.027593             22.231515      36.614408      11.660588      -0.507975      23.149926      -0.293279       6.930210           0.000009
          272              C      48.782630      28.164665       8.604019      -0.134637      36.638819 0.44465474E+03  0.10516672E+05                                 9.649911                            7.082836      -0.060357       1.947670                    0.999418      29.715191      85.784701       0.612108       0.423080      -1.059602      -0.010271      -0.005929       0.013750       0.018158       0.030940       0.003015       0.001740       0.035726       0.072840      -0.047866       0.020435       0.027431             12.384743      10.221067      -5.991108      -2.264316      17.139004      -1.307309       9.794159          -0.001908
          273              C      47.585727      27.473632      10.983674       0.131687      51.606467 0.43306087E+03  0.10093396E+05                                12.084797                            6.977198      -0.162553       1.960080                    0.998764      26.389923      73.664471       0.623409       0.421545      -1.069144      -0.004675      -0.002700       0.019614       0.020344      -0.013728      -0.037558      -0.021684      -0.015852       0.103930      -0.054316      -0.001470       0.055786             20.436565      14.083551      -0.230995     -11.767967      14.350260      -6.794221      32.875883           0.001716
          274              C      47.110699      27.199375      12.358962      -0.096223      97.319589 0.49131971E+03  0.11813955E+05                                17.406452                            7.384517       0.377454       2.071478                    0.999825      29.883885      84.625700       0.612017       0.416209      -1.072952       0.055271       0.031910      -0.108026       0.125470      -0.039472       0.036913       0.021312      -0.045578      -0.240394      -0.099468       0.013825       0.085644             34.929017      21.137036       5.943040     -25.037150      14.274589     -14.455189      69.375427           0.000180
          275              C      46.593493      26.900766      13.377443      -0.019050     105.558604 0.43961087E+03  0.10349109E+05                                18.214179                            7.091679       0.096075       1.993339                    0.999535      29.280587      83.838897       0.606472       0.429004      -1.057829      -0.059502      -0.034354       0.125460       0.143041      -0.003324       0.032737       0.018901      -0.003838      -0.161665      -0.069344       0.030783       0.038562             36.997965      21.327235       6.022710     -25.918868      14.372799     -14.964257      75.293861           0.000553
          276              C      46.188994      26.667228      14.656190      -0.032600     109.089658 0.44736666E+03  0.10561294E+05                                18.516859                            7.113085       0.195148       2.020354                    0.999650      29.413344      83.907166       0.611743       0.424115      -1.062526       0.059245       0.034205      -0.126973       0.144230      -0.001602       0.031375       0.018115      -0.001850      -0.140107      -0.062355       0.025201       0.037153             38.520794      21.303608       5.819436     -26.356733      14.583893     -15.217056      79.674881          -0.000037
          277              C      45.673862      26.369817      15.686527      -0.087356     100.016013 0.47374953E+03  0.11291059E+05                                17.727521                            7.252923       0.365130       2.073907                    0.999802      29.432759      83.047849       0.617180       0.416398      -1.072562      -0.052512      -0.030318       0.111838       0.127217      -0.035213       0.042437       0.024501      -0.040660      -0.215068      -0.097576       0.021071       0.076505             38.084048      20.178958       4.956632     -25.000710      14.455519     -14.434152      79.617668           0.000375
          278              C      45.200217      26.096358      17.013263       0.166541      49.217988 0.36485899E+03  0.81936701E+04                                11.809516                            6.440416      -0.295596       1.930122                    0.998867      25.481976      71.130697       0.639762       0.426318      -1.060090       0.006440       0.003718      -0.020198       0.021523      -0.002373      -0.012012      -0.006935      -0.002740       0.068988      -0.018837      -0.008758       0.027595             22.231976      12.613536      -2.196601     -10.306596      15.149946      -5.950506      38.932447           0.000008
          279              C      20.362570      17.500169      23.685894      -0.134635      36.637658 0.44464185E+03  0.10516258E+05                                 9.649599                            7.082659      -0.060351       1.947673                    0.999418      29.714801      85.782247       0.612127       0.423071      -1.059611       0.010274       0.010985      -0.010176       0.018160      -0.013169      -0.028170      -0.015702      -0.013618      -0.075212      -0.047874       0.020428       0.027447             12.384265      10.220691       4.131672       4.893463       9.788200       1.291399      17.143904          -0.001909
          280              C      21.559473      19.513385      22.241164       0.131686      51.605238 0.43305411E+03  0.10093196E+05                                12.084604                            6.977145      -0.162544       1.960083                    0.998764      26.389842      73.664007       0.623412       0.421546      -1.069144       0.004676       0.017591      -0.009084       0.020343       0.039989       0.000422      -0.030707      -0.041365       0.027401      -0.054320      -0.001467       0.055787             20.436063      14.083215      11.171597      -3.704750      26.546340     -11.106115      20.678634           0.001716
          281              C      22.034501      20.718600      21.524163      -0.096223      97.315269 0.49130439E+03  0.11813493E+05                                17.405928                            7.384380       0.377447       2.071475                    0.999825      29.883842      84.625207       0.612026       0.416206      -1.072954      -0.055271      -0.091210       0.066096       0.125471      -0.021651       0.049512       0.061512       0.068130       0.100708      -0.099470       0.013834       0.085636             34.927638      21.136236      21.623287     -13.948273      54.165222     -28.558241      29.481457           0.000183
          282              C      22.551707      21.579297      20.903138      -0.019051     105.556752 0.43960881E+03  0.10349042E+05                                18.213937                            7.091645       0.096070       1.993337                    0.999535      29.280593      83.838664       0.606476       0.429001      -1.057831       0.059503       0.106834      -0.074208       0.143042      -0.029759       0.014042       0.040707       0.057842       0.023365      -0.069345       0.030778       0.038567             36.997237      21.326850      22.428477     -14.317580      59.117990     -30.783843      30.546872           0.000551
          283              C      22.956206      22.707065      20.256707      -0.032600     109.087085 0.44736053E+03  0.10561110E+05                                18.516563                            7.113023       0.195141       2.020352                    0.999650      29.413328      83.906880       0.611747       0.424113      -1.062528      -0.059245      -0.108310       0.074574       0.144230      -0.029049       0.011967       0.036395       0.049859       0.015012      -0.062356       0.025199       0.037157             38.519943      21.303186      22.909006     -14.271860      62.876552     -32.290835      31.380092          -0.000030
          284              C      23.471338      23.579339      19.632859      -0.087356     100.013444 0.47373863E+03  0.11290726E+05                                17.727198                            7.252807       0.365130       2.073907                    0.999802      29.432668      83.047114       0.617189       0.416394      -1.072565       0.052511       0.095336      -0.065863       0.127217      -0.028278       0.047340       0.059241       0.057600       0.079700      -0.097578       0.021078       0.076500             38.083117      20.178528      21.918143     -13.006421      63.303369     -31.704219      30.767454           0.000368
          285              C      23.944983      24.739044      18.932795       0.166541      49.216995 0.36485226E+03  0.81934868E+04                                11.809376                            6.440362      -0.295592       1.930123                    0.998867      25.481935      71.130608       0.639764       0.426319      -1.060088      -0.006441      -0.017803       0.010238       0.021523       0.012115      -0.001768      -0.015805      -0.027826      -0.006264      -0.018836      -0.008759       0.027596             22.231642      12.613299      10.449220      -1.364816      32.549557     -12.102381      21.532070           0.000010
          286              C      25.336876       8.884419      23.685894      -0.134636      36.637583 0.44464090E+03  0.10516227E+05                                 9.649579                            7.082648      -0.060342       1.947676                    0.999418      29.714756      85.782003       0.612128       0.423071      -1.059612       0.014650       0.003405      -0.010176       0.018160      -0.012481      -0.027683      -0.016545      -0.015998      -0.075213      -0.047874       0.020428       0.027446             12.384234      13.474421       2.253102       3.565104       6.534421       3.592152      17.143859          -0.001908
          287              C      27.678824       8.914359      22.241164       0.131686      51.605290 0.43305437E+03  0.10093203E+05                                12.084611                            6.977147      -0.162546       1.960082                    0.998764      26.389852      73.664045       0.623412       0.421546      -1.069144       0.017573      -0.004746      -0.009084       0.020343       0.002083      -0.026382       0.015719       0.089946       0.027401      -0.054320      -0.001467       0.055787             20.436080      33.105465       0.189103     -11.470581       7.524114       2.344652      20.678660           0.001715
          288              C      28.960084       8.723138      21.524163      -0.096223      97.315333 0.49130442E+03  0.11813495E+05                                17.405934                            7.384380       0.377445       2.071474                    0.999825      29.883856      84.625268       0.612026       0.416206      -1.072954      -0.106626      -0.002261       0.066096       0.125471       0.018676       0.078028       0.012123      -0.071565       0.100708      -0.099470       0.013834       0.085636             34.927650      64.634302      -3.490327     -31.706316      10.667169       2.199563      29.481478           0.000180
          289              C      29.964072       8.740703      20.903138      -0.019051     105.556938 0.43960941E+03  0.10349060E+05                                18.213958                            7.091650       0.096067       1.993336                    0.999535      29.280614      83.838752       0.606476       0.429002      -1.057831       0.122272      -0.001886      -0.074208       0.143042       0.010167       0.042274      -0.008192      -0.080466       0.023365      -0.069345       0.030778       0.038567             36.997286      69.093923      -5.149808     -33.818431      11.351016       2.992536      30.546917           0.000554
          290              C      31.142998       8.527126      20.256707      -0.032600     109.087202 0.44736088E+03  0.10561121E+05                                18.516577                            7.113026       0.195139       2.020351                    0.999650      29.413340      83.906937       0.611747       0.424114      -1.062528      -0.123421       0.002848       0.074574       0.144230       0.007065       0.037503      -0.007834      -0.075244       0.015012      -0.062356       0.025199       0.037157             38.519978      72.323056      -6.547298     -35.100648      11.856756       3.785627      31.380123          -0.000032
          291              C      32.155975       8.537106      19.632859      -0.087356     100.013517 0.47373894E+03  0.11290736E+05                                17.727207                            7.252810       0.365129       2.073906                    0.999802      29.432680      83.047167       0.617189       0.416394      -1.072565       0.108819      -0.002192      -0.065863       0.127217       0.010803       0.074974       0.011378      -0.077779       0.079700      -0.097578       0.021078       0.076500             38.083143      71.503875      -7.714540     -33.959895      11.978078       4.588224      30.767476           0.000370
          292              C      33.397132       8.367442      18.932795       0.166541      49.217030 0.36485255E+03  0.81934950E+04                                11.809382                            6.440365      -0.295593       1.930123                    0.998867      25.481939      71.130625       0.639763       0.426319      -1.060088      -0.018638       0.003324       0.010238       0.021523      -0.005992      -0.014571       0.006371       0.034897      -0.006263      -0.018836      -0.008759       0.027596             22.231660      36.614819      -3.408048     -11.163389       8.548080       4.869229      21.532082           0.000009
          293              C      34.572600       3.552171       8.604019      -0.134636      36.637582 0.44464103E+03  0.10516232E+05                                 9.649583                            7.082651      -0.060347       1.947674                    0.999418      29.714782      85.782138       0.612128       0.423071      -1.059612      -0.000000       0.011863       0.013749       0.018160      -0.000002      -0.000001      -0.003492      -0.071470       0.072835      -0.047874       0.020428       0.027446             12.384237      20.597042      -0.000001      -0.000003       6.761878       2.614500       9.793792          -0.001908
          294              C      34.572600       4.934236      10.983674       0.131686      51.605200 0.43305388E+03  0.10093189E+05                                12.084599                            6.977144      -0.162549       1.960081                    0.998764      26.389834      73.663982       0.623412       0.421546      -1.069144      -0.000000       0.005399       0.019615       0.020344      -0.000001      -0.000000       0.043370       0.031703       0.103932      -0.054317      -0.001470       0.055788             20.436050      14.483320      -0.000015      -0.000026      13.949853      13.588055      32.874977           0.001716
          295              C      34.572600       5.482750      12.358962      -0.096224      97.315235 0.49130432E+03  0.11813491E+05                                17.405923                            7.384379       0.377449       2.071476                    0.999825      29.883850      84.625232       0.612026       0.416206      -1.072954       0.000000      -0.063821      -0.108026       0.125470      -0.000002      -0.000001      -0.042626       0.091144      -0.240397      -0.099470       0.013832       0.085638             34.927621      10.843033      -0.000015      -0.000031      24.567308      28.909148      69.372521           0.000181
          296              C      34.572600       6.079968      13.377443      -0.019050     105.556722 0.43960879E+03  0.10349041E+05                                18.213934                            7.091644       0.096068       1.993337                    0.999535      29.280593      83.838664       0.606476       0.429001      -1.057831       0.000001       0.068707       0.125460       0.143042      -0.000001      -0.000001      -0.037802       0.007668      -0.161668      -0.069345       0.030779       0.038567             36.997224      10.895435      -0.000007      -0.000015      24.803990      29.927871      75.292246           0.000553
          297              C      34.572600       6.547044      14.656190      -0.032601     109.087057 0.44736062E+03  0.10561113E+05                                18.516561                            7.113024       0.195141       2.020352                    0.999650      29.413332      83.906897       0.611747       0.424113      -1.062528       0.000000      -0.068410      -0.126973       0.144230      -0.000001      -0.000001      -0.036230       0.003695      -0.140111      -0.062356       0.025199       0.037157             38.519933      11.223859      -0.000004      -0.000011      24.662959      30.433402      79.672980          -0.000035
          298              C      34.572600       7.141867      15.686527      -0.087356     100.013386 0.47373879E+03  0.11290730E+05                                17.727192                            7.252808       0.365131       2.073907                    0.999802      29.432669      83.047114       0.617189       0.416394      -1.072565       0.000000       0.060635       0.111838       0.127217      -0.000002      -0.000001      -0.049006       0.081309      -0.215072      -0.097578       0.021078       0.076500             38.083099      11.593557       0.000002       0.000006      23.040161      28.867594      79.615578           0.000373
          299              C      34.572600       7.688785      17.013263       0.166541      49.216983 0.36485247E+03  0.81934926E+04                                11.809375                            6.440365      -0.295593       1.930123                    0.998867      25.481934      71.130606       0.639763       0.426319      -1.060088      -0.000000      -0.007437      -0.020198       0.021523      -0.000001      -0.000001       0.013870       0.005478       0.068991      -0.018836      -0.008759       0.027595             22.231637      16.417451      -0.000023      -0.000031      11.345260      11.900981      38.932201           0.000009
          300              C      34.572600       9.296004       0.481012      -0.134636      36.637567 0.44464075E+03  0.10516223E+05                                 9.649578                            7.082647      -0.060344       1.947675                    0.999418      29.714772      85.782074       0.612128       0.423071      -1.059612      -0.000000       0.016917       0.006602       0.018160      -0.000001      -0.000002      -0.002931      -0.069882       0.077602      -0.047875       0.020428       0.027446             12.384232      20.597042      -0.000006      -0.000000      11.100215       1.080659       5.455439          -0.001911
          301              C      34.572600      12.000253       0.990817       0.131686      51.605298 0.43305472E+03  0.10093214E+05                                12.084613                            6.977150      -0.162551       1.960081                    0.998764      26.389862      73.664084       0.623412       0.421546      -1.069144       0.000000       0.020291      -0.001447       0.020342      -0.000001      -0.000001       0.012422      -0.055835      -0.158697      -0.054319      -0.001468       0.055787             20.436079      14.483338      -0.000038      -0.000007      39.312875       4.620896       7.512024           0.001717
          302              C      34.572600      13.479725       1.049532      -0.096222      97.315207 0.49130399E+03  0.11813481E+05                                17.405922                            7.384377       0.377442       2.071474                    0.999825      29.883828      84.625163       0.612026       0.416206      -1.072954       0.000001      -0.123122      -0.024163       0.125471      -0.000001      -0.000002      -0.009700       0.184271       0.038990      -0.099470       0.013833       0.085637             34.927626      10.843032      -0.000041      -0.000005      82.564717       8.403970      11.375128           0.000185
          303              C      34.572600      14.639031       1.273101      -0.019051     105.556862 0.43960916E+03  0.10349053E+05                                18.213948                            7.091647       0.096069       1.993337                    0.999535      29.280604      83.838705       0.606476       0.429001      -1.057831       0.000001       0.141187       0.022958       0.143042      -0.000001      -0.000001      -0.005203       0.099872       0.114946      -0.069345       0.030778       0.038567             36.997265      10.895444      -0.000021      -0.000002      88.493390       7.410309      11.602960           0.000548
          304              C      34.572600      16.000337       1.287215      -0.032600     109.087117 0.44736054E+03  0.10561111E+05                                18.516568                            7.113024       0.195140       2.020351                    0.999650      29.413337      83.906923       0.611747       0.424113      -1.062528       0.000001      -0.142515      -0.022173       0.144230      -0.000001      -0.000001      -0.006743       0.087096       0.110094      -0.062356       0.025199       0.037157             38.519954      11.223863      -0.000014      -0.000001      92.689402       6.382444      11.646596          -0.000033
          305              C      34.572600      17.170022       1.504574      -0.087356     100.013504 0.47373878E+03  0.11290731E+05                                17.727205                            7.252808       0.365129       2.073906                    0.999802      29.432679      83.047160       0.617189       0.416394      -1.072565       0.000000       0.125653       0.019888       0.127217      -0.000002      -0.000001      -0.017097       0.171561       0.055684      -0.097578       0.021078       0.076500             38.083137      11.593566       0.000007       0.000000      91.473936       4.672643      11.181908           0.000371
          306              C      34.572600      18.603186       1.577968       0.166541      49.217042 0.36485260E+03  0.81934964E+04                                11.809384                            6.440366      -0.295594       1.930123                    0.998867      25.481940      71.130633       0.639763       0.426319      -1.060088      -0.000000      -0.021521      -0.000279       0.021523      -0.000001      -0.000001      -0.000914      -0.036337      -0.056455      -0.018836      -0.008759       0.027596             22.231666      16.417453      -0.000036      -0.000011      43.347300       0.586586       6.930247           0.000010
          307              C      29.598294      33.496913      23.685894      -0.134635      36.637238 0.44463519E+03  0.10516073E+05                                 9.649508                            7.082581      -0.060336       1.947678                    0.999418      29.714766      85.782368       0.612133       0.423068      -1.059612      -0.004377      -0.014389      -0.010175       0.018159      -0.000690      -0.000488       0.032245       0.029604      -0.075207      -0.047870       0.020430       0.027440             12.384118       6.318138       1.878600       1.328373      13.690583      -4.883344      17.143632          -0.001909
          308              C      28.453250      31.453756      22.241164       0.131687      51.605451 0.43305611E+03  0.10093260E+05                                12.084657                            6.977175      -0.162547       1.960082                    0.998764      26.389882      73.664333       0.623408       0.421547      -1.069142      -0.012897      -0.012846      -0.009083       0.020343       0.037905       0.026804       0.014985      -0.048585       0.027405      -0.054322      -0.001462       0.055785             20.436124      13.755696      10.982508       7.765805      26.873976       8.761446      20.678699           0.001716
          309              C      27.647017      30.439763      21.524163      -0.096222      97.313753 0.49129908E+03  0.11813323E+05                                17.405719                            7.384314       0.377452       2.071477                    0.999825      29.883717      84.624450       0.612032       0.416203      -1.072957       0.051354       0.093472       0.066096       0.125471      -0.040328      -0.028515      -0.073639       0.003430       0.100711      -0.099473       0.013832       0.085641             34.927140      27.181268      25.113238      17.757746      48.119129      26.358280      29.481024           0.000178
          310              C      27.160235      29.561501      20.903138      -0.019049     105.554259 0.43960125E+03  0.10348806E+05                                18.213614                            7.091551       0.096084       1.993342                    0.999535      29.280368      83.837416       0.606485       0.428998      -1.057835      -0.062771      -0.104947      -0.074208       0.143041      -0.039927      -0.028233      -0.032518       0.022619       0.023371      -0.069349       0.030784       0.038565             36.996506      30.245977      27.577712      19.500390      50.197274      27.790737      30.546266           0.000556
          311              C      26.385808      28.647310      20.256707      -0.032599     109.084691 0.44735451E+03  0.10560922E+05                                18.516262                            7.112950       0.195150       2.020355                    0.999650      29.413157      83.905918       0.611755       0.424110      -1.062531       0.064177       0.105463       0.074574       0.144230      -0.036115      -0.025538      -0.028563       0.025378       0.015017      -0.062358       0.025203       0.037156             38.519207      32.642814      29.455705      20.828331      51.535313      28.504637      31.379496          -0.000032
          312              C      25.887963      27.765056      19.632859      -0.087356     100.011737 0.47373657E+03  0.11290659E+05                                17.726977                            7.252778       0.365126       2.073905                    0.999802      29.432630      83.046804       0.617192       0.416393      -1.072567      -0.056308      -0.093144      -0.065863       0.127218      -0.039082      -0.027635      -0.070621       0.020171       0.079702      -0.097580       0.021076       0.076504             38.082468      33.539930      29.632121      20.953072      49.940516      27.115497      30.766958           0.000370
          313              C      25.120451      26.775015      18.932795       0.166541      49.216997 0.36485449E+03  0.81935470E+04                                11.809371                            6.440384      -0.295597       1.930122                    0.998867      25.481969      71.130680       0.639762       0.426319      -1.060089       0.012197       0.014479       0.010238       0.021523       0.018105       0.012802       0.009432      -0.007075      -0.006263      -0.018837      -0.008757       0.027593             22.231526      18.516024      13.857073       9.798420      26.646490       7.232852      21.532062           0.000009
          314              C      39.546906      33.496913      23.685894      -0.134637      36.638803 0.44465432E+03  0.10516659E+05                                 9.649908                            7.082833      -0.060356       1.947671                    0.999418      29.715158      85.784568       0.612108       0.423080      -1.059602       0.004380      -0.014388      -0.010174       0.018158       0.000680       0.000481       0.032245       0.029595      -0.075198      -0.047866       0.020435       0.027431             12.384741       6.318389      -1.878640      -1.328405      13.691220      -4.883806      17.144613          -0.001909
          315              C      40.691950      31.453756      22.241164       0.131688      51.606441 0.43306057E+03  0.10093387E+05                                12.084792                            6.977195      -0.162550       1.960081                    0.998764      26.389911      73.664418       0.623410       0.421545      -1.069144       0.012896      -0.012846      -0.009083       0.020343      -0.037905      -0.026804       0.014985      -0.048581       0.027401      -0.054320      -0.001464       0.055784             20.436558      13.755986     -10.982819      -7.766031      26.874580       8.761745      20.679109           0.001716
          316              C      41.498183      30.439763      21.524163      -0.096224      97.319676 0.49132012E+03  0.11813968E+05                                17.406462                            7.384521       0.377451       2.071477                    0.999825      29.883898      84.625757       0.612017       0.416209      -1.072952      -0.051355       0.093472       0.066095       0.125471       0.040323       0.028512      -0.073639       0.003429       0.100712      -0.099469       0.013827       0.085642             34.929040      27.182733     -25.114721     -17.758797      48.121787      26.359823      29.482601           0.000180
          317              C      41.984965      29.561501      20.903138      -0.019049     105.558612 0.43961097E+03  0.10349112E+05                                18.214180                            7.091680       0.096076       1.993339                    0.999535      29.280584      83.838886       0.606472       0.429004      -1.057829       0.062769      -0.104947      -0.074209       0.143041       0.039923       0.028230      -0.032517       0.022620       0.023367      -0.069344       0.030782       0.038562             36.997974      30.247176     -27.578902     -19.501234      50.199292      27.791922      30.547453           0.000553
          318              C      42.759392      28.647310      20.256707      -0.032601     109.089843 0.44736737E+03  0.10561316E+05                                18.516881                            7.113091       0.195146       2.020353                    0.999650      29.413362      83.907242       0.611742       0.424115      -1.062526      -0.064176       0.105463       0.074574       0.144230       0.036112       0.025535      -0.028563       0.025383       0.015011      -0.062355       0.025201       0.037153             38.520853      32.644215     -29.457072     -20.829298      51.537538      28.505940      31.380804          -0.000032
          319              C      43.257237      27.765056      19.632859      -0.087355     100.016028 0.47374933E+03  0.11291054E+05                                17.727522                            7.252922       0.365129       2.073906                    0.999802      29.432764      83.047875       0.617180       0.416398      -1.072562       0.056307      -0.093144      -0.065863       0.127217       0.039076       0.027631      -0.070622       0.020171       0.079703      -0.097576       0.021071       0.076505             38.084052      33.541350     -29.633465     -20.954021      49.942604      27.116688      30.768203           0.000370
          320              C      44.024749      26.775015      18.932795       0.166541      49.218032 0.36485902E+03  0.81936711E+04                                11.809523                            6.440416      -0.295597       1.930122                    0.998867      25.481980      71.130716       0.639762       0.426318      -1.060090      -0.012198       0.014479       0.010238       0.021523      -0.018106      -0.012803       0.009432      -0.007074      -0.006265      -0.018837      -0.008758       0.027595             22.231999      18.516365     -13.857364      -9.798625      26.647051       7.232907      21.532582           0.000008
          321              C      48.782630      17.500169      23.685894      -0.134637      36.638855 0.44465510E+03  0.10516682E+05                                 9.649918                            7.082840      -0.060358       1.947670                    0.999418      29.715184      85.784677       0.612108       0.423080      -1.059602      -0.010271       0.010987      -0.010174       0.018158       0.013155       0.028165      -0.015706      -0.013620      -0.075195      -0.047866       0.020435       0.027431             12.384755      10.221079      -4.131861      -4.893711       9.788566       1.291478      17.144619          -0.001906
          322              C      47.585727      19.513385      22.241164       0.131687      51.606524 0.43306134E+03  0.10093409E+05                                12.084803                            6.977200      -0.162546       1.960082                    0.998764      26.389937      73.664507       0.623409       0.421545      -1.069144      -0.004676       0.017591      -0.009084       0.020343      -0.039988      -0.000423      -0.030706      -0.041364       0.027396      -0.054319      -0.001467       0.055786             20.436579      14.083556     -11.171954       3.704878      26.547073     -11.106449      20.679108           0.001715
          323              C      47.110699      20.718600      21.524163      -0.096222      97.319600 0.49131963E+03  0.11813953E+05                                17.406454                            7.384517       0.377452       2.071477                    0.999825      29.883875      84.625673       0.612017       0.416209      -1.072952       0.055272      -0.091210       0.066095       0.125471       0.021646      -0.049517       0.061512       0.068128       0.100713      -0.099469       0.013827       0.085642             34.929026      21.137037     -21.624241      13.948871      54.167472     -28.559458      29.482569           0.000180
          324              C      46.593493      21.579297      20.903138      -0.019050     105.558726 0.43961127E+03  0.10349121E+05                                18.214192                            7.091682       0.096076       1.993339                    0.999535      29.280598      83.838941       0.606472       0.429004      -1.057829      -0.059502       0.106833      -0.074209       0.143041       0.029756      -0.014046       0.040706       0.057840       0.023368      -0.069344       0.030782       0.038562             36.997998      21.327252     -22.428994      14.317903      59.119283     -30.784540      30.547460           0.000553
          325              C      46.188994      22.707065      20.256707      -0.032600     109.089712 0.44736667E+03  0.10561295E+05                                18.516864                            7.113085       0.195148       2.020354                    0.999650      29.413341      83.907155       0.611743       0.424115      -1.062526       0.059245      -0.108310       0.074573       0.144230       0.029047      -0.011969       0.036395       0.049856       0.015011      -0.062355       0.025201       0.037154             38.520811      21.303618     -22.909567      14.272204      62.878054     -32.291629      31.380760          -0.000032
          326              C      45.673862      23.579339      19.632859      -0.087356     100.016118 0.47374963E+03  0.11291063E+05                                17.727532                            7.252924       0.365130       2.073907                    0.999802      29.432766      83.047879       0.617180       0.416398      -1.072562      -0.052512       0.095336      -0.065863       0.127217       0.028273      -0.047345       0.059240       0.057597       0.079703      -0.097576       0.021071       0.076505             38.084076      20.178975     -21.918708      13.006739      63.305043     -31.705072      30.768209           0.000370
          327              C      45.200217      24.739044      18.932795       0.166541      49.217983 0.36485865E+03  0.81936607E+04                                11.809514                            6.440412      -0.295596       1.930122                    0.998867      25.481976      71.130697       0.639763       0.426318      -1.060090       0.006440      -0.017803       0.010238       0.021523      -0.012116       0.001767      -0.015804      -0.027825      -0.006266      -0.018837      -0.008758       0.027595             22.231974      12.613541     -10.449363       1.364561      32.549825     -12.102284      21.532556           0.000008
          328              C      43.808324       8.884419      23.685894      -0.134635      36.637300 0.44463585E+03  0.10516094E+05                                 9.649520                            7.082588      -0.060339       1.947677                    0.999418      29.714789      85.782474       0.612132       0.423069      -1.059612      -0.014650       0.003404      -0.010175       0.018159       0.012474       0.027681      -0.016545      -0.015997      -0.075205      -0.047869       0.020430       0.027439             12.384136      13.474412      -2.253065      -3.564922       6.534341       3.592082      17.143655          -0.001905
          329              C      41.466376       8.914359      22.241164       0.131686      51.605546 0.43305678E+03  0.10093279E+05                                12.084669                            6.977179      -0.162541       1.960084                    0.998764      26.389906      73.664406       0.623408       0.421547      -1.069142      -0.017573      -0.004746      -0.009084       0.020343      -0.002085       0.026380       0.015719       0.089946       0.027400      -0.054321      -0.001465       0.055786             20.436151      33.105593      -0.189128      11.470568       7.524142       2.344660      20.678718           0.001712
          330              C      40.185116       8.723138      21.524163      -0.096222      97.313713 0.49129852E+03  0.11813306E+05                                17.405713                            7.384310       0.377452       2.071477                    0.999825      29.883706      84.624408       0.612033       0.416203      -1.072957       0.106626      -0.002262       0.066096       0.125471      -0.018679      -0.078031       0.012124      -0.071565       0.100710      -0.099473       0.013832       0.085641             34.927130      64.633354       3.490253      31.705802      10.667026       2.199514      29.481010           0.000185
          331              C      39.181128       8.740703      20.903138      -0.019050     105.554336 0.43960129E+03  0.10348807E+05                                18.213622                            7.091552       0.096084       1.993342                    0.999535      29.280373      83.837440       0.606485       0.428998      -1.057835      -0.122272      -0.001888      -0.074208       0.143041      -0.010170      -0.042278      -0.008191      -0.080465       0.023370      -0.069349       0.030784       0.038565             36.996526      69.092495       5.149687      33.817698      11.350806       2.992462      30.546277           0.000549
          332              C      38.002202       8.527126      20.256707      -0.032599     109.084654 0.44735420E+03  0.10560912E+05                                18.516257                            7.112947       0.195152       2.020355                    0.999650      29.413148      83.905881       0.611755       0.424110      -1.062531       0.123422       0.002847       0.074574       0.144230      -0.007069      -0.037505      -0.007834      -0.075242       0.015017      -0.062358       0.025203       0.037155             38.519195      72.321564       6.547153      35.099891      11.856544       3.785540      31.379479          -0.000031
          333              C      36.989225       8.537106      19.632859      -0.087356     100.011765 0.47373669E+03  0.11290662E+05                                17.726980                            7.252779       0.365127       2.073905                    0.999802      29.432630      83.046800       0.617192       0.416393      -1.072567      -0.108819      -0.002192      -0.065863       0.127218      -0.010806      -0.074977       0.011378      -0.077777       0.079702      -0.097580       0.021076       0.076504             38.082477      71.502571       7.714399      33.959246      11.977908       4.588142      30.766953           0.000369
          334              C      35.748068       8.367442      18.932795       0.166541      49.216977 0.36485440E+03  0.81935444E+04                                11.809367                            6.440383      -0.295597       1.930122                    0.998867      25.481968      71.130672       0.639763       0.426319      -1.060089       0.018638       0.003324       0.010238       0.021523       0.005989       0.014569       0.006371       0.034897      -0.006263      -0.018836      -0.008757       0.027593             22.231515      36.614443       3.407936      11.163024       8.548060       4.869250      21.532043           0.000009
          335              C      20.362570      28.164665       8.604019      -0.134636      36.637572 0.44464102E+03  0.10516232E+05                                 9.649580                            7.082650      -0.060345       1.947675                    0.999418      29.714781      85.782126       0.612128       0.423071      -1.059612       0.010274      -0.005932       0.013749       0.018160      -0.030949      -0.003025       0.001745       0.035731       0.072835      -0.047875       0.020428       0.027447             12.384233      10.220664       5.990798       2.264218      17.138246      -1.307256       9.793789          -0.001908
          336              C      21.559473      27.473632      10.983674       0.131687      51.605190 0.43305378E+03  0.10093187E+05                                12.084599                            6.977143      -0.162551       1.960081                    0.998764      26.389833      73.663989       0.623412       0.421546      -1.069144       0.004675      -0.002699       0.019615       0.020344       0.013727       0.037559      -0.021685      -0.015854       0.103931      -0.054317      -0.001470       0.055787             20.436048      14.083214       0.231001      11.767591      14.349965      -6.794033      32.874964           0.001715
          337              C      22.034501      27.199375      12.358962      -0.096223      97.315268 0.49130449E+03  0.11813496E+05                                17.405928                            7.384380       0.377448       2.071476                    0.999825      29.883851      84.625241       0.612026       0.416206      -1.072954      -0.055270       0.031911      -0.108026       0.125470       0.039465      -0.036916       0.021313      -0.045575      -0.240397      -0.099470       0.013832       0.085638             34.927633      21.136240      -5.942793      25.036058      14.274113     -14.454594      69.372545           0.000183
          338              C      22.551707      26.900766      13.377443      -0.019050     105.556759 0.43960890E+03  0.10349045E+05                                18.213939                            7.091646       0.096067       1.993336                    0.999535      29.280598      83.838690       0.606476       0.429002      -1.057831       0.059503      -0.034353       0.125460       0.143042       0.003320      -0.032738       0.018901      -0.003836      -0.161668      -0.069345       0.030779       0.038567             36.997234      21.326851      -6.022582      25.918298      14.372579     -14.963944      75.292272           0.000550
          339              C      22.956206      26.667228      14.656190      -0.032600     109.087062 0.44736057E+03  0.10561112E+05                                18.516562                            7.113024       0.195141       2.020352                    0.999650      29.413333      83.906906       0.611747       0.424113      -1.062528      -0.059245       0.034205      -0.126974       0.144230       0.001599      -0.031377       0.018114      -0.001849      -0.140111      -0.062356       0.025199       0.037157             38.519934      21.303182      -5.819299      26.356097      14.583632     -15.216699      79.672987          -0.000031
          340              C      23.471338      26.369817      15.686527      -0.087356     100.013437 0.47373893E+03  0.11290735E+05                                17.727199                            7.252809       0.365130       2.073907                    0.999802      29.432673      83.047134       0.617189       0.416394      -1.072565       0.052511      -0.030317       0.111838       0.127217       0.035207      -0.042441       0.024502      -0.040657      -0.215072      -0.097578       0.021078       0.076500             38.083115      20.178526      -4.956522      25.000092      14.455205     -14.433783      79.615615           0.000369
          341              C      23.944983      26.096358      17.013263       0.166541      49.216996 0.36485254E+03  0.81934946E+04                                11.809377                            6.440365      -0.295593       1.930123                    0.998867      25.481933      71.130602       0.639763       0.426319      -1.060088      -0.006441       0.003718      -0.020198       0.021523       0.002372       0.012011      -0.006936      -0.002741       0.068991      -0.018836      -0.008759       0.027596             22.231643      12.613294       2.196313      10.306546      15.149422      -5.950510      38.932211           0.000009
          342              C      25.336876      25.292748       0.481012      -0.134635      36.637571 0.44464061E+03  0.10516219E+05                                 9.649578                            7.082646      -0.060345       1.947675                    0.999418      29.714757      85.782024       0.612128       0.423071      -1.059612       0.014650      -0.008459       0.006603       0.018160      -0.030261      -0.002539       0.001464       0.034938       0.077603      -0.047875       0.020428       0.027447             12.384235      13.474432       4.112251       0.935880      18.222836      -0.540328       5.455438          -0.001910
          343              C      27.678824      23.940624       0.990817       0.131686      51.605287 0.43305444E+03  0.10093206E+05                                12.084612                            6.977148      -0.162552       1.960081                    0.998764      26.389853      73.664052       0.623412       0.421546      -1.069144       0.017572      -0.010146      -0.001447       0.020342      -0.024178       0.010757      -0.006212       0.027916      -0.158697      -0.054319      -0.001468       0.055787             20.436079      33.105461     -10.751531       4.001811      20.690753      -2.310456       7.512023           0.001717
          344              C      28.960084      23.200888       1.049532      -0.096224      97.315324 0.49130448E+03  0.11813496E+05                                17.405935                            7.384381       0.377441       2.071473                    0.999825      29.883851      84.625252       0.612026       0.416206      -1.072954      -0.106627       0.061562      -0.024163       0.125471       0.079791      -0.008402       0.004849      -0.092137       0.038990      -0.099470       0.013833       0.085637             34.927652      64.634307     -31.056447       7.278056      28.773514      -4.201993      11.375136           0.000182
          345              C      29.964072      22.621235       1.273101      -0.019050     105.556670 0.43960846E+03  0.10349032E+05                                18.213928                            7.091641       0.096070       1.993337                    0.999535      29.280583      83.838627       0.606476       0.429001      -1.057831       0.122272      -0.070593       0.022958       0.143042       0.043245      -0.004506       0.002601      -0.049938       0.114947      -0.069345       0.030778       0.038567             36.997218      69.093793     -33.600862       6.417507      30.294913      -3.705152      11.602948           0.000552
          346              C      31.142998      21.940582       1.287215      -0.032601     109.087241 0.44736125E+03  0.10561132E+05                                18.516582                            7.113030       0.195138       2.020351                    0.999650      29.413351      83.906977       0.611747       0.424114      -1.062528      -0.123421       0.071258      -0.022173       0.144230       0.037713      -0.005840       0.003371      -0.043550       0.110094      -0.062356       0.025199       0.037157             38.519987      72.323066     -35.275653       5.527363      31.590290      -3.191226      11.646606          -0.000035
          347              C      32.155975      21.355739       1.504574      -0.087355     100.013400 0.47373867E+03  0.11290727E+05                                17.727195                            7.252807       0.365129       2.073906                    0.999802      29.432667      83.047116       0.617189       0.416394      -1.072565       0.108819      -0.062827       0.019888       0.127217       0.074287      -0.014807       0.008547      -0.085784       0.055684      -0.097578       0.021078       0.076500             38.083110      71.503792     -34.589188       4.046624      31.563637      -2.336320      11.181902           0.000373
          348              C      33.397132      20.639157       1.577968       0.166541      49.217026 0.36485265E+03  0.81934978E+04                                11.809382                            6.440367      -0.295594       1.930122                    0.998867      25.481942      71.130641       0.639763       0.426319      -1.060088      -0.018638       0.010761      -0.000279       0.021523      -0.015735      -0.000792       0.000456       0.018166      -0.056455      -0.018836      -0.008759       0.027596             22.231657      36.614781     -11.660963       0.507991      23.149946      -0.293302       6.930245           0.000009
          349              C      25.336876      14.628252      27.747398      -0.134636      36.637221 0.44463486E+03  0.10516063E+05                                 9.649502                            7.082577      -0.060334       1.947679                    0.999418      29.714752      85.782288       0.612133       0.423068      -1.059612       0.014650       0.008458      -0.006602       0.018159       0.030257       0.002533       0.001463       0.034937       0.077597      -0.047870       0.020430       0.027440             12.384111      13.474385      -4.112055      -0.935901      18.222569      -0.540342       5.455380          -0.001908
          350              C      27.678824      15.980376      27.237593       0.131686      51.605577 0.43305713E+03  0.10093290E+05                                12.084674                            6.977182      -0.162549       1.960082                    0.998764      26.389917      73.664454       0.623408       0.421547      -1.069142       0.017572       0.010145       0.001447       0.020342       0.024176      -0.010759      -0.006212       0.027916      -0.158698      -0.054319      -0.001466       0.055786             20.436159      33.105592      10.751517      -4.001830      20.690833      -2.310460       7.512052           0.001717
          351              C      28.960084      16.720112      27.178878      -0.096222      97.313767 0.49129883E+03  0.11813315E+05                                17.405721                            7.384313       0.377447       2.071476                    0.999825      29.883709      84.624429       0.612032       0.416204      -1.072957      -0.106627      -0.061561       0.024164       0.125471      -0.079795       0.008400       0.004850      -0.092139       0.038985      -0.099473       0.013832       0.085642             34.927147      64.633379      31.055956      -7.277956      28.773071      -4.201931      11.374991           0.000176
          352              C      29.964072      17.299765      26.955309      -0.019049     105.554256 0.43960106E+03  0.10348800E+05                                18.213612                            7.091549       0.096084       1.993342                    0.999535      29.280369      83.837418       0.606485       0.428998      -1.057835       0.122272       0.070594      -0.022956       0.143041      -0.043250       0.004505       0.002601      -0.049941       0.114941      -0.069349       0.030784       0.038565             36.996499      69.092436      33.600173      -6.417384      30.294314      -3.705079      11.602747           0.000557
          353              C      31.142998      17.980418      26.941195      -0.032600     109.084758 0.44735471E+03  0.10560927E+05                                18.516270                            7.112952       0.195149       2.020354                    0.999650      29.413164      83.905949       0.611754       0.424110      -1.062531      -0.123422      -0.071258       0.022174       0.144230      -0.037716       0.005837       0.003370      -0.043551       0.110090      -0.062358       0.025203       0.037155             38.519220      72.321597      35.274910      -5.527249      31.589658      -3.191159      11.646405          -0.000032
          354              C      32.155975      18.565261      26.723836      -0.087356     100.011755 0.47373681E+03  0.11290666E+05                                17.726980                            7.252780       0.365125       2.073905                    0.999802      29.432629      83.046799       0.617192       0.416393      -1.072567       0.108819       0.062827      -0.019888       0.127218      -0.074291       0.014804       0.008547      -0.085784       0.055681      -0.097580       0.021076       0.076504             38.082474      71.502539      34.588561      -4.046545      31.563131      -2.336275      11.181752           0.000370
          355              C      33.397132      19.281843      26.650442       0.166541      49.216981 0.36485453E+03  0.81935484E+04                                11.809368                            6.440384      -0.295598       1.930121                    0.998867      25.481973      71.130694       0.639762       0.426319      -1.060089      -0.018638      -0.010761       0.000279       0.021523       0.015732       0.000790       0.000456       0.018166      -0.056456      -0.018837      -0.008757       0.027593             22.231515      36.614408      11.660589      -0.507975      23.149927      -0.293279       6.930210           0.000007
          356              C      20.362570      11.756335      19.624391      -0.134636      36.638800 0.44465446E+03  0.10516664E+05                                 9.649909                            7.082835      -0.060359       1.947670                    0.999418      29.715180      85.784673       0.612108       0.423080      -1.059602       0.010270       0.005929      -0.013750       0.018158       0.030939       0.003014       0.001740       0.035725       0.072840      -0.047865       0.020435       0.027430             12.384739      10.221065      -5.991105      -2.264318      17.138995      -1.307306       9.794157          -0.001908
          357              C      21.559473      12.447368      17.244736       0.131686      51.606483 0.43306106E+03  0.10093401E+05                                12.084798                            6.977199      -0.162551       1.960081                    0.998764      26.389930      73.664485       0.623409       0.421545      -1.069144       0.004675       0.002699      -0.019614       0.020344      -0.013728      -0.037558      -0.021684      -0.015852       0.103930      -0.054316      -0.001470       0.055786             20.436567      14.083555      -0.230994     -11.767973      14.350256      -6.794217      32.875890           0.001716
          358              C      22.034501      12.721625      15.869448      -0.096223      97.319491 0.49131922E+03  0.11813940E+05                                17.406441                            7.384513       0.377455       2.071478                    0.999825      29.883870      84.625644       0.612017       0.416209      -1.072952      -0.055271      -0.031910       0.108026       0.125470      -0.039472       0.036914       0.021312      -0.045578      -0.240395      -0.099468       0.013825       0.085644             34.928993      21.137024       5.943035     -25.037134      14.274578     -14.455175      69.375377           0.000177
          359              C      22.551707      13.020234      14.850967      -0.019050     105.558655 0.43961109E+03  0.10349116E+05                                18.214185                            7.091681       0.096075       1.993339                    0.999535      29.280593      83.838923       0.606472       0.429004      -1.057829       0.059502       0.034354      -0.125460       0.143041      -0.003324       0.032736       0.018900      -0.003838      -0.161665      -0.069344       0.030783       0.038562             36.997978      21.327244       6.022712     -25.918880      14.372803     -14.964260      75.293889           0.000556
          360              C      22.956206      13.253772      13.572220      -0.032600     109.089604 0.44736646E+03  0.10561288E+05                                18.516853                            7.113083       0.195149       2.020355                    0.999650      29.413337      83.907141       0.611743       0.424115      -1.062526      -0.059245      -0.034205       0.126973       0.144230      -0.001602       0.031375       0.018115      -0.001850      -0.140107      -0.062355       0.025201       0.037153             38.520780      21.303602       5.819433     -26.356724      14.583888     -15.217049      79.674851          -0.000035
          361              C      23.471338      13.551183      12.541883      -0.087356     100.016054 0.47374973E+03  0.11291065E+05                                17.727525                            7.252925       0.365131       2.073907                    0.999802      29.432765      83.047871       0.617180       0.416398      -1.072562       0.052512       0.030318      -0.111838       0.127217      -0.035213       0.042437       0.024501      -0.040660      -0.215068      -0.097575       0.021071       0.076505             38.084059      20.178963       4.956633     -25.000718      14.455523     -14.434155      79.617690           0.000373
          362              C      23.944983      13.824642      11.215147       0.166541      49.217974 0.36485887E+03  0.81936666E+04                                11.809514                            6.440415      -0.295596       1.930122                    0.998867      25.481971      71.130680       0.639762       0.426318      -1.060090      -0.006440      -0.003718       0.020198       0.021523      -0.002373      -0.012012      -0.006935      -0.002740       0.068988      -0.018837      -0.008758       0.027595             22.231973      12.613534      -2.196601     -10.306595      15.149943      -5.950504      38.932441           0.000009
          363              C      43.808324      31.036581       4.542516      -0.134636      36.637672 0.44464196E+03  0.10516260E+05                                 9.649599                            7.082658      -0.060349       1.947673                    0.999418      29.714807      85.782244       0.612127       0.423071      -1.059611      -0.014650      -0.003405       0.010176       0.018160      -0.012481      -0.027683      -0.016545      -0.015999      -0.075211      -0.047874       0.020428       0.027446             12.384263      13.474456       2.253109       3.565113       6.534433       3.592161      17.143900          -0.001907
          364              C      41.466376      31.006641       5.987246       0.131686      51.605274 0.43305426E+03  0.10093200E+05                                12.084609                            6.977146      -0.162544       1.960083                    0.998764      26.389848      73.664027       0.623412       0.421546      -1.069144      -0.017573       0.004746       0.009084       0.020343       0.002083      -0.026382       0.015719       0.089946       0.027400      -0.054320      -0.001467       0.055787             20.436076      33.105465       0.189104     -11.470578       7.524112       2.344649      20.678649           0.001716
          365              C      40.185116      31.197862       6.704247      -0.096223      97.315229 0.49130395E+03  0.11813480E+05                                17.405923                            7.384377       0.377446       2.071475                    0.999825      29.883841      84.625208       0.612026       0.416206      -1.072954       0.106626       0.002261      -0.066096       0.125471       0.018676       0.078028       0.012123      -0.071565       0.100708      -0.099470       0.013834       0.085636             34.927625      64.634263      -3.490323     -31.706289      10.667162       2.199560      29.481451           0.000180
          366              C      39.181128      31.180297       7.325272      -0.019051     105.556860 0.43960914E+03  0.10349052E+05                                18.213950                            7.091648       0.096069       1.993337                    0.999535      29.280603      83.838708       0.606476       0.429002      -1.057831      -0.122272       0.001886       0.074208       0.143042       0.010167       0.042274      -0.008192      -0.080466       0.023365      -0.069345       0.030778       0.038567             36.997269      69.093897      -5.149805     -33.818413      11.351011       2.992533      30.546899           0.000554
          367              C      38.002202      31.393874       7.971703      -0.032600     109.087083 0.44736049E+03  0.10561109E+05                                18.516564                            7.113023       0.195142       2.020352                    0.999650      29.413327      83.906880       0.611747       0.424113      -1.062528       0.123421      -0.002848      -0.074574       0.144230       0.007065       0.037503      -0.007834      -0.075244       0.015012      -0.062356       0.025199       0.037157             38.519949      72.323005      -6.547292     -35.100618      11.856748       3.785623      31.380095          -0.000031
          368              C      36.989225      31.383894       8.595551      -0.087356     100.013476 0.47373884E+03  0.11290732E+05                                17.727201                            7.252808       0.365131       2.073907                    0.999802      29.432678      83.047149       0.617189       0.416394      -1.072565      -0.108819       0.002192       0.065863       0.127217       0.010803       0.074974       0.011378      -0.077779       0.079700      -0.097578       0.021078       0.076500             38.083129      71.503853      -7.714538     -33.959878      11.978074       4.588222      30.767460           0.000368
          369              C      35.748068      31.553558       9.295615       0.166541      49.217011 0.36485240E+03  0.81934909E+04                                11.809379                            6.440364      -0.295593       1.930123                    0.998867      25.481934      71.130607       0.639763       0.426319      -1.060088       0.018638      -0.003324      -0.010238       0.021523      -0.005992      -0.014571       0.006371       0.034897      -0.006263      -0.018836      -0.008759       0.027596             22.231655      36.614813      -3.408048     -11.163383       8.548078       4.869226      21.532073           0.000010
          370              C      48.782630      22.420831       4.542516      -0.134636      36.637628 0.44464162E+03  0.10516249E+05                                 9.649589                            7.082654      -0.060344       1.947675                    0.999418      29.714786      85.782135       0.612128       0.423071      -1.059612      -0.010274      -0.010985       0.010176       0.018160      -0.013168      -0.028171      -0.015702      -0.013618      -0.075213      -0.047875       0.020428       0.027447             12.384248      10.220677       4.131664       4.893456       9.788187       1.291397      17.143881          -0.001908
          371              C      47.585727      20.407615       5.987246       0.131687      51.605235 0.43305406E+03  0.10093195E+05                                12.084605                            6.977145      -0.162547       1.960082                    0.998764      26.389840      73.664011       0.623412       0.421546      -1.069144      -0.004676      -0.017592       0.009084       0.020343       0.039989       0.000422      -0.030706      -0.041365       0.027401      -0.054320      -0.001467       0.055787             20.436064      14.083217      11.171597      -3.704746      26.546339     -11.106110      20.678635           0.001715
          372              C      47.110699      19.202400       6.704247      -0.096223      97.315357 0.49130479E+03  0.11813505E+05                                17.405938                            7.384383       0.377444       2.071474                    0.999825      29.883854      84.625254       0.612026       0.416206      -1.072954       0.055271       0.091211      -0.066096       0.125471      -0.021651       0.049512       0.061512       0.068130       0.100708      -0.099470       0.013834       0.085636             34.927662      21.136252      21.623306     -13.948283      54.165263     -28.558259      29.481473           0.000179
          373              C      46.593493      18.341703       7.325272      -0.019050     105.556785 0.43960889E+03  0.10349045E+05                                18.213940                            7.091645       0.096069       1.993337                    0.999535      29.280598      83.838682       0.606476       0.429001      -1.057831      -0.059503      -0.106834       0.074208       0.143042      -0.029759       0.014042       0.040707       0.057842       0.023365      -0.069345       0.030778       0.038567             36.997245      21.326855      22.428484     -14.317584      59.118004     -30.783848      30.546874           0.000554
          374              C      46.188994      17.213935       7.971703      -0.032601     109.087226 0.44736098E+03  0.10561124E+05                                18.516579                            7.113027       0.195139       2.020351                    0.999650      29.413343      83.906945       0.611747       0.424114      -1.062528       0.059245       0.108310      -0.074574       0.144230      -0.029049       0.011967       0.036396       0.049859       0.015012      -0.062356       0.025199       0.037157             38.519983      21.303209      22.909033     -14.271875      62.876620     -32.290867      31.380119          -0.000032
          375              C      45.673862      16.341661       8.595551      -0.087355     100.013501 0.47373879E+03  0.11290731E+05                                17.727205                            7.252808       0.365128       2.073906                    0.999802      29.432673      83.047140       0.617189       0.416394      -1.072565      -0.052511      -0.095336       0.065863       0.127217      -0.028278       0.047341       0.059241       0.057600       0.079700      -0.097578       0.021078       0.076500             38.083136      20.178541      21.918159     -13.006428      63.303406     -31.704232      30.767463           0.000370
          376              C      45.200217      15.181956       9.295615       0.166541      49.217021 0.36485238E+03  0.81934904E+04                                11.809380                            6.440364      -0.295593       1.930123                    0.998867      25.481940      71.130631       0.639763       0.426319      -1.060088       0.006441       0.017803      -0.010238       0.021523       0.012115      -0.001768      -0.015805      -0.027826      -0.006263      -0.018836      -0.008759       0.027596             22.231655      12.613307      10.449230      -1.364818      32.549580     -12.102385      21.532077           0.000009
          377              C      48.782630      11.756335      19.624391      -0.134634      36.637609 0.44464134E+03  0.10516244E+05                                 9.649592                            7.082656      -0.060353       1.947672                    0.999418      29.714804      85.782271       0.612127       0.423071      -1.059611      -0.010274       0.005932      -0.013749       0.018160      -0.030949      -0.003025       0.001746       0.035731       0.072834      -0.047874       0.020428       0.027447             12.384250      10.220679       5.990808       2.264225      17.138268      -1.307257       9.793805          -0.001909
          378              C      47.585727      12.447368      17.244736       0.131685      51.605189 0.43305379E+03  0.10093187E+05                                12.084598                            6.977143      -0.162550       1.960081                    0.998764      26.389834      73.663980       0.623412       0.421546      -1.069144      -0.004675       0.002699      -0.019614       0.020344       0.013727       0.037559      -0.021685      -0.015854       0.103932      -0.054317      -0.001470       0.055788             20.436047      14.083212       0.230998      11.767591      14.349962      -6.794036      32.874967           0.001717
          379              C      47.110699      12.721625      15.869448      -0.096223      97.315157 0.49130400E+03  0.11813481E+05                                17.405914                            7.384376       0.377450       2.071476                    0.999825      29.883837      84.625180       0.612026       0.416206      -1.072954       0.055270      -0.031911       0.108026       0.125470       0.039465      -0.036916       0.021313      -0.045575      -0.240397      -0.099470       0.013832       0.085638             34.927604      21.136222      -5.942788      25.036035      14.274104     -14.454585      69.372486           0.000175
          380              C      46.593493      13.020234      14.850967      -0.019051     105.556711 0.43960875E+03  0.10349041E+05                                18.213934                            7.091645       0.096069       1.993337                    0.999535      29.280591      83.838661       0.606476       0.429002      -1.057831      -0.059503       0.034353      -0.125460       0.143042       0.003320      -0.032738       0.018901      -0.003836      -0.161668      -0.069345       0.030779       0.038567             36.997226      21.326846      -6.022582      25.918292      14.372577     -14.963942      75.292255           0.000559
          381              C      46.188994      13.253772      13.572220      -0.032600     109.086916 0.44736004E+03  0.10561096E+05                                18.516546                            7.113019       0.195143       2.020353                    0.999650      29.413315      83.906832       0.611748       0.424113      -1.062528       0.059245      -0.034205       0.126974       0.144230       0.001599      -0.031377       0.018114      -0.001849      -0.140111      -0.062356       0.025199       0.037157             38.519899      21.303163      -5.819294      26.356072      14.583620     -15.216686      79.672913          -0.000032
          382              C      45.673862      13.551183      12.541883      -0.087356     100.013406 0.47373886E+03  0.11290732E+05                                17.727194                            7.252808       0.365132       2.073907                    0.999802      29.432671      83.047119       0.617189       0.416394      -1.072565      -0.052511       0.030317      -0.111838       0.127217       0.035207      -0.042441       0.024502      -0.040657      -0.215073      -0.097578       0.021078       0.076500             38.083107      20.178522      -4.956521      25.000086      14.455202     -14.433780      79.615597           0.000370
          383              C      45.200217      13.824642      11.215147       0.166541      49.216981 0.36485244E+03  0.81934916E+04                                11.809374                            6.440364      -0.295592       1.930123                    0.998867      25.481929      71.130585       0.639764       0.426319      -1.060088       0.006441      -0.003718       0.020198       0.021523       0.002371       0.012011      -0.006936      -0.002741       0.068990      -0.018836      -0.008759       0.027595             22.231638      12.613292       2.196313      10.306544      15.149419      -5.950508      38.932202           0.000009
          384              C      43.808324      14.628252      27.747398      -0.134637      36.637612 0.44464130E+03  0.10516240E+05                                 9.649585                            7.082651      -0.060344       1.947675                    0.999418      29.714783      85.782117       0.612128       0.423071      -1.059612      -0.014651       0.008459      -0.006603       0.018160      -0.030261      -0.002539       0.001464       0.034939       0.077601      -0.047875       0.020428       0.027446             12.384242      13.474433       4.112246       0.935880      18.222850      -0.540330       5.455442          -0.001909
          385              C      41.466376      15.980376      27.237593       0.131686      51.605324 0.43305486E+03  0.10093218E+05                                12.084617                            6.977151      -0.162551       1.960081                    0.998764      26.389867      73.664106       0.623411       0.421546      -1.069144      -0.017572       0.010145       0.001447       0.020342      -0.024178       0.010758      -0.006212       0.027916      -0.158697      -0.054319      -0.001468       0.055787             20.436087      33.105464     -10.751537       4.001811      20.690770      -2.310457       7.512026           0.001716
          386              C      40.185116      16.720112      27.178878      -0.096221      97.315092 0.49130339E+03  0.11813463E+05                                17.405908                            7.384372       0.377442       2.071474                    0.999825      29.883818      84.625126       0.612026       0.416206      -1.072954       0.106627      -0.061562       0.024163       0.125471       0.079791      -0.008402       0.004849      -0.092137       0.038989      -0.099470       0.013833       0.085637             34.927590      64.634184     -31.056391       7.278042      28.773468      -4.201986      11.375118           0.000179
          387              C      39.181128      17.299765      26.955309      -0.019051     105.556870 0.43960932E+03  0.10349057E+05                                18.213951                            7.091649       0.096069       1.993337                    0.999535      29.280610      83.838730       0.606476       0.429002      -1.057831      -0.122272       0.070593      -0.022958       0.143042       0.043245      -0.004506       0.002601      -0.049938       0.114946      -0.069345       0.030778       0.038567             36.997266      69.093881     -33.600910       6.417516      30.294955      -3.705158      11.602961           0.000554
          388              C      38.002202      17.980418      26.941195      -0.032600     109.087000 0.44736033E+03  0.10561104E+05                                18.516555                            7.113021       0.195142       2.020352                    0.999650      29.413322      83.906862       0.611747       0.424113      -1.062528       0.123421      -0.071258       0.022173       0.144230       0.037713      -0.005840       0.003371      -0.043550       0.110095      -0.062356       0.025199       0.037157             38.519922      72.322937     -35.275592       5.527354      31.590240      -3.191220      11.646589          -0.000032
          389              C      36.989225      18.565261      26.723836      -0.087357     100.013530 0.47373932E+03  0.11290747E+05                                17.727209                            7.252812       0.365130       2.073906                    0.999802      29.432687      83.047187       0.617189       0.416394      -1.072565      -0.108819       0.062826      -0.019888       0.127217       0.074287      -0.014807       0.008547      -0.085784       0.055684      -0.097578       0.021078       0.076500             38.083141      71.503849     -34.589218       4.046627      31.563664      -2.336322      11.181910           0.000370
          390              C      35.748068      19.281843      26.650442       0.166541      49.216987 0.36485238E+03  0.81934902E+04                                11.809376                            6.440364      -0.295594       1.930123                    0.998867      25.481932      71.130601       0.639763       0.426319      -1.060088       0.018638      -0.010761       0.000279       0.021523      -0.015735      -0.000792       0.000456       0.018166      -0.056455      -0.018836      -0.008759       0.027596             22.231640      36.614750     -11.660952       0.507991      23.149930      -0.293301       6.930240           0.000007
          391              C      25.336876      31.036581       4.542516      -0.134636      36.637234 0.44463507E+03  0.10516068E+05                                 9.649504                            7.082579      -0.060333       1.947679                    0.999418      29.714749      85.782271       0.612133       0.423068      -1.059612       0.014650      -0.003404       0.010175       0.018159       0.012474       0.027681      -0.016545      -0.015996      -0.075206      -0.047870       0.020430       0.027439             12.384113      13.474384      -2.253060      -3.564917       6.534332       3.592076      17.143624          -0.001910
          392              C      27.678824      31.006641       5.987246       0.131687      51.605533 0.43305666E+03  0.10093276E+05                                12.084666                            6.977178      -0.162542       1.960084                    0.998764      26.389902      73.664392       0.623408       0.421547      -1.069142       0.017573       0.004746       0.009084       0.020343      -0.002085       0.026380       0.015719       0.089946       0.027401      -0.054321      -0.001465       0.055786             20.436147      33.105581      -0.189127      11.470564       7.524141       2.344661      20.678718           0.001718
          393              C      28.960084      31.197862       6.704247      -0.096223      97.313849 0.49129915E+03  0.11813325E+05                                17.405729                            7.384315       0.377451       2.071477                    0.999825      29.883725      84.624484       0.612032       0.416203      -1.072957      -0.106626       0.002262      -0.066096       0.125471      -0.018679      -0.078031       0.012125      -0.071565       0.100711      -0.099473       0.013832       0.085641             34.927165      64.633417       3.490259      31.705837      10.667036       2.199518      29.481043           0.000178
          394              C      29.964072      31.180297       7.325272      -0.019049     105.554333 0.43960123E+03  0.10348805E+05                                18.213621                            7.091551       0.096083       1.993342                    0.999535      29.280374      83.837442       0.606485       0.428998      -1.057835       0.122272       0.001888       0.074208       0.143041      -0.010170      -0.042278      -0.008191      -0.080465       0.023370      -0.069349       0.030784       0.038565             36.996521      69.092483       5.149688      33.817695      11.350805       2.992463      30.546276           0.000556
          395              C      31.142998      31.393874       7.971703      -0.032600     109.084852 0.44735489E+03  0.10560933E+05                                18.516279                            7.112953       0.195149       2.020354                    0.999650      29.413171      83.905977       0.611754       0.424110      -1.062531      -0.123422      -0.002847      -0.074574       0.144230      -0.007069      -0.037505      -0.007834      -0.075242       0.015017      -0.062358       0.025203       0.037155             38.519246      72.321658       6.547164      35.099941      11.856559       3.785546      31.379522          -0.000030
          396              C      32.155975      31.383894       8.595551      -0.087356     100.011819 0.47373682E+03  0.11290666E+05                                17.726987                            7.252780       0.365125       2.073905                    0.999802      29.432634      83.046823       0.617192       0.416393      -1.072567       0.108819       0.002192       0.065863       0.127218      -0.010806      -0.074977       0.011378      -0.077777       0.079702      -0.097580       0.021076       0.076504             38.082494      71.502600       7.714405      33.959263      11.977913       4.588146      30.766968           0.000368
          397              C      33.397132      31.553558       9.295615       0.166541      49.217002 0.36485451E+03  0.81935478E+04                                11.809371                            6.440384      -0.295598       1.930121                    0.998867      25.481974      71.130698       0.639762       0.426319      -1.060089      -0.018638      -0.003324      -0.010238       0.021523       0.005989       0.014569       0.006371       0.034897      -0.006263      -0.018837      -0.008757       0.027593             22.231527      36.614464       3.407941      11.163034       8.548063       4.869252      21.532054           0.000010
          398              C      20.362570      22.420831       4.542516      -0.134637      36.638846 0.44465486E+03  0.10516675E+05                                 9.649916                            7.082838      -0.060357       1.947671                    0.999418      29.715175      85.784644       0.612108       0.423080      -1.059602       0.010271      -0.010987       0.010174       0.018158       0.013156       0.028165      -0.015706      -0.013619      -0.075197      -0.047866       0.020435       0.027431             12.384755      10.221074      -4.131855      -4.893713       9.788560       1.291475      17.144632          -0.001910
          399              C      21.559473      20.407615       5.987246       0.131687      51.606504 0.43306104E+03  0.10093401E+05                                12.084802                            6.977199      -0.162548       1.960082                    0.998764      26.389926      73.664475       0.623409       0.421545      -1.069144       0.004676      -0.017591       0.009085       0.020343      -0.039988      -0.000423      -0.030706      -0.041363       0.027397      -0.054319      -0.001467       0.055785             20.436580      14.083553     -11.171950       3.704880      26.547071     -11.106455      20.679115           0.001718
          400              C      22.034501      19.202400       6.704247      -0.096224      97.319792 0.49132048E+03  0.11813979E+05                                17.406477                            7.384525       0.377450       2.071476                    0.999825      29.883900      84.625772       0.612017       0.416209      -1.072952      -0.055272       0.091210      -0.066095       0.125471       0.021646      -0.049517       0.061512       0.068128       0.100712      -0.099468       0.013827       0.085642             34.929081      21.137068     -21.624275      13.948894      54.167558     -28.559507      29.482617           0.000179
          401              C      22.551707      18.341703       7.325272      -0.019049     105.558617 0.43961076E+03  0.10349106E+05                                18.214180                            7.091678       0.096076       1.993339                    0.999535      29.280583      83.838884       0.606472       0.429004      -1.057829       0.059502      -0.106833       0.074209       0.143041       0.029756      -0.014046       0.040707       0.057840       0.023367      -0.069344       0.030782       0.038562             36.997973      21.327237     -22.428977      14.317893      59.119241     -30.784520      30.547442           0.000554
          402              C      22.956206      17.213935       7.971703      -0.032601     109.089940 0.44736750E+03  0.10561320E+05                                18.516890                            7.113092       0.195145       2.020353                    0.999650      29.413367      83.907262       0.611742       0.424115      -1.062526      -0.059245       0.108310      -0.074573       0.144230       0.029047      -0.011969       0.036395       0.049856       0.015011      -0.062355       0.025201       0.037153             38.520875      21.303652     -22.909606      14.272229      62.878160     -32.291686      31.380812          -0.000034
          403              C      23.471338      16.341661       8.595551      -0.087355     100.016035 0.47374918E+03  0.11291049E+05                                17.727522                            7.252921       0.365128       2.073906                    0.999802      29.432753      83.047832       0.617180       0.416398      -1.072562       0.052512      -0.095336       0.065863       0.127217       0.028273      -0.047345       0.059240       0.057597       0.079703      -0.097576       0.021071       0.076505             38.084058      20.178966     -21.918698      13.006733      63.305014     -31.705056      30.768194           0.000372
          404              C      23.944983      15.181956       9.295615       0.166541      49.218018 0.36485886E+03  0.81936668E+04                                11.809520                            6.440415      -0.295596       1.930122                    0.998867      25.481984      71.130729       0.639762       0.426318      -1.060090      -0.006440       0.017803      -0.010238       0.021523      -0.012116       0.001767      -0.015804      -0.027825      -0.006266      -0.018837      -0.008758       0.027595             22.231990      12.613550     -10.449373       1.364564      32.549852     -12.102294      21.532569           0.000009
          405              C      29.598294       6.424087       4.542516      -0.134638      36.638823 0.44465471E+03  0.10516670E+05                                 9.649910                            7.082835      -0.060355       1.947671                    0.999418      29.715173      85.784610       0.612108       0.423080      -1.059603      -0.004380       0.014388       0.010174       0.018158       0.000680       0.000481       0.032245       0.029595      -0.075196      -0.047866       0.020435       0.027431             12.384742       6.318391      -1.878642      -1.328402      13.691230      -4.883807      17.144606          -0.001909
          406              C      28.453250       8.467244       5.987246       0.131688      51.606460 0.43306092E+03  0.10093397E+05                                12.084797                            6.977199      -0.162550       1.960081                    0.998764      26.389917      73.664449       0.623409       0.421545      -1.069144      -0.012896       0.012846       0.009083       0.020343      -0.037905      -0.026804       0.014985      -0.048581       0.027401      -0.054320      -0.001464       0.055784             20.436565      13.755987     -10.982826      -7.766022      26.874609       8.761736      20.679099           0.001717
          407              C      27.647017       9.481238       6.704247      -0.096223      97.319601 0.49131982E+03  0.11813958E+05                                17.406455                            7.384519       0.377451       2.071477                    0.999825      29.883882      84.625699       0.612017       0.416209      -1.072952       0.051354      -0.093472      -0.066096       0.125471       0.040323       0.028512      -0.073639       0.003428       0.100713      -0.099469       0.013827       0.085642             34.929027      27.182721     -25.114715     -17.758783      48.121784      26.359808      29.482576           0.000182
          408              C      27.160235      10.359500       7.325272      -0.019050     105.558675 0.43961122E+03  0.10349120E+05                                18.214187                            7.091682       0.096075       1.993339                    0.999535      29.280599      83.838947       0.606472       0.429004      -1.057829      -0.062769       0.104947       0.074209       0.143041       0.039923       0.028230      -0.032517       0.022620       0.023368      -0.069344       0.030782       0.038562             36.997988      30.247191     -27.578917     -19.501240      50.199316      27.791929      30.547456           0.000551
          409              C      26.385808      11.273690       7.971703      -0.032600     109.089783 0.44736702E+03  0.10561305E+05                                18.516873                            7.113088       0.195148       2.020354                    0.999650      29.413346      83.907178       0.611743       0.424115      -1.062526       0.064176      -0.105463      -0.074574       0.144230       0.036112       0.025535      -0.028563       0.025383       0.015012      -0.062355       0.025201       0.037154             38.520835      32.644203     -29.457062     -20.829287      51.537520      28.505924      31.380783          -0.000031
          410              C      25.887963      12.155945       8.595551      -0.087356     100.016148 0.47374974E+03  0.11291066E+05                                17.727534                            7.252925       0.365130       2.073906                    0.999802      29.432771      83.047897       0.617180       0.416398      -1.072562      -0.056307       0.093144       0.065863       0.127217       0.039076       0.027631      -0.070622       0.020171       0.079703      -0.097575       0.021071       0.076505             38.084085      33.541382     -29.633496     -20.954039      49.942651      27.116709      30.768222           0.000369
          411              C      25.120451      13.145985       9.295615       0.166542      49.218012 0.36485877E+03  0.81936640E+04                                11.809519                            6.440414      -0.295596       1.930122                    0.998867      25.481976      71.130700       0.639762       0.426318      -1.060090       0.012198      -0.014479      -0.010238       0.021523      -0.018106      -0.012803       0.009432      -0.007074      -0.006265      -0.018837      -0.008758       0.027595             22.231991      18.516361     -13.857360      -9.798623      26.647037       7.232904      21.532575           0.000009
          412              C      39.546906       6.424087       4.542516      -0.134636      36.637233 0.44463515E+03  0.10516072E+05                                 9.649507                            7.082581      -0.060335       1.947678                    0.999418      29.714761      85.782341       0.612133       0.423068      -1.059612       0.004377       0.014389       0.010175       0.018159      -0.000690      -0.000488       0.032245       0.029604      -0.075207      -0.047870       0.020430       0.027440             12.384116       6.318137       1.878599       1.328373      13.690579      -4.883344      17.143632          -0.001909
          413              C      40.691950       8.467244       5.987246       0.131687      51.605453 0.43305626E+03  0.10093264E+05                                12.084658                            6.977176      -0.162546       1.960083                    0.998764      26.389882      73.664332       0.623408       0.421547      -1.069142       0.012897       0.012846       0.009083       0.020343       0.037905       0.026804       0.014985      -0.048585       0.027406      -0.054322      -0.001462       0.055785             20.436126      13.755696      10.982509       7.765804      26.873984       8.761447      20.678698           0.001715
          414              C      41.498183       9.481238       6.704247      -0.096222      97.313841 0.49129949E+03  0.11813335E+05                                17.405730                            7.384318       0.377451       2.071477                    0.999825      29.883723      84.624478       0.612032       0.416203      -1.072957      -0.051354      -0.093472      -0.066096       0.125471      -0.040328      -0.028515      -0.073639       0.003430       0.100711      -0.099473       0.013832       0.085641             34.927171      27.181291      25.113262      17.757760      48.119175      26.358304      29.481047           0.000178
          415              C      41.984965      10.359500       7.325272      -0.019049     105.554267 0.43960118E+03  0.10348804E+05                                18.213615                            7.091551       0.096084       1.993342                    0.999535      29.280374      83.837447       0.606485       0.428998      -1.057835       0.062771       0.104947       0.074208       0.143041      -0.039927      -0.028232      -0.032518       0.022618       0.023370      -0.069349       0.030784       0.038565             36.996507      30.245982      27.577714      19.500393      50.197273      27.790737      30.546266           0.000555
          416              C      42.759392      11.273690       7.971703      -0.032599     109.084828 0.44735486E+03  0.10560932E+05                                18.516277                            7.112953       0.195150       2.020354                    0.999650      29.413163      83.905948       0.611754       0.424110      -1.062531      -0.064177      -0.105463      -0.074574       0.144230      -0.036115      -0.025537      -0.028563       0.025378       0.015016      -0.062358       0.025203       0.037155             38.519244      32.642847      29.455737      20.828352      51.535361      28.504665      31.379522          -0.000030
          417              C      43.257237      12.155945       8.595551      -0.087356     100.011868 0.47373697E+03  0.11290671E+05                                17.726991                            7.252781       0.365125       2.073905                    0.999802      29.432637      83.046831       0.617192       0.416393      -1.072567       0.056308       0.093144       0.065863       0.127218      -0.039082      -0.027635      -0.070621       0.020171       0.079702      -0.097580       0.021076       0.076504             38.082505      33.539966      29.632156      20.953092      49.940567      27.115521      30.766982           0.000368
          418              C      44.024749      13.145985       9.295615       0.166541      49.217001 0.36485435E+03  0.81935434E+04                                11.809371                            6.440383      -0.295598       1.930121                    0.998867      25.481970      71.130687       0.639762       0.426319      -1.060089      -0.012197      -0.014479      -0.010238       0.021523       0.018105       0.012803       0.009432      -0.007075      -0.006263      -0.018836      -0.008757       0.027593             22.231529      18.516030      13.857077       9.798423      26.646492       7.232855      21.532065           0.000009
          419              C      34.572600      36.368829      19.624391      -0.134635      36.637566 0.44464083E+03  0.10516227E+05                                 9.649580                            7.082650      -0.060347       1.947674                    0.999418      29.714775      85.782117       0.612128       0.423071      -1.059611       0.000001      -0.011863      -0.013749       0.018160      -0.000002      -0.000000      -0.003492      -0.071470       0.072835      -0.047874       0.020428       0.027446             12.384233      20.597031      -0.000001      -0.000004       6.761876       2.614500       9.793791          -0.001909
          420              C      34.572600      34.986764      17.244736       0.131686      51.605228 0.43305414E+03  0.10093197E+05                                12.084603                            6.977145      -0.162550       1.960081                    0.998764      26.389843      73.664012       0.623412       0.421546      -1.069144      -0.000000      -0.005398      -0.019614       0.020344      -0.000001      -0.000000       0.043370       0.031703       0.103932      -0.054317      -0.001470       0.055788             20.436058      14.483323      -0.000020      -0.000035      13.949859      13.588062      32.874992           0.001717
          421              C      34.572600      34.438250      15.869448      -0.096223      97.315207 0.49130416E+03  0.11813486E+05                                17.405920                            7.384378       0.377449       2.071476                    0.999825      29.883845      84.625216       0.612026       0.416206      -1.072954      -0.000001       0.063821       0.108026       0.125470      -0.000002      -0.000001      -0.042627       0.091143      -0.240398      -0.099470       0.013832       0.085638             34.927614      10.843031      -0.000019      -0.000039      24.567304      28.909142      69.372507           0.000180
          422              C      34.572600      33.841032      14.850967      -0.019051     105.556813 0.43960911E+03  0.10349051E+05                                18.213945                            7.091648       0.096067       1.993336                    0.999535      29.280602      83.838707       0.606476       0.429002      -1.057831      -0.000001      -0.068707      -0.125460       0.143042      -0.000001      -0.000001      -0.037802       0.007668      -0.161668      -0.069345       0.030779       0.038567             36.997251      10.895442      -0.000009      -0.000020      24.804007      29.927894      75.292303           0.000553
          423              C      34.572600      33.373956      13.572220      -0.032600     109.086997 0.44736036E+03  0.10561105E+05                                18.516554                            7.113021       0.195142       2.020352                    0.999650      29.413324      83.906866       0.611748       0.424113      -1.062528      -0.000001       0.068410       0.126974       0.144230      -0.000001      -0.000001      -0.036230       0.003694      -0.140111      -0.062356       0.025199       0.037157             38.519918      11.223855      -0.000005      -0.000012      24.662950      30.433390      79.672949          -0.000028
          424              C      34.572600      32.779133      12.541883      -0.087356     100.013423 0.47373893E+03  0.11290735E+05                                17.727197                            7.252809       0.365131       2.073907                    0.999802      29.432673      83.047130       0.617189       0.416394      -1.072565      -0.000000      -0.060635      -0.111838       0.127217      -0.000002      -0.000002      -0.049006       0.081309      -0.215072      -0.097578       0.021078       0.076500             38.083111      11.593560       0.000003       0.000009      23.040168      28.867603      79.615605           0.000366
          425              C      34.572600      32.232215      11.215147       0.166541      49.216975 0.36485241E+03  0.81934910E+04                                11.809373                            6.440364      -0.295593       1.930123                    0.998867      25.481932      71.130598       0.639763       0.426319      -1.060088       0.000000       0.007437       0.020198       0.021523      -0.000001      -0.000001       0.013870       0.005478       0.068991      -0.018836      -0.008759       0.027596             22.231635      16.417448      -0.000022      -0.000028      11.345259      11.900980      38.932197           0.000010
          426              C      34.572600      30.624996      27.747398      -0.134635      36.637565 0.44464056E+03  0.10516218E+05                                 9.649579                            7.082646      -0.060345       1.947675                    0.999418      29.714768      85.782077       0.612128       0.423071      -1.059612       0.000001      -0.016917      -0.006603       0.018160      -0.000001      -0.000002      -0.002931      -0.069882       0.077603      -0.047875       0.020428       0.027447             12.384236      20.597051       0.000003       0.000002      11.100218       1.080659       5.455439          -0.001911
          427              C      34.572600      27.920747      27.237593       0.131686      51.605271 0.43305442E+03  0.10093205E+05                                12.084609                            6.977147      -0.162552       1.960081                    0.998764      26.389852      73.664046       0.623412       0.421546      -1.069144      -0.000000      -0.020291       0.001447       0.020342      -0.000001      -0.000001       0.012422      -0.055835      -0.158696      -0.054319      -0.001468       0.055787             20.436073      14.483331      -0.000028      -0.000006      39.312866       4.620895       7.512022           0.001718
          428              C      34.572600      26.441275      27.178878      -0.096224      97.315343 0.49130465E+03  0.11813501E+05                                17.405937                            7.384382       0.377441       2.071474                    0.999825      29.883848      84.625236       0.612026       0.416206      -1.072954      -0.000001       0.123122       0.024163       0.125471      -0.000001      -0.000002      -0.009701       0.184270       0.038990      -0.099470       0.013833       0.085637             34.927661      10.843042      -0.000035      -0.000004      82.564803       8.403979      11.375138           0.000179
          429              C      34.572600      25.281969      26.955309      -0.019050     105.556679 0.43960843E+03  0.10349031E+05                                18.213927                            7.091640       0.096070       1.993337                    0.999535      29.280581      83.838613       0.606476       0.429001      -1.057831      -0.000001      -0.141187      -0.022958       0.143042      -0.000001      -0.000001      -0.005203       0.099872       0.114946      -0.069345       0.030778       0.038567             36.997218      10.895432      -0.000016      -0.000002      88.493275       7.410299      11.602947           0.000554
          430              C      34.572600      23.920663      26.941195      -0.032601     109.087276 0.44736120E+03  0.10561131E+05                                18.516585                            7.113029       0.195138       2.020350                    0.999650      29.413358      83.907003       0.611747       0.424114      -1.062528      -0.000001       0.142515       0.022173       0.144230      -0.000001      -0.000001      -0.006743       0.087095       0.110094      -0.062356       0.025199       0.037157             38.519994      11.223874      -0.000010      -0.000000      92.689502       6.382451      11.646607          -0.000033
          431              C      34.572600      22.750978      26.723836      -0.087354     100.013352 0.47373812E+03  0.11290711E+05                                17.727187                            7.252803       0.365129       2.073906                    0.999802      29.432659      83.047084       0.617189       0.416394      -1.072565      -0.000000      -0.125653      -0.019888       0.127217      -0.000002      -0.000001      -0.017097       0.171562       0.055685      -0.097578       0.021078       0.076500             38.083095      11.593555       0.000010       0.000000      91.473832       4.672639      11.181897           0.000371
          432              C      34.572600      21.317814      26.650442       0.166541      49.217051 0.36485269E+03  0.81934990E+04                                11.809385                            6.440367      -0.295594       1.930123                    0.998867      25.481943      71.130640       0.639763       0.426319      -1.060088       0.000000       0.021521       0.000279       0.021523      -0.000001      -0.000001      -0.000914      -0.036337      -0.056455      -0.018836      -0.008759       0.027596             22.231669      16.417454      -0.000034      -0.000011      43.347306       0.586586       6.930247           0.000008
          433              C      34.572600      21.345759       1.493283      -0.187892      41.378180 0.42485500E+03  0.99549188E+04                                10.577817                            6.907668       0.155817       2.027870                    0.999243      29.594926      85.608558       0.620663       0.421166      -1.058640       0.000000       0.009486      -0.016913       0.019392      -0.000003      -0.000002       0.000804      -0.042981       0.077159      -0.034351       0.008593       0.025757             17.155963      32.508445      -0.000063       0.000003      12.899062      -0.234784       6.060382           0.000048
          434              C      45.677319      24.986554      17.668162      -0.187892      41.378155 0.42484918E+03  0.99547665E+04                                10.577808                            6.907590       0.155820       2.027871                    0.999243      29.594999      85.609204       0.620669       0.421162      -1.058640       0.019287       0.001649       0.001166       0.019392       0.006792       0.004803       0.023300       0.020651      -0.053602      -0.034343       0.008595       0.025748             17.156056       8.561384      -2.696221      -1.906514      17.768359     -10.422849      25.138425           0.000049
          435              C      23.467881      24.986554      17.668162      -0.187892      41.380048 0.42487655E+03  0.99555537E+04                                10.578268                            6.907939       0.155822       2.027871                    0.999243      29.594753      85.608713       0.620637       0.421178      -1.058632      -0.019287       0.001649       0.001166       0.019392      -0.006801      -0.004809       0.023300       0.020653      -0.053604      -0.034344       0.008585       0.025759             17.156970       8.561527       2.696042       1.906388      17.769255     -10.423991      25.140129           0.000047
          436              C      34.572600       8.523134      19.627213      -0.187892      41.378207 0.42485489E+03  0.99549155E+04                                10.577819                            6.907666       0.155818       2.027870                    0.999243      29.594922      85.608537       0.620663       0.421166      -1.058640       0.000000      -0.012784       0.014582       0.019392      -0.000003      -0.000002      -0.004745      -0.058676       0.030074      -0.034350       0.008593       0.025757             17.155978      32.508491      -0.000018      -0.000062       6.672666       1.966578      12.286776           0.000048
          437              C      33.372931       7.830504      17.668162      -0.187892      41.380068 0.42487673E+03  0.99555590E+04                                10.578271                            6.907940       0.155821       2.027871                    0.999243      29.594757      85.608730       0.620637       0.421178      -1.058632      -0.008215      -0.017527       0.001166       0.019392       0.005543       0.017774      -0.015815      -0.022105      -0.053604      -0.034344       0.008585       0.025759             17.156979      17.802176      -2.639045      -8.074255       8.528622       6.862979      25.140139           0.000048
          438              C      35.772269      19.267871       1.493283      -0.187892      41.378220 0.42485530E+03  0.99549276E+04                                10.577823                            6.907670       0.155817       2.027870                    0.999243      29.594928      85.608565       0.620663       0.421166      -1.058640       0.008215      -0.004743      -0.016913       0.019392      -0.018613       0.000695      -0.000404       0.021485       0.077159      -0.034351       0.008593       0.025757             17.155981      17.801363       8.491096      -0.203327      27.606194       0.117395       6.060386           0.000048
          439              C      24.667550      25.679183      19.627213      -0.187892      41.378224 0.42485516E+03  0.99549231E+04                                10.577823                            6.907668       0.155818       2.027870                    0.999243      29.594924      85.608542       0.620663       0.421166      -1.058640      -0.011071       0.006392       0.014581       0.019392      -0.025409      -0.004111       0.002371       0.029333       0.030074      -0.034351       0.008593       0.025757             17.155983      13.131612      11.187236       1.703079      26.049559      -0.983337      12.286777           0.000047
          440              C      44.477650      27.064442      17.668162      -0.187892      41.378181 0.42484933E+03  0.99547707E+04                                10.577811                            6.907591       0.155819       2.027870                    0.999243      29.595004      85.609218       0.620669       0.421162      -1.058640       0.011072       0.015878       0.001166       0.019392       0.012338       0.022580      -0.007491       0.001439      -0.053602      -0.034343       0.008595       0.025748             17.156067      13.131629      -5.334854      -9.979719      13.198130       3.560345      25.138441           0.000049
          441              C      44.477650      25.679183      19.627213      -0.187892      41.378201 0.42484923E+03  0.99547678E+04                                10.577813                            6.907589       0.155820       2.027871                    0.999243      29.595002      85.609211       0.620669       0.421162      -1.058640       0.011072       0.006392       0.014581       0.019392       0.025401       0.004106       0.002370       0.029331       0.030073      -0.034343       0.008595       0.025748             17.156076      13.131638     -11.187267      -1.703175      26.049578      -0.983321      12.287012           0.000049
          442              C      35.772269       7.830504      17.668162      -0.187892      41.378188 0.42485519E+03  0.99549240E+04                                10.577817                            6.907669       0.155818       2.027870                    0.999243      29.594923      85.608540       0.620663       0.421166      -1.058640       0.008215      -0.017527       0.001166       0.019392      -0.005549      -0.017780      -0.015815      -0.022103      -0.053605      -0.034351       0.008593       0.025758             17.155964      17.801358       2.638661       8.073245       8.528144       6.862489      25.138390           0.000048
          443              C      24.667550      27.064442      17.668162      -0.187892      41.378198 0.42485516E+03  0.99549235E+04                                10.577819                            6.907669       0.155817       2.027870                    0.999243      29.594924      85.608547       0.620663       0.421166      -1.058640      -0.011071       0.015878       0.001166       0.019392      -0.012346      -0.022586      -0.007491       0.001440      -0.053605      -0.034351       0.008593       0.025758             17.155971      13.131601       5.334754       9.979720      13.197909       3.560398      25.138403           0.000048
          444              C      33.372931      19.267871       1.493283      -0.187892      41.380102 0.42487689E+03  0.99555639E+04                                10.578277                            6.907942       0.155820       2.027871                    0.999243      29.594765      85.608764       0.620637       0.421178      -1.058632      -0.008215      -0.004743      -0.016914       0.019392       0.018605      -0.000699      -0.000404       0.021483       0.077161      -0.034344       0.008585       0.025758             17.156994      17.802179      -8.492172       0.203302      27.608105       0.117377       6.060697           0.000047
          445              C      33.372931      20.653129      26.735127      -0.187892      41.378214 0.42485526E+03  0.99549261E+04                                10.577821                            6.907669       0.155818       2.027870                    0.999243      29.594928      85.608559       0.620663       0.421166      -1.058640      -0.008215       0.004743       0.016913       0.019392      -0.018613       0.000695      -0.000404       0.021485       0.077159      -0.034351       0.008593       0.025757             17.155977      17.801359       8.491094      -0.203327      27.606188       0.117395       6.060385           0.000050
          446              C      24.667550      12.856558      10.560248      -0.187893      41.378177 0.42484925E+03  0.99547683E+04                                10.577811                            6.907591       0.155819       2.027871                    0.999243      29.594998      85.609196       0.620669       0.421162      -1.058640      -0.011072      -0.015878      -0.001166       0.019392       0.012338       0.022580      -0.007491       0.001439      -0.053602      -0.034343       0.008595       0.025748             17.156067      13.131630      -5.334854      -9.979721      13.198128       3.560345      25.138443           0.000048
          447              C      35.772269      32.090496      10.560248      -0.187892      41.380063 0.42487671E+03  0.99555582E+04                                10.578270                            6.907940       0.155821       2.027871                    0.999243      29.594755      85.608720       0.620637       0.421178      -1.058632       0.008215       0.017527      -0.001166       0.019392       0.005543       0.017774      -0.015814      -0.022105      -0.053604      -0.034344       0.008585       0.025759             17.156976      17.802173      -2.639044      -8.074251       8.528620       6.862977      25.140135           0.000047
          448              C      44.477650      14.241817       8.601197      -0.187891      41.378234 0.42485515E+03  0.99549231E+04                                10.577825                            6.907668       0.155818       2.027870                    0.999243      29.594926      85.608556       0.620663       0.421166      -1.058640       0.011071      -0.006392      -0.014581       0.019392      -0.025409      -0.004111       0.002371       0.029333       0.030074      -0.034350       0.008593       0.025757             17.155991      13.131619      11.187246       1.703080      26.049574      -0.983336      12.286779           0.000048
          449              C      45.677319      14.934446      10.560248      -0.187892      41.380052 0.42487659E+03  0.99555548E+04                                10.578268                            6.907939       0.155822       2.027871                    0.999243      29.594754      85.608715       0.620637       0.421178      -1.058632       0.019287      -0.001649      -0.001166       0.019392      -0.006800      -0.004809       0.023300       0.020653      -0.053604      -0.034344       0.008585       0.025759             17.156972       8.561527       2.696043       1.906388      17.769257     -10.423991      25.140131           0.000048
          450              C      34.572600      18.575241      26.735127      -0.187892      41.378170 0.42485489E+03  0.99549156E+04                                10.577814                            6.907667       0.155817       2.027870                    0.999243      29.594921      85.608534       0.620663       0.421166      -1.058640      -0.000000      -0.009486       0.016913       0.019392      -0.000003      -0.000002       0.000804      -0.042981       0.077159      -0.034351       0.008593       0.025757             17.155958      32.508436      -0.000063       0.000003      12.899059      -0.234784       6.060381           0.000050
          451              C      34.572600      31.397867       8.601197      -0.187892      41.378223 0.42485499E+03  0.99549183E+04                                10.577822                            6.907666       0.155818       2.027870                    0.999243      29.594925      85.608549       0.620663       0.421166      -1.058640      -0.000000       0.012784      -0.014582       0.019392      -0.000003      -0.000002      -0.004745      -0.058676       0.030074      -0.034350       0.008593       0.025757             17.155985      32.508507      -0.000018      -0.000061       6.672667       1.966578      12.286779           0.000047
          452              C      23.467881      14.934446      10.560248      -0.187892      41.378158 0.42484922E+03  0.99547675E+04                                10.577807                            6.907590       0.155820       2.027871                    0.999243      29.595002      85.609208       0.620669       0.421162      -1.058640      -0.019287      -0.001650      -0.001166       0.019392       0.006792       0.004803       0.023300       0.020651      -0.053602      -0.034343       0.008595       0.025748             17.156056       8.561383      -2.696221      -1.906514      17.768358     -10.422849      25.138426           0.000048
          453              C      24.667550      14.241817       8.601197      -0.187892      41.378214 0.42484930E+03  0.99547700E+04                                10.577815                            6.907590       0.155820       2.027871                    0.999243      29.595006      85.609224       0.620669       0.421162      -1.058640      -0.011072      -0.006392      -0.014581       0.019392       0.025401       0.004106       0.002371       0.029331       0.030073      -0.034343       0.008595       0.025748             17.156084      13.131645     -11.187276      -1.703175      26.049593      -0.983320      12.287013           0.000048
          454              C      44.477650      12.856558      10.560248      -0.187892      41.378211 0.42485527E+03  0.99549266E+04                                10.577822                            6.907670       0.155817       2.027870                    0.999243      29.594926      85.608557       0.620663       0.421166      -1.058640       0.011071      -0.015878      -0.001166       0.019392      -0.012346      -0.022586      -0.007491       0.001440      -0.053606      -0.034351       0.008593       0.025758             17.155977      13.131606       5.334755       9.979725      13.197911       3.560401      25.138414           0.000048
          455              C      33.372931      32.090496      10.560248      -0.187892      41.378194 0.42485525E+03  0.99549258E+04                                10.577818                            6.907669       0.155818       2.027870                    0.999243      29.594927      85.608555       0.620663       0.421166      -1.058640      -0.008215       0.017527      -0.001166       0.019392      -0.005549      -0.017780      -0.015814      -0.022103      -0.053605      -0.034351       0.008593       0.025757             17.155967      17.801360       2.638662       8.073247       8.528145       6.862490      25.138396           0.000047
          456              C      35.772269      20.653129      26.735127      -0.187892      41.380091 0.42487680E+03  0.99555609E+04                                10.578274                            6.907940       0.155821       2.027871                    0.999243      29.594761      85.608744       0.620637       0.421178      -1.058632       0.008215       0.004743       0.016914       0.019392       0.018605      -0.000699      -0.000404       0.021484       0.077161      -0.034344       0.008585       0.025758             17.156988      17.802173      -8.492168       0.203302      27.608095       0.117377       6.060695           0.000050
          457              O      43.710138      28.035321       0.316723      -0.496622      28.966019 0.42941460E+03  0.97707774E+04                                 7.487139                            6.372164       0.398186       2.184827                    0.999193      26.424607      67.845353       0.759146       0.354592      -1.141125      -0.003424      -0.014991       0.017230       0.023093       0.035658      -0.002154       0.012748       0.014501       0.152119      -0.062858       0.010069       0.052789              8.945149       7.228200       2.323282      -0.087963      13.944829      -0.576948       5.662419           0.042855
          458              O      41.456350      27.998793       0.306561      -0.508593      28.824629 0.43963349E+03  0.10038403E+05                                 7.408864                            6.403378       0.445073       2.195782                    0.999151      26.574091      67.820336       0.766961       0.349751      -1.147777      -0.002802      -0.016322       0.015505       0.022686      -0.040699       0.001533       0.006339       0.026431       0.080290      -0.056609       0.025589       0.031020              8.636964       7.114901      -2.128705       0.096283      13.287807      -0.780249       5.508184          -0.045855
          459              O      50.500197      26.357042       7.446090      -0.496620      28.966067 0.42941378E+03  0.97707675E+04                                 7.487198                            6.372190       0.398185       2.184828                    0.999194      26.424581      67.845618       0.759138       0.354595      -1.141120      -0.022720      -0.000104       0.004118       0.023091       0.048436       0.006878       0.021210       0.038429       0.049828      -0.062858       0.010075       0.052783              8.945276       8.967327      -2.529105      -3.519181       7.762281       2.223838      10.106219           0.042853
          460              O      50.487405      25.084959       9.306907      -0.508587      28.823748 0.43961610E+03  0.10037909E+05                                 7.408705                            6.403237       0.445083       2.195787                    0.999151      26.573947      67.819696       0.766972       0.349749      -1.147778      -0.022082       0.001956       0.004814       0.022685       0.007972       0.035948      -0.012038      -0.025557      -0.094631      -0.056603       0.025585       0.031018              8.636798       8.836847      -3.961635      -1.199818      10.597023       0.779871       6.476525          -0.045851
          461              O      18.645003      15.805922      22.367628      -0.496613      28.965782 0.42941073E+03  0.97706788E+04                                 7.487130                            6.372159       0.398228       2.184840                    0.999194      26.424573      67.845490       0.759141       0.354594      -1.141121       0.022722       0.003848      -0.001473       0.023092      -0.022636      -0.043376       0.002630      -0.014118      -0.107852      -0.062861       0.010070       0.052792              8.945138       8.967174       4.160799       1.211355      11.243343       0.992977       6.624897           0.042855
          462              O      18.657795      17.136289      20.548024      -0.508598      28.823215 0.43960778E+03  0.10037665E+05                                 7.408582                            6.403157       0.445108       2.195796                    0.999151      26.573837      67.819101       0.766981       0.349747      -1.147780       0.022083       0.005190       0.000238       0.022686      -0.036557       0.004461       0.009520       0.035430       0.088312      -0.056608       0.025591       0.031017              8.636596       8.836610       2.451601       3.334982       7.424358       1.901412       9.648819          -0.045853
          463              O      25.435062       9.643716      26.326380      -0.496628      28.966846 0.42942903E+03  0.97711969E+04                                 7.487324                            6.372306       0.398148       2.184814                    0.999193      26.424772      67.846295       0.759131       0.354595      -1.141120       0.003422       0.011248      -0.019876       0.023093      -0.009859      -0.034340      -0.016267      -0.067562      -0.094081      -0.062862       0.010073       0.052788              8.945399       7.228367      -0.691513      -2.219809       6.220205       2.154238      13.387624           0.042853
          464              O      27.688850       9.621959      26.295328      -0.508589      28.823798 0.43961854E+03  0.10037974E+05                                 7.408691                            6.403245       0.445094       2.195789                    0.999151      26.573995      67.819731       0.766974       0.349748      -1.147779       0.002802       0.009178      -0.020557       0.022687       0.012118       0.038877      -0.011839      -0.024986      -0.073959      -0.056604       0.025589       0.031015              8.636735       7.114761       0.618775       2.038990       5.882037       1.837979      12.913408          -0.045851
          465              O      32.148369       2.968526       7.446090      -0.496617      28.965745 0.42940998E+03  0.97706576E+04                                 7.487125                            6.372154       0.398224       2.184839                    0.999194      26.424557      67.845437       0.759142       0.354594      -1.141121       0.011271       0.019731       0.004119       0.023093      -0.007577       0.014928      -0.016566      -0.103121       0.049814      -0.062861       0.010069       0.052792              8.945130      10.253602       1.786278       3.685350       6.475732       1.935710      10.106055           0.042855
          466              O      31.053109       3.615645       9.306907      -0.508594      28.823198 0.43960773E+03  0.10037664E+05                                 7.408577                            6.403156       0.445114       2.195797                    0.999151      26.573839      67.819096       0.766981       0.349747      -1.147780       0.012734       0.018148       0.004814       0.022687      -0.015053      -0.028403      -0.025117      -0.001046      -0.094630      -0.056607       0.025591       0.031017              8.636587      13.587427       1.218553       1.275186       5.845929       0.649100       6.476406          -0.045853
          467              O      36.996831       8.009749       0.316723      -0.496623      28.966790 0.42942818E+03  0.97711715E+04                                 7.487310                            6.372295       0.398156       2.184817                    0.999193      26.424760      67.846218       0.759132       0.354595      -1.141121      -0.011270       0.010459       0.017230       0.023093      -0.011552       0.012115      -0.004510      -0.069022       0.152113      -0.062862       0.010075       0.052787              8.945380      10.253931      -4.070174      -0.455696      10.919657       0.364675       5.662552           0.042854
          468              O      38.092091       9.979851       0.306561      -0.508590      28.823677 0.43961619E+03  0.10037905E+05                                 7.408667                            6.403224       0.445096       2.195791                    0.999151      26.573931      67.819485       0.766976       0.349748      -1.147780      -0.012734       0.010587       0.015505       0.022686       0.031792       0.004723      -0.004498       0.057268       0.080289      -0.056604       0.025589       0.031015              8.636707      13.587641      -1.608500      -0.723814       6.814438       0.306725       5.508041          -0.045852
          469              O      30.206772      33.032232      26.326380      -0.496623      28.965948 0.42941305E+03  0.97707331E+04                                 7.487128                            6.372154       0.398180       2.184826                    0.999193      26.424551      67.845171       0.759147       0.354592      -1.141125       0.008029      -0.008587      -0.019876       0.023093      -0.024328       0.003080       0.037870       0.050852      -0.094085      -0.062858       0.010068       0.052789              8.945137       7.070930       0.782289       2.975433       6.377301       0.845259      13.387179           0.042854
          470              O      29.061036      31.091273      26.295328      -0.508587      28.824514 0.43963132E+03  0.10038341E+05                                 7.408843                            6.403362       0.445073       2.195784                    0.999151      26.574031      67.820128       0.766962       0.349751      -1.147777       0.006548      -0.007014      -0.020556       0.022686      -0.016879      -0.029694      -0.027754      -0.008502      -0.073952      -0.056608       0.025589       0.031019              8.636937       5.654447       0.224395       0.572258       7.342589      -2.684884      12.913775          -0.045850
          471              O      38.938428      35.831493      22.367628      -0.496622      28.966250 0.42941753E+03  0.97708759E+04                                 7.487235                            6.372223       0.398184       2.184825                    0.999194      26.424690      67.846021       0.759135       0.354596      -1.141120      -0.008028      -0.021602      -0.001470       0.023092       0.005199       0.023964       0.036247       0.046262      -0.107843      -0.062857       0.010072       0.052785              8.945318       7.071042      -3.066119       0.254284      13.139928      -1.545626       6.624984           0.042856
          472              O      40.084164      35.155231      20.548024      -0.508594      28.823886 0.43961868E+03  0.10037984E+05                                 7.408732                            6.403258       0.445080       2.195784                    0.999151      26.574016      67.819949       0.766970       0.349750      -1.147777      -0.006545      -0.021719       0.000238       0.022685       0.033616       0.006014      -0.008629       0.045597       0.088318      -0.056604       0.025586       0.031018              8.636831       5.654362      -0.614327      -0.020801      10.607084      -3.839078       9.649049          -0.045855
          473              O      48.075966      17.205552      26.326380      -0.496625      28.966082 0.42941412E+03  0.97707777E+04                                 7.487204                            6.372196       0.398185       2.184828                    0.999194      26.424586      67.845651       0.759137       0.354595      -1.141120      -0.011449      -0.002660      -0.019876       0.023092       0.034180       0.031252      -0.021607       0.016709      -0.094087      -0.062858       0.010073       0.052784              8.945282       5.873279      -0.090784      -0.755712       7.575088      -2.999522      13.387481           0.042855
          474              O      46.967914      19.168268      26.295328      -0.508583      28.823559 0.43961253E+03  0.10037805E+05                                 7.408663                            6.403202       0.445104       2.195794                    0.999151      26.573884      67.819402       0.766976       0.349748      -1.147779      -0.009348      -0.002161      -0.020556       0.022685       0.004756      -0.009193       0.039588       0.033477      -0.073954      -0.056603       0.025585       0.031018              8.636743       6.726067      -0.843170      -2.611263       6.270664       0.846838      12.913499          -0.045853
          475              O      46.134369       8.244086      22.367628      -0.496617      28.966058 0.42941559E+03  0.97708052E+04                                 7.487144                            6.372170       0.398191       2.184828                    0.999194      26.424632      67.845428       0.759146       0.354591      -1.141125      -0.014694       0.017754      -0.001472       0.023093       0.017429       0.019408      -0.038877      -0.032145      -0.107852      -0.062858       0.010069       0.052789              8.945154      14.277697      -1.094790      -1.465638       5.932851       0.552589       6.624916           0.042855
          476              O      44.975841       7.589980      20.548024      -0.508599      28.824701 0.43963464E+03  0.10038437E+05                                 7.408882                            6.403391       0.445061       2.195779                    0.999151      26.574104      67.820425       0.766960       0.349751      -1.147776      -0.015536       0.016530       0.000238       0.022686       0.002931      -0.010480      -0.000896      -0.081032       0.088319      -0.056609       0.025590       0.031019              8.636989       9.901100      -1.837458      -3.314384       6.360647       1.937583       9.649219          -0.045854
          477              O      21.069234      30.555933       7.446090      -0.496623      28.966823 0.42942887E+03  0.97711915E+04                                 7.487316                            6.372301       0.398158       2.184816                    0.999193      26.424789      67.846318       0.759132       0.354595      -1.141121       0.011453      -0.019626       0.004118       0.023093      -0.040865      -0.021811      -0.004648       0.064672       0.049828      -0.062861       0.010074       0.052787              8.945385       5.873371       0.742763      -0.166308      10.856455      -4.159625      10.106327           0.042855
          478              O      22.177286      31.180896       9.306907      -0.508594      28.823790 0.43961835E+03  0.10037968E+05                                 7.408689                            6.403243       0.445091       2.195789                    0.999151      26.573990      67.819709       0.766974       0.349748      -1.147779       0.009349      -0.020102       0.004814       0.022686       0.007074      -0.007550       0.037152       0.026591      -0.094638      -0.056605       0.025589       0.031016              8.636734       6.726093       2.742951      -0.075460      12.707592      -1.428955       6.476515          -0.045853
          479              O      23.010831      23.836430       0.316723      -0.496619      28.966006 0.42941464E+03  0.97707928E+04                                 7.487180                            6.372196       0.398207       2.184833                    0.999194      26.424645      67.845822       0.759137       0.354595      -1.141120       0.014692       0.004530       0.017229       0.023092      -0.024112      -0.009965      -0.008242       0.054509       0.152136      -0.062863       0.010068       0.052795              8.945205      14.277776       1.746756       0.543639       6.895366       0.212297       5.662473           0.042854
          480              O      24.169359      21.902856       0.306561      -0.508598      28.823362 0.43961089E+03  0.10037757E+05                                 7.408615                            6.403187       0.445096       2.195790                    0.999151      26.573907      67.819398       0.766978       0.349748      -1.147779       0.015536       0.005735       0.015505       0.022687       0.008897      -0.006261      -0.001842      -0.083700       0.080303      -0.056606       0.025591       0.031015              8.636633       9.900617       3.737077       0.627527      10.501257       0.473473       5.508026          -0.045852
          481              O      23.010831      16.084570      27.911687      -0.496622      28.966055 0.42941525E+03  0.97707962E+04                                 7.487147                            6.372171       0.398182       2.184825                    0.999193      26.424611      67.845383       0.759145       0.354592      -1.141124       0.014693      -0.004531      -0.017230       0.023093       0.024109       0.009964      -0.008239       0.054510       0.152121      -0.062858       0.010069       0.052790              8.945161      14.277714      -1.746751      -0.543634       6.895344       0.212297       5.662425           0.042854
          482              O      24.169359      18.018144      27.921849      -0.508590      28.824536 0.43963170E+03  0.10038352E+05                                 7.408847                            6.403365       0.445074       2.195784                    0.999151      26.574039      67.820157       0.766962       0.349751      -1.147777       0.015535      -0.005735      -0.015505       0.022686      -0.008905       0.006256      -0.001842      -0.083707       0.080286      -0.056608       0.025589       0.031019              8.636943       9.901040      -3.737288      -0.627572      10.501617       0.473506       5.508171          -0.045852
          483              O      21.069234       9.365067      20.782320      -0.496622      28.966237 0.42941714E+03  0.97708649E+04                                 7.487233                            6.372220       0.398185       2.184826                    0.999194      26.424684      67.846000       0.759135       0.354596      -1.141120       0.011449       0.019626      -0.004118       0.023092       0.040859       0.021809      -0.004647       0.064680       0.049822      -0.062857       0.010072       0.052785              8.945316       5.873302      -0.742758       0.166314      10.856383      -4.159635      10.106263           0.042855
          484              O      22.177286       8.740104      18.921503      -0.508595      28.823875 0.43961858E+03  0.10037981E+05                                 7.408730                            6.403257       0.445079       2.195784                    0.999151      26.574015      67.819939       0.766971       0.349749      -1.147777       0.009348       0.020101      -0.004815       0.022685      -0.007080       0.007550       0.037153       0.026590      -0.094630      -0.056604       0.025586       0.031018              8.636827       6.726127      -2.743006       0.075479      12.707809      -1.429013       6.476545          -0.045855
          485              O      46.134369      31.676914       5.860782      -0.496617      28.965772 0.42941061E+03  0.97706754E+04                                 7.487130                            6.372159       0.398223       2.184839                    0.999194      26.424559      67.845450       0.759141       0.354594      -1.141121      -0.014694      -0.017754       0.001471       0.023093      -0.017432      -0.019411      -0.038880      -0.032149      -0.107851      -0.062862       0.010069       0.052792              8.945137      14.277655       1.094784       1.465622       5.932859       0.552577       6.624897           0.042855
          486              O      44.975841      32.331020       7.680386      -0.508594      28.823176 0.43960719E+03  0.10037648E+05                                 7.408572                            6.403151       0.445115       2.195798                    0.999151      26.573835      67.819074       0.766982       0.349747      -1.147780      -0.015537      -0.016530      -0.000238       0.022687      -0.002936       0.010476      -0.000897      -0.081033       0.088311      -0.056607       0.025591       0.031016              8.636582       9.900552       1.837319       3.314152       6.360390       1.937469       9.648803          -0.045854
          487              O      48.075966      22.715448       1.902030      -0.496625      28.966693 0.42942631E+03  0.97711175E+04                                 7.487293                            6.372281       0.398154       2.184817                    0.999193      26.424699      67.846007       0.759133       0.354595      -1.141121      -0.011452       0.002660       0.019876       0.023093      -0.034184      -0.031258      -0.021607       0.016703      -0.094080      -0.062862       0.010075       0.052787              8.945358       5.873352       0.090791       0.755716       7.575165      -2.999515      13.387557           0.042854
          488              O      46.967914      20.752732       1.933082      -0.508586      28.823644 0.43961549E+03  0.10037885E+05                                 7.408660                            6.403218       0.445096       2.195792                    0.999151      26.573923      67.819454       0.766976       0.349748      -1.147780      -0.009349       0.002163       0.020556       0.022686      -0.004759       0.009186       0.039589       0.033482      -0.073958      -0.056604       0.025589       0.031016              8.636698       6.726067       0.843172       2.611222       6.270678       0.846826      12.913348          -0.045851
          489              O      50.500197      13.563958      20.782320      -0.496612      28.965769 0.42941054E+03  0.97706732E+04                                 7.487127                            6.372156       0.398228       2.184840                    0.999194      26.424570      67.845474       0.759142       0.354594      -1.141121      -0.022722       0.000105      -0.004119       0.023093      -0.048441      -0.006882       0.021212       0.038437       0.049814      -0.062861       0.010070       0.052792              8.945133       8.967167       2.529007       3.519050       7.762179       2.223750      10.106053           0.042854
          490              O      50.487405      14.836041      18.921503      -0.508599      28.823227 0.43960803E+03  0.10037673E+05                                 7.408584                            6.403159       0.445107       2.195795                    0.999151      26.573843      67.819127       0.766981       0.349747      -1.147780      -0.022084      -0.001954      -0.004814       0.022687      -0.007980      -0.035953      -0.012039      -0.025550      -0.094629      -0.056608       0.025591       0.031017              8.636598       8.836614       3.961452       1.199732      10.596769       0.779795       6.476412          -0.045853
          491              O      43.710138      11.885679      27.911687      -0.496623      28.966760 0.42942768E+03  0.97711571E+04                                 7.487302                            6.372290       0.398161       2.184818                    0.999193      26.424759      67.846197       0.759133       0.354595      -1.141121      -0.003424       0.014990      -0.017230       0.023094      -0.035664       0.002151       0.012747       0.014500       0.152111      -0.062861       0.010075       0.052786              8.945369       7.228348      -2.323352       0.087970      13.945212      -0.576981       5.662546           0.042856
          492              O      41.456350      11.922207      27.921849      -0.508593      28.823802 0.43961850E+03  0.10037972E+05                                 7.408692                            6.403244       0.445091       2.195789                    0.999151      26.573988      67.819708       0.766974       0.349748      -1.147779      -0.002802       0.016322      -0.015505       0.022686       0.040694      -0.001534       0.006340       0.026434       0.080293      -0.056605       0.025589       0.031016              8.636738       7.114759       2.128640      -0.096276      13.287397      -0.780207       5.508059          -0.045854
          493              O      25.435062      30.277284       1.902030      -0.496627      28.966117 0.42941617E+03  0.97708237E+04                                 7.487164                            6.372182       0.398172       2.184822                    0.999193      26.424623      67.845468       0.759144       0.354592      -1.141124       0.003422      -0.011247       0.019877       0.023093       0.009855       0.034336      -0.016268      -0.067566      -0.094088      -0.062858       0.010067       0.052791              8.945183       7.228222       0.691498       2.219742       6.220072       2.154184      13.387255           0.042853
          494              O      27.688850      30.299041       1.933082      -0.508590      28.824651 0.43963399E+03  0.10038418E+05                                 7.408871                            6.403385       0.445072       2.195782                    0.999151      26.574097      67.820383       0.766960       0.349751      -1.147776       0.002801      -0.009178       0.020557       0.022686      -0.012121      -0.038881      -0.011839      -0.024986      -0.073953      -0.056607       0.025589       0.031019              8.636970       7.114910      -0.618791      -2.039055       5.882173       1.838039      12.913828          -0.045851
          495              O      18.645003      24.115078       5.860782      -0.496619      28.966047 0.42941340E+03  0.97707561E+04                                 7.487193                            6.372185       0.398188       2.184829                    0.999194      26.424576      67.845588       0.759139       0.354595      -1.141120       0.022720      -0.003848       0.001471       0.023090       0.022630       0.043373       0.002628      -0.014128      -0.107843      -0.062858       0.010075       0.052783              8.945270       8.967323      -4.160949      -1.211402      11.243542       0.993022       6.624945           0.042853
          496              O      18.657795      22.784711       7.680386      -0.508587      28.823754 0.43961616E+03  0.10037911E+05                                 7.408706                            6.403237       0.445084       2.195787                    0.999151      26.573948      67.819697       0.766972       0.349749      -1.147778       0.022081      -0.005190      -0.000239       0.022684       0.036550      -0.004467       0.009523       0.035426       0.088319      -0.056603       0.025585       0.031018              8.636800       8.836849      -2.451745      -3.335128       7.424538       1.901517       9.649014          -0.045851
          497              O      30.206772       6.888768       1.902030      -0.496626      28.966101 0.42941438E+03  0.97707853E+04                                 7.487208                            6.372198       0.398183       2.184827                    0.999194      26.424598      67.845697       0.759137       0.354595      -1.141120       0.008028       0.008585       0.019876       0.023092       0.024325      -0.003086       0.037869       0.050847      -0.094087      -0.062858       0.010073       0.052784              8.945288       7.071018      -0.782297      -2.975521       6.377355       0.845297      13.387490           0.042854
          498              O      29.061036       8.829727       1.933082      -0.508583      28.823563 0.43961268E+03  0.10037809E+05                                 7.408664                            6.403204       0.445103       2.195794                    0.999151      26.573881      67.819398       0.766976       0.349748      -1.147779       0.006545       0.007014       0.020556       0.022685       0.016874       0.029688      -0.027756      -0.008501      -0.073954      -0.056603       0.025585       0.031018              8.636744       5.654311      -0.224390      -0.572249       7.342424      -2.684838      12.913499          -0.045852
          499              O      38.938428       4.089507       5.860782      -0.496622      28.966091 0.42941609E+03  0.97708205E+04                                 7.487154                            6.372178       0.398183       2.184825                    0.999193      26.424641      67.845486       0.759145       0.354592      -1.141124      -0.008029       0.021603       0.001471       0.023093      -0.005206      -0.023965       0.036247       0.046263      -0.107851      -0.062858       0.010068       0.052790              8.945167       7.070954       3.066033      -0.254263      13.139621      -1.545575       6.624925           0.042855
          500              O      40.084164       4.765769       7.680386      -0.508594      28.824644 0.43963371E+03  0.10038410E+05                                 7.408868                            6.403381       0.445070       2.195781                    0.999151      26.574096      67.820364       0.766961       0.349751      -1.147777      -0.006547       0.021720      -0.000238       0.022686      -0.033622      -0.006016      -0.008629       0.045591       0.088319      -0.056609       0.025590       0.031019              8.636969       5.654465       0.614330       0.020807      10.607241      -3.839117       9.649199          -0.045853
          501              O      32.148369      36.952474      20.782320      -0.496617      28.966788 0.42942832E+03  0.97711753E+04                                 7.487305                            6.372294       0.398165       2.184818                    0.999193      26.424786      67.846282       0.759133       0.354595      -1.141121       0.011269      -0.019731      -0.004119       0.023093       0.007571      -0.014932      -0.016564      -0.103115       0.049828      -0.062861       0.010075       0.052786              8.945371      10.253917      -1.786354      -3.685489       6.475882       1.935782      10.106315           0.042855
          502              O      31.053109      36.305355      18.921503      -0.508598      28.823869 0.43961971E+03  0.10038007E+05                                 7.408707                            6.403256       0.445081       2.195786                    0.999151      26.574003      67.819790       0.766973       0.349748      -1.147779       0.012734      -0.018147      -0.004814       0.022686       0.015051       0.028400      -0.025114      -0.001045      -0.094636      -0.056605       0.025590       0.031016              8.636759      13.587732      -1.218598      -1.275254       5.846016       0.649130       6.476530          -0.045854
          503              O      36.996831      31.911251      27.911687      -0.496619      28.965997 0.42941445E+03  0.97707873E+04                                 7.487178                            6.372195       0.398207       2.184833                    0.999194      26.424642      67.845810       0.759138       0.354595      -1.141120      -0.011269      -0.010459      -0.017229       0.023092       0.011547      -0.012120      -0.004509      -0.069017       0.152136      -0.062863       0.010068       0.052795              8.945203      10.253700       4.070055       0.455674      10.919436       0.364656       5.662473           0.042854
          504              O      38.092091      29.941149      27.921849      -0.508598      28.823369 0.43961105E+03  0.10037761E+05                                 7.408616                            6.403188       0.445097       2.195791                    0.999151      26.573908      67.819401       0.766978       0.349748      -1.147779      -0.012735      -0.010587      -0.015505       0.022687      -0.031795      -0.004725      -0.004501       0.057261       0.080303      -0.056606       0.025591       0.031015              8.636635      13.587503       1.608456       0.723804       6.814375       0.306719       5.508027          -0.045851
          505              O      25.435062      11.885679      27.911687      -0.496627      28.966108 0.42941607E+03  0.97708209E+04                                 7.487162                            6.372182       0.398173       2.184823                    0.999193      26.424619      67.845454       0.759144       0.354592      -1.141124       0.003422       0.014991      -0.017230       0.023093       0.035657      -0.002153       0.012749       0.014505       0.152125      -0.062858       0.010067       0.052791              8.945181       7.228219       2.323290      -0.087963      13.944889      -0.576951       5.662436           0.042853
          506              O      27.688850      11.922207      27.921849      -0.508589      28.824638 0.43963377E+03  0.10038411E+05                                 7.408867                            6.403382       0.445072       2.195782                    0.999151      26.574096      67.820365       0.766961       0.349751      -1.147777       0.002801       0.016322      -0.015505       0.022686      -0.040698       0.001533       0.006339       0.026428       0.080289      -0.056607       0.025589       0.031019              8.636966       7.114905      -2.128704       0.096283      13.287808      -0.780249       5.508186          -0.045852
          507              O      18.645003      13.563958      20.782320      -0.496614      28.966281 0.42941803E+03  0.97708900E+04                                 7.487237                            6.372223       0.398191       2.184827                    0.999194      26.424708      67.846070       0.759136       0.354595      -1.141120       0.022720       0.000105      -0.004120       0.023091       0.048435       0.006878       0.021212       0.038430       0.049822      -0.062857       0.010074       0.052784              8.945324       8.967376      -2.529120      -3.519198       7.762325       2.223851      10.106269           0.042854
          508              O      18.657795      14.836041      18.921503      -0.508600      28.823959 0.43961987E+03  0.10038019E+05                                 7.408750                            6.403271       0.445067       2.195781                    0.999151      26.574020      67.820012       0.766969       0.349750      -1.147777       0.022082      -0.001955      -0.004814       0.022685       0.007975       0.035950      -0.012039      -0.025557      -0.094627      -0.056604       0.025586       0.031018              8.636857       8.836910      -3.961670      -1.199831      10.597096       0.779884       6.476563          -0.045853
          509              O      50.500197      24.115078       5.860782      -0.496619      28.965565 0.42940645E+03  0.97705554E+04                                 7.487090                            6.372124       0.398223       2.184842                    0.999194      26.424451      67.845047       0.759144       0.354594      -1.141122      -0.022722      -0.003847       0.001472       0.023092      -0.022636      -0.043377       0.002628      -0.014120      -0.107850      -0.062862       0.010071       0.052792              8.945087       8.967121       4.160775       1.211343      11.243283       0.992965       6.624858           0.042853
          510              O      50.487405      22.784711       7.680386      -0.508586      28.823034 0.43960457E+03  0.10037572E+05                                 7.408543                            6.403128       0.445123       2.195801                    0.999151      26.573773      67.818829       0.766984       0.349747      -1.147781      -0.022083      -0.005189      -0.000239       0.022686      -0.036555       0.004463       0.009521       0.035431       0.088312      -0.056606       0.025590       0.031016              8.636545       8.836556       2.451581       3.334955       7.424315       1.901393       9.648763          -0.045851
          511              O      43.710138      30.277284       1.902030      -0.496622      28.966770 0.42942779E+03  0.97711603E+04                                 7.487305                            6.372291       0.398160       2.184818                    0.999193      26.424759      67.846202       0.759133       0.354595      -1.141121      -0.003424      -0.011248       0.019876       0.023094      -0.009859      -0.034341      -0.016266      -0.067562      -0.094073      -0.062861       0.010075       0.052786              8.945372       7.228349      -0.691511      -2.219800       6.220188       2.154230      13.387579           0.042855
          512              O      41.456350      30.299041       1.933082      -0.508592      28.823791 0.43961828E+03  0.10037966E+05                                 7.408689                            6.403242       0.445093       2.195789                    0.999151      26.573987      67.819699       0.766974       0.349748      -1.147779      -0.002802      -0.009178       0.020557       0.022686       0.012118       0.038878      -0.011839      -0.024985      -0.073964      -0.056605       0.025589       0.031016              8.636735       7.114759       0.618776       2.038993       5.882036       1.837980      12.913410          -0.045854
          513              O      36.996831      36.952474      20.782320      -0.496620      28.965741 0.42940998E+03  0.97706579E+04                                 7.487125                            6.372156       0.398220       2.184838                    0.999194      26.424559      67.845449       0.759141       0.354594      -1.141121      -0.011272      -0.019730      -0.004118       0.023093      -0.007578       0.014927      -0.016567      -0.103123       0.049813      -0.062862       0.010068       0.052793              8.945129      10.253599       1.786276       3.685347       6.475733       1.935708      10.106054           0.042856
          514              O      38.092091      36.305355      18.921503      -0.508593      28.823170 0.43960726E+03  0.10037650E+05                                 7.408570                            6.403150       0.445119       2.195798                    0.999151      26.573843      67.819081       0.766982       0.349747      -1.147781      -0.012734      -0.018148      -0.004815       0.022687      -0.015053      -0.028403      -0.025117      -0.001045      -0.094631      -0.056608       0.025591       0.031017              8.636576      13.587407       1.218549       1.275181       5.845923       0.649098       6.476398          -0.045854
          515              O      32.148369      31.911251      27.911687      -0.496624      28.966679 0.42942608E+03  0.97711112E+04                                 7.487290                            6.372279       0.398155       2.184818                    0.999193      26.424696      67.845995       0.759133       0.354595      -1.141121       0.011270      -0.010459      -0.017230       0.023093      -0.011551       0.012115      -0.004511      -0.069023       0.152113      -0.062862       0.010075       0.052787              8.945354      10.253901      -4.070159      -0.455694      10.919626       0.364674       5.662536           0.042854
          516              O      31.053109      29.941149      27.921849      -0.508586      28.823658 0.43961585E+03  0.10037895E+05                                 7.408663                            6.403221       0.445096       2.195792                    0.999151      26.573922      67.819454       0.766976       0.349748      -1.147780       0.012734      -0.010587      -0.015505       0.022686       0.031792       0.004723      -0.004498       0.057269       0.080289      -0.056604       0.025589       0.031016              8.636702      13.587634      -1.608498      -0.723813       6.814435       0.306725       5.508038          -0.045851
          517              O      38.938428       6.888768       1.902030      -0.496622      28.966061 0.42941519E+03  0.97707947E+04                                 7.487149                            6.372170       0.398181       2.184825                    0.999193      26.424612      67.845391       0.759145       0.354592      -1.141124      -0.008029       0.008588       0.019876       0.023093      -0.024329       0.003081       0.037870       0.050853      -0.094083      -0.062858       0.010068       0.052790              8.945164       7.070950       0.782289       2.975442       6.377318       0.845260      13.387224           0.042854
          518              O      40.084164       8.829727       1.933082      -0.508590      28.824522 0.43963144E+03  0.10038344E+05                                 7.408845                            6.403363       0.445074       2.195784                    0.999151      26.574035      67.820141       0.766962       0.349751      -1.147777      -0.006548       0.007015       0.020557       0.022686      -0.016879      -0.029694      -0.027753      -0.008503      -0.073953      -0.056608       0.025589       0.031019              8.636939       5.654447       0.224395       0.572258       7.342591      -2.684885      12.913778          -0.045853
          519              O      30.206772       4.089507       5.860782      -0.496619      28.966259 0.42941760E+03  0.97708778E+04                                 7.487235                            6.372221       0.398187       2.184826                    0.999194      26.424691      67.846019       0.759135       0.354595      -1.141120       0.008027       0.021601       0.001471       0.023091       0.005198       0.023964       0.036247       0.046260      -0.107844      -0.062857       0.010073       0.052784              8.945320       7.071042      -3.066122       0.254284      13.139935      -1.545627       6.624984           0.042854
          520              O      29.061036       4.765769       7.680386      -0.508596      28.823908 0.43961905E+03  0.10037995E+05                                 7.408738                            6.403263       0.445075       2.195783                    0.999151      26.574011      67.819956       0.766970       0.349750      -1.147777       0.006545       0.021719      -0.000238       0.022685       0.033616       0.006014      -0.008628       0.045597       0.088318      -0.056604       0.025586       0.031018              8.636840       5.654366      -0.614330      -0.020800      10.607100      -3.839084       9.649055          -0.045853
          521              O      21.069234      22.715448       1.902030      -0.496620      28.966496 0.42942167E+03  0.97709959E+04                                 7.487286                            6.372259       0.398171       2.184820                    0.999194      26.424769      67.846365       0.759132       0.354596      -1.141119       0.011450       0.002659       0.019874       0.023090       0.034182       0.031253      -0.021607       0.016712      -0.094087      -0.062858       0.010072       0.052787              8.945391       5.873342      -0.090780      -0.755729       7.575165      -2.999561      13.387665           0.042854
          522              O      22.177286      20.752732       1.933082      -0.508599      28.824069 0.43962219E+03  0.10038087E+05                                 7.408775                            6.403294       0.445057       2.195776                    0.999151      26.574079      67.820258       0.766966       0.349751      -1.147776       0.009347       0.002162       0.020556       0.022685       0.004759      -0.009190       0.039586       0.033478      -0.073968      -0.056603       0.025586       0.031017              8.636886       6.726168      -0.843176      -2.611311       6.270752       0.846844      12.913738          -0.045851
          523              O      23.010831      31.676914       5.860782      -0.496622      28.966104 0.42941637E+03  0.97708284E+04                                 7.487157                            6.372180       0.398183       2.184825                    0.999193      26.424642      67.845494       0.759145       0.354592      -1.141124       0.014694      -0.017755       0.001471       0.023093       0.017430       0.019408      -0.038877      -0.032148      -0.107851      -0.062858       0.010068       0.052790              8.945171      14.277725      -1.094792      -1.465642       5.932861       0.552590       6.624926           0.042855
          524              O      24.169359      32.331020       7.680386      -0.508594      28.824641 0.43963365E+03  0.10038408E+05                                 7.408868                            6.403382       0.445069       2.195781                    0.999151      26.574092      67.820358       0.766961       0.349751      -1.147776       0.015536      -0.016530      -0.000238       0.022686       0.002930      -0.010481      -0.000896      -0.081031       0.088320      -0.056609       0.025589       0.031019              8.636969       9.901074      -1.837451      -3.314371       6.360635       1.937578       9.649199          -0.045853
          525              O      48.075966       9.365067      20.782320      -0.496617      28.966768 0.42942794E+03  0.97711642E+04                                 7.487302                            6.372290       0.398167       2.184819                    0.999193      26.424774      67.846236       0.759133       0.354595      -1.141121      -0.011453       0.019625      -0.004119       0.023093      -0.040865      -0.021810      -0.004649       0.064670       0.049828      -0.062861       0.010075       0.052786              8.945366       5.873360       0.742762      -0.166308      10.856432      -4.159614      10.106306           0.042855
          526              O      46.967914       8.740104      18.921503      -0.508598      28.823850 0.43961934E+03  0.10037997E+05                                 7.408704                            6.403253       0.445082       2.195786                    0.999151      26.574000      67.819775       0.766973       0.349748      -1.147779      -0.009349       0.020102      -0.004814       0.022686       0.007073      -0.007550       0.037153       0.026593      -0.094637      -0.056605       0.025590       0.031016              8.636754       6.726106       2.742960      -0.075462      12.707628      -1.428963       6.476527          -0.045854
          527              O      46.134369      16.084570      27.911687      -0.496624      28.965602 0.42940726E+03  0.97705792E+04                                 7.487100                            6.372134       0.398219       2.184840                    0.999194      26.424467      67.845125       0.759143       0.354594      -1.141121      -0.014694      -0.004533      -0.017230       0.023094      -0.024113      -0.009965      -0.008241       0.054508       0.152129      -0.062862       0.010069       0.052793              8.945099      14.277595       1.746717       0.543631       6.895288       0.212294       5.662414           0.042854
          528              O      44.975841      18.018144      27.921849      -0.508581      28.822844 0.43960110E+03  0.10037471E+05                                 7.408501                            6.403095       0.445142       2.195808                    0.999151      26.573707      67.818527       0.766987       0.349746      -1.147782      -0.015536      -0.005734      -0.015505       0.022686       0.008901      -0.006259      -0.001841      -0.083705       0.080286      -0.056607       0.025590       0.031017              8.636489       9.900433       3.736996       0.627514      10.501094       0.473464       5.507941          -0.045853
          529              O      46.134369      23.836430       0.316723      -0.496624      28.965951 0.42941325E+03  0.97707387E+04                                 7.487130                            6.372156       0.398179       2.184826                    0.999193      26.424549      67.845170       0.759146       0.354592      -1.141124      -0.014693       0.004532       0.017229       0.023093       0.024110       0.009964      -0.008239       0.054509       0.152121      -0.062858       0.010069       0.052790              8.945138      14.277679      -1.746744      -0.543633       6.895326       0.212296       5.662410           0.042854
          530              O      44.975841      21.902856       0.306561      -0.508587      28.824496 0.43963099E+03  0.10038331E+05                                 7.408839                            6.403359       0.445075       2.195784                    0.999151      26.574023      67.820092       0.766963       0.349751      -1.147777      -0.015535       0.005735       0.015505       0.022686      -0.008906       0.006256      -0.001842      -0.083707       0.080286      -0.056608       0.025589       0.031019              8.636932       9.901028      -3.737281      -0.627571      10.501603       0.473506       5.508165          -0.045850
          531              O      48.075966      30.555933       7.446090      -0.496618      28.966242 0.42941715E+03  0.97708650E+04                                 7.487231                            6.372218       0.398188       2.184826                    0.999194      26.424684      67.845993       0.759136       0.354595      -1.141120      -0.011450      -0.019625       0.004119       0.023091       0.040858       0.021809      -0.004649       0.064678       0.049823      -0.062857       0.010073       0.052784              8.945317       5.873300      -0.742759       0.166314      10.856386      -4.159638      10.106263           0.042855
          532              O      46.967914      31.180896       9.306907      -0.508596      28.823894 0.43961889E+03  0.10037990E+05                                 7.408735                            6.403261       0.445075       2.195783                    0.999151      26.574010      67.819944       0.766970       0.349750      -1.147777      -0.009348      -0.020101       0.004814       0.022685      -0.007079       0.007549       0.037152       0.026590      -0.094629      -0.056604       0.025586       0.031018              8.636835       6.726131      -2.743009       0.075480      12.707824      -1.429018       6.476550          -0.045854
          533              O      23.010831       8.244086      22.367628      -0.496621      28.965777 0.42941078E+03  0.97706807E+04                                 7.487133                            6.372162       0.398219       2.184838                    0.999194      26.424567      67.845484       0.759141       0.354595      -1.141121       0.014694       0.017755      -0.001470       0.023093      -0.017432      -0.019411      -0.038881      -0.032151      -0.107850      -0.062862       0.010068       0.052794              8.945138      14.277655       1.094782       1.465617       5.932862       0.552575       6.624899           0.042856
          534              O      24.169359       7.589980      20.548024      -0.508593      28.823174 0.43960723E+03  0.10037650E+05                                 7.408572                            6.403151       0.445118       2.195798                    0.999151      26.573843      67.819093       0.766982       0.349747      -1.147780       0.015537       0.016530       0.000238       0.022687      -0.002936       0.010476      -0.000897      -0.081033       0.088312      -0.056608       0.025591       0.031017              8.636579       9.900548       1.837317       3.314148       6.360389       1.937467       9.648800          -0.045855
          535              O      21.069234      17.205552      26.326380      -0.496623      28.966781 0.42942799E+03  0.97711659E+04                                 7.487308                            6.372294       0.398158       2.184817                    0.999193      26.424750      67.846182       0.759132       0.354595      -1.141121       0.011453      -0.002660      -0.019876       0.023093      -0.034185      -0.031258      -0.021607       0.016703      -0.094077      -0.062861       0.010075       0.052787              8.945378       5.873365       0.090790       0.755721       7.575178      -2.999520      13.387591           0.042855
          536              O      22.177286      19.168268      26.295328      -0.508589      28.823675 0.43961601E+03  0.10037900E+05                                 7.408666                            6.403222       0.445097       2.195791                    0.999151      26.573937      67.819504       0.766976       0.349748      -1.147780       0.009349      -0.002163      -0.020557       0.022686      -0.004759       0.009186       0.039589       0.033482      -0.073959      -0.056604       0.025589       0.031015              8.636706       6.726073       0.843173       2.611227       6.270683       0.846829      12.913362          -0.045852
          537              O      18.645003      26.357042       7.446090      -0.496619      28.965564 0.42940648E+03  0.97705563E+04                                 7.487089                            6.372124       0.398223       2.184841                    0.999194      26.424453      67.845051       0.759144       0.354594      -1.141122       0.022722      -0.000105       0.004118       0.023092      -0.048442      -0.006883       0.021210       0.038437       0.049820      -0.062862       0.010071       0.052792              8.945086       8.967118       2.528989       3.519033       7.762133       2.223736      10.106006           0.042853
          538              O      18.657795      25.084959       9.306907      -0.508586      28.823027 0.43960448E+03  0.10037570E+05                                 7.408542                            6.403128       0.445122       2.195801                    0.999151      26.573770      67.818823       0.766984       0.349747      -1.147781       0.022083       0.001955       0.004813       0.022686      -0.007977      -0.035952      -0.012039      -0.025550      -0.094632      -0.056606       0.025590       0.031016              8.636543       8.836554       3.961417       1.199720      10.596697       0.779784       6.476377          -0.045851
          539              O      25.435062      28.035321       0.316723      -0.496627      28.966830 0.42942885E+03  0.97711913E+04                                 7.487321                            6.372304       0.398149       2.184814                    0.999193      26.424767      67.846272       0.759131       0.354595      -1.141121       0.003422      -0.014990       0.017230       0.023093      -0.035663       0.002151       0.012748       0.014504       0.152117      -0.062862       0.010073       0.052788              8.945394       7.228362      -2.323356       0.087970      13.945261      -0.576983       5.662559           0.042853
          540              O      27.688850      27.998793       0.306561      -0.508589      28.823800 0.43961857E+03  0.10037974E+05                                 7.408692                            6.403245       0.445094       2.195789                    0.999151      26.573992      67.819724       0.766974       0.349748      -1.147779       0.002801      -0.016322       0.015505       0.022686       0.040693      -0.001534       0.006339       0.026431       0.080291      -0.056604       0.025589       0.031015              8.636737       7.114761       2.128640      -0.096276      13.287391      -0.780207       5.508059          -0.045851
          541              O      43.710138       9.643716      26.326380      -0.496621      28.966002 0.42941424E+03  0.97707670E+04                                 7.487135                            6.372161       0.398188       2.184827                    0.999193      26.424600      67.845322       0.759146       0.354591      -1.141125      -0.003423       0.011247      -0.019877       0.023094       0.009855       0.034337      -0.016267      -0.067565      -0.094079      -0.062858       0.010069       0.052789              8.945145       7.228197       0.691494       2.219731       6.220048       2.154172      13.387189           0.042855
          542              O      41.456350       9.621959      26.295328      -0.508593      28.824636 0.43963358E+03  0.10038406E+05                                 7.408865                            6.403379       0.445072       2.195782                    0.999151      26.574094      67.820350       0.766961       0.349751      -1.147777      -0.002802       0.009178      -0.020557       0.022686      -0.012121      -0.038883      -0.011839      -0.024985      -0.073958      -0.056609       0.025589       0.031020              8.636966       7.114905      -0.618792      -2.039057       5.882169       1.838039      12.913824          -0.045855
          543              O      50.500197      15.805922      22.367628      -0.496614      28.966275 0.42941787E+03  0.97708853E+04                                 7.487237                            6.372222       0.398191       2.184827                    0.999194      26.424703      67.846054       0.759136       0.354595      -1.141120      -0.022720       0.003849      -0.001472       0.023091       0.022630       0.043373       0.002631      -0.014126      -0.107846      -0.062857       0.010074       0.052784              8.945324       8.967379      -4.160974      -1.211411      11.243609       0.993032       6.624984           0.042855
          544              O      50.487405      17.136289      20.548024      -0.508600      28.823928 0.43961926E+03  0.10038001E+05                                 7.408744                            6.403266       0.445068       2.195781                    0.999151      26.574007      67.819956       0.766969       0.349750      -1.147777      -0.022082       0.005191       0.000238       0.022685       0.036552      -0.004465       0.009522       0.035425       0.088319      -0.056604       0.025586       0.031018              8.636850       8.836903      -2.451766      -3.335152       7.424581       1.901535       9.649065          -0.045853
          545              O      38.938428      33.032232      26.326380      -0.496620      28.966500 0.42942165E+03  0.97709956E+04                                 7.487286                            6.372259       0.398171       2.184819                    0.999194      26.424775      67.846387       0.759132       0.354596      -1.141119      -0.008028      -0.008587      -0.019874       0.023090       0.024328      -0.003086       0.037869       0.050850      -0.094087      -0.062858       0.010072       0.052787              8.945392       7.071092      -0.782302      -2.975562       6.377417       0.845302      13.387667           0.042853
          546              O      40.084164      31.091273      26.295328      -0.508599      28.824074 0.43962236E+03  0.10038092E+05                                 7.408775                            6.403295       0.445057       2.195776                    0.999151      26.574083      67.820266       0.766966       0.349751      -1.147776      -0.006546      -0.007014      -0.020557       0.022685       0.016876       0.029688      -0.027751      -0.008496      -0.073967      -0.056603       0.025586       0.031017              8.636885       5.654395      -0.224388      -0.572268       7.342525      -2.684882      12.913736          -0.045851
          547              O      30.206772      35.831493      22.367628      -0.496617      28.966071 0.42941579E+03  0.97708115E+04                                 7.487147                            6.372173       0.398190       2.184827                    0.999194      26.424640      67.845464       0.759146       0.354592      -1.141125       0.008029      -0.021602      -0.001472       0.023093      -0.005205      -0.023965       0.036246       0.046261      -0.107852      -0.062858       0.010069       0.052789              8.945158       7.070947       3.066029      -0.254262      13.139607      -1.545573       6.624919           0.042855
          548              O      29.061036      35.155231      20.548024      -0.508598      28.824691 0.43963447E+03  0.10038432E+05                                 7.408879                            6.403390       0.445062       2.195779                    0.999151      26.574101      67.820410       0.766960       0.349751      -1.147776       0.006547      -0.021719       0.000238       0.022686      -0.033623      -0.006016      -0.008628       0.045593       0.088320      -0.056609       0.025590       0.031019              8.636985       5.654473       0.614333       0.020805      10.607266      -3.839129       9.649215          -0.045854
          549              O      36.996831       2.968526       7.446090      -0.496623      28.966811 0.42942868E+03  0.97711861E+04                                 7.487313                            6.372300       0.398158       2.184816                    0.999193      26.424786      67.846305       0.759132       0.354595      -1.141121      -0.011271       0.019731       0.004118       0.023093       0.007572      -0.014930      -0.016565      -0.103116       0.049827      -0.062861       0.010074       0.052787              8.945382      10.253931      -1.786357      -3.685495       6.475889       1.935784      10.106325           0.042855
          550              O      38.092091       3.615645       9.306907      -0.508594      28.823810 0.43961871E+03  0.10037978E+05                                 7.408693                            6.403245       0.445091       2.195788                    0.999151      26.573995      67.819727       0.766974       0.349748      -1.147779      -0.012734       0.018148       0.004814       0.022687       0.015051       0.028400      -0.025114      -0.001043      -0.094638      -0.056605       0.025589       0.031016              8.636740      13.587697      -1.218592      -1.275246       5.846005       0.649127       6.476517          -0.045854
          551              O      32.148369       8.009749       0.316723      -0.496624      28.965597 0.42940714E+03  0.97705759E+04                                 7.487100                            6.372133       0.398219       2.184840                    0.999194      26.424466      67.845121       0.759143       0.354594      -1.141121       0.011272       0.010459       0.017229       0.023093       0.011546      -0.012120      -0.004509      -0.069019       0.152129      -0.062862       0.010069       0.052793              8.945098      10.253564       4.069992       0.455667      10.919317       0.364651       5.662413           0.042854
          552              O      31.053109       9.979851       0.306561      -0.508582      28.822857 0.43960138E+03  0.10037479E+05                                 7.408504                            6.403097       0.445143       2.195808                    0.999151      26.573710      67.818540       0.766987       0.349746      -1.147782       0.012734       0.010588       0.015505       0.022686      -0.031795      -0.004724      -0.004501       0.057269       0.080286      -0.056607       0.025590       0.031017              8.636493      13.587268       1.608406       0.723789       6.814268       0.306711       5.507944          -0.045852

******************************************************
Auxiliary information for the entire system
The total spin magnetic moment of the unit cell is   -0.001095
The total net atomic charge of the unit cell is   0.000010
Accuracy of reproducing the electrostatic potential in the unit cell:
  The inner radius (bohr) =    5.0000
  The outer radius (bohr) =   12.0000
  Valid grid points have density less than (e/(bohr^3)) =    0.0001
  The number of valid grid points were=      7656400
  The rms potential error without charges in kcal/mol is=      2.87097
  The rms potential error with partial charges in kcal/mol is=      0.76184
  The RRMSE value at monopole order=      0.26536
  The rms potential error with partial charges and cloud penetration in kcal/mol is=      0.76801
  The RRMSE value at monopole order with cloud penetration is=      0.26751
  The rms potential error with partial charges and atomic dipoles in kcal/mol is=      0.39809
  The RRMSE value at dipole order=      0.13866
  The rms potential error with partial charges, atomic dipoles and cloud penetration in kcal/mol is=      0.39069
  The RRMSE value at dipole order with cloud penetration=      0.13608

******************************************************
The electron densities and ab initio electrostatic potential were computed in VASP using the PBE functional and
projector augmented wave method. See the main text of the journal article for a description of computational details.
The atomic charges, dipoles, and quadrupoles were computed with the DDEC6 method as described in
(a) T. A. Manz and N. Gabaldon Limas, RSC Adv. 6 (2016) 47771-47801 DOI: 10.1039/c6ra04656h
(b) N. Gabaldon Limas and T. A. Manz, RSC Adv. 8 (2018) 2678-2707 DOI: 10.1039/c7ra11829e.
For each atom in the material, the electron cloud parameters were fit to the spherically averaged atom-in-material
electron density using radial positions for which this density was between 10^-4 and 10^-2 electrons per cubic bohr.
The polarizabilities, dispersion coefficients, and quantum Drude oscillator (QDO) parameters were fit using the MCLF method.
The magnetic structure of the system was optimized in VASP from the default ferromagnetic initial guess using spin polarization.
The atomic spin moments (ASMs) were computed on this optimized magnetic structure using the DDEC6 partition as inputs
to the method of T. A. Manz and D. S. Sholl, J. Chem. Theory Comput. 7 (2011) 4146-4164 DOI: 10.1021/ct200539n.
The RMSE and RRMSE were computed using a uniform grid with Ewald summation.
