# Supplementary material for: A collection of forcefield precursors for metal–organic frameworks
Source: RSC Adv. 2019 Nov 13;9(63):36492–507. doi: 10.1039/c9ra07327b (PMC9075174; doi:10.1039/c9ra07327b)
Supplement: RA-009-C9RA07327B-s4829 [file RA-009-C9RA07327B-s4829.xyz]

   72
jmolscript: load "" {1 1 1} spacegroup "x,y,z" unitcell [{      7.221400     0.000000     0.000000 }, {      0.000000    10.295000     0.000000 }, {      0.000000     0.000000    11.041000 }]
Cu     2.884227     9.605544     0.323170     0.794696
Cu     0.726473     0.689456     5.843670     0.794707
Cu     4.337173     4.458044     5.197330     0.794682
Cu     6.494927     5.836956    10.717830     0.794687
H      2.384506     7.362984     8.510403     0.102431
H      2.311570     9.929528     8.976333     0.323383
H      1.322960     8.895910     9.576963     0.325068
H      3.653306     9.097691     7.096051     0.122880
H      4.415886     7.879793     7.436113     0.121834
H      4.810175    10.065422     8.952043     0.137921
H      5.565533     8.719865     8.979645     0.132433
H      1.226194     2.932016     2.989903     0.102431
H      1.299130     0.365472     3.455833     0.323383
H      2.287740     1.399091     4.056463     0.325068
H      7.178794     1.197308     1.575551     0.122880
H      6.416214     2.415207     1.915613     0.121834
H      6.021925     0.229579     3.431543     0.137921
H      5.266567     1.575135     3.459145     0.132433
H      4.836894     2.215484     8.051097     0.102431
H      4.909830     4.782028     7.585167     0.323382
H      5.898440     3.748410     6.984537     0.325067
H      3.568094     3.950191     9.465449     0.122879
H      2.805514     2.732293     9.125387     0.121834
H      2.411225     4.917921     7.609457     0.137921
H      1.655867     3.572365     7.581855     0.132433
H      5.995206     8.079516     2.530597     0.102432
H      5.922270     5.512972     2.064667     0.323383
H      4.933660     6.546590     1.464037     0.325068
H      0.042606     6.344809     3.944949     0.122880
H      0.805186     7.562707     3.604887     0.121834
H      1.199475     5.377078     2.088957     0.137921
H      1.954833     6.722635     2.061355     0.132433
C      3.812899     7.374309    10.048414     0.583288
C      3.040932     8.065103     8.944314     0.077593
C      3.968159     8.567499     7.861192    -0.251820
C      5.112751     9.452869     8.349204    -0.341069
C      5.972098     9.961442     7.221918     0.654125
C      7.019201     2.920692     4.527914     0.583287
C      0.569768     2.229897     3.423814     0.077594
C      6.863941     1.727501     2.340692    -0.251820
C      5.719349     0.842131     2.828704    -0.341070
C      4.860002     0.333558     1.701418     0.654121
C      3.408501     2.226808     6.513086     0.583287
C      4.180468     2.917603     7.617186     0.077592
C      3.253241     3.419999     8.700308    -0.251819
C      2.108649     4.305369     8.212296    -0.341070
C      1.249302     4.813942     9.339582     0.654120
C      0.202199     8.068191     0.992586     0.583288
C      6.651632     7.377397     2.096686     0.077593
C      0.357459     6.875001     3.179808    -0.251819
C      1.502051     5.989631     2.691796    -0.341069
C      2.361398     5.481058     3.819082     0.654121
N      2.228524     9.171815     9.527279    -0.627833
N      1.382176     1.123185     4.006779    -0.627835
N      4.992876     4.024316     7.034221    -0.627824
N      5.839224     6.270685     1.513721    -0.627830
O      3.745018     7.851997     0.186593    -0.516483
O      4.510486     6.385989     9.731537    -0.542881
O      7.041587     0.299585     7.556460    -0.545911
O      5.669521     9.779220     6.039427    -0.549664
O      7.087082     2.443004     5.707093    -0.516483
O      6.321614     3.909011     4.211037    -0.542882
O      3.790513     9.995416     2.035960    -0.545904
O      5.162579     0.515780     0.518927    -0.549659
O      3.476382     2.704496     5.333907    -0.516480
O      2.710914     1.238489     6.829963    -0.542884
O      0.179813     5.447084     9.005040    -0.545900
O      1.551879     4.631721    10.522073    -0.549655
O      0.134318     7.590504    10.854407    -0.516481
O      0.899786     9.056511     1.309463    -0.542881
O      3.430887     4.847916     3.484540    -0.545900
O      2.058821     5.663279     5.001573    -0.549655

The following XYZ coordinates are in angstroms. Other properties are in atomic units.
The sperically averaged electron density of each atom fit to a function of the form exp(a - br)
eigen_1, eigen_2 and eigen_3 are the three eigenvalues of traceless quadrupole moment tensor
  atom number  atomic symbol              X              Y              Z     net charge C6 coefficient C8 coefficient C10 coefficient fluctuating dipole atomic polarizability isotropic forcefield polarizability              a              b squared Pearson coefficient          <r^3>          <r^4>         wp_QDO          m_QDO          q_QDO       dipole_x       dipole_y       dipole_z         dipole            Qxy            Qxz            Qyz     Q(x^2-y^2)  Q(3z^2 - R^2)        eigen_1        eigen_2        eigen_3 static polarizability      alpha(xx)      alpha(xy)      alpha(xz)      alpha(yy)      alpha(yz)      alpha(zz) atomic spin moment
            1             Cu       2.884227       9.605544       0.323170       0.794696      48.078570 0.96574815E+03  0.25959301E+05                                11.544541                           10.832586       1.068238       2.240193                    0.999225      41.761879     103.623397       0.500087       0.455650      -1.111034      -0.005014      -0.014609       0.084956       0.086349      -0.046028       0.018176       0.033399      -0.028413       0.096846      -0.075570       0.021515       0.054055             12.081202      12.299171       1.211395       1.756241      10.542759       3.216176      13.401675           0.716478
            2             Cu       0.726473       0.689456       5.843670       0.794707      48.078189 0.96573751E+03  0.25958926E+05                                11.544432                           10.832484       1.068302       2.240213                    0.999225      41.761887     103.623009       0.500092       0.455647      -1.111037       0.005016       0.014607       0.084958       0.086351      -0.046034      -0.018182      -0.033403      -0.028417       0.096849      -0.075580       0.021521       0.054059             12.081087      12.299051       1.211385      -1.756234      10.542654      -3.216142      13.401558           0.716513
            3             Cu       4.337173       4.458044       5.197330       0.794682      48.078630 0.96575125E+03  0.25959433E+05                                11.544639                           10.832682       1.068133       2.240164                    0.999225      41.761560     103.623055       0.500079       0.455657      -1.111028       0.005016      -0.014596      -0.084945       0.086335       0.046025       0.018162      -0.033381      -0.028433       0.096805      -0.075551       0.021513       0.054039             12.081300      12.299278      -1.211404       1.756243      10.542855      -3.216197      13.401766           0.716402
            4             Cu       6.494927       5.836956      10.717830       0.794687      48.078752 0.96575383E+03  0.25959509E+05                                11.544623                           10.832665       1.068174       2.240174                    0.999225      41.761755     103.623427       0.500081       0.455654      -1.111030      -0.005014       0.014605      -0.084951       0.086343       0.046024      -0.018169       0.033391      -0.028421       0.096830      -0.075560       0.021512       0.054048             12.081286      12.299259      -1.211407      -1.756249      10.542839       3.216197      13.401758           0.716447
            5              H       2.384506       7.362984       8.510403       0.102431       1.147722 0.91203877E+01  0.92253153E+02                                 1.800232                            1.752554      -0.801100       2.484338                    0.996977       3.638200      10.241709       0.479487       1.262877      -0.713335      -0.033615      -0.030668      -0.028843       0.053874       0.001824       0.003821       0.008485      -0.000461      -0.011312      -0.010189       0.000322       0.009867              1.823663       1.863422       0.424331       0.157885       2.037496       0.221733       1.570071           0.000302
            6              H       2.311570       9.929528       8.976333       0.323383       0.607030 0.40938871E+01  0.35319574E+02                                 1.383777                            1.343488      -1.476686       2.299820                    0.995524       2.931131       8.717356       0.429402       1.653342      -0.639973       0.003967       0.021042      -0.020794       0.029847      -0.004745      -0.008130      -0.004889      -0.003153      -0.035444      -0.016866       0.005914       0.010952              1.404261       1.260171       0.020760      -0.067255       1.612077      -0.304405       1.340534           0.001858
            7              H       1.322960       8.895910       9.576963       0.325068       0.597992 0.39910929E+01  0.34187498E+02                                 1.364558                            1.320580      -1.352513       2.349835                    0.997245       2.930965       8.663381       0.436377       1.638585      -0.641916      -0.026734      -0.008491      -0.004030       0.028338      -0.006029       0.002008       0.004493       0.003237      -0.030680      -0.012328       0.000907       0.011421              1.388650       1.754657       0.129759      -0.155451       1.200350      -0.085735       1.210943           0.000456
            8              H       3.653306       9.097691       7.096051       0.122880       1.211500 0.95761590E+01  0.98839391E+02                                 1.904895                            1.826532      -1.221132       2.281810                    0.995198       3.872937      11.304904       0.454227       1.306455      -0.701671       0.012816       0.021780      -0.024985       0.035536       0.002899       0.001635      -0.004464      -0.003932       0.017678      -0.007480      -0.000612       0.008092              1.937544       1.724853      -0.187131       0.235887       1.986336      -0.495167       2.101442           0.000683
            9              H       4.415886       7.879793       7.436113       0.121834       0.945645 0.72737801E+01  0.70138891E+02                                 1.632544                            1.608509      -0.907253       2.454361                    0.997829       3.473005       9.822001       0.476200       1.333884      -0.697526       0.025422      -0.013895      -0.015455       0.032836      -0.002658      -0.006858       0.005265       0.010588      -0.020276      -0.011232      -0.001419       0.012651              1.635101       1.497167      -0.189268      -0.126799       1.902754       0.204005       1.505382           0.000639
           10              H       4.810175      10.065422       8.952043       0.137921       0.854811 0.64438465E+01  0.60952770E+02                                 1.583716                            1.558784      -1.074827       2.378113                    0.996337       3.601613      10.459385       0.457931       1.414027      -0.679864      -0.009875       0.013323       0.018141       0.024579       0.005294       0.000515       0.005829       0.002121      -0.018462      -0.009516      -0.000129       0.009645              1.589026       1.436330      -0.147865      -0.150019       1.706110       0.209829       1.624637          -0.000138
           11              H       5.565533       8.719865       8.979645       0.132433       1.179919 0.95836904E+01  0.99510687E+02                                 1.910770                            1.853432      -1.267482       2.247535                    0.995246       4.082166      12.179360       0.438851       1.344163      -0.692678      -0.004524      -0.027898       0.012315       0.030829      -0.006049       0.001379      -0.002485      -0.008377      -0.004920      -0.006538      -0.002402       0.008940              1.946816       1.851940      -0.231485       0.292511       2.028513      -0.486401       1.959994           0.000239
           12              H       1.226194       2.932016       2.989903       0.102431       1.147724 0.91204066E+01  0.92253382E+02                                 1.800233                            1.752555      -0.801100       2.484338                    0.996977       3.638204      10.241719       0.479488       1.262875      -0.713335       0.033615       0.030668      -0.028843       0.053874       0.001824      -0.003821      -0.008485      -0.000462      -0.011311      -0.010189       0.000322       0.009867              1.823664       1.863423       0.424331      -0.157885       2.037498      -0.221734       1.570071           0.000302
           13              H       1.299130       0.365472       3.455833       0.323383       0.607032 0.40939068E+01  0.35319794E+02                                 1.383781                            1.343492      -1.476695       2.299815                    0.995524       2.931140       8.717396       0.429400       1.653345      -0.639973      -0.003967      -0.021041      -0.020794       0.029847      -0.004745       0.008130       0.004889      -0.003153      -0.035444      -0.016866       0.005914       0.010952              1.404265       1.260175       0.020760       0.067255       1.612083       0.304406       1.340538           0.001856
           14              H       2.287740       1.399091       4.056463       0.325068       0.597993 0.39911010E+01  0.34187594E+02                                 1.364561                            1.320583      -1.352520       2.349832                    0.997245       2.930970       8.663407       0.436376       1.638588      -0.641916       0.026734       0.008491      -0.004030       0.028338      -0.006029      -0.002008      -0.004493       0.003237      -0.030680      -0.012328       0.000907       0.011421              1.388652       1.754660       0.129760       0.155451       1.200352       0.085735       1.210945           0.000454
           15              H       7.178794       1.197308       1.575551       0.122880       1.211495 0.95761086E+01  0.98838761E+02                                 1.904892                            1.826529      -1.221125       2.281813                    0.995198       3.872929      11.304882       0.454226       1.306458      -0.701671      -0.012816      -0.021780      -0.024985       0.035537       0.002899      -0.001635       0.004464      -0.003932       0.017678      -0.007480      -0.000612       0.008092              1.937541       1.724851      -0.187131      -0.235886       1.986333       0.495166       2.101437           0.000683
           16              H       6.416214       2.415207       1.915613       0.121834       0.945650 0.72738338E+01  0.70139564E+02                                 1.632552                            1.608516      -0.907265       2.454355                    0.997829       3.473020       9.822066       0.476198       1.333886      -0.697525      -0.025422       0.013895      -0.015455       0.032836      -0.002658       0.006858      -0.005265       0.010588      -0.020277      -0.011232      -0.001419       0.012651              1.635109       1.497174      -0.189268       0.126800       1.902764      -0.204007       1.505390           0.000638
           17              H       6.021925       0.229579       3.431543       0.137921       0.854811 0.64438507E+01  0.60952832E+02                                 1.583717                            1.558785      -1.074831       2.378111                    0.996337       3.601617      10.459405       0.457930       1.414029      -0.679863       0.009875      -0.013323       0.018141       0.024579       0.005294      -0.000515      -0.005829       0.002121      -0.018462      -0.009516      -0.000129       0.009645              1.589027       1.436332      -0.147865       0.150019       1.706112      -0.209829       1.624639          -0.000139
           18              H       5.266567       1.575135       3.459145       0.132433       1.179918 0.95836817E+01  0.99510579E+02                                 1.910769                            1.853432      -1.267484       2.247535                    0.995246       4.082164      12.179355       0.438851       1.344164      -0.692678       0.004524       0.027898       0.012315       0.030829      -0.006049      -0.001379       0.002485      -0.008377      -0.004919      -0.006538      -0.002402       0.008940              1.946815       1.851940      -0.231485      -0.292511       2.028513       0.486401       1.959994           0.000238
           19              H       4.836894       2.215484       8.051097       0.102431       1.147719 0.91203490E+01  0.92252648E+02                                 1.800227                            1.752550      -0.801096       2.484341                    0.996977       3.638192      10.241675       0.479488       1.262876      -0.713335       0.033615      -0.030668       0.028843       0.053874      -0.001824       0.003821      -0.008485      -0.000461      -0.011312      -0.010189       0.000322       0.009867              1.823658       1.863418      -0.424329       0.157884       2.037490      -0.221732       1.570067           0.000303
           20              H       4.909830       4.782028       7.585167       0.323382       0.607029 0.40938653E+01  0.35319315E+02                                 1.383771                            1.343482      -1.476668       2.299828                    0.995525       2.931113       8.717275       0.429404       1.653337      -0.639974      -0.003967       0.021041       0.020793       0.029847       0.004745      -0.008130       0.004888      -0.003153      -0.035442      -0.016865       0.005913       0.010952              1.404255       1.260165      -0.020761      -0.067255       1.612072       0.304405       1.340529           0.001858
           21              H       5.898440       3.748410       6.984537       0.325067       0.597991 0.39910810E+01  0.34187356E+02                                 1.364555                            1.320577      -1.352505       2.349839                    0.997245       2.930952       8.663325       0.436378       1.638582      -0.641917       0.026734      -0.008492       0.004030       0.028338       0.006028       0.002009      -0.004493       0.003237      -0.030681      -0.012328       0.000907       0.011421              1.388647       1.754654      -0.129760      -0.155450       1.200347       0.085734       1.210939           0.000455
           22              H       3.568094       3.950191       9.465449       0.122879       1.211493 0.95760845E+01  0.98838415E+02                                 1.904887                            1.826525      -1.221119       2.281815                    0.995198       3.872922      11.304843       0.454228       1.306455      -0.701671      -0.012816       0.021780       0.024985       0.035537      -0.002899       0.001635       0.004464      -0.003931       0.017679      -0.007480      -0.000612       0.008092              1.937536       1.724847       0.187130       0.235886       1.986329       0.495164       2.101432           0.000683
           23              H       2.805514       2.732293       9.125387       0.121834       0.945652 0.72738569E+01  0.70139840E+02                                 1.632554                            1.608518      -0.907266       2.454354                    0.997829       3.473025       9.822083       0.476198       1.333886      -0.697525      -0.025422      -0.013895       0.015455       0.032836       0.002658      -0.006858      -0.005264       0.010588      -0.020277      -0.011231      -0.001419       0.012651              1.635111       1.497176       0.189269      -0.126800       1.902767      -0.204007       1.505391           0.000637
           24              H       2.411225       4.917921       7.609457       0.137921       0.854807 0.64438130E+01  0.60952363E+02                                 1.583711                            1.558779      -1.074818       2.378118                    0.996337       3.601600      10.459333       0.457932       1.414027      -0.679864       0.009875       0.013323      -0.018141       0.024579      -0.005294       0.000515      -0.005829       0.002121      -0.018461      -0.009516      -0.000128       0.009644              1.589021       1.436326       0.147865      -0.150018       1.706105      -0.209828       1.624632          -0.000138
           25              H       1.655867       3.572365       7.581855       0.132433       1.179917 0.95836767E+01  0.99510520E+02                                 1.910769                            1.853432      -1.267484       2.247534                    0.995246       4.082164      12.179357       0.438851       1.344165      -0.692678       0.004524      -0.027898      -0.012315       0.030829       0.006049       0.001379       0.002485      -0.008377      -0.004920      -0.006538      -0.002402       0.008940              1.946816       1.851940       0.231485       0.292511       2.028513       0.486401       1.959994           0.000238
           26              H       5.995206       8.079516       2.530597       0.102432       1.147719 0.91203542E+01  0.92252716E+02                                 1.800228                            1.752550      -0.801096       2.484340                    0.996977       3.638193      10.241679       0.479488       1.262875      -0.713335      -0.033615       0.030668       0.028843       0.053874      -0.001824      -0.003821       0.008485      -0.000461      -0.011311      -0.010189       0.000322       0.009867              1.823659       1.863418      -0.424329      -0.157884       2.037491       0.221733       1.570067           0.000303
           27              H       5.922270       5.512972       2.064667       0.323383       0.607032 0.40939009E+01  0.35319710E+02                                 1.383778                            1.343488      -1.476682       2.299821                    0.995524       2.931130       8.717345       0.429403       1.653338      -0.639974       0.003967      -0.021041       0.020793       0.029847       0.004745       0.008130      -0.004888      -0.003153      -0.035443      -0.016865       0.005913       0.010952              1.404262       1.260171      -0.020760       0.067255       1.612079      -0.304406       1.340535           0.001859
           28              H       4.933660       6.546590       1.464037       0.325068       0.597992 0.39910913E+01  0.34187469E+02                                 1.364556                            1.320578      -1.352508       2.349838                    0.997245       2.930959       8.663351       0.436378       1.638581      -0.641917      -0.026734       0.008491       0.004030       0.028338       0.006029      -0.002009       0.004493       0.003237      -0.030680      -0.012328       0.000907       0.011421              1.388648       1.754655      -0.129760       0.155450       1.200348      -0.085734       1.210941           0.000456
           29              H       0.042606       6.344809       3.944949       0.122880       1.211486 0.95760078E+01  0.98837414E+02                                 1.904879                            1.826517      -1.221111       2.281820                    0.995198       3.872906      11.304780       0.454229       1.306455      -0.701672       0.012816      -0.021780       0.024985       0.035537      -0.002899      -0.001635      -0.004464      -0.003930       0.017679      -0.007480      -0.000612       0.008092              1.937527       1.724839       0.187129      -0.235884       1.986320      -0.495161       2.101422           0.000683
           30              H       0.805186       7.562707       3.604887       0.121834       0.945655 0.72738825E+01  0.70140162E+02                                 1.632558                            1.608522      -0.907271       2.454352                    0.997829       3.473031       9.822111       0.476197       1.333887      -0.697525       0.025422       0.013895       0.015455       0.032836       0.002658       0.006858       0.005264       0.010589      -0.020278      -0.011232      -0.001419       0.012651              1.635115       1.497179       0.189269       0.126801       1.902771       0.204008       1.505395           0.000637
           31              H       1.199475       5.377078       2.088957       0.137921       0.854810 0.64438425E+01  0.60952715E+02                                 1.583715                            1.558783      -1.074822       2.378115                    0.996337       3.601609      10.459367       0.457931       1.414026      -0.679864      -0.009875      -0.013323      -0.018141       0.024579      -0.005294      -0.000515       0.005829       0.002121      -0.018462      -0.009516      -0.000128       0.009644              1.589025       1.436329       0.147865       0.150019       1.706109       0.209829       1.624636          -0.000138
           32              H       1.954833       6.722635       2.061355       0.132433       1.179917 0.95836798E+01  0.99510555E+02                                 1.910769                            1.853432      -1.267483       2.247535                    0.995246       4.082164      12.179355       0.438851       1.344164      -0.692678      -0.004524       0.027898      -0.012315       0.030829       0.006049      -0.001379      -0.002485      -0.008377      -0.004920      -0.006538      -0.002402       0.008940              1.946815       1.851940       0.231485      -0.292511       2.028513      -0.486401       1.959993           0.000238
           33              C       3.812899       7.374309      10.048414       0.583288      20.236969 0.25883806E+03  0.54298260E+04                                 6.949992                            5.815924      -0.098730       2.031591                    0.999448      22.633864      64.694407       0.595810       0.490050      -1.005860       0.031904      -0.039825       0.057064       0.076552       0.073571      -0.033051      -0.021683       0.029333      -0.103954      -0.058944      -0.044589       0.103533              7.461310       6.093343      -2.477593       0.424294       7.825890       0.372500       8.464697          -0.001013
           34              C       3.040932       8.065103       8.944314       0.077593      24.812836 0.38411415E+03  0.87356297E+04                                 7.452121                            6.542116      -0.035322       2.034279                    0.998585      25.522251      71.638373       0.644562       0.417838      -1.065682      -0.035773       0.123962      -0.015345       0.129930      -0.028301      -0.050410       0.045079      -0.008204      -0.095527      -0.071783      -0.011930       0.083713              7.989442       8.247111      -0.127208      -0.933175       7.714795      -1.095723       8.006420           0.002817
           35              C       3.968159       8.567499       7.861192      -0.251820      27.336057 0.44569216E+03  0.10669053E+05                                 8.129708                            7.158289      -0.358033       1.861718                    0.998269      31.263938      94.268766       0.593472       0.431136      -1.042587       0.024397       0.034907       0.088621       0.098323       0.037868      -0.029552       0.028086       0.033342      -0.062082      -0.066195       0.012875       0.053320              8.702000       8.848443       1.965822      -1.874228       8.262561      -1.960918       8.994997           0.004024
           36              C       5.112751       9.452869       8.349204      -0.341069      30.898974 0.49106825E+03  0.11946592E+05                                 8.605595                            7.338429      -0.215489       1.912470                    0.996131      31.259991      92.541296       0.612221       0.411240      -1.063549      -0.057866      -0.026651      -0.053925       0.083467       0.031359       0.029144       0.034010       0.012818      -0.073646      -0.047867      -0.018068       0.065935              9.492391       9.640863       2.604448      -2.306330       8.993902      -2.479676       9.842407           0.002318
           37              C       5.972098       9.961442       7.221918       0.654125      20.798518 0.24442807E+03  0.50299680E+04                                 7.045890                            5.591128      -0.174051       2.009130                    0.999548      21.648957      60.316208       0.620602       0.479600      -1.016254       0.009189       0.010882      -0.004620       0.014973      -0.044183       0.014967       0.002164      -0.077233      -0.197886      -0.070753      -0.021023       0.091776              7.851955       8.642334       2.896674      -1.673752       5.908228      -1.551923       9.005304          -0.002181
           38              C       7.019201       2.920692       4.527914       0.583287      20.236971 0.25883808E+03  0.54298275E+04                                 6.949998                            5.815928      -0.098739       2.031588                    0.999448      22.633877      64.694490       0.595809       0.490051      -1.005859      -0.031903       0.039826       0.057065       0.076553       0.073571       0.033051       0.021683       0.029334      -0.103955      -0.058944      -0.044589       0.103533              7.461316       6.093349      -2.477596      -0.424294       7.825898      -0.372502       8.464702          -0.001016
           39              C       0.569768       2.229897       3.423814       0.077594      24.812840 0.38411429E+03  0.87356353E+04                                 7.452127                            6.542121      -0.035329       2.034277                    0.998585      25.522267      71.638473       0.644561       0.417838      -1.065681       0.035773      -0.123963      -0.015345       0.129930      -0.028301       0.050410      -0.045079      -0.008203      -0.095528      -0.071783      -0.011930       0.083713              7.989448       8.247118      -0.127210       0.933178       7.714802       1.095723       8.006425           0.002815
           40              C       6.863941       1.727501       2.340692      -0.251820      27.336072 0.44569259E+03  0.10669067E+05                                 8.129712                            7.158292      -0.358036       1.861717                    0.998269      31.263955      94.268854       0.593472       0.431136      -1.042587      -0.024398      -0.034908       0.088621       0.098323       0.037868       0.029552      -0.028086       0.033344      -0.062082      -0.066194       0.012874       0.053321              8.702003       8.848446       1.965820       1.874231       8.262566       1.960913       8.994997           0.004023
           41              C       5.719349       0.842131       2.828704      -0.341070      30.898943 0.49106781E+03  0.11946579E+05                                 8.605589                            7.338426      -0.215491       1.912469                    0.996131      31.259987      92.541287       0.612221       0.411240      -1.063549       0.057866       0.026651      -0.053925       0.083467       0.031360      -0.029144      -0.034011       0.012819      -0.073644      -0.047866      -0.018069       0.065936              9.492383       9.640854       2.604443       2.306326       8.993895       2.479669       9.842400           0.002318
           42              C       4.860002       0.333558       1.701418       0.654121      20.798519 0.24442807E+03  0.50299669E+04                                 7.045887                            5.591126      -0.174043       2.009132                    0.999548      21.648936      60.316091       0.620602       0.479599      -1.016254      -0.009189      -0.010881      -0.004620       0.014973      -0.044183      -0.014967      -0.002164      -0.077233      -0.197885      -0.070752      -0.021023       0.091775              7.851951       8.642331       2.896672       1.673751       5.908223       1.551923       9.005298          -0.002179
           43              C       3.408501       2.226808       6.513086       0.583287      20.236917 0.25883732E+03  0.54298067E+04                                 6.949982                            5.815917      -0.098727       2.031593                    0.999448      22.633833      64.694302       0.595810       0.490051      -1.005859      -0.031903      -0.039825      -0.057065       0.076552      -0.073571      -0.033052       0.021683       0.029332      -0.103953      -0.058945      -0.044589       0.103533              7.461298       6.093332       2.477584       0.424289       7.825874      -0.372505       8.464689          -0.001014
           44              C       4.180468       2.917603       7.617186       0.077592      24.812805 0.38411377E+03  0.87356147E+04                                 7.452106                            6.542107      -0.035305       2.034285                    0.998585      25.522188      71.638053       0.644564       0.417837      -1.065683       0.035772       0.123962       0.015345       0.129929       0.028301      -0.050410      -0.045080      -0.008205      -0.095529      -0.071784      -0.011930       0.083714              7.989423       8.247090       0.127208      -0.933170       7.714780       1.095721       8.006400           0.002817
           45              C       3.253241       3.419999       8.700308      -0.251819      27.336015 0.44569164E+03  0.10669037E+05                                 8.129697                            7.158283      -0.358028       1.861720                    0.998269      31.263916      94.268661       0.593473       0.431136      -1.042588      -0.024398       0.034907      -0.088621       0.098324      -0.037869      -0.029551      -0.028085       0.033343      -0.062081      -0.066193       0.012873       0.053321              8.701984       8.848421      -1.965812      -1.874215       8.262556       1.960907       8.994975           0.004024
           46              C       2.108649       4.305369       8.212296      -0.341070      30.898930 0.49106778E+03  0.11946577E+05                                 8.605586                            7.338426      -0.215485       1.912471                    0.996131      31.259969      92.541193       0.612221       0.411240      -1.063549       0.057866      -0.026651       0.053925       0.083467      -0.031360       0.029143      -0.034010       0.012819      -0.073644      -0.047866      -0.018069       0.065935              9.492376       9.640838      -2.604440      -2.306316       8.993902       2.479671       9.842389           0.002313
           47              C       1.249302       4.813942       9.339582       0.654120      20.798516 0.24442812E+03  0.50299670E+04                                 7.045883                            5.591124      -0.174040       2.009134                    0.999548      21.648915      60.315983       0.620603       0.479599      -1.016255      -0.009189       0.010881       0.004620       0.014973       0.044183       0.014967      -0.002164      -0.077232      -0.197883      -0.070752      -0.021023       0.091774              7.851945       8.642320      -2.896670      -1.673748       5.908223       1.551925       9.005292          -0.002179
           48              C       0.202199       8.068191       0.992586       0.583288      20.236943 0.25883770E+03  0.54298165E+04                                 6.949986                            5.815920      -0.098725       2.031593                    0.999448      22.633846      64.694335       0.595810       0.490050      -1.005860       0.031903       0.039825      -0.057064       0.076552      -0.073571       0.033052      -0.021683       0.029333      -0.103955      -0.058944      -0.044589       0.103533              7.461302       6.093336       2.477587      -0.424293       7.825878       0.372501       8.464693          -0.001011
           49              C       6.651632       7.377397       2.096686       0.077593      24.812809 0.38411373E+03  0.87356150E+04                                 7.452108                            6.542107      -0.035312       2.034283                    0.998585      25.522212      71.638164       0.644564       0.417837      -1.065683      -0.035773      -0.123962       0.015345       0.129930       0.028300       0.050410       0.045080      -0.008204      -0.095527      -0.071783      -0.011930       0.083713              7.989426       8.247095       0.127211       0.933172       7.714780      -1.095716       8.006403           0.002818
           50              C       0.357459       6.875001       3.179808      -0.251819      27.336027 0.44569193E+03  0.10669046E+05                                 8.129701                            7.158287      -0.358031       1.861719                    0.998269      31.263925      94.268714       0.593472       0.431136      -1.042587       0.024398      -0.034908      -0.088621       0.098324      -0.037868       0.029551       0.028085       0.033345      -0.062081      -0.066193       0.012872       0.053321              8.701988       8.848429      -1.965813       1.874222       8.262556      -1.960901       8.994980           0.004025
           51              C       1.502051       5.989631       2.691796      -0.341069      30.898942 0.49106814E+03  0.11946588E+05                                 8.605590                            7.338431      -0.215488       1.912470                    0.996131      31.259980      92.541260       0.612221       0.411241      -1.063549      -0.057866       0.026651       0.053925       0.083467      -0.031360      -0.029144       0.034011       0.012819      -0.073644      -0.047866      -0.018069       0.065936              9.492381       9.640842      -2.604440       2.306317       8.993909      -2.479669       9.842391           0.002316
           52              C       2.361398       5.481058       3.819082       0.654121      20.798497 0.24442788E+03  0.50299597E+04                                 7.045875                            5.591119      -0.174039       2.009134                    0.999548      21.648889      60.315855       0.620604       0.479599      -1.016255       0.009189      -0.010881       0.004620       0.014973       0.044182      -0.014967       0.002164      -0.077231      -0.197880      -0.070751      -0.021022       0.091773              7.851935       8.642309      -2.896665       1.673745       5.908215      -1.551921       9.005282          -0.002181
           53              N       2.228524       9.171815       9.527279      -0.627833      34.562463 0.64293928E+03  0.16494419E+05                                 8.898505                            8.167358      -0.385957       1.864086                    0.996247      32.518499      94.358993       0.613641       0.389067      -1.093875       0.051184      -0.103171      -0.066506       0.132993      -0.057400      -0.037872      -0.014086       0.003156      -0.182365      -0.085365      -0.004604       0.089969              9.299857      10.329970      -1.469223      -1.148224       8.742756      -0.531772       8.826844           0.049851
           54              N       1.382176       1.123185       4.006779      -0.627835      34.562645 0.64294368E+03  0.16494560E+05                                 8.898531                            8.167381      -0.385958       1.864084                    0.996247      32.518621      94.359419       0.613641       0.389067      -1.093875      -0.051183       0.103171      -0.066509       0.132994      -0.057401       0.037874       0.014086       0.003156      -0.182369      -0.085367      -0.004604       0.089971              9.299884      10.329999      -1.469228       1.148229       8.742782       0.531774       8.826871           0.049853
           55              N       4.992876       4.024316       7.034221      -0.627824      34.561761 0.64292207E+03  0.16493856E+05                                 8.898366                            8.167233      -0.385936       1.864099                    0.996247      32.518035      94.357086       0.613648       0.389066      -1.093876      -0.051186      -0.103169       0.066502       0.132990       0.057398      -0.037871       0.014080       0.003152      -0.182364      -0.085361      -0.004607       0.089967              9.299708      10.329798       1.469179      -1.148206       8.742633       0.531771       8.826692           0.049859
           56              N       5.839224       6.270685       1.513721      -0.627830      34.562177 0.64293216E+03  0.16494188E+05                                 8.898453                            8.167310      -0.385952       1.864090                    0.996247      32.518316      94.358273       0.613643       0.389067      -1.093875       0.051185       0.103170       0.066503       0.132991       0.057399       0.037872      -0.014083       0.003155      -0.182362      -0.085362      -0.004606       0.089968              9.299801      10.329903       1.469207       1.148218       8.742714      -0.531772       8.826785           0.049851
           57              O       3.745018       7.851997       0.186593      -0.516483      33.246152 0.57951654E+03  0.14162593E+05                                 8.126429                            7.454275       0.293492       2.160490                    0.994343      27.060254      71.183959       0.697032       0.359564      -1.141153       0.005245      -0.017148      -0.012052       0.021606       0.007288      -0.011085       0.043377      -0.030169       0.048944      -0.041222      -0.014178       0.055400              8.437145       6.733513      -1.413448      -0.197756       7.729553       1.950122      10.848371           0.067754
           58              O       4.510486       6.385989       9.731537      -0.542881      35.881456 0.57961493E+03  0.14151690E+05                                 8.552714                            7.451709       0.506346       2.221274                    0.995063      27.390067      71.786985       0.698287       0.359256      -1.142519      -0.021373       0.018021       0.009153       0.029416       0.008244      -0.040322       0.018985       0.015794      -0.157567      -0.073060       0.023026       0.050033              9.131766       9.374824      -3.418388       0.238951      11.569449       1.464994       6.451025           0.045877
           59              O       7.041587       0.299585       7.556460      -0.545911      32.098586 0.49884164E+03  0.11721833E+05                                 7.880671                            6.800046       0.788564       2.304066                    0.999132      27.023681      69.304747       0.749861       0.347610      -1.152877      -0.026833       0.010669       0.004232       0.029185       0.044158      -0.001999      -0.022171       0.033583      -0.065165      -0.048270      -0.012386       0.060656              8.479631      11.251517       3.228590      -0.329517       7.254582      -1.125400       6.932795           0.078345
           60              O       5.669521       9.779220       6.039427      -0.549664      28.600683 0.47770889E+03  0.11106653E+05                                 7.221760                            6.666373       1.026929       2.379679                    0.999177      27.031287      69.002139       0.755160       0.348857      -1.151615      -0.046273      -0.003821       0.012854       0.048177      -0.046672       0.049192       0.005851      -0.090698       0.098955      -0.098907       0.036496       0.062411              7.413807       5.815615       0.608244       0.092646       5.421473      -0.147900      11.004334           0.031236
           61              O       7.087082       2.443004       5.707093      -0.516483      33.246259 0.57951895E+03  0.14162667E+05                                 8.126446                            7.454290       0.293492       2.160489                    0.994343      27.060307      71.184135       0.697032       0.359564      -1.141153      -0.005245       0.017150      -0.012052       0.021607       0.007288       0.011084      -0.043377      -0.030169       0.048948      -0.041222      -0.014178       0.055400              8.437163       6.733524      -1.413448       0.197755       7.729567      -1.950128      10.848399           0.067758
           62              O       6.321614       3.909011       4.211037      -0.542882      35.881315 0.57961186E+03  0.14151595E+05                                 8.552685                            7.451683       0.506360       2.221279                    0.995063      27.390024      71.786787       0.698289       0.359255      -1.142520       0.021373      -0.018020       0.009154       0.029417       0.008244       0.040322      -0.018985       0.015794      -0.157572      -0.073060       0.023027       0.050034              9.131735       9.374790      -3.418378      -0.238945      11.569408      -1.464993       6.451006           0.045876
           63              O       3.790513       9.995416       2.035960      -0.545904      32.098159 0.49883337E+03  0.11721588E+05                                 7.880600                            6.799987       0.788578       2.304074                    0.999132      27.023493      69.304083       0.749865       0.347610      -1.152878       0.026834      -0.010668       0.004233       0.029185       0.044158       0.002000       0.022172       0.033584      -0.065147      -0.048271      -0.012383       0.060654              8.479552      11.251412       3.228554       0.329509       7.254514       1.125385       6.932729           0.078355
           64              O       5.162579       0.515780       0.518927      -0.549659      28.600488 0.47770467E+03  0.11106530E+05                                 7.221728                            6.666345       1.026939       2.379685                    0.999177      27.031176      69.001765       0.755162       0.348857      -1.151615       0.046273       0.003822       0.012855       0.048177      -0.046669      -0.049191      -0.005850      -0.090694       0.098951      -0.098903       0.036495       0.062408              7.413774       5.815589       0.608240      -0.092645       5.421450       0.147900      11.004281           0.031248
           65              O       3.476382       2.704496       5.333907      -0.516480      33.245900 0.57951069E+03  0.14162411E+05                                 8.126383                            7.454232       0.293495       2.160494                    0.994343      27.060128      71.183476       0.697035       0.359564      -1.141153      -0.005245      -0.017151       0.012054       0.021609      -0.007286      -0.011086      -0.043377      -0.030171       0.048942      -0.041221      -0.014180       0.055401              8.437097       6.733474       1.413438      -0.197759       7.729508      -1.950113      10.848310           0.067759
           66              O       2.710914       1.238489       6.829963      -0.542884      35.881726 0.57962068E+03  0.14151872E+05                                 8.552773                            7.451760       0.506335       2.221268                    0.995063      27.390163      71.787449       0.698282       0.359257      -1.142518       0.021374       0.018019      -0.009150       0.029416      -0.008246      -0.040324      -0.018985       0.015793      -0.157550      -0.073057       0.023024       0.050033              9.131830       9.374893       3.418410       0.238952      11.569522      -1.465011       6.451074           0.045876
           67              O       0.179813       5.447084       9.005040      -0.545900      32.097840 0.49882743E+03  0.11721412E+05                                 7.880545                            6.799945       0.788586       2.304078                    0.999132      27.023365      69.303622       0.749868       0.347610      -1.152878       0.026835       0.010667      -0.004234       0.029186      -0.044159      -0.002001       0.022172       0.033584      -0.065133      -0.048271      -0.012381       0.060653              8.479490      11.251323      -3.228527      -0.329506       7.254468       1.125372       6.932678           0.078365
           68              O       1.551879       4.631721      10.522073      -0.549655      28.600244 0.47769946E+03  0.11106377E+05                                 7.221684                            6.666306       1.026957       2.379692                    0.999177      27.031062      69.001348       0.755164       0.348857      -1.151616       0.046273      -0.003822      -0.012856       0.048178       0.046666       0.049190      -0.005850      -0.090690       0.098944      -0.098899       0.036493       0.062406              7.413727       5.815553      -0.608234       0.092646       5.421421       0.147901      11.004206           0.031253
           69              O       0.134318       7.590504      10.854407      -0.516481      33.245974 0.57951247E+03  0.14162467E+05                                 8.126398                            7.454247       0.293493       2.160492                    0.994343      27.060167      71.183641       0.697034       0.359564      -1.141153       0.005244       0.017148       0.012053       0.021606      -0.007287       0.011085       0.043377      -0.030170       0.048942      -0.041222      -0.014178       0.055400              8.437113       6.733487       1.413441       0.197756       7.729520       1.950112      10.848332           0.067755
           70              O       0.899786       9.056511       1.309463      -0.542881      35.881593 0.57961797E+03  0.14151786E+05                                 8.552743                            7.451735       0.506339       2.221271                    0.995063      27.390113      71.787204       0.698285       0.359256      -1.142519      -0.021374      -0.018020      -0.009152       0.029416      -0.008245       0.040323       0.018986       0.015794      -0.157560      -0.073058       0.023025       0.050033              9.131797       9.374857       3.418397      -0.238952      11.569484       1.465004       6.451051           0.045877
           71              O       3.430887       4.847916       3.484540      -0.545900      32.097678 0.49882438E+03  0.11721321E+05                                 7.880514                            6.799920       0.788598       2.304083                    0.999132      27.023310      69.303390       0.749870       0.347609      -1.152878      -0.026837      -0.010666      -0.004237       0.029188      -0.044158       0.002001      -0.022172       0.033585      -0.065120      -0.048272      -0.012379       0.060651              8.479455      11.251278      -3.228510       0.329502       7.254439      -1.125365       6.932649           0.078367
           72              O       2.058821       5.663279       5.001573      -0.549655      28.600135 0.47769706E+03  0.11106307E+05                                 7.221664                            6.666289       1.026969       2.379696                    0.999177      27.031013      69.001164       0.755165       0.348857      -1.151616      -0.046273       0.003821      -0.012856       0.048177       0.046664      -0.049188       0.005849      -0.090688       0.098941      -0.098896       0.036491       0.062404              7.413707       5.815537      -0.608231      -0.092646       5.421407      -0.147901      11.004177           0.031250

******************************************************
Auxiliary information for the entire system
The total spin magnetic moment of the unit cell is   3.998208
The total net atomic charge of the unit cell is   -0.000002
Accuracy of reproducing the electrostatic potential in the unit cell:
  The inner radius (bohr) =    5.0000
  The outer radius (bohr) =   12.0000
  Valid grid points have density less than (e/(bohr^3)) =    0.0001
  The number of valid grid points were=          672
  The rms potential error without charges in kcal/mol is=      2.62738
  The rms potential error with partial charges in kcal/mol is=      0.65361
  The RRMSE value at monopole order=      0.24877
  The rms potential error with partial charges and cloud penetration in kcal/mol is=      0.65113
  The RRMSE value at monopole order with cloud penetration is=      0.24782
  The rms potential error with partial charges and atomic dipoles in kcal/mol is=      0.43097
  The RRMSE value at dipole order=      0.16403
  The rms potential error with partial charges, atomic dipoles and cloud penetration in kcal/mol is=      0.42485
  The RRMSE value at dipole order with cloud penetration=      0.16170

******************************************************
The electron densities and ab initio electrostatic potential were computed in VASP using the PBE functional and
projector augmented wave method. See the main text of the journal article for a description of computational details.
The atomic charges, dipoles, and quadrupoles were computed with the DDEC6 method as described in
(a) T. A. Manz and N. Gabaldon Limas, RSC Adv. 6 (2016) 47771-47801 DOI: 10.1039/c6ra04656h
(b) N. Gabaldon Limas and T. A. Manz, RSC Adv. 8 (2018) 2678-2707 DOI: 10.1039/c7ra11829e.
For each atom in the material, the electron cloud parameters were fit to the spherically averaged atom-in-material
electron density using radial positions for which this density was between 10^-4 and 10^-2 electrons per cubic bohr.
The polarizabilities, dispersion coefficients, and quantum Drude oscillator (QDO) parameters were fit using the MCLF method.
The magnetic structure of the system was optimized in VASP from the default ferromagnetic initial guess using spin polarization.
The atomic spin moments (ASMs) were computed on this optimized magnetic structure using the DDEC6 partition as inputs
to the method of T. A. Manz and D. S. Sholl, J. Chem. Theory Comput. 7 (2011) 4146-4164 DOI: 10.1021/ct200539n.
The RMSE and RRMSE were computed using a uniform grid with Ewald summation.
