# Supplementary material for: A collection of forcefield precursors for metal–organic frameworks
Source: RSC Adv. 2019 Nov 13;9(63):36492–507. doi: 10.1039/c9ra07327b (PMC9075174; doi:10.1039/c9ra07327b)
Supplement: RA-009-C9RA07327B-s4830 [file RA-009-C9RA07327B-s4830.xyz]

  228
jmolscript: load "" {1 1 1} spacegroup "x,y,z" unitcell [{     15.268800     0.000000     0.000000 }, {     -3.505069    14.949805     0.000000 }, {     -7.006944    -6.212063    12.229694 }]
La     7.141131     8.057878     7.756561     1.891622
La     4.811708     9.818693     4.688253     1.879972
La     9.513086    -1.310380     6.888253     2.030380
La    -2.384344     0.679864     4.473133     1.891623
La    -0.054921    -1.080951     7.541441     1.879971
La    -4.756299    10.048122     5.341441     2.030382
P      5.058476    10.406113     8.450719     1.333397
P      7.561960     8.351002     3.967313     1.328867
P     -2.805664    -3.624707     7.874700     1.366562
P     -0.301689    -1.668371     3.778975     1.333397
P     -2.805173     0.386740     8.262381     1.328867
P      7.562451    12.362449     4.354994     1.366562
H      1.401102     6.746491     2.160987     0.427973
H      2.536986    10.348399     7.442992     0.271450
H      8.042885     5.893865     4.943242     0.276664
H     -2.619005    -1.896866    10.035687     0.267449
H      6.873080    -4.921778     9.986768     0.164278
H      3.543162     8.770472     9.071987     0.174504
H      1.759748     8.259023     7.789092     0.119523
H      0.999227     8.788392     9.057311     0.105579
H     -0.512453     8.671796     7.276668     0.126054
H      0.421503     9.565927     6.387569     0.119516
H     -0.953301    10.430612     8.687975     0.101989
H      3.492845    -2.419441     8.456833     0.131806
H      4.243119    -2.848202     7.149479     0.108967
H      4.847426    -3.762000     9.751958     0.108402
H      5.779629    -2.864005     8.864082     0.123683
H      7.484626     6.619629     2.401912     0.162200
H      6.240656     6.525025     3.353382     0.177212
H      9.055261     4.960036     2.552337     0.106976
H      9.759722     6.051102     3.432875     0.124125
H     10.211016     4.517328     5.098559     0.108274
H     10.727182     3.903012     3.753293     0.133837
H      8.916803     2.548082     3.589415     0.100509
H      7.832654     3.630884     5.960753     0.119339
H      7.161410     2.514655     5.082661     0.128929
H      6.189755     4.607964     4.608149     0.118000
H      6.876261     4.028735     3.320362     0.103768
H     -1.653775    -4.087257     9.859579     0.168359
H     -3.140517    -4.549138     9.997775     0.167035
H     -4.832328    -2.573068     9.965978     0.116808
H     -4.612041    -3.209327    11.383399     0.113513
H     -4.433849    -0.454990    10.817164     0.116816
H     -5.597332    -1.126103    11.629216     0.128313
H      2.844678     4.567537     1.161821     0.087482
H     -1.990282    -0.527757    11.972870     0.131418
H      5.108592     4.962171     1.132470     0.116790
H      4.566141     2.884739     0.124743     0.103365
H     -1.185945    -2.727732    11.624324     0.114624
H      1.414932     9.824326     0.760687     0.115436
H     -6.816432     4.546004    11.290454     0.118339
H     -4.575014     7.832763    11.500804     0.114566
H      3.595809    13.149961     1.065206     0.114260
H      1.186738     3.831599     8.208571     0.113091
H      2.617987     5.636197     8.231807     0.107634
H      5.593661     3.357927     6.857189     0.108623
H      4.180653     1.532918     6.759352     0.115066
H      3.355685     1.991251    10.068707     0.427973
H      2.219801    -1.610657     4.786702     0.271450
H     -3.286098     2.843877     7.286452     0.276664
H      7.375792    10.634608     2.194007     0.267449
H     -2.116293    13.659520     2.242926     0.164278
H      1.213625    -0.032730     3.157707     0.174504
H      2.997039     0.478719     4.440602     0.119523
H      3.757560    -0.050650     3.172383     0.105579
H      5.269240     0.065946     4.953026     0.126055
H      4.335284    -0.828185     5.842125     0.119516
H      5.710088    -1.692870     3.541719     0.101989
H      1.263942    11.157183     3.772861     0.131805
H      0.513668    11.585944     5.080215     0.108967
H     -0.090639    12.499742     2.477736     0.108402
H     -1.022842    11.601747     3.365612     0.123683
H     -2.727839     2.118113     9.827782     0.162200
H     -1.483869     2.212717     8.876312     0.177212
H     -4.298474     3.777706     9.677357     0.106976
H     -5.002935     2.686640     8.796819     0.124125
H     -5.454229     4.220414     7.131135     0.108274
H     -5.970395     4.834730     8.476401     0.133837
H     -4.160016     6.189660     8.640279     0.100510
H     -3.075867     5.106858     6.268941     0.119339
H     -2.404623     6.223087     7.147033     0.128929
H     -1.432968     4.129778     7.621545     0.118000
H     -2.119474     4.709007     8.909332     0.103768
H      6.410562    12.824999     2.370115     0.168359
H      7.897304    13.286880     2.231919     0.167035
H      9.589115    11.310810     2.263716     0.116808
H      9.368828    11.947069     0.846295     0.113513
H      9.190636     9.192732     1.412530     0.116816
H     10.354119     9.863845     0.600478     0.128314
H      1.912109     4.170205    11.067873     0.087482
H      6.747069     9.265499     0.256824     0.131418
H     -0.351805     3.775571    11.097224     0.116790
H      0.190646     5.853003    12.104951     0.103365
H      5.942732    11.465474     0.605370     0.114624
H      3.341855    -1.086584    11.469007     0.115436
H     11.573219     4.191738     0.939240     0.118339
H      9.331801     0.904979     0.728890     0.114567
H      1.160978    -4.412219    11.164488     0.114260
H      3.570049     4.906143     4.021123     0.113091
H      2.138800     3.101545     3.997887     0.107634
H     -0.836874     5.379815     5.372505     0.108623
H      0.576134     7.204824     5.470342     0.115067
C      3.485267     9.738093     9.068318    -0.412662
C      1.313177     9.030964     8.170659    -0.076659
C      0.115611     9.409968     7.295012    -0.231514
C     -0.586034    10.652760     7.806214    -0.126770
C      3.935578    -3.160943     8.015341    -0.236693
C      5.131014    -3.584742     8.840846    -0.078379
C     -1.752789    11.059548     6.931791     0.658822
C      7.199501     6.672619     3.327700    -0.411597
C      9.206008     5.255192     3.463449    -0.078913
C      9.930618     4.160454     4.241258    -0.234687
C      9.084238     2.943362     4.471176    -0.123779
C      7.721582     3.305459     5.053310    -0.234893
C      7.045076     4.376933     4.209461    -0.073159
C      9.782095     1.866898     5.310133     0.651613
C     -2.573865    -3.823997     9.694478    -0.401275
C     -4.334627    -2.489816    10.793928    -0.073755
C     -4.647257    -1.172344    11.434764    -0.227928
C      3.164916     5.234273     0.517316    -0.158773
C      4.644149     4.968461     0.281283    -0.226292
C     -2.133099    -2.600803    11.789425    -0.077638
C      2.872326     6.614199     1.097004     0.653627
C      3.480360    10.751660     2.154872     0.565245
C      2.688705    11.336256     1.033409    -0.018765
C      1.630346    10.678542     0.462282    -0.113825
C     -6.132570     5.033551    11.690364    -0.122230
C     -5.875363     6.318041    11.280670    -0.013480
C     -4.806145     6.994412    11.829783    -0.135689
C      2.940479    12.649792     0.637167    -0.139832
C     -6.693954     6.954593    10.162876     0.562320
C      1.620076     1.309604     7.340262     0.579749
C      2.514399     2.489847     7.397742    -0.025582
C      2.061511     3.737491     7.905274    -0.127824
C      2.935312     4.811938     7.944409    -0.116049
C      4.247442     4.704410     7.576295    -0.003188
C      4.705092     3.451973     7.116459    -0.121497
C      3.854391     2.356924     7.044304    -0.135398
C      5.176982     5.848616     7.610539     0.583547
C      1.271520    -1.000351     3.161376    -0.412662
C      3.443610    -0.293222     4.059035    -0.076659
C      4.641176    -0.672226     4.934682    -0.231514
C      5.342821    -1.915018     4.423480    -0.126770
C      0.821209    11.898685     4.214353    -0.236693
C     -0.374227    12.322484     3.388848    -0.078379
C      6.509576    -2.321806     5.297903     0.658822
C     -2.442714     2.065123     8.901994    -0.411597
C     -4.449221     3.482550     8.766245    -0.078913
C     -5.173831     4.577288     7.988436    -0.234687
C     -4.327451     5.794380     7.758518    -0.123779
C     -2.964795     5.432283     7.176384    -0.234893
C     -2.288289     4.360809     8.020233    -0.073159
C     -5.025308     6.870844     6.919561     0.651613
C      7.330652    12.561739     2.535216    -0.401275
C      9.091414    11.227558     1.435766    -0.073755
C      9.404044     9.910086     0.794930    -0.227928
C      1.591871     3.503469    11.712378    -0.158772
C      0.112638     3.769281    11.948411    -0.226292
C      6.889886    11.338545     0.440269    -0.077638
C      1.884461     2.123543    11.132690     0.653627
C      1.276427    -2.013918    10.074822     0.565245
C      2.068082    -2.598514    11.196285    -0.018765
C      3.126441    -1.940800    11.767412    -0.113825
C     10.889357     3.704191     0.539330    -0.122230
C     10.632150     2.419701     0.949024    -0.013480
C      9.562932     1.743330     0.399911    -0.135689
C      1.816308    -3.912050    11.592527    -0.139832
C     11.450741     1.783149     2.066818     0.562320
C      3.136711     7.428138     4.889432     0.579749
C      2.242388     6.247895     4.831952    -0.025582
C      2.695276     5.000251     4.324420    -0.127824
C      1.821475     3.925804     4.285285    -0.116049
C      0.509345     4.033332     4.653399    -0.003188
C      0.051695     5.285769     5.113235    -0.121497
C      0.902396     6.380818     5.185390    -0.135398
C     -0.420195     2.889126     4.619155     0.583547
N      2.262101    10.143625     8.275834     0.056694
N      7.882334     5.588229     4.111623     0.044081
N     -2.870575    -2.621025    10.507753     0.046998
N      2.494686    -1.405883     3.953860     0.056694
N     -3.125547     3.149513     8.118071     0.044081
N      7.627362    11.358767     1.721941     0.046998
O      6.123345     9.811892     9.370392    -0.797327
O      5.239128     9.737063     7.074878    -0.867958
O      8.447543    -3.044329     8.377340    -0.846183
O     -2.551690    10.157099     6.589359    -0.645546
O      1.633711    -2.681288     6.594251    -0.636272
O      6.720902     9.243986     3.059869    -0.782610
O      6.918169     8.404256     5.351714    -0.853569
O      9.047926     8.570238     3.947745    -0.839520
O      9.092091     0.926274     5.734504    -0.631254
O     -4.232996     2.013808     5.509477    -0.641985
O     -6.507568     9.909681     7.306019    -0.845509
O     -3.971317    -2.705676     7.690032    -0.828930
O     -1.508789    -3.097974     7.249763    -0.858105
O      1.662903     6.888654     1.366057    -0.558067
O      3.823781     7.311959     1.259658    -0.439707
O      3.242369     9.589854     2.543776    -0.601312
O      4.322853    11.451759     2.745566    -0.625968
O     -7.768312     6.447092     9.837566    -0.601707
O     -6.234905     7.978342     9.580742    -0.620891
O      0.459022     1.419801     7.835565    -0.610892
O      2.009547     0.274322     6.797264    -0.601751
O      4.851953     6.883304     8.263604    -0.616826
O      6.262228     5.783106     6.997831    -0.605430
O     -1.366558    -1.074150     2.859302    -0.797327
O     -0.482341    -0.999321     5.154816    -0.867958
O     -3.690756    11.782071     3.852354    -0.846184
O      7.308477    -1.419357     5.640335    -0.645545
O      3.123076    11.419030     5.635443    -0.636272
O     -1.964115    -0.506244     9.169825    -0.782610
O     -2.161382     0.333486     6.877980    -0.853569
O     -4.291139     0.167504     8.281949    -0.839519
O     -4.335304     7.811468     6.495190    -0.631254
O      8.989783     6.723934     6.720217    -0.641985
O     11.264355    -1.171939     4.923675    -0.845509
O      8.728104    11.443418     4.539662    -0.828930
O      6.265576    11.835716     4.979931    -0.858105
O      3.093884     1.849088    10.863637    -0.558067
O      0.933006     1.425783    10.970036    -0.439707
O      1.514418    -0.852112     9.685918    -0.601312
O      0.433934    -2.714017     9.484128    -0.625967
O     12.525099     2.290650     2.392128    -0.601707
O     10.991692     0.759400     2.648952    -0.620891
O      4.297765     7.317941     4.394129    -0.610892
O      2.747240     8.463420     5.432430    -0.601751
O     -0.095166     1.854438     3.966090    -0.616827
O     -1.505441     2.954636     5.231863    -0.605430

The following XYZ coordinates are in angstroms. Other properties are in atomic units.
The sperically averaged electron density of each atom fit to a function of the form exp(a - br)
eigen_1, eigen_2 and eigen_3 are the three eigenvalues of traceless quadrupole moment tensor
  atom number  atomic symbol              X              Y              Z     net charge C6 coefficient C8 coefficient C10 coefficient fluctuating dipole atomic polarizability isotropic forcefield polarizability              a              b squared Pearson coefficient          <r^3>          <r^4>         wp_QDO          m_QDO          q_QDO       dipole_x       dipole_y       dipole_z         dipole            Qxy            Qxz            Qyz     Q(x^2-y^2)  Q(3z^2 - R^2)        eigen_1        eigen_2        eigen_3 static polarizability      alpha(xx)      alpha(xy)      alpha(xz)      alpha(yy)      alpha(yz)      alpha(zz) atomic spin moment
            1             La       7.141131       8.057878       7.756561       1.891622     193.325079 0.58517297E+04  0.24069168E+06                                26.069461                           24.252276       1.078848       1.934767                    0.999477     106.956903     302.548626       0.395073       0.376922      -1.194482       0.011167       0.034350      -0.058391       0.068659       0.009711       0.004285      -0.002213      -0.010166       0.139394      -0.034479      -0.012273       0.046752             28.834179      29.187086      -0.982327       4.534598      32.015914      -3.036114      25.299538           0.000088
            2             La       4.811708       9.818693       4.688253       1.879972     177.591569 0.54431732E+04  0.22045806E+06                                24.917605                           23.610842       1.093126       1.936950                    0.999652     107.276244     303.746532       0.393759       0.384063      -1.185733       0.038063       0.023577       0.055103       0.071000       0.004093       0.011258       0.006075      -0.008877       0.103126      -0.024547      -0.012915       0.037462             27.108672      29.493219       0.658611       3.394566      26.746661      -1.453789      25.086135           0.000102
            3             La       9.513086      -1.310380       6.888253       2.030380     176.494797 0.50219947E+04  0.19738352E+06                                22.353659                           20.635234       1.426351       2.068513                    0.999073      99.306541     268.185795       0.490115       0.317961      -1.255421       0.029551      -0.021300       0.019556       0.041345      -0.067549      -0.036920       0.032930       0.023548       0.204813      -0.102716      -0.000907       0.103623             24.015757      25.956871       2.659851       4.033718      26.265044      -1.631503      19.825356           0.000028
            4             La      -2.384344       0.679864       4.473133       1.891623     193.325031 0.58517277E+04  0.24069158E+06                                26.069456                           24.252271       1.078847       1.934767                    0.999477     106.956860     302.548467       0.395073       0.376922      -1.194482      -0.011167      -0.034349       0.058390       0.068659       0.009710       0.004285      -0.002213      -0.010167       0.139389      -0.034478      -0.012273       0.046751             28.834172      29.187078      -0.982326       4.534596      32.015909      -3.036110      25.299530           0.000094
            5             La      -0.054921      -1.080951       7.541441       1.879971     177.591566 0.54431735E+04  0.22045809E+06                                24.917607                           23.610845       1.093125       1.936949                    0.999652     107.276269     303.746639       0.393759       0.384063      -1.185733      -0.038061      -0.023577      -0.055103       0.070999       0.004094       0.011258       0.006075      -0.008876       0.103126      -0.024547      -0.012915       0.037462             27.108674      29.493218       0.658611       3.394565      26.746664      -1.453788      25.086138           0.000102
            6             La      -4.756299      10.048122       5.341441       2.030382     176.494450 0.50219815E+04  0.19738286E+06                                22.353628                           20.635205       1.426360       2.068515                    0.999073      99.306438     268.185386       0.490115       0.317961      -1.255421      -0.029551       0.021301      -0.019556       0.041346      -0.067549      -0.036919       0.032930       0.023549       0.204811      -0.102717      -0.000906       0.103623             24.015723      25.956833       2.659848       4.033711      26.265007      -1.631504      19.825329           0.000035
            7              P       5.058476      10.406113       8.450719       1.333397      62.011481 0.12118531E+04  0.36373682E+05                                12.760035                           11.099416       0.241183       1.866348                    0.999637      49.128477     153.443583       0.535288       0.381225      -1.101103       0.061444       0.047105      -0.020027       0.079971       0.028286      -0.002457       0.017891       0.001205       0.146256      -0.054741       0.001646       0.053095             13.811797      16.591639       0.216212       0.618804      13.000237       0.341892      11.843516          -0.000003
            8              P       7.561960       8.351002       3.967313       1.328867      56.477592 0.10774888E+04  0.31534277E+05                                12.606446                           11.013128       0.300103       1.885458                    0.999650      49.034406     153.280423       0.495788       0.422124      -1.068984       0.025756       0.068407       0.021618       0.076225       0.016343       0.001637      -0.016786      -0.015798       0.101289      -0.036650      -0.003157       0.039807             13.669425      12.735778      -0.557780       0.281399      15.412213      -0.897949      12.860282          -0.000005
            9              P      -2.805664      -3.624707       7.874700       1.366562      55.251766 0.10062596E+04  0.29061049E+05                                12.611300                           10.799263       0.190984       1.860837                    0.999408      48.611821     152.846350       0.487973       0.434620      -1.057176      -0.016587      -0.000071      -0.076152       0.077938       0.015988       0.027831      -0.024967      -0.014886      -0.115055      -0.060623       0.022849       0.037774             13.950684      13.493344       0.929161      -0.068819      14.872264       1.395470      13.486444          -0.000006
           10              P      -0.301689      -1.668371       3.778975       1.333397      62.011504 0.12118537E+04  0.36373707E+05                                12.760037                           11.099418       0.241181       1.866348                    0.999637      49.128491     153.443661       0.535288       0.381225      -1.101103      -0.061444      -0.047105       0.020027       0.079971       0.028286      -0.002457       0.017891       0.001205       0.146255      -0.054741       0.001646       0.053094             13.811800      16.591642       0.216211       0.618804      13.000240       0.341892      11.843518          -0.000003
           11              P      -2.805173       0.386740       8.262381       1.328867      56.477606 0.10774891E+04  0.31534289E+05                                12.606447                           11.013128       0.300103       1.885459                    0.999650      49.034412     153.280436       0.495788       0.422124      -1.068984      -0.025756      -0.068407      -0.021619       0.076225       0.016343       0.001637      -0.016786      -0.015798       0.101288      -0.036650      -0.003157       0.039807             13.669426      12.735778      -0.557780       0.281400      15.412215      -0.897949      12.860283          -0.000005
           12              P       7.562451      12.362449       4.354994       1.366562      55.251749 0.10062593E+04  0.29061036E+05                                12.611296                           10.799260       0.190983       1.860837                    0.999408      48.611803     152.846289       0.487973       0.434620      -1.057176       0.016587       0.000071       0.076152       0.077938       0.015989       0.027831      -0.024967      -0.014886      -0.115055      -0.060623       0.022849       0.037774             13.950680      13.493340       0.929160      -0.068821      14.872258       1.395469      13.486442          -0.000006
           13              H       1.401102       6.746491       2.160987       0.427973       0.473100 0.28288240E+01  0.21932141E+02                                 1.106800                            1.065573      -1.297538       2.446346                    0.999915       2.204126       5.927839       0.524855       1.505190      -0.664702      -0.016361      -0.000172       0.023340       0.028504      -0.002401      -0.010194      -0.002036       0.020050       0.004938      -0.012235      -0.004086       0.016320              1.123316       1.038811       0.009918      -0.242636       0.939139      -0.044962       1.391999          -0.000003
           14              H       2.536986      10.348399       7.442992       0.271450       0.498833 0.32569232E+01  0.26426518E+02                                 1.190178                            1.178126      -1.142583       2.433714                    0.999289       2.872919       8.173733       0.472353       1.598112      -0.648136       0.010655       0.004030      -0.035946       0.037708      -0.002539       0.001040       0.003736      -0.000047       0.000770      -0.005034       0.000926       0.004108              1.199708       1.141067       0.026050      -0.139275       1.079490      -0.106491       1.378567          -0.000001
           15              H       8.042885       5.893865       4.943242       0.276664       0.492711 0.32007309E+01  0.25868484E+02                                 1.182370                            1.169783      -1.138034       2.438418                    0.999380       2.851328       8.107250       0.472706       1.603219      -0.647352       0.001747       0.010846       0.035869       0.037513      -0.002851      -0.003344      -0.002179       0.001948       0.000232      -0.005597       0.001568       0.004029              1.193073       1.071518       0.017002       0.102208       1.127539       0.140299       1.380164          -0.000001
           16              H      -2.619005      -1.896866      10.035687       0.267449       0.508105 0.32643766E+01  0.26521849E+02                                 1.204148                            1.176528      -1.116192       2.435195                    0.998893       2.957377       8.440033       0.474096       1.590142      -0.648464       0.009904       0.023390      -0.014280       0.029139      -0.003188       0.001419       0.004697       0.008749      -0.007210      -0.008296       0.001679       0.006616              1.224466       1.049658       0.114178      -0.091939       1.382355      -0.230776       1.241386          -0.000001
           17              H       6.873080      -4.921778       9.986768       0.164278       0.931173 0.70505229E+01  0.66602168E+02                                 1.551231                            1.534225      -0.720942       2.560657                    0.999919       3.083410       8.278296       0.517906       1.251953      -0.717777       0.005035       0.005921       0.029670       0.030671      -0.005984       0.009382       0.003542      -0.001416       0.030896      -0.014790       0.000158       0.014632              1.547157       1.412459      -0.059794      -0.010859       1.363729       0.188955       1.865284          -0.000002
           18              H       3.543162       8.770472       9.071987       0.174504       1.016372 0.78143121E+01  0.76791015E+02                                 1.716186                            1.667636      -1.383343       2.253693                    0.993944       3.489844       9.996378       0.467029       1.334574      -0.696732       0.008042      -0.028627       0.003220       0.029909      -0.003722       0.009823      -0.004617      -0.001996       0.015482      -0.010014      -0.003792       0.013806              1.735782       1.587877      -0.182032       0.032792       2.209444       0.055409       1.410026          -0.000001
           19              H       1.759748       8.259023       7.789092       0.119523       0.991270 0.72507923E+01  0.69748717E+02                                 1.667614                            1.590059      -0.946376       2.427941                    0.997305       3.532301       9.924936       0.486948       1.307593      -0.702143       0.012795      -0.030264      -0.019687       0.038304       0.001896      -0.003249       0.006143      -0.006440      -0.044194      -0.016761       0.004598       0.012163              1.712300       1.585186      -0.374899      -0.146508       2.049297       0.328794       1.502418          -0.000002
           20              H       0.999227       8.788392       9.057311       0.105579       1.015919 0.78339085E+01  0.75135398E+02                                 1.564132                            1.551995      -0.617330       2.573452                    0.999898       3.217092       8.391937       0.553868       1.153011      -0.740915      -0.018337      -0.010176       0.025257       0.032829       0.011579      -0.001888      -0.003569       0.002139       0.005242      -0.012638       0.000485       0.012153              1.557748       1.416604       0.046066      -0.219834       1.403513      -0.168871       1.853126          -0.000004
           21              H      -0.512453       8.671796       7.276668       0.126054       0.970172 0.71450399E+01  0.67659521E+02                                 1.572378                            1.524322      -0.705778       2.538311                    0.999543       3.289414       8.816322       0.530398       1.219495      -0.723153      -0.024215      -0.018033       0.002245       0.030275       0.006532      -0.001858      -0.002140      -0.005374      -0.010847      -0.005360      -0.004116       0.009475              1.588011       1.661878       0.341549      -0.004090       1.843411       0.043675       1.258744          -0.000003
           22              H       0.421503       9.565927       6.387569       0.119516       0.991915 0.77961454E+01  0.76504276E+02                                 1.681880                            1.661344      -0.950293       2.424513                    0.996321       3.606454      10.295095       0.470143       1.327610      -0.698224       0.008445       0.008368      -0.027448       0.029912       0.000749       0.001950      -0.003217       0.002717       0.032614      -0.007697      -0.003947       0.011644              1.686360       1.518562      -0.022698      -0.256727       1.558502      -0.092637       1.982015          -0.000003
           23              H      -0.953301      10.430612       8.687975       0.101989       1.085205 0.88690350E+01  0.89601506E+02                                 1.763481                            1.752795      -0.987095       2.400753                    0.995289       3.730520      10.694835       0.466713       1.299024      -0.704246      -0.012257      -0.011128       0.031030       0.035170       0.007377      -0.006574      -0.002388      -0.004497      -0.003059      -0.009482      -0.001720       0.011202              1.772011       1.697106      -0.024143      -0.321564       1.508152      -0.031471       2.110777          -0.000002
           24              H       3.492845      -2.419441       8.456833       0.131806       1.062565 0.81520478E+01  0.81219313E+02                                 1.789414                            1.719871      -1.192964       2.317758                    0.993756       3.693587      10.764051       0.451812       1.360680      -0.691168      -0.015532       0.022544       0.012644       0.030155       0.001493      -0.000384       0.006921      -0.003069      -0.020641      -0.010144       0.001762       0.008383              1.833169       1.783251      -0.441399      -0.298178       1.947305       0.339858       1.768953          -0.000002
           25              H       4.243119      -2.848202       7.149479       0.108967       0.932375 0.70062437E+01  0.67421577E+02                                 1.653850                            1.603319      -1.089830       2.351945                    0.994134       3.749618      10.850217       0.462601       1.375897      -0.687083       0.008347       0.008730      -0.024992       0.027757       0.007306      -0.001679      -0.004549      -0.003264       0.015735      -0.010275       0.000555       0.009720              1.681155       1.466074       0.046794      -0.249612       1.448413      -0.293965       2.128978          -0.000001
           26              H       4.847426      -3.762000       9.751958       0.108402       1.017359 0.79137706E+01  0.77613007E+02                                 1.682938                            1.651248      -0.902884       2.443563                    0.997286       3.568449      10.040588       0.483374       1.292029      -0.706033      -0.017551       0.000838       0.028099       0.033141      -0.003426      -0.005201      -0.001504      -0.006731       0.016346      -0.009470       0.002018       0.007452              1.693363       1.526688      -0.043574      -0.300536       1.362054      -0.042378       2.191347          -0.000001
           27              H       5.779629      -2.864005       8.864082       0.123683       1.062559 0.82830739E+01  0.81234054E+02                                 1.672614                            1.646056      -0.714952       2.543865                    0.999629       3.283598       8.900967       0.509132       1.226673      -0.723465       0.017877       0.035152      -0.001189       0.039454       0.001168      -0.000196       0.003713      -0.020238      -0.029821      -0.010504      -0.005185       0.015689              1.664777       1.881340       0.350779       0.003873       1.736845       0.011638       1.376146          -0.000005
           28              H       7.484626       6.619629       2.401912       0.162200       0.859568 0.64553683E+01  0.60320179E+02                                 1.528033                            1.513181      -0.787757       2.529935                    0.999495       3.219911       8.917272       0.492802       1.330124      -0.699140       0.002693       0.005066      -0.028662       0.029230      -0.007036      -0.001902      -0.008837       0.003648       0.026384      -0.014615       0.001620       0.012995              1.531716       1.373856      -0.045430      -0.132846       1.368425      -0.075393       1.852867          -0.000003
           29              H       6.240656       6.525025       3.353382       0.177212       0.854524 0.63324719E+01  0.60069330E+02                                 1.628749                            1.579913      -1.412837       2.241061                    0.993071       3.640149      10.837999       0.436820       1.478169      -0.667546      -0.029070       0.002156      -0.000342       0.029152      -0.003316       0.004141      -0.009270       0.003526       0.004507      -0.009991      -0.001639       0.011630              1.658378       2.150476      -0.027105      -0.022908       1.438386      -0.038791       1.386271          -0.000001
           30              H       9.055261       4.960036       2.552337       0.106976       0.998037 0.77496056E+01  0.75482009E+02                                 1.646782                            1.622319      -0.896123       2.441934                    0.997772       3.556095       9.918276       0.493763       1.273574      -0.709738       0.003291      -0.015609      -0.028713       0.032847       0.000753       0.001602       0.004235       0.009268       0.011881      -0.008104       0.001805       0.006299              1.653333       1.374652      -0.061928       0.044760       1.446660       0.229221       2.138687          -0.000002
           31              H       9.759722       6.051102       3.432875       0.124125       1.043721 0.81144378E+01  0.79204186E+02                                 1.653636                            1.629948      -0.709245       2.546403                    0.999696       3.277204       8.874388       0.511089       1.227779      -0.723008       0.030556       0.025659       0.000424       0.039903       0.006592      -0.005463      -0.000752       0.016446      -0.026953      -0.010410      -0.005783       0.016193              1.646692       1.563439       0.266613       0.010715       1.998831      -0.027939       1.377806          -0.000005
           32              H      10.211016       4.517328       5.098559       0.108274       0.930060 0.69298302E+01  0.66509464E+02                                 1.652247                            1.595038      -1.083538       2.355181                    0.994168       3.743862      10.822272       0.463548       1.376737      -0.686919       0.006872       0.008428       0.025085       0.027340       0.006708       0.004517       0.002471      -0.002837       0.013763      -0.009458       0.000015       0.009443              1.687223       1.467145       0.059137       0.311412       1.464941       0.279765       2.129584          -0.000000
           33              H      10.727182       3.903012       3.753293       0.133837       1.056157 0.81632766E+01  0.81339823E+02                                 1.782373                            1.721725      -1.199231       2.318212                    0.993693       3.667497      10.680282       0.451412       1.361740      -0.691197       0.024725      -0.011079      -0.013878       0.030441       0.002522      -0.007503      -0.000306       0.001745      -0.018811      -0.010292       0.001465       0.008827              1.810602       2.047130      -0.317262      -0.359250       1.583031       0.191048       1.801643          -0.000001
           34              H       8.916803       2.548082       3.589415       0.100509       1.113675 0.92316226E+01  0.94060990E+02                                 1.784579                            1.780974      -0.975927       2.404157                    0.995468       3.738735      10.710921       0.466559       1.288453      -0.706755      -0.007978      -0.012180      -0.031462       0.034668       0.008541       0.001078       0.005500      -0.000659      -0.002113      -0.009423      -0.001472       0.010895              1.786074       1.545890      -0.046484       0.020203       1.699685       0.292990       2.112647          -0.000002
           35              H       7.832654       3.630884       5.960753       0.119339       0.994075 0.78290828E+01  0.76882829E+02                                 1.682706                            1.663676      -0.945299       2.427389                    0.996308       3.600816      10.271490       0.470468       1.325738      -0.698704       0.006692       0.009801       0.027871       0.030293       0.000365       0.003295      -0.001229      -0.001891       0.033831      -0.007302      -0.004642       0.011944              1.685847       1.591300       0.008889       0.083718       1.489729       0.227901       1.976512          -0.000002
           36              H       7.161410       2.514655       5.082661       0.128929       0.957387 0.70388209E+01  0.66535317E+02                                 1.570949                            1.522871      -0.717988       2.536149                    0.999479       3.293596       8.876538       0.524440       1.235542      -0.719377      -0.011964      -0.027896      -0.001997       0.030419       0.007508       0.000618       0.001892      -0.000692      -0.008568      -0.006316      -0.002896       0.009212              1.587861       1.658506       0.330781      -0.052574       1.843789      -0.032983       1.261287          -0.000003
           37              H       6.189755       4.607964       4.608149       0.118000       0.995844 0.73505392E+01  0.71164125E+02                                 1.690952                            1.615010      -1.021956       2.392315                    0.996258       3.611975      10.282104       0.475447       1.330645      -0.696980      -0.030871       0.004385       0.020325       0.037221       0.003186      -0.006788       0.001884       0.002795      -0.042407      -0.016344       0.004820       0.011525              1.735630       2.220052      -0.216589      -0.353242       1.443894       0.028912       1.542945          -0.000002
           38              H       6.876261       4.028735       3.320362       0.103768       0.981549 0.75243342E+01  0.71686430E+02                                 1.547653                            1.535889      -0.613088       2.575294                    0.999919       3.236681       8.509140       0.546833       1.175663      -0.734811      -0.005051      -0.021649      -0.025492       0.033824       0.010822       0.002160       0.004670      -0.014184       0.007908      -0.014263       0.000311       0.013952              1.544009       1.376786       0.016488       0.147871       1.388729       0.185813       1.866512          -0.000004
           39              H      -1.653775      -4.087257       9.859579       0.168359       0.966921 0.74356834E+01  0.72690862E+02                                 1.710475                            1.667753      -1.194125       2.338051                    0.995658       3.544621      10.368259       0.446656       1.402729      -0.683166       0.026613      -0.013202      -0.000061       0.029708      -0.010556      -0.002843       0.008897      -0.004526      -0.015177      -0.011568      -0.005289       0.016857              1.729351       2.169773      -0.137197       0.068079       1.556225       0.057424       1.462057          -0.000003
           40              H      -3.140517      -4.549138       9.997775       0.167035       1.039593 0.81360766E+01  0.81453183E+02                                 1.794677                            1.741314      -1.452224       2.209956                    0.993572       3.747208      11.138891       0.437767       1.397559      -0.682915      -0.015538      -0.022965       0.008899       0.029121       0.003723      -0.009308       0.002562      -0.003572      -0.002202      -0.011816       0.003472       0.008344              1.826636       1.784189       0.348392      -0.048510       2.201101      -0.008329       1.494617          -0.000001
           41              H      -4.832328      -2.573068       9.965978       0.116808       0.995668 0.73752261E+01  0.72158063E+02                                 1.745877                            1.658068      -1.274462       2.265445                    0.993506       3.901446      11.523317       0.447853       1.397850      -0.681816      -0.022370      -0.001796      -0.026067       0.034396      -0.003002       0.001319       0.002271       0.014185      -0.000875      -0.008330       0.000392       0.007938              1.804254       1.695160       0.135553       0.472441       1.461280       0.246246       2.256322          -0.000001
           42              H      -4.612041      -3.209327      11.383399       0.113513       1.042697 0.82685997E+01  0.80863154E+02                                 1.634239                            1.630272      -0.688663       2.550104                    0.999629       3.287301       8.829217       0.519599       1.205367      -0.728380      -0.020731      -0.021215       0.021001       0.036344       0.000362      -0.011307      -0.009185       0.006092      -0.019107      -0.016741       0.001903       0.014839              1.619726       1.456500       0.187188      -0.113192       1.736718      -0.232494       1.665960          -0.000002
           43              H      -4.433849      -0.454990      10.817164       0.116816       1.003916 0.78657463E+01  0.77177896E+02                                 1.679756                            1.656042      -0.907596       2.439385                    0.997533       3.584947      10.155043       0.477441       1.307476      -0.702541       0.010605       0.020136      -0.017074       0.028451       0.002665       0.000201      -0.001331      -0.012769      -0.014634      -0.005257      -0.004212       0.009469              1.680509       1.384668       0.113773      -0.140324       1.814402      -0.361760       1.842456          -0.000003
           44              H      -5.597332      -1.126103      11.629216       0.128313       1.040408 0.79185469E+01  0.75998817E+02                                 1.580314                            1.554135      -0.671691       2.555359                    0.999872       3.147104       8.158507       0.557932       1.143834      -0.743888      -0.027377      -0.002405       0.007304       0.028436       0.003864      -0.001134      -0.001099       0.010947      -0.018166      -0.006364      -0.003490       0.009854              1.567753       1.975237      -0.022260      -0.167197       1.319081       0.075193       1.408941          -0.000006
           45              H       2.844678       4.567537       1.161821       0.087482       1.122263 0.92181885E+01  0.93311646E+02                                 1.745890                            1.739808      -0.866221       2.439880                    0.997017       3.718958      10.407309       0.491391       1.231369      -0.719238      -0.007411      -0.028499       0.017249       0.034127       0.003258       0.002246      -0.008900       0.006248      -0.004187      -0.011805       0.004655       0.007150              1.743836       1.511438       0.121173      -0.239671       1.680379      -0.247827       2.039691          -0.000001
           46              H      -1.990282      -0.527757      11.972870       0.131418       0.935862 0.73442896E+01  0.71054403E+02                                 1.623018                            1.617579      -0.968943       2.422946                    0.997468       3.520353      10.002130       0.473863       1.336018      -0.696613       0.010098       0.024281      -0.019783       0.032907       0.002578      -0.004492      -0.007854       0.004046      -0.017222      -0.011321       0.001056       0.010265              1.615859       1.457357       0.180789      -0.149700       1.710404      -0.228296       1.679815          -0.000003
           47              H       5.108592       4.962171       1.132470       0.116790       0.957693 0.69603504E+01  0.65837567E+02                                 1.592589                            1.529303      -0.660329       2.554757                    0.999682       3.372994       9.197259       0.513897       1.260048      -0.713373       0.007652       0.004735       0.024034       0.025663      -0.000627       0.002123       0.001961       0.005685       0.023092      -0.007094      -0.001303       0.008397              1.626496       1.495969      -0.003130       0.385191       1.288029       0.069618       2.095490          -0.000003
           48              H       4.566141       2.884739       0.124743       0.103365       1.015840 0.78571334E+01  0.75337989E+02                                 1.556807                            1.548527      -0.616186       2.571181                    0.999933       3.217432       8.364126       0.558150       1.144471      -0.743042      -0.009853      -0.019052       0.023159       0.031566       0.006010       0.003190      -0.004497      -0.008415       0.026194      -0.012839       0.002204       0.010634              1.547127       1.352864       0.107581      -0.101375       1.661912      -0.278689       1.626605          -0.000004
           49              H      -1.185945      -2.727732      11.624324       0.114624       0.991553 0.73921669E+01  0.71327912E+02                                 1.656345                            1.597407      -0.896058       2.448376                    0.997744       3.524113       9.860687       0.490374       1.294466      -0.705149       0.035028       0.004130      -0.004114       0.035510       0.002197       0.003152       0.000379       0.013594      -0.000517      -0.007059      -0.001344       0.008403              1.671766       2.243491      -0.155078      -0.133663       1.347943       0.067396       1.423865          -0.000002
           50              H       1.414932       9.824326       0.760687       0.115436       1.076046 0.78960904E+01  0.76519657E+02                                 1.662177                            1.586501      -1.143804       2.333924                    0.996816       3.409644       9.188262       0.528744       1.195363      -0.728141      -0.010560      -0.033207       0.011915       0.036826       0.010297       0.004961      -0.001111       0.000860      -0.015117      -0.010983      -0.002295       0.013278              1.675065       1.368965       0.068581       0.000618       2.102561      -0.285479       1.553669          -0.000004
           51              H      -6.816432       4.546004      11.290454       0.118339       1.099132 0.80801014E+01  0.78021225E+02                                 1.637402                            1.570035      -0.905880       2.448114                    0.999039       3.218653       8.397193       0.554468       1.144019      -0.743102      -0.027592      -0.022123      -0.016164       0.038885       0.012046       0.006570      -0.000181      -0.015100      -0.014037      -0.015204      -0.001798       0.017002              1.642023       1.770120       0.230784       0.288398       1.511825       0.138649       1.644123          -0.000006
           52              H      -4.575014       7.832763      11.500804       0.114566       1.035069 0.74098575E+01  0.70647673E+02                                 1.618678                            1.536493      -1.027185       2.388807                    0.998252       3.334192       8.900524       0.537694       1.194765      -0.728521       0.013424       0.032811      -0.014671       0.038366       0.012659       0.005325      -0.004859      -0.006755      -0.024538      -0.015796      -0.001411       0.017207              1.642319       1.358855       0.123180       0.015170       2.038897      -0.318073       1.529206          -0.000004
           53              H       3.595809      13.149961       1.065206       0.114260       1.048104 0.76208616E+01  0.73284491E+02                                 1.643747                            1.567836      -1.010833       2.394584                    0.998443       3.366187       9.070191       0.526586       1.209563      -0.725161       0.023914       0.024864       0.018333       0.039067       0.012576       0.007469       0.000369      -0.015290      -0.018893      -0.015937      -0.002603       0.018541              1.658783       1.797490       0.228509       0.299641       1.562986       0.124959       1.615875          -0.000004
           54              H       1.186738       3.831599       8.208571       0.113091       0.989462 0.71983070E+01  0.69159509E+02                                 1.666455                            1.588777      -0.957291       2.422046                    0.998326       3.521344       9.907446       0.484795       1.315003      -0.700733      -0.034695       0.005664       0.012581       0.037338      -0.005622      -0.010785       0.008021       0.002823      -0.024401      -0.015313      -0.001725       0.017038              1.704241       2.172707       0.023667      -0.273365       1.425088      -0.006796       1.514929          -0.000003
           55              H       2.617987       5.636197       8.231807       0.107634       1.044647 0.77078788E+01  0.74797311E+02                                 1.679361                            1.606564      -1.012783       2.391840                    0.997848       3.494046       9.652323       0.502646       1.255719      -0.713934      -0.013196       0.031752       0.008548       0.035432      -0.006925      -0.009503       0.005182       0.003685      -0.032382      -0.015134      -0.001604       0.016738              1.699413       1.510699      -0.166070      -0.103030       2.152858       0.182356       1.434681          -0.000003
           56              H       5.593661       3.357927       6.857189       0.108623       1.095171 0.77461034E+01  0.75237492E+02                                 1.726226                            1.602900      -1.173270       2.316284                    0.995932       3.542774       9.781343       0.506984       1.243829      -0.715860       0.035401      -0.005391      -0.009981       0.037174      -0.004851      -0.002625       0.005004       0.004591      -0.029640      -0.011678       0.000212       0.011466              1.791406       2.456582       0.056447      -0.391032       1.462393       0.015761       1.455243          -0.000004
           57              H       4.180653       1.532918       6.759352       0.115066       1.055977 0.75184110E+01  0.72504125E+02                                 1.689607                            1.583835      -1.083640       2.362488                    0.996991       3.477069       9.574570       0.507627       1.251195      -0.714598       0.014800      -0.032413      -0.010005       0.037010      -0.006057      -0.003909       0.002540       0.002880      -0.032260      -0.011695      -0.000833       0.012528              1.734595       1.500906      -0.187350      -0.137884       2.267008       0.344660       1.435872          -0.000004
           58              H       3.355685       1.991251      10.068707       0.427973       0.473099 0.28288233E+01  0.21932136E+02                                 1.106800                            1.065573      -1.297539       2.446345                    0.999915       2.204126       5.927841       0.524855       1.505191      -0.664702       0.016361       0.000172      -0.023340       0.028504      -0.002401      -0.010194      -0.002036       0.020050       0.004938      -0.012235      -0.004086       0.016320              1.123317       1.038812       0.009918      -0.242636       0.939139      -0.044962       1.391999          -0.000003
           59              H       2.219801      -1.610657       4.786702       0.271450       0.498833 0.32569239E+01  0.26426523E+02                                 1.190178                            1.178126      -1.142583       2.433714                    0.999289       2.872919       8.173731       0.472353       1.598111      -0.648136      -0.010655      -0.004031       0.035946       0.037708      -0.002539       0.001040       0.003736      -0.000047       0.000770      -0.005034       0.000926       0.004108              1.199708       1.141066       0.026050      -0.139275       1.079490      -0.106491       1.378566          -0.000001
           60              H      -3.286098       2.843877       7.286452       0.276664       0.492711 0.32007317E+01  0.25868491E+02                                 1.182370                            1.169783      -1.138034       2.438418                    0.999380       2.851328       8.107249       0.472706       1.603219      -0.647352      -0.001747      -0.010845      -0.035869       0.037513      -0.002851      -0.003344      -0.002179       0.001948       0.000232      -0.005597       0.001568       0.004029              1.193073       1.071518       0.017002       0.102208       1.127539       0.140299       1.380164          -0.000001
           61              H       7.375792      10.634608       2.194007       0.267449       0.508105 0.32643782E+01  0.26521862E+02                                 1.204148                            1.176528      -1.116192       2.435195                    0.998893       2.957377       8.440031       0.474097       1.590141      -0.648464      -0.009904      -0.023390       0.014280       0.029139      -0.003188       0.001419       0.004697       0.008749      -0.007210      -0.008296       0.001679       0.006616              1.224466       1.049658       0.114178      -0.091939       1.382355      -0.230776       1.241386          -0.000001
           62              H      -2.116293      13.659520       2.242926       0.164278       0.931174 0.70505424E+01  0.66602407E+02                                 1.551234                            1.534228      -0.720943       2.560657                    0.999919       3.083414       8.278314       0.517905       1.251954      -0.717777      -0.005035      -0.005921      -0.029670       0.030671      -0.005984       0.009382       0.003542      -0.001416       0.030896      -0.014790       0.000158       0.014632              1.547160       1.412461      -0.059794      -0.010860       1.363731       0.188956       1.865288          -0.000002
           63              H       1.213625      -0.032730       3.157707       0.174504       1.016372 0.78143062E+01  0.76790940E+02                                 1.716185                            1.667635      -1.383342       2.253694                    0.993944       3.489843       9.996373       0.467029       1.334574      -0.696732      -0.008042       0.028627      -0.003220       0.029909      -0.003722       0.009823      -0.004617      -0.001996       0.015482      -0.010014      -0.003792       0.013806              1.735782       1.587876      -0.182032       0.032792       2.209443       0.055409       1.410026          -0.000001
           64              H       2.997039       0.478719       4.440602       0.119523       0.991271 0.72507982E+01  0.69748778E+02                                 1.667614                            1.590059      -0.946376       2.427940                    0.997305       3.532302       9.924935       0.486949       1.307591      -0.702144      -0.012795       0.030264       0.019687       0.038304       0.001896      -0.003249       0.006143      -0.006440      -0.044194      -0.016761       0.004598       0.012163              1.712300       1.585186      -0.374899      -0.146508       2.049297       0.328794       1.502418          -0.000002
           65              H       3.757560      -0.050650       3.172383       0.105579       1.015918 0.78338980E+01  0.75135270E+02                                 1.564131                            1.551994      -0.617329       2.573452                    0.999898       3.217091       8.391932       0.553869       1.153011      -0.740915       0.018337       0.010176      -0.025257       0.032829       0.011579      -0.001888      -0.003569       0.002139       0.005242      -0.012638       0.000485       0.012153              1.557746       1.416603       0.046066      -0.219833       1.403512      -0.168871       1.853124          -0.000004
           66              H       5.269240       0.065946       4.953026       0.126055       0.970172 0.71450363E+01  0.67659479E+02                                 1.572378                            1.524321      -0.705778       2.538312                    0.999543       3.289413       8.816319       0.530398       1.219495      -0.723153       0.024215       0.018033      -0.002245       0.030275       0.006532      -0.001858      -0.002140      -0.005374      -0.010847      -0.005360      -0.004116       0.009475              1.588010       1.661877       0.341549      -0.004090       1.843410       0.043675       1.258744          -0.000003
           67              H       4.335284      -0.828185       5.842125       0.119516       0.991915 0.77961461E+01  0.76504286E+02                                 1.681881                            1.661344      -0.950293       2.424513                    0.996321       3.606454      10.295096       0.470143       1.327610      -0.698224      -0.008445      -0.008368       0.027448       0.029912       0.000749       0.001950      -0.003217       0.002717       0.032614      -0.007697      -0.003947       0.011644              1.686360       1.518563      -0.022698      -0.256727       1.558502      -0.092637       1.982015          -0.000003
           68              H       5.710088      -1.692870       3.541719       0.101989       1.085204 0.88690301E+01  0.89601441E+02                                 1.763481                            1.752795      -0.987095       2.400753                    0.995289       3.730519      10.694830       0.466713       1.299024      -0.704246       0.012257       0.011128      -0.031030       0.035170       0.007377      -0.006574      -0.002388      -0.004497      -0.003059      -0.009482      -0.001720       0.011202              1.772011       1.697105      -0.024143      -0.321564       1.508151      -0.031471       2.110776          -0.000002
           69              H       1.263942      11.157183       3.772861       0.131805       1.062564 0.81520436E+01  0.81219267E+02                                 1.789415                            1.719871      -1.192965       2.317758                    0.993756       3.693587      10.764054       0.451811       1.360682      -0.691167       0.015532      -0.022544      -0.012644       0.030155       0.001493      -0.000384       0.006921      -0.003069      -0.020641      -0.010144       0.001762       0.008383              1.833170       1.783251      -0.441399      -0.298177       1.947305       0.339857       1.768953          -0.000002
           70              H       0.513668      11.585944       5.080215       0.108967       0.932375 0.70062435E+01  0.67421573E+02                                 1.653850                            1.603319      -1.089830       2.351945                    0.994134       3.749618      10.850216       0.462601       1.375897      -0.687083      -0.008347      -0.008730       0.024992       0.027757       0.007306      -0.001679      -0.004549      -0.003264       0.015735      -0.010275       0.000555       0.009720              1.681155       1.466074       0.046794      -0.249612       1.448413      -0.293965       2.128977          -0.000001
           71              H      -0.090639      12.499742       2.477736       0.108402       1.017359 0.79137722E+01  0.77613042E+02                                 1.682939                            1.651249      -0.902884       2.443563                    0.997286       3.568450      10.040599       0.483373       1.292031      -0.706033       0.017551      -0.000838      -0.028099       0.033141      -0.003426      -0.005201      -0.001505      -0.006731       0.016346      -0.009470       0.002018       0.007453              1.693365       1.526689      -0.043574      -0.300537       1.362055      -0.042378       2.191350          -0.000001
           72              H      -1.022842      11.601747       3.365612       0.123683       1.062562 0.82831024E+01  0.81234438E+02                                 1.672620                            1.646062      -0.714952       2.543866                    0.999629       3.283604       8.901002       0.509130       1.226677      -0.723464      -0.017877      -0.035152       0.001189       0.039454       0.001168      -0.000196       0.003713      -0.020238      -0.029821      -0.010504      -0.005185       0.015689              1.664783       1.881347       0.350781       0.003873       1.736851       0.011638       1.376150          -0.000005
           73              H      -2.727839       2.118113       9.827782       0.162200       0.859569 0.64553721E+01  0.60320219E+02                                 1.528033                            1.513181      -0.787757       2.529934                    0.999495       3.219912       8.917273       0.492802       1.330124      -0.699140      -0.002693      -0.005066       0.028662       0.029230      -0.007036      -0.001902      -0.008837       0.003648       0.026384      -0.014615       0.001620       0.012995              1.531716       1.373856      -0.045430      -0.132846       1.368424      -0.075393       1.852867          -0.000003
           74              H      -1.483869       2.212717       8.876312       0.177212       0.854524 0.63324733E+01  0.60069349E+02                                 1.628749                            1.579913      -1.412838       2.241061                    0.993071       3.640150      10.838004       0.436820       1.478169      -0.667546       0.029070      -0.002156       0.000342       0.029152      -0.003316       0.004141      -0.009270       0.003526       0.004507      -0.009991      -0.001639       0.011630              1.658378       2.150476      -0.027105      -0.022908       1.438386      -0.038791       1.386271          -0.000001
           75              H      -4.298474       3.777706       9.677357       0.106976       0.998038 0.77496061E+01  0.75482014E+02                                 1.646782                            1.622319      -0.896123       2.441934                    0.997772       3.556095       9.918275       0.493763       1.273573      -0.709738      -0.003291       0.015609       0.028713       0.032847       0.000753       0.001602       0.004235       0.009268       0.011881      -0.008104       0.001805       0.006299              1.653333       1.374651      -0.061928       0.044760       1.446660       0.229221       2.138687          -0.000002
           76              H      -5.002935       2.686640       8.796819       0.124125       1.043721 0.81144362E+01  0.79204161E+02                                 1.653635                            1.629947      -0.709244       2.546403                    0.999696       3.277204       8.874385       0.511089       1.227778      -0.723008      -0.030556      -0.025659      -0.000424       0.039903       0.006592      -0.005463      -0.000752       0.016446      -0.026953      -0.010410      -0.005783       0.016193              1.646691       1.563438       0.266613       0.010715       1.998830      -0.027939       1.377806          -0.000005
           77              H      -5.454229       4.220414       7.131135       0.108274       0.930060 0.69298330E+01  0.66509491E+02                                 1.652247                            1.595038      -1.083537       2.355181                    0.994168       3.743862      10.822269       0.463548       1.376736      -0.686919      -0.006872      -0.008428      -0.025085       0.027340       0.006708       0.004517       0.002471      -0.002837       0.013763      -0.009458       0.000015       0.009443              1.687223       1.467145       0.059137       0.311412       1.464941       0.279765       2.129583          -0.000001
           78              H      -5.970395       4.834730       8.476401       0.133837       1.056157 0.81632758E+01  0.81339812E+02                                 1.782373                            1.721725      -1.199231       2.318212                    0.993693       3.667497      10.680281       0.451412       1.361740      -0.691197      -0.024725       0.011079       0.013878       0.030441       0.002522      -0.007503      -0.000306       0.001745      -0.018811      -0.010292       0.001465       0.008827              1.810601       2.047130      -0.317262      -0.359250       1.583031       0.191048       1.801643          -0.000001
           79              H      -4.160016       6.189660       8.640279       0.100510       1.113674 0.92316125E+01  0.94060864E+02                                 1.784578                            1.780973      -0.975926       2.404158                    0.995468       3.738733      10.710915       0.466559       1.288453      -0.706755       0.007978       0.012180       0.031462       0.034668       0.008541       0.001078       0.005500      -0.000659      -0.002113      -0.009423      -0.001472       0.010895              1.786073       1.545890      -0.046484       0.020203       1.699684       0.292989       2.112646          -0.000002
           80              H      -3.075867       5.106858       6.268941       0.119339       0.994075 0.78290814E+01  0.76882813E+02                                 1.682706                            1.663676      -0.945299       2.427389                    0.996308       3.600816      10.271490       0.470468       1.325738      -0.698704      -0.006692      -0.009801      -0.027871       0.030293       0.000365       0.003295      -0.001229      -0.001891       0.033831      -0.007302      -0.004642       0.011944              1.685847       1.591300       0.008889       0.083718       1.489729       0.227901       1.976512          -0.000002
           81              H      -2.404623       6.223087       7.147033       0.128929       0.957386 0.70388160E+01  0.66535264E+02                                 1.570949                            1.522871      -0.717988       2.536149                    0.999479       3.293595       8.876537       0.524440       1.235543      -0.719377       0.011964       0.027896       0.001997       0.030419       0.007508       0.000618       0.001892      -0.000692      -0.008568      -0.006316      -0.002896       0.009212              1.587861       1.658506       0.330781      -0.052574       1.843789      -0.032983       1.261287          -0.000003
           82              H      -1.432968       4.129778       7.621545       0.118000       0.995844 0.73505384E+01  0.71164118E+02                                 1.690952                            1.615010      -1.021956       2.392315                    0.996258       3.611975      10.282105       0.475447       1.330646      -0.696980       0.030871      -0.004385      -0.020325       0.037221       0.003186      -0.006788       0.001884       0.002795      -0.042407      -0.016344       0.004820       0.011525              1.735631       2.220052      -0.216589      -0.353242       1.443894       0.028912       1.542945          -0.000002
           83              H      -2.119474       4.709007       8.909332       0.103768       0.981549 0.75243353E+01  0.71686444E+02                                 1.547654                            1.535889      -0.613088       2.575294                    0.999919       3.236681       8.509140       0.546833       1.175663      -0.734811       0.005051       0.021649       0.025492       0.033824       0.010822       0.002160       0.004670      -0.014184       0.007908      -0.014263       0.000311       0.013952              1.544009       1.376787       0.016488       0.147871       1.388729       0.185813       1.866512          -0.000004
           84              H       6.410562      12.824999       2.370115       0.168359       0.966918 0.74356533E+01  0.72690508E+02                                 1.710473                            1.667751      -1.194125       2.338051                    0.995658       3.544615      10.368244       0.446656       1.402731      -0.683165      -0.026613       0.013202       0.000061       0.029708      -0.010556      -0.002843       0.008897      -0.004526      -0.015177      -0.011568      -0.005289       0.016857              1.729350       2.169770      -0.137197       0.068079       1.556223       0.057424       1.462056          -0.000003
           85              H       7.897304      13.286880       2.231919       0.167035       1.039584 0.81360041E+01  0.81452449E+02                                 1.794685                            1.741321      -1.452225       2.209956                    0.993572       3.747204      11.138956       0.437759       1.397583      -0.682910       0.015538       0.022965      -0.008900       0.029121       0.003723      -0.009308       0.002562      -0.003572      -0.002204      -0.011816       0.003472       0.008344              1.826644       1.784196       0.348394      -0.048510       2.201112      -0.008329       1.494623          -0.000001
           86              H       9.589115      11.310810       2.263716       0.116808       0.995668 0.73752232E+01  0.72158033E+02                                 1.745877                            1.658068      -1.274463       2.265444                    0.993506       3.901446      11.523320       0.447853       1.397851      -0.681816       0.022370       0.001796       0.026067       0.034396      -0.003002       0.001319       0.002271       0.014185      -0.000875      -0.008330       0.000392       0.007938              1.804254       1.695160       0.135553       0.472441       1.461280       0.246246       2.256322          -0.000001
           87              H       9.368828      11.947069       0.846295       0.113513       1.042697 0.82685971E+01  0.80863123E+02                                 1.634239                            1.630271      -0.688663       2.550104                    0.999629       3.287301       8.829217       0.519599       1.205367      -0.728380       0.020731       0.021215      -0.021001       0.036344       0.000362      -0.011307      -0.009185       0.006092      -0.019107      -0.016742       0.001903       0.014839              1.619726       1.456500       0.187188      -0.113192       1.736718      -0.232494       1.665960          -0.000002
           88              H       9.190636       9.192732       1.412530       0.116816       1.003916 0.78657428E+01  0.77177858E+02                                 1.679756                            1.656042      -0.907596       2.439385                    0.997533       3.584947      10.155045       0.477440       1.307477      -0.702541      -0.010605      -0.020136       0.017074       0.028451       0.002665       0.000201      -0.001331      -0.012769      -0.014634      -0.005257      -0.004212       0.009469              1.680509       1.384668       0.113773      -0.140324       1.814402      -0.361761       1.842457          -0.000003
           89              H      10.354119       9.863845       0.600478       0.128314       1.040411 0.79185821E+01  0.75999275E+02                                 1.580321                            1.554141      -0.671688       2.555360                    0.999872       3.147107       8.158534       0.557929       1.143839      -0.743887       0.027377       0.002405      -0.007304       0.028436       0.003864      -0.001134      -0.001099       0.010947      -0.018167      -0.006364      -0.003490       0.009854              1.567760       1.975247      -0.022260      -0.167198       1.319086       0.075193       1.408947          -0.000006
           90              H       1.912109       4.170205      11.067873       0.087482       1.122263 0.92181922E+01  0.93311690E+02                                 1.745890                            1.739808      -0.866221       2.439880                    0.997017       3.718959      10.407311       0.491391       1.231369      -0.719238       0.007411       0.028499      -0.017249       0.034127       0.003258       0.002246      -0.008900       0.006248      -0.004187      -0.011805       0.004655       0.007150              1.743836       1.511438       0.121173      -0.239671       1.680379      -0.247827       2.039691          -0.000001
           91              H       6.747069       9.265499       0.256824       0.131418       0.935863 0.73442895E+01  0.71054398E+02                                 1.623018                            1.617578      -0.968942       2.422947                    0.997468       3.520353      10.002128       0.473863       1.336018      -0.696613      -0.010098      -0.024281       0.019783       0.032908       0.002578      -0.004492      -0.007854       0.004046      -0.017222      -0.011321       0.001056       0.010265              1.615858       1.457357       0.180788      -0.149700       1.710403      -0.228296       1.679814          -0.000003
           92              H      -0.351805       3.775571      11.097224       0.116790       0.957694 0.69603535E+01  0.65837611E+02                                 1.592590                            1.529304      -0.660330       2.554756                    0.999682       3.372995       9.197266       0.513897       1.260049      -0.713373      -0.007652      -0.004735      -0.024034       0.025663      -0.000627       0.002123       0.001961       0.005685       0.023092      -0.007094      -0.001303       0.008397              1.626497       1.495970      -0.003130       0.385191       1.288030       0.069618       2.095491          -0.000003
           93              H       0.190646       5.853003      12.104951       0.103365       1.015840 0.78571345E+01  0.75338007E+02                                 1.556807                            1.548528      -0.616186       2.571181                    0.999933       3.217432       8.364128       0.558150       1.144472      -0.743042       0.009853       0.019052      -0.023159       0.031566       0.006010       0.003190      -0.004497      -0.008415       0.026194      -0.012839       0.002204       0.010634              1.547127       1.352864       0.107581      -0.101375       1.661912      -0.278689       1.626606          -0.000004
           94              H       5.942732      11.465474       0.605370       0.114624       0.991556 0.73921954E+01  0.71328239E+02                                 1.656347                            1.597408      -0.896057       2.448376                    0.997744       3.524120       9.860703       0.490375       1.294463      -0.705149      -0.035028      -0.004130       0.004114       0.035510       0.002197       0.003152       0.000379       0.013594      -0.000517      -0.007059      -0.001344       0.008403              1.671768       2.243493      -0.155078      -0.133663       1.347944       0.067397       1.423866          -0.000002
           95              H       3.341855      -1.086584      11.469007       0.115436       1.076047 0.78960968E+01  0.76519734E+02                                 1.662178                            1.586502      -1.143805       2.333924                    0.996816       3.409645       9.188265       0.528744       1.195363      -0.728141       0.010560       0.033207      -0.011915       0.036826       0.010297       0.004961      -0.001111       0.000860      -0.015117      -0.010983      -0.002295       0.013278              1.675066       1.368965       0.068581       0.000618       2.102562      -0.285480       1.553669          -0.000004
           96              H      11.573219       4.191738       0.939240       0.118339       1.099131 0.80800866E+01  0.78021030E+02                                 1.637398                            1.570033      -0.905880       2.448114                    0.999039       3.218651       8.397179       0.554470       1.144017      -0.743102       0.027592       0.022123       0.016164       0.038885       0.012046       0.006570      -0.000181      -0.015100      -0.014038      -0.015204      -0.001798       0.017002              1.642020       1.770116       0.230783       0.288397       1.511822       0.138649       1.644120          -0.000006
           97              H       9.331801       0.904979       0.728890       0.114567       1.035068 0.74098477E+01  0.70647556E+02                                 1.618677                            1.536492      -1.027183       2.388807                    0.998252       3.334190       8.900517       0.537695       1.194765      -0.728521      -0.013424      -0.032811       0.014671       0.038366       0.012659       0.005325      -0.004859      -0.006755      -0.024538      -0.015796      -0.001411       0.017207              1.642318       1.358854       0.123180       0.015170       2.038895      -0.318073       1.529205          -0.000004
           98              H       1.160978      -4.412219      11.164488       0.114260       1.048103 0.76208534E+01  0.73284395E+02                                 1.643747                            1.567836      -1.010832       2.394584                    0.998443       3.366185       9.070186       0.526586       1.209564      -0.725160      -0.023914      -0.024864      -0.018333       0.039067       0.012576       0.007469       0.000369      -0.015290      -0.018893      -0.015937      -0.002603       0.018541              1.658783       1.797489       0.228509       0.299641       1.562985       0.124959       1.615874          -0.000004
           99              H       3.570049       4.906143       4.021123       0.113091       0.989462 0.71983117E+01  0.69159564E+02                                 1.666455                            1.588777      -0.957291       2.422046                    0.998326       3.521345       9.907448       0.484795       1.315002      -0.700733       0.034695      -0.005664      -0.012581       0.037338      -0.005622      -0.010785       0.008021       0.002823      -0.024401      -0.015313      -0.001725       0.017038              1.704242       2.172707       0.023667      -0.273365       1.425088      -0.006796       1.514930          -0.000003
          100              H       2.138800       3.101545       3.997887       0.107634       1.044647 0.77078755E+01  0.74797271E+02                                 1.679361                            1.606563      -1.012783       2.391840                    0.997848       3.494046       9.652322       0.502647       1.255719      -0.713934       0.013196      -0.031752      -0.008548       0.035432      -0.006925      -0.009503       0.005182       0.003685      -0.032382      -0.015134      -0.001604       0.016738              1.699412       1.510698      -0.166070      -0.103030       2.152857       0.182356       1.434680          -0.000003
          101              H      -0.836874       5.379815       5.372505       0.108623       1.095172 0.77461075E+01  0.75237547E+02                                 1.726227                            1.602901      -1.173271       2.316283                    0.995932       3.542775       9.781349       0.506984       1.243830      -0.715860      -0.035401       0.005391       0.009981       0.037174      -0.004851      -0.002625       0.005004       0.004591      -0.029640      -0.011678       0.000212       0.011466              1.791407       2.456584       0.056447      -0.391032       1.462394       0.015761       1.455244          -0.000004
          102              H       0.576134       7.204824       5.470342       0.115067       1.055977 0.75184105E+01  0.72504119E+02                                 1.689607                            1.583834      -1.083639       2.362489                    0.996991       3.477069       9.574570       0.507627       1.251194      -0.714598      -0.014800       0.032413       0.010005       0.037010      -0.006057      -0.003909       0.002540       0.002880      -0.032260      -0.011695      -0.000833       0.012528              1.734595       1.500906      -0.187350      -0.137884       2.267007       0.344659       1.435872          -0.000004
          103              C       3.485267       9.738093       9.068318      -0.412662      30.999678 0.52079546E+03  0.12808627E+05                                 8.632805                            7.584949      -0.391025       1.864263                    0.995709      31.731483      93.286794       0.601175       0.414257      -1.065644      -0.109691      -0.000682      -0.033323       0.114642      -0.073154       0.106416      -0.011250       0.022097       0.133365      -0.125546      -0.018376       0.143922              9.454832      13.852678      -0.710062       0.569044       7.274218      -0.249859       7.237601          -0.000004
          104              C       1.313177       9.030964       8.170659      -0.076659      22.364829 0.35948123E+03  0.80889131E+04                                 7.022725                            6.388541      -0.055234       2.013539                    0.998234      26.845960      76.420571       0.639343       0.425754      -1.054420      -0.006214       0.086427      -0.039980       0.095429       0.056574       0.007687      -0.004034      -0.000212      -0.140243      -0.050721      -0.029279       0.080000              7.369484       8.770047      -0.450470       0.708270       7.500079       0.176218       5.838327          -0.000006
          105              C       0.115611       9.409968       7.295012      -0.231514      26.899138 0.44168827E+03  0.10467935E+05                                 7.903282                            7.031601      -0.198672       1.926307                    0.998080      29.815855      87.217528       0.615655       0.419782      -1.057733       0.019937       0.044689       0.069038       0.084621      -0.012087       0.017305      -0.008437       0.010696      -0.046818      -0.024013      -0.005184       0.029197              8.515608      10.179509      -2.282862       0.357266       8.979340       0.589805       6.387975          -0.000007
          106              C      -0.586034      10.652760       7.806214      -0.126770      28.961929 0.46127512E+03  0.11039449E+05                                 8.368897                            7.226652      -0.417712       1.878186                    0.996945      28.786736      84.321556       0.602800       0.424566      -1.055880       0.086062      -0.013536      -0.008813       0.087565       0.025060      -0.018862       0.018112      -0.045241      -0.104304      -0.052346       0.000190       0.052155              9.305428      12.340039      -2.283599       1.174630       8.588865       0.254686       6.987381          -0.000003
          107              C       3.935578      -3.160943       8.015341      -0.236693      26.128719 0.44683641E+03  0.10647222E+05                                 7.780589                            7.087048      -0.232467       1.916052                    0.997831      30.144464      89.141024       0.609824       0.421515      -1.054009       0.013047      -0.075428       0.028327       0.081621       0.018504       0.029988       0.008038       0.004951      -0.081304      -0.042508      -0.001286       0.043794              8.217483      10.233621      -1.136597       0.750641       7.238952      -0.184248       7.179876          -0.000005
          108              C       5.131014      -3.584742       8.840846      -0.078379      22.283058 0.35760815E+03  0.80490143E+04                                 7.028588                            6.372584      -0.107812       1.998557                    0.997186      26.963840      77.165451       0.639022       0.425848      -1.052691      -0.025506      -0.042038      -0.076263       0.090741      -0.042053      -0.006493       0.040420      -0.060259      -0.107388      -0.055389      -0.027190       0.082578              7.426915       9.198525      -1.732997       0.266135       6.631283       0.338201       6.450937          -0.000003
          109              C      -1.752789      11.059548       6.931791       0.658822      20.717809 0.24088385E+03  0.49687957E+04                                 7.085605                            5.612126      -0.241886       1.988142                    0.999238      22.075949      62.801994       0.605598       0.490319      -1.004586      -0.047413       0.012545      -0.028412       0.056680      -0.010210      -0.081852       0.013747       0.028464       0.139407      -0.067693      -0.039490       0.107183              7.953182       9.752432      -0.220464       2.503566       8.709704      -0.886536       5.397410          -0.000002
          110              C       7.199501       6.672619       3.327700      -0.411597      32.039034 0.54608837E+03  0.13584788E+05                                 8.815259                            7.762229      -0.414317       1.857828                    0.995158      31.847061      94.024589       0.595079       0.413753      -1.066446       0.022212      -0.106398       0.034155       0.113932      -0.081990       0.026406      -0.101470       0.024169       0.113524      -0.129354      -0.015238       0.144592              9.722313       8.354869      -2.063102       0.810127      13.083844      -0.945465       7.728225          -0.000006
          111              C       9.206008       5.255192       3.463449      -0.078913      22.704126 0.36796948E+03  0.83354059E+04                                 7.127247                            6.475102      -0.142665       1.984894                    0.997120      27.099041      77.613086       0.632817       0.427280      -1.052587      -0.034381      -0.036144       0.076372       0.091221      -0.021730      -0.048489      -0.002795       0.090359      -0.091619      -0.056710      -0.027857       0.084567              7.572476       7.549687      -2.207174       0.067972       8.555873      -0.671988       6.611866          -0.000004
          112              C       9.930618       4.160454       4.241258      -0.234687      26.078793 0.43782672E+03  0.10383731E+05                                 7.770746                            7.006336      -0.220819       1.920204                    0.997895      30.046013      88.758540       0.614248       0.420447      -1.054253      -0.077598      -0.006370      -0.024123       0.081510       0.009028      -0.000649      -0.029434      -0.021476      -0.076757      -0.039618       0.000384       0.039234              8.300746       7.902646      -1.684506       0.704930       9.757306      -0.942287       7.242288          -0.000004
          113              C       9.084238       2.943362       4.471176      -0.123779      28.675790 0.45581876E+03  0.10877811E+05                                 8.311522                            7.172774      -0.416733       1.877910                    0.997098      28.749182      84.125704       0.606378       0.423266      -1.056559      -0.028763       0.082571       0.010267       0.088038       0.029875      -0.025204       0.013147       0.025036      -0.096317      -0.051583       0.000597       0.050986              9.311162       9.775483      -2.839251       0.241632      11.212981      -1.412125       6.945023          -0.000002
          114              C       7.721582       3.305459       5.053310      -0.234893      27.109692 0.44410404E+03  0.10539289E+05                                 7.947689                            7.048785      -0.200779       1.925061                    0.998124      29.869644      87.426276       0.615183       0.419542      -1.057911       0.035533       0.031983      -0.067262       0.082521      -0.010736       0.010753      -0.014367       0.001992      -0.042910      -0.022573      -0.003189       0.025763              8.616212      10.128775      -2.359671      -0.290178       9.195635      -0.823022       6.524227          -0.000007
          115              C       7.045076       4.376933       4.209461      -0.073159      22.660612 0.36254047E+03  0.81799711E+04                                 7.102944                            6.421299      -0.087309       2.001622                    0.998046      26.946741      76.962941       0.636488       0.426501      -1.053324       0.090484       0.016001       0.036172       0.098752       0.052139       0.005051      -0.002041      -0.061288      -0.141634      -0.049519      -0.034568       0.084087              7.547338       7.937192      -0.929498       0.186517       8.645330      -1.107506       6.059493          -0.000007
          116              C       9.782095       1.866898       5.310133       0.651613      21.123919 0.24598539E+03  0.50979153E+04                                 7.179917                            5.670496      -0.214025       1.996565                    0.999217      22.179698      63.133536       0.602919       0.490189      -1.005197       0.026591      -0.043955       0.027564       0.058300      -0.006906      -0.020835       0.078652      -0.021172       0.145003      -0.068320      -0.036773       0.105093              8.156343       9.251563      -0.717899       1.305168       9.772226      -2.456360       5.445238          -0.000002
          117              C      -2.573865      -3.823997       9.694478      -0.401275      30.285001 0.51460935E+03  0.12624844E+05                                 8.414502                            7.468641      -0.409822       1.864694                    0.993916      31.493588      92.618007       0.614216       0.406478      -1.070188      -0.010841       0.075922       0.090170       0.118374      -0.033313      -0.035533       0.078263      -0.098447      -0.211124      -0.107738      -0.023132       0.130870              9.176780       7.230330      -0.089733       0.088320       9.913950       2.656399      10.386061          -0.000004
          118              C      -4.334627      -2.489816      10.793928      -0.073755      22.707962 0.36971968E+03  0.84204849E+04                                 7.232518                            6.565601      -0.440286       1.891613                    0.995796      27.442405      79.904257       0.615083       0.437228      -1.042137       0.063607       0.057650       0.018021       0.087717      -0.004650      -0.038935       0.017479       0.103588      -0.153177      -0.067858      -0.021093       0.088951              7.642501       7.056415      -0.023985      -0.012088       7.558912       2.331667       8.312175          -0.000001
          119              C      -4.647257      -1.172344      11.434764      -0.227928      25.556163 0.42227481E+03  0.98870168E+04                                 7.611311                            6.852935      -0.079710       1.969073                    0.998094      29.379936      85.168685       0.627259       0.417051      -1.060424       0.057235      -0.059886       0.026097       0.086852       0.010992       0.019195       0.021214       0.001248      -0.023279      -0.027293      -0.006998       0.034291              8.094399       6.326769      -0.219271       0.119420       8.007012       2.526201       9.949417          -0.000006
          120              C       3.164916       5.234273       0.517316      -0.158773      29.179492 0.47813333E+03  0.11471426E+05                                 8.222303                            7.222197      -0.202990       1.933297                    0.998677      28.864874      82.881427       0.624046       0.409092      -1.072660       0.055420      -0.042954      -0.088524       0.112929       0.015309       0.020213      -0.013350       0.065238       0.023030      -0.045946       0.004371       0.041575              8.985132       7.314385      -0.930371      -0.657188       8.821658       3.324337      10.819353          -0.000002
          121              C       4.644149       4.968461       0.281283      -0.226292      26.005784 0.44500231E+03  0.10544543E+05                                 7.664991                            7.023489      -0.060180       1.967578                    0.999195      29.645989      86.133346       0.621822       0.415695      -1.062502      -0.065596      -0.049074      -0.028673       0.086794      -0.019653      -0.004650       0.022103       0.026516      -0.021350      -0.033345       0.000051       0.033294              8.032345       7.453158      -0.783081      -0.308777       7.661166       2.215583       8.982710          -0.000006
          122              C      -2.133099      -2.600803      11.789425      -0.077638      22.812943 0.36340767E+03  0.81912348E+04                                 7.114143                            6.415116      -0.046118       2.016117                    0.997898      26.850769      76.247859       0.639889       0.424665      -1.056161      -0.054185       0.068086      -0.044451       0.097712       0.003741       0.039416       0.007929       0.000728       0.137378      -0.040531      -0.024133       0.064665              7.563762       6.748727      -0.602918       0.565701       6.954694       1.683127       8.987866          -0.000006
          123              C       2.872326       6.614199       1.097004       0.653627      18.780490 0.23042877E+03  0.46643841E+04                                 6.571414                            5.458439      -0.101454       2.055621                    0.999078      20.810541      57.179808       0.624047       0.484877      -1.015236      -0.073427       0.069600       0.002030       0.101192      -0.036895       0.033245      -0.046577       0.029554       0.232969      -0.081763      -0.025172       0.106936              7.054093       7.368851      -0.063862      -1.140167       8.086683       2.635852       5.706744          -0.000002
          124              C       3.480360      10.751660       2.154872       0.565245      22.378522 0.25029023E+03  0.52003079E+04                                 7.344109                            5.615427       0.014604       2.055481                    0.999697      22.891512      64.859896       0.623976       0.472447      -1.016333       0.039837      -0.018472       0.028162       0.052166      -0.030702      -0.069128       0.049677       0.040186      -0.037828      -0.075417      -0.028972       0.104389              8.533923       7.741973      -0.439619       3.582028       8.391124      -2.277843       9.468672          -0.000001
          125              C       2.688705      11.336256       1.033409      -0.018765      34.943517 0.44098776E+03  0.10345030E+05                                 9.302084                            7.003638      -0.011620       2.002693                    0.999428      27.286185      76.902301       0.625963       0.417111      -1.069884      -0.025052       0.011259      -0.031851       0.042058      -0.001997      -0.005106       0.003226      -0.016243      -0.014567      -0.010424      -0.001316       0.011740             11.045594       9.969322      -1.205372       5.716886       9.730641      -3.704229      13.436819          -0.000003
          126              C       1.630346      10.678542       0.462282      -0.113825      31.517443 0.41966279E+03  0.97969326E+04                                 8.688798                            6.868383       0.111347       2.008269                    0.999753      29.167662      84.044344       0.622410       0.421541      -1.059068      -0.002093       0.024655      -0.007281       0.025793       0.010132      -0.013253      -0.001053      -0.028999      -0.023169      -0.023685       0.001180       0.022504              9.703416       8.672715      -0.509761       4.506930       8.701525      -2.510332      11.736008          -0.000004
          127              C      -6.132570       5.033551      11.690364      -0.122230      31.072077 0.41561812E+03  0.96713535E+04                                 8.582957                            6.819242       0.128911       2.012896                    0.999791      29.150100      83.641214       0.627342       0.419574      -1.061150       0.014451       0.003860       0.013283       0.020004       0.021680       0.001214       0.014209       0.004903      -0.015286      -0.024754      -0.003091       0.027845              9.575441       7.857298      -0.750737       3.793703       9.282560      -3.263704      11.586464          -0.000003
          128              C      -5.875363       6.318041      11.280670      -0.013480      35.565751 0.44265413E+03  0.10387683E+05                                 9.418117                            7.011756      -0.050140       1.989352                    0.999328      27.324148      76.871721       0.626659       0.416505      -1.070915       0.018471      -0.016598       0.034486       0.042496       0.000872      -0.008647       0.000169       0.015402      -0.011033      -0.008084      -0.005756       0.013840             11.348630       9.685131      -1.356887       5.756717      10.284995      -4.311673      14.075763          -0.000002
          129              C      -4.806145       6.994412      11.829783      -0.135689      33.270687 0.44116036E+03  0.10414213E+05                                 8.946783                            6.997274      -0.011568       1.953558                    0.999558      29.930008      86.343039       0.623424       0.416191      -1.063884       0.004163      -0.024164       0.006444       0.025352       0.020106      -0.004962      -0.010426      -0.038691      -0.035819      -0.021962      -0.014650       0.036612             10.129623       9.053177      -0.343841       4.850236       9.075864      -2.986363      12.259828          -0.000008
          130              C       2.940479      12.649792       0.637167      -0.139832      33.452066 0.45334299E+03  0.10775347E+05                                 8.998048                            7.106790       0.052853       1.973847                    0.999633      30.066043      87.043981       0.616809       0.417784      -1.062828      -0.023360      -0.002888      -0.008655       0.025079       0.031508       0.006575       0.009210      -0.003259      -0.016982      -0.028836      -0.008469       0.037305             10.164068       8.605563      -0.798533       4.307826       9.834115      -3.580106      12.052526          -0.000008
          131              C      -6.693954       6.954593      10.162876       0.562320      23.427088 0.26173147E+03  0.54846970E+04                                 7.561752                            5.729206      -0.063062       2.025781                    0.999461      23.017509      64.936260       0.621506       0.470288      -1.020175      -0.029238       0.029941      -0.030222       0.051621      -0.033157      -0.060456       0.067127      -0.032132       0.004215      -0.075732      -0.034373       0.110104              8.920415       8.605206      -0.543730       3.560651       8.017993      -3.374248      10.138048           0.000000
          132              C       1.620076       1.309604       7.340262       0.579749      23.093777 0.24940466E+03  0.51863944E+04                                 7.546261                            5.632915      -0.084887       2.023304                    0.999567      22.932684      65.377630       0.617379       0.477082      -1.012081      -0.031289      -0.041276      -0.002935       0.051878      -0.038413       0.040770      -0.043704       0.023214       0.212143      -0.076595      -0.029029       0.105624              8.955435       9.507702       2.561885      -1.482892      11.892071       1.369301       5.466532          -0.000002
          133              C       2.514399       2.489847       7.397742      -0.025582      37.162099 0.47409069E+03  0.11337763E+05                                 9.742292                            7.296062      -0.010758       2.000450                    0.999385      27.791644      79.383609       0.608266       0.421063      -1.066132       0.021836       0.045617      -0.021730       0.055045      -0.007043      -0.003454      -0.003013       0.000110       0.009378      -0.010178       0.004588       0.005590             11.758150      13.235321       5.062132      -1.372025      16.010510       1.165872       6.028617          -0.000004
          134              C       2.061511       3.737491       7.905274      -0.127824      33.906297 0.48003229E+03  0.11620267E+05                                 9.254627                            7.434001      -0.069499       1.943149                    0.999264      30.458235      90.155062       0.586077       0.431724      -1.049950       0.014462       0.005717      -0.029146       0.033035      -0.012635      -0.016728       0.002349       0.026297       0.001443      -0.019740      -0.008180       0.027919             10.492834      11.323639       3.633090      -1.492670      13.795404       0.768587       6.359458          -0.000006
          135              C       2.935312       4.811938       7.944409      -0.116049      33.088082 0.44315123E+03  0.10527128E+05                                 9.091592                            7.130059      -0.107922       1.933233                    0.999616      30.023532      88.360905       0.599353       0.430195      -1.049692       0.000325      -0.018899      -0.024287       0.030775      -0.018302       0.002156       0.013068      -0.014511       0.023877      -0.026267       0.003488       0.022780             10.430549      13.122212       4.121226      -1.781316      12.404318       0.147251       5.765117          -0.000007
          136              C       4.247442       4.704410       7.576295      -0.003188      36.359460 0.43389184E+03  0.10158124E+05                                 9.626279                            6.993284      -0.108559       1.977402                    0.999115      27.161645      76.986911       0.618959       0.422680      -1.064164      -0.027187      -0.030497      -0.003079       0.040972      -0.010181       0.007618       0.005083      -0.001953       0.053322      -0.021223       0.001251       0.019972             11.833189      14.891497       5.693508      -1.560391      14.975094       0.799015       5.632975          -0.000005
          137              C       4.705092       3.451973       7.116459      -0.121497      34.079707 0.44433135E+03  0.10524407E+05                                 9.184442                            7.079296       0.057807       1.985382                    0.999694      29.745313      86.397378       0.611380       0.422965      -1.057933      -0.025667      -0.000840       0.000545       0.025686      -0.013652      -0.001731       0.001724       0.041769      -0.012896      -0.022874      -0.004373       0.027247             10.564263      12.429829       3.690122      -1.555274      13.784597       1.078217       5.478363          -0.000010
          138              C       3.854391       2.356924       7.044304      -0.135398      33.854442 0.44166939E+03  0.10442205E+05                                 9.101371                            7.027069       0.168317       2.017720                    0.999735      29.812846      86.421020       0.617915       0.419259      -1.060613      -0.005853       0.023481      -0.005346       0.024783      -0.020615       0.001662       0.004306      -0.021335      -0.017442      -0.021185      -0.005182       0.026367             10.473003      12.722300       3.712112      -1.641712      13.201667       0.966155       5.495041          -0.000010
          139              C       5.176982       5.848616       7.610539       0.583547      23.977645 0.25367426E+03  0.52881878E+04                                 7.735991                            5.679092      -0.100039       2.020086                    0.999492      22.776822      64.636174       0.616259       0.476774      -1.014049       0.035599       0.036598       0.004647       0.051267      -0.048830       0.053130      -0.047339       0.016229       0.162242      -0.076579      -0.034576       0.111154              9.300169      11.179407       3.761468      -1.501065      11.143339       1.260895       5.577760          -0.000002
          140              C       1.271520      -1.000351       3.161376      -0.412662      30.999677 0.52079546E+03  0.12808627E+05                                 8.632806                            7.584949      -0.391025       1.864263                    0.995709      31.731486      93.286811       0.601175       0.414257      -1.065644       0.109691       0.000682       0.033323       0.114643      -0.073154       0.106416      -0.011250       0.022097       0.133365      -0.125546      -0.018376       0.143922              9.454833      13.852677      -0.710062       0.569044       7.274217      -0.249858       7.237603          -0.000004
          141              C       3.443610      -0.293222       4.059035      -0.076659      22.364831 0.35948127E+03  0.80889141E+04                                 7.022725                            6.388541      -0.055234       2.013539                    0.998234      26.845960      76.420569       0.639343       0.425754      -1.054420       0.006214      -0.086427       0.039980       0.095429       0.056574       0.007687      -0.004034      -0.000212      -0.140243      -0.050721      -0.029279       0.080000              7.369485       8.770047      -0.450470       0.708270       7.500081       0.176218       5.838327          -0.000006
          142              C       4.641176      -0.672226       4.934682      -0.231514      26.899139 0.44168830E+03  0.10467936E+05                                 7.903283                            7.031602      -0.198673       1.926306                    0.998080      29.815856      87.217535       0.615654       0.419782      -1.057733      -0.019937      -0.044689      -0.069038       0.084621      -0.012087       0.017305      -0.008437       0.010696      -0.046817      -0.024013      -0.005183       0.029197              8.515608      10.179508      -2.282861       0.357265       8.979341       0.589806       6.387976          -0.000007
          143              C       5.342821      -1.915018       4.423480      -0.126770      28.961925 0.46127503E+03  0.11039447E+05                                 8.368896                            7.226651      -0.417713       1.878186                    0.996945      28.786736      84.321559       0.602800       0.424566      -1.055880      -0.086062       0.013536       0.008813       0.087565       0.025060      -0.018862       0.018112      -0.045241      -0.104304      -0.052346       0.000190       0.052155              9.305427      12.340038      -2.283597       1.174630       8.588864       0.254687       6.987380          -0.000003
          144              C       0.821209      11.898685       4.214353      -0.236693      26.128754 0.44683734E+03  0.10647255E+05                                 7.780617                            7.087073      -0.232469       1.916051                    0.997831      30.144510      89.141360       0.609821       0.421517      -1.054007      -0.013050       0.075427      -0.028329       0.081622       0.018503       0.029987       0.008038       0.004950      -0.081305      -0.042508      -0.001285       0.043793              8.217513      10.233667      -1.136602       0.750649       7.238975      -0.184248       7.179897          -0.000004
          145              C      -0.374227      12.322484       3.388848      -0.078379      22.283051 0.35760798E+03  0.80490101E+04                                 7.028585                            6.372580      -0.107812       1.998557                    0.997186      26.963842      77.165467       0.639023       0.425848      -1.052692       0.025506       0.042038       0.076263       0.090741      -0.042053      -0.006493       0.040420      -0.060260      -0.107389      -0.055389      -0.027190       0.082579              7.426913       9.198523      -1.732994       0.266136       6.631280       0.338201       6.450935          -0.000003
          146              C       6.509576      -2.321806       5.297903       0.658822      20.717810 0.24088385E+03  0.49687956E+04                                 7.085605                            5.612126      -0.241885       1.988142                    0.999238      22.075947      62.801984       0.605598       0.490319      -1.004586       0.047413      -0.012545       0.028412       0.056680      -0.010210      -0.081852       0.013747       0.028465       0.139407      -0.067693      -0.039490       0.107183              7.953183       9.752435      -0.220463       2.503567       8.709704      -0.886535       5.397410          -0.000002
          147              C      -2.442714       2.065123       8.901994      -0.411597      32.039037 0.54608843E+03  0.13584790E+05                                 8.815260                            7.762229      -0.414318       1.857828                    0.995158      31.847064      94.024601       0.595079       0.413753      -1.066446      -0.022212       0.106399      -0.034155       0.113932      -0.081990       0.026405      -0.101470       0.024169       0.113523      -0.129354      -0.015238       0.144592              9.722313       8.354870      -2.063103       0.810128      13.083845      -0.945465       7.728226          -0.000006
          148              C      -4.449221       3.482550       8.766245      -0.078913      22.704127 0.36796949E+03  0.83354062E+04                                 7.127248                            6.475103      -0.142665       1.984894                    0.997120      27.099041      77.613087       0.632817       0.427280      -1.052587       0.034381       0.036144      -0.076372       0.091221      -0.021730      -0.048489      -0.002795       0.090359      -0.091619      -0.056710      -0.027857       0.084567              7.572476       7.549688      -2.207175       0.067972       8.555874      -0.671988       6.611867          -0.000004
          149              C      -5.173831       4.577288       7.988436      -0.234687      26.078791 0.43782666E+03  0.10383729E+05                                 7.770746                            7.006336      -0.220819       1.920204                    0.997895      30.046011      88.758532       0.614248       0.420447      -1.054253       0.077598       0.006370       0.024123       0.081511       0.009029      -0.000649      -0.029434      -0.021476      -0.076757      -0.039618       0.000384       0.039234              8.300746       7.902645      -1.684506       0.704930       9.757305      -0.942288       7.242287          -0.000004
          150              C      -4.327451       5.794380       7.758518      -0.123779      28.675794 0.45581885E+03  0.10877814E+05                                 8.311524                            7.172775      -0.416733       1.877910                    0.997098      28.749184      84.125714       0.606378       0.423266      -1.056559       0.028763      -0.082571      -0.010267       0.088038       0.029875      -0.025204       0.013147       0.025036      -0.096317      -0.051583       0.000597       0.050986              9.311164       9.775485      -2.839252       0.241632      11.212984      -1.412126       6.945024          -0.000002
          151              C      -2.964795       5.432283       7.176384      -0.234893      27.109695 0.44410410E+03  0.10539290E+05                                 7.947689                            7.048785      -0.200778       1.925061                    0.998124      29.869645      87.426278       0.615183       0.419542      -1.057911      -0.035533      -0.031983       0.067262       0.082521      -0.010736       0.010753      -0.014367       0.001992      -0.042910      -0.022573      -0.003189       0.025763              8.616212      10.128775      -2.359671      -0.290178       9.195635      -0.823023       6.524227          -0.000007
          152              C      -2.288289       4.360809       8.020233      -0.073159      22.660612 0.36254046E+03  0.81799709E+04                                 7.102945                            6.421299      -0.087309       2.001622                    0.998046      26.946741      76.962944       0.636488       0.426501      -1.053324      -0.090485      -0.016002      -0.036172       0.098752       0.052139       0.005051      -0.002041      -0.061288      -0.141634      -0.049519      -0.034568       0.084087              7.547339       7.937192      -0.929498       0.186517       8.645330      -1.107507       6.059494          -0.000007
          153              C      -5.025308       6.870844       6.919561       0.651613      21.123918 0.24598537E+03  0.50979147E+04                                 7.179917                            5.670495      -0.214026       1.996565                    0.999217      22.179698      63.133537       0.602919       0.490190      -1.005197      -0.026591       0.043955      -0.027564       0.058300      -0.006906      -0.020835       0.078652      -0.021172       0.145003      -0.068320      -0.036773       0.105093              8.156342       9.251563      -0.717899       1.305168       9.772226      -2.456360       5.445238          -0.000002
          154              C       7.330652      12.561739       2.535216      -0.401275      30.284806 0.51460543E+03  0.12624735E+05                                 8.414506                            7.468645      -0.409822       1.864694                    0.993916      31.493469      92.617900       0.614211       0.406481      -1.070185       0.010841      -0.075922      -0.090170       0.118374      -0.033313      -0.035533       0.078263      -0.098447      -0.211124      -0.107738      -0.023132       0.130870              9.176785       7.230333      -0.089730       0.088320       9.913957       2.656399      10.386066          -0.000004
          155              C       9.091414      11.227558       1.435766      -0.073755      22.707961 0.36971967E+03  0.84204847E+04                                 7.232519                            6.565601      -0.440286       1.891613                    0.995796      27.442404      79.904260       0.615083       0.437228      -1.042137      -0.063607      -0.057650      -0.018021       0.087717      -0.004650      -0.038936       0.017479       0.103588      -0.153177      -0.067858      -0.021093       0.088951              7.642502       7.056416      -0.023987      -0.012089       7.558914       2.331669       8.312176          -0.000001
          156              C       9.404044       9.910086       0.794930      -0.227928      25.556155 0.42227465E+03  0.98870127E+04                                 7.611310                            6.852934      -0.079709       1.969073                    0.998094      29.379937      85.168704       0.627259       0.417051      -1.060424      -0.057235       0.059886      -0.026097       0.086852       0.010992       0.019195       0.021214       0.001248      -0.023279      -0.027293      -0.006998       0.034291              8.094398       6.326773      -0.219272       0.119419       8.007009       2.526200       9.949414          -0.000006
          157              C       1.591871       3.503469      11.712378      -0.158772      29.179479 0.47813305E+03  0.11471417E+05                                 8.222299                            7.222194      -0.202989       1.933297                    0.998677      28.864864      82.881383       0.624047       0.409092      -1.072660      -0.055420       0.042954       0.088524       0.112929       0.015309       0.020213      -0.013350       0.065238       0.023030      -0.045946       0.004371       0.041575              8.985128       7.314383      -0.930370      -0.657186       8.821654       3.324334      10.819346          -0.000002
          158              C       0.112638       3.769281      11.948411      -0.226292      26.005806 0.44500276E+03  0.10544556E+05                                 7.664994                            7.023491      -0.060180       1.967578                    0.999195      29.646007      86.133400       0.621822       0.415695      -1.062502       0.065596       0.049074       0.028673       0.086794      -0.019653      -0.004650       0.022103       0.026516      -0.021350      -0.033345       0.000051       0.033294              8.032348       7.453162      -0.783081      -0.308776       7.661168       2.215584       8.982714          -0.000005
          159              C       6.889886      11.338545       0.440269      -0.077638      22.813020 0.36340911E+03  0.81912711E+04                                 7.114137                            6.415110      -0.046118       2.016117                    0.997898      26.850828      76.247908       0.639892       0.424662      -1.056163       0.054185      -0.068086       0.044451       0.097712       0.003741       0.039416       0.007929       0.000727       0.137377      -0.040531      -0.024133       0.064665              7.563755       6.748723      -0.602917       0.565700       6.954687       1.683124       8.987856          -0.000006
          160              C       1.884461       2.123543      11.132690       0.653627      18.780489 0.23042874E+03  0.46643836E+04                                 6.571414                            5.458439      -0.101454       2.055621                    0.999078      20.810541      57.179810       0.624047       0.484877      -1.015236       0.073427      -0.069600      -0.002030       0.101192      -0.036895       0.033245      -0.046577       0.029554       0.232969      -0.081763      -0.025172       0.106936              7.054092       7.368851      -0.063862      -1.140166       8.086683       2.635852       5.706743          -0.000002
          161              C       1.276427      -2.013918      10.074822       0.565245      22.378528 0.25029030E+03  0.52003096E+04                                 7.344109                            5.615427       0.014604       2.055481                    0.999697      22.891515      64.859902       0.623976       0.472447      -1.016333      -0.039837       0.018472      -0.028162       0.052167      -0.030702      -0.069128       0.049677       0.040187      -0.037828      -0.075417      -0.028972       0.104389              8.533923       7.741972      -0.439619       3.582028       8.391125      -2.277844       9.468672          -0.000001
          162              C       2.068082      -2.598514      11.196285      -0.018765      34.943515 0.44098774E+03  0.10345029E+05                                 9.302084                            7.003637      -0.011620       2.002693                    0.999428      27.286185      76.902301       0.625963       0.417111      -1.069884       0.025052      -0.011259       0.031851       0.042058      -0.001997      -0.005106       0.003226      -0.016243      -0.014567      -0.010424      -0.001316       0.011740             11.045594       9.969321      -1.205372       5.716885       9.730642      -3.704229      13.436818          -0.000003
          163              C       3.126441      -1.940800      11.767412      -0.113825      31.517438 0.41966272E+03  0.97969301E+04                                 8.688796                            6.868381       0.111346       2.008269                    0.999753      29.167661      84.044333       0.622410       0.421541      -1.059068       0.002093      -0.024655       0.007281       0.025793       0.010132      -0.013253      -0.001053      -0.028999      -0.023169      -0.023684       0.001180       0.022504              9.703414       8.672712      -0.509761       4.506928       8.701525      -2.510332      11.736004          -0.000004
          164              C      10.889357       3.704191       0.539330      -0.122230      31.072079 0.41561818E+03  0.96713545E+04                                 8.582956                            6.819242       0.128910       2.012896                    0.999791      29.150097      83.641192       0.627342       0.419574      -1.061150      -0.014451      -0.003860      -0.013283       0.020004       0.021680       0.001214       0.014209       0.004903      -0.015286      -0.024754      -0.003091       0.027845              9.575440       7.857296      -0.750738       3.793702       9.282561      -3.263705      11.586464          -0.000003
          165              C      10.632150       2.419701       0.949024      -0.013480      35.565745 0.44265404E+03  0.10387681E+05                                 9.418116                            7.011756      -0.050140       1.989352                    0.999328      27.324145      76.871710       0.626659       0.416505      -1.070915      -0.018471       0.016598      -0.034486       0.042496       0.000872      -0.008647       0.000169       0.015402      -0.011033      -0.008084      -0.005756       0.013840             11.348629       9.685130      -1.356888       5.756717      10.284994      -4.311673      14.075762          -0.000002
          166              C       9.562932       1.743330       0.399911      -0.135689      33.270687 0.44116036E+03  0.10414213E+05                                 8.946784                            6.997275      -0.011568       1.953558                    0.999558      29.930006      86.343034       0.623424       0.416191      -1.063884      -0.004163       0.024164      -0.006444       0.025352       0.020105      -0.004962      -0.010426      -0.038691      -0.035819      -0.021962      -0.014650       0.036612             10.129624       9.053178      -0.343841       4.850237       9.075864      -2.986363      12.259829          -0.000008
          167              C       1.816308      -3.912050      11.592527      -0.139832      33.452086 0.45334332E+03  0.10775357E+05                                 8.998051                            7.106792       0.052852       1.973846                    0.999633      30.066054      87.044023       0.616809       0.417784      -1.062828       0.023360       0.002888       0.008655       0.025079       0.031508       0.006575       0.009210      -0.003259      -0.016982      -0.028836      -0.008469       0.037305             10.164072       8.605565      -0.798534       4.307828       9.834119      -3.580108      12.052531          -0.000008
          168              C      11.450741       1.783149       2.066818       0.562320      23.427091 0.26173150E+03  0.54846980E+04                                 7.561752                            5.729206      -0.063062       2.025781                    0.999461      23.017510      64.936261       0.621506       0.470288      -1.020175       0.029238      -0.029941       0.030222       0.051621      -0.033157      -0.060456       0.067127      -0.032132       0.004215      -0.075732      -0.034373       0.110104              8.920416       8.605206      -0.543730       3.560651       8.017994      -3.374248      10.138048           0.000000
          169              C       3.136711       7.428138       4.889432       0.579749      23.093776 0.24940464E+03  0.51863941E+04                                 7.546261                            5.632915      -0.084887       2.023304                    0.999567      22.932684      65.377634       0.617379       0.477082      -1.012081       0.031289       0.041276       0.002935       0.051878      -0.038413       0.040770      -0.043704       0.023214       0.212143      -0.076595      -0.029029       0.105624              8.955436       9.507703       2.561885      -1.482892      11.892072       1.369301       5.466533          -0.000002
          170              C       2.242388       6.247895       4.831952      -0.025582      37.162105 0.47409078E+03  0.11337765E+05                                 9.742293                            7.296062      -0.010758       2.000450                    0.999385      27.791647      79.383618       0.608266       0.421063      -1.066132      -0.021836      -0.045617       0.021730       0.055045      -0.007043      -0.003454      -0.003013       0.000110       0.009378      -0.010178       0.004588       0.005590             11.758151      13.235323       5.062134      -1.372026      16.010511       1.165872       6.028618          -0.000003
          171              C       2.695276       5.000251       4.324420      -0.127824      33.906293 0.48003221E+03  0.11620264E+05                                 9.254626                            7.434000      -0.069499       1.943149                    0.999264      30.458233      90.155052       0.586077       0.431724      -1.049950      -0.014462      -0.005717       0.029146       0.033035      -0.012635      -0.016728       0.002349       0.026297       0.001443      -0.019740      -0.008180       0.027919             10.492833      11.323639       3.633089      -1.492670      13.795401       0.768587       6.359458          -0.000006
          172              C       1.821475       3.925804       4.285285      -0.116049      33.088081 0.44315120E+03  0.10527127E+05                                 9.091592                            7.130059      -0.107922       1.933233                    0.999616      30.023530      88.360897       0.599353       0.430195      -1.049692      -0.000325       0.018899       0.024287       0.030775      -0.018302       0.002156       0.013068      -0.014511       0.023878      -0.026267       0.003488       0.022780             10.430549      13.122212       4.121226      -1.781316      12.404318       0.147250       5.765117          -0.000007
          173              C       0.509345       4.033332       4.653399      -0.003188      36.359464 0.43389188E+03  0.10158125E+05                                 9.626279                            6.993284      -0.108560       1.977401                    0.999115      27.161647      76.986917       0.618959       0.422680      -1.064164       0.027187       0.030497       0.003079       0.040972      -0.010181       0.007618       0.005083      -0.001953       0.053322      -0.021223       0.001251       0.019972             11.833189      14.891498       5.693508      -1.560391      14.975095       0.799016       5.632975          -0.000004
          174              C       0.051695       5.285769       5.113235      -0.121497      34.079713 0.44433142E+03  0.10524409E+05                                 9.184444                            7.079297       0.057806       1.985381                    0.999694      29.745316      86.397397       0.611380       0.422965      -1.057933       0.025667       0.000840      -0.000545       0.025686      -0.013652      -0.001731       0.001724       0.041769      -0.012896      -0.022874      -0.004373       0.027247             10.564266      12.429833       3.690123      -1.555275      13.784600       1.078217       5.478364          -0.000010
          175              C       0.902396       6.380818       5.185390      -0.135398      33.854450 0.44166950E+03  0.10442208E+05                                 9.101373                            7.027070       0.168316       2.017719                    0.999735      29.812850      86.421039       0.617915       0.419259      -1.060613       0.005854      -0.023481       0.005346       0.024783      -0.020615       0.001662       0.004306      -0.021335      -0.017442      -0.021185      -0.005182       0.026367             10.473006      12.722304       3.712114      -1.641713      13.201670       0.966154       5.495042          -0.000009
          176              C      -0.420195       2.889126       4.619155       0.583547      23.977651 0.25367433E+03  0.52881897E+04                                 7.735992                            5.679092      -0.100039       2.020086                    0.999492      22.776826      64.636188       0.616259       0.476774      -1.014049      -0.035599      -0.036598      -0.004647       0.051267      -0.048830       0.053130      -0.047339       0.016229       0.162243      -0.076579      -0.034576       0.111154              9.300170      11.179408       3.761469      -1.501065      11.143341       1.260895       5.577761          -0.000002
          177              N       2.262101      10.143625       8.275834       0.056694      21.636487 0.32824356E+03  0.71345994E+04                                 6.731012                            5.990386      -0.512775       1.933765                    0.995874      23.206362      62.449451       0.687366       0.409963      -1.077179      -0.011578      -0.031093       0.082714       0.089120      -0.022344       0.035394       0.015942       0.019162      -0.121960      -0.062914       0.012250       0.050663              7.320350       9.831305      -0.892832       0.567864       6.789193       0.293856       5.340553          -0.000001
          178              N       7.882334       5.588229       4.111623       0.044081      21.650416 0.33054415E+03  0.72006460E+04                                 6.779736                            6.058725      -0.497122       1.936251                    0.995887      23.413444      63.176871       0.675149       0.416451      -1.072439      -0.033216      -0.015345      -0.082435       0.090190      -0.027645      -0.011417      -0.037581       0.004441      -0.120313      -0.064652       0.012749       0.051903              7.392880       7.186783      -1.474582       0.100347       9.402014      -0.893394       5.589844          -0.000001
          179              N      -2.870575      -2.621025      10.507753       0.046998      21.404788 0.32283918E+03  0.70102338E+04                                 6.819245                            6.061257      -0.515549       1.926874                    0.996525      23.547378      63.994582       0.660982       0.426747      -1.063056      -0.014667      -0.089973       0.034252       0.097383      -0.021840       0.005479       0.055441       0.032277      -0.015489      -0.069432       0.019045       0.050386              7.434146       6.370838      -0.369402       0.045853       7.042918       2.043356       8.888682          -0.000001
          180              N       2.494686      -1.405883       3.953860       0.056694      21.636486 0.32824355E+03  0.71345990E+04                                 6.731013                            5.990386      -0.512775       1.933765                    0.995874      23.206361      62.449449       0.687366       0.409963      -1.077179       0.011578       0.031093      -0.082714       0.089120      -0.022344       0.035394       0.015942       0.019162      -0.121960      -0.062914       0.012250       0.050663              7.320351       9.831305      -0.892833       0.567865       6.789194       0.293856       5.340553          -0.000001
          181              N      -3.125547       3.149513       8.118071       0.044081      21.650415 0.33054412E+03  0.72006454E+04                                 6.779736                            6.058725      -0.497122       1.936251                    0.995887      23.413444      63.176874       0.675149       0.416451      -1.072439       0.033216       0.015345       0.082435       0.090190      -0.027645      -0.011417      -0.037581       0.004441      -0.120313      -0.064652       0.012749       0.051903              7.392881       7.186783      -1.474583       0.100347       9.402015      -0.893394       5.589844          -0.000001
          182              N       7.627362      11.358767       1.721941       0.046998      21.404786 0.32283917E+03  0.70102333E+04                                 6.819244                            6.061256      -0.515549       1.926874                    0.996525      23.547374      63.994565       0.660982       0.426747      -1.063056       0.014667       0.089973      -0.034252       0.097383      -0.021840       0.005480       0.055441       0.032277      -0.015490      -0.069432       0.019045       0.050386              7.434145       6.370837      -0.369401       0.045853       7.042918       2.043357       8.888680          -0.000001
          183              O       6.123345       9.811892       9.370392      -0.797327      36.535487 0.68121772E+03  0.17306187E+05                                 8.629210                            8.006697       0.170739       2.076192                    0.994452      30.489711      81.335910       0.683185       0.352900      -1.148395       0.051223      -0.001960       0.081871       0.096594      -0.006799       0.020466      -0.027868       0.020681      -0.080199      -0.046434       0.006860       0.039574              9.123705      11.109808      -0.909249       3.160586       7.579332      -0.302642       8.681973          -0.000023
          184              O       5.239128       9.737063       7.074878      -0.867958      50.253559 0.10203181E+04  0.28735816E+05                                10.788458                            9.920357      -0.396130       1.873033                    0.995254      33.036724      93.429709       0.601268       0.361701      -1.138955       0.002142      -0.015321      -0.032627       0.036109       0.015900      -0.026114       0.028809      -0.001452      -0.023018      -0.048775       0.019378       0.029397             11.393344       9.506168      -1.079193      -0.257477       9.719664       2.342973      14.954201          -0.000034
          185              O       8.447543      -3.044329       8.377340      -0.846183      38.121389 0.74477435E+03  0.19354102E+05                                 8.838181                            8.382368       0.216907       2.068925                    0.997346      31.503540      85.092014       0.666220       0.353785      -1.147285      -0.007454       0.020111       0.031608       0.038198      -0.004629       0.008170       0.009894      -0.005971      -0.006377      -0.015724       0.004263       0.011460              9.031363       8.750248       1.457644       0.145414      11.677866      -0.548382       6.665976          -0.000020
          186              O      -2.551690      10.157099       6.589359      -0.645546      37.779141 0.57279188E+03  0.13954860E+05                                 8.812291                            7.338214       0.429910       2.168888                    0.996878      28.582278      75.025359       0.713120       0.352545      -1.147004       0.036429       0.015474       0.054743       0.067552       0.044760      -0.050596       0.032929       0.030835       0.036386      -0.086649       0.024226       0.062423              9.775762      13.492115       4.177111       2.352812       9.902183       1.210534       5.932989          -0.000022
          187              O       1.633711      -2.681288       6.594251      -0.636272      40.494408 0.68734422E+03  0.17518367E+05                                 9.303054                            8.138082       0.109489       2.084797                    0.990905      28.619694      76.719605       0.665098       0.361328      -1.140505       0.020530      -0.033774      -0.017475       0.043215      -0.011927      -0.052250      -0.032105      -0.090121       0.045184      -0.086554       0.021256       0.065299             10.116532       8.684400      -2.425330       0.339231      13.975383      -2.551708       7.689813          -0.000018
          188              O       6.720902       9.243986       3.059869      -0.782610      41.185103 0.76524710E+03  0.19960073E+05                                 9.402481                            8.520182       0.103219       2.071001                    0.991362      29.813509      79.872496       0.660113       0.355736      -1.149229      -0.024308       0.038688      -0.079634       0.091810       0.003262       0.024586      -0.032542      -0.024193      -0.040537      -0.046484       0.004891       0.041593             10.184551       8.332479      -1.369515       0.934432      11.232548      -4.090420      10.988626          -0.000025
          189              O       6.918169       8.404256       5.351714      -0.853569      50.579100 0.10137984E+04  0.28529781E+05                                10.884928                            9.919209      -0.330080       1.888537                    0.994195      32.912381      93.290189       0.598034       0.363943      -1.136268      -0.018220      -0.005185       0.040100       0.044349       0.014714      -0.031132       0.018011      -0.018464      -0.024090      -0.046754       0.021325       0.025430             11.606131      10.030763      -0.820273      -1.545690       9.011243      -0.095350      15.776387          -0.000034
          190              O       9.047926       8.570238       3.947745      -0.839520      38.126315 0.75878935E+03  0.19804853E+05                                 8.848377                            8.476790       0.151737       2.053311                    0.996480      31.365048      84.825765       0.660819       0.355118      -1.146529       0.030279      -0.007169      -0.031309       0.044141      -0.003867      -0.014219      -0.011647       0.015105      -0.024061      -0.023047       0.003797       0.019250              9.039227      10.940678       1.660416       0.986045       8.909885       0.141836       7.267118          -0.000021
          191              O       9.092091       0.926274       5.734504      -0.631254      36.762377 0.55785292E+03  0.13511547E+05                                 8.664479                            7.257376       0.407593       2.165846                    0.996716      28.376248      74.449131       0.714249       0.354055      -1.144920       0.003912       0.040630      -0.051559       0.065761       0.035392      -0.035373       0.042665      -0.065257       0.075174      -0.084222       0.018881       0.065341              9.558516       8.034871       2.599624      -0.594602      14.600351      -2.735452       6.040325          -0.000021
          192              O      -4.232996       2.013808       5.509477      -0.641985      42.026798 0.71039254E+03  0.18249845E+05                                 9.555808                            8.274392       0.022344       2.053384                    0.990952      28.841870      77.540690       0.659691       0.361414      -1.140803      -0.032196       0.017329       0.018294       0.040884       0.017586       0.018241       0.054515       0.099906       0.014533      -0.085577       0.017606       0.067971             10.598467      15.957553      -1.392767       2.516847       8.160087       0.041870       7.677761          -0.000019
          193              O      -6.507568       9.909681       7.306019      -0.845509      51.195035 0.96260371E+03  0.26696146E+05                                11.017000                            9.656350      -0.379371       1.889821                    0.994100      32.338394      90.504691       0.607988       0.363253      -1.138693      -0.022805      -0.045534       0.000101       0.050926      -0.017608       0.037732       0.009703      -0.026455      -0.002053      -0.051031       0.018438       0.032592             12.391924       8.735095       2.854798       0.323679      18.997913       2.706920       9.442764          -0.000030
          194              O      -3.971317      -2.705676       7.690032      -0.828930      46.872794 0.96791918E+03  0.26883696E+05                                10.341692                            9.726917      -0.274063       1.916305                    0.993743      32.080523      89.884535       0.601608       0.366558      -1.135985      -0.015004       0.006873      -0.005055       0.017260       0.017027      -0.017165       0.015372      -0.008573       0.025310      -0.034190       0.013105       0.021086             10.869321      12.584870      -3.049007       2.134425      10.606826      -0.956484       9.416268          -0.000016
          195              O      -1.508789      -3.097974       7.249763      -0.858105      50.367730 0.99219390E+03  0.27738532E+05                                10.875300                            9.808571      -0.381155       1.881958                    0.994793      32.757494      92.183900       0.602522       0.363619      -1.137887       0.037067       0.033521      -0.005939       0.050327      -0.008509       0.000255      -0.034604       0.043700      -0.005504      -0.047904       0.018587       0.029317             11.838617      15.838651       4.255825      -1.795123      10.454494      -0.126304       9.222705          -0.000035
          196              O       1.662903       6.888654       1.366057      -0.558067      21.152979 0.31426933E+03  0.66415784E+04                                 5.913097                            5.338660       0.457885       2.248535                    0.997596      24.872792      62.389169       0.852203       0.340090      -1.148302       0.072928       0.025446      -0.048196       0.091043      -0.024736      -0.073673      -0.013046       0.132927       0.094244      -0.093892      -0.022014       0.115906              6.061533       7.124282      -0.915305      -2.196190       4.615655       0.424606       6.444664          -0.000012
          197              O       3.823781       7.311959       1.259658      -0.439707      25.061364 0.39058404E+03  0.86208146E+04                                 6.589508                            6.018832       1.179882       2.482283                    0.999171      24.657359      60.993687       0.797868       0.347809      -1.154404       0.005487       0.027896       0.033147       0.043669       0.029136       0.041700      -0.041110       0.000804       0.199875      -0.085054      -0.004179       0.089233              6.770885       6.691498       2.188080       0.651178       8.162956       1.593543       5.458201          -0.000009
          198              O       3.242369       9.589854       2.543776      -0.601312      37.881378 0.62313945E+03  0.15537685E+05                                 8.954990                            7.772397       0.310491       2.132929                    0.995630      28.739701      76.851509       0.675692       0.363543      -1.135807       0.010889      -0.002537      -0.044054       0.045451      -0.020732      -0.073904      -0.017273      -0.074942      -0.071578      -0.103343       0.048330       0.055012              9.774004       6.139621       0.034782       0.710010      14.429654      -2.916743       8.752737          -0.000019
          199              O       4.322853      11.451759       2.745566      -0.625968      37.245699 0.61470032E+03  0.15259388E+05                                 8.820722                            7.692053       0.323699       2.149134                    0.993243      28.433693      75.610102       0.683565       0.360954      -1.139010      -0.022710      -0.005642      -0.022889       0.032733       0.011851      -0.000624       0.076672       0.082164      -0.020669      -0.101090       0.041700       0.059391              9.589726      11.900136       1.623158       3.508311       7.187401       1.019118       9.681642          -0.000020
          200              O      -7.768312       6.447092       9.837566      -0.601707      32.098765 0.51354557E+03  0.12218961E+05                                 7.956367                            6.988188       0.370780       2.152380                    0.996498      28.285926      74.252272       0.721887       0.356600      -1.139574       0.012892       0.003615       0.025687       0.028968      -0.001810       0.002645       0.080667       0.069151      -0.071838      -0.104011       0.046584       0.057427              8.567847      11.612015       1.159964       3.404763       6.056452      -0.047855       8.035073          -0.000017
          201              O      -6.234905       7.978342       9.580742      -0.620891      36.735559 0.59520013E+03  0.14640577E+05                                 8.723245                            7.534672       0.461884       2.190468                    0.994994      28.354487      74.785319       0.696168       0.357682      -1.142864       0.005473      -0.012809       0.025550       0.029100       0.004371      -0.074196      -0.019745      -0.106408       0.008354      -0.105823       0.034162       0.071661              9.609831       6.330287       0.144658       0.438294      13.060019      -4.089528       9.439187          -0.000018
          202              O       0.459022       1.419801       7.835565      -0.610892      40.004553 0.65691552E+03  0.16554364E+05                                 9.275872                            7.950440       0.285258       2.138325                    0.993380      28.427376      75.773869       0.673595       0.360831      -1.140898       0.020546       0.021672      -0.003276       0.030043      -0.019607      -0.012152      -0.040440       0.142622       0.112217      -0.104904       0.045489       0.059415             10.277926      15.200751       1.150092      -2.779840       8.328689       0.014406       7.304337          -0.000023
          203              O       2.009547       0.274322       6.797264      -0.601751      38.481734 0.59088949E+03  0.14529466E+05                                 9.047589                            7.551129       0.298411       2.149712                    0.993017      27.986079      74.155394       0.688357       0.361867      -1.137874       0.010500       0.036377       0.002746       0.037961      -0.040402       0.024708       0.020380      -0.077417       0.135606      -0.085798       0.029938       0.055860             10.215081       7.560339      -0.924095      -1.656264      15.156271       3.514938       7.928635          -0.000022
          204              O       4.851953       6.883304       8.263604      -0.616826      35.217436 0.56332688E+03  0.13694151E+05                                 8.506354                            7.339086       0.469500       2.189907                    0.995732      28.416006      74.987787       0.702711       0.358554      -1.139922      -0.006692      -0.030278      -0.006320       0.031646      -0.055147       0.044496       0.024076      -0.110025       0.097955      -0.111775       0.048375       0.063400              9.222749       7.517998      -0.120661      -0.483123      13.379863       2.915405       6.770386          -0.000021
          205              O       6.262228       5.783106       6.997831      -0.605430      38.794010 0.59836107E+03  0.14750568E+05                                 9.096658                            7.591373       0.310622       2.153229                    0.992786      28.035599      74.234375       0.687942       0.361167      -1.139112      -0.028578      -0.018485       0.005865       0.034537      -0.017933      -0.023503      -0.045287       0.101411       0.114032      -0.091331       0.027677       0.063654             10.347015      15.426861       1.870713      -3.527140       7.774460       0.312622       7.839724          -0.000020
          206              O      -1.366558      -1.074150       2.859302      -0.797327      36.535489 0.68121778E+03  0.17306188E+05                                 8.629211                            8.006697       0.170739       2.076192                    0.994452      30.489712      81.335913       0.683185       0.352900      -1.148395      -0.051223       0.001961      -0.081871       0.096594      -0.006799       0.020466      -0.027868       0.020681      -0.080199      -0.046434       0.006860       0.039574              9.123705      11.109810      -0.909249       3.160587       7.579333      -0.302642       8.681973          -0.000024
          207              O      -0.482341      -0.999321       5.154816      -0.867958      50.253551 0.10203178E+04  0.28735807E+05                                10.788457                            9.920356      -0.396130       1.873033                    0.995254      33.036720      93.429694       0.601268       0.361701      -1.138955      -0.002142       0.015321       0.032627       0.036109       0.015900      -0.026114       0.028809      -0.001452      -0.023018      -0.048776       0.019378       0.029397             11.393343       9.506166      -1.079194      -0.257477       9.719664       2.342975      14.954198          -0.000034
          208              O      -3.690756      11.782071       3.852354      -0.846184      38.121453 0.74477605E+03  0.19354160E+05                                 8.838196                            8.382381       0.216902       2.068922                    0.997346      31.503582      85.092202       0.666219       0.353786      -1.147284       0.007454      -0.020111      -0.031609       0.038198      -0.004629       0.008170       0.009894      -0.005971      -0.006378      -0.015724       0.004263       0.011460              9.031379       8.750264       1.457647       0.145413      11.677886      -0.548383       6.665986          -0.000021
          209              O       7.308477      -1.419357       5.640335      -0.645545      37.779107 0.57279124E+03  0.13954840E+05                                 8.812285                            7.338209       0.429912       2.168889                    0.996878      28.582265      75.025308       0.713120       0.352545      -1.147004      -0.036429      -0.015474      -0.054743       0.067552       0.044760      -0.050596       0.032929       0.030835       0.036386      -0.086649       0.024226       0.062423              9.775756      13.492107       4.177109       2.352811       9.902176       1.210533       5.932986          -0.000021
          210              O       3.123076      11.419030       5.635443      -0.636272      40.494406 0.68734416E+03  0.17518364E+05                                 9.303054                            8.138082       0.109489       2.084797                    0.990905      28.619693      76.719601       0.665098       0.361328      -1.140505      -0.020530       0.033774       0.017475       0.043215      -0.011927      -0.052250      -0.032105      -0.090121       0.045184      -0.086554       0.021256       0.065299             10.116532       8.684402      -2.425331       0.339232      13.975381      -2.551708       7.689813          -0.000018
          211              O      -1.964115      -0.506244       9.169825      -0.782610      41.185103 0.76524711E+03  0.19960073E+05                                 9.402480                            8.520182       0.103221       2.071001                    0.991362      29.813511      79.872498       0.660113       0.355736      -1.149229       0.024308      -0.038688       0.079633       0.091810       0.003262       0.024586      -0.032542      -0.024193      -0.040537      -0.046484       0.004891       0.041593             10.184550       8.332478      -1.369515       0.934432      11.232547      -4.090420      10.988625          -0.000024
          212              O      -2.161382       0.333486       6.877980      -0.853569      50.579094 0.10137983E+04  0.28529777E+05                                10.884927                            9.919208      -0.330080       1.888537                    0.994195      32.912379      93.290181       0.598034       0.363943      -1.136268       0.018220       0.005184      -0.040100       0.044349       0.014714      -0.031132       0.018011      -0.018464      -0.024091      -0.046755       0.021325       0.025430             11.606130      10.030762      -0.820273      -1.545690       9.011242      -0.095350      15.776385          -0.000033
          213              O      -4.291139       0.167504       8.281949      -0.839519      38.126292 0.75878877E+03  0.19804834E+05                                 8.848374                            8.476786       0.151737       2.053311                    0.996480      31.365037      84.825725       0.660820       0.355118      -1.146529      -0.030279       0.007168       0.031309       0.044141      -0.003866      -0.014219      -0.011647       0.015106      -0.024062      -0.023047       0.003796       0.019250              9.039223      10.940673       1.660415       0.986045       8.909881       0.141836       7.267115          -0.000021
          214              O      -4.335304       7.811468       6.495190      -0.631254      36.762399 0.55785334E+03  0.13511560E+05                                 8.664483                            7.257379       0.407592       2.165845                    0.996716      28.376257      74.449167       0.714249       0.354055      -1.144920      -0.003912      -0.040631       0.051559       0.065761       0.035392      -0.035373       0.042665      -0.065257       0.075174      -0.084222       0.018881       0.065341              9.558521       8.034875       2.599625      -0.594602      14.600359      -2.735454       6.040328          -0.000021
          215              O       8.989783       6.723934       6.720217      -0.641985      42.026800 0.71039260E+03  0.18249847E+05                                 9.555809                            8.274392       0.022344       2.053384                    0.990952      28.841871      77.540694       0.659691       0.361414      -1.140803       0.032195      -0.017329      -0.018294       0.040884       0.017586       0.018241       0.054515       0.099906       0.014533      -0.085577       0.017606       0.067971             10.598467      15.957554      -1.392766       2.516847       8.160087       0.041870       7.677761          -0.000018
          216              O      11.264355      -1.171939       4.923675      -0.845509      51.195021 0.96260340E+03  0.26696135E+05                                11.016997                            9.656348      -0.379371       1.889821                    0.994100      32.338389      90.504671       0.607989       0.363253      -1.138693       0.022805       0.045534      -0.000101       0.050926      -0.017608       0.037732       0.009703      -0.026455      -0.002053      -0.051031       0.018438       0.032592             12.391921       8.735093       2.854796       0.323679      18.997907       2.706920       9.442763          -0.000031
          217              O       8.728104      11.443418       4.539662      -0.828930      46.872802 0.96791940E+03  0.26883703E+05                                10.341693                            9.726917      -0.274063       1.916305                    0.993743      32.080526      89.884542       0.601608       0.366558      -1.135985       0.015004      -0.006873       0.005055       0.017260       0.017027      -0.017165       0.015372      -0.008573       0.025310      -0.034190       0.013105       0.021085             10.869322      12.584871      -3.049008       2.134425      10.606826      -0.956485       9.416269          -0.000016
          218              O       6.265576      11.835716       4.979931      -0.858105      50.367736 0.99219404E+03  0.27738537E+05                                10.875301                            9.808571      -0.381155       1.881958                    0.994793      32.757496      92.183908       0.602522       0.363619      -1.137887      -0.037067      -0.033521       0.005939       0.050327      -0.008509       0.000255      -0.034604       0.043700      -0.005504      -0.047904       0.018588       0.029316             11.838619      15.838654       4.255826      -1.795123      10.454496      -0.126305       9.222706          -0.000034
          219              O       3.093884       1.849088      10.863637      -0.558067      21.152996 0.31426967E+03  0.66415875E+04                                 5.913101                            5.338663       0.457883       2.248535                    0.997596      24.872800      62.389203       0.852203       0.340090      -1.148302      -0.072928      -0.025446       0.048196       0.091043      -0.024736      -0.073673      -0.013046       0.132927       0.094245      -0.093892      -0.022014       0.115906              6.061537       7.124286      -0.915305      -2.196191       4.615658       0.424607       6.444668          -0.000012
          220              O       0.933006       1.425783      10.970036      -0.439707      25.061371 0.39058417E+03  0.86208182E+04                                 6.589509                            6.018833       1.179881       2.482282                    0.999171      24.657363      60.993699       0.797868       0.347809      -1.154404      -0.005486      -0.027896      -0.033147       0.043669       0.029136       0.041699      -0.041110       0.000804       0.199876      -0.085054      -0.004179       0.089233              6.770886       6.691499       2.188081       0.651179       8.162957       1.593543       5.458202          -0.000010
          221              O       1.514418      -0.852112       9.685918      -0.601312      37.881367 0.62313922E+03  0.15537678E+05                                 8.954988                            7.772395       0.310492       2.132929                    0.995630      28.739696      76.851492       0.675693       0.363543      -1.135807      -0.010889       0.002537       0.044054       0.045451      -0.020732      -0.073904      -0.017273      -0.074942      -0.071578      -0.103343       0.048330       0.055012              9.774002       6.139620       0.034783       0.710010      14.429652      -2.916742       8.752735          -0.000019
          222              O       0.433934      -2.714017       9.484128      -0.625967      37.245702 0.61470036E+03  0.15259390E+05                                 8.820722                            7.692053       0.323700       2.149134                    0.993243      28.433695      75.610106       0.683565       0.360954      -1.139010       0.022710       0.005642       0.022889       0.032733       0.011851      -0.000624       0.076672       0.082164      -0.020670      -0.101091       0.041700       0.059391              9.589726      11.900135       1.623158       3.508311       7.187400       1.019118       9.681642          -0.000020
          223              O      12.525099       2.290650       2.392128      -0.601707      32.098756 0.51354539E+03  0.12218956E+05                                 7.956365                            6.988186       0.370780       2.152380                    0.996498      28.285927      74.252268       0.721887       0.356600      -1.139574      -0.012892      -0.003615      -0.025688       0.028968      -0.001810       0.002645       0.080667       0.069152      -0.071838      -0.104011       0.046584       0.057427              8.567844      11.612012       1.159964       3.404762       6.056451      -0.047855       8.035070          -0.000016
          224              O      10.991692       0.759400       2.648952      -0.620891      36.735551 0.59520001E+03  0.14640573E+05                                 8.723244                            7.534671       0.461885       2.190468                    0.994994      28.354486      74.785310       0.696168       0.357682      -1.142864      -0.005473       0.012809      -0.025550       0.029100       0.004371      -0.074196      -0.019745      -0.106408       0.008353      -0.105824       0.034162       0.071661              9.609830       6.330285       0.144657       0.438294      13.060019      -4.089527       9.439185          -0.000018
          225              O       4.297765       7.317941       4.394129      -0.610892      40.004559 0.65691563E+03  0.16554367E+05                                 9.275873                            7.950441       0.285258       2.138324                    0.993380      28.427378      75.773877       0.673595       0.360831      -1.140898      -0.020546      -0.021672       0.003276       0.030043      -0.019607      -0.012152      -0.040440       0.142622       0.112217      -0.104904       0.045489       0.059415             10.277927      15.200753       1.150093      -2.779840       8.328690       0.014406       7.304338          -0.000023
          226              O       2.747240       8.463420       5.432430      -0.601751      38.481732 0.59088947E+03  0.14529465E+05                                 9.047589                            7.551129       0.298411       2.149712                    0.993017      27.986078      74.155391       0.688357       0.361867      -1.137874      -0.010500      -0.036377      -0.002746       0.037961      -0.040402       0.024708       0.020380      -0.077417       0.135606      -0.085798       0.029938       0.055860             10.215081       7.560339      -0.924095      -1.656264      15.156270       3.514937       7.928634          -0.000022
          227              O      -0.095166       1.854438       3.966090      -0.616827      35.217430 0.56332674E+03  0.13694147E+05                                 8.506353                            7.339085       0.469501       2.189908                    0.995732      28.416005      74.987779       0.702711       0.358554      -1.139922       0.006692       0.030278       0.006319       0.031646      -0.055147       0.044496       0.024076      -0.110026       0.097956      -0.111775       0.048375       0.063400              9.222747       7.517996      -0.120661      -0.483123      13.379861       2.915405       6.770385          -0.000021
          228              O      -1.505441       2.954636       5.231863      -0.605430      38.794023 0.59836131E+03  0.14750576E+05                                 9.096660                            7.591375       0.310621       2.153229                    0.992786      28.035604      74.234394       0.687942       0.361167      -1.139112       0.028578       0.018485      -0.005865       0.034537      -0.017933      -0.023503      -0.045287       0.101412       0.114032      -0.091331       0.027677       0.063654             10.347017      15.426864       1.870714      -3.527140       7.774462       0.312623       7.839725          -0.000020

******************************************************
Auxiliary information for the entire system
The total spin magnetic moment of the unit cell is   -0.001143
The total net atomic charge of the unit cell is   0.000000
Accuracy of reproducing the electrostatic potential in the unit cell:
  The inner radius (bohr) =    5.0000
  The outer radius (bohr) =   12.0000
  Valid grid points have density less than (e/(bohr^3)) =    0.0001
  The number of valid grid points were=        33634
  The rms potential error without charges in kcal/mol is=      8.83523
  The rms potential error with partial charges in kcal/mol is=      1.18871
  The RRMSE value at monopole order=      0.13454
  The rms potential error with partial charges and cloud penetration in kcal/mol is=      1.17906
  The RRMSE value at monopole order with cloud penetration is=      0.13345
  The rms potential error with partial charges and atomic dipoles in kcal/mol is=      0.48999
  The RRMSE value at dipole order=      0.05546
  The rms potential error with partial charges, atomic dipoles and cloud penetration in kcal/mol is=      0.48418
  The RRMSE value at dipole order with cloud penetration=      0.05480

******************************************************
The electron densities and ab initio electrostatic potential were computed in VASP using the PBE functional and
projector augmented wave method. See the main text of the journal article for a description of computational details.
The atomic charges, dipoles, and quadrupoles were computed with the DDEC6 method as described in
(a) T. A. Manz and N. Gabaldon Limas, RSC Adv. 6 (2016) 47771-47801 DOI: 10.1039/c6ra04656h
(b) N. Gabaldon Limas and T. A. Manz, RSC Adv. 8 (2018) 2678-2707 DOI: 10.1039/c7ra11829e.
For each atom in the material, the electron cloud parameters were fit to the spherically averaged atom-in-material
electron density using radial positions for which this density was between 10^-4 and 10^-2 electrons per cubic bohr.
The polarizabilities, dispersion coefficients, and quantum Drude oscillator (QDO) parameters were fit using the MCLF method.
The magnetic structure of the system was optimized in VASP from the default ferromagnetic initial guess using spin polarization.
The atomic spin moments (ASMs) were computed on this optimized magnetic structure using the DDEC6 partition as inputs
to the method of T. A. Manz and D. S. Sholl, J. Chem. Theory Comput. 7 (2011) 4146-4164 DOI: 10.1021/ct200539n.
The RMSE and RRMSE were computed using a uniform grid with Ewald summation.
