# Supplementary material for: A collection of forcefield precursors for metal–organic frameworks
Source: RSC Adv. 2019 Nov 13;9(63):36492–507. doi: 10.1039/c9ra07327b (PMC9075174; doi:10.1039/c9ra07327b)
Supplement: RA-009-C9RA07327B-s4831 [file RA-009-C9RA07327B-s4831.xyz]

  228
jmolscript: load "" {1 1 1} spacegroup "x,y,z" unitcell [{     15.122000     0.000000     0.000000 }, {     -6.883315    13.515098     0.000000 }, {     -3.519361    -6.564280    13.298229 }]
Pr     9.196643    -2.933056     9.070855     2.111334
Pr     0.009521     7.122408     9.277376     2.119256
Pr     3.573467    -3.375933     8.574166     2.238931
Pr    -4.477319     9.883874     4.227374     2.111334
Pr     4.709803    -0.171590     4.020853     2.119256
Pr     1.145857    10.326751     4.724063     2.238931
P      6.502816    -1.512507     6.962953     1.418247
P      6.480694    -2.921382    10.687787     1.334631
P      2.066526     7.522026     6.895132     1.364603
P     -1.783492     8.463325     6.335276     1.418247
P     -1.761370     9.872200     2.610442     1.334632
P      2.652798    -0.571208     6.403097     1.364602
H      7.539026     8.043967     0.868374     0.415682
H      6.662075    -0.355192     9.456371     0.266239
H      5.983812    -4.858262    12.489697     0.273536
H      4.598806     8.404338     7.391156     0.274220
H      6.154185     0.781933     7.026784     0.169678
H      7.640830     0.456997     7.405784     0.172328
H      6.824925     2.368869     9.230301     0.098703
H      8.092036     1.466257     9.429774     0.111444
H      7.462776     2.359404    11.508287     0.121940
H      7.317915     0.795978    11.526905     0.131799
H      5.102166     2.557916    11.171842     0.098821
H      3.713444     0.739706    10.863323     0.130497
H      4.898706    -0.262338    11.102691     0.115600
H      4.421277    -0.078567     8.775501     0.122216
H      4.691773     1.466171     8.865929     0.113312
H      7.801130    -3.225984    12.605391     0.177290
H      6.611763    -2.281891    12.935187     0.163660
H      8.554692     3.431576     1.075827     0.106892
H      4.304018    -3.410594    13.014977     0.126117
H      6.844615     1.910168     1.428230     0.134296
H      7.356513     0.957530     0.324477     0.112297
H      8.652900     1.434610     2.742095     0.103693
H     10.405008     0.120741     2.170271     0.137615
H      9.721818    -0.226810     0.807203     0.118149
H     11.333455     1.360436     0.428203     0.116385
H     10.722113     2.306354     1.488072     0.099379
H      3.738987     6.006861     6.468259     0.164022
H      3.608266     6.142151     8.012183     0.179320
H      6.115817     6.258612     7.981597     0.096181
H      5.393829     7.062584     9.085350     0.120993
H     -7.463411     7.720612     8.935080     0.130566
H     -8.399827     8.919666     8.534803     0.119751
H     -7.103352     7.307211     6.714276     0.099197
H      7.063820     8.513774     4.970878     0.133603
H      6.348891     9.444091     5.980214     0.114967
H      4.832755     7.887140     5.188969     0.123797
H      5.775950     6.715890     5.642439     0.102270
H     -1.238578     2.045728     0.386978     0.107704
H      0.187778     1.329299     2.098461     0.103566
H     -0.225631    -5.370209    12.787577     0.103520
H     -2.191956    -5.694472    11.678505     0.157455
H     -4.698477     1.721668     7.754197     0.110459
H     -3.417295     3.677957     7.613236     0.114771
H     -1.273728     2.448208    10.876621     0.122399
H     -2.693428     0.559572    11.022902     0.098873
H     -2.819702    -1.093149    12.429855     0.415683
H     -1.942751     7.306010     3.841858     0.266239
H     -1.264488    11.809080     0.808532     0.273536
H      0.120518    -1.453520     5.907073     0.274220
H     -1.434861     6.168885     6.271445     0.169678
H     -2.921506     6.493821     5.892445     0.172328
H     -2.105601     4.581949     4.067928     0.098703
H     -3.372712     5.484561     3.868455     0.111444
H     -2.743452     4.591414     1.789942     0.121941
H     -2.598591     6.154840     1.771324     0.131799
H     -0.382842     4.392902     2.126387     0.098821
H      1.005880     6.211112     2.434906     0.130497
H     -0.179382     7.213156     2.195538     0.115600
H      0.298047     7.029385     4.522728     0.122216
H      0.027551     5.484647     4.432300     0.113312
H     -3.081806    10.176802     0.692838     0.177289
H     -1.892439     9.232709     0.363042     0.163660
H     -3.835368     3.519242    12.222402     0.106892
H      0.415306    10.361412     0.283252     0.126117
H     -2.125291     5.040650    11.869999     0.134296
H     -2.637189     5.993288    12.973752     0.112296
H     -3.933576     5.516208    10.556134     0.103693
H     -5.685684     6.830077    11.127958     0.137615
H     -5.002494     7.177628    12.491026     0.118149
H     -6.614131     5.590382    12.870026     0.116385
H     -6.002789     4.644464    11.810157     0.099379
H      0.980337     0.943957     6.829970     0.164023
H      1.111058     0.808667     5.286046     0.179320
H     -1.396493     0.692206     5.316632     0.096181
H     -0.674505    -0.111766     4.212879     0.120993
H     12.182735    -0.769794     4.363149     0.130566
H     13.119151    -1.968848     4.763426     0.119752
H     11.822676    -0.356393     6.583953     0.099197
H     -2.344496    -1.562956     8.327351     0.133603
H     -1.629567    -2.493273     7.318015     0.114967
H     -0.113431    -0.936322     8.109260     0.123797
H     -1.056626     0.234928     7.655790     0.102270
H     -9.164098     4.905090    12.911251     0.107704
H      4.531546     5.621519    11.199768     0.103566
H      4.944955    12.321027     0.510652     0.103520
H      6.911280    12.645290     1.619724     0.157455
H      9.417801     5.229150     5.544032     0.110459
H      8.136619     3.272861     5.684993     0.114771
H      5.993052     4.502610     2.421608     0.122399
H      7.412752     6.391246     2.275327     0.098873
C      6.720859     0.189477     7.550734    -0.406282
C      7.149905     1.541404     9.625258    -0.069702
C      6.973438     1.613944    11.129288    -0.239806
C      5.420009     1.691951    11.475042    -0.142182
C      4.659498     0.600537    10.726352    -0.226961
C      4.939910     0.601133     9.232960    -0.075709
C      5.243555     1.553655    12.979072     0.613246
C      6.847117    -3.097245    12.489697    -0.405071
C      8.369791     2.755696     0.416235    -0.080399
C      7.640830     1.574292     1.008006    -0.232211
C      8.487342     0.824026     2.018671    -0.124726
C      9.842771     0.471235     1.457486    -0.230323
C     10.505220     1.647927     0.820501    -0.075996
C      7.788995    -0.368383     2.597144     0.671460
C      3.640178     6.640923     7.179714    -0.407177
C      5.807251     7.137213     8.222295    -0.076544
C     -8.103374     8.042146     8.275488    -0.232075
C     -7.442562     8.184652     6.921728    -0.133910
C      6.647852     8.539157     5.833933    -0.236858
C      5.489440     7.610245     5.851221    -0.072870
C     -6.288905     9.172375     6.952314     0.676740
C     10.836833    -4.161637    11.089393     0.574035
C     -3.365906    -4.570008    12.237030     0.062564
C     -0.317255     1.820912     0.215431    -0.132786
C      0.527870     1.451501     1.207479    -0.063175
C      1.891088     1.157872     0.950823    -0.031877
C     -1.156045    -5.179914    12.955135    -0.017445
C     -2.005440    -4.775790    11.887287    -0.368105
C      2.818937     0.686287     1.980106     0.596431
C     -4.585089    -0.282172     9.412486     0.551295
C     -3.787650     0.991065     9.373922    -0.007166
C     -4.011612     1.893512     8.419109    -0.120946
C     -3.267993     3.020477     8.312723    -0.123890
C     -2.257861     3.274690     9.251578    -0.016410
C     -1.980009     2.308298    10.223678    -0.119440
C     -2.784980     1.182684    10.283520    -0.120544
C     -1.428067     4.509428     9.167799     0.561754
C     -2.001535     6.761341     5.747495    -0.406282
C     -2.430581     5.409414     3.672971    -0.069702
C     -2.254114     5.336874     2.168941    -0.239806
C     -0.700685     5.258867     1.823187    -0.142181
C      0.059826     6.350281     2.571877    -0.226961
C     -0.220586     6.349685     4.065269    -0.075709
C     -0.524231     5.397163     0.319157     0.613245
C     -2.127793    10.048063     0.808532    -0.405071
C     -3.650467     4.195122    12.881994    -0.080399
C     -2.921506     5.376526    12.290223    -0.232211
C     -3.768018     6.126792    11.279558    -0.124726
C     -5.123447     6.479583    11.840743    -0.230323
C     -5.785896     5.302891    12.477728    -0.075997
C     -3.069671     7.319201    10.701085     0.671460
C      1.079146     0.309895     6.118515    -0.407177
C     -1.087927    -0.186395     5.075934    -0.076544
C     12.822698    -1.091328     5.022741    -0.232075
C     12.161886    -1.233834     6.376501    -0.133909
C     -1.928528    -1.588339     7.464296    -0.236858
C     -0.770116    -0.659427     7.447008    -0.072870
C     11.008229    -2.221557     6.345915     0.676740
C     -6.117509    11.112455     2.208836     0.574035
C      8.085230    11.520826     1.061199     0.062563
C      5.036579     5.129906    13.082798    -0.132786
C      4.191454     5.499317    12.090750    -0.063175
C      2.828236     5.792946    12.347406    -0.031877
C      5.875369    12.130732     0.343094    -0.017445
C      6.724764    11.726608     1.410942    -0.368105
C      1.900387     6.264531    11.318123     0.596431
C      9.304413     7.232990     3.885743     0.551296
C      8.506974     5.959753     3.924307    -0.007166
C      8.730936     5.057306     4.879120    -0.120946
C      7.987317     3.930341     4.985506    -0.123890
C      6.977185     3.676128     4.046651    -0.016410
C      6.699333     4.642520     3.074551    -0.119440
C      7.504304     5.768134     3.014709    -0.120544
C      6.147391     2.441390     4.130430     0.561754
N      6.418407     0.400527     9.006891     0.042625
N      6.166044    -4.242234    13.122692     0.058481
N      4.866647     7.565549     7.193012     0.052644
N     -1.699083     6.550291     4.291338     0.042625
N     -1.446720    11.193052     0.175537     0.058482
N     -0.147323    -0.614731     6.105217     0.052644
O      6.316957    -1.371354     5.469562    -0.916762
O      5.334626    -2.099013     7.710313    -0.875240
O      7.799973    -2.293021     7.147798    -0.934539
O      9.710789     7.989901     0.449480    -0.482301
O      7.548862     8.140414     0.018618    -0.488741
O      7.350085    -1.722251    10.292829    -0.807536
O      7.108968    -4.154471    10.001598    -0.925206
O      4.991694    -2.807781    10.460387    -0.875438
O      6.549234    -0.513036     2.408309    -0.673631
O      8.460605    -1.242260     3.239449    -0.690743
O      2.174278     8.266843     5.602544    -0.884966
O      1.906780     8.460108     8.113250    -0.947774
O      0.988579     6.466654     7.045402    -0.833332
O     -5.493924     9.080641     7.940373    -0.697497
O     -6.157878     9.997091     6.042715    -0.662100
O      9.690078    -0.474795     8.480281    -0.647971
O     -4.404963    -1.153188    10.298149    -0.620975
O     -1.886291     5.487449     8.530814    -0.631539
O     -0.341086     4.554192     9.783507    -0.636110
O     11.254839    -4.169416     9.903191    -0.635557
O      9.700212    -3.772514    11.360677    -0.621038
O      2.471362     0.841961     3.206203    -0.661026
O      3.870853     0.152745     1.675577    -0.622875
O     -1.597633     8.322172     7.828667    -0.916762
O     -0.615302     9.049831     5.587916    -0.875240
O     -3.080649     9.243839     6.150431    -0.934538
O     -4.991465    -1.039083    12.848749    -0.482300
O      0.689823     5.374684    -0.018618    -0.488741
O     -2.630761     8.673069     3.005400    -0.807536
O     -2.389644    11.105289     3.296631    -0.925207
O     -0.272370     9.758599     2.837842    -0.875438
O     -1.829910     7.463854    10.889920    -0.673631
O     -3.741281     8.193078    10.058780    -0.690743
O      2.545046    -1.316025     7.695685    -0.884966
O      2.812544    -1.509290     5.184979    -0.947774
O      3.730745     0.484164     6.252827    -0.833332
O     10.213248    -2.129823     5.357856    -0.697497
O     10.877202    -3.046273     7.255514    -0.662100
O     -4.970754     7.425613     4.817948    -0.647970
O      9.124287     8.104006     3.000080    -0.620976
O      6.605615     1.463369     4.767415    -0.631538
O      5.060410     2.396626     3.514722    -0.636111
O     -6.535515    11.120234     3.395038    -0.635558
O     -4.980888    10.723332     1.937552    -0.621037
O      2.247962     6.108857    10.092026    -0.661026
O      0.848471     6.798073    11.622652    -0.622875

The following XYZ coordinates are in angstroms. Other properties are in atomic units.
The sperically averaged electron density of each atom fit to a function of the form exp(a - br)
eigen_1, eigen_2 and eigen_3 are the three eigenvalues of traceless quadrupole moment tensor
  atom number  atomic symbol              X              Y              Z     net charge C6 coefficient C8 coefficient C10 coefficient fluctuating dipole atomic polarizability isotropic forcefield polarizability              a              b squared Pearson coefficient          <r^3>          <r^4>         wp_QDO          m_QDO          q_QDO       dipole_x       dipole_y       dipole_z         dipole            Qxy            Qxz            Qyz     Q(x^2-y^2)  Q(3z^2 - R^2)        eigen_1        eigen_2        eigen_3 static polarizability      alpha(xx)      alpha(xy)      alpha(xz)      alpha(yy)      alpha(yz)      alpha(zz) atomic spin moment
            1             Pr       9.196643      -2.933056       9.070855       2.111334     173.143364 0.50558359E+04  0.19453866E+06                                20.267220                           19.120916       2.711979       2.491712                    0.999636      87.674405     217.378062       0.586999       0.271179      -1.336656      -0.037008      -0.053794      -0.049610       0.082003       0.022335       0.007541       0.022505      -0.013840       0.006705      -0.027263      -0.009956       0.037219             22.123193      23.934991       1.897009       2.033628      21.747344      -1.113265      20.687244          -0.000154
            2             Pr       0.009521       7.122408       9.277376       2.119256     179.728149 0.51564317E+04  0.19920618E+06                                20.486149                           19.010282       2.720175       2.493355                    0.999612      87.553843     216.863614       0.603245       0.262820      -1.348395      -0.005778       0.085169      -0.003746       0.085447       0.000618       0.000995       0.014595      -0.053564      -0.023758      -0.022891      -0.012755       0.035646             22.685001      22.842568       3.395004       1.056964      22.823176      -3.233375      22.389259          -0.000179
            3             Pr       3.573467      -3.375933       8.574166       2.238931     113.019854 0.27612332E+04  0.91541792E+05                                14.701419                           13.589254       3.356892       2.722831                    0.997405      81.205915     188.265078       0.736666       0.250795      -1.359965       0.051767       0.010057      -0.025482       0.058569       0.005703      -0.049292       0.044586      -0.051684      -0.012748      -0.075498       0.008482       0.067016             15.755583      16.832822       1.845478       2.521806      15.041661      -2.231838      15.392264           0.000033
            4             Pr      -4.477319       9.883874       4.227374       2.111334     173.143415 0.50558380E+04  0.19453877E+06                                20.267232                           19.120927       2.711978       2.491712                    0.999636      87.674430     217.378166       0.586999       0.271179      -1.336656       0.037008       0.053794       0.049610       0.082003       0.022336       0.007541       0.022505      -0.013839       0.006705      -0.027264      -0.009956       0.037219             22.123205      23.935007       1.897010       2.033629      21.747354      -1.113265      20.687255          -0.000146
            5             Pr       4.709803      -0.171590       4.020853       2.119256     179.728108 0.51564304E+04  0.19920611E+06                                20.486139                           19.010274       2.720177       2.493355                    0.999612      87.553839     216.863575       0.603245       0.262820      -1.348396       0.005778      -0.085169       0.003747       0.085447       0.000618       0.000995       0.014595      -0.053563      -0.023759      -0.022891      -0.012755       0.035646             22.684990      22.842556       3.395001       1.056964      22.823164      -3.233373      22.389249          -0.000162
            6             Pr       1.145857      10.326751       4.724063       2.238931     113.019845 0.27612330E+04  0.91541781E+05                                14.701418                           13.589253       3.356895       2.722832                    0.997405      81.205916     188.265076       0.736666       0.250795      -1.359966      -0.051768      -0.010057       0.025482       0.058569       0.005703      -0.049292       0.044586      -0.051683      -0.012749      -0.075497       0.008482       0.067016             15.755581      16.832820       1.845478       2.521806      15.041660      -2.231838      15.392263           0.000026
            7              P       6.502816      -1.512507       6.962953       1.418247      51.180535 0.90251385E+03  0.25497310E+05                                12.273771                           10.450663       0.067525       1.830422                    0.999294      48.088573     152.102021       0.477750       0.453801      -1.040411      -0.013479      -0.067123      -0.030925       0.075124       0.027897       0.022628      -0.041535       0.020398      -0.051021      -0.066283       0.026711       0.039572             13.622680      13.149705      -0.473709       0.857834      12.578204       0.040800      15.140132           0.000004
            8              P       6.480694      -2.921382      10.687787       1.334631      56.436425 0.10804992E+04  0.31706126E+05                                12.729730                           11.128539       0.224030       1.862006                    0.999510      49.512524     155.968761       0.485629       0.429817      -1.062099      -0.030399       0.007607      -0.076240       0.082429      -0.006126       0.019075       0.007381      -0.090970      -0.054708      -0.049224      -0.006321       0.055546             13.799663      12.875872       0.622979      -0.220180      14.118220      -1.437968      14.404899           0.000005
            9              P       2.066526       7.522026       6.895132       1.364603      59.481280 0.11440255E+04  0.33954277E+05                                12.562280                           10.902896       0.146550       1.842963                    0.999435      48.875812     153.377552       0.529624       0.389654      -1.091638      -0.058860       0.040194      -0.035250       0.079515      -0.006857       0.032038       0.052791      -0.043646       0.002942      -0.063857      -0.003836       0.067693             13.595429      16.327448       0.478838       0.315534      11.684266      -0.188218      12.774574           0.000005
           10              P      -1.783492       8.463325       6.335276       1.418247      51.180527 0.90251369E+03  0.25497304E+05                                12.273770                           10.450663       0.067525       1.830422                    0.999294      48.088565     152.101993       0.477750       0.453801      -1.040411       0.013479       0.067123       0.030926       0.075124       0.027897       0.022628      -0.041535       0.020398      -0.051021      -0.066283       0.026711       0.039572             13.622679      13.149704      -0.473710       0.857833      12.578203       0.040799      15.140131           0.000004
           11              P      -1.761370       9.872200       2.610442       1.334632      56.436412 0.10804989E+04  0.31706115E+05                                12.729727                           11.128536       0.224031       1.862006                    0.999510      49.512516     155.968724       0.485629       0.429816      -1.062099       0.030399      -0.007607       0.076240       0.082429      -0.006126       0.019075       0.007381      -0.090970      -0.054707      -0.049224      -0.006321       0.055546             13.799660      12.875869       0.622978      -0.220179      14.118216      -1.437968      14.404895           0.000005
           12              P       2.652798      -0.571208       6.403097       1.364602      59.481312 0.11440262E+04  0.33954306E+05                                12.562284                           10.902900       0.146552       1.842963                    0.999435      48.875830     153.377607       0.529624       0.389654      -1.091638       0.058860      -0.040194       0.035250       0.079515      -0.006857       0.032038       0.052792      -0.043646       0.002942      -0.063857      -0.003836       0.067693             13.595432      16.327448       0.478839       0.315535      11.684270      -0.188218      12.774577           0.000005
           13              H       7.539026       8.043967       0.868374       0.415682       0.483799 0.28670724E+01  0.22241967E+02                                 1.113895                            1.063590      -1.328585       2.425733                    0.999919       2.207303       5.884858       0.533618       1.479589      -0.669404      -0.004996       0.001673       0.024227       0.024793       0.001159      -0.008979       0.000667       0.010535       0.012169      -0.007948      -0.004693       0.012641              1.134471       0.956583       0.003592      -0.138338       0.967142      -0.087503       1.479688          -0.000003
           14              H       6.662075      -0.355192       9.456371       0.266239       0.518133 0.33539247E+01  0.27427957E+02                                 1.217537                            1.190393      -1.111659       2.433242                    0.998721       2.994155       8.566394       0.472724       1.584377      -0.649205       0.009512      -0.024296       0.015503       0.030350       0.003286      -0.001612       0.002849       0.010091       0.002244      -0.007618       0.001841       0.005776              1.237785       1.059888      -0.136073       0.062447       1.471628      -0.196783       1.181840          -0.000003
           15              H       5.983812      -4.858262      12.489697       0.273536       0.489704 0.31761851E+01  0.25562874E+02                                 1.168062                            1.157599      -1.084759       2.463824                    0.999762       2.814270       7.926385       0.481017       1.582129      -0.650969      -0.002775      -0.029749      -0.025839       0.039502      -0.000922      -0.003124      -0.001267      -0.000999      -0.007290      -0.004733       0.002069       0.002664              1.177575       1.065068       0.085658       0.066670       1.199660       0.181325       1.267997          -0.000002
           16              H       4.598806       8.404338       7.391156       0.274220       0.490660 0.31764891E+01  0.25599329E+02                                 1.175095                            1.162007      -1.087364       2.461690                    0.999756       2.838030       8.032800       0.476786       1.594047      -0.648901      -0.008904       0.035568       0.013055       0.038920       0.002716      -0.000918       0.001729       0.002872       0.008433      -0.004969       0.001660       0.003308              1.184801       1.126106      -0.143301      -0.043840       1.388503       0.062065       1.039793          -0.000002
           17              H       6.154185       0.781933       7.026784       0.169678       1.035692 0.80819308E+01  0.80919121E+02                                 1.800537                            1.743245      -1.488350       2.192645                    0.993443       3.785834      11.319462       0.433848       1.410045      -0.680194      -0.014579       0.017575      -0.016855       0.028382      -0.010844      -0.001634       0.000269      -0.000342       0.005963      -0.011908       0.001834       0.010074              1.836374       1.787653      -0.194089       0.289708       1.654786      -0.296976       2.066682          -0.000006
           18              H       7.640830       0.456997       7.405784       0.172328       0.926524 0.70635519E+01  0.68270260E+02                                 1.673077                            1.634070      -1.187200       2.347037                    0.995586       3.499031      10.224606       0.447042       1.417586      -0.680391       0.027396       0.004248      -0.010838       0.029766       0.000974      -0.010260       0.002480       0.012091       0.027429      -0.011529      -0.004815       0.016344              1.690871       2.112152       0.121106      -0.065370       1.415469      -0.005271       1.544991          -0.000006
           19              H       6.824925       2.368869       9.230301       0.098703       1.019270 0.78781521E+01  0.75589355E+02                                 1.558522                            1.548384      -0.624003       2.564815                    0.999937       3.244928       8.438154       0.559378       1.141207      -0.743579      -0.011187       0.029062      -0.005066       0.031550      -0.000360       0.006983       0.001479      -0.018368      -0.005408      -0.012793       0.002510       0.010283              1.550603       1.361978      -0.152660       0.058888       1.851084      -0.186978       1.438745          -0.000002
           20              H       8.092036       1.466257       9.429774       0.111444       0.983852 0.73247903E+01  0.70443660E+02                                 1.640969                            1.584786      -0.860023       2.463895                    0.998064       3.505567       9.759675       0.495315       1.285812      -0.707060       0.036274      -0.005532       0.003328       0.036844       0.002662       0.003262       0.003258       0.009179      -0.015828      -0.007425      -0.001666       0.009091              1.654402       2.204309      -0.048346      -0.207969       1.342530       0.069509       1.416368          -0.000004
           21              H       7.462776       2.359404      11.508287       0.121940       0.951719 0.68568091E+01  0.64600268E+02                                 1.584053                            1.516389      -0.667996       2.552216                    0.999754       3.349207       9.107155       0.516968       1.257565      -0.713894       0.011954       0.016843       0.014719       0.025362       0.003169       0.000790       0.006525      -0.001961      -0.002770      -0.006736      -0.001195       0.007930              1.620266       1.486328       0.353792       0.180307       1.865999       0.368860       1.508470          -0.000005
           22              H       7.317915       0.795978      11.526905       0.131799       0.932754 0.73631520E+01  0.71383886E+02                                 1.627442                            1.626142      -0.982997       2.416643                    0.997013       3.551827      10.148929       0.469121       1.346742      -0.694235       0.010492      -0.029579       0.010525       0.033103      -0.004725      -0.000456      -0.006545      -0.000054      -0.020851      -0.010563       0.001048       0.009515              1.618241       1.441191      -0.183655       0.083283       1.875337      -0.153883       1.538196          -0.000003
           23              H       5.102166       2.557916      11.171842       0.098821       1.030274 0.81445553E+01  0.80030552E+02                                 1.661811                            1.646608      -0.693453       2.530568                    0.999111       3.540295       9.801183       0.499314       1.248373      -0.715881      -0.011749       0.027733      -0.017520       0.034844      -0.000639       0.002913      -0.005282      -0.000778      -0.021787      -0.009824       0.002883       0.006942              1.665295       1.430789      -0.246392       0.007649       2.084776      -0.021632       1.480320          -0.000003
           24              H       3.713444       0.739706      10.863323       0.130497       1.014221 0.76840245E+01  0.73356051E+02                                 1.570059                            1.544529      -0.642407       2.575492                    0.999935       3.116374       8.115129       0.551092       1.164219      -0.738992      -0.027767       0.010453       0.001626       0.029714      -0.003922       0.002299       0.001209       0.012604      -0.016752      -0.007094      -0.003344       0.010438              1.557212       1.954843      -0.131500      -0.084159       1.319583       0.075092       1.397209          -0.000004
           25              H       4.898706      -0.262338      11.102691       0.115600       1.017419 0.80414489E+01  0.79528930E+02                                 1.708831                            1.685436      -0.959361       2.414442                    0.996550       3.663930      10.501704       0.467513       1.324712      -0.698571       0.012311      -0.024481       0.010327       0.029283      -0.002355       0.003892      -0.007331      -0.004797       0.010418      -0.006079      -0.004804       0.010883              1.708826       1.414807      -0.196282       0.046471       2.148664      -0.200571       1.563007          -0.000003
           26              H       4.421277      -0.078567       8.775501       0.122216       1.002937 0.73866455E+01  0.72336921E+02                                 1.756207                            1.660530      -1.326495       2.242477                    0.993454       3.916695      11.594225       0.446803       1.399837      -0.681205      -0.023355      -0.018833      -0.016469       0.034225      -0.000318      -0.001140       0.005392       0.013248      -0.005493      -0.009509       0.001746       0.007763              1.820014       1.730567       0.378465       0.369717       1.886141       0.472309       1.843335          -0.000004
           27              H       4.691773       1.466171       8.865929       0.113312       1.017579 0.80022199E+01  0.77576859E+02                                 1.603227                            1.599685      -0.668379       2.559496                    0.999720       3.258207       8.697083       0.526859       1.199195      -0.729721      -0.018767       0.028561      -0.010271       0.035685      -0.009422      -0.004444      -0.007669       0.002614      -0.021947      -0.015372       0.002032       0.013340              1.590617       1.421844      -0.162653       0.105402       1.848808      -0.152476       1.501197          -0.000003
           28              H       7.801130      -3.225984      12.605391       0.177290       0.848626 0.62858019E+01  0.59580898E+02                                 1.628033                            1.579040      -1.441703       2.228491                    0.992721       3.656437      10.920855       0.434413       1.487499      -0.665776       0.028013      -0.001074      -0.000667       0.028042       0.004183      -0.001199      -0.004512      -0.007100      -0.026369      -0.009930      -0.001024       0.010955              1.658040       2.145006      -0.029390      -0.051975       1.432580      -0.049885       1.396533          -0.000006
           29              H       6.611763      -2.281891      12.935187       0.163660       0.837691 0.62219085E+01  0.57653994E+02                                 1.506764                            1.489588      -0.777284       2.537860                    0.999641       3.192563       8.828708       0.494266       1.337334      -0.697611       0.000214       0.028441       0.007742       0.029476       0.002422      -0.007196      -0.000193      -0.015171      -0.027653      -0.013994       0.001332       0.012661              1.511219       1.339695      -0.086971      -0.085468       1.819011       0.146786       1.374952          -0.000005
           30              H       8.554692       3.431576       1.075827       0.106892       0.981489 0.75894986E+01  0.73603555E+02                                 1.634598                            1.610500      -0.905792       2.439389                    0.997755       3.543784       9.891450       0.492812       1.281562      -0.707996       0.001043       0.018654       0.024420       0.030747       0.002937       0.002282       0.006382       0.003509      -0.007285      -0.007939       0.000124       0.007815              1.639938       1.372258       0.078286      -0.020143       1.802496       0.413938       1.745059          -0.000002
           31              H       4.304018      -3.410594      13.014977       0.126117       1.041495 0.81166557E+01  0.79343233E+02                                 1.662891                            1.639591      -0.692108       2.555517                    0.999747       3.276127       8.919096       0.504485       1.242011      -0.719910      -0.030238       0.010479      -0.023886       0.039933      -0.007063       0.003422      -0.003035       0.019174      -0.013422      -0.010314      -0.004739       0.015054              1.654234       1.568223      -0.118945       0.241477       1.538737      -0.273399       1.855744          -0.000004
           32              H       6.844615       1.910168       1.428230       0.134296       1.019594 0.78169682E+01  0.76996662E+02                                 1.736284                            1.681398      -1.075285       2.376931                    0.995275       3.605948      10.417282       0.458499       1.356232      -0.692374      -0.025971       0.009590       0.013951       0.031001      -0.008433      -0.000358      -0.003154       0.009720      -0.001593      -0.010338       0.000183       0.010155              1.760340       1.999809      -0.177278      -0.412718       1.571638       0.196082       1.709572          -0.000004
           33              H       7.356513       0.957530       0.324477       0.112297       0.892699 0.65571020E+01  0.62029434E+02                                 1.605220                            1.550191      -0.947995       2.421833                    0.995946       3.648883      10.450368       0.471119       1.374326      -0.687651      -0.009154      -0.019682      -0.016652       0.027358       0.001891       0.007309       0.003281      -0.005840       0.005688      -0.008850      -0.000072       0.008923              1.637586       1.428707       0.241325       0.184154       1.733036       0.424537       1.751014          -0.000002
           34              H       8.652900       1.434610       2.742095       0.103693       1.047950 0.85300269E+01  0.85231282E+02                                 1.715569                            1.714075      -0.928895       2.431090                    0.996450       3.639663      10.333450       0.474588       1.291637      -0.706158       0.010562       0.021999       0.025100       0.035007      -0.001785       0.008115       0.001899       0.005953       0.014144      -0.008103      -0.002943       0.011046              1.715425       1.495510       0.035619      -0.034471       1.734644       0.320883       1.916121          -0.000004
           35              H      10.405008       0.120741       2.170271       0.137615       0.927820 0.67908440E+01  0.63892579E+02                                 1.568967                            1.520113      -0.710495       2.548892                    0.999576       3.270781       8.918975       0.510176       1.276025      -0.710539       0.012533      -0.011461       0.027343       0.032188      -0.001780       0.006252      -0.001706       0.005771       0.010444      -0.005133      -0.003978       0.009110              1.586289       1.651940      -0.181420       0.288004       1.377413      -0.248743       1.729513          -0.000005
           36              H       9.721818      -0.226810       0.807203       0.118149       0.958241 0.74754386E+01  0.72586467E+02                                 1.644697                            1.627643      -0.911318       2.444880                    0.996776       3.555641      10.094611       0.474651       1.328963      -0.698088      -0.008181      -0.020800      -0.018417       0.028961       0.003540       0.001445       0.005776      -0.016474      -0.008313      -0.007602      -0.005045       0.012647              1.646702       1.568222       0.073107       0.034998       1.682551       0.318417       1.689331          -0.000003
           37              H      11.333455       1.360436       0.428203       0.116385       0.969148 0.70844236E+01  0.68009080E+02                                 1.663914                            1.587708      -1.001313       2.399389                    0.996647       3.606074      10.246862       0.478163       1.334345      -0.695977       0.029225      -0.017892      -0.011861       0.036262      -0.008205       0.000103      -0.007820       0.019060       0.012062      -0.017137       0.005222       0.011914              1.709017       2.154118      -0.249014      -0.360125       1.493901       0.077320       1.479031          -0.000005
           38              H      10.722113       2.306354       1.488072       0.099379       0.965750 0.73683491E+01  0.69876776E+02                                 1.532981                            1.520881      -0.614109       2.573855                    0.999924       3.247293       8.534545       0.548646       1.177203      -0.734117       0.004704       0.014948       0.026647       0.030913      -0.002485       0.009962       0.000983      -0.008511       0.022493      -0.013386       0.001014       0.012372              1.530438       1.375513       0.146201       0.102091       1.632177       0.290065       1.583624          -0.000002
           39              H       3.738987       6.006861       6.468259       0.164022       0.893092 0.66864271E+01  0.62319521E+02                                 1.505156                            1.491399      -0.722446       2.561495                    0.999944       3.044633       8.114542       0.526807       1.247455      -0.718556      -0.006300      -0.022661      -0.019972       0.030856       0.012573      -0.000065       0.007612      -0.008340       0.007793      -0.015742       0.000617       0.015124              1.500236       1.379036       0.024418      -0.048048       1.524802       0.287064       1.596869          -0.000005
           40              H       3.608266       6.142151       8.012183       0.179320       0.980636 0.74895067E+01  0.72732087E+02                                 1.672004                            1.631026      -1.224537       2.332579                    0.995680       3.378193       9.580589       0.473515       1.331987      -0.697933      -0.008477      -0.018047       0.023249       0.030629       0.010929       0.001784      -0.001056      -0.012418      -0.008571      -0.011631      -0.002367       0.013999              1.684691       1.532889       0.097780      -0.109661       1.531875      -0.298775       1.989309          -0.000006
           41              H       6.115817       6.258612       7.981597       0.096181       1.012600 0.78451204E+01  0.75384867E+02                                 1.566320                            1.556942      -0.633236       2.561758                    0.999905       3.279378       8.605294       0.550105       1.158714      -0.738873       0.019917      -0.023529      -0.005053       0.031238      -0.008199       0.008654      -0.000432      -0.000541      -0.009627      -0.011799      -0.000859       0.012658              1.559567       1.419318      -0.205044      -0.073051       1.873003       0.112569       1.386380          -0.000002
           42              H       5.393829       7.062584       9.085350       0.120993       0.981480 0.70888309E+01  0.67962336E+02                                 1.672628                            1.584796      -0.971272       2.420066                    0.997087       3.531228       9.979745       0.480849       1.328628      -0.697746      -0.009951       0.001542       0.034949       0.036370      -0.005129      -0.001354      -0.009001       0.017135       0.025674      -0.017414       0.005539       0.011875              1.721412       1.565349       0.056112      -0.407942       1.345969      -0.080421       2.252918          -0.000004
           43              H      -7.463411       7.720612       8.935080       0.130566       1.013121 0.75767589E+01  0.73261396E+02                                 1.658344                            1.601267      -0.908593       2.448171                    0.997595       3.423408       9.461793       0.499159       1.269040      -0.711555       0.025413      -0.008409       0.014165       0.030285      -0.003974       0.007403      -0.007539       0.002142      -0.009346      -0.010267      -0.002404       0.012670              1.676042       1.779147      -0.180928       0.360806       1.409801      -0.248751       1.839177          -0.000004
           44              H      -8.399827       8.919666       8.534803       0.119751       0.999205 0.79811836E+01  0.79070290E+02                                 1.712314                            1.698887      -1.131949       2.343446                    0.993883       3.701779      10.745717       0.455898       1.356103      -0.691984      -0.010412       0.028676       0.001790       0.030560       0.000078      -0.000143       0.002823      -0.011728      -0.041342      -0.014079       0.001028       0.013052              1.710811       1.559412      -0.219107      -0.131100       2.014513       0.112766       1.558507          -0.000002
           45              H      -7.103352       7.307211       6.714276       0.099197       1.027560 0.82772202E+01  0.82282309E+02                                 1.705265                            1.697365      -0.958474       2.414040                    0.995852       3.697118      10.551900       0.472049       1.305261      -0.702624       0.009872      -0.033616      -0.001083       0.035052      -0.008162       0.004877      -0.003763      -0.004093      -0.000568      -0.008684      -0.002884       0.011568              1.711967       1.629871      -0.254590      -0.164985       1.943414       0.223216       1.562616          -0.000004
           46              H       7.063820       8.513774       4.970878       0.133603       1.018669 0.77287734E+01  0.75947542E+02                                 1.739123                            1.675105      -1.044067       2.391156                    0.995612       3.597646      10.396724       0.457823       1.361460      -0.691388       0.014180       0.001047      -0.025430       0.029135      -0.000424       0.000239      -0.001389       0.009424       0.023644      -0.008786       0.000778       0.008007              1.777073       1.713748      -0.043009      -0.500247       1.486430       0.093326       2.131042          -0.000004
           47              H       6.348891       9.444091       5.980214       0.114967       0.880445 0.64995699E+01  0.61414427E+02                                 1.597898                            1.549691      -0.954179       2.421314                    0.995882       3.640063      10.454961       0.467825       1.385597      -0.685527      -0.006677       0.025854       0.004481       0.027076      -0.003907       0.004354      -0.000429      -0.010944      -0.012607      -0.008516      -0.000558       0.009074              1.623385       1.412422      -0.228472      -0.075647       2.148300       0.128294       1.309431          -0.000002
           48              H       4.832755       7.887140       5.188969       0.123797       1.080351 0.84604887E+01  0.83629438E+02                                 1.712360                            1.680829      -0.706734       2.550031                    0.999644       3.310530       9.085299       0.494834       1.252227      -0.717898      -0.018109       0.017567      -0.030276       0.039410      -0.000161       0.001769      -0.006767       0.004262       0.035664      -0.010174      -0.003960       0.014134              1.704870       1.944169      -0.147595       0.343856       1.453036      -0.132624       1.717405          -0.000004
           49              H       5.775950       6.715890       5.642439       0.102270       1.015016 0.79210634E+01  0.77742160E+02                                 1.681504                            1.652600      -0.915695       2.433993                    0.997191       3.607867      10.172239       0.482669       1.292955      -0.705546       0.017520      -0.025340      -0.009322       0.032186      -0.002710      -0.005666       0.000842      -0.010934      -0.002136      -0.009201       0.001969       0.007232              1.690372       1.526783      -0.248486      -0.161560       2.062127       0.279072       1.482207          -0.000002
           50              H      -1.238578       2.045728       0.386978       0.107704       1.077272 0.79852502E+01  0.78680082E+02                                 1.755414                            1.664973      -1.006119       2.385253                    0.997752       3.678003      10.455161       0.477499       1.301839      -0.702999      -0.032690       0.011583       0.002672       0.034784      -0.006105      -0.006613      -0.001444       0.019776       0.010741      -0.014044       0.000498       0.013546              1.800482       2.357835      -0.268881      -0.082706       1.555613       0.020468       1.487998          -0.000004
           51              H       0.187778       1.329299       2.098461       0.103566       1.102125 0.82371065E+01  0.81218414E+02                                 1.736452                            1.656815      -0.981434       2.398407                    0.997955       3.566634       9.910772       0.497075       1.249697      -0.715255      -0.013287      -0.004653       0.035476       0.038167      -0.003377      -0.010277      -0.002932       0.017686       0.019638      -0.014133      -0.002216       0.016349              1.758891       1.543902      -0.002065      -0.210833       1.487225      -0.174821       2.245547          -0.000005
           52              H      -0.225631      -5.370209      12.787577       0.103520       1.214166 0.88039414E+01  0.88605229E+02                                 1.882169                            1.733235      -1.164714       2.317950                    0.995122       3.697135      10.510964       0.475614       1.279584      -0.708301       0.039055       0.000030      -0.007205       0.039714       0.002765      -0.003867       0.004265       0.018428      -0.004358      -0.011326       0.000090       0.011236              1.963883       2.791416      -0.380051      -0.134918       1.529137       0.011411       1.571097          -0.000003
           53              H      -2.191956      -5.694472      11.678505       0.157455       1.069201 0.90377939E+01  0.92680497E+02                                 1.776787                            1.786259      -1.432909       2.171217                    0.993225       4.112660      12.282186       0.451152       1.323907      -0.693783      -0.019952      -0.039219       0.025919       0.051069      -0.004357       0.014574       0.011971      -0.017742      -0.061866      -0.031062       0.008551       0.022511              1.766193       1.692219      -0.053503       0.109824       1.859719       0.179817       1.746640          -0.000019
           54              H      -4.698477       1.721668       7.754197       0.110459       1.175062 0.87952588E+01  0.87609490E+02                                 1.769892                            1.679156      -1.086030       2.347146                    0.997694       3.531947       9.666489       0.511492       1.202166      -0.726719      -0.024748      -0.006138      -0.029366       0.038891       0.002023       0.014486      -0.006687       0.001062       0.025589      -0.016046      -0.002950       0.018996              1.789526       1.961104       0.190982       0.387997       1.609157       0.106539       1.798318          -0.000005
           55              H      -3.417295       3.677957       7.613236       0.114771       1.126630 0.82085872E+01  0.80219964E+02                                 1.706984                            1.611228      -1.054709       2.365982                    0.997901       3.441787       9.274759       0.528464       1.185978      -0.730520      -0.006133       0.028495      -0.027655       0.040179       0.003677       0.011143      -0.011779      -0.000516       0.011647      -0.017758       0.001717       0.016041              1.738327       1.392857       0.010974       0.077929       1.958608      -0.471585       1.863516          -0.000004
           56              H      -1.273728       2.448208      10.876621       0.122399       1.212621 0.92186455E+01  0.91931534E+02                                 1.746816                            1.675639      -1.037302       2.382231                    0.997999       3.322771       8.789108       0.537754       1.142155      -0.743937       0.031389       0.004774       0.027384       0.041928       0.001509       0.014903      -0.005865      -0.000656       0.018972      -0.015984      -0.001870       0.017854              1.748836       1.893576       0.157813       0.362890       1.589819       0.144428       1.763113          -0.000004
           57              H      -2.693428       0.559572      11.022902       0.098873       1.209299 0.89872096E+01  0.90078346E+02                                 1.798410                            1.690168      -1.229182       2.270335                    0.995630       3.687471      10.150081       0.512677       1.191973      -0.727683       0.002491      -0.020078       0.028554       0.034995       0.002503       0.011065      -0.008514       0.003361       0.015130      -0.014730      -0.000404       0.015134              1.829927       1.419047       0.054144      -0.006052       2.008426      -0.519516       2.062308          -0.000003
           58              H      -2.819702      -1.093149      12.429855       0.415683       0.483799 0.28670722E+01  0.22241964E+02                                 1.113894                            1.063590      -1.328585       2.425733                    0.999919       2.207303       5.884857       0.533618       1.479588      -0.669404       0.004996      -0.001673      -0.024227       0.024793       0.001159      -0.008979       0.000667       0.010535       0.012169      -0.007948      -0.004693       0.012641              1.134470       0.956583       0.003592      -0.138338       0.967141      -0.087503       1.479687          -0.000003
           59              H      -1.942751       7.306010       3.841858       0.266239       0.518133 0.33539247E+01  0.27427957E+02                                 1.217537                            1.190393      -1.111659       2.433242                    0.998721       2.994155       8.566394       0.472724       1.584377      -0.649205      -0.009512       0.024296      -0.015503       0.030350       0.003286      -0.001612       0.002849       0.010092       0.002244      -0.007618       0.001841       0.005776              1.237785       1.059888      -0.136073       0.062447       1.471628      -0.196783       1.181840          -0.000002
           60              H      -1.264488      11.809080       0.808532       0.273536       0.489704 0.31761851E+01  0.25562874E+02                                 1.168062                            1.157599      -1.084759       2.463824                    0.999762       2.814270       7.926385       0.481017       1.582129      -0.650969       0.002775       0.029749       0.025839       0.039502      -0.000922      -0.003124      -0.001267      -0.000999      -0.007290      -0.004733       0.002069       0.002664              1.177575       1.065068       0.085658       0.066670       1.199660       0.181326       1.267997          -0.000002
           61              H       0.120518      -1.453520       5.907073       0.274220       0.490661 0.31764928E+01  0.25599364E+02                                 1.175095                            1.162007      -1.087364       2.461691                    0.999756       2.838031       8.032801       0.476787       1.594046      -0.648901       0.008904      -0.035568      -0.013055       0.038920       0.002716      -0.000918       0.001729       0.002872       0.008433      -0.004969       0.001660       0.003308              1.184801       1.126106      -0.143301      -0.043840       1.388503       0.062065       1.039793          -0.000002
           62              H      -1.434861       6.168885       6.271445       0.169678       1.035691 0.80819233E+01  0.80919030E+02                                 1.800537                            1.743244      -1.488350       2.192645                    0.993443       3.785833      11.319459       0.433848       1.410045      -0.680194       0.014579      -0.017575       0.016855       0.028382      -0.010844      -0.001634       0.000269      -0.000342       0.005963      -0.011908       0.001834       0.010074              1.836373       1.787653      -0.194088       0.289708       1.654785      -0.296976       2.066681          -0.000005
           63              H      -2.921506       6.493821       5.892445       0.172328       0.926523 0.70635446E+01  0.68270170E+02                                 1.673076                            1.634069      -1.187199       2.347037                    0.995586       3.499029      10.224598       0.447042       1.417586      -0.680391      -0.027396      -0.004248       0.010838       0.029767       0.000974      -0.010260       0.002480       0.012091       0.027429      -0.011529      -0.004815       0.016344              1.690870       2.112151       0.121105      -0.065370       1.415469      -0.005271       1.544990          -0.000006
           64              H      -2.105601       4.581949       4.067928       0.098703       1.019271 0.78781649E+01  0.75589510E+02                                 1.558523                            1.548385      -0.624003       2.564815                    0.999937       3.244931       8.438164       0.559378       1.141206      -0.743579       0.011187      -0.029062       0.005066       0.031550      -0.000359       0.006983       0.001479      -0.018368      -0.005408      -0.012793       0.002510       0.010283              1.550604       1.361979      -0.152660       0.058888       1.851086      -0.186978       1.438746          -0.000002
           65              H      -3.372712       5.484561       3.868455       0.111444       0.983853 0.73247935E+01  0.70443697E+02                                 1.640969                            1.584787      -0.860024       2.463895                    0.998064       3.505568       9.759678       0.495315       1.285812      -0.707060      -0.036274       0.005532      -0.003328       0.036844       0.002662       0.003262       0.003258       0.009179      -0.015828      -0.007425      -0.001666       0.009091              1.654403       2.204310      -0.048346      -0.207969       1.342530       0.069509       1.416369          -0.000004
           66              H      -2.743452       4.591414       1.789942       0.121941       0.951719 0.68568098E+01  0.64600277E+02                                 1.584053                            1.516389      -0.667997       2.552215                    0.999754       3.349207       9.107155       0.516968       1.257564      -0.713894      -0.011954      -0.016843      -0.014719       0.025362       0.003169       0.000790       0.006525      -0.001961      -0.002770      -0.006736      -0.001195       0.007930              1.620266       1.486328       0.353792       0.180307       1.865999       0.368860       1.508470          -0.000005
           67              H      -2.598591       6.154840       1.771324       0.131799       0.932754 0.73631596E+01  0.71383977E+02                                 1.627442                            1.626143      -0.982997       2.416642                    0.997013       3.551828      10.148933       0.469121       1.346742      -0.694235      -0.010492       0.029579      -0.010525       0.033103      -0.004725      -0.000456      -0.006545      -0.000054      -0.020851      -0.010563       0.001048       0.009514              1.618242       1.441192      -0.183655       0.083283       1.875338      -0.153883       1.538197          -0.000003
           68              H      -0.382842       4.392902       2.126387       0.098821       1.030274 0.81445541E+01  0.80030537E+02                                 1.661811                            1.646608      -0.693453       2.530568                    0.999111       3.540295       9.801183       0.499314       1.248373      -0.715881       0.011749      -0.027733       0.017520       0.034844      -0.000639       0.002913      -0.005282      -0.000778      -0.021787      -0.009824       0.002883       0.006942              1.665295       1.430789      -0.246392       0.007649       2.084776      -0.021632       1.480320          -0.000003
           69              H       1.005880       6.211112       2.434906       0.130497       1.014220 0.76840137E+01  0.73355921E+02                                 1.570058                            1.544528      -0.642407       2.575492                    0.999935       3.116372       8.115122       0.551093       1.164219      -0.738992       0.027767      -0.010454      -0.001626       0.029714      -0.003922       0.002299       0.001209       0.012604      -0.016752      -0.007094      -0.003344       0.010438              1.557211       1.954841      -0.131500      -0.084159       1.319582       0.075092       1.397208          -0.000004
           70              H      -0.179382       7.213156       2.195538       0.115600       1.017419 0.80414436E+01  0.79528869E+02                                 1.708831                            1.685435      -0.959360       2.414442                    0.996550       3.663929      10.501702       0.467513       1.324712      -0.698571      -0.012311       0.024481      -0.010327       0.029283      -0.002355       0.003892      -0.007331      -0.004797       0.010418      -0.006079      -0.004804       0.010883              1.708826       1.414807      -0.196282       0.046471       2.148664      -0.200570       1.563006          -0.000003
           71              H       0.298047       7.029385       4.522728       0.122216       1.002937 0.73866491E+01  0.72336963E+02                                 1.756208                            1.660530      -1.326495       2.242477                    0.993454       3.916696      11.594228       0.446803       1.399837      -0.681205       0.023355       0.018833       0.016469       0.034225      -0.000318      -0.001140       0.005392       0.013248      -0.005493      -0.009509       0.001746       0.007763              1.820015       1.730568       0.378465       0.369717       1.886141       0.472309       1.843335          -0.000004
           72              H       0.027551       5.484647       4.432300       0.113312       1.017580 0.80022311E+01  0.77576999E+02                                 1.603229                            1.599687      -0.668381       2.559496                    0.999720       3.258209       8.697092       0.526859       1.199195      -0.729721       0.018767      -0.028561       0.010271       0.035685      -0.009422      -0.004444      -0.007669       0.002614      -0.021947      -0.015372       0.002032       0.013340              1.590618       1.421845      -0.162653       0.105402       1.848810      -0.152476       1.501199          -0.000003
           73              H      -3.081806      10.176802       0.692838       0.177289       0.848627 0.62858107E+01  0.59581002E+02                                 1.628035                            1.579041      -1.441703       2.228491                    0.992721       3.656440      10.920866       0.434413       1.487500      -0.665776      -0.028013       0.001074       0.000667       0.028042       0.004183      -0.001199      -0.004512      -0.007100      -0.026369      -0.009930      -0.001024       0.010955              1.658041       2.145008      -0.029390      -0.051975       1.432581      -0.049885       1.396534          -0.000006
           74              H      -1.892439       9.232709       0.363042       0.163660       0.837691 0.62219082E+01  0.57653995E+02                                 1.506765                            1.489588      -0.777285       2.537860                    0.999641       3.192563       8.828711       0.494265       1.337335      -0.697611      -0.000214      -0.028441      -0.007742       0.029476       0.002422      -0.007196      -0.000193      -0.015171      -0.027653      -0.013994       0.001332       0.012661              1.511220       1.339695      -0.086971      -0.085468       1.819012       0.146786       1.374953          -0.000005
           75              H      -3.835368       3.519242      12.222402       0.106892       0.981489 0.75894992E+01  0.73603559E+02                                 1.634597                            1.610500      -0.905792       2.439389                    0.997755       3.543784       9.891449       0.492812       1.281561      -0.707996      -0.001043      -0.018654      -0.024419       0.030747       0.002937       0.002282       0.006382       0.003509      -0.007285      -0.007939       0.000124       0.007815              1.639938       1.372258       0.078286      -0.020143       1.802496       0.413938       1.745058          -0.000002
           76              H       0.415306      10.361412       0.283252       0.126117       1.041494 0.81166502E+01  0.79343167E+02                                 1.662891                            1.639591      -0.692107       2.555517                    0.999747       3.276126       8.919093       0.504485       1.242011      -0.719910       0.030238      -0.010479       0.023886       0.039934      -0.007063       0.003422      -0.003035       0.019174      -0.013422      -0.010314      -0.004739       0.015054              1.654234       1.568222      -0.118945       0.241477       1.538736      -0.273399       1.855743          -0.000004
           77              H      -2.125291       5.040650      11.869999       0.134296       1.019594 0.78169675E+01  0.76996657E+02                                 1.736284                            1.681398      -1.075286       2.376931                    0.995275       3.605948      10.417283       0.458499       1.356233      -0.692374       0.025971      -0.009590      -0.013951       0.031001      -0.008433      -0.000358      -0.003154       0.009720      -0.001593      -0.010338       0.000183       0.010155              1.760340       1.999810      -0.177278      -0.412718       1.571638       0.196082       1.709572          -0.000004
           78              H      -2.637189       5.993288      12.973752       0.112296       0.892700 0.65571051E+01  0.62029470E+02                                 1.605221                            1.550192      -0.947996       2.421833                    0.995946       3.648884      10.450371       0.471119       1.374326      -0.687651       0.009154       0.019682       0.016652       0.027358       0.001891       0.007309       0.003281      -0.005840       0.005688      -0.008850      -0.000072       0.008923              1.637586       1.428707       0.241325       0.184154       1.733037       0.424537       1.751014          -0.000002
           79              H      -3.933576       5.516208      10.556134       0.103693       1.047950 0.85300224E+01  0.85231227E+02                                 1.715569                            1.714075      -0.928896       2.431090                    0.996450       3.639662      10.333447       0.474588       1.291637      -0.706158      -0.010562      -0.021999      -0.025100       0.035007      -0.001785       0.008115       0.001899       0.005953       0.014144      -0.008103      -0.002943       0.011046              1.715425       1.495510       0.035619      -0.034471       1.734644       0.320883       1.916120          -0.000004
           80              H      -5.685684       6.830077      11.127958       0.137615       0.927819 0.67908354E+01  0.63892480E+02                                 1.568967                            1.520112      -0.710495       2.548893                    0.999576       3.270779       8.918970       0.510176       1.276025      -0.710539      -0.012533       0.011461      -0.027343       0.032188      -0.001780       0.006252      -0.001706       0.005771       0.010444      -0.005133      -0.003978       0.009110              1.586288       1.651940      -0.181420       0.288003       1.377413      -0.248743       1.729513          -0.000005
           81              H      -5.002494       7.177628      12.491026       0.118149       0.958242 0.74754399E+01  0.72586478E+02                                 1.644696                            1.627643      -0.911318       2.444880                    0.996776       3.555641      10.094609       0.474651       1.328962      -0.698088       0.008181       0.020800       0.018417       0.028961       0.003540       0.001445       0.005776      -0.016474      -0.008313      -0.007602      -0.005045       0.012647              1.646701       1.568222       0.073107       0.034998       1.682551       0.318417       1.689331          -0.000002
           82              H      -6.614131       5.590382      12.870026       0.116385       0.969148 0.70844252E+01  0.68009099E+02                                 1.663914                            1.587708      -1.001313       2.399389                    0.996647       3.606074      10.246862       0.478163       1.334345      -0.695977      -0.029225       0.017892       0.011860       0.036262      -0.008205       0.000103      -0.007820       0.019060       0.012062      -0.017137       0.005222       0.011914              1.709017       2.154118      -0.249014      -0.360125       1.493901       0.077320       1.479031          -0.000005
           83              H      -6.002789       4.644464      11.810157       0.099379       0.965750 0.73683466E+01  0.69876746E+02                                 1.532981                            1.520880      -0.614109       2.573855                    0.999924       3.247292       8.534542       0.548646       1.177203      -0.734117      -0.004704      -0.014948      -0.026647       0.030913      -0.002485       0.009962       0.000983      -0.008511       0.022493      -0.013386       0.001014       0.012372              1.530438       1.375513       0.146201       0.102091       1.632177       0.290064       1.583624          -0.000002
           84              H       0.980337       0.943957       6.829970       0.164023       0.893094 0.66864479E+01  0.62319748E+02                                 1.505157                            1.491399      -0.722445       2.561496                    0.999944       3.044638       8.114551       0.526808       1.247452      -0.718557       0.006300       0.022661       0.019972       0.030856       0.012573      -0.000065       0.007612      -0.008340       0.007793      -0.015742       0.000617       0.015124              1.500236       1.379037       0.024418      -0.048048       1.524802       0.287065       1.596870          -0.000005
           85              H       1.111058       0.808667       5.286046       0.179320       0.980642 0.74895594E+01  0.72732709E+02                                 1.672008                            1.631029      -1.224538       2.332579                    0.995680       3.378208       9.580631       0.473515       1.331983      -0.697934       0.008477       0.018047      -0.023249       0.030628       0.010930       0.001784      -0.001056      -0.012418      -0.008571      -0.011631      -0.002367       0.013999              1.684694       1.532892       0.097780      -0.109662       1.531878      -0.298777       1.989314          -0.000006
           86              H      -1.396493       0.692206       5.316632       0.096181       1.012602 0.78451329E+01  0.75385016E+02                                 1.566321                            1.556942      -0.633236       2.561758                    0.999905       3.279381       8.605303       0.550105       1.158714      -0.738873      -0.019917       0.023529       0.005053       0.031238      -0.008199       0.008654      -0.000432      -0.000540      -0.009627      -0.011799      -0.000859       0.012658              1.559568       1.419319      -0.205044      -0.073051       1.873004       0.112569       1.386381          -0.000002
           87              H      -0.674505      -0.111766       4.212879       0.120993       0.981481 0.70888368E+01  0.67962412E+02                                 1.672629                            1.584797      -0.971273       2.420065                    0.997087       3.531230       9.979755       0.480849       1.328629      -0.697746       0.009951      -0.001542      -0.034949       0.036370      -0.005129      -0.001354      -0.009001       0.017135       0.025674      -0.017414       0.005539       0.011875              1.721413       1.565351       0.056112      -0.407942       1.345970      -0.080421       2.252920          -0.000004
           88              H      12.182735      -0.769794       4.363149       0.130566       1.013121 0.75767585E+01  0.73261393E+02                                 1.658344                            1.601267      -0.908592       2.448171                    0.997595       3.423408       9.461794       0.499159       1.269041      -0.711555      -0.025413       0.008409      -0.014165       0.030285      -0.003974       0.007403      -0.007539       0.002142      -0.009346      -0.010267      -0.002404       0.012670              1.676042       1.779148      -0.180928       0.360806       1.409801      -0.248751       1.839177          -0.000004
           89              H      13.119151      -1.968848       4.763426       0.119752       0.999204 0.79811730E+01  0.79070156E+02                                 1.712312                            1.698885      -1.131948       2.343447                    0.993883       3.701776      10.745705       0.455898       1.356103      -0.691984       0.010412      -0.028676      -0.001790       0.030560       0.000078      -0.000143       0.002823      -0.011728      -0.041342      -0.014079       0.001028       0.013052              1.710809       1.559411      -0.219107      -0.131100       2.014511       0.112766       1.558506          -0.000002
           90              H      11.822676      -0.356393       6.583953       0.099197       1.027560 0.82772215E+01  0.82282325E+02                                 1.705265                            1.697365      -0.958473       2.414040                    0.995852       3.697118      10.551900       0.472049       1.305261      -0.702624      -0.009872       0.033616       0.001083       0.035052      -0.008162       0.004877      -0.003763      -0.004093      -0.000568      -0.008684      -0.002884       0.011568              1.711967       1.629871      -0.254591      -0.164985       1.943414       0.223216       1.562616          -0.000004
           91              H      -2.344496      -1.562956       8.327351       0.133603       1.018670 0.77287778E+01  0.75947596E+02                                 1.739123                            1.675106      -1.044067       2.391156                    0.995612       3.597647      10.396727       0.457824       1.361460      -0.691388      -0.014180      -0.001047       0.025430       0.029135      -0.000424       0.000239      -0.001389       0.009424       0.023644      -0.008786       0.000778       0.008007              1.777074       1.713749      -0.043009      -0.500248       1.486430       0.093326       2.131042          -0.000004
           92              H      -1.629567      -2.493273       7.318015       0.114967       0.880445 0.64995736E+01  0.61414473E+02                                 1.597898                            1.549692      -0.954179       2.421314                    0.995882       3.640064      10.454966       0.467825       1.385597      -0.685527       0.006677      -0.025854      -0.004481       0.027076      -0.003907       0.004354      -0.000429      -0.010944      -0.012607      -0.008516      -0.000558       0.009074              1.623385       1.412423      -0.228472      -0.075647       2.148302       0.128294       1.309431          -0.000002
           93              H      -0.113431      -0.936322       8.109260       0.123797       1.080352 0.84604902E+01  0.83629456E+02                                 1.712360                            1.680829      -0.706733       2.550032                    0.999644       3.310530       9.085299       0.494834       1.252227      -0.717898       0.018109      -0.017567       0.030276       0.039410      -0.000161       0.001769      -0.006767       0.004262       0.035664      -0.010174      -0.003960       0.014134              1.704870       1.944169      -0.147595       0.343856       1.453036      -0.132624       1.717406          -0.000004
           94              H      -1.056626       0.234928       7.655790       0.102270       1.015016 0.79210590E+01  0.77742112E+02                                 1.681504                            1.652600      -0.915695       2.433993                    0.997191       3.607866      10.172238       0.482669       1.292955      -0.705546      -0.017520       0.025340       0.009322       0.032186      -0.002710      -0.005666       0.000842      -0.010934      -0.002136      -0.009201       0.001969       0.007232              1.690372       1.526783      -0.248486      -0.161560       2.062127       0.279072       1.482207          -0.000002
           95              H      -9.164098       4.905090      12.911251       0.107704       1.077273 0.79852527E+01  0.78680118E+02                                 1.755415                            1.664974      -1.006121       2.385253                    0.997752       3.678004      10.455167       0.477499       1.301840      -0.702999       0.032690      -0.011583      -0.002672       0.034784      -0.006105      -0.006613      -0.001444       0.019776       0.010741      -0.014044       0.000498       0.013546              1.800483       2.357836      -0.268882      -0.082706       1.555613       0.020468       1.487999          -0.000004
           96              H       4.531546       5.621519      11.199768       0.103566       1.102125 0.82371069E+01  0.81218417E+02                                 1.736452                            1.656815      -0.981434       2.398407                    0.997955       3.566634       9.910771       0.497075       1.249697      -0.715255       0.013287       0.004653      -0.035476       0.038167      -0.003377      -0.010277      -0.002932       0.017686       0.019638      -0.014133      -0.002216       0.016349              1.758891       1.543901      -0.002065      -0.210833       1.487225      -0.174821       2.245546          -0.000005
           97              H       4.944955      12.321027       0.510652       0.103520       1.214164 0.88039319E+01  0.88605108E+02                                 1.882168                            1.733234      -1.164713       2.317951                    0.995122       3.697133      10.510956       0.475615       1.279584      -0.708301      -0.039055      -0.000030       0.007205       0.039714       0.002765      -0.003867       0.004265       0.018428      -0.004358      -0.011326       0.000090       0.011236              1.963882       2.791414      -0.380051      -0.134918       1.529136       0.011411       1.571096          -0.000003
           98              H       6.911280      12.645290       1.619724       0.157455       1.069203 0.90378053E+01  0.92680636E+02                                 1.776787                            1.786259      -1.432909       2.171217                    0.993225       4.112662      12.282190       0.451152       1.323906      -0.693783       0.019952       0.039219      -0.025919       0.051069      -0.004357       0.014574       0.011971      -0.017742      -0.061866      -0.031062       0.008551       0.022511              1.766193       1.692219      -0.053503       0.109824       1.859720       0.179818       1.746640          -0.000019
           99              H       9.417801       5.229150       5.544032       0.110459       1.175061 0.87952531E+01  0.87609419E+02                                 1.769892                            1.679155      -1.086029       2.347146                    0.997694       3.531946       9.666486       0.511492       1.202166      -0.726719       0.024748       0.006138       0.029366       0.038891       0.002023       0.014486      -0.006687       0.001062       0.025589      -0.016046      -0.002950       0.018996              1.789526       1.961103       0.190982       0.387997       1.609157       0.106539       1.798318          -0.000005
          100              H       8.136619       3.272861       5.684993       0.114771       1.126631 0.82085968E+01  0.80220084E+02                                 1.706985                            1.611229      -1.054711       2.365981                    0.997901       3.441789       9.274767       0.528464       1.185978      -0.730520       0.006133      -0.028495       0.027655       0.040179       0.003677       0.011143      -0.011779      -0.000516       0.011647      -0.017758       0.001717       0.016041              1.738328       1.392858       0.010974       0.077929       1.958610      -0.471586       1.863518          -0.000004
          101              H       5.993052       4.502610       2.421608       0.122399       1.212620 0.92186358E+01  0.91931404E+02                                 1.746814                            1.675637      -1.037300       2.382232                    0.997999       3.322770       8.789101       0.537755       1.142154      -0.743938      -0.031389      -0.004774      -0.027384       0.041928       0.001509       0.014903      -0.005865      -0.000656       0.018971      -0.015984      -0.001870       0.017854              1.748834       1.893574       0.157813       0.362889       1.589817       0.144428       1.763111          -0.000004
          102              H       7.412752       6.391246       2.275327       0.098873       1.209299 0.89872050E+01  0.90078289E+02                                 1.798409                            1.690168      -1.229181       2.270336                    0.995630       3.687470      10.150078       0.512677       1.191973      -0.727683      -0.002491       0.020078      -0.028554       0.034995       0.002503       0.011065      -0.008514       0.003361       0.015130      -0.014730      -0.000404       0.015134              1.829927       1.419047       0.054144      -0.006052       2.008426      -0.519516       2.062308          -0.000003
          103              C       6.720859       0.189477       7.550734      -0.406282      30.420808 0.51914974E+03  0.12761791E+05                                 8.446358                            7.502806      -0.428563       1.859921                    0.994164      31.470452      92.584913       0.612775       0.406618      -1.070301      -0.009987       0.051667       0.099770       0.112797      -0.020573      -0.053192      -0.005998       0.099965       0.371339      -0.117150      -0.025001       0.142151              9.215302       7.224791       0.112335       0.077928       8.382669       1.753708      12.038447           0.000006
          104              C       7.149905       1.541404       9.625258      -0.069702      22.697400 0.35751878E+03  0.80314897E+04                                 7.096645                            6.366251      -0.040366       2.017207                    0.998091      26.804106      76.168368       0.641370       0.425109      -1.055117      -0.053294      -0.074465       0.048775       0.103750       0.031813       0.023789       0.030454      -0.048721      -0.029632      -0.039836      -0.024599       0.064436              7.568037       6.624580       0.711531      -0.173180       7.186542       1.904316       8.892988           0.000007
          105              C       6.973438       1.613944      11.129288      -0.239806      26.552511 0.45751420E+03  0.10903738E+05                                 7.752000                            7.109494      -0.011359       1.981790                    0.999100      29.801891      86.507058       0.620342       0.414290      -1.064639      -0.055225      -0.001619      -0.058302       0.080322       0.001956      -0.021797       0.012095       0.055978       0.006481      -0.034733      -0.005157       0.039891              8.130405       7.247835       0.271105      -0.679093       7.058964       1.916302      10.084416           0.000007
          106              C       5.420009       1.691951      11.475042      -0.142182      29.324386 0.47467208E+03  0.11367521E+05                                 8.301579                            7.243899      -0.273181       1.920277                    0.997862      28.511969      81.788500       0.616952       0.414555      -1.069126       0.026396      -0.057798      -0.072730       0.096576       0.001946       0.000342       0.015109       0.059002      -0.120759      -0.046417      -0.003282       0.049700              9.113032       6.992258      -0.052570      -0.860474       8.014017       2.702181      12.332821           0.000007
          107              C       4.659498       0.600537      10.726352      -0.226961      25.746542 0.42212980E+03  0.98924678E+04                                 7.673529                            6.866106      -0.130164       1.953717                    0.997997      29.451966      85.689690       0.624081       0.418800      -1.058278       0.056983       0.058025      -0.043693       0.092320       0.002528       0.018465       0.014477       0.017770       0.037356      -0.022713      -0.007755       0.030468              8.203920       6.300371       0.148883      -0.035923       7.613889       2.407335      10.697501           0.000007
          108              C       4.939910       0.601133       9.232960      -0.075709      23.066010 0.37660148E+03  0.86044320E+04                                 7.293119                            6.614344      -0.419622       1.898438                    0.995576      27.419128      79.586999       0.615380       0.435635      -1.044595       0.060073      -0.011691       0.054868       0.082194      -0.040992      -0.024487       0.001234       0.141528      -0.032351      -0.076814      -0.015916       0.092730              7.731096       7.081697       0.063567       0.238238       6.378836       1.810250       9.732755           0.000008
          109              C       5.243555       1.553655      12.979072       0.613246      19.475299 0.24519601E+03  0.50296874E+04                                 6.674343                            5.574640       0.019889       2.082897                    0.999385      21.286526      58.447629       0.628242       0.475282      -1.022613      -0.052839       0.002534       0.043206       0.068302       0.009468      -0.007260       0.032231      -0.092358      -0.135727      -0.056457      -0.021353       0.077810              7.177816       6.975888      -0.308752      -0.461805       3.957985       0.430918      10.599576           0.000005
          110              C       6.847117      -3.097245      12.489697      -0.405071      31.484582 0.52843646E+03  0.13041589E+05                                 8.710584                            7.634786      -0.411827       1.863372                    0.994722      31.505947      92.728937       0.599979       0.413649      -1.066229      -0.026747      -0.073492       0.075930       0.109004       0.061356      -0.062204      -0.031810      -0.100015      -0.272785      -0.123466      -0.015174       0.138640              9.621829       8.221171       1.650063      -1.549205       9.498722      -2.723740      11.145592           0.000006
          111              C       8.369791       2.755696       0.416235      -0.080399      22.402471 0.36147854E+03  0.81532923E+04                                 7.056202                            6.409726      -0.139289       1.987997                    0.997144      26.963558      77.098808       0.637130       0.426214      -1.053080       0.027934      -0.084788      -0.000201       0.089271      -0.028905      -0.039168      -0.001060       0.089668      -0.088602      -0.051985      -0.028855       0.080840              7.482107       7.514419       1.067489      -1.896587       7.481571      -1.109768       7.450332           0.000008
          112              C       7.640830       1.574292       1.008006      -0.232211      25.682665 0.43109348E+03  0.10183426E+05                                 7.707839                            6.971083      -0.232208       1.921154                    0.997661      29.779429      87.765751       0.613371       0.422727      -1.052940       0.077123       0.018805       0.016499       0.081079      -0.006009       0.011438      -0.040633       0.001322      -0.031096      -0.044731       0.002405       0.042325              8.210549       7.898172       1.438711      -1.135612       8.476320      -1.522527       8.257154           0.000006
          113              C       8.487342       0.824026       2.018671      -0.124726      28.281825 0.43847788E+03  0.10377590E+05                                 8.276885                            7.063948      -0.447669       1.873170                    0.997000      28.502594      83.441466       0.606427       0.426755      -1.052911       0.032488       0.025182      -0.077631       0.087842      -0.034769       0.020719      -0.006209       0.060930       0.030088      -0.051391      -0.000752       0.052143              9.339816       9.965486       1.669429      -2.625071       8.874288      -2.616374       9.179674           0.000005
          114              C       9.842771       0.471235       1.457486      -0.230323      26.684794 0.42641047E+03  0.10021981E+05                                 7.868638                            6.899202      -0.169945       1.940243                    0.998334      29.458603      85.944988       0.622557       0.418602      -1.057984      -0.035036       0.075639       0.000262       0.083360       0.014252      -0.009479      -0.016947       0.012999      -0.013780      -0.021826      -0.005849       0.027675              8.597940      10.168195       0.929679      -2.392129       7.561798      -1.716812       8.063827           0.000006
          115              C      10.505220       1.647927       0.820501      -0.075996      22.330315 0.34909119E+03  0.78146360E+04                                 7.062660                            6.317090      -0.114653       1.994860                    0.998110      26.815401      76.676965       0.638278       0.428673      -1.050344      -0.091842      -0.029867      -0.026982       0.100275      -0.017778       0.046953      -0.038992       0.020320       0.094107      -0.047339      -0.032913       0.080251              7.551232       7.823102       0.532553      -0.865653       7.559501      -1.891369       7.271094           0.000008
          116              C       7.788995      -0.368383       2.597144       0.671460      20.942785 0.24014058E+03  0.49592354E+04                                 7.198257                            5.632387      -0.293362       1.973737                    0.999114      22.091474      63.281898       0.598696       0.495394      -1.000064      -0.021996      -0.044389       0.027448       0.056636      -0.011726      -0.008034       0.072008      -0.014722       0.191252      -0.066357      -0.038842       0.105200              8.237555       9.328371       1.848403      -0.496369       8.487933      -3.297661       6.896360          -0.000003
          117              C       3.640178       6.640923       7.179714      -0.407177      30.590322 0.52051415E+03  0.12785783E+05                                 8.555784                            7.586924      -0.340989       1.883166                    0.995154      31.493168      92.193779       0.601286       0.414696      -1.066545       0.108735       0.030186       0.018743       0.114393       0.135276      -0.010295       0.030547      -0.048013      -0.069174      -0.132820      -0.017750       0.150569              9.314508      13.519523       0.692102      -0.315717       7.467812      -0.187541       6.956189           0.000005
          118              C       5.807251       7.137213       8.222295      -0.076544      22.211281 0.35424438E+03  0.79653273E+04                                 7.050238                            6.381109      -0.140263       1.984066                    0.998069      27.067676      77.769053       0.631953       0.431043      -1.048077       0.003196       0.085058      -0.054707       0.101182      -0.030321       0.049974      -0.033066       0.049983      -0.013362      -0.049252      -0.033082       0.082334              7.407806       8.836527       0.885897      -0.153073       5.983900      -0.653820       7.402992           0.000007
          119              C      -8.103374       8.042146       8.275488      -0.232075      26.665328 0.44012578E+03  0.10462342E+05                                 7.932132                            7.070090      -0.360950       1.874428                    0.997313      30.238343      89.720943       0.604992       0.425897      -1.049819      -0.018312      -0.042965      -0.073650       0.087210       0.018647      -0.006544      -0.018745       0.026493      -0.090551      -0.038882      -0.002164       0.041046              8.503931      10.343468       1.383208      -1.654051       6.461054      -0.837492       8.707272           0.000007
          120              C      -7.442562       8.184652       6.921728      -0.133910      28.561256 0.45913028E+03  0.10983417E+05                                 8.316003                            7.226387      -0.422900       1.876259                    0.996954      28.850681      84.694516       0.600298       0.426518      -1.053892      -0.082520      -0.000221       0.019881       0.084882      -0.031510       0.020640      -0.022025       0.028727       0.105557      -0.052936      -0.004145       0.057080              9.204983      12.087586       2.159156      -1.474197       7.192261      -0.567934       8.335101           0.000007
          121              C       6.647852       8.539157       5.833933      -0.236858      25.433250 0.43207808E+03  0.10217713E+05                                 7.662066                            6.988711      -0.232429       1.920626                    0.997698      29.863960      88.209114       0.611014       0.423900      -1.051675      -0.010949      -0.060010       0.051625       0.079914       0.016642       0.029425      -0.014779       0.036711       0.019482      -0.042429       0.001730       0.040699              8.075060      10.027476       1.265113      -0.709938       7.318508      -0.194423       6.879195           0.000006
          122              C       5.489440       7.610245       5.851221      -0.072870      21.777681 0.34762129E+03  0.77823328E+04                                 6.936058                            6.290634      -0.120003       1.995217                    0.997354      26.908704      77.231820       0.640898       0.426888      -1.050251       0.027010       0.053451       0.071494       0.093262       0.007066      -0.041418      -0.008261       0.033969       0.176100      -0.047746      -0.030869       0.078614              7.308763       9.044342       1.083700      -1.271723       6.200209       0.054175       6.681738           0.000008
          123              C      -6.288905       9.172375       6.952314       0.676740      20.101996 0.23374481E+03  0.47991793E+04                                 6.997665                            5.563968      -0.314270       1.967683                    0.999054      22.036085      63.132894       0.600651       0.496659      -0.998491       0.041950       0.033129       0.008941       0.054197      -0.075865      -0.043370       0.038764      -0.028201      -0.039827      -0.072460      -0.038149       0.110609              7.827199       9.467394       2.365415       0.777064       6.777742      -1.859614       7.236462          -0.000003
          124              C      10.836833      -4.161637      11.089393       0.574035      23.174582 0.25238973E+03  0.52767153E+04                                 7.644544                            5.709464      -0.158481       2.001578                    0.998967      23.196903      66.828913       0.604872       0.484340      -1.005858      -0.024389       0.024440      -0.039983       0.052828       0.060059      -0.017429       0.035366      -0.113154      -0.190261      -0.089757      -0.028175       0.117932              9.107419       9.711897      -2.513769       1.803693       5.730999      -1.896847      11.879362           0.000002
          125              C      -3.365906      -4.570008      12.237030       0.062564      34.843665 0.44620335E+03  0.10575643E+05                                 9.588087                            7.234449      -0.263664       1.937161                    0.997846      27.245471      79.059182       0.587520       0.439855      -1.048046       0.046078       0.000473       0.028819       0.054350       0.008874       0.006537       0.023982      -0.104590      -0.107698      -0.043522      -0.032804       0.076326             11.588810      12.915552      -3.690947       3.644004       7.135146      -3.212269      14.715731          -0.000092
          126              C      -0.317255       1.820912       0.215431      -0.132786      32.144479 0.44807334E+03  0.10657061E+05                                 8.849279                            7.126053       0.015135       1.979036                    0.999236      29.782389      87.264637       0.605951       0.424991      -1.054513       0.021451      -0.016124      -0.001620       0.026884       0.007706      -0.012415       0.009337      -0.000454      -0.077084      -0.032139       0.011459       0.020679              9.998174      10.897103      -2.574218       2.486597       6.627978      -2.391543      12.469442           0.000091
          127              C       0.527870       1.451501       1.207479      -0.063175      31.846252 0.43057431E+03  0.10120104E+05                                 8.801404                            6.992692       0.082850       2.006585                    0.999760      28.837215      83.475168       0.611924       0.425865      -1.055979       0.020944       0.006045      -0.022726       0.031491       0.019839      -0.013690       0.004296      -0.036722       0.001588      -0.033316       0.006443       0.026873             10.033425      12.434359      -3.001701       2.820089       6.547774      -2.350428      11.118141          -0.000082
          128              C       1.891088       1.157872       0.950823      -0.031877      36.293486 0.44371773E+03  0.10419617E+05                                 9.550302                            7.028930       0.069860       2.035350                    0.999291      27.126130      76.357538       0.624681       0.417545      -1.070174      -0.040825       0.012806      -0.013344       0.044819       0.000158      -0.002796       0.019735      -0.033359      -0.002029      -0.017757      -0.012083       0.029840             11.691299      14.850748      -3.822345       4.555374       6.706334      -3.245608      13.516814           0.000093
          129              C      -1.156045      -5.179914      12.955135      -0.017445      31.981174 0.42261391E+03  0.99175351E+04                                 8.955847                            6.985957      -0.056719       1.971854                    0.998683      28.667329      83.764486       0.602708       0.433051      -1.048309      -0.022889       0.035398      -0.019540       0.046462       0.026222      -0.000415       0.051905      -0.071652      -0.195172      -0.083902      -0.008646       0.092548             10.247352      13.011428      -2.569010       2.904562       5.666594      -2.122022      12.064035          -0.000070
          130              C      -2.005440      -4.775790      11.887287      -0.368105      38.272442 0.60667424E+03  0.15526594E+05                                 9.770530                            8.106801       0.014189       1.911549                    0.999860      35.158729     106.007134       0.589129       0.406233      -1.069111      -0.029316       0.072132       0.141702       0.161684      -0.033531       0.098533       0.008201       0.021498      -0.314456      -0.152714       0.034346       0.118368             10.996845      14.161563      -3.245913       3.632398       7.849743      -1.998522      10.979231           0.000223
          131              C       2.818937       0.686287       1.980106       0.596431      23.203107 0.24545580E+03  0.50847284E+04                                 7.582747                            5.600148      -0.155510       2.002010                    0.999506      22.753179      64.773848       0.617099       0.479134      -1.010841       0.032766      -0.005776       0.032367       0.046418       0.074202      -0.025070       0.006771      -0.101291      -0.176007      -0.085010      -0.034350       0.119360              9.055778      10.933059      -2.971287       2.631969       5.574687      -1.298900      10.659589          -0.000004
          132              C      -4.585089      -0.282172       9.412486       0.551295      23.447986 0.26590109E+03  0.56037448E+04                                 7.558742                            5.777178      -0.013546       2.039155                    0.999663      23.300680      66.292346       0.617455       0.470698      -1.018203      -0.038687      -0.033870       0.003336       0.051526      -0.054890      -0.059611       0.030854       0.087083       0.082009      -0.083774      -0.026750       0.110525              8.813770       7.789631       3.554545       1.100016      11.509258      -1.150332       7.142420          -0.000005
          133              C      -3.787650       0.991065       9.373922      -0.007166      33.694851 0.41700384E+03  0.96695727E+04                                 9.121933                            6.844556      -0.068830       1.989922                    0.999401      27.003482      76.255931       0.626985       0.421291      -1.064684       0.024707       0.031425      -0.005019       0.040288      -0.003683      -0.015036       0.009114       0.013220       0.016640      -0.014745      -0.007675       0.022419             10.813220       9.367446       5.271685       1.458757      15.202855      -1.010247       7.869360           0.000004
          134              C      -4.011612       1.893512       8.419109      -0.120946      32.645448 0.41855355E+03  0.97645730E+04                                 8.827022                            6.811375       0.064607       1.986281                    0.999590      29.388202      84.651750       0.631617       0.415671      -1.062787       0.022913       0.005680       0.015318       0.028141      -0.011104       0.015329       0.013699       0.024607       0.033966      -0.030632       0.005842       0.024789             10.067115       8.521390       4.321833       1.027423      14.258142      -1.629616       7.421813           0.000004
          135              C      -3.267993       3.020477       8.312723      -0.123890      33.800224 0.43767293E+03  0.10286100E+05                                 8.965064                            6.913962       0.106703       1.994519                    0.999487      29.475862      84.165977       0.636311       0.409577      -1.070781       0.001672      -0.016054       0.016617       0.023165      -0.011564       0.009346      -0.016819      -0.014290       0.021870      -0.017238      -0.010668       0.027906             10.246576       8.811334       4.882091       1.480355      14.243796      -0.865190       7.684598           0.000004
          136              C      -2.257861       3.274690       9.251578      -0.016410      36.837377 0.45423351E+03  0.10721082E+05                                 9.635940                            7.099182      -0.056876       1.986336                    0.999319      27.402276      77.140863       0.623703       0.416072      -1.071930      -0.022887      -0.034735       0.004279       0.041817      -0.009103      -0.005060       0.001214       0.011139      -0.018398      -0.008850      -0.006083       0.014933             11.742268       9.811077       6.285867       1.338946      17.577544      -0.865700       7.838183           0.000005
          137              C      -1.980009       2.308298      10.223678      -0.119440      31.932820 0.43791710E+03  0.10296873E+05                                 8.673597                            6.947841       0.189075       2.028094                    0.999771      29.318447      83.832620       0.630164       0.413370      -1.067943      -0.005408      -0.007515      -0.021565       0.023468      -0.004720       0.015567       0.007229       0.025177       0.022644      -0.021517      -0.002312       0.023829              9.636575       8.148204       3.885805       1.020407      13.489727      -1.023614       7.271796           0.000003
          138              C      -2.784980       1.182684      10.283520      -0.120544      32.836857 0.44015288E+03  0.10377429E+05                                 8.852760                            6.974369       0.211164       2.031021                    0.999546      29.523319      84.927521       0.626877       0.414417      -1.065746       0.003557       0.013856      -0.024354       0.028244      -0.017017      -0.001346      -0.012692      -0.007555       0.036683      -0.025803       0.003983       0.021820              9.878340       8.640241       4.447960       1.437955      12.855509      -0.560014       8.139271           0.000004
          139              C      -1.428067       4.509428       9.167799       0.561754      23.590269 0.26020361E+03  0.54525267E+04                                 7.597847                            5.714436      -0.104456       2.008462                    0.999509      23.181327      65.704871       0.621093       0.470614      -1.018535       0.027950       0.032051      -0.015198       0.045160      -0.046356      -0.056200       0.035340       0.038527       0.220028      -0.086898      -0.029340       0.116238              8.990442       8.635219       3.471162       1.110281      12.580207      -1.234895       5.755901          -0.000004
          140              C      -2.001535       6.761341       5.747495      -0.406282      30.420811 0.51914981E+03  0.12761793E+05                                 8.446358                            7.502806      -0.428562       1.859921                    0.994164      31.470451      92.584904       0.612775       0.406617      -1.070301       0.009987      -0.051667      -0.099770       0.112797      -0.020573      -0.053192      -0.005998       0.099965       0.371339      -0.117150      -0.025001       0.142151              9.215302       7.224790       0.112335       0.077928       8.382669       1.753708      12.038448           0.000007
          141              C      -2.430581       5.409414       3.672971      -0.069702      22.697405 0.35751888E+03  0.80314927E+04                                 7.096646                            6.366253      -0.040367       2.017207                    0.998091      26.804113      76.168398       0.641370       0.425109      -1.055117       0.053294       0.074465      -0.048775       0.103750       0.031813       0.023789       0.030454      -0.048721      -0.029632      -0.039836      -0.024599       0.064436              7.568038       6.624582       0.711531      -0.173180       7.186544       1.904316       8.892990           0.000008
          142              C      -2.254114       5.336874       2.168941      -0.239806      26.552516 0.45751432E+03  0.10903742E+05                                 7.752001                            7.109495      -0.011360       1.981789                    0.999100      29.801897      86.507085       0.620342       0.414290      -1.064639       0.055225       0.001619       0.058302       0.080322       0.001956      -0.021797       0.012095       0.055978       0.006481      -0.034733      -0.005157       0.039891              8.130407       7.247836       0.271105      -0.679094       7.058965       1.916302      10.084419           0.000007
          143              C      -0.700685       5.258867       1.823187      -0.142181      29.324379 0.47467193E+03  0.11367517E+05                                 8.301578                            7.243898      -0.273180       1.920277                    0.997862      28.511964      81.788485       0.616952       0.414555      -1.069126      -0.026396       0.057798       0.072730       0.096576       0.001946       0.000342       0.015109       0.059002      -0.120759      -0.046418      -0.003282       0.049700              9.113031       6.992257      -0.052570      -0.860475       8.014015       2.702181      12.332819           0.000007
          144              C       0.059826       6.350281       2.571877      -0.226961      25.746544 0.42212985E+03  0.98924691E+04                                 7.673529                            6.866106      -0.130164       1.953717                    0.997997      29.451965      85.689685       0.624081       0.418800      -1.058278      -0.056983      -0.058025       0.043693       0.092320       0.002528       0.018465       0.014477       0.017770       0.037356      -0.022713      -0.007755       0.030468              8.203921       6.300370       0.148883      -0.035923       7.613890       2.407335      10.697502           0.000007
          145              C      -0.220586       6.349685       4.065269      -0.075709      23.066014 0.37660155E+03  0.86044344E+04                                 7.293120                            6.614345      -0.419623       1.898437                    0.995576      27.419134      79.587025       0.615380       0.435635      -1.044595      -0.060073       0.011691      -0.054868       0.082194      -0.040992      -0.024487       0.001235       0.141528      -0.032350      -0.076814      -0.015916       0.092730              7.731097       7.081697       0.063567       0.238239       6.378838       1.810250       9.732756           0.000009
          146              C      -0.524231       5.397163       0.319157       0.613245      19.475306 0.24519612E+03  0.50296902E+04                                 6.674344                            5.574641       0.019889       2.082897                    0.999385      21.286532      58.447646       0.628242       0.475282      -1.022613       0.052839      -0.002534      -0.043206       0.068302       0.009468      -0.007260       0.032231      -0.092358      -0.135727      -0.056457      -0.021352       0.077810              7.177817       6.975889      -0.308752      -0.461805       3.957985       0.430919      10.599578           0.000005
          147              C      -2.127793      10.048063       0.808532      -0.405071      31.484577 0.52843638E+03  0.13041586E+05                                 8.710583                            7.634785      -0.411827       1.863372                    0.994722      31.505946      92.728937       0.599979       0.413649      -1.066229       0.026747       0.073492      -0.075930       0.109004       0.061356      -0.062205      -0.031810      -0.100014      -0.272786      -0.123466      -0.015174       0.138640              9.621828       8.221171       1.650062      -1.549204       9.498721      -2.723739      11.145591           0.000006
          148              C      -3.650467       4.195122      12.881994      -0.080399      22.402468 0.36147848E+03  0.81532906E+04                                 7.056201                            6.409725      -0.139289       1.987997                    0.997144      26.963554      77.098791       0.637130       0.426214      -1.053080      -0.027934       0.084788       0.000201       0.089271      -0.028905      -0.039168      -0.001060       0.089668      -0.088602      -0.051985      -0.028855       0.080840              7.482106       7.514418       1.067489      -1.896587       7.481570      -1.109767       7.450331           0.000009
          149              C      -2.921506       5.376526      12.290223      -0.232211      25.682665 0.43109349E+03  0.10183426E+05                                 7.707839                            6.971083      -0.232208       1.921154                    0.997661      29.779430      87.765755       0.613371       0.422727      -1.052940      -0.077123      -0.018805      -0.016499       0.081079      -0.006009       0.011439      -0.040633       0.001322      -0.031096      -0.044731       0.002405       0.042325              8.210549       7.898172       1.438711      -1.135612       8.476320      -1.522526       8.257154           0.000006
          150              C      -3.768018       6.126792      11.279558      -0.124726      28.281825 0.43847791E+03  0.10377590E+05                                 8.276885                            7.063948      -0.447669       1.873170                    0.997000      28.502593      83.441459       0.606427       0.426755      -1.052911      -0.032489      -0.025182       0.077631       0.087842      -0.034769       0.020719      -0.006209       0.060930       0.030088      -0.051391      -0.000752       0.052143              9.339815       9.965485       1.669429      -2.625071       8.874287      -2.616374       9.179673           0.000005
          151              C      -5.123447       6.479583      11.840743      -0.230323      26.684779 0.42641020E+03  0.10021973E+05                                 7.868636                            6.899200      -0.169944       1.940243                    0.998334      29.458590      85.944944       0.622557       0.418602      -1.057984       0.035036      -0.075639      -0.000262       0.083360       0.014252      -0.009479      -0.016947       0.012999      -0.013780      -0.021826      -0.005849       0.027675              8.597938      10.168192       0.929678      -2.392128       7.561796      -1.716811       8.063825           0.000006
          152              C      -5.785896       5.302891      12.477728      -0.075997      22.330253 0.34909000E+03  0.78146060E+04                                 7.062663                            6.317093      -0.114652       1.994860                    0.998110      26.815359      76.676928       0.638275       0.428675      -1.050342       0.091842       0.029867       0.026982       0.100275      -0.017778       0.046953      -0.038992       0.020320       0.094107      -0.047339      -0.032913       0.080252              7.551236       7.823106       0.532553      -0.865653       7.559504      -1.891370       7.271097           0.000008
          153              C      -3.069671       7.319201      10.701085       0.671460      20.942783 0.24014055E+03  0.49592348E+04                                 7.198257                            5.632387      -0.293362       1.973737                    0.999114      22.091473      63.281896       0.598696       0.495394      -1.000064       0.021996       0.044389      -0.027448       0.056636      -0.011726      -0.008034       0.072008      -0.014722       0.191252      -0.066357      -0.038842       0.105200              8.237554       9.328370       1.848403      -0.496368       8.487933      -3.297660       6.896360          -0.000003
          154              C       1.079146       0.309895       6.118515      -0.407177      30.590493 0.52051764E+03  0.12785876E+05                                 8.555761                            7.586905      -0.340988       1.883166                    0.995154      31.493307      92.193888       0.601293       0.414691      -1.066549      -0.108735      -0.030186      -0.018743       0.114393       0.135276      -0.010295       0.030547      -0.048013      -0.069174      -0.132820      -0.017750       0.150570              9.314481      13.519472       0.692102      -0.315716       7.467794      -0.187541       6.956177           0.000005
          155              C      -1.087927      -0.186395       5.075934      -0.076544      22.211289 0.35424455E+03  0.79653324E+04                                 7.050240                            6.381111      -0.140264       1.984066                    0.998069      27.067688      77.769104       0.631953       0.431043      -1.048077      -0.003196      -0.085058       0.054707       0.101182      -0.030321       0.049974      -0.033066       0.049983      -0.013362      -0.049252      -0.033082       0.082334              7.407808       8.836529       0.885897      -0.153073       5.983901      -0.653820       7.402994           0.000007
          156              C      12.822698      -1.091328       5.022741      -0.232075      26.665330 0.44012580E+03  0.10462342E+05                                 7.932133                            7.070090      -0.360949       1.874428                    0.997313      30.238342      89.720941       0.604992       0.425897      -1.049819       0.018312       0.042965       0.073650       0.087210       0.018647      -0.006544      -0.018745       0.026493      -0.090551      -0.038882      -0.002164       0.041046              8.503932      10.343467       1.383208      -1.654053       6.461054      -0.837493       8.707274           0.000008
          157              C      12.161886      -1.233834       6.376501      -0.133909      28.561247 0.45913009E+03  0.10983411E+05                                 8.316001                            7.226385      -0.422899       1.876260                    0.996954      28.850673      84.694483       0.600298       0.426518      -1.053892       0.082520       0.000221      -0.019881       0.084882      -0.031510       0.020640      -0.022024       0.028727       0.105557      -0.052936      -0.004145       0.057080              9.204980      12.087580       2.159154      -1.474197       7.192260      -0.567934       8.335100           0.000007
          158              C      -1.928528      -1.588339       7.464296      -0.236858      25.433249 0.43207805E+03  0.10217712E+05                                 7.662066                            6.988711      -0.232429       1.920626                    0.997698      29.863960      88.209117       0.611014       0.423900      -1.051675       0.010949       0.060010      -0.051625       0.079914       0.016642       0.029425      -0.014779       0.036711       0.019482      -0.042429       0.001730       0.040699              8.075060      10.027475       1.265113      -0.709939       7.318508      -0.194423       6.879195           0.000006
          159              C      -0.770116      -0.659427       7.447008      -0.072870      21.777679 0.34762125E+03  0.77823317E+04                                 6.936058                            6.290634      -0.120003       1.995217                    0.997354      26.908703      77.231820       0.640898       0.426888      -1.050251      -0.027010      -0.053451      -0.071494       0.093262       0.007066      -0.041418      -0.008261       0.033969       0.176100      -0.047746      -0.030869       0.078615              7.308762       9.044340       1.083700      -1.271722       6.200209       0.054175       6.681738           0.000008
          160              C      11.008229      -2.221557       6.345915       0.676740      20.101995 0.23374480E+03  0.47991790E+04                                 6.997665                            5.563968      -0.314269       1.967684                    0.999054      22.036084      63.132888       0.600651       0.496659      -0.998491      -0.041950      -0.033129      -0.008941       0.054197      -0.075865      -0.043370       0.038764      -0.028201      -0.039827      -0.072460      -0.038149       0.110609              7.827199       9.467392       2.365415       0.777064       6.777742      -1.859614       7.236462          -0.000003
          161              C      -6.117509      11.112455       2.208836       0.574035      23.174582 0.25238972E+03  0.52767151E+04                                 7.644544                            5.709464      -0.158481       2.001578                    0.998967      23.196902      66.828909       0.604872       0.484340      -1.005858       0.024389      -0.024440       0.039983       0.052828       0.060059      -0.017429       0.035366      -0.113154      -0.190261      -0.089757      -0.028175       0.117933              9.107419       9.711896      -2.513769       1.803693       5.730999      -1.896847      11.879362           0.000002
          162              C       8.085230      11.520826       1.061199       0.062563      34.843674 0.44620349E+03  0.10575647E+05                                 9.588088                            7.234450      -0.263665       1.937160                    0.997846      27.245476      79.059196       0.587520       0.439855      -1.048046      -0.046078      -0.000473      -0.028819       0.054350       0.008874       0.006537       0.023982      -0.104590      -0.107698      -0.043522      -0.032804       0.076326             11.588811      12.915553      -3.690948       3.644003       7.135147      -3.212270      14.715734          -0.000092
          163              C       5.036579       5.129906      13.082798      -0.132786      32.144492 0.44807355E+03  0.10657068E+05                                 8.849281                            7.126054       0.015134       1.979036                    0.999236      29.782398      87.264669       0.605951       0.424991      -1.054514      -0.021451       0.016124       0.001620       0.026884       0.007706      -0.012415       0.009337      -0.000454      -0.077084      -0.032139       0.011459       0.020679              9.998177      10.897106      -2.574219       2.486598       6.627979      -2.391544      12.469445           0.000091
          164              C       4.191454       5.499317      12.090750      -0.063175      31.846256 0.43057435E+03  0.10120105E+05                                 8.801405                            6.992693       0.082849       2.006585                    0.999760      28.837217      83.475176       0.611924       0.425865      -1.055979      -0.020944      -0.006045       0.022726       0.031491       0.019839      -0.013690       0.004296      -0.036722       0.001587      -0.033316       0.006443       0.026873             10.033426      12.434361      -3.001701       2.820091       6.547774      -2.350429      11.118142          -0.000081
          165              C       2.828236       5.792946      12.347406      -0.031877      36.293484 0.44371767E+03  0.10419615E+05                                 9.550303                            7.028930       0.069860       2.035350                    0.999291      27.126128      76.357535       0.624681       0.417545      -1.070174       0.040825      -0.012806       0.013344       0.044819       0.000158      -0.002796       0.019735      -0.033359      -0.002029      -0.017757      -0.012083       0.029840             11.691299      14.850749      -3.822346       4.555375       6.706335      -3.245608      13.516814           0.000093
          166              C       5.875369      12.130732       0.343094      -0.017445      31.981162 0.42261374E+03  0.99175301E+04                                 8.955845                            6.985955      -0.056718       1.971855                    0.998683      28.667321      83.764452       0.602708       0.433051      -1.048309       0.022889      -0.035398       0.019540       0.046462       0.026222      -0.000415       0.051905      -0.071652      -0.195172      -0.083902      -0.008646       0.092548             10.247349      13.011423      -2.569009       2.904561       5.666592      -2.122021      12.064032          -0.000070
          167              C       6.724764      11.726608       1.410942      -0.368105      38.272426 0.60667396E+03  0.15526584E+05                                 9.770527                            8.106799       0.014190       1.911549                    0.999860      35.158724     106.007106       0.589130       0.406233      -1.069111       0.029316      -0.072132      -0.141702       0.161684      -0.033531       0.098533       0.008201       0.021499      -0.314456      -0.152714       0.034346       0.118368             10.996841      14.161556      -3.245911       3.632396       7.849741      -1.998520      10.979226           0.000223
          168              C       1.900387       6.264531      11.318123       0.596431      23.203119 0.24545594E+03  0.50847322E+04                                 7.582750                            5.600150      -0.155511       2.002010                    0.999506      22.753188      64.773884       0.617099       0.479134      -1.010841      -0.032766       0.005776      -0.032367       0.046418       0.074202      -0.025070       0.006771      -0.101291      -0.176006      -0.085010      -0.034350       0.119360              9.055782      10.933064      -2.971289       2.631971       5.574689      -1.298901      10.659593          -0.000004
          169              C       9.304413       7.232990       3.885743       0.551296      23.447981 0.26590102E+03  0.56037429E+04                                 7.558740                            5.777177      -0.013545       2.039156                    0.999663      23.300675      66.292326       0.617455       0.470698      -1.018203       0.038687       0.033870      -0.003336       0.051526      -0.054890      -0.059611       0.030854       0.087083       0.082009      -0.083774      -0.026750       0.110525              8.813767       7.789627       3.554542       1.100014      11.509255      -1.150334       7.142419          -0.000005
          170              C       8.506974       5.959753       3.924307      -0.007166      33.694858 0.41700397E+03  0.96695762E+04                                 9.121933                            6.844556      -0.068830       1.989922                    0.999401      27.003487      76.255942       0.626985       0.421291      -1.064684      -0.024707      -0.031425       0.005019       0.040288      -0.003683      -0.015036       0.009114       0.013220       0.016640      -0.014745      -0.007675       0.022419             10.813220       9.367444       5.271684       1.458757      15.202854      -1.010248       7.869360           0.000005
          171              C       8.730936       5.057306       4.879120      -0.120946      32.645458 0.41855372E+03  0.97645777E+04                                 8.827024                            6.811377       0.064607       1.986281                    0.999590      29.388208      84.651773       0.631617       0.415671      -1.062787      -0.022913      -0.005680      -0.015318       0.028141      -0.011104       0.015329       0.013699       0.024607       0.033966      -0.030631       0.005842       0.024789             10.067117       8.521391       4.321834       1.027423      14.258146      -1.629617       7.421815           0.000004
          172              C       7.987317       3.930341       4.985506      -0.123890      33.800228 0.43767299E+03  0.10286102E+05                                 8.965065                            6.913962       0.106703       1.994519                    0.999487      29.475866      84.165993       0.636311       0.409577      -1.070781      -0.001672       0.016054      -0.016616       0.023165      -0.011564       0.009346      -0.016819      -0.014290       0.021870      -0.017238      -0.010668       0.027906             10.246577       8.811334       4.882091       1.480355      14.243798      -0.865191       7.684599           0.000004
          173              C       6.977185       3.676128       4.046651      -0.016410      36.837373 0.45423349E+03  0.10721081E+05                                 9.635939                            7.099182      -0.056876       1.986336                    0.999319      27.402275      77.140855       0.623703       0.416072      -1.071930       0.022887       0.034735      -0.004279       0.041817      -0.009103      -0.005060       0.001214       0.011139      -0.018399      -0.008851      -0.006083       0.014934             11.742266       9.811075       6.285864       1.338946      17.577540      -0.865700       7.838182           0.000006
          174              C       6.699333       4.642520       3.074551      -0.119440      31.932807 0.43791690E+03  0.10296866E+05                                 8.673594                            6.947839       0.189078       2.028095                    0.999771      29.318438      83.832578       0.630164       0.413370      -1.067943       0.005408       0.007515       0.021565       0.023468      -0.004720       0.015567       0.007229       0.025178       0.022643      -0.021517      -0.002312       0.023829              9.636571       8.148200       3.885802       1.020407      13.489721      -1.023614       7.271793           0.000003
          175              C       7.504304       5.768134       3.014709      -0.120544      32.836854 0.44015287E+03  0.10377428E+05                                 8.852759                            6.974369       0.211164       2.031021                    0.999546      29.523318      84.927515       0.626877       0.414417      -1.065746      -0.003557      -0.013856       0.024354       0.028244      -0.017017      -0.001346      -0.012692      -0.007555       0.036682      -0.025803       0.003982       0.021820              9.878339       8.640239       4.447958       1.437955      12.855506      -0.560014       8.139271           0.000004
          176              C       6.147391       2.441390       4.130430       0.561754      23.590264 0.26020356E+03  0.54525251E+04                                 7.597845                            5.714435      -0.104455       2.008463                    0.999509      23.181322      65.704846       0.621094       0.470614      -1.018535      -0.027950      -0.032051       0.015198       0.045160      -0.046356      -0.056200       0.035340       0.038527       0.220028      -0.086898      -0.029340       0.116238              8.990439       8.635216       3.471161       1.110281      12.580202      -1.234894       5.755900          -0.000004
          177              N       6.418407       0.400527       9.006891       0.042625      21.825227 0.33243949E+03  0.72622758E+04                                 6.904558                            6.150271      -0.508997       1.930154                    0.996416      23.564133      63.959435       0.657111       0.426685      -1.064485      -0.012436       0.069223      -0.064308       0.095300       0.014505      -0.014787       0.038246       0.074911       0.100695      -0.072373       0.021653       0.050721              7.532098       6.371824       0.170730      -0.208903       7.051590       2.090021       9.172881           0.000020
          178              N       6.166044      -4.242234      13.122692       0.058481      21.090428 0.31538258E+03  0.67879521E+04                                 6.650049                            5.907293      -0.420261       1.964787                    0.996367      23.044703      61.741391       0.685858       0.414926      -1.073777       0.037305       0.066610       0.049143       0.090794       0.000745      -0.029188      -0.041470       0.017709      -0.062496      -0.059463       0.011725       0.047738              7.264951       7.102301       0.712038      -1.312714       6.950836      -2.081512       7.741717           0.000017
          179              N       4.866647       7.565549       7.193012       0.052644      21.401516 0.32804026E+03  0.71248896E+04                                 6.688013                            5.998999      -0.495876       1.940037                    0.995916      23.167920      62.203397       0.685478       0.411398      -1.076871       0.013605      -0.085932      -0.008704       0.087436       0.046086      -0.002888      -0.011520       0.069619       0.037951      -0.065134       0.012199       0.052935              7.233050       9.631276       0.745546      -0.480998       5.414655      -0.388003       6.653220           0.000017
          180              N      -1.699083       6.550291       4.291338       0.042625      21.825225 0.33243943E+03  0.72622745E+04                                 6.904558                            6.150271      -0.508997       1.930154                    0.996416      23.564132      63.959433       0.657111       0.426685      -1.064485       0.012436      -0.069223       0.064308       0.095300       0.014505      -0.014787       0.038246       0.074911       0.100695      -0.072374       0.021653       0.050721              7.532098       6.371824       0.170730      -0.208903       7.051590       2.090021       9.172880           0.000020
          181              N      -1.446720      11.193052       0.175537       0.058482      21.090418 0.31538243E+03  0.67879480E+04                                 6.650046                            5.907291      -0.420260       1.964788                    0.996367      23.044693      61.741357       0.685859       0.414926      -1.073777      -0.037305      -0.066610      -0.049143       0.090794       0.000745      -0.029188      -0.041470       0.017709      -0.062496      -0.059463       0.011725       0.047738              7.264948       7.102298       0.712038      -1.312713       6.950834      -2.081510       7.741713           0.000017
          182              N      -0.147323      -0.614731       6.105217       0.052644      21.401531 0.32804050E+03  0.71248965E+04                                 6.688017                            5.999003      -0.495876       1.940037                    0.995916      23.167936      62.203451       0.685477       0.411398      -1.076871      -0.013605       0.085932       0.008704       0.087436       0.046086      -0.002888      -0.011520       0.069619       0.037951      -0.065134       0.012199       0.052935              7.233055       9.631282       0.745547      -0.480999       5.414658      -0.388004       6.653224           0.000017
          183              O       6.316957      -1.371354       5.469562      -0.916762      56.784834 0.10781017E+04  0.30828673E+05                                11.885345                           10.287308      -0.429400       1.845593                    0.996230      34.218869      97.972101       0.581883       0.368108      -1.132334      -0.014814       0.024752      -0.033915       0.044524       0.061547       0.000974      -0.000735      -0.003110       0.007698      -0.062872       0.002588       0.060284             13.492011       9.390365      -1.072020       3.141843      10.002390      -2.596871      21.083278          -0.000003
          184              O       5.334626      -2.099013       7.710313      -0.875240      49.775715 0.10492072E+04  0.29740253E+05                                10.791618                           10.148297      -0.395744       1.871299                    0.995708      33.088830      93.712264       0.587038       0.368092      -1.134596      -0.004199      -0.005590      -0.001763       0.007210      -0.027347       0.012490       0.012158      -0.009769       0.051602      -0.041527       0.018748       0.022780             11.383287      13.119322       3.490263      -1.825792      10.977550      -1.214180      10.052988           0.000002
          185              O       7.799973      -2.293021       7.147798      -0.934539      56.282637 0.11293323E+04  0.32660303E+05                                11.772404                           10.513148      -0.403323       1.845053                    0.996741      34.774497     100.023342       0.577075       0.367008      -1.133539       0.035972      -0.010014       0.021321       0.042998       0.018975      -0.011857      -0.021702      -0.009849      -0.169145      -0.062027       0.008776       0.053251             12.936195      17.521618      -3.914085       3.584520      10.334129      -0.789055      10.952838          -0.000002
          186              O       9.710789       7.989901       0.449480      -0.482301      26.953296 0.43163653E+03  0.97585483E+04                                 6.906475                            6.323465       1.181227       2.466236                    0.999271      25.468819      63.562255       0.779858       0.347395      -1.155859       0.014447       0.024973       0.050370       0.058048      -0.003052       0.070446       0.023137      -0.073974      -0.041080      -0.095113       0.032354       0.062759              7.106097       6.865325      -0.115856       2.389586       4.961084       0.137907       9.491882           0.000001
          187              O       7.548862       8.140414       0.018618      -0.488741      19.528351 0.29181929E+03  0.60567235E+04                                 5.626885                            5.160658       0.510585       2.283313                    0.997473      24.066236      59.913967       0.862293       0.342237      -1.145965       0.047057       0.016796      -0.029133       0.057838       0.000535      -0.072792       0.004063       0.039760       0.109406      -0.056265      -0.037699       0.093964              5.707219       6.238433      -0.352403      -1.658529       3.992094       0.048961       6.891129           0.000005
          188              O       7.350085      -1.722251      10.292829      -0.807536      43.355087 0.82273179E+03  0.21873618E+05                                 9.778095                            8.874808      -0.083113       2.006047                    0.993430      30.627964      83.115717       0.641731       0.358997      -1.145454       0.014746       0.099778       0.007087       0.101111       0.024949       0.021301      -0.028561      -0.034482      -0.038908      -0.052130       0.009415       0.042714             10.581298       8.847509       1.514944      -0.816532      14.735733      -2.485168       8.160654          -0.000004
          189              O       7.108968      -4.154471      10.001598      -0.925206      56.435377 0.11637476E+04  0.33931297E+05                                11.746174                           10.660300      -0.467061       1.823653                    0.997218      34.955658     101.171253       0.573658       0.366194      -1.133427       0.003376      -0.029980      -0.011203       0.032182      -0.036764      -0.000394       0.000233       0.013900       0.102252      -0.054457       0.020358       0.034099             12.572894      10.838243      -0.864074      -1.436684      15.818020       2.928584      11.062419           0.000004
          190              O       4.991694      -2.807781      10.460387      -0.875438      40.669248 0.82780130E+03  0.22138087E+05                                 9.327353                            8.932051       0.001751       1.989288                    0.996951      32.621147      90.052621       0.633701       0.361416      -1.138581      -0.016990       0.020818       0.024039       0.036054      -0.007469      -0.015550      -0.010991      -0.023682      -0.019992      -0.027162       0.007370       0.019792              9.533150      11.482145       0.204704       2.132807       7.877544      -0.543729       9.239762           0.000002
          191              O       6.549234      -0.513036       2.408309      -0.673631      44.325936 0.74988349E+03  0.19561205E+05                                 9.964201                            8.547820      -0.013416       2.026583                    0.992237      29.679490      80.870314       0.642623       0.365383      -1.135685       0.042726      -0.027990      -0.031058       0.059779       0.018266       0.022127       0.058038       0.078575       0.028296      -0.081287       0.011553       0.069734             11.130880      16.959297       3.138706      -0.438657       8.050950      -0.312171       8.382392           0.000003
          192              O       8.460605      -1.242260       3.239449      -0.690743      40.384447 0.63674276E+03  0.15960634E+05                                 9.288617                            7.799035       0.382728       2.133812                    0.997317      29.881705      80.079846       0.682136       0.358219      -1.140160      -0.002247       0.075186      -0.022160       0.078416      -0.042241       0.026576       0.023005      -0.025120       0.177138      -0.082292       0.014435       0.067857             10.250058       8.488426      -1.672442       2.008423      10.833830      -5.536722      11.427918           0.000006
          193              O       2.174278       8.266843       5.602544      -0.884966      40.789427 0.81388484E+03  0.21680355E+05                                 9.337881                            8.845019       0.025085       1.993348                    0.997392      32.701110      90.184062       0.637877       0.360467      -1.138988       0.014906      -0.030094      -0.019908       0.039040       0.009043       0.000872       0.023946       0.017413      -0.014469      -0.030371       0.007611       0.022761              9.544900       9.295980      -0.557933       1.481450       8.607937      -2.444313      10.730782           0.000001
          194              O       1.906780       8.460108       8.113250      -0.947774      56.401225 0.11773293E+04  0.34413825E+05                                11.700979                           10.703808      -0.416152       1.834184                    0.997203      35.274473     102.094676       0.574197       0.364930      -1.134842       0.006389       0.016665       0.015891       0.023897      -0.038893       0.004428       0.012483       0.042357       0.064699      -0.057214       0.023092       0.034122             12.399403      10.248547       0.479989      -1.041190      13.221351       3.983077      13.728310           0.000003
          195              O       0.988579       6.466654       7.045402      -0.833332      38.811878 0.73213083E+03  0.18954192E+05                                 9.027944                            8.332427       0.086415       2.035942                    0.995425      31.304988      84.541406       0.665279       0.355620      -1.145203      -0.047665      -0.078744      -0.050502       0.104990       0.012237       0.009317      -0.020273       0.006876      -0.086457      -0.040428       0.012701       0.027726              9.577619      11.712311       3.418366       0.525208       9.042666       0.232173       7.977879          -0.000002
          196              O      -5.493924       9.080641       7.940373      -0.697497      41.349590 0.65056349E+03  0.16394025E+05                                 9.433535                            7.887536       0.321689       2.116387                    0.997732      30.032626      80.685483       0.677776       0.358612      -1.139905      -0.051866      -0.059718      -0.037563       0.087564      -0.074196       0.013700       0.017187       0.030198       0.040167      -0.087213       0.018189       0.069024             10.435589      14.327305       0.281612       5.074308       6.127006      -0.988938      10.852456           0.000004
          197              O      -6.157878       9.997091       6.042715      -0.662100      42.388081 0.71960190E+03  0.18599518E+05                                 9.669907                            8.395017      -0.045788       2.021118                    0.992210      29.386977      79.996123       0.645230       0.367267      -1.132965      -0.032871       0.009884       0.049372       0.060131      -0.046930      -0.029196      -0.021873      -0.091670      -0.012117      -0.080156       0.011308       0.068847             10.541209       9.140202       1.521464      -2.213261      11.371081      -4.244815      11.112345           0.000001
          198              O       9.690078      -0.474795       8.480281      -0.647971      39.106495 0.66580698E+03  0.16848655E+05                                 9.124437                            8.014154       0.331588       2.139436                    0.993849      29.114733      77.975748       0.669100       0.361741      -1.139250       0.017540       0.035277       0.000095       0.039397      -0.015052       0.022297       0.060266       0.137203       0.136865      -0.117127       0.040294       0.076833              9.907956      12.161766       2.445755       3.105644       8.656868       1.645991       8.905234           0.000014
          199              O      -4.404963      -1.153188      10.298149      -0.620975      40.177264 0.66109466E+03  0.16727429E+05                                 9.322779                            8.016347       0.359906       2.137054                    0.996867      29.319444      78.945617       0.664079       0.364519      -1.135190      -0.014108       0.039423       0.027819       0.050270      -0.069264      -0.062695      -0.051659      -0.035012       0.068939      -0.126929       0.059443       0.067486             10.248158       6.294370       0.842592       0.315437      12.791294      -4.208121      11.658810           0.000008
          200              O      -1.886291       5.487449       8.530814      -0.631539      38.208678 0.61615342E+03  0.15304187E+05                                 9.008354                            7.706121       0.398066       2.163666                    0.995060      28.732824      76.422378       0.682293       0.361422      -1.138664      -0.022306      -0.032993      -0.007473       0.040521      -0.082271      -0.031533      -0.029771      -0.081052       0.099159      -0.120064       0.042728       0.077336             10.002661       6.455566       0.408153       0.285404      14.210022      -4.156911       9.342395           0.000010
          201              O      -0.341086       4.554192       9.783507      -0.636110      34.070588 0.55493980E+03  0.13451375E+05                                 8.269520                            7.254355       0.400802       2.144695                    0.997559      29.106565      76.915856       0.710562       0.355617      -1.141283      -0.008459      -0.045825      -0.005257       0.046894      -0.010549       0.015159       0.047474       0.164562       0.141310      -0.120517       0.048604       0.071912              8.921324      12.114064       2.667528       2.731266       7.995971       0.792571       6.653939           0.000008
          202              O      11.254839      -4.169416       9.903191      -0.635557      42.320491 0.67378905E+03  0.17141016E+05                                 9.709269                            8.118106       0.143722       2.077211                    0.993916      29.287898      79.241945       0.656412       0.366789      -1.132694       0.032820      -0.022600       0.033301       0.051931       0.037904      -0.049136       0.031056      -0.110020       0.175676      -0.114461       0.032991       0.081470             10.949747       8.238465      -1.168737      -1.895990       7.022939      -0.924624      17.587837           0.000006
          203              O       9.700212      -3.772514      11.360677      -0.621038      40.859744 0.66956432E+03  0.17003902E+05                                 9.495332                            8.091882       0.163360       2.090645                    0.994215      28.891827      78.059177       0.657676       0.366723      -1.132936       0.026163      -0.013085       0.028566       0.040887       0.015186      -0.017901       0.035746      -0.013582      -0.292418      -0.108296       0.039845       0.068452             10.562614      15.567715      -3.053935       0.026344       7.650198      -0.579214       8.469928           0.000004
          204              O       2.471362       0.841961       3.206203      -0.661026      37.452062 0.61898010E+03  0.15402041E+05                                 8.860504                            7.697834       0.470314       2.171206                    0.996439      29.441456      78.544679       0.685666       0.358998      -1.139837      -0.024707       0.017644      -0.027421       0.040911       0.069314      -0.047035       0.015729      -0.099715       0.177429      -0.127833       0.053082       0.074750              9.553154       7.932060      -0.466172      -0.325955       6.015203      -0.713449      14.712198           0.000020
          205              O       3.870853       0.152745       1.675577      -0.622875      40.029841 0.61946837E+03  0.15436424E+05                                 9.346147                            7.782333       0.210781       2.111861                    0.993493      28.546276      76.521769       0.670420       0.366633      -1.132446      -0.031124       0.013259      -0.026337       0.042874      -0.003092      -0.031816       0.013211      -0.048410      -0.271891      -0.099903       0.028570       0.071333             10.629440      15.730821      -4.186731       0.316952       7.823239       0.154307       8.334261           0.000015
          206              O      -1.597633       8.322172       7.828667      -0.916762      56.784832 0.10781017E+04  0.30828671E+05                                11.885344                           10.287307      -0.429400       1.845593                    0.996230      34.218868      97.972097       0.581883       0.368108      -1.132334       0.014814      -0.024752       0.033915       0.044524       0.061547       0.000974      -0.000735      -0.003110       0.007698      -0.062872       0.002588       0.060284             13.492010       9.390364      -1.072021       3.141843      10.002390      -2.596871      21.083277          -0.000003
          207              O      -0.615302       9.049831       5.587916      -0.875240      49.775708 0.10492070E+04  0.29740248E+05                                10.791618                           10.148297      -0.395746       1.871298                    0.995708      33.088827      93.712256       0.587038       0.368092      -1.134596       0.004199       0.005590       0.001763       0.007210      -0.027347       0.012490       0.012158      -0.009769       0.051601      -0.041527       0.018748       0.022780             11.383286      13.119321       3.490263      -1.825791      10.977549      -1.214180      10.052988           0.000002
          208              O      -3.080649       9.243839       6.150431      -0.934538      56.282626 0.11293320E+04  0.32660292E+05                                11.772400                           10.513145      -0.403322       1.845054                    0.996741      34.774494     100.023320       0.577076       0.367008      -1.133539      -0.035975       0.010012      -0.021322       0.043001       0.018975      -0.011857      -0.021702      -0.009848      -0.169145      -0.062027       0.008776       0.053251             12.936191      17.521612      -3.914084       3.584518      10.334126      -0.789055      10.952835          -0.000002
          209              O      -4.991465      -1.039083      12.848749      -0.482300      26.953300 0.43163659E+03  0.97585496E+04                                 6.906473                            6.323464       1.181232       2.466237                    0.999271      25.468825      63.562262       0.779859       0.347395      -1.155860      -0.014447      -0.024974      -0.050370       0.058048      -0.003052       0.070446       0.023137      -0.073974      -0.041080      -0.095113       0.032354       0.062759              7.106096       6.865324      -0.115856       2.389585       4.961083       0.137907       9.491880           0.000001
          210              O       0.689823       5.374684      -0.018618      -0.488741      19.528356 0.29181940E+03  0.60567266E+04                                 5.626887                            5.160660       0.510583       2.283312                    0.997473      24.066237      59.913978       0.862293       0.342237      -1.145964      -0.047057      -0.016796       0.029134       0.057838       0.000535      -0.072792       0.004063       0.039759       0.109406      -0.056265      -0.037699       0.093964              5.707221       6.238436      -0.352404      -1.658530       3.992096       0.048962       6.891131           0.000005
          211              O      -2.630761       8.673069       3.005400      -0.807536      43.355084 0.82273173E+03  0.21873616E+05                                 9.778095                            8.874808      -0.083114       2.006047                    0.993430      30.627962      83.115712       0.641731       0.358997      -1.145454      -0.014746      -0.099779      -0.007087       0.101111       0.024949       0.021301      -0.028561      -0.034482      -0.038908      -0.052130       0.009415       0.042714             10.581298       8.847508       1.514943      -0.816532      14.735732      -2.485168       8.160653          -0.000004
          212              O      -2.389644      11.105289       3.296631      -0.925207      56.435378 0.11637476E+04  0.33931299E+05                                11.746176                           10.660302      -0.467062       1.823652                    0.997218      34.955658     101.171261       0.573658       0.366194      -1.133427      -0.003376       0.029980       0.011203       0.032182      -0.036764      -0.000394       0.000233       0.013900       0.102252      -0.054457       0.020358       0.034099             12.572896      10.838245      -0.864074      -1.436684      15.818022       2.928584      11.062420           0.000004
          213              O      -0.272370       9.758599       2.837842      -0.875438      40.669274 0.82780199E+03  0.22138111E+05                                 9.327359                            8.932057       0.001751       1.989288                    0.996951      32.621150      90.052653       0.633701       0.361416      -1.138581       0.016987      -0.020819      -0.024040       0.036054      -0.007469      -0.015550      -0.010991      -0.023682      -0.019991      -0.027162       0.007370       0.019792              9.533157      11.482154       0.204704       2.132809       7.877549      -0.543729       9.239768           0.000002
          214              O      -1.829910       7.463854      10.889920      -0.673631      44.325930 0.74988341E+03  0.19561202E+05                                 9.964200                            8.547820      -0.013416       2.026583                    0.992237      29.679488      80.870309       0.642623       0.365383      -1.135685      -0.042726       0.027990       0.031058       0.059779       0.018266       0.022127       0.058038       0.078575       0.028296      -0.081287       0.011553       0.069734             11.130879      16.959296       3.138706      -0.438657       8.050950      -0.312171       8.382392           0.000003
          215              O      -3.741281       8.193078      10.058780      -0.690743      40.384450 0.63674282E+03  0.15960636E+05                                 9.288617                            7.799036       0.382727       2.133812                    0.997317      29.881707      80.079851       0.682136       0.358219      -1.140160       0.002247      -0.075186       0.022160       0.078416      -0.042241       0.026576       0.023005      -0.025121       0.177137      -0.082292       0.014435       0.067856             10.250058       8.488426      -1.672443       2.008423      10.833830      -5.536722      11.427918           0.000006
          216              O       2.545046      -1.316025       7.695685      -0.884966      40.789425 0.81388476E+03  0.21680353E+05                                 9.337880                            8.845018       0.025086       1.993349                    0.997392      32.701110      90.184060       0.637877       0.360467      -1.138988      -0.014906       0.030094       0.019908       0.039040       0.009043       0.000872       0.023946       0.017413      -0.014469      -0.030371       0.007611       0.022761              9.544899       9.295980      -0.557933       1.481449       8.607936      -2.444312      10.730781           0.000000
          217              O       2.812544      -1.509290       5.184979      -0.947774      56.401216 0.11773291E+04  0.34413818E+05                                11.700979                           10.703808      -0.416152       1.834184                    0.997203      35.274470     102.094669       0.574197       0.364930      -1.134842      -0.006389      -0.016665      -0.015891       0.023897      -0.038893       0.004428       0.012483       0.042357       0.064699      -0.057214       0.023092       0.034122             12.399401      10.248546       0.479990      -1.041189      13.221349       3.983076      13.728309           0.000004
          218              O       3.730745       0.484164       6.252827      -0.833332      38.811856 0.73213031E+03  0.18954175E+05                                 9.027940                            8.332424       0.086415       2.035942                    0.995425      31.304978      84.541371       0.665279       0.355620      -1.145203       0.047665       0.078744       0.050502       0.104991       0.012237       0.009317      -0.020272       0.006875      -0.086456      -0.040428       0.012701       0.027726              9.577614      11.712304       3.418363       0.525208       9.042663       0.232173       7.977876          -0.000002
          219              O      10.213248      -2.129823       5.357856      -0.697497      41.349583 0.65056336E+03  0.16394021E+05                                 9.433533                            7.887535       0.321690       2.116387                    0.997732      30.032622      80.685468       0.677776       0.358612      -1.139905       0.051866       0.059718       0.037563       0.087564      -0.074196       0.013700       0.017187       0.030198       0.040167      -0.087213       0.018189       0.069024             10.435587      14.327301       0.281612       5.074307       6.127005      -0.988938      10.852455           0.000004
          220              O      10.877202      -3.046273       7.255514      -0.662100      42.388095 0.71960221E+03  0.18599528E+05                                 9.669909                            8.395019      -0.045787       2.021118                    0.992210      29.386983      79.996144       0.645230       0.367267      -1.132965       0.032871      -0.009884      -0.049372       0.060131      -0.046930      -0.029197      -0.021873      -0.091670      -0.012117      -0.080156       0.011309       0.068847             10.541211       9.140204       1.521464      -2.213262      11.371083      -4.244816      11.112347           0.000001
          221              O      -4.970754       7.425613       4.817948      -0.647970      39.106468 0.66580641E+03  0.16848637E+05                                 9.124431                            8.014149       0.331590       2.139437                    0.993849      29.114724      77.975708       0.669100       0.361741      -1.139250      -0.017540      -0.035277      -0.000095       0.039397      -0.015052       0.022297       0.060266       0.137203       0.136865      -0.117127       0.040294       0.076833              9.907949      12.161757       2.445752       3.105642       8.656862       1.645989       8.905229           0.000013
          222              O       9.124287       8.104006       3.000080      -0.620976      40.177262 0.66109461E+03  0.16727428E+05                                 9.322781                            8.016348       0.359902       2.137053                    0.996867      29.319439      78.945611       0.664079       0.364520      -1.135190       0.014108      -0.039423      -0.027819       0.050270      -0.069264      -0.062695      -0.051659      -0.035011       0.068939      -0.126929       0.059443       0.067485             10.248161       6.294370       0.842591       0.315436      12.791298      -4.208123      11.658813           0.000009
          223              O       6.605615       1.463369       4.767415      -0.631538      38.208668 0.61615322E+03  0.15304181E+05                                 9.008351                            7.706118       0.398069       2.163667                    0.995060      28.732824      76.422364       0.682293       0.361421      -1.138664       0.022306       0.032993       0.007473       0.040521      -0.082271      -0.031533      -0.029771      -0.081052       0.099159      -0.120064       0.042728       0.077336             10.002657       6.455563       0.408152       0.285404      14.210016      -4.156909       9.342392           0.000010
          224              O       5.060410       2.396626       3.514722      -0.636111      34.070556 0.55493913E+03  0.13451355E+05                                 8.269517                            7.254352       0.400800       2.144695                    0.997559      29.106542      76.915787       0.710562       0.355618      -1.141282       0.008458       0.045825       0.005257       0.046895      -0.010550       0.015159       0.047474       0.164562       0.141309      -0.120517       0.048604       0.071912              8.921320      12.114058       2.667526       2.731264       7.995967       0.792571       6.653936           0.000008
          225              O      -6.535515      11.120234       3.395038      -0.635558      42.320482 0.67378888E+03  0.17141011E+05                                 9.709269                            8.118106       0.143720       2.077210                    0.993916      29.287893      79.241933       0.656412       0.366789      -1.132694      -0.032820       0.022599      -0.033301       0.051931       0.037904      -0.049136       0.031056      -0.110020       0.175676      -0.114461       0.032991       0.081470             10.949747       8.238464      -1.168737      -1.895990       7.022939      -0.924623      17.587836           0.000006
          226              O      -4.980888      10.723332       1.937552      -0.621037      40.859738 0.66956420E+03  0.17003897E+05                                 9.495329                            8.091880       0.163365       2.090647                    0.994215      28.891828      78.059165       0.657676       0.366723      -1.132937      -0.026163       0.013085      -0.028566       0.040887       0.015186      -0.017901       0.035746      -0.013582      -0.292418      -0.108296       0.039845       0.068452             10.562610      15.567710      -3.053934       0.026343       7.650195      -0.579214       8.469925           0.000004
          227              O       2.247962       6.108857      10.092026      -0.661026      37.452074 0.61898039E+03  0.15402050E+05                                 8.860505                            7.697835       0.470316       2.171206                    0.996439      29.441466      78.544708       0.685666       0.358998      -1.139838       0.024707      -0.017644       0.027421       0.040911       0.069314      -0.047035       0.015729      -0.099715       0.177428      -0.127833       0.053082       0.074750              9.553155       7.932060      -0.466172      -0.325954       6.015204      -0.713449      14.712199           0.000020
          228              O       0.848471       6.798073      11.622652      -0.622875      40.029848 0.61946851E+03  0.15436428E+05                                 9.346147                            7.782333       0.210783       2.111862                    0.993493      28.546282      76.521782       0.670420       0.366633      -1.132446       0.031124      -0.013259       0.026337       0.042874      -0.003092      -0.031816       0.013211      -0.048410      -0.271891      -0.099903       0.028570       0.071333             10.629440      15.730821      -4.186731       0.316952       7.823239       0.154308       8.334260           0.000015

******************************************************
Auxiliary information for the entire system
The total spin magnetic moment of the unit cell is   -0.000000
The total net atomic charge of the unit cell is   -0.000004
Accuracy of reproducing the electrostatic potential in the unit cell:
  The inner radius (bohr) =    5.0000
  The outer radius (bohr) =   12.0000
  Valid grid points have density less than (e/(bohr^3)) =    0.0001
  The number of valid grid points were=        30136
  The rms potential error without charges in kcal/mol is=      7.98326
  The rms potential error with partial charges in kcal/mol is=      1.75616
  The RRMSE value at monopole order=      0.21998
  The rms potential error with partial charges and cloud penetration in kcal/mol is=      1.74572
  The RRMSE value at monopole order with cloud penetration is=      0.21867
  The rms potential error with partial charges and atomic dipoles in kcal/mol is=      0.47267
  The RRMSE value at dipole order=      0.05921
  The rms potential error with partial charges, atomic dipoles and cloud penetration in kcal/mol is=      0.46927
  The RRMSE value at dipole order with cloud penetration=      0.05878

******************************************************
The electron densities and ab initio electrostatic potential were computed in VASP using the PBE functional and
projector augmented wave method. See the main text of the journal article for a description of computational details.
The atomic charges, dipoles, and quadrupoles were computed with the DDEC6 method as described in
(a) T. A. Manz and N. Gabaldon Limas, RSC Adv. 6 (2016) 47771-47801 DOI: 10.1039/c6ra04656h
(b) N. Gabaldon Limas and T. A. Manz, RSC Adv. 8 (2018) 2678-2707 DOI: 10.1039/c7ra11829e.
For each atom in the material, the electron cloud parameters were fit to the spherically averaged atom-in-material
electron density using radial positions for which this density was between 10^-4 and 10^-2 electrons per cubic bohr.
The polarizabilities, dispersion coefficients, and quantum Drude oscillator (QDO) parameters were fit using the MCLF method.
The magnetic structure of the system was optimized in VASP from the default ferromagnetic initial guess using spin polarization.
The atomic spin moments (ASMs) were computed on this optimized magnetic structure using the DDEC6 partition as inputs
to the method of T. A. Manz and D. S. Sholl, J. Chem. Theory Comput. 7 (2011) 4146-4164 DOI: 10.1021/ct200539n.
The RMSE and RRMSE were computed using a uniform grid with Ewald summation.
