# Supplementary material for: A collection of forcefield precursors for metal–organic frameworks
Source: RSC Adv. 2019 Nov 13;9(63):36492–507. doi: 10.1039/c9ra07327b (PMC9075174; doi:10.1039/c9ra07327b)
Supplement: RA-009-C9RA07327B-s4832 [file RA-009-C9RA07327B-s4832.xyz]

  228
jmolscript: load "" {1 1 1} spacegroup "x,y,z" unitcell [{     15.040000     0.000000     0.000000 }, {     -6.876752    13.431991     0.000000 }, {     -3.558664    -6.433227    13.279742 }]
Sm     9.097578    -2.867061     9.042575     2.101929
Sm    -0.063290     7.153685     9.267002     2.118274
Sm     3.535768    -3.299500     8.538077     2.238215
Sm    -4.492994     9.865825     4.237167     2.101929
Sm     4.667874    -0.154921     4.012740     2.118274
Sm     1.068816    10.298264     4.741665     2.238215
P      6.443982    -1.458691     6.939993     1.425128
P      6.414536    -2.843412    10.635745     1.361389
P      1.971617     7.533631     6.921402     1.375783
P     -1.839398     8.457455     6.339749     1.425127
P     -1.809952     9.842176     2.643997     1.361389
P      2.632967    -0.534867     6.358340     1.375783
H      7.469093     7.964725     0.893727     0.416976
H      6.548784    -0.263394     9.424633     0.265595
H      5.905364    -4.769413    12.440462     0.278045
H      4.478628     8.376481     7.394160     0.274248
H      6.104585     0.827787     7.019672     0.167978
H      7.581818     0.507434     7.398144     0.170227
H      6.802347     2.410406     9.148414     0.099246
H      8.063542     1.514704     9.347610     0.121181
H      7.363133     2.409457    11.437842     0.118565
H      7.222514     0.855772    11.456433     0.128732
H      5.067584     2.597717    11.132408     0.093582
H      3.614728     0.852131    10.812366     0.134139
H      4.795212    -0.143462    11.051401     0.109179
H      4.333651    -0.020621     8.746038     0.124458
H      4.598666     1.515235     8.836340     0.108916
H      7.699163    -3.123888    12.540060     0.176533
H      6.510087    -2.182009    12.869398     0.165195
H      8.524670     3.392199     1.038476     0.103915
H      4.246098    -3.325135    12.961028     0.122080
H      6.766631     1.920307     1.428900     0.139097
H      7.284009     0.966000     0.326682     0.112108
H      8.584881     1.446814     2.752891     0.101605
H     10.340766     0.112551     2.163270     0.130724
H      9.669944    -0.241515     0.800768     0.122222
H     11.295927     1.368062     0.442215     0.119311
H     10.679903     2.315391     1.500611     0.104064
H      3.641352     6.006484     6.483170     0.161756
H      3.504023     6.151471     8.024948     0.183058
H      6.031095     6.284943     7.985109     0.095575
H      5.305922     7.092841     9.087327     0.124099
H     -7.495638     7.745438     8.951874     0.132047
H     -8.426810     8.933045     8.552154     0.118274
H     -7.100990     7.353430     6.722205     0.097522
H      6.990983     8.489757     4.986543     0.133415
H      6.272247     9.421236     5.994476     0.110727
H      4.760200     7.862412     5.172460     0.126417
H      5.698090     6.700813     5.626627     0.106888
H     -1.224401     2.091127     0.335977     0.105521
H      0.200213     1.331632     2.106167     0.103088
H     -0.295877    -5.265852    12.749880     0.099754
H     -1.689089    -4.553107    11.023514     0.110027
H     -4.695302     1.745085     7.677019     0.116530
H     -3.386077     3.704573     7.602652     0.107514
H     -1.400016     2.516009    10.890716     0.114242
H     -2.759917     0.639793    11.059369     0.103850
H     -2.864509    -0.965961    12.386015     0.416979
H     -1.944200     7.262158     3.855109     0.265596
H     -1.300780    11.768177     0.839280     0.278045
H      0.125956    -1.377717     5.885582     0.274248
H     -1.500001     6.170977     6.260070     0.167978
H     -2.977234     6.491330     5.881598     0.170228
H     -2.197763     4.588358     4.131328     0.099246
H     -3.458958     5.484060     3.932132     0.121181
H     -2.758549     4.589307     1.841900     0.118566
H     -2.617930     6.142992     1.823309     0.128732
H     -0.463000     4.401047     2.147334     0.093582
H      0.989856     6.146633     2.467376     0.134140
H     -0.190628     7.142226     2.228341     0.109179
H      0.270933     7.019385     4.533704     0.124458
H      0.005918     5.483529     4.443402     0.108916
H     -3.094579    10.122652     0.739682     0.176533
H     -1.905503     9.180773     0.410344     0.165197
H     -3.920086     3.606565    12.241266     0.103916
H      0.358486    10.323899     0.318714     0.122081
H     -2.162047     5.078457    11.850842     0.139097
H     -2.679425     6.032764    12.953060     0.112107
H     -3.980297     5.551950    10.526851     0.101605
H     -5.736182     6.886213    11.116472     0.130725
H     -5.065360     7.240279    12.478974     0.122222
H     -6.691343     5.630702    12.837527     0.119311
H     -6.075319     4.683373    11.779131     0.104064
H      0.963232     0.992280     6.796572     0.161756
H      1.100561     0.847293     5.254794     0.183058
H     -1.426511     0.713821     5.294633     0.095575
H     -0.701338    -0.094077     4.192415     0.124099
H     12.100222    -0.746674     4.327868     0.132047
H     13.031394    -1.934281     4.727588     0.118274
H     11.705574    -0.354666     6.557537     0.097523
H     -2.386399    -1.490993     8.293199     0.133415
H     -1.667663    -2.422472     7.285266     0.110727
H     -0.155616    -0.863648     8.107282     0.126418
H     -1.093506     0.297951     7.653115     0.106888
H     -9.211015     4.907637    12.943765     0.105521
H      4.404371     5.667132    11.173575     0.103087
H      4.900461    12.264616     0.529862     0.099755
H      6.293673    11.551871     2.256228     0.110028
H      9.299886     5.253679     5.602723     0.116533
H      7.990661     3.294191     5.677090     0.107517
H      6.004600     4.482755     2.389026     0.114244
H      7.364501     6.358971     2.220373     0.103853
C      6.664785     0.241904     7.544221    -0.407430
C      7.125271     1.590722     9.542823    -0.072530
C      6.880923     1.664653    11.059369    -0.233259
C      5.384003     1.739144    11.435186    -0.134669
C      4.556725     0.712884    10.675585    -0.231893
C      4.845403     0.658019     9.202861    -0.068343
C      5.147134     1.645480    12.934469     0.640191
C      6.750669    -2.996729    12.424527    -0.411646
C      8.345592     2.715333     0.381129    -0.083540
C      7.560923     1.584974     1.009260    -0.232819
C      8.426288     0.833708     2.030473    -0.127450
C      9.785066     0.456672     1.450148    -0.232483
C     10.469722     1.657104     0.832640    -0.078001
C      7.719762    -0.416344     2.620093     0.660900
C      3.538400     6.640156     7.193636    -0.403989
C      5.721230     7.160425     8.224144    -0.070908
C     -8.128182     8.059796     8.291871    -0.226699
C     -7.440814     8.225548     6.929369    -0.131764
C      6.572454     8.520869     5.848398    -0.230444
C      5.410302     7.591736     5.833791    -0.073381
C     -6.259301     9.168926     6.950617     0.679631
C     10.700566    -4.067060    11.046089     0.578806
C     -3.383791    -4.450579    12.148308    -0.007150
C     -0.305929     1.865180     0.164669    -0.124795
C      0.543095     1.447006     1.216424    -0.114327
C      1.908084     1.135328     0.961453    -0.013358
C     -1.222603    -5.075585    12.917205    -0.111587
C     -2.049003    -4.708360    11.901305    -0.117942
C      2.780319     0.720123     2.026489     0.593204
C     -4.684530    -0.246308     9.375498     0.560542
C     -3.815543     1.031209     9.350266    -0.017891
C     -4.016219     1.920408     8.341006    -0.139488
C     -3.237754     3.054563     8.301167    -0.119463
C     -2.260626     3.308808     9.265276    -0.010694
C     -2.096001     2.371806    10.237353    -0.108268
C     -2.847958     1.254674    10.319688    -0.118115
C     -1.460751     4.544672     9.176302     0.566595
C     -2.060201     6.756860     5.735521    -0.407430
C     -2.520687     5.408042     3.736919    -0.072531
C     -2.276339     5.334111     2.220373    -0.233260
C     -0.779419     5.259620     1.844556    -0.134669
C      0.047859     6.285880     2.604157    -0.231893
C     -0.240819     6.340745     4.076881    -0.068343
C     -0.542550     5.353284     0.345273     0.640191
C     -2.146085     9.995493     0.855215    -0.411647
C     -3.741008     4.283431    12.898613    -0.083541
C     -2.956339     5.413790    12.270482    -0.232818
C     -3.821704     6.165056    11.249269    -0.127450
C     -5.180482     6.542092    11.829594    -0.232483
C     -5.865138     5.341660    12.447102    -0.078001
C     -3.115178     7.415108    10.659649     0.660900
C      1.066184     0.358608     6.086106    -0.403989
C     -1.116646    -0.161661     5.055598    -0.070908
C     12.732766    -1.061032     4.987871    -0.226699
C     12.045398    -1.226784     6.350373    -0.131765
C     -1.967870    -1.522105     7.431344    -0.230444
C     -0.805718    -0.592972     7.445951    -0.073381
C     10.863885    -2.170162     6.329125     0.679631
C     -6.095982    11.065824     2.233653     0.578806
C      7.988375    11.449343     1.131434    -0.007150
C      4.910513     5.133584    13.115073    -0.124796
C      4.061489     5.551758    12.063318    -0.114327
C      2.696500     5.863436    12.318289    -0.013358
C      5.827187    12.074349     0.362537    -0.111587
C      6.653587    11.707124     1.378437    -0.117942
C      1.824265     6.278641    11.253253     0.593204
C     -5.750886     7.245072     3.904244     0.560542
C      8.420127     5.967555     3.929476    -0.017890
C      8.620803     5.078356     4.938736    -0.139489
C      7.842338     3.944201     4.978575    -0.119463
C      6.865210     3.689956     4.014466    -0.010694
C      6.700585     4.626958     3.042389    -0.108268
C      7.452542     5.744090     2.960054    -0.118116
C      6.065335     2.454092     4.103440     0.566595
N      6.309387     0.483269     8.975778     0.045003
N      6.082070    -4.152213    13.071250     0.057005
N      4.748019     7.541499     7.196292     0.044087
N     -1.704803     6.515495     4.303964     0.045003
N     -1.477486    11.150977     0.208492     0.057006
N     -0.143435    -0.542735     6.083450     0.044087
O      6.229256    -1.362623     5.427431    -0.926729
O      5.283073    -2.025635     7.691627    -0.876215
O      7.726879    -2.253879     7.128566    -0.940385
O      9.631987     8.041761     0.379801    -0.475166
O      7.486681     8.052797     0.046479    -0.521177
O      7.272398    -1.634900    10.240009    -0.816065
O      7.029426    -4.076228     9.953167    -0.933970
O      4.946075    -2.731552    10.432565    -0.885273
O      6.455445    -0.476244     2.424881    -0.670299
O      8.412663    -1.247304     3.273456    -0.674137
O      2.065943     8.302380     5.617331    -0.899522
O      1.821099     8.458550     8.125874    -0.946416
O      0.891604     6.485073     7.070135    -0.835199
O     -5.487777     9.106042     7.939958    -0.682950
O     -6.111541     9.997221     6.014395    -0.677225
O      9.586196    -0.460413     8.467163    -0.620287
O     -4.459182    -1.098003    10.285160    -0.646741
O     -1.903320     5.527053     8.537546    -0.634880
O     -0.364165     4.633937     9.804434    -0.645485
O     11.191489    -4.078851     9.861536    -0.661409
O      9.573958    -3.690095    11.307700    -0.601063
O      2.434569     0.845951     3.236273    -0.639548
O      3.850480     0.154756     1.685199    -0.640449
O     -1.624672     8.361387     7.852311    -0.926729
O     -0.678489     9.024399     5.588115    -0.876215
O     -3.122295     9.252643     6.151176    -0.940385
O     -5.027403    -1.042997    12.899941    -0.475166
O     -2.882097    -1.054033    13.233263    -0.521178
O     -2.667814     8.633664     3.039733    -0.816065
O     -2.424842    11.074992     3.326575    -0.933969
O     -0.341491     9.730316     2.847177    -0.885273
O     -1.850861     7.475008    10.854861    -0.670299
O     -3.808079     8.246068    10.006286    -0.674137
O      2.538641    -1.303616     7.662411    -0.899522
O      2.783485    -1.459786     5.153868    -0.946416
O      3.712980     0.513691     6.209607    -0.835199
O     10.092361    -2.107278     5.339784    -0.682950
O     10.716125    -2.998457     7.265347    -0.677225
O     -4.981612     7.459177     4.812579    -0.620287
O      9.063766     8.096767     2.994582    -0.646741
O      6.507904     1.471711     4.742196    -0.634880
O      4.968749     2.364827     3.475308    -0.645485
O     -6.586905    11.077615     3.418206    -0.661409
O     -4.969374    10.688859     1.972042    -0.601063
O      2.170015     6.152813    10.043469    -0.639548
O      0.754104     6.844008    11.594543    -0.640449

The following XYZ coordinates are in angstroms. Other properties are in atomic units.
The sperically averaged electron density of each atom fit to a function of the form exp(a - br)
eigen_1, eigen_2 and eigen_3 are the three eigenvalues of traceless quadrupole moment tensor
  atom number  atomic symbol              X              Y              Z     net charge C6 coefficient C8 coefficient C10 coefficient fluctuating dipole atomic polarizability isotropic forcefield polarizability              a              b squared Pearson coefficient          <r^3>          <r^4>         wp_QDO          m_QDO          q_QDO       dipole_x       dipole_y       dipole_z         dipole            Qxy            Qxz            Qyz     Q(x^2-y^2)  Q(3z^2 - R^2)        eigen_1        eigen_2        eigen_3 static polarizability      alpha(xx)      alpha(xy)      alpha(xz)      alpha(yy)      alpha(yz)      alpha(zz) atomic spin moment
            1             Sm       9.097578      -2.867061       9.042575       2.101929     149.783872 0.41498808E+04  0.15124295E+06                                17.974173                           16.946505       2.614298       2.517875                    0.999703      79.660772     189.160171       0.647606       0.259511      -1.358090      -0.032355      -0.051548      -0.051816       0.079931       0.022668       0.010274       0.018290      -0.016330      -0.014893      -0.022151      -0.014829       0.036980             19.637333      21.017520       1.674634       1.663160      19.382504      -0.932094      18.511976          -0.000054
            2             Sm      -0.063290       7.153685       9.267002       2.118274     151.975918 0.40788343E+04  0.14795549E+06                                18.101728                           16.707706       2.600017       2.517714                    0.999741      79.172116     187.318755       0.657934       0.256643      -1.362401      -0.011116       0.081194      -0.004531       0.082076       0.006758      -0.004852       0.008053      -0.048673      -0.042643      -0.022747      -0.010758       0.033505             20.148386      20.127719       2.923780       0.836536      20.540910      -2.880664      19.776529          -0.000048
            3             Sm       3.535768      -3.299500       8.538077       2.238215      90.502328 0.20578404E+04  0.63130868E+05                                12.581722                           11.656478       3.722395       2.902013                    0.997706      73.099211     160.876138       0.806347       0.247602      -1.369880       0.033376       0.021247      -0.021677       0.045114      -0.006653      -0.055558       0.051218      -0.034006      -0.007981      -0.075773      -0.003857       0.079630             13.469010      14.305044       1.493294       2.083614      12.981891      -1.984793      13.120094          -0.000072
            4             Sm      -4.492994       9.865825       4.237167       2.101929     149.783889 0.41498813E+04  0.15124297E+06                                17.974176                           16.946508       2.614298       2.517875                    0.999703      79.660775     189.160189       0.647605       0.259511      -1.358090       0.032355       0.051548       0.051816       0.079931       0.022668       0.010274       0.018290      -0.016330      -0.014893      -0.022151      -0.014829       0.036980             19.637336      21.017523       1.674633       1.663160      19.382507      -0.932096      18.511979          -0.000055
            5             Sm       4.667874      -0.154921       4.012740       2.118274     151.975941 0.40788350E+04  0.14795553E+06                                18.101731                           16.707709       2.600016       2.517714                    0.999741      79.172118     187.318768       0.657934       0.256643      -1.362401       0.011116      -0.081194       0.004531       0.082076       0.006758      -0.004852       0.008053      -0.048673      -0.042643      -0.022747      -0.010758       0.033505             20.148389      20.127721       2.923780       0.836536      20.540914      -2.880665      19.776532          -0.000048
            6             Sm       1.068816      10.298264       4.741665       2.238215      90.502323 0.20578402E+04  0.63130863E+05                                12.581722                           11.656477       3.722395       2.902014                    0.997706      73.099209     160.876133       0.806347       0.247602      -1.369880      -0.033376      -0.021246       0.021677       0.045114      -0.006653      -0.055558       0.051218      -0.034006      -0.007981      -0.075773      -0.003857       0.079630             13.469009      14.305043       1.493294       2.083614      12.981891      -1.984793      13.120094          -0.000072
            7              P       6.443982      -1.458691       6.939993       1.425128      50.742658 0.89507419E+03  0.25245704E+05                                12.252102                           10.441875       0.055215       1.828005                    0.999232      48.000927     151.913537       0.475388       0.456803      -1.038251      -0.017208      -0.070712      -0.031957       0.079483       0.027944       0.027657      -0.042963       0.014996      -0.047378      -0.069483       0.031003       0.038479             13.619622      13.168131      -0.573009       1.067206      12.515413       0.189207      15.175321          -0.000034
            8              P       6.414536      -2.843412      10.635745       1.361389      54.041444 0.10151899E+04  0.29383995E+05                                12.480758                           10.876099       0.189828       1.856303                    0.999541      48.933427     154.031604       0.484298       0.436949      -1.055757      -0.029689       0.007830      -0.071303       0.077633      -0.006257       0.019699       0.006283      -0.101545      -0.035542      -0.054668      -0.002804       0.057472             13.551335      12.563215       0.631218      -0.303382      13.843956      -1.307885      14.246833          -0.000033
            9              P       1.971617       7.533631       6.921402       1.375783      58.648569 0.11199977E+04  0.33108756E+05                                12.561581                           10.882431       0.111241       1.834961                    0.999311      48.740054     153.304313       0.522534       0.396521      -1.085451      -0.059361       0.044607      -0.038652       0.083710      -0.007087       0.036530       0.045341      -0.045697       0.003607      -0.063658       0.001425       0.062233             13.637862      16.300425       0.441274       0.392835      11.808050      -0.228394      12.805113          -0.000039
           10              P      -1.839398       8.457455       6.339749       1.425127      50.742656 0.89507414E+03  0.25245702E+05                                12.252103                           10.441875       0.055215       1.828005                    0.999232      48.000926     151.913536       0.475388       0.456803      -1.038251       0.017208       0.070712       0.031957       0.079483       0.027944       0.027657      -0.042963       0.014996      -0.047378      -0.069483       0.031003       0.038480             13.619622      13.168131      -0.573009       1.067206      12.515414       0.189208      15.175321          -0.000034
           11              P      -1.809952       9.842176       2.643997       1.361389      54.041441 0.10151898E+04  0.29383992E+05                                12.480759                           10.876099       0.189828       1.856302                    0.999541      48.933427     154.031609       0.484297       0.436949      -1.055757       0.029689      -0.007830       0.071303       0.077633      -0.006257       0.019699       0.006283      -0.101545      -0.035542      -0.054669      -0.002804       0.057472             13.551335      12.563215       0.631217      -0.303382      13.843956      -1.307886      14.246834          -0.000033
           12              P       2.632967      -0.534867       6.358340       1.375783      58.648590 0.11199981E+04  0.33108766E+05                                12.561571                           10.882423       0.111241       1.834961                    0.999311      48.740038     153.304172       0.522535       0.396520      -1.085452       0.059356      -0.044609       0.038650       0.083707      -0.007087       0.036531       0.045341      -0.045697       0.003606      -0.063658       0.001425       0.062233             13.637852      16.300411       0.441274       0.392835      11.808041      -0.228394      12.805103          -0.000039
           13              H       7.469093       7.964725       0.893727       0.416976       0.472288 0.27737097E+01  0.21310556E+02                                 1.089226                            1.040706      -1.319806       2.430157                    0.999880       2.180226       5.758304       0.544434       1.464289      -0.672083      -0.007153       0.001860       0.025529       0.026577       0.000754      -0.010033       0.000729       0.012930       0.012331      -0.008875      -0.005420       0.014294              1.109086       0.933931       0.005743      -0.132225       0.955246      -0.089992       1.438080          -0.000010
           14              H       6.548784      -0.263394       9.424633       0.265595       0.504185 0.32507571E+01  0.26386198E+02                                 1.197918                            1.173961      -1.108661       2.437646                    0.998903       2.964359       8.458670       0.474635       1.589843      -0.648431       0.008763      -0.024246       0.015523       0.030094       0.003517      -0.002214       0.002289       0.010748       0.001567      -0.007677       0.001119       0.006558              1.216651       1.046575      -0.129309       0.058973       1.438147      -0.188323       1.165230          -0.000005
           15              H       5.905364      -4.769413      12.440462       0.278045       0.482244 0.31084733E+01  0.24914380E+02                                 1.161970                            1.150027      -1.083899       2.467090                    0.999774       2.802616       7.909196       0.478964       1.595512      -0.648794      -0.003205      -0.027786      -0.025762       0.038027      -0.000767      -0.003670      -0.001601      -0.000986      -0.007969      -0.005406       0.002209       0.003197              1.171692       1.053525       0.081750       0.061505       1.197779       0.188087       1.263771          -0.000008
           16              H       4.478628       8.376481       7.394160       0.274248       0.488703 0.31681225E+01  0.25530150E+02                                 1.174192                            1.162116      -1.087560       2.461341                    0.999747       2.848097       8.076586       0.475473       1.598558      -0.648060      -0.009555       0.034545       0.013734       0.038383       0.002936      -0.000524       0.001437       0.002590       0.005747      -0.004513       0.001920       0.002593              1.183857       1.131423      -0.142063      -0.038795       1.381804       0.059493       1.038344          -0.000008
           17              H       6.104585       0.827787       7.019672       0.167978       1.014015 0.78749289E+01  0.78374398E+02                                 1.778756                            1.723472      -1.470900       2.201217                    0.993624       3.767827      11.249483       0.435096       1.414468      -0.679335      -0.016286       0.018329      -0.015402       0.028955      -0.010875      -0.001776      -0.000181       0.000595       0.005891      -0.011996       0.001934       0.010061              1.813541       1.763272      -0.186917       0.288512       1.628530      -0.288384       2.048819          -0.000007
           18              H       7.581818       0.507434       7.398144       0.170227       0.925735 0.70402242E+01  0.67942514E+02                                 1.666617                            1.626914      -1.163568       2.355005                    0.996007       3.498974      10.194176       0.450171       1.409853      -0.681783       0.026838       0.003936      -0.012547       0.029886       0.001475      -0.010991       0.002507       0.012477       0.028807      -0.012245      -0.005052       0.017297              1.684318       2.109152       0.115746      -0.060743       1.409608       0.000698       1.534194          -0.000012
           19              H       6.802347       2.410406       9.148414       0.099246       1.003261 0.77288921E+01  0.73830898E+02                                 1.543501                            1.534753      -0.620071       2.566931                    0.999936       3.232069       8.396389       0.561040       1.142855      -0.743034      -0.012571       0.026913      -0.005324       0.030177      -0.000494       0.007024       0.001633      -0.015014      -0.009589      -0.011803       0.002469       0.009333              1.535026       1.344619      -0.144893       0.054261       1.833997      -0.185698       1.426462          -0.000014
           20              H       8.063542       1.514704       9.347610       0.121181       0.957812 0.70381778E+01  0.67123120E+02                                 1.622875                            1.562482      -0.885104       2.459337                    0.998021       3.460966       9.645840       0.493734       1.300772      -0.703884       0.035571      -0.001477       0.001586       0.035637       0.003163       0.001940       0.003285       0.008620      -0.015722      -0.007199      -0.001386       0.008586              1.637853       2.199296      -0.057811      -0.203969       1.327596       0.065121       1.386667          -0.000009
           21              H       7.363133       2.409457      11.437842       0.118565       0.944736 0.68044068E+01  0.63909044E+02                                 1.568538                            1.504526      -0.658687       2.555463                    0.999763       3.334576       9.018915       0.522750       1.247500      -0.716166       0.009647       0.018537       0.014038       0.025174       0.003089       0.000316       0.006723      -0.002649      -0.008612      -0.007634      -0.000550       0.008183              1.601027       1.471038       0.348357       0.167465       1.846590       0.359898       1.485453          -0.000015
           22              H       7.222514       0.855772      11.456433       0.128732       0.915806 0.71753615E+01  0.68979839E+02                                 1.596016                            1.595885      -0.922222       2.444245                    0.997724       3.493599       9.877022       0.478671       1.331039      -0.697643       0.007684      -0.029936       0.011401       0.032942      -0.004386      -0.000754      -0.007674       0.000317      -0.018317      -0.011090       0.001745       0.009345              1.585861       1.415958      -0.186886       0.078082       1.845071      -0.141903       1.496555          -0.000012
           23              H       5.067584       2.597717      11.132408       0.093582       1.024638 0.81337891E+01  0.79923799E+02                                 1.656858                            1.645934      -0.683494       2.532508                    0.999069       3.560998       9.868706       0.499068       1.249001      -0.715562      -0.011561       0.026216      -0.018993       0.034376      -0.000333       0.003141      -0.005274       0.001814      -0.023271      -0.010429       0.003739       0.006690              1.657855       1.433542      -0.241206       0.009106       2.060791      -0.013294       1.479233          -0.000013
           24              H       3.614728       0.852131      10.812366       0.134139       1.004617 0.75445984E+01  0.71729792E+02                                 1.564295                            1.534071      -0.651442       2.574310                    0.999927       3.089418       8.040782       0.550753       1.169730      -0.737772      -0.028653       0.008587       0.001288       0.029940      -0.002690       0.002285       0.001829       0.013561      -0.015703      -0.007319      -0.002833       0.010152              1.552705       1.964056      -0.144434      -0.089382       1.308695       0.074615       1.385366          -0.000017
           25              H       4.795212      -0.143462      11.051401       0.109179       1.014309 0.80410490E+01  0.79449127E+02                                 1.699227                            1.680291      -0.929902       2.426447                    0.996765       3.659145      10.450787       0.470806       1.316702      -0.700290       0.015061      -0.023005       0.009982       0.029253      -0.003393       0.004760      -0.006742      -0.002917       0.008217      -0.005769      -0.005016       0.010785              1.696559       1.408405      -0.186493       0.047783       2.114414      -0.195169       1.566859          -0.000010
           26              H       4.333651      -0.020621       8.746038       0.124458       0.990467 0.72271834E+01  0.70391762E+02                                 1.742780                            1.643540      -1.314814       2.250575                    0.993617       3.877477      11.447809       0.448674       1.401595      -0.680977      -0.022964      -0.018518      -0.017257       0.034177      -0.000719      -0.001416       0.006114       0.015591      -0.004439      -0.010989       0.002067       0.008922              1.808117       1.711248       0.380448       0.369099       1.885206       0.481275       1.827895          -0.000007
           27              H       4.598666       1.515235       8.836340       0.108916       1.002595 0.78440913E+01  0.75643435E+02                                 1.585058                            1.581688      -0.647690       2.567983                    0.999788       3.245625       8.632462       0.531064       1.195997      -0.730420      -0.017499       0.028315      -0.007641       0.034151      -0.008854      -0.004399      -0.006385       0.003173      -0.023939      -0.014366       0.001351       0.013015              1.572404       1.404149      -0.166592       0.101661       1.825187      -0.153842       1.487876          -0.000018
           28              H       7.699163      -3.123888      12.540060       0.176533       0.836150 0.61654864E+01  0.58148258E+02                                 1.610915                            1.563121      -1.413248       2.241521                    0.993007       3.632997      10.817283       0.437006       1.486103      -0.666053       0.028383      -0.001897      -0.000806       0.028458       0.003586      -0.001046      -0.004551      -0.006427      -0.028128      -0.010504      -0.000057       0.010561              1.640003       2.118894      -0.031003      -0.050168       1.413940      -0.050047       1.387174          -0.000011
           29              H       6.510087      -2.182009      12.869398       0.165195       0.831411 0.61588789E+01  0.56837541E+02                                 1.490457                            1.475108      -0.732433       2.558463                    0.999928       3.157760       8.671078       0.500951       1.324882      -0.700319      -0.000358       0.027686       0.007675       0.028733       0.001911      -0.006854       0.000118      -0.017134      -0.028635      -0.014151       0.000581       0.013570              1.493279       1.326878      -0.087721      -0.088339       1.787832       0.143591       1.365126          -0.000015
           30              H       8.524670       3.392199       1.038476       0.103915       0.984044 0.76275680E+01  0.73997226E+02                                 1.630886                            1.609095      -0.897804       2.440872                    0.997847       3.547264       9.873082       0.495985       1.272941      -0.709845      -0.000674       0.017338       0.025457       0.030808       0.001619       0.001282       0.006530       0.004364      -0.004659      -0.008014       0.001705       0.006310              1.634310       1.372627       0.077689      -0.022984       1.787718       0.405142       1.742586          -0.000011
           31              H       4.246098      -3.325135      12.961028       0.122080       1.037884 0.81010609E+01  0.79197831E+02                                 1.661531                            1.639940      -0.692279       2.554261                    0.999751       3.295451       8.988816       0.503257       1.244931      -0.719078      -0.029414       0.009631      -0.024406       0.039416      -0.007898       0.003435      -0.002952       0.019276      -0.012268      -0.010851      -0.004575       0.015426              1.651798       1.566951      -0.109040       0.234701       1.526025      -0.269171       1.862419          -0.000018
           32              H       6.766631       1.920307       1.428900       0.139097       1.002397 0.76039741E+01  0.74389084E+02                                 1.717909                            1.659579      -1.054927       2.388657                    0.995737       3.562036      10.258015       0.460947       1.358271      -0.692059      -0.027085       0.006485       0.014465       0.031383      -0.006928      -0.000946      -0.003343       0.009727      -0.000961      -0.009561       0.000877       0.008684              1.743619       1.981929      -0.179195      -0.415496       1.550789       0.202094       1.698140          -0.000009
           33              H       7.284009       0.966000       0.326682       0.112108       0.888494 0.65410507E+01  0.61897939E+02                                 1.606157                            1.553215      -0.971855       2.412488                    0.995539       3.657316      10.508511       0.467983       1.383079      -0.685914      -0.007722      -0.017800      -0.016407       0.025410       0.002173       0.005777       0.003218      -0.004858       0.006587      -0.007115      -0.000914       0.008029              1.636543       1.434366       0.243054       0.176784       1.731446       0.416433       1.743816          -0.000011
           34              H       8.584881       1.446814       2.752891       0.101605       1.051337 0.85832909E+01  0.85825509E+02                                 1.713095                            1.714814      -0.870033       2.451711                    0.997007       3.637152      10.301972       0.476796       1.284728      -0.707695       0.008134       0.023037       0.025119       0.035041      -0.002262       0.007521       0.001921       0.005067       0.012034      -0.007996      -0.001995       0.009990              1.710086       1.490156       0.025977      -0.038647       1.724066       0.315352       1.916038          -0.000009
           35              H      10.340766       0.112551       2.163270       0.130724       0.931947 0.68221550E+01  0.64091478E+02                                 1.553291                            1.507351      -0.707151       2.543909                    0.999511       3.281352       8.864298       0.522022       1.248931      -0.716251       0.011223      -0.010196       0.026773       0.030769      -0.001524       0.006258      -0.001611       0.003573       0.011010      -0.004800      -0.003932       0.008732              1.568402       1.627244      -0.174522       0.279379       1.366557      -0.239847       1.711404          -0.000017
           36              H       9.669944      -0.241515       0.800768       0.122222       0.945905 0.73370221E+01  0.70922684E+02                                 1.631626                            1.613854      -0.913266       2.447019                    0.996910       3.526484       9.995019       0.475994       1.331189      -0.697675      -0.006777      -0.021858      -0.018876       0.029665       0.003088       0.000722       0.005428      -0.017394      -0.006158      -0.008212      -0.004124       0.012336              1.632678       1.550263       0.072980       0.044896       1.667696       0.316679       1.680074          -0.000012
           37              H      11.295927       1.368062       0.442215       0.119311       0.951345 0.69699381E+01  0.66768102E+02                                 1.657801                            1.586673      -1.027376       2.393932                    0.996303       3.591226      10.258960       0.472051       1.354495      -0.692024       0.029142      -0.017577      -0.013085       0.036461      -0.006904      -0.000905      -0.005610       0.017575       0.013045      -0.014974       0.005703       0.009272              1.697834       2.132409      -0.237816      -0.344082       1.490065       0.071815       1.471028          -0.000012
           38              H      10.679903       2.315391       1.500611       0.104064       0.948259 0.71660919E+01  0.67456887E+02                                 1.511489                            1.497749      -0.607880       2.578305                    0.999936       3.207191       8.385550       0.554287       1.173889      -0.734968       0.007570       0.014176       0.027237       0.031624      -0.001848       0.010819       0.001197      -0.007707       0.024445      -0.013723       0.000130       0.013593              1.508719       1.352721       0.143200       0.100393       1.607649       0.295777       1.565788          -0.000016
           39              H       3.641352       6.006484       6.483170       0.161756       0.891507 0.66313919E+01  0.61558992E+02                                 1.491010                            1.475034      -0.705638       2.566215                    0.999973       3.027289       8.001077       0.536277       1.230355      -0.722445      -0.004962      -0.022024      -0.020149       0.030260       0.012541      -0.000584       0.007667      -0.007067       0.008136      -0.015878       0.001207       0.014671              1.487199       1.362838       0.023489      -0.048536       1.514847       0.289562       1.583911          -0.000018
           40              H       3.504023       6.151471       8.024948       0.183058       0.953530 0.72037068E+01  0.69324560E+02                                 1.645847                            1.603343      -1.220684       2.338517                    0.995931       3.337177       9.441458       0.475606       1.338222      -0.696665      -0.007989      -0.016809       0.023722       0.030151       0.010895       0.002217      -0.000814      -0.011491      -0.010203      -0.011298      -0.002731       0.014029              1.660316       1.507920       0.096623      -0.121631       1.507776      -0.294176       1.965251          -0.000018
           41              H       6.031095       6.284943       7.985109       0.095575       1.009107 0.78019102E+01  0.74894448E+02                                 1.565511                            1.554820      -0.647379       2.557289                    0.999905       3.275475       8.601329       0.549119       1.161958      -0.738078       0.018100      -0.023266      -0.006133       0.030109      -0.006976       0.008791       0.000384       0.000434      -0.010744      -0.011673       0.000045       0.011629              1.559366       1.419923      -0.210276      -0.072165       1.875370       0.118620       1.382807          -0.000017
           42              H       5.305922       7.092841       9.087327       0.124099       0.955344 0.68993293E+01  0.65611832E+02                                 1.636429                            1.558933      -0.922604       2.446750                    0.997693       3.457306       9.689232       0.487586       1.320928      -0.699689      -0.010259       0.002397       0.036332       0.037829      -0.002695       0.000239      -0.007507       0.018345       0.028893      -0.016477       0.004531       0.011946              1.678704       1.543346       0.053238      -0.393584       1.328390      -0.065489       2.164375          -0.000013
           43              H      -7.495638       7.745438       8.951874       0.132047       0.936586 0.68021646E+01  0.63715710E+02                                 1.546203                            1.495835      -0.701276       2.547550                    0.999608       3.235427       8.664537       0.530097       1.233534      -0.720067       0.024037      -0.008328       0.015482       0.029780      -0.003343       0.005475      -0.004428       0.002802       0.000245      -0.005537      -0.003535       0.009072              1.562461       1.653736      -0.163420       0.318983       1.317333      -0.204762       1.716313          -0.000017
           44              H      -8.426810       8.933045       8.552154       0.118274       0.953150 0.74185981E+01  0.71966156E+02                                 1.642706                            1.624399      -0.928103       2.436232                    0.996643       3.578018      10.185150       0.473375       1.333812      -0.696785      -0.010829       0.028093       0.002892       0.030247       0.000833       0.001780       0.004115      -0.011496      -0.020204      -0.008152      -0.002090       0.010242              1.646217       1.487552      -0.206577      -0.131345       1.911147       0.112305       1.539952          -0.000014
           45              H      -7.100990       7.353430       6.722205       0.097522       1.024730 0.82626738E+01  0.82121182E+02                                 1.702709                            1.695787      -0.963008       2.410852                    0.995756       3.710696      10.597842       0.472192       1.305128      -0.702475       0.009029      -0.031907      -0.004157       0.033419      -0.008183       0.003986      -0.003465      -0.002187       0.000219      -0.008368      -0.002414       0.010782              1.710330       1.639072      -0.246535      -0.158215       1.934881       0.211873       1.557037          -0.000008
           46              H       6.990983       8.489757       4.986543       0.133415       1.021692 0.77605643E+01  0.76306124E+02                                 1.738611                            1.675143      -1.062703       2.381326                    0.995416       3.605801      10.409129       0.459408       1.355944      -0.692381       0.014367       0.000028      -0.025940       0.029653      -0.000453       0.001023      -0.001503       0.011189       0.025852      -0.010036       0.001151       0.008885              1.776913       1.715686      -0.041448      -0.494991       1.486434       0.091175       2.128618          -0.000010
           47              H       6.272247       9.421236       5.994476       0.110727       0.881673 0.64943715E+01  0.61299421E+02                                 1.593311                            1.544035      -0.941315       2.425780                    0.995898       3.640216      10.419988       0.471388       1.376603      -0.687244      -0.005759       0.025864       0.006858       0.027371      -0.003568       0.003912       0.000354      -0.010385      -0.013001      -0.008097      -0.000428       0.008525              1.619733       1.410706      -0.234693      -0.074065       2.134220       0.123367       1.314272          -0.000013
           48              H       4.760200       7.862412       5.172460       0.126417       1.047890 0.81173022E+01  0.79273848E+02                                 1.665576                            1.636782      -0.673121       2.567255                    0.999895       3.246610       8.806445       0.506742       1.237659      -0.721245      -0.018811       0.015451      -0.029701       0.038402       0.000074       0.001853      -0.006503       0.004448       0.034925      -0.010057      -0.003716       0.013773              1.657970       1.881776      -0.143005       0.327744       1.419515      -0.126364       1.672620          -0.000017
           49              H       5.698090       6.700813       5.626627       0.106888       0.997007 0.77223861E+01  0.75302220E+02                                 1.661752                            1.632326      -0.902499       2.444422                    0.997427       3.555016       9.986353       0.485463       1.293878      -0.705515       0.016548      -0.025044      -0.010575       0.031826      -0.001795      -0.005448       0.001520      -0.011178       0.000876      -0.008990       0.002067       0.006923              1.670894       1.509391      -0.249408      -0.156304       2.043902       0.270595       1.459389          -0.000009
           50              H      -1.224401       2.091127       0.335977       0.105521       1.060062 0.79042151E+01  0.77825006E+02                                 1.748032                            1.665550      -1.007785       2.385099                    0.997273       3.707365      10.597703       0.472670       1.316096      -0.699811      -0.036157       0.010179       0.004463       0.037826      -0.007030      -0.007798      -0.000746       0.021655       0.018144      -0.016355       0.000771       0.015584              1.788902       2.312847      -0.258280      -0.081292       1.552210       0.024736       1.501648          -0.000015
           51              H       0.200213       1.331632       2.106167       0.103088       1.130699 0.85838997E+01  0.85549142E+02                                 1.763482                            1.688823      -1.152018       2.314949                    0.996650       3.660218      10.238796       0.493242       1.245992      -0.715500      -0.012213      -0.007472       0.035575       0.038348      -0.005581      -0.009499      -0.004317       0.019591       0.019516      -0.016653       0.000600       0.016054              1.783035       1.584233      -0.017950      -0.220737       1.504067      -0.177108       2.260804          -0.000016
           52              H      -0.295877      -5.265852      12.749880       0.099754       1.211260 0.88214607E+01  0.88454494E+02                                 1.840828                            1.705041      -1.225583       2.278769                    0.995191       3.708217      10.380073       0.494272       1.235834      -0.717487       0.035932      -0.007581      -0.003274       0.036869      -0.001134      -0.003987      -0.002759       0.020831       0.009846      -0.012696       0.001822       0.010873              1.912755       2.660817      -0.402143      -0.106132       1.523032       0.000944       1.554417          -0.000016
           53              H      -1.689089      -4.553107      11.023514       0.110027       1.175092 0.85850678E+01  0.85467572E+02                                 1.806462                            1.685810      -1.106004       2.341312                    0.996556       3.602531      10.035024       0.495614       1.241380      -0.716969       0.014549       0.010371      -0.033623       0.038075       0.000139      -0.007236      -0.005926       0.019007       0.013335      -0.013903       0.000048       0.013855              1.856930       1.606694      -0.031905      -0.264177       1.405240      -0.163856       2.558856          -0.000019
           54              H      -4.695302       1.745085       7.677019       0.116530       1.130059 0.83727379E+01  0.82390439E+02                                 1.726254                            1.640701      -1.033659       2.376158                    0.998125       3.456603       9.406490       0.516267       1.205653      -0.726106      -0.026597      -0.007226      -0.028388       0.039566       0.003334       0.014568      -0.005971       0.000569       0.022890      -0.016618      -0.001469       0.018087              1.744174       1.899455       0.181480       0.365275       1.569309       0.110156       1.763758          -0.000012
           55              H      -3.386077       3.704573       7.602652       0.107514       1.124646 0.82427997E+01  0.80691962E+02                                 1.707351                            1.616037      -1.045851       2.366616                    0.997901       3.484004       9.417052       0.526613       1.188117      -0.729704      -0.008330       0.027433      -0.027372       0.039638       0.003336       0.011804      -0.011115       0.000722       0.012419      -0.017527       0.001242       0.016285              1.735477       1.391866       0.021359       0.074185       1.951530      -0.460709       1.863035          -0.000011
           56              H      -1.400016       2.516009      10.890716       0.114242       1.223808 0.93456267E+01  0.93605786E+02                                 1.764445                            1.692010      -1.004130       2.394263                    0.998129       3.361658       8.939035       0.532333       1.148759      -0.742162       0.029517       0.004077       0.024639       0.038665       0.001737       0.013307      -0.006060      -0.001438       0.019739      -0.015005      -0.001495       0.016500              1.766099       1.889078       0.169886       0.370314       1.613078       0.151995       1.796141          -0.000017
           57              H      -2.759917       0.639793      11.059369       0.103850       1.168695 0.84994702E+01  0.84074353E+02                                 1.763667                            1.648051      -1.230460       2.276097                    0.995349       3.627346       9.943981       0.516718       1.198342      -0.726155       0.002680      -0.020890       0.028030       0.035061       0.002419       0.010617      -0.008304       0.000775       0.010766      -0.014279       0.000474       0.013805              1.800846       1.380302       0.062480      -0.019363       1.989463      -0.533678       2.032772          -0.000008
           58              H      -2.864509      -0.965961      12.386015       0.416979       0.472285 0.27736881E+01  0.21310350E+02                                 1.089221                            1.040702      -1.319803       2.430159                    0.999880       2.180218       5.758278       0.544436       1.464288      -0.672083       0.007153      -0.001860      -0.025529       0.026577       0.000754      -0.010033       0.000729       0.012930       0.012331      -0.008875      -0.005420       0.014294              1.109081       0.933928       0.005743      -0.132224       0.955243      -0.089991       1.438072          -0.000010
           59              H      -1.944200       7.262158       3.855109       0.265596       0.504185 0.32507589E+01  0.26386214E+02                                 1.197918                            1.173961      -1.108661       2.437646                    0.998903       2.964359       8.458668       0.474635       1.589841      -0.648431      -0.008763       0.024246      -0.015523       0.030094       0.003517      -0.002214       0.002289       0.010748       0.001567      -0.007677       0.001119       0.006558              1.216650       1.046575      -0.129309       0.058973       1.438147      -0.188323       1.165229          -0.000005
           60              H      -1.300780      11.768177       0.839280       0.278045       0.482244 0.31084748E+01  0.24914393E+02                                 1.161970                            1.150027      -1.083899       2.467090                    0.999774       2.802616       7.909194       0.478964       1.595511      -0.648795       0.003205       0.027786       0.025762       0.038027      -0.000767      -0.003670      -0.001601      -0.000986      -0.007969      -0.005406       0.002209       0.003197              1.171692       1.053524       0.081750       0.061505       1.197779       0.188087       1.263771          -0.000008
           61              H       0.125956      -1.377717       5.885582       0.274248       0.488703 0.31681233E+01  0.25530156E+02                                 1.174192                            1.162116      -1.087561       2.461341                    0.999747       2.848097       8.076585       0.475474       1.598558      -0.648060       0.009555      -0.034545      -0.013734       0.038383       0.002936      -0.000524       0.001437       0.002590       0.005747      -0.004513       0.001920       0.002593              1.183857       1.131423      -0.142063      -0.038795       1.381804       0.059493       1.038344          -0.000008
           62              H      -1.500001       6.170977       6.260070       0.167978       1.014016 0.78749348E+01  0.78374470E+02                                 1.778756                            1.723473      -1.470901       2.201217                    0.993624       3.767828      11.249486       0.435096       1.414468      -0.679335       0.016286      -0.018329       0.015402       0.028955      -0.010875      -0.001776      -0.000181       0.000595       0.005891      -0.011996       0.001934       0.010061              1.813541       1.763272      -0.186917       0.288512       1.628531      -0.288384       2.048820          -0.000006
           63              H      -2.977234       6.491330       5.881598       0.170228       0.925735 0.70402215E+01  0.67942481E+02                                 1.666616                            1.626913      -1.163568       2.355005                    0.996007       3.498973      10.194172       0.450171       1.409852      -0.681783      -0.026838      -0.003936       0.012547       0.029886       0.001475      -0.010991       0.002507       0.012477       0.028807      -0.012245      -0.005052       0.017297              1.684317       2.109151       0.115746      -0.060743       1.409607       0.000698       1.534194          -0.000012
           64              H      -2.197763       4.588358       4.131328       0.099246       1.003261 0.77288905E+01  0.73830875E+02                                 1.543500                            1.534753      -0.620071       2.566931                    0.999936       3.232069       8.396387       0.561040       1.142855      -0.743034       0.012571      -0.026913       0.005324       0.030177      -0.000494       0.007024       0.001632      -0.015014      -0.009590      -0.011803       0.002469       0.009333              1.535025       1.344618      -0.144892       0.054260       1.833996      -0.185697       1.426461          -0.000014
           65              H      -3.458958       5.484060       3.932132       0.121181       0.957811 0.70381722E+01  0.67123059E+02                                 1.622875                            1.562482      -0.885104       2.459337                    0.998021       3.460965       9.645839       0.493734       1.300773      -0.703884      -0.035571       0.001477      -0.001586       0.035637       0.003163       0.001940       0.003285       0.008620      -0.015722      -0.007199      -0.001386       0.008586              1.637853       2.199295      -0.057811      -0.203969       1.327596       0.065121       1.386667          -0.000009
           66              H      -2.758549       4.589307       1.841900       0.118566       0.944735 0.68044008E+01  0.63908973E+02                                 1.568537                            1.504525      -0.658687       2.555464                    0.999763       3.334574       9.018908       0.522750       1.247499      -0.716166      -0.009647      -0.018537      -0.014038       0.025174       0.003089       0.000316       0.006723      -0.002649      -0.008612      -0.007634      -0.000550       0.008183              1.601026       1.471037       0.348357       0.167465       1.846589       0.359898       1.485453          -0.000015
           67              H      -2.617930       6.142992       1.823309       0.128732       0.915805 0.71753541E+01  0.68979748E+02                                 1.596016                            1.595884      -0.922221       2.444245                    0.997724       3.493597       9.877014       0.478671       1.331039      -0.697643      -0.007684       0.029936      -0.011401       0.032942      -0.004386      -0.000754      -0.007674       0.000317      -0.018317      -0.011090       0.001745       0.009345              1.585860       1.415958      -0.186886       0.078082       1.845069      -0.141903       1.496554          -0.000012
           68              H      -0.463000       4.401047       2.147334       0.093582       1.024638 0.81337891E+01  0.79923799E+02                                 1.656858                            1.645934      -0.683494       2.532508                    0.999069       3.560998       9.868706       0.499068       1.249001      -0.715562       0.011561      -0.026216       0.018993       0.034376      -0.000333       0.003141      -0.005274       0.001814      -0.023271      -0.010429       0.003739       0.006690              1.657855       1.433542      -0.241206       0.009106       2.060791      -0.013294       1.479233          -0.000013
           69              H       0.989856       6.146633       2.467376       0.134140       1.004616 0.75445854E+01  0.71729632E+02                                 1.564293                            1.534069      -0.651442       2.574311                    0.999927       3.089416       8.040773       0.550754       1.169730      -0.737773       0.028653      -0.008587      -0.001288       0.029940      -0.002690       0.002285       0.001829       0.013561      -0.015703      -0.007319      -0.002833       0.010152              1.552703       1.964053      -0.144434      -0.089382       1.308693       0.074615       1.385364          -0.000017
           70              H      -0.190628       7.142226       2.228341       0.109179       1.014309 0.80410528E+01  0.79449175E+02                                 1.699228                            1.680291      -0.929903       2.426447                    0.996765       3.659146      10.450791       0.470806       1.316702      -0.700290      -0.015061       0.023005      -0.009982       0.029253      -0.003393       0.004760      -0.006741      -0.002917       0.008217      -0.005769      -0.005016       0.010785              1.696560       1.408405      -0.186493       0.047783       2.114415      -0.195170       1.566859          -0.000010
           71              H       0.270933       7.019385       4.533704       0.124458       0.990467 0.72271853E+01  0.70391781E+02                                 1.742780                            1.643540      -1.314814       2.250575                    0.993617       3.877477      11.447807       0.448674       1.401595      -0.680977       0.022964       0.018518       0.017257       0.034177      -0.000719      -0.001416       0.006114       0.015591      -0.004439      -0.010989       0.002067       0.008922              1.808116       1.711248       0.380447       0.369099       1.885206       0.481275       1.827895          -0.000007
           72              H       0.005918       5.483529       4.443402       0.108916       1.002595 0.78440900E+01  0.75643417E+02                                 1.585058                            1.581688      -0.647690       2.567982                    0.999788       3.245625       8.632461       0.531065       1.195997      -0.730420       0.017499      -0.028315       0.007641       0.034151      -0.008854      -0.004399      -0.006385       0.003173      -0.023939      -0.014366       0.001351       0.013015              1.572404       1.404148      -0.166592       0.101661       1.825187      -0.153842       1.487876          -0.000018
           73              H      -3.094579      10.122652       0.739682       0.176533       0.836149 0.61654803E+01  0.58148191E+02                                 1.610915                            1.563121      -1.413248       2.241521                    0.993007       3.632996      10.817282       0.437006       1.486104      -0.666052      -0.028383       0.001897       0.000806       0.028458       0.003586      -0.001046      -0.004551      -0.006427      -0.028128      -0.010504      -0.000057       0.010561              1.640002       2.118894      -0.031003      -0.050168       1.413940      -0.050047       1.387174          -0.000011
           74              H      -1.905503       9.180773       0.410344       0.165197       0.831410 0.61588725E+01  0.56837464E+02                                 1.490456                            1.475106      -0.732433       2.558463                    0.999928       3.157758       8.671069       0.500952       1.324880      -0.700319       0.000358      -0.027686      -0.007675       0.028732       0.001911      -0.006854       0.000118      -0.017134      -0.028635      -0.014151       0.000581       0.013570              1.493277       1.326877      -0.087721      -0.088339       1.787829       0.143591       1.365124          -0.000015
           75              H      -3.920086       3.606565      12.241266       0.103916       0.984043 0.76275675E+01  0.73997224E+02                                 1.630886                            1.609095      -0.897805       2.440872                    0.997847       3.547264       9.873084       0.495985       1.272941      -0.709845       0.000674      -0.017338      -0.025457       0.030808       0.001619       0.001282       0.006530       0.004364      -0.004659      -0.008014       0.001705       0.006310              1.634310       1.372627       0.077689      -0.022984       1.787718       0.405142       1.742586          -0.000011
           76              H       0.358486      10.323899       0.318714       0.122081       1.037883 0.81010500E+01  0.79197697E+02                                 1.661529                            1.639939      -0.692278       2.554262                    0.999752       3.295449       8.988809       0.503257       1.244931      -0.719078       0.029414      -0.009631       0.024406       0.039416      -0.007898       0.003435      -0.002952       0.019276      -0.012268      -0.010851      -0.004575       0.015426              1.651797       1.566949      -0.109040       0.234701       1.526024      -0.269170       1.862418          -0.000018
           77              H      -2.162047       5.078457      11.850842       0.139097       1.002397 0.76039742E+01  0.74389085E+02                                 1.717909                            1.659579      -1.054927       2.388657                    0.995737       3.562036      10.258015       0.460947       1.358271      -0.692059       0.027085      -0.006485      -0.014465       0.031383      -0.006928      -0.000946      -0.003343       0.009727      -0.000961      -0.009561       0.000877       0.008684              1.743619       1.981929      -0.179195      -0.415496       1.550789       0.202094       1.698140          -0.000009
           78              H      -2.679425       6.032764      12.953060       0.112107       0.888495 0.65410588E+01  0.61898038E+02                                 1.606158                            1.553216      -0.971857       2.412487                    0.995539       3.657319      10.508523       0.467983       1.383079      -0.685914       0.007722       0.017800       0.016407       0.025410       0.002173       0.005777       0.003218      -0.004858       0.006587      -0.007115      -0.000914       0.008029              1.636544       1.434367       0.243055       0.176785       1.731448       0.416433       1.743818          -0.000011
           79              H      -3.980297       5.551950      10.526851       0.101605       1.051336 0.85832846E+01  0.85825427E+02                                 1.713094                            1.714813      -0.870033       2.451712                    0.997007       3.637151      10.301967       0.476796       1.284728      -0.707695      -0.008134      -0.023037      -0.025119       0.035041      -0.002262       0.007521       0.001921       0.005067       0.012034      -0.007996      -0.001995       0.009990              1.710086       1.490155       0.025977      -0.038647       1.724065       0.315351       1.916037          -0.000009
           80              H      -5.736182       6.886213      11.116472       0.130725       0.931946 0.68221478E+01  0.64091393E+02                                 1.553290                            1.507350      -0.707150       2.543910                    0.999511       3.281350       8.864291       0.522022       1.248931      -0.716251      -0.011223       0.010196      -0.026773       0.030769      -0.001524       0.006258      -0.001611       0.003573       0.011010      -0.004800      -0.003932       0.008732              1.568400       1.627243      -0.174522       0.279378       1.366556      -0.239847       1.711403          -0.000017
           81              H      -5.065360       7.240279      12.478974       0.122222       0.945905 0.73370214E+01  0.70922678E+02                                 1.631626                            1.613854      -0.913266       2.447019                    0.996910       3.526484       9.995020       0.475993       1.331189      -0.697675       0.006777       0.021858       0.018876       0.029665       0.003088       0.000722       0.005428      -0.017393      -0.006158      -0.008212      -0.004124       0.012336              1.632678       1.550263       0.072980       0.044896       1.667696       0.316679       1.680074          -0.000012
           82              H      -6.691343       5.630702      12.837527       0.119311       0.951346 0.69699433E+01  0.66768161E+02                                 1.657801                            1.586674      -1.027377       2.393932                    0.996303       3.591227      10.258962       0.472051       1.354494      -0.692024      -0.029142       0.017577       0.013085       0.036461      -0.006904      -0.000905      -0.005610       0.017575       0.013045      -0.014974       0.005703       0.009272              1.697834       2.132409      -0.237816      -0.344082       1.490065       0.071815       1.471028          -0.000012
           83              H      -6.075319       4.683373      11.779131       0.104064       0.948259 0.71660908E+01  0.67456878E+02                                 1.511490                            1.497750      -0.607880       2.578305                    0.999936       3.207191       8.385552       0.554287       1.173890      -0.734967      -0.007570      -0.014176      -0.027237       0.031624      -0.001848       0.010819       0.001197      -0.007707       0.024445      -0.013723       0.000130       0.013593              1.508719       1.352721       0.143200       0.100393       1.607649       0.295777       1.565788          -0.000016
           84              H       0.963232       0.992280       6.796572       0.161756       0.891507 0.66313869E+01  0.61558934E+02                                 1.491009                            1.475033      -0.705638       2.566215                    0.999973       3.027288       8.001074       0.536277       1.230355      -0.722445       0.004962       0.022024       0.020149       0.030260       0.012541      -0.000584       0.007667      -0.007067       0.008136      -0.015878       0.001207       0.014671              1.487198       1.362837       0.023489      -0.048536       1.514847       0.289562       1.583910          -0.000018
           85              H       1.100561       0.847293       5.254794       0.183058       0.953530 0.72037054E+01  0.69324544E+02                                 1.645847                            1.603343      -1.220684       2.338516                    0.995931       3.337177       9.441458       0.475606       1.338222      -0.696665       0.007989       0.016809      -0.023722       0.030151       0.010895       0.002217      -0.000814      -0.011491      -0.010203      -0.011298      -0.002731       0.014029              1.660316       1.507920       0.096623      -0.121631       1.507775      -0.294176       1.965251          -0.000018
           86              H      -1.426511       0.713821       5.294633       0.095575       1.009107 0.78019076E+01  0.74894410E+02                                 1.565510                            1.554819      -0.647379       2.557289                    0.999905       3.275475       8.601326       0.549120       1.161958      -0.738078      -0.018100       0.023266       0.006133       0.030109      -0.006976       0.008791       0.000384       0.000434      -0.010744      -0.011673       0.000045       0.011629              1.559366       1.419922      -0.210276      -0.072165       1.875368       0.118620       1.382806          -0.000017
           87              H      -0.701338      -0.094077       4.192415       0.124099       0.955344 0.68993273E+01  0.65611814E+02                                 1.636429                            1.558933      -0.922605       2.446750                    0.997693       3.457306       9.689235       0.487586       1.320929      -0.699689       0.010259      -0.002397      -0.036332       0.037829      -0.002695       0.000239      -0.007507       0.018345       0.028893      -0.016477       0.004531       0.011946              1.678704       1.543346       0.053238      -0.393584       1.328390      -0.065489       2.164375          -0.000013
           88              H      12.100222      -0.746674       4.327868       0.132047       0.936585 0.68021564E+01  0.63715616E+02                                 1.546202                            1.495834      -0.701276       2.547551                    0.999608       3.235425       8.664531       0.530097       1.233535      -0.720067      -0.024037       0.008328      -0.015482       0.029780      -0.003343       0.005475      -0.004428       0.002802       0.000245      -0.005537      -0.003535       0.009072              1.562460       1.653735      -0.163420       0.318983       1.317333      -0.204762       1.716312          -0.000017
           89              H      13.031394      -1.934281       4.727588       0.118274       0.953150 0.74186074E+01  0.71966268E+02                                 1.642707                            1.624399      -0.928104       2.436232                    0.996643       3.578020      10.185157       0.473375       1.333812      -0.696785       0.010829      -0.028093      -0.002892       0.030247       0.000834       0.001780       0.004115      -0.011496      -0.020204      -0.008152      -0.002090       0.010242              1.646218       1.487553      -0.206578      -0.131346       1.911148       0.112305       1.539953          -0.000014
           90              H      11.705574      -0.354666       6.557537       0.097523       1.024729 0.82626604E+01  0.82121013E+02                                 1.702708                            1.695785      -0.963007       2.410853                    0.995756       3.710693      10.597830       0.472192       1.305127      -0.702475      -0.009029       0.031907       0.004157       0.033419      -0.008183       0.003986      -0.003465      -0.002187       0.000219      -0.008368      -0.002414       0.010782              1.710328       1.639070      -0.246535      -0.158215       1.934879       0.211873       1.557036          -0.000008
           91              H      -2.386399      -1.490993       8.293199       0.133415       1.021691 0.77605523E+01  0.76305976E+02                                 1.738610                            1.675142      -1.062701       2.381327                    0.995416       3.605798      10.409118       0.459408       1.355944      -0.692381      -0.014367      -0.000028       0.025940       0.029653      -0.000453       0.001023      -0.001503       0.011189       0.025852      -0.010036       0.001151       0.008885              1.776911       1.715685      -0.041448      -0.494990       1.486433       0.091175       2.128616          -0.000011
           92              H      -1.667663      -2.422472       7.285266       0.110727       0.881674 0.64943767E+01  0.61299480E+02                                 1.593311                            1.544036      -0.941315       2.425780                    0.995898       3.640217      10.419990       0.471388       1.376602      -0.687244       0.005759      -0.025864      -0.006858       0.027371      -0.003568       0.003912       0.000354      -0.010385      -0.013001      -0.008097      -0.000428       0.008525              1.619733       1.410707      -0.234693      -0.074065       2.134220       0.123367       1.314273          -0.000013
           93              H      -0.155616      -0.863648       8.107282       0.126418       1.047889 0.81172938E+01  0.79273743E+02                                 1.665575                            1.636780      -0.673121       2.567255                    0.999895       3.246609       8.806440       0.506742       1.237659      -0.721245       0.018811      -0.015451       0.029701       0.038402       0.000074       0.001853      -0.006503       0.004448       0.034925      -0.010057      -0.003716       0.013773              1.657969       1.881775      -0.143005       0.327743       1.419514      -0.126364       1.672618          -0.000017
           94              H      -1.093506       0.297951       7.653115       0.106888       0.997007 0.77223849E+01  0.75302209E+02                                 1.661752                            1.632326      -0.902500       2.444422                    0.997427       3.555016       9.986355       0.485463       1.293879      -0.705515      -0.016548       0.025044       0.010575       0.031826      -0.001795      -0.005448       0.001520      -0.011178       0.000876      -0.008990       0.002067       0.006923              1.670894       1.509391      -0.249408      -0.156304       2.043902       0.270596       1.459389          -0.000009
           95              H      -9.211015       4.907637      12.943765       0.105521       1.060062 0.79042182E+01  0.77825047E+02                                 1.748033                            1.665550      -1.007786       2.385099                    0.997273       3.707366      10.597708       0.472670       1.316097      -0.699811       0.036157      -0.010179      -0.004463       0.037826      -0.007030      -0.007798      -0.000746       0.021655       0.018144      -0.016355       0.000771       0.015584              1.788902       2.312848      -0.258280      -0.081292       1.552210       0.024736       1.501648          -0.000015
           96              H       4.404371       5.667132      11.173575       0.103087       1.130700 0.85839085E+01  0.85549246E+02                                 1.763483                            1.688824      -1.152018       2.314949                    0.996650       3.660220      10.238801       0.493242       1.245991      -0.715500       0.012213       0.007472      -0.035575       0.038348      -0.005581      -0.009499      -0.004317       0.019591       0.019516      -0.016653       0.000600       0.016054              1.783035       1.584233      -0.017950      -0.220737       1.504068      -0.177108       2.260805          -0.000017
           97              H       4.900461      12.264616       0.529862       0.099755       1.211259 0.88214528E+01  0.88454387E+02                                 1.840827                            1.705039      -1.225582       2.278769                    0.995191       3.708215      10.380063       0.494273       1.235833      -0.717487      -0.035932       0.007581       0.003274       0.036869      -0.001134      -0.003987      -0.002759       0.020831       0.009846      -0.012695       0.001822       0.010873              1.912753       2.660814      -0.402143      -0.106132       1.523030       0.000944       1.554416          -0.000016
           98              H       6.293673      11.551871       2.256228       0.110028       1.175091 0.85850539E+01  0.85467393E+02                                 1.806459                            1.685808      -1.106003       2.341313                    0.996556       3.602528      10.035011       0.495615       1.241380      -0.716969      -0.014549      -0.010371       0.033623       0.038075       0.000139      -0.007236      -0.005926       0.019006       0.013335      -0.013903       0.000048       0.013855              1.856928       1.606692      -0.031905      -0.264176       1.405239      -0.163856       2.558852          -0.000019
           99              H       9.299886       5.253679       5.602723       0.116533       1.130056 0.83727072E+01  0.82390056E+02                                 1.726250                            1.640697      -1.033655       2.376160                    0.998125       3.456597       9.406467       0.516268       1.205652      -0.726107       0.026597       0.007226       0.028388       0.039566       0.003334       0.014568      -0.005971       0.000569       0.022890      -0.016618      -0.001469       0.018087              1.744169       1.899449       0.181478       0.365273       1.569305       0.110155       1.763753          -0.000012
          100              H       7.990661       3.294191       5.677090       0.107517       1.124647 0.82428015E+01  0.80691881E+02                                 1.707341                            1.616028      -1.045846       2.366619                    0.997901       3.484005       9.417010       0.526619       1.188103      -0.729707       0.008330      -0.027433       0.027372       0.039638       0.003336       0.011804      -0.011115       0.000722       0.012419      -0.017527       0.001241       0.016285              1.735467       1.391859       0.021359       0.074185       1.951517      -0.460705       1.863023          -0.000011
          101              H       6.004600       4.482755       2.389026       0.114244       1.223805 0.93455992E+01  0.93605444E+02                                 1.764442                            1.692008      -1.004127       2.394264                    0.998129       3.361654       8.939022       0.532333       1.148758      -0.742162      -0.029517      -0.004077      -0.024639       0.038664       0.001737       0.013307      -0.006060      -0.001438       0.019739      -0.015005      -0.001495       0.016500              1.766096       1.889074       0.169886       0.370312       1.613076       0.151994       1.796138          -0.000017
          102              H       7.364501       6.358971       2.220373       0.103853       1.168691 0.84994299E+01  0.84073851E+02                                 1.763662                            1.648046      -1.230455       2.276100                    0.995349       3.627338       9.943951       0.516719       1.198341      -0.726155      -0.002680       0.020890      -0.028030       0.035061       0.002419       0.010617      -0.008304       0.000775       0.010766      -0.014279       0.000474       0.013805              1.800840       1.380298       0.062480      -0.019363       1.989457      -0.533676       2.032765          -0.000008
          103              C       6.664785       0.241904       7.544221      -0.407430      30.072035 0.51379143E+03  0.12601460E+05                                 8.389995                            7.471358      -0.438679       1.857610                    0.994196      31.417776      92.423456       0.612955       0.407421      -1.069424      -0.011477       0.048078       0.107212       0.118058      -0.020126      -0.051044      -0.010090       0.102083       0.357084      -0.116144      -0.020835       0.136979              9.130599       7.214633       0.098745      -0.000547       8.385391       1.812539      11.791773          -0.000013
          104              C       7.125271       1.590722       9.542823      -0.072530      22.427224 0.35650091E+03  0.79999258E+04                                 7.046721                            6.365791      -0.034357       2.023447                    0.997694      26.673844      75.664574       0.640332       0.426261      -1.054798      -0.048511      -0.073991       0.045090       0.099303       0.033265       0.023364       0.034171      -0.051563      -0.016503      -0.041471      -0.026356       0.067827              7.466710       6.769900       0.769311      -0.309113       7.087148       1.709263       8.543082          -0.000023
          105              C       6.880923       1.664653      11.059369      -0.233259      25.917383 0.44329222E+03  0.10487057E+05                                 7.640824                            7.006605      -0.036250       1.976531                    0.999172      29.549968      85.602012       0.623428       0.415295      -1.063453      -0.065914       0.000258      -0.061099       0.089876       0.002590      -0.021572       0.010895       0.046994       0.009821      -0.030898      -0.005405       0.036303              7.997365       7.275027       0.162197      -0.940994       6.970364       1.904823       9.746704          -0.000025
          106              C       5.384003       1.739144      11.435186      -0.134669      28.616000 0.45559340E+03  0.10808546E+05                                 8.178890                            7.099552      -0.235273       1.936789                    0.997802      28.198336      80.735020       0.622301       0.414874      -1.068006       0.043902      -0.061485      -0.068135       0.101735       0.003044       0.015589       0.013132       0.048564      -0.119002      -0.046177      -0.001309       0.047486              8.990514       7.111767      -0.032549      -0.920111       7.668995       2.739720      12.190779          -0.000015
          107              C       4.556725       0.712884      10.675585      -0.231893      25.383246 0.41112315E+03  0.95703408E+04                                 7.582990                            6.759455      -0.060437       1.977037                    0.998125      29.262346      84.831800       0.631347       0.416757      -1.059657       0.054484       0.059087      -0.045076       0.092150      -0.000799       0.020442       0.012506       0.019239       0.029249      -0.023665      -0.006020       0.029685              8.107460       6.354116       0.148915       0.033041       7.341128       2.442158      10.627137          -0.000024
          108              C       4.845403       0.658019       9.202861      -0.068343      22.633711 0.36250166E+03  0.82112717E+04                                 7.219588                            6.502421      -0.383575       1.913798                    0.995361      27.151572      78.710152       0.618207       0.437393      -1.042575       0.061323      -0.014322       0.058610       0.086028      -0.041533      -0.023539       0.003783       0.138054      -0.040862      -0.073872      -0.018781       0.092654              7.671050       7.022466       0.018750       0.168582       6.334180       1.906280       9.656504          -0.000020
          109              C       5.147134       1.645480      12.934469       0.640191      18.556758 0.22851660E+03  0.46147478E+04                                 6.516403                            5.419798      -0.043952       2.073376                    0.999336      20.813131      57.066648       0.629211       0.482036      -1.017015      -0.056343       0.003375       0.044771       0.072044       0.002193      -0.009002       0.022518      -0.088190      -0.140775      -0.053778      -0.018051       0.071830              7.020676       6.805659      -0.095576      -0.648766       3.878326       0.617434      10.378043          -0.000014
          110              C       6.750669      -2.996729      12.424527      -0.411646      31.419505 0.52796288E+03  0.13030943E+05                                 8.718553                            7.644456      -0.444156       1.853892                    0.994846      31.528902      92.892445       0.597878       0.415070      -1.064992      -0.029558      -0.073889       0.080751       0.113376       0.058942      -0.058056      -0.034658      -0.098682      -0.292320      -0.124834      -0.014483       0.139317              9.625758       8.197333       1.581042      -1.590048       9.304999      -2.683585      11.374942          -0.000028
          111              C       8.345592       2.715333       0.381129      -0.083540      22.376743 0.35836649E+03  0.80724754E+04                                 7.063864                            6.388676      -0.158542       1.980235                    0.997309      27.037358      77.472925       0.636651       0.427096      -1.051646       0.030790      -0.090750      -0.000584       0.095833      -0.032239      -0.036505      -0.000714       0.082137      -0.078658      -0.050408      -0.026459       0.076867              7.513396       7.719413       1.092552      -2.084917       7.199405      -1.126513       7.621371          -0.000019
          112              C       7.560923       1.584974       1.009260      -0.232819      25.740243 0.43276130E+03  0.10223066E+05                                 7.698200                            6.970474      -0.198108       1.932840                    0.997542      29.699811      87.263334       0.615837       0.421025      -1.054996       0.074994       0.019274       0.020598       0.080124      -0.000868       0.011307      -0.042965       0.002993      -0.019877      -0.046772       0.004176       0.042596              8.192719       8.077941       1.480819      -1.329389       8.166623      -1.435363       8.333593          -0.000019
          113              C       8.426288       0.833708       2.030473      -0.127450      28.582026 0.46154196E+03  0.11038416E+05                                 8.303525                            7.229497      -0.395950       1.885863                    0.996710      28.719306      83.871797       0.603079       0.424655      -1.056687       0.027519       0.027669      -0.073519       0.083234      -0.037482       0.016998      -0.008830       0.070718       0.025659      -0.055836       0.000739       0.055097              9.255631       9.839945       1.446682      -2.560379       8.705451      -2.434783       9.221497          -0.000012
          114              C       9.785066       0.456672       1.450148      -0.232483      26.770723 0.43582680E+03  0.10293748E+05                                 7.884589                            6.983920      -0.195460       1.930162                    0.998198      29.624970      86.488256       0.617918       0.419678      -1.057884      -0.033162       0.074558      -0.001586       0.081615       0.014430      -0.010814      -0.019512       0.005880      -0.012820      -0.022289      -0.007713       0.030002              8.544363      10.038144       0.833491      -2.309105       7.550574      -1.596497       8.044372          -0.000023
          115              C      10.469722       1.657104       0.832640      -0.078001      22.355980 0.35586148E+03  0.79984714E+04                                 7.062028                            6.378712      -0.112521       1.995921                    0.998005      26.861748      76.774513       0.635571       0.428762      -1.051086      -0.089904      -0.026742      -0.025903       0.097308      -0.015891       0.048724      -0.039770       0.021503       0.094918      -0.049906      -0.031673       0.081580              7.494047       7.831819       0.551894      -0.752705       7.375634      -1.719030       7.274689          -0.000029
          116              C       7.719762      -0.416344       2.620093       0.660900      21.267283 0.25102214E+03  0.52314755E+04                                 7.231336                            5.743527      -0.222661       1.994635                    0.999102      22.256810      63.639563       0.596372       0.492807      -1.003333      -0.025228      -0.048161       0.028521       0.061396      -0.013173      -0.004742       0.079056      -0.007786       0.188769      -0.075469      -0.034090       0.109559              8.185168       9.407882       1.329118      -0.154365       8.173948      -3.202816       6.973674          -0.000011
          117              C       3.538400       6.640156       7.193636      -0.403989      30.066702 0.50434143E+03  0.12294949E+05                                 8.457676                            7.470256      -0.333067       1.889588                    0.995001      31.202011      91.087792       0.605517       0.414933      -1.066063       0.107052       0.028987       0.019578       0.112622       0.133628      -0.012077       0.032001      -0.043765      -0.074504      -0.131465      -0.017965       0.149431              9.219835      13.329926       0.689260      -0.403447       7.424934      -0.167019       6.904646          -0.000037
          118              C       5.721230       7.160425       8.224144      -0.070908      21.826199 0.34589887E+03  0.77235071E+04                                 6.939639                            6.286351      -0.075853       2.008139                    0.998298      26.729353      76.272375       0.640267       0.428430      -1.050752       0.002969       0.087655      -0.056675       0.104423      -0.025780       0.051626      -0.029557       0.051084      -0.002995      -0.047250      -0.032786       0.080036              7.291344       8.819061       0.896968      -0.088095       5.889105      -0.471455       7.165867          -0.000027
          119              C      -8.128182       8.059796       8.291871      -0.226699      26.265133 0.42693008E+03  0.10032574E+05                                 7.777344                            6.911866      -0.182153       1.937110                    0.998077      29.410282      85.666640       0.621134       0.419629      -1.057829      -0.021620      -0.043674      -0.070138       0.085406       0.018173      -0.007917      -0.012662       0.025277      -0.021744      -0.023095      -0.007223       0.030318              8.373225      10.132503       1.397216      -1.693791       6.338951      -0.741054       8.648222          -0.000026
          120              C      -7.440814       8.225548       6.929369      -0.131764      28.802976 0.45400492E+03  0.10826431E+05                                 8.362008                            7.183621      -0.420062       1.879479                    0.996978      28.683112      83.969423       0.602593       0.426243      -1.054446      -0.087316       0.005234       0.015927       0.088911      -0.030540       0.014582      -0.020014       0.026354       0.119139      -0.054003       0.000259       0.053743              9.345900      12.605591       2.274569      -1.463125       7.103047      -0.575553       8.329063          -0.000014
          121              C       6.572454       8.520869       5.848398      -0.230444      25.185682 0.42348364E+03  0.99661704E+04                                 7.610727                            6.916182      -0.239678       1.919955                    0.997673      29.696511      87.556457       0.614451       0.423572      -1.051681      -0.010989      -0.063130       0.054452       0.084091       0.018567       0.027672      -0.009305       0.036467       0.018020      -0.039006      -0.000880       0.039886              8.038941      10.036874       1.259776      -0.573614       7.211672      -0.095478       6.868276          -0.000020
          122              C       5.410302       7.591736       5.833791      -0.073381      21.887417 0.35101351E+03  0.78659715E+04                                 6.949175                            6.318490      -0.089243       2.006989                    0.997136      26.808514      76.618443       0.640831       0.426515      -1.052004       0.025043       0.054744       0.068733       0.091369       0.011713      -0.044405      -0.006097       0.038678       0.186563      -0.054206      -0.029615       0.083821              7.321539       9.117961       1.080025      -1.238877       6.240682       0.118828       6.605974          -0.000018
          123              C      -6.259301       9.168926       6.950617       0.679631      20.312232 0.23372475E+03  0.47951247E+04                                 7.038700                            5.557152      -0.270059       1.983760                    0.999215      21.918571      62.621247       0.602532       0.495486      -0.999819       0.046281       0.030748       0.004313       0.055731      -0.074744      -0.040284       0.038076      -0.044682      -0.053679      -0.071679      -0.038626       0.110305              7.926486       9.764794       2.473281       0.777178       6.644497      -1.767208       7.370167          -0.000012
          124              C      10.700566      -4.067060      11.046089       0.578806      23.038650 0.25254617E+03  0.52741355E+04                                 7.561364                            5.684113      -0.114403       2.012221                    0.999412      23.147067      66.373866       0.611336       0.479751      -1.009530      -0.029288       0.009856      -0.033744       0.045756       0.059602      -0.027983       0.031189      -0.124186      -0.173727      -0.095943      -0.021130       0.117073              8.956893      10.046352      -2.423787       1.687135       5.542467      -1.627124      11.281860          -0.000012
          125              C      -3.383791      -4.450579      12.148308      -0.007150      36.210591 0.45580429E+03  0.10818882E+05                                 9.657151                            7.206698      -0.110581       1.975800                    0.998992      27.555277      79.010641       0.603916       0.427293      -1.059760       0.031767      -0.012347       0.027547       0.043822      -0.000577      -0.006018      -0.002550      -0.027247      -0.013528      -0.014970      -0.001224       0.016193             11.674675      13.687252      -3.346633       3.848492       6.702283      -2.992180      14.634488          -0.000014
          126              C      -0.305929       1.865180       0.164669      -0.124795      34.335171 0.49174169E+03  0.11975923E+05                                 9.331331                            7.517458      -0.112800       1.929012                    0.999104      30.635414      90.960723       0.583577       0.430959      -1.050392       0.022754      -0.015584      -0.004041       0.027873      -0.007597      -0.008766       0.001679       0.019598      -0.069760      -0.024914      -0.000712       0.025625             10.558436      11.316994      -2.775769       2.577720       7.029677      -2.470039      13.328638          -0.000023
          127              C       0.543095       1.447006       1.216424      -0.114327      34.757644 0.48775073E+03  0.11821173E+05                                 9.327302                            7.425922       0.002720       1.962165                    0.999650      30.355236      89.085950       0.596087       0.423969      -1.057673       0.007872      -0.007200      -0.028438       0.030373       0.008779      -0.011773       0.000306      -0.005811       0.058499      -0.021433      -0.002124       0.023557             10.645954      12.985358      -3.309270       3.017471       7.028246      -2.599317      11.924259          -0.000024
          128              C       1.908084       1.135328       0.961453      -0.013358      37.672557 0.44506596E+03  0.10484691E+05                                 9.855734                            7.085500      -0.072594       1.988999                    0.999115      27.308774      77.608926       0.614649       0.423007      -1.064109      -0.019402       0.006200      -0.032805       0.038614       0.003417      -0.006773       0.009083      -0.020260      -0.042009      -0.019785       0.000087       0.019698             12.223607      14.685723      -3.865010       5.031552       6.957195      -3.642076      15.027903          -0.000012
          129              C      -1.222603      -5.075585      12.917205      -0.111587      34.929425 0.44039129E+03  0.10414533E+05                                 9.328500                            7.040694       0.069455       1.990340                    0.999730      29.690357      86.349340       0.613595       0.422108      -1.057794      -0.031095       0.014553       0.013264       0.036805      -0.000531      -0.011922       0.006239       0.028247      -0.062412      -0.025377      -0.002224       0.027602             10.865006      12.732833      -3.042870       3.207707       6.258441      -2.928250      13.603744          -0.000032
          130              C      -2.049003      -4.708360      11.901305      -0.117942      34.395687 0.43236144E+03  0.10176534E+05                                 9.195653                            6.953261       0.102535       2.001220                    0.999735      29.583706      85.804113       0.620571       0.419335      -1.059660      -0.012279       0.000097       0.024358       0.027278       0.010129      -0.014674      -0.001332      -0.008704       0.048421      -0.022815      -0.000578       0.023392             10.683924      13.142155      -3.054370       2.807585       6.124456      -2.607925      12.785161          -0.000032
          131              C       2.780319       0.720123       2.026489       0.593204      23.696182 0.24796988E+03  0.51527339E+04                                 7.703821                            5.633183      -0.157110       2.000347                    0.999568      22.851485      65.271157       0.614225       0.479888      -1.009890       0.031116      -0.005013       0.031393       0.044485       0.074266      -0.029578       0.011827      -0.096617      -0.186032      -0.091551      -0.028128       0.119679              9.266423      10.743148      -2.854149       2.811932       5.609676      -1.441884      11.446446          -0.000013
          132              C      -4.684530      -0.246308       9.375498       0.560542      22.152854 0.25364678E+03  0.52907369E+04                                 7.295743                            5.658238      -0.009231       2.043905                    0.999506      23.158304      65.870845       0.620376       0.473330      -1.015261      -0.039954      -0.032676       0.004859       0.051843      -0.060777      -0.064094       0.027916       0.088612       0.076103      -0.088110      -0.028086       0.116196              8.413019       7.623812       3.247878       1.321511      10.551993      -0.832845       7.063252          -0.000009
          133              C      -3.815543       1.031209       9.350266      -0.017891      34.844751 0.45074832E+03  0.10628620E+05                                 9.298148                            7.088558      -0.004666       2.002637                    0.999396      27.437574      77.447226       0.621370       0.418035      -1.069635       0.035730       0.033633      -0.001916       0.049107      -0.004714      -0.010502       0.008047      -0.001729       0.006105      -0.010941      -0.005082       0.016023             10.984475       9.609708       5.577879       1.531035      15.186966      -0.622486       8.156751          -0.000016
          134              C      -4.016219       1.920408       8.341006      -0.139488      33.050988 0.44154612E+03  0.10421462E+05                                 8.876049                            6.977386       0.106641       1.994453                    0.999648      29.787923      85.814216       0.627643       0.413467      -1.066055       0.017223       0.007854       0.008803       0.020876      -0.007888       0.023223       0.008248       0.012144       0.026262      -0.026376      -0.002372       0.028748             10.038956       8.677940       4.444016       1.126304      13.905269      -1.207961       7.533659          -0.000022
          135              C      -3.237754       3.054563       8.301167      -0.119463      33.836801 0.44415532E+03  0.10479859E+05                                 8.996230                            6.976493       0.086770       1.986517                    0.999492      29.602404      84.773310       0.631706       0.410933      -1.069593      -0.002699      -0.018736       0.022712       0.029566      -0.012919       0.006857      -0.023456      -0.017132       0.022769      -0.021457      -0.012410       0.033866             10.266190       8.850955       4.941705       1.689975      14.076179      -0.495886       7.871435          -0.000019
          136              C      -2.260626       3.308808       9.265276      -0.010694      36.480623 0.42910724E+03  0.99996502E+04                                 9.586949                            6.912949      -0.072727       1.987960                    0.999288      27.026081      75.961629       0.629354       0.417630      -1.069357      -0.015398      -0.031150       0.007134       0.035473      -0.011480      -0.003067       0.004007       0.020189      -0.021509      -0.012832      -0.006782       0.019614             11.804388       9.543051       6.409195       1.124121      17.848031      -1.138722       8.022082          -0.000011
          137              C      -2.096001       2.371806      10.237353      -0.108268      31.420847 0.40747445E+03  0.94399159E+04                                 8.631873                            6.738508       0.131673       2.016905                    0.999798      28.941119      82.997137       0.632674       0.417887      -1.061674      -0.014765      -0.006263      -0.023869       0.028757      -0.012956       0.012251       0.014565       0.032024       0.030514      -0.033167       0.010336       0.022831              9.726255       7.878496       4.135683       0.784446      13.908985      -1.315689       7.391283          -0.000019
          138              C      -2.847958       1.254674      10.319688      -0.118115      32.756787 0.42780195E+03  0.10014474E+05                                 8.826669                            6.871757       0.212003       2.034850                    0.999507      29.258423      83.858869       0.632116       0.413927      -1.066087       0.000626       0.010805      -0.019442       0.022252      -0.014242       0.002673      -0.011653      -0.001633       0.036512      -0.021567       0.000358       0.021209              9.921481       8.310999       4.515334       1.262135      13.213772      -0.706051       8.239672          -0.000019
          139              C      -1.460751       4.544672       9.176302       0.566595      24.165848 0.26066438E+03  0.54659417E+04                                 7.739547                            5.727783      -0.125892       2.002919                    0.999537      23.133411      65.644291       0.618871       0.471979      -1.017548       0.026006       0.033183      -0.014440       0.044564      -0.044107      -0.055050       0.035152       0.043593       0.218263      -0.085582      -0.029066       0.114648              9.291814       8.801847       3.917124       1.063718      13.261957      -1.193737       5.811639          -0.000007
          140              C      -2.060201       6.756860       5.735521      -0.407430      30.072045 0.51379165E+03  0.12601466E+05                                 8.389997                            7.471360      -0.438679       1.857610                    0.994196      31.417785      92.423493       0.612955       0.407421      -1.069424       0.011477      -0.048078      -0.107212       0.118058      -0.020126      -0.051044      -0.010090       0.102083       0.357084      -0.116144      -0.020834       0.136979              9.130602       7.214634       0.098745      -0.000547       8.385395       1.812540      11.791778          -0.000013
          141              C      -2.520687       5.408042       3.736919      -0.072531      22.427231 0.35650105E+03  0.79999302E+04                                 7.046723                            6.365793      -0.034358       2.023446                    0.997694      26.673850      75.664601       0.640332       0.426261      -1.054798       0.048511       0.073991      -0.045090       0.099303       0.033265       0.023364       0.034171      -0.051564      -0.016503      -0.041471      -0.026356       0.067827              7.466713       6.769901       0.769312      -0.309113       7.087150       1.709264       8.543086          -0.000023
          142              C      -2.276339       5.334111       2.220373      -0.233260      25.917390 0.44329239E+03  0.10487062E+05                                 7.640826                            7.006607      -0.036250       1.976531                    0.999172      29.549972      85.602026       0.623428       0.415295      -1.063453       0.065914      -0.000258       0.061099       0.089876       0.002590      -0.021572       0.010895       0.046994       0.009821      -0.030898      -0.005405       0.036303              7.997367       7.275028       0.162197      -0.940995       6.970365       1.904824       9.746708          -0.000025
          143              C      -0.779419       5.259620       1.844556      -0.134669      28.615994 0.45559327E+03  0.10808542E+05                                 8.178889                            7.099551      -0.235273       1.936788                    0.997802      28.198332      80.735007       0.622301       0.414874      -1.068006      -0.043902       0.061485       0.068135       0.101735       0.003044       0.015589       0.013132       0.048564      -0.119002      -0.046177      -0.001309       0.047486              8.990513       7.111766      -0.032549      -0.920112       7.668995       2.739720      12.190778          -0.000014
          144              C       0.047859       6.285880       2.604157      -0.231893      25.383251 0.41112326E+03  0.95703438E+04                                 7.582991                            6.759457      -0.060437       1.977037                    0.998125      29.262348      84.831808       0.631347       0.416757      -1.059656      -0.054484      -0.059087       0.045076       0.092150      -0.000799       0.020442       0.012506       0.019239       0.029249      -0.023665      -0.006020       0.029686              8.107462       6.354116       0.148916       0.033041       7.341130       2.442158      10.627140          -0.000024
          145              C      -0.240819       6.340745       4.076881      -0.068343      22.633711 0.36250167E+03  0.82112721E+04                                 7.219589                            6.502421      -0.383576       1.913798                    0.995361      27.151573      78.710157       0.618207       0.437393      -1.042575      -0.061323       0.014322      -0.058610       0.086028      -0.041533      -0.023539       0.003783       0.138054      -0.040862      -0.073872      -0.018781       0.092654              7.671050       7.022467       0.018750       0.168582       6.334181       1.906280       9.656504          -0.000020
          146              C      -0.542550       5.353284       0.345273       0.640191      18.556753 0.22851652E+03  0.46147459E+04                                 6.516403                            5.419798      -0.043953       2.073375                    0.999336      20.813129      57.066645       0.629211       0.482036      -1.017015       0.056343      -0.003375      -0.044771       0.072044       0.002193      -0.009002       0.022518      -0.088189      -0.140775      -0.053778      -0.018051       0.071830              7.020675       6.805659      -0.095576      -0.648765       3.878326       0.617434      10.378041          -0.000014
          147              C      -2.146085       9.995493       0.855215      -0.411647      31.419528 0.52796336E+03  0.13030958E+05                                 8.718559                            7.644460      -0.444156       1.853892                    0.994846      31.528915      92.892497       0.597878       0.415070      -1.064992       0.029558       0.073890      -0.080751       0.113376       0.058942      -0.058056      -0.034658      -0.098682      -0.292320      -0.124834      -0.014483       0.139317              9.625764       8.197338       1.581044      -1.590050       9.305003      -2.683589      11.374951          -0.000028
          148              C      -3.741008       4.283431      12.898613      -0.083541      22.376759 0.35836683E+03  0.80724850E+04                                 7.063868                            6.388680      -0.158543       1.980235                    0.997309      27.037371      77.472978       0.636650       0.427096      -1.051645      -0.030790       0.090750       0.000584       0.095833      -0.032239      -0.036505      -0.000714       0.082137      -0.078658      -0.050408      -0.026459       0.076867              7.513401       7.719418       1.092553      -2.084920       7.199409      -1.126514       7.621375          -0.000019
          149              C      -2.956339       5.413790      12.270482      -0.232818      25.740232 0.43276104E+03  0.10223059E+05                                 7.698198                            6.970472      -0.198109       1.932840                    0.997542      29.699804      87.263309       0.615837       0.421025      -1.054996      -0.074994      -0.019274      -0.020598       0.080124      -0.000868       0.011307      -0.042965       0.002993      -0.019877      -0.046772       0.004176       0.042596              8.192717       8.077939       1.480819      -1.329388       8.166621      -1.435361       8.333590          -0.000018
          150              C      -3.821704       6.165056      11.249269      -0.127450      28.582036 0.46154216E+03  0.11038422E+05                                 8.303527                            7.229499      -0.395951       1.885862                    0.996710      28.719312      83.871821       0.603079       0.424655      -1.056687      -0.027519      -0.027669       0.073519       0.083234      -0.037482       0.016998      -0.008830       0.070718       0.025659      -0.055836       0.000739       0.055097              9.255634       9.839948       1.446683      -2.560381       8.705453      -2.434785       9.221500          -0.000012
          151              C      -5.180482       6.542092      11.829594      -0.232483      26.770729 0.43582691E+03  0.10293752E+05                                 7.884590                            6.983921      -0.195460       1.930162                    0.998198      29.624973      86.488267       0.617918       0.419678      -1.057884       0.033162      -0.074558       0.001586       0.081615       0.014430      -0.010814      -0.019512       0.005880      -0.012820      -0.022289      -0.007713       0.030002              8.544365      10.038146       0.833492      -2.309106       7.550575      -1.596497       8.044373          -0.000023
          152              C      -5.865138       5.341660      12.447102      -0.078001      22.355978 0.35586143E+03  0.79984701E+04                                 7.062028                            6.378712      -0.112521       1.995921                    0.998005      26.861747      76.774510       0.635571       0.428762      -1.051086       0.089904       0.026742       0.025903       0.097308      -0.015891       0.048724      -0.039770       0.021503       0.094918      -0.049906      -0.031673       0.081580              7.494047       7.831819       0.551894      -0.752705       7.375634      -1.719029       7.274688          -0.000029
          153              C      -3.115178       7.415108      10.659649       0.660900      21.267281 0.25102211E+03  0.52314747E+04                                 7.231336                            5.743527      -0.222661       1.994635                    0.999102      22.256809      63.639562       0.596372       0.492807      -1.003333       0.025228       0.048161      -0.028521       0.061396      -0.013173      -0.004742       0.079056      -0.007786       0.188769      -0.075469      -0.034090       0.109559              8.185168       9.407882       1.329118      -0.154366       8.173948      -3.202816       6.973675          -0.000011
          154              C       1.066184       0.358608       6.086106      -0.403989      30.066711 0.50434159E+03  0.12294954E+05                                 8.457678                            7.470257      -0.333067       1.889588                    0.995001      31.202015      91.087807       0.605517       0.414933      -1.066063      -0.107052      -0.028987      -0.019578       0.112622       0.133628      -0.012077       0.032001      -0.043765      -0.074504      -0.131465      -0.017965       0.149431              9.219837      13.329929       0.689260      -0.403448       7.424935      -0.167019       6.904647          -0.000037
          155              C      -1.116646      -0.161661       5.055598      -0.070908      21.826200 0.34589888E+03  0.77235075E+04                                 6.939639                            6.286351      -0.075853       2.008139                    0.998298      26.729353      76.272375       0.640267       0.428430      -1.050752      -0.002970      -0.087655       0.056675       0.104423      -0.025780       0.051626      -0.029557       0.051084      -0.002995      -0.047250      -0.032786       0.080036              7.291344       8.819060       0.896968      -0.088095       5.889105      -0.471455       7.165867          -0.000027
          156              C      12.732766      -1.061032       4.987871      -0.226699      26.265140 0.42693022E+03  0.10032579E+05                                 7.777346                            6.911867      -0.182154       1.937109                    0.998077      29.410289      85.666671       0.621134       0.419629      -1.057829       0.021620       0.043674       0.070138       0.085406       0.018173      -0.007917      -0.012662       0.025277      -0.021744      -0.023095      -0.007223       0.030318              8.373227      10.132503       1.397214      -1.693794       6.338953      -0.741055       8.648225          -0.000026
          157              C      12.045398      -1.226784       6.350373      -0.131765      28.802988 0.45400515E+03  0.10826438E+05                                 8.362011                            7.183624      -0.420063       1.879478                    0.996978      28.683119      83.969452       0.602592       0.426243      -1.054446       0.087316      -0.005234      -0.015927       0.088911      -0.030540       0.014582      -0.020014       0.026354       0.119139      -0.054003       0.000259       0.053743              9.345904      12.605595       2.274569      -1.463129       7.103049      -0.575554       8.329067          -0.000014
          158              C      -1.967870      -1.522105       7.431344      -0.230444      25.185677 0.42348356E+03  0.99661677E+04                                 7.610726                            6.916181      -0.239678       1.919955                    0.997673      29.696507      87.556440       0.614451       0.423572      -1.051681       0.010989       0.063130      -0.054452       0.084091       0.018567       0.027672      -0.009305       0.036467       0.018020      -0.039006      -0.000880       0.039886              8.038939      10.036872       1.259776      -0.573614       7.211672      -0.095478       6.868274          -0.000020
          159              C      -0.805718      -0.592972       7.445951      -0.073381      21.887425 0.35101369E+03  0.78659764E+04                                 6.949177                            6.318492      -0.089243       2.006988                    0.997136      26.808520      76.618467       0.640831       0.426515      -1.052003      -0.025043      -0.054744      -0.068733       0.091369       0.011713      -0.044405      -0.006097       0.038678       0.186564      -0.054206      -0.029615       0.083821              7.321541       9.117963       1.080026      -1.238878       6.240684       0.118828       6.605976          -0.000018
          160              C      10.863885      -2.170162       6.329125       0.679631      20.312233 0.23372476E+03  0.47951248E+04                                 7.038700                            5.557152      -0.270059       1.983760                    0.999215      21.918571      62.621245       0.602532       0.495486      -0.999819      -0.046281      -0.030748      -0.004313       0.055731      -0.074744      -0.040284       0.038076      -0.044682      -0.053679      -0.071679      -0.038626       0.110305              7.926486       9.764793       2.473281       0.777177       6.644497      -1.767208       7.370167          -0.000012
          161              C      -6.095982      11.065824       2.233653       0.578806      23.038653 0.25254620E+03  0.52741364E+04                                 7.561365                            5.684113      -0.114404       2.012220                    0.999412      23.147070      66.373879       0.611336       0.479751      -1.009529       0.029288      -0.009856       0.033744       0.045756       0.059602      -0.027983       0.031189      -0.124186      -0.173727      -0.095943      -0.021130       0.117073              8.956894      10.046354      -2.423786       1.687138       5.542466      -1.627124      11.281861          -0.000013
          162              C       7.988375      11.449343       1.131434      -0.007150      36.210591 0.45580428E+03  0.10818881E+05                                 9.657151                            7.206698      -0.110581       1.975800                    0.998992      27.555277      79.010639       0.603916       0.427293      -1.059760      -0.031767       0.012348      -0.027547       0.043822      -0.000577      -0.006018      -0.002550      -0.027247      -0.013528      -0.014970      -0.001224       0.016193             11.674674      13.687249      -3.346633       3.848490       6.702284      -2.992181      14.634490          -0.000013
          163              C       4.910513       5.133584      13.115073      -0.124796      34.335182 0.49174188E+03  0.11975929E+05                                 9.331334                            7.517460      -0.112800       1.929012                    0.999104      30.635422      90.960758       0.583576       0.430959      -1.050392      -0.022754       0.015584       0.004041       0.027873      -0.007597      -0.008766       0.001679       0.019599      -0.069759      -0.024914      -0.000712       0.025626             10.558440      11.316996      -2.775770       2.577721       7.029680      -2.470041      13.328644          -0.000023
          164              C       4.061489       5.551758      12.063318      -0.114327      34.757642 0.48775067E+03  0.11821172E+05                                 9.327302                            7.425922       0.002720       1.962165                    0.999650      30.355236      89.085951       0.596087       0.423969      -1.057673      -0.007872       0.007200       0.028438       0.030373       0.008779      -0.011773       0.000306      -0.005811       0.058499      -0.021433      -0.002125       0.023557             10.645954      12.985358      -3.309270       3.017471       7.028246      -2.599318      11.924259          -0.000023
          165              C       2.696500       5.863436      12.318289      -0.013358      37.672557 0.44506596E+03  0.10484690E+05                                 9.855733                            7.085499      -0.072594       1.988999                    0.999115      27.308774      77.608922       0.614649       0.423007      -1.064109       0.019402      -0.006199       0.032805       0.038614       0.003417      -0.006773       0.009083      -0.020260      -0.042008      -0.019785       0.000087       0.019698             12.223607      14.685723      -3.865010       5.031552       6.957195      -3.642076      15.027902          -0.000012
          166              C       5.827187      12.074349       0.362537      -0.111587      34.929426 0.44039134E+03  0.10414534E+05                                 9.328500                            7.040694       0.069455       1.990341                    0.999730      29.690358      86.349339       0.613595       0.422108      -1.057794       0.031095      -0.014554      -0.013264       0.036805      -0.000531      -0.011922       0.006239       0.028247      -0.062412      -0.025378      -0.002224       0.027602             10.865005      12.732832      -3.042870       3.207706       6.258441      -2.928250      13.603743          -0.000032
          167              C       6.653587      11.707124       1.378437      -0.117942      34.395685 0.43236144E+03  0.10176534E+05                                 9.195652                            6.953261       0.102536       2.001220                    0.999735      29.583704      85.804101       0.620571       0.419335      -1.059660       0.012279      -0.000097      -0.024358       0.027278       0.010129      -0.014674      -0.001332      -0.008704       0.048421      -0.022815      -0.000577       0.023392             10.683923      13.142155      -3.054370       2.807586       6.124455      -2.607924      12.785160          -0.000032
          168              C       1.824265       6.278641      11.253253       0.593204      23.696184 0.24796991E+03  0.51527347E+04                                 7.703821                            5.633184      -0.157110       2.000347                    0.999568      22.851487      65.271164       0.614225       0.479888      -1.009890      -0.031116       0.005013      -0.031393       0.044485       0.074266      -0.029578       0.011827      -0.096617      -0.186032      -0.091551      -0.028128       0.119679              9.266424      10.743149      -2.854150       2.811933       5.609676      -1.441884      11.446446          -0.000013
          169              C      -5.750886       7.245072       3.904244       0.560542      22.152857 0.25364678E+03  0.52907370E+04                                 7.295744                            5.658238      -0.009231       2.043905                    0.999506      23.158304      65.870844       0.620376       0.473330      -1.015261       0.039954       0.032676      -0.004859       0.051843      -0.060777      -0.064094       0.027916       0.088612       0.076103      -0.088110      -0.028086       0.116196              8.413019       7.623811       3.247877       1.321510      10.551994      -0.832847       7.063252          -0.000009
          170              C       8.420127       5.967555       3.929476      -0.017890      34.844740 0.45074812E+03  0.10628615E+05                                 9.298146                            7.088556      -0.004667       2.002636                    0.999396      27.437570      77.447220       0.621370       0.418035      -1.069635      -0.035730      -0.033633       0.001916       0.049107      -0.004714      -0.010502       0.008047      -0.001729       0.006106      -0.010941      -0.005082       0.016023             10.984473       9.609708       5.577880       1.531034      15.186964      -0.622484       8.156748          -0.000016
          171              C       8.620803       5.078356       4.938736      -0.139489      33.051054 0.44154717E+03  0.10421493E+05                                 8.876060                            6.977396       0.106639       1.994452                    0.999648      29.787961      85.814353       0.627642       0.413467      -1.066055      -0.017224      -0.007854      -0.008803       0.020876      -0.007888       0.023223       0.008248       0.012144       0.026262      -0.026376      -0.002372       0.028748             10.038968       8.677949       4.444020       1.126303      13.905287      -1.207963       7.533668          -0.000022
          172              C       7.842338       3.944201       4.978575      -0.119463      33.836976 0.44415832E+03  0.10479937E+05                                 8.996214                            6.976483       0.086768       1.986517                    0.999492      29.602552      84.773502       0.631711       0.410929      -1.069597       0.002699       0.018736      -0.022712       0.029566      -0.012919       0.006857      -0.023455      -0.017132       0.022769      -0.021457      -0.012409       0.033866             10.266170       8.850940       4.941695       1.689973      14.076148      -0.495881       7.871420          -0.000019
          173              C       6.865210       3.689956       4.014466      -0.010694      36.480649 0.42910750E+03  0.99996578E+04                                 9.586954                            6.912952      -0.072727       1.987960                    0.999288      27.026094      75.961674       0.629354       0.417631      -1.069357       0.015398       0.031150      -0.007134       0.035473      -0.011479      -0.003067       0.004007       0.020189      -0.021509      -0.012832      -0.006782       0.019614             11.804396       9.543057       6.409203       1.124119      17.848049      -1.138723       8.022083          -0.000011
          174              C       6.700585       4.626958       3.042389      -0.108268      31.420869 0.40747484E+03  0.94399279E+04                                 8.631879                            6.738513       0.131671       2.016904                    0.999798      28.941132      82.997200       0.632673       0.417887      -1.061673       0.014765       0.006263       0.023869       0.028757      -0.012956       0.012251       0.014565       0.032024       0.030514      -0.033167       0.010337       0.022831              9.726262       7.878502       4.135688       0.784445      13.908998      -1.315689       7.391286          -0.000019
          175              C       7.452542       5.744090       2.960054      -0.118116      32.756815 0.42780247E+03  0.10014489E+05                                 8.826675                            6.871762       0.212002       2.034849                    0.999507      29.258437      83.858927       0.632115       0.413927      -1.066087      -0.000626      -0.010805       0.019442       0.022252      -0.014242       0.002673      -0.011653      -0.001633       0.036512      -0.021567       0.000359       0.021208              9.921489       8.311007       4.515340       1.262136      13.213784      -0.706048       8.239675          -0.000018
          176              C       6.065335       2.454092       4.103440       0.566595      24.165852 0.26066439E+03  0.54659421E+04                                 7.739549                            5.727784      -0.125893       2.002919                    0.999537      23.133413      65.644301       0.618871       0.471979      -1.017548      -0.026007      -0.033183       0.014440       0.044564      -0.044107      -0.055050       0.035152       0.043593       0.218263      -0.085582      -0.029066       0.114648              9.291816       8.801848       3.917125       1.063717      13.261962      -1.193738       5.811639          -0.000007
          177              N       6.309387       0.483269       8.975778       0.045003      21.256619 0.32435517E+03  0.70461172E+04                                 6.792167                            6.082607      -0.487484       1.937347                    0.996636      23.484942      63.682053       0.659154       0.427750      -1.063229      -0.015173       0.068961      -0.065232       0.096131       0.017570      -0.017249       0.039818       0.072888       0.094305      -0.073607       0.022751       0.050856              7.361237       6.500767       0.228381      -0.328496       6.814782       1.922587       8.768161          -0.000013
          178              N       6.082070      -4.152213      13.071250       0.057005      21.053687 0.31587417E+03  0.68022039E+04                                 6.652405                            5.921204      -0.432251       1.961375                    0.996150      23.060121      61.829765       0.683335       0.416234      -1.072771       0.034498       0.069934       0.047439       0.091276       0.000024      -0.029087      -0.044665       0.021269      -0.060428      -0.062505       0.013135       0.049370              7.253047       7.113099       0.667814      -1.344123       6.753622      -1.960443       7.892419          -0.000012
          179              N       4.748019       7.541499       7.196292       0.044087      21.812138 0.33406953E+03  0.72827549E+04                                 6.747668                            6.030974      -0.466261       1.948801                    0.996140      23.223373      62.294396       0.688142       0.408291      -1.079832       0.007825      -0.089364      -0.005128       0.089853       0.045554      -0.003838      -0.010291       0.073571       0.043653      -0.066550       0.013626       0.052924              7.327413      10.038994       0.830435      -0.469457       5.425167      -0.319516       6.518079          -0.000014
          180              N      -1.704803       6.515495       4.303964       0.045003      21.256623 0.32435524E+03  0.70461193E+04                                 6.792168                            6.082608      -0.487485       1.937346                    0.996636      23.484947      63.682074       0.659154       0.427750      -1.063229       0.015173      -0.068961       0.065232       0.096131       0.017570      -0.017249       0.039818       0.072889       0.094305      -0.073607       0.022751       0.050856              7.361239       6.500768       0.228382      -0.328496       6.814783       1.922588       8.768164          -0.000013
          181              N      -1.477486      11.150977       0.208492       0.057006      21.053684 0.31587410E+03  0.68022022E+04                                 6.652405                            5.921204      -0.432252       1.961375                    0.996150      23.060121      61.829771       0.683334       0.416234      -1.072771      -0.034498      -0.069934      -0.047439       0.091276       0.000024      -0.029087      -0.044665       0.021269      -0.060428      -0.062505       0.013135       0.049370              7.253047       7.113100       0.667814      -1.344123       6.753621      -1.960443       7.892420          -0.000012
          182              N      -0.143435      -0.542735       6.083450       0.044087      21.812138 0.33406953E+03  0.72827548E+04                                 6.747668                            6.030974      -0.466261       1.948801                    0.996140      23.223374      62.294401       0.688142       0.408291      -1.079832      -0.007825       0.089364       0.005129       0.089853       0.045554      -0.003838      -0.010290       0.073571       0.043653      -0.066550       0.013626       0.052924              7.327413      10.038994       0.830435      -0.469457       5.425167      -0.319516       6.518079          -0.000014
          183              O       6.229256      -1.362623       5.427431      -0.926729      58.381147 0.11218191E+04  0.32384043E+05                                12.104182                           10.485798      -0.418256       1.843342                    0.996536      34.623881      99.450555       0.577280       0.367546      -1.133295      -0.032371       0.013890      -0.032637       0.048021       0.067920       0.002793       0.002372      -0.006797       0.029911      -0.072992       0.009723       0.063269             13.779640       9.714704      -1.103785       3.482143      10.141671      -2.555634      21.482545          -0.000026
          184              O       5.283073      -2.025635       7.691627      -0.876215      49.193868 0.10421787E+04  0.29497987E+05                                10.707629                           10.117996      -0.409233       1.868543                    0.995676      33.027579      93.538530       0.587459       0.368365      -1.134133      -0.004174      -0.005579      -0.002829       0.007520      -0.036451       0.020449       0.016017      -0.015800       0.056518      -0.055760       0.027530       0.028229             11.281259      13.000607       3.295039      -1.712700      10.814663      -1.165700      10.028507          -0.000023
          185              O       7.726879      -2.253879       7.128566      -0.940385      57.178850 0.11478344E+04  0.33340491E+05                                11.907244                           10.607454      -0.411132       1.838838                    0.997011      35.023924     101.059441       0.573639       0.367599      -1.132744       0.029319      -0.018712       0.028604       0.045033       0.022093      -0.015022      -0.024591      -0.014304      -0.188574      -0.069568       0.008268       0.061301             13.138042      17.844692      -3.969507       3.721738      10.446972      -0.831495      11.122463          -0.000028
          186              O       9.631987       8.041761       0.379801      -0.475166      25.926606 0.40919786E+03  0.91492968E+04                                 6.765005                            6.191194       1.078871       2.444282                    0.998539      25.095551      62.747095       0.779839       0.351275      -1.150047       0.004296       0.025170       0.044544       0.051344      -0.000529       0.048373       0.022363      -0.103760      -0.076356      -0.082727       0.011618       0.071109              6.950012       6.792766       0.147177       2.350404       4.859656       0.495626       9.197614          -0.000038
          187              O       7.486681       8.052797       0.046479      -0.521177      20.356510 0.30712330E+03  0.64511676E+04                                 5.779688                            5.289796       0.483669       2.261569                    0.997691      24.571685      61.378941       0.853462       0.341662      -1.147366       0.057368       0.023147      -0.023615       0.066216       0.000925      -0.081021      -0.002371       0.059326       0.142253      -0.057088      -0.053266       0.110354              5.863233       6.408626      -0.212493      -1.812777       4.089735      -0.032837       7.091337          -0.000050
          188              O       7.272398      -1.634900      10.240009      -0.816065      43.974329 0.83794652E+03  0.22378918E+05                                 9.880030                            8.961239      -0.090167       2.001365                    0.993406      30.811473      83.784331       0.638164       0.359378      -1.145228       0.008654       0.105384       0.009825       0.106194       0.026707       0.021395      -0.029342      -0.039422      -0.033065      -0.053872       0.008634       0.045237             10.700962       8.919267       1.533954      -0.821220      14.956349      -2.512054       8.227270          -0.000030
          189              O       7.029426      -4.076228       9.953167      -0.933970      57.752783 0.11864188E+04  0.34774459E+05                                11.939232                           10.769565      -0.484723       1.814205                    0.997567      35.248033     102.428801       0.570025       0.366598      -1.132630      -0.001776      -0.033672      -0.013573       0.036348      -0.039153       0.001561      -0.000015       0.022069       0.135649      -0.063294       0.018012       0.045282             12.841125      11.030233      -0.820597      -1.389518      16.209992       3.056847      11.283149          -0.000027
          190              O       4.946075      -2.731552      10.432565      -0.885273      40.440006 0.82440397E+03  0.22036133E+05                                 9.295854                            8.920760      -0.004831       1.985745                    0.996900      32.707072      90.421915       0.633018       0.361989      -1.137534      -0.015926       0.021709       0.031553       0.041479      -0.006409      -0.024031      -0.011304      -0.040349      -0.005636      -0.038445       0.012327       0.026118              9.484720      11.438344       0.177445       2.009721       7.809912      -0.563724       9.205902          -0.000038
          191              O       6.455445      -0.476244       2.424881      -0.670299      44.892286 0.76837105E+03  0.20159046E+05                                10.052710                            8.662484      -0.045998       2.016006                    0.992210      29.756074      81.222502       0.637473       0.366223      -1.135418       0.034630      -0.015566      -0.038770       0.054265       0.009728       0.033439       0.053089       0.075918       0.018569      -0.076532       0.004978       0.071554             11.193371      17.075558       2.666582      -0.435864       7.978418      -0.310385       8.526136          -0.000015
          192              O       8.412663      -1.247304       3.273456      -0.674137      39.601536 0.61379996E+03  0.15245971E+05                                 9.150829                            7.654361       0.357487       2.130082                    0.997377      29.558758      78.869897       0.688899       0.357950      -1.140305       0.011308       0.081023      -0.019541       0.084110      -0.041520       0.027831       0.033709      -0.010717       0.169960      -0.083527       0.012812       0.070715             10.099577       8.583551      -1.744386       2.172646      10.375849      -5.357604      11.339331          -0.000050
          193              O       2.065943       8.302380       5.617331      -0.899522      41.904765 0.84185288E+03  0.22602251E+05                                 9.494139                            8.980205       0.033039       1.990311                    0.997541      33.065821      91.372514       0.635072       0.359226      -1.140644       0.011993      -0.033921      -0.009425       0.037193       0.011637       0.001919       0.022738       0.016621      -0.013068      -0.029314       0.004914       0.024400              9.740018       9.418579      -0.576444       1.582233       8.916240      -2.536906      10.885237          -0.000038
          194              O       1.821099       8.458550       8.125874      -0.946416      56.525866 0.11732477E+04  0.34298448E+05                                11.746617                           10.706500      -0.457365       1.820964                    0.997381      35.332952     102.598616       0.571853       0.366384      -1.132601       0.003826       0.018881       0.018029       0.026385      -0.044871       0.005925       0.004983       0.053487       0.058960      -0.062703       0.019973       0.042730             12.494500      10.335103       0.559797      -1.032636      13.392904       3.866303      13.755493          -0.000028
          195              O       0.891604       6.485073       7.070135      -0.835199      39.206944 0.74028910E+03  0.19222633E+05                                 9.102933                            8.388979       0.058119       2.026450                    0.995439      31.375735      84.917476       0.661678       0.356491      -1.144261      -0.049158      -0.082098      -0.050739       0.108310       0.011725       0.011790      -0.022358       0.003029      -0.098470      -0.045384       0.016217       0.029167              9.679179      11.748863       3.449388       0.545913       9.152328       0.244141       8.136346          -0.000041
          196              O      -5.487777       9.106042       7.939958      -0.682950      40.177393 0.61840397E+03  0.15382679E+05                                 9.230823                            7.672009       0.383459       2.137494                    0.997481      29.567055      78.842683       0.689873       0.356925      -1.141596      -0.051214      -0.054698      -0.037214       0.083664      -0.076746       0.011551       0.019500       0.012188       0.040495      -0.088556       0.017900       0.070656             10.247327      13.914184       0.346536       5.004883       5.979330      -0.939624      10.848467          -0.000050
          197              O      -6.111541       9.997221       6.014395      -0.677225      44.111062 0.75858582E+03  0.19858085E+05                                 9.936795                            8.620068      -0.057293       2.010993                    0.992530      29.814875      81.552917       0.636980       0.367323      -1.133456      -0.032953       0.017588       0.054758       0.066285      -0.042396      -0.027113      -0.028518      -0.099581      -0.021301      -0.079539       0.006336       0.073203             10.887156       9.558166       1.640096      -2.452718      11.446563      -4.329258      11.656738          -0.000021
          198              O       9.586196      -0.460413       8.467163      -0.620287      37.619212 0.62079127E+03  0.15490379E+05                                 8.964361                            7.810509       0.176916       2.098569                    0.993686      28.650636      77.060396       0.666109       0.368506      -1.130075       0.019265       0.033796       0.004290       0.039137      -0.023355       0.000884       0.055765       0.124270       0.116582      -0.106689       0.042739       0.063950              9.752851      11.718770       2.402507       3.135602       8.573789       1.704069       8.965995          -0.000026
          199              O      -4.459182      -1.098003      10.285160      -0.646741      40.870667 0.68806828E+03  0.17571541E+05                                 9.393327                            8.154015       0.385821       2.136358                    0.997145      29.790800      80.386950       0.661889       0.362362      -1.137738      -0.004808       0.038000       0.030406       0.048905      -0.074232      -0.048121      -0.060777      -0.024475       0.079818      -0.126566       0.049633       0.076933             10.242879       6.397659       0.660390       0.618199      12.532841      -4.055359      11.798138          -0.000024
          200              O      -1.903320       5.527053       8.537546      -0.634880      38.706904 0.62588593E+03  0.15613502E+05                                 9.104427                            7.777930       0.361669       2.149100                    0.995352      28.893120      77.121154       0.677387       0.362463      -1.137368      -0.018893      -0.034501      -0.005242       0.039683      -0.081898      -0.037079      -0.029685      -0.081552       0.103973      -0.122939       0.047636       0.075303             10.147284       6.526091       0.574274       0.253500      14.509622      -4.175223       9.406138          -0.000024
          201              O      -0.364165       4.633937       9.804434      -0.645485      35.230594 0.57678266E+03  0.14110964E+05                                 8.466063                            7.395147       0.389121       2.135859                    0.997721      29.416222      77.996525       0.704124       0.355560      -1.141770      -0.004133      -0.040919      -0.001653       0.041160      -0.004327       0.017033       0.054347       0.181610       0.137811      -0.130936       0.050222       0.080714              9.199748      12.467174       2.980285       2.876103       8.305751       0.955745       6.826320          -0.000037
          202              O      11.191489      -4.078851       9.861536      -0.661409      42.370028 0.68727232E+03  0.17522081E+05                                 9.627800                            8.129005       0.374317       2.146742                    0.994642      29.436394      79.009801       0.666303       0.360560      -1.140721       0.040415      -0.023562       0.033518       0.057550       0.040946      -0.054659       0.033489      -0.075224       0.156835      -0.107131       0.028220       0.078911             10.806117       8.441401      -1.222591      -1.963064       6.954084      -0.745525      17.022866          -0.000039
          203              O       9.573958      -3.690095      11.307700      -0.601063      40.684395 0.65415390E+03  0.16534399E+05                                 9.510453                            8.043768      -0.004568       2.044114                    0.993340      28.594929      77.354022       0.653322       0.370912      -1.128476       0.026249      -0.015837       0.046738       0.055895       0.016979      -0.019185       0.032352      -0.022512      -0.285453      -0.105167       0.034559       0.070608             10.626610      15.874404      -2.965620       0.223864       7.556293      -0.624104       8.449133          -0.000036
          204              O       2.434569       0.845951       3.236273      -0.639548      37.638267 0.60812879E+03  0.15080052E+05                                 8.937595                            7.665460       0.399259       2.154871                    0.996097      29.145604      77.870821       0.681690       0.362337      -1.136088      -0.031584       0.018204      -0.032559       0.048878       0.074839      -0.044661       0.014166      -0.100442       0.155707      -0.127910       0.055704       0.072205              9.732704       7.954745      -0.424356      -0.343071       6.059344      -0.948654      15.184023          -0.000046
          205              O       3.850480       0.154756       1.685199      -0.640449      41.377627 0.65337325E+03  0.16464651E+05                                 9.522784                            7.952364       0.292983       2.133168                    0.993400      28.857757      77.253537       0.669657       0.362963      -1.137711      -0.032130       0.013534      -0.041035       0.053846      -0.012863      -0.038066       0.020930      -0.030871      -0.286779      -0.107727       0.032876       0.074851             10.848647      15.909684      -4.264472       0.490684       8.070971       0.104876       8.565285          -0.000031
          206              O      -1.624672       8.361387       7.852311      -0.926729      58.381141 0.11218190E+04  0.32384038E+05                                12.104181                           10.485797      -0.418256       1.843342                    0.996536      34.623879      99.450548       0.577280       0.367546      -1.133295       0.032371      -0.013890       0.032637       0.048020       0.067920       0.002793       0.002372      -0.006797       0.029911      -0.072992       0.009723       0.063269             13.779639       9.714703      -1.103784       3.482143      10.141670      -2.555633      21.482544          -0.000026
          207              O      -0.678489       9.024399       5.588115      -0.876215      49.193865 0.10421786E+04  0.29497984E+05                                10.707628                           10.117995      -0.409233       1.868543                    0.995676      33.027578      93.538525       0.587459       0.368365      -1.134133       0.004174       0.005579       0.002829       0.007520      -0.036451       0.020449       0.016017      -0.015800       0.056518      -0.055760       0.027530       0.028229             11.281259      13.000607       3.295039      -1.712700      10.814663      -1.165700      10.028506          -0.000023
          208              O      -3.122295       9.252643       6.151176      -0.940385      57.178842 0.11478342E+04  0.33340484E+05                                11.907243                           10.607453      -0.411132       1.838838                    0.997011      35.023921     101.059430       0.573639       0.367599      -1.132744      -0.029319       0.018712      -0.028604       0.045033       0.022093      -0.015022      -0.024591      -0.014304      -0.188574      -0.069568       0.008268       0.061301             13.138041      17.844691      -3.969507       3.721738      10.446971      -0.831495      11.122461          -0.000028
          209              O      -5.027403      -1.042997      12.899941      -0.475166      25.926614 0.40919799E+03  0.91493005E+04                                 6.765007                            6.191195       1.078871       2.444282                    0.998539      25.095554      62.747106       0.779839       0.351275      -1.150047      -0.004296      -0.025170      -0.044544       0.051344      -0.000529       0.048373       0.022363      -0.103760      -0.076356      -0.082727       0.011618       0.071109              6.950014       6.792768       0.147177       2.350405       4.859657       0.495627       9.197617          -0.000038
          210              O      -2.882097      -1.054033      13.233263      -0.521178      20.356534 0.30712382E+03  0.64511816E+04                                 5.779695                            5.289804       0.483668       2.261569                    0.997691      24.571692      61.378979       0.853461       0.341662      -1.147365      -0.057368      -0.023147       0.023616       0.066216       0.000925      -0.081021      -0.002371       0.059326       0.142251      -0.057088      -0.053266       0.110354              5.863239       6.408636      -0.212494      -1.812779       4.089741      -0.032837       7.091341          -0.000050
          211              O      -2.667814       8.633664       3.039733      -0.816065      43.974322 0.83794633E+03  0.22378912E+05                                 9.880029                            8.961238      -0.090167       2.001365                    0.993406      30.811470      83.784320       0.638164       0.359378      -1.145228      -0.008654      -0.105384      -0.009825       0.106194       0.026707       0.021395      -0.029342      -0.039422      -0.033065      -0.053872       0.008634       0.045237             10.700961       8.919266       1.533953      -0.821220      14.956347      -2.512054       8.227270          -0.000030
          212              O      -2.424842      11.074992       3.326575      -0.933969      57.752779 0.11864187E+04  0.34774454E+05                                11.939232                           10.769564      -0.484723       1.814205                    0.997567      35.248031     102.428793       0.570025       0.366598      -1.132630       0.001776       0.033672       0.013573       0.036348      -0.039153       0.001561      -0.000015       0.022069       0.135649      -0.063294       0.018012       0.045282             12.841124      11.030233      -0.820597      -1.389518      16.209990       3.056847      11.283148          -0.000027
          213              O      -0.341491       9.730316       2.847177      -0.885273      40.440014 0.82440420E+03  0.22036141E+05                                 9.295856                            8.920761      -0.004831       1.985745                    0.996900      32.707076      90.421931       0.633018       0.361989      -1.137534       0.015926      -0.021709      -0.031553       0.041479      -0.006409      -0.024031      -0.011305      -0.040349      -0.005636      -0.038445       0.012327       0.026118              9.484721      11.438346       0.177445       2.009722       7.809914      -0.563724       9.205904          -0.000038
          214              O      -1.850861       7.475008      10.854861      -0.670299      44.892292 0.76837116E+03  0.20159050E+05                                10.052711                            8.662485      -0.045998       2.016006                    0.992210      29.756076      81.222509       0.637473       0.366223      -1.135418      -0.034630       0.015566       0.038770       0.054265       0.009728       0.033439       0.053089       0.075918       0.018569      -0.076532       0.004978       0.071554             11.193372      17.075560       2.666583      -0.435864       7.978419      -0.310385       8.526137          -0.000015
          215              O      -3.808079       8.246068      10.006286      -0.674137      39.601535 0.61379994E+03  0.15245970E+05                                 9.150829                            7.654360       0.357487       2.130082                    0.997377      29.558758      78.869895       0.688899       0.357950      -1.140305      -0.011308      -0.081023       0.019541       0.084110      -0.041520       0.027831       0.033709      -0.010717       0.169960      -0.083527       0.012811       0.070715             10.099577       8.583551      -1.744386       2.172646      10.375848      -5.357604      11.339331          -0.000050
          216              O       2.538641      -1.303616       7.662411      -0.899522      41.904771 0.84185300E+03  0.22602255E+05                                 9.494140                            8.980205       0.033039       1.990311                    0.997541      33.065824      91.372522       0.635072       0.359226      -1.140644      -0.011993       0.033921       0.009425       0.037193       0.011637       0.001919       0.022738       0.016621      -0.013068      -0.029314       0.004914       0.024400              9.740019       9.418579      -0.576445       1.582233       8.916241      -2.536907      10.885237          -0.000037
          217              O       2.783485      -1.459786       5.153868      -0.946416      56.525868 0.11732478E+04  0.34298450E+05                                11.746618                           10.706501      -0.457365       1.820964                    0.997381      35.332952     102.598618       0.571853       0.366384      -1.132601      -0.003826      -0.018881      -0.018029       0.026385      -0.044871       0.005925       0.004983       0.053487       0.058960      -0.062703       0.019973       0.042730             12.494501      10.335104       0.559797      -1.032636      13.392905       3.866303      13.755494          -0.000028
          218              O       3.712980       0.513691       6.209607      -0.835199      39.206946 0.74028911E+03  0.19222633E+05                                 9.102933                            8.388979       0.058119       2.026450                    0.995439      31.375735      84.917476       0.661678       0.356491      -1.144261       0.049158       0.082098       0.050739       0.108310       0.011725       0.011790      -0.022358       0.003029      -0.098469      -0.045384       0.016217       0.029167              9.679179      11.748863       3.449389       0.545913       9.152329       0.244141       8.136346          -0.000041
          219              O      10.092361      -2.107278       5.339784      -0.682950      40.177388 0.61840388E+03  0.15382676E+05                                 9.230822                            7.672008       0.383459       2.137494                    0.997481      29.567053      78.842676       0.689873       0.356925      -1.141596       0.051214       0.054698       0.037214       0.083664      -0.076746       0.011551       0.019500       0.012188       0.040495      -0.088556       0.017900       0.070656             10.247326      13.914182       0.346536       5.004882       5.979329      -0.939624      10.848465          -0.000050
          220              O      10.716125      -2.998457       7.265347      -0.677225      44.111059 0.75858576E+03  0.19858082E+05                                 9.936795                            8.620067      -0.057293       2.010993                    0.992530      29.814874      81.552911       0.636980       0.367323      -1.133456       0.032953      -0.017588      -0.054758       0.066285      -0.042396      -0.027113      -0.028518      -0.099581      -0.021301      -0.079539       0.006336       0.073203             10.887155       9.558166       1.640096      -2.452718      11.446562      -4.329258      11.656738          -0.000021
          221              O      -4.981612       7.459177       4.812579      -0.620287      37.619217 0.62079135E+03  0.15490382E+05                                 8.964361                            7.810510       0.176915       2.098569                    0.993686      28.650638      77.060404       0.666109       0.368506      -1.130075      -0.019265      -0.033796      -0.004290       0.039137      -0.023355       0.000884       0.055765       0.124270       0.116582      -0.106689       0.042739       0.063950              9.752852      11.718771       2.402508       3.135603       8.573789       1.704069       8.965996          -0.000026
          222              O       9.063766       8.096767       2.994582      -0.646741      40.870662 0.68806810E+03  0.17571536E+05                                 9.393326                            8.154014       0.385821       2.136358                    0.997145      29.790796      80.386935       0.661889       0.362362      -1.137738       0.004808      -0.038000      -0.030406       0.048905      -0.074232      -0.048121      -0.060777      -0.024475       0.079818      -0.126566       0.049633       0.076933             10.242880       6.397656       0.660388       0.618196      12.532844      -4.055363      11.798140          -0.000024
          223              O       6.507904       1.471711       4.742196      -0.634880      38.706917 0.62588616E+03  0.15613510E+05                                 9.104429                            7.777932       0.361669       2.149100                    0.995352      28.893125      77.121172       0.677387       0.362463      -1.137368       0.018893       0.034501       0.005242       0.039683      -0.081898      -0.037079      -0.029685      -0.081552       0.103973      -0.122940       0.047636       0.075303             10.147287       6.526092       0.574273       0.253500      14.509627      -4.175226       9.406141          -0.000025
          224              O       4.968749       2.364827       3.475308      -0.645485      35.230605 0.57678284E+03  0.14110970E+05                                 8.466065                            7.395149       0.389121       2.135859                    0.997721      29.416224      77.996537       0.704123       0.355560      -1.141770       0.004133       0.040918       0.001653       0.041160      -0.004327       0.017033       0.054347       0.181610       0.137811      -0.130936       0.050222       0.080714              9.199751      12.467177       2.980286       2.876104       8.305754       0.955745       6.826321          -0.000037
          225              O      -6.586905      11.077615       3.418206      -0.661409      42.370046 0.68727266E+03  0.17522092E+05                                 9.627803                            8.129007       0.374317       2.146742                    0.994642      29.436402      79.009830       0.666303       0.360560      -1.140721      -0.040415       0.023562      -0.033518       0.057550       0.040946      -0.054659       0.033489      -0.075224       0.156835      -0.107131       0.028220       0.078911             10.806120       8.441404      -1.222591      -1.963063       6.954085      -0.745525      17.022870          -0.000039
          226              O      -4.969374      10.688859       1.972042      -0.601063      40.684398 0.65415398E+03  0.16534401E+05                                 9.510454                            8.043768      -0.004569       2.044113                    0.993340      28.594930      77.354028       0.653322       0.370912      -1.128476      -0.026249       0.015837      -0.046738       0.055895       0.016979      -0.019185       0.032352      -0.022512      -0.285452      -0.105167       0.034559       0.070608             10.626611      15.874405      -2.965619       0.223864       7.556293      -0.624104       8.449134          -0.000036
          227              O       2.170015       6.152813      10.043469      -0.639548      37.638269 0.60812883E+03  0.15080054E+05                                 8.937596                            7.665461       0.399258       2.154871                    0.996097      29.145604      77.870824       0.681690       0.362337      -1.136088       0.031584      -0.018204       0.032559       0.048878       0.074839      -0.044661       0.014166      -0.100442       0.155707      -0.127910       0.055704       0.072205              9.732705       7.954746      -0.424357      -0.343071       6.059344      -0.948654      15.184024          -0.000046
          228              O       0.754104       6.844008      11.594543      -0.640449      41.377630 0.65337331E+03  0.16464653E+05                                 9.522785                            7.952364       0.292983       2.133168                    0.993400      28.857758      77.253542       0.669657       0.362963      -1.137711       0.032130      -0.013534       0.041035       0.053846      -0.012863      -0.038066       0.020930      -0.030871      -0.286779      -0.107727       0.032876       0.074851             10.848648      15.909686      -4.264472       0.490684       8.070971       0.104876       8.565286          -0.000031

******************************************************
Auxiliary information for the entire system
The total spin magnetic moment of the unit cell is   -0.004751
The total net atomic charge of the unit cell is   0.000001
Accuracy of reproducing the electrostatic potential in the unit cell:
  The inner radius (bohr) =    5.0000
  The outer radius (bohr) =   12.0000
  Valid grid points have density less than (e/(bohr^3)) =    0.0001
  The number of valid grid points were=        27528
  The rms potential error without charges in kcal/mol is=      8.59534
  The rms potential error with partial charges in kcal/mol is=      1.62062
  The RRMSE value at monopole order=      0.18855
  The rms potential error with partial charges and cloud penetration in kcal/mol is=      1.60488
  The RRMSE value at monopole order with cloud penetration is=      0.18672
  The rms potential error with partial charges and atomic dipoles in kcal/mol is=      0.43321
  The RRMSE value at dipole order=      0.05040
  The rms potential error with partial charges, atomic dipoles and cloud penetration in kcal/mol is=      0.42232
  The RRMSE value at dipole order with cloud penetration=      0.04913

******************************************************
The electron densities and ab initio electrostatic potential were computed in VASP using the PBE functional and
projector augmented wave method. See the main text of the journal article for a description of computational details.
The atomic charges, dipoles, and quadrupoles were computed with the DDEC6 method as described in
(a) T. A. Manz and N. Gabaldon Limas, RSC Adv. 6 (2016) 47771-47801 DOI: 10.1039/c6ra04656h
(b) N. Gabaldon Limas and T. A. Manz, RSC Adv. 8 (2018) 2678-2707 DOI: 10.1039/c7ra11829e.
For each atom in the material, the electron cloud parameters were fit to the spherically averaged atom-in-material
electron density using radial positions for which this density was between 10^-4 and 10^-2 electrons per cubic bohr.
The polarizabilities, dispersion coefficients, and quantum Drude oscillator (QDO) parameters were fit using the MCLF method.
The magnetic structure of the system was optimized in VASP from the default ferromagnetic initial guess using spin polarization.
The atomic spin moments (ASMs) were computed on this optimized magnetic structure using the DDEC6 partition as inputs
to the method of T. A. Manz and D. S. Sholl, J. Chem. Theory Comput. 7 (2011) 4146-4164 DOI: 10.1021/ct200539n.
The RMSE and RRMSE were computed using a uniform grid with Ewald summation.
