# Supplementary material for: A collection of forcefield precursors for metal–organic frameworks
Source: RSC Adv. 2019 Nov 13;9(63):36492–507. doi: 10.1039/c9ra07327b (PMC9075174; doi:10.1039/c9ra07327b)
Supplement: RA-009-C9RA07327B-s4833 [file RA-009-C9RA07327B-s4833.xyz]

  228
jmolscript: load "" {1 1 1} spacegroup "x,y,z" unitcell [{     14.976000     0.000000     0.000000 }, {     -6.925321    13.395758     0.000000 }, {     -3.598497    -6.319603    13.251675 }]
Tb     9.011334    -2.806064     9.008224     2.096029
Tb    -0.173894     7.217939     9.243706     2.098180
Tb     3.501797    -3.238689     8.501082     2.179255
Tb    -4.559152     9.882219     4.243451     2.096029
Tb     4.626076    -0.141784     4.007969     2.098179
Tb     0.950385    10.314844     4.750593     2.179255
P      6.379913    -1.431464     6.917374     1.412570
P      6.343934    -2.781688    10.580137     1.374424
P      1.855611     7.593712     6.933276     1.373410
P     -1.927731     8.507619     6.334301     1.412570
P     -1.891752     9.857843     2.671538     1.374424
P      2.596571    -0.517557     6.318399     1.373410
H      7.424241     7.918379     0.873285     0.421805
H      6.517437    -0.220672     9.398088     0.267504
H      5.825117    -4.689993    12.407543     0.275252
H      4.338852     8.425054     7.383833     0.276518
H      6.032975     0.884885     6.995559     0.169432
H      7.503149     0.568140     7.373232     0.167888
H      6.681691     2.493198     9.159558     0.101950
H      7.941325     1.601356     9.358333     0.113038
H      7.265261     2.488074    11.420294     0.120013
H      7.134806     0.937374    11.438846     0.130775
H      4.979052     2.692014    11.079725     0.092806
H      3.552048     0.878020    10.790839     0.131575
H      4.730924    -0.111816    11.029369     0.114453
H      4.301546     0.043951     8.719602     0.121059
H      4.556599     1.574979     8.809714     0.111807
H      7.643997    -3.056044    12.489704     0.181565
H      6.452234    -2.114318    12.818345     0.159868
H      8.455890     3.398944     1.024354     0.104904
H      4.153121    -3.213839    12.921708     0.125640
H      6.737745     1.915477     1.427205     0.135150
H      7.266107     0.955754     0.327316     0.110711
H      8.515013     1.443002     2.755023     0.098723
H     10.296795     0.137961     2.205079     0.133217
H      9.640344    -0.225027     0.845457     0.115895
H     11.254808     1.335276     0.435980     0.119555
H     10.628230     2.289694     1.490813     0.101187
H      3.540591     6.060686     6.468143     0.161578
H      3.392296     6.216458     8.006662     0.179031
H      5.925637     6.298858     7.960281     0.101935
H      5.189354     7.111935     9.061495     0.119394
H     -7.546430     7.805288     8.925003     0.132704
H     -8.477744     8.986794     8.526128     0.120200
H     -7.146910     7.347195     6.697397     0.098470
H      6.891468     8.536748     4.961427     0.133323
H      6.163392     9.473022     5.967229     0.114119
H      4.599770     7.882363     5.195982     0.123540
H      5.537937     6.725850     5.649189     0.105598
H     -1.238886     2.069827     0.311414     0.103881
H      0.163665     1.328573     2.101716     0.108435
H     -0.337101    -5.184168    12.764013     0.108143
H     -1.728873    -4.445544    10.998890     0.110271
H     -4.742451     1.771893     7.683321     0.113918
H     -3.457574     3.758061     7.574657     0.115266
H     -1.470457     2.593024    10.896852     0.120163
H     -2.866280     0.715232    11.047921     0.096067
H     -2.972059    -0.842224    12.378390     0.421805
H     -2.065255     7.296827     3.853587     0.267505
H     -1.372935    11.766148     0.844132     0.275252
H      0.113330    -1.348899     5.867842     0.276518
H     -1.580793     6.191270     6.256116     0.169432
H     -3.050967     6.508015     5.878443     0.167888
H     -2.229509     4.582957     4.092117     0.101950
H     -3.489143     5.474799     3.893342     0.113038
H     -2.813079     4.588081     1.831381     0.120013
H     -2.682624     6.138781     1.812829     0.130775
H     -0.526870     4.384141     2.171950     0.092806
H      0.900134     6.198135     2.460836     0.131575
H     -0.278742     7.187971     2.222306     0.114453
H      0.150636     7.032204     4.532073     0.121059
H     -0.104417     5.501176     4.441961     0.111807
H     -3.191815    10.132199     0.761971     0.181564
H     -2.000052     9.190473     0.433330     0.159867
H     -4.003708     3.677211    12.227321     0.104904
H      0.299061    10.289994     0.329967     0.125640
H     -2.285563     5.160678    11.824470     0.135150
H     -2.813925     6.120401    12.924359     0.110711
H     -4.062831     5.633153    10.496652     0.098723
H     -5.844613     6.938194    11.046596     0.133217
H     -5.188162     7.301182    12.406218     0.115895
H     -6.802626     5.740879    12.815695     0.119555
H     -6.176048     4.786461    11.760862     0.101187
H      0.911591     1.015469     6.783532     0.161578
H      1.059886     0.859697     5.245013     0.179031
H     -1.473455     0.777297     5.291394     0.101935
H     -0.737172    -0.035780     4.190180     0.119394
H     11.998612    -0.729133     4.326672     0.132705
H     12.929926    -1.910639     4.725547     0.120200
H     11.599092    -0.271040     6.554278     0.098471
H     -2.439286    -1.460593     8.290248     0.133323
H     -1.711210    -2.396867     7.284446     0.114119
H     -0.147588    -0.806208     8.055693     0.123540
H     -1.085755     0.350305     7.602486     0.105598
H     -9.284932     5.006328    12.940261     0.103881
H      4.288517     5.747582    11.149959     0.108435
H      4.789283    12.260323     0.487662     0.108143
H      6.181055    11.521699     2.252785     0.110270
H      9.194633     5.304262     5.568354     0.113918
H      7.909756     3.318094     5.677018     0.115266
H      5.922639     4.483131     2.354823     0.120163
H      7.318462     6.360923     2.203754     0.096067
C      6.590903     0.305017     7.517675    -0.397815
C      7.003753     1.678584     9.553133    -0.072938
C      6.792048     1.742535    11.042621    -0.226555
C      5.298048     1.837245    11.380538    -0.133769
C      4.491100     0.739496    10.654347    -0.237030
C      4.802157     0.723440     9.176785    -0.074148
C      5.014669     1.710669    12.929659     0.609622
C      6.699604    -2.930066    12.374414    -0.410597
C      8.286422     2.719770     0.367071    -0.083083
C      7.534207     1.576667     1.008452    -0.233530
C      8.363475     0.827652     2.034132    -0.124618
C      9.747112     0.474645     1.493464    -0.234948
C     10.427039     1.627709     0.825579    -0.074408
C      7.632684    -0.386093     2.641059     0.666624
C      3.429470     6.697798     7.177107    -0.406903
C      5.609998     7.173080     8.200136    -0.074254
C     -8.173878     8.113382     8.267720    -0.233667
C     -7.491780     8.218462     6.904123    -0.131684
C      6.467500     8.574732     5.822786    -0.236751
C      5.245578     7.617211     5.855915    -0.085292
C     -6.302964     9.196552     6.934602     0.679648
C     10.647614    -3.956599    10.998890     0.583213
C     -3.435503    -4.394761    12.097454    -0.012042
C     -0.321823     1.843247     0.140468    -0.109452
C      0.510600     1.437186     1.213853    -0.121497
C      1.832679     1.201741     0.943519     0.002196
C     -1.261788    -4.992568    12.929659    -0.121400
C     -2.092454    -4.594015    11.874826    -0.121080
C      2.736074     0.718741     2.043408     0.590713
C     -4.683419    -0.220316     9.363634     0.552200
C     -3.873401     1.070581     9.347732    -0.007158
C     -4.071886     1.951556     8.345905    -0.131146
C     -3.311328     3.114236     8.273021    -0.124027
C     -2.336304     3.334852     9.220515    -0.004197
C     -2.160297     2.445813    10.244870    -0.116446
C     -2.954227     1.322461    10.311128    -0.118098
C     -1.549509     4.627342     9.190037     0.550594
C     -2.138721     6.771138     5.734000    -0.397814
C     -2.551571     5.397571     3.698542    -0.072939
C     -2.339866     5.333620     2.209054    -0.226555
C     -0.845866     5.238910     1.871137    -0.133769
C     -0.038918     6.336659     2.597328    -0.237030
C     -0.349975     6.352715     4.074890    -0.074148
C     -0.562487     5.365486     0.322016     0.609622
C     -2.247422    10.006221     0.877261    -0.410596
C     -3.834240     4.356385    12.884604    -0.083083
C     -3.082025     5.499488    12.243223    -0.233530
C     -3.911293     6.248503    11.217543    -0.124618
C     -5.294930     6.601510    11.758211    -0.234948
C     -5.974857     5.448446    12.426096    -0.074409
C     -3.180502     7.462248    10.610616     0.666624
C      1.022712     0.378357     6.074568    -0.406903
C     -1.157816    -0.096925     5.051539    -0.074254
C     12.626060    -1.037227     4.983955    -0.233667
C     11.943962    -1.142307     6.347552    -0.131684
C     -2.015318    -1.498577     7.428889    -0.236751
C     -0.793396    -0.541056     7.395760    -0.085292
C     10.755146    -2.120397     6.317073     0.679648
C     -6.195432    11.032754     2.252785     0.583213
C      7.887685    11.470916     1.154221    -0.012042
C      4.774005     5.232908    13.111207    -0.109452
C      3.941582     5.638969    12.037822    -0.121497
C      2.619503     5.874414    12.308156     0.002196
C      5.713970    12.068723     0.322016    -0.121400
C      6.544636    11.670170     1.376849    -0.121080
C      1.716108     6.357414    11.208267     0.590713
C      9.135601     7.296471     3.888041     0.552200
C      8.325583     6.005574     3.903943    -0.007158
C      8.524068     5.124599     4.905770    -0.131146
C      7.763510     3.961919     4.978654    -0.124027
C      6.788486     3.741303     4.031160    -0.004197
C      6.612479     4.630342     3.006805    -0.116447
C      7.406409     5.753694     2.940547    -0.118098
C      6.001691     2.448813     4.061638     0.550593
N      6.276352     0.520724     8.950181     0.042731
N      5.992061    -4.069178    13.038323     0.053730
N      4.613310     7.590890     7.186383     0.056466
N     -1.824170     6.555431     4.301494     0.042731
N     -1.539879    11.145333     0.213352     0.053730
N     -0.161128    -0.514735     6.065292     0.056466
O      6.207867    -1.318235     5.393432    -0.918495
O      5.200483    -1.994816     7.666094    -0.868574
O      7.675435    -2.223621     7.112174    -0.931273
O      9.621645     8.052973     0.402851    -0.499885
O      7.447131     8.000071     0.027829    -0.468343
O      7.230868    -1.602305    10.177286    -0.821186
O      6.998279    -3.986531     9.926830    -0.934203
O      4.878434    -2.663160    10.368111    -0.876543
O      6.397469    -0.447954     2.444934    -0.654602
O      8.343852    -1.212679     3.295692    -0.675456
O      1.949710     8.336452     5.617385    -0.889740
O      1.712598     8.494209     8.140504    -0.935478
O      0.757272     6.534957     7.080370    -0.839400
O     -5.540337     9.112728     7.916551    -0.670098
O     -6.179593     9.983854     5.983131    -0.670288
O      9.479612    -0.443232     8.429390    -0.638177
O     -4.504627    -1.071864    10.270048    -0.625260
O     -2.003785     5.629563     8.540705    -0.636215
O     -0.452796     4.727316     9.806240    -0.626830
O     11.059968    -3.953211     9.803589    -0.651741
O      9.468721    -3.604508    11.249347    -0.620424
O      2.432335     0.860962     3.247986    -0.631245
O      3.819551     0.144588     1.733319    -0.647935
O     -1.755685     8.394390     7.858243    -0.918495
O     -0.748301     9.070971     5.585581    -0.868574
O     -3.223253     9.299776     6.139501    -0.931273
O     -5.169463    -0.976818    12.848824    -0.499886
O      0.603548     5.395687    -0.027829    -0.468343
O     -2.778686     8.678460     3.074389    -0.821186
O     -2.546097    11.062686     3.324845    -0.934203
O     -0.426252     9.739315     2.883564    -0.876543
O     -1.945287     7.524109    10.806741    -0.654602
O     -3.891670     8.288834     9.955983    -0.675456
O      2.502472    -1.260297     7.634290    -0.889740
O      2.739584    -1.418054     5.111171    -0.935478
O      3.694910     0.541198     6.171305    -0.839400
O      9.992519    -2.036573     5.335124    -0.670098
O     10.631775    -2.907699     7.268544    -0.670287
O     -5.027430     7.519387     4.822285    -0.638177
O      8.956809     8.148019     2.981627    -0.625260
O      6.455967     1.446592     4.710970    -0.636215
O      4.904978     2.348839     3.445435    -0.626830
O     -6.607786    11.029366     3.448086    -0.651741
O     -5.016539    10.680663     2.002328    -0.620424
O      2.019847     6.215193    10.003689    -0.631246
O      0.632631     6.931567    11.518356    -0.647934

The following XYZ coordinates are in angstroms. Other properties are in atomic units.
The sperically averaged electron density of each atom fit to a function of the form exp(a - br)
eigen_1, eigen_2 and eigen_3 are the three eigenvalues of traceless quadrupole moment tensor
  atom number  atomic symbol              X              Y              Z     net charge C6 coefficient C8 coefficient C10 coefficient fluctuating dipole atomic polarizability isotropic forcefield polarizability              a              b squared Pearson coefficient          <r^3>          <r^4>         wp_QDO          m_QDO          q_QDO       dipole_x       dipole_y       dipole_z         dipole            Qxy            Qxz            Qyz     Q(x^2-y^2)  Q(3z^2 - R^2)        eigen_1        eigen_2        eigen_3 static polarizability      alpha(xx)      alpha(xy)      alpha(xz)      alpha(yy)      alpha(yz)      alpha(zz) atomic spin moment
            1             Tb       9.011334      -2.806064       9.008224       2.096029     131.545261 0.34503442E+04  0.11988494E+06                                16.663550                           15.619914       2.476854       2.528855                    0.999804      73.100085     168.603836       0.664780       0.265171      -1.352945      -0.032186      -0.046081      -0.037891       0.067787       0.022933       0.004666       0.017864      -0.003551      -0.029982      -0.025326      -0.008874       0.034200             18.308300      19.572123       1.515823       1.585072      18.011217      -0.921876      17.341561           0.000007
            2             Tb      -0.173894       7.217939       9.243706       2.098180     135.334907 0.35011182E+04  0.12206332E+06                                16.913807                           15.630445       2.469165       2.524137                    0.999739      73.207293     168.998603       0.671368       0.261678      -1.357781      -0.005028       0.066655      -0.001035       0.066852       0.010588      -0.002093       0.002747      -0.034072      -0.050693      -0.018158      -0.010443       0.028601             18.828252      19.009431       2.775917       0.838802      19.028829      -2.620586      18.446496           0.000006
            3             Tb       3.501797      -3.238689       8.501082       2.179255      93.837094 0.21349521E+04  0.66223428E+05                                13.259574                           12.209397       2.335123       2.509045                    0.999941      70.228828     156.351513       0.754138       0.261837      -1.348385       0.028089       0.026590      -0.007924       0.039482      -0.018648      -0.073770       0.073028      -0.037422       0.011080      -0.096088      -0.019472       0.115560             14.269424      15.208164       1.694571       2.251907      13.685748      -2.111289      13.914358           0.000007
            4             Tb      -4.559152       9.882219       4.243451       2.096029     131.545247 0.34503438E+04  0.11988492E+06                                16.663547                           15.619911       2.476854       2.528855                    0.999804      73.100081     168.603816       0.664780       0.265171      -1.352945       0.032186       0.046081       0.037891       0.067787       0.022933       0.004666       0.017864      -0.003551      -0.029982      -0.025326      -0.008874       0.034200             18.308296      19.572118       1.515822       1.585071      18.011212      -0.921876      17.341557           0.000007
            5             Tb       4.626076      -0.141784       4.007969       2.098179     135.334951 0.35011196E+04  0.12206339E+06                                16.913812                           15.630450       2.469165       2.524137                    0.999739      73.207301     168.998642       0.671368       0.261678      -1.357781       0.005028      -0.066655       0.001035       0.066852       0.010588      -0.002093       0.002747      -0.034072      -0.050693      -0.018158      -0.010443       0.028601             18.828258      19.009437       2.775918       0.838802      19.028835      -2.620587      18.446503           0.000006
            6             Tb       0.950385      10.314844       4.750593       2.179255      93.837080 0.21349517E+04  0.66223412E+05                                13.259573                           12.209395       2.335123       2.509045                    0.999941      70.228825     156.351500       0.754138       0.261837      -1.348385      -0.028089      -0.026590       0.007924       0.039482      -0.018648      -0.073770       0.073028      -0.037422       0.011081      -0.096088      -0.019472       0.115560             14.269422      15.208162       1.694571       2.251907      13.685747      -2.111288      13.914356           0.000007
            7              P       6.379913      -1.431464       6.917374       1.412570      51.607687 0.92480457E+03  0.26268670E+05                                12.413938                           10.638770       0.075531       1.832182                    0.999133      48.262212     152.717807       0.469844       0.458949      -1.038201      -0.015093      -0.072678      -0.033874       0.081593       0.029859       0.022964      -0.047092       0.026850      -0.036301      -0.072071       0.030470       0.041601             13.779453      13.439417      -0.539897       0.920221      12.553989       0.030563      15.344952          -0.000029
            8              P       6.343934      -2.781688      10.580137       1.374424      52.780092 0.98754602E+03  0.28417748E+05                                12.355205                           10.785827       0.170398       1.853785                    0.999457      48.685930     153.343380       0.481829       0.441754      -1.051744      -0.025318       0.008413      -0.074030       0.078690      -0.007902       0.024914       0.002239      -0.089303      -0.064115      -0.053897      -0.002134       0.056031             13.399394      12.828737       0.526495      -0.244089      13.360833      -1.245708      14.008614          -0.000026
            9              P       1.855611       7.593712       6.933276       1.373410      58.428666 0.11178275E+04  0.33016361E+05                                12.564764                           10.903730       0.122209       1.837847                    0.999376      48.714098     152.972132       0.519930       0.398847      -1.084266      -0.060927       0.041813      -0.036784       0.082544      -0.003578       0.042292       0.041743      -0.047335       0.011936      -0.065218       0.002181       0.063037             13.641377      16.352276       0.358509       0.289122      11.611670      -0.135176      12.960183          -0.000030
           10              P      -1.927731       8.507619       6.334301       1.412570      51.607690 0.92480465E+03  0.26268673E+05                                12.413939                           10.638771       0.075531       1.832182                    0.999133      48.262215     152.717820       0.469844       0.458949      -1.038201       0.015093       0.072678       0.033873       0.081593       0.029859       0.022964      -0.047092       0.026850      -0.036301      -0.072071       0.030470       0.041601             13.779454      13.439418      -0.539897       0.920221      12.553990       0.030563      15.344953          -0.000029
           11              P      -1.891752       9.857843       2.671538       1.374424      52.780082 0.98754581E+03  0.28417741E+05                                12.355204                           10.785827       0.170397       1.853785                    0.999457      48.685922     153.343358       0.481829       0.441754      -1.051744       0.025318      -0.008413       0.074030       0.078690      -0.007902       0.024914       0.002239      -0.089303      -0.064115      -0.053897      -0.002134       0.056031             13.399394      12.828735       0.526495      -0.244088      13.360832      -1.245707      14.008614          -0.000025
           12              P       2.596571      -0.517557       6.318399       1.373410      58.428669 0.11178275E+04  0.33016364E+05                                12.564764                           10.903730       0.122210       1.837847                    0.999376      48.714101     152.972144       0.519930       0.398847      -1.084266       0.060927      -0.041813       0.036784       0.082544      -0.003578       0.042291       0.041743      -0.047335       0.011936      -0.065218       0.002180       0.063037             13.641377      16.352277       0.358509       0.289122      11.611671      -0.135176      12.960183          -0.000030
           13              H       7.424241       7.918379       0.873285       0.421805       0.460628 0.26655633E+01  0.20280103E+02                                 1.072599                            1.021028      -1.302505       2.443332                    0.999954       2.143976       5.637678       0.548917       1.466621      -0.671715      -0.005876       0.002034       0.023164       0.023984       0.000644      -0.009918       0.000662       0.010249       0.007542      -0.007507      -0.005624       0.013132              1.093608       0.919371       0.007604      -0.138913       0.933327      -0.088222       1.428127          -0.000002
           14              H       6.517437      -0.220672       9.398088       0.267504       0.501252 0.32107236E+01  0.25965092E+02                                 1.190149                            1.164320      -1.066387       2.454806                    0.999139       2.941216       8.360772       0.478350       1.583337      -0.649484       0.009155      -0.023788       0.014812       0.029480       0.004139      -0.002051       0.003040       0.011138       0.003479      -0.008781       0.002205       0.006576              1.209005       1.038474      -0.136286       0.061168       1.437907      -0.188529       1.150634          -0.000003
           15              H       5.825117      -4.689993      12.407543       0.275252       0.487427 0.31498569E+01  0.25314613E+02                                 1.167126                            1.155049      -1.072458       2.470317                    0.999788       2.813813       7.936128       0.479827       1.588332      -0.649913      -0.001580      -0.028443      -0.026116       0.038647      -0.000956      -0.003770      -0.001416       0.000256      -0.008439      -0.005424       0.001705       0.003719              1.177047       1.056730       0.083142       0.060984       1.200473       0.190273       1.273939          -0.000003
           16              H       4.338852       8.425054       7.383833       0.276518       0.486616 0.31361995E+01  0.25203895E+02                                 1.170469                            1.155994      -1.089744       2.461660                    0.999779       2.829944       8.008852       0.476984       1.597860      -0.648262      -0.010553       0.034430       0.012576       0.038144       0.003362      -0.001311       0.001422       0.002369       0.006776      -0.005188       0.002306       0.002882              1.180933       1.125729      -0.144708      -0.043594       1.384316       0.070127       1.032753          -0.000003
           17              H       6.032975       0.884885       6.995559       0.169432       0.992192 0.76475552E+01  0.75595134E+02                                 1.758184                            1.702929      -1.453738       2.212119                    0.993870       3.724013      11.099628       0.435746       1.422007      -0.678082      -0.016114       0.018233      -0.016849       0.029597      -0.010526      -0.001819       0.000223       0.000182       0.007505      -0.011865       0.002291       0.009575              1.791522       1.750507      -0.181119       0.290179       1.596683      -0.277934       2.027377          -0.000002
           18              H       7.503149       0.568140       7.373232       0.167888       0.911632 0.69081629E+01  0.66341612E+02                                 1.648323                            1.610515      -1.145697       2.363068                    0.996285       3.483017      10.117050       0.452985       1.407986      -0.682128       0.026813       0.004622      -0.011319       0.029469       0.000906      -0.010299       0.002776       0.010965       0.029051      -0.011417      -0.005119       0.016536              1.664637       2.083125       0.108510      -0.065796       1.391177      -0.004423       1.519610          -0.000003
           19              H       6.681691       2.493198       9.159558       0.101950       0.985171 0.75370125E+01  0.71558297E+02                                 1.525845                            1.516521      -0.622272       2.568195                    0.999935       3.204691       8.304138       0.563789       1.144271      -0.742686      -0.010559       0.028022      -0.003380       0.030136      -0.000198       0.006768       0.002114      -0.018328      -0.006679      -0.012585       0.001907       0.010678              1.517198       1.331659      -0.149498       0.055458       1.809432      -0.185308       1.410503          -0.000001
           20              H       7.941325       1.601356       9.358333       0.113038       0.967916 0.71720286E+01  0.68622738E+02                                 1.624255                            1.569160      -0.863507       2.464332                    0.998098       3.481336       9.672384       0.497229       1.287431      -0.706727       0.034194      -0.005995       0.002474       0.034804       0.001677       0.002288       0.003254       0.007573      -0.014674      -0.006924      -0.000406       0.007330              1.635645       2.177816      -0.052586      -0.208578       1.333217       0.070698       1.395904          -0.000002
           21              H       7.265261       2.488074      11.420294       0.120013       0.939113 0.67322686E+01  0.63106678E+02                                 1.566611                            1.499792      -0.668925       2.552006                    0.999765       3.331864       9.022952       0.521508       1.252944      -0.714894       0.008354       0.018609       0.014445       0.024995       0.002231       0.000907       0.006571      -0.003479      -0.008301      -0.007055      -0.000991       0.008046              1.601302       1.458773       0.346165       0.172803       1.848279       0.371630       1.496855          -0.000003
           22              H       7.134806       0.937374      11.438846       0.130775       0.904942 0.70551554E+01  0.67625383E+02                                 1.591853                            1.589607      -0.935429       2.441597                    0.997523       3.487842       9.887769       0.475772       1.343087      -0.695177       0.008911      -0.029319       0.010833       0.032502      -0.004827      -0.000675      -0.007217      -0.000896      -0.018639      -0.010698       0.000972       0.009726              1.581499       1.407434      -0.190692       0.085504       1.836454      -0.149231       1.500608          -0.000002
           23              H       4.979052       2.692014      11.079725       0.092806       1.018554 0.80498862E+01  0.78808129E+02                                 1.643004                            1.632028      -0.668370       2.539217                    0.999332       3.532879       9.737803       0.504229       1.240786      -0.717530      -0.009784       0.028915      -0.016994       0.034937       0.000772       0.002749      -0.004049       0.001400      -0.027473      -0.010819       0.005034       0.005785              1.643682       1.429495      -0.251124       0.002130       2.041313      -0.009083       1.460238          -0.000001
           24              H       3.552048       0.878020      10.790839       0.131575       0.992417 0.74254766E+01  0.70185777E+02                                 1.537061                            1.509951      -0.644476       2.573919                    0.999941       3.079586       7.943217       0.562793       1.151417      -0.742073      -0.027572       0.008342       0.001761       0.028860      -0.003562       0.001744       0.001190       0.011648      -0.014403      -0.006310      -0.003049       0.009359              1.524357       1.916556      -0.134921      -0.090604       1.291864       0.072184       1.364652          -0.000003
           25              H       4.730924      -0.111816      11.029369       0.114453       0.986794 0.77273343E+01  0.75581306E+02                                 1.667426                            1.647057      -0.907348       2.440314                    0.997217       3.598240      10.219550       0.475667       1.316493      -0.700433       0.012836      -0.024258       0.008898       0.028851      -0.002448       0.003642      -0.006452      -0.002461       0.006733      -0.005503      -0.003841       0.009344              1.664713       1.383443      -0.187451       0.044371       2.076152      -0.199413       1.534544          -0.000002
           26              H       4.301546       0.043951       8.719602       0.121059       0.973076 0.70955862E+01  0.68778400E+02                                 1.721355                            1.628074      -1.293792       2.261199                    0.993602       3.852927      11.340002       0.451078       1.400848      -0.681214      -0.021874      -0.020110      -0.016627       0.034049      -0.000340      -0.001178       0.005317       0.012654      -0.007389      -0.009269       0.001486       0.007783              1.782151       1.673781       0.366993       0.349268       1.869544       0.472215       1.803128          -0.000002
           27              H       4.556599       1.574979       8.809714       0.111807       0.992599 0.77423456E+01  0.74403851E+02                                 1.572352                            1.569804      -0.659252       2.563657                    0.999802       3.229739       8.569643       0.533990       1.193575      -0.730939      -0.018592       0.027247      -0.009211       0.034248      -0.009403      -0.004208      -0.007241       0.003907      -0.023833      -0.015174       0.001504       0.013670              1.558780       1.390142      -0.158109       0.099383       1.817492      -0.146826       1.468705          -0.000001
           28              H       7.643997      -3.056044      12.489704       0.181565       0.816085 0.59727170E+01  0.55945555E+02                                 1.591817                            1.543989      -1.425965       2.239078                    0.993264       3.607700      10.743386       0.436882       1.496745      -0.664142       0.028904      -0.000720      -0.001576       0.028956       0.004274      -0.001247      -0.004916      -0.007967      -0.024519      -0.009545      -0.001679       0.011224              1.620804       2.090755      -0.032698      -0.054806       1.396060      -0.044746       1.375597          -0.000003
           29              H       6.452234      -2.114318      12.818345       0.159868       0.855727 0.64081390E+01  0.59783812E+02                                 1.523447                            1.507533      -0.772834       2.534611                    0.999595       3.230506       8.946732       0.493653       1.329943      -0.698991       0.000040       0.026907       0.007571       0.027952       0.002173      -0.007649      -0.000414      -0.015096      -0.028791      -0.014580       0.001810       0.012769              1.526532       1.358527      -0.089007      -0.092348       1.823444       0.149395       1.397624          -0.000002
           30              H       8.455890       3.398944       1.024354       0.104904       0.982489 0.75845507E+01  0.73409811E+02                                 1.623217                            1.599872      -0.869552       2.452750                    0.998218       3.525819       9.773258       0.500046       1.265528      -0.711522      -0.002010       0.016866       0.025868       0.030946       0.001242       0.001920       0.006432       0.003595      -0.002945      -0.007599       0.001110       0.006490              1.627304       1.360219       0.076358      -0.022977       1.792804       0.406061       1.728891          -0.000001
           31              H       4.153121      -3.213839      12.921708       0.125640       1.011441 0.78054608E+01  0.75598146E+02                                 1.633627                            1.610500      -0.696281       2.557098                    0.999786       3.242531       8.801717       0.507504       1.246103      -0.718947      -0.028525       0.010445      -0.023198       0.038222      -0.007565       0.003297      -0.002812       0.018205      -0.011805      -0.010279      -0.004413       0.014692              1.624950       1.532142      -0.107399       0.231339       1.502546      -0.262621       1.840161          -0.000002
           32              H       6.737745       1.915477       1.427205       0.135150       1.017332 0.77715827E+01  0.76432483E+02                                 1.732464                            1.675436      -1.061071       2.381873                    0.995557       3.604629      10.402931       0.459790       1.354496      -0.692648      -0.026098       0.006880       0.015658       0.031203      -0.007154      -0.001036      -0.003349       0.009614      -0.001371      -0.009679       0.000781       0.008898              1.757262       1.996641      -0.182771      -0.421164       1.565539       0.194109       1.709605          -0.000003
           33              H       7.266107       0.955754       0.327316       0.110711       0.882100 0.64818683E+01  0.61125768E+02                                 1.591300                            1.540561      -0.928145       2.431773                    0.996030       3.629139      10.369049       0.473035       1.373059      -0.687982      -0.006266      -0.018488      -0.016413       0.025504       0.002409       0.005382       0.003082      -0.005885       0.008413      -0.007289      -0.000712       0.008002              1.620191       1.410771       0.232762       0.165661       1.716796       0.411896       1.733005          -0.000001
           34              H       8.515013       1.443002       2.755023       0.098723       1.050181 0.85832437E+01  0.85794619E+02                                 1.709141                            1.712255      -0.893478       2.443622                    0.996786       3.642329      10.302917       0.478389       1.280904      -0.708473       0.008880       0.023024       0.024970       0.035107      -0.002013       0.007818       0.001740       0.004192       0.011288      -0.007852      -0.002154       0.010006              1.706356       1.495221       0.027412      -0.043073       1.713722       0.306661       1.910125          -0.000003
           35              H      10.296795       0.137961       2.205079       0.133217       0.910175 0.65827936E+01  0.61296847E+02                                 1.530133                            1.481793      -0.691395       2.554340                    0.999733       3.236985       8.707532       0.525874       1.250825      -0.715935       0.011010      -0.010345       0.025863       0.029953      -0.001738       0.005354      -0.001944       0.003762       0.010447      -0.004316      -0.003685       0.008000              1.546650       1.593135      -0.165435       0.283979       1.337587      -0.239390       1.709228          -0.000003
           36              H       9.640344      -0.225027       0.845457       0.115895       0.964545 0.75517719E+01  0.73489938E+02                                 1.648933                            1.633552      -0.910968       2.443653                    0.996670       3.568504      10.131430       0.474984       1.325098      -0.698827      -0.006747      -0.019099      -0.019638       0.028213       0.002847       0.001027       0.005179      -0.014673      -0.004037      -0.007198      -0.003634       0.010832              1.649003       1.566856       0.069532       0.034121       1.686319       0.313270       1.693834          -0.000002
           37              H      11.254808       1.335276       0.435980       0.119555       0.957272 0.69985518E+01  0.67050913E+02                                 1.657528                            1.584033      -1.024066       2.392695                    0.996526       3.597069      10.246342       0.475509       1.344471      -0.693931       0.029998      -0.016854      -0.013464       0.036949      -0.006571      -0.001041      -0.006283       0.018784       0.012188      -0.015527       0.005888       0.009639              1.699506       2.135423      -0.239147      -0.351901       1.485682       0.070869       1.477412          -0.000002
           38              H      10.628230       2.289694       1.490813       0.101187       0.946071 0.71550283E+01  0.67326162E+02                                 1.508561                            1.495816      -0.601114       2.579700                    0.999940       3.215925       8.406495       0.555082       1.172671      -0.735164       0.004693       0.012328       0.028613       0.031508      -0.002430       0.009760       0.001536      -0.005740       0.026827      -0.012646      -0.000873       0.013519              1.506051       1.346217       0.145400       0.093881       1.614814       0.289567       1.557121          -0.000001
           39              H       3.540591       6.060686       6.468143       0.161578       0.897245 0.66935634E+01  0.62263214E+02                                 1.495996                            1.480746      -0.714006       2.562413                    0.999963       3.032698       8.015976       0.536040       1.228386      -0.722944      -0.004361      -0.021937      -0.019549       0.029706       0.012403      -0.000328       0.008269      -0.007898       0.006710      -0.015743       0.000403       0.015340              1.491250       1.367633       0.026357      -0.054559       1.523630       0.290622       1.582486          -0.000002
           40              H       3.392296       6.216458       8.006662       0.179031       0.955837 0.72284055E+01  0.69595929E+02                                 1.644965                            1.603127      -1.229632       2.331575                    0.995852       3.352690       9.476134       0.477134       1.333290      -0.697568      -0.007949      -0.016115       0.023048       0.029225       0.010989       0.001920       0.000148      -0.011639      -0.012274      -0.010761      -0.003787       0.014547              1.658588       1.514734       0.098121      -0.130850       1.502992      -0.292810       1.958038          -0.000003
           41              H       5.925637       6.298858       7.960281       0.101935       0.992403 0.76291785E+01  0.72824722E+02                                 1.548053                            1.537779      -0.634776       2.565086                    0.999889       3.239404       8.481597       0.552032       1.162361      -0.738043       0.019640      -0.024867      -0.004566       0.032015      -0.007476       0.009252       0.000153      -0.000933      -0.011991      -0.012475       0.000156       0.012319              1.541839       1.410353      -0.215410      -0.073311       1.848420       0.112033       1.366745          -0.000001
           42              H       5.189354       7.111935       9.061495       0.119394       0.958244 0.69489241E+01  0.66139153E+02                                 1.632678                            1.559116      -0.903992       2.452244                    0.997783       3.465065       9.685016       0.490562       1.311810      -0.701567      -0.011470       0.003050       0.035460       0.037393      -0.003993      -0.000333      -0.006406       0.019121       0.028861      -0.016703       0.005410       0.011294              1.671921       1.543907       0.050477      -0.383666       1.324961      -0.068367       2.146894          -0.000002
           43              H      -7.546430       7.805288       8.925003       0.132704       0.916718 0.66222374E+01  0.61661068E+02                                 1.527562                            1.478482      -0.702602       2.548015                    0.999677       3.225749       8.633460       0.531424       1.237824      -0.718917       0.024477      -0.007737       0.013576       0.029039      -0.003791       0.005318      -0.003723       0.001438      -0.001163      -0.005133      -0.003548       0.008681              1.543679       1.632999      -0.157387       0.310443       1.303336      -0.200947       1.694701          -0.000003
           44              H      -8.477744       8.986794       8.526128       0.120200       0.956077 0.74400102E+01  0.72265915E+02                                 1.649186                            1.629393      -0.951397       2.425793                    0.996494       3.589139      10.241836       0.471234       1.338164      -0.695832      -0.008861       0.027717       0.003660       0.029328       0.000860       0.002387       0.004565      -0.012731      -0.019629      -0.008557      -0.002428       0.010985              1.652373       1.498960      -0.222269      -0.127959       1.923739       0.107125       1.534420          -0.000002
           45              H      -7.146910       7.347195       6.697397       0.098470       1.029890 0.82828133E+01  0.82378313E+02                                 1.709226                            1.698860      -0.974741       2.406025                    0.995728       3.709944      10.602240       0.471305       1.306678      -0.702208       0.011699      -0.031569      -0.004412       0.033955      -0.008961       0.004486      -0.004038      -0.001852       0.003255      -0.009597      -0.002230       0.011827              1.717833       1.646538      -0.259092      -0.166827       1.949798       0.218286       1.557164          -0.000003
           46              H       6.891468       8.536748       4.961427       0.133323       1.038131 0.79167042E+01  0.78284878E+02                                 1.760983                            1.694936      -1.172995       2.330211                    0.994103       3.642842      10.570161       0.455176       1.360797      -0.691278       0.017425       0.001310      -0.024450       0.030052      -0.000919       0.000366      -0.001138       0.010150       0.023921      -0.009215       0.001140       0.008076              1.801229       1.741903      -0.053651      -0.505156       1.504804       0.096228       2.156982          -0.000002
           47              H       6.163392       9.473022       5.967229       0.114119       0.874037 0.64341060E+01  0.60660405E+02                                 1.590707                            1.542293      -0.969131       2.414433                    0.995747       3.646264      10.471364       0.468611       1.386362      -0.685226      -0.006215       0.025406       0.005408       0.026709      -0.004103       0.003410      -0.000138      -0.008879      -0.012974      -0.007303      -0.001063       0.008366              1.616141       1.420148      -0.243632      -0.079754       2.114681       0.115636       1.313596          -0.000001
           48              H       4.599770       7.882363       5.195982       0.123540       1.044620 0.81043379E+01  0.79130812E+02                                 1.661196                            1.634797      -0.695857       2.554244                    0.999805       3.263576       8.857101       0.507267       1.236635      -0.721256      -0.019194       0.014356      -0.029150       0.037739      -0.000549       0.001570      -0.006153       0.004381       0.038411      -0.010239      -0.004355       0.014593              1.652264       1.864026      -0.143499       0.316842       1.418914      -0.134795       1.673851          -0.000002
           49              H       5.537937       6.725850       5.649189       0.105598       1.003502 0.78042806E+01  0.76189285E+02                                 1.658836                            1.632916      -0.873817       2.455272                    0.997775       3.549301       9.928145       0.489687       1.281227      -0.708295       0.016368      -0.025359      -0.011271       0.032218      -0.002939      -0.006442       0.001608      -0.010603       0.004201      -0.009946       0.002125       0.007821              1.665813       1.530308      -0.259140      -0.161462       2.009120       0.259562       1.458009          -0.000001
           50              H      -1.238886       2.069827       0.311414       0.103881       1.057146 0.78673247E+01  0.77422849E+02                                 1.749197                            1.665032      -1.014379       2.382533                    0.997148       3.717538      10.647277       0.470993       1.321446      -0.698635      -0.036596       0.011206       0.006302       0.038789      -0.007160      -0.008620       0.000465       0.021597       0.016941      -0.016000      -0.000620       0.016620              1.791661       2.321425      -0.262803      -0.078204       1.550143       0.020385       1.503417          -0.000002
           51              H       0.163665       1.328573       2.101716       0.108435       1.119697 0.83856820E+01  0.83121082E+02                                 1.755737                            1.672332      -1.105996       2.339880                    0.996786       3.625011      10.126391       0.494078       1.250656      -0.714538      -0.013004      -0.007129       0.034807       0.037835      -0.005623      -0.009887      -0.004550       0.021651       0.019076      -0.017541       0.000596       0.016945              1.780093       1.580706      -0.015213      -0.242329       1.488386      -0.173349       2.271187          -0.000003
           52              H      -0.337101      -5.184168      12.764013       0.108143       1.191204 0.85775937E+01  0.85481647E+02                                 1.826348                            1.686280      -1.238742       2.277656                    0.995265       3.672090      10.276068       0.494394       1.243155      -0.715815       0.036189      -0.007091      -0.005795       0.037329      -0.000991      -0.005408      -0.002101       0.020624       0.011133      -0.012586       0.000593       0.011994              1.901133       2.643643      -0.403949      -0.118296       1.516610       0.008393       1.543145          -0.000002
           53              H      -1.728873      -4.445544      10.998890       0.110271       1.166354 0.85387529E+01  0.84894356E+02                                 1.797741                            1.681940      -1.105329       2.343180                    0.996467       3.591479       9.998695       0.495866       1.242389      -0.716800       0.014783       0.009844      -0.034505       0.038807       0.000127      -0.007411      -0.005855       0.019005       0.012334      -0.013768      -0.000190       0.013957              1.843962       1.615253      -0.029420      -0.282165       1.401565      -0.157736       2.515068          -0.000002
           54              H      -4.742451       1.771893       7.683321       0.113918       1.124890 0.83368334E+01  0.82008385E+02                                 1.724688                            1.639940      -1.051882       2.368149                    0.998045       3.473154       9.472248       0.514710       1.209724      -0.724970      -0.026158      -0.006589      -0.028535       0.039267       0.002573       0.014817      -0.005967       0.000214       0.023615      -0.016411      -0.002102       0.018513              1.742178       1.887297       0.182308       0.360772       1.576141       0.111953       1.763097          -0.000003
           55              H      -3.457574       3.758061       7.574657       0.115266       1.087679 0.78552328E+01  0.76048797E+02                                 1.677601                            1.584303      -1.028749       2.382387                    0.998037       3.415773       9.209639       0.527988       1.198254      -0.727474      -0.007614       0.028480      -0.027837       0.040546       0.003521       0.011501      -0.011562       0.000975       0.012759      -0.017749       0.001399       0.016350              1.707133       1.365712       0.014297       0.074335       1.915325      -0.457820       1.840363          -0.000002
           56              H      -1.470457       2.593024      10.896852       0.120163       1.189089 0.89591419E+01  0.88759864E+02                                 1.727516                            1.654565      -0.984073       2.407427                    0.998381       3.305153       8.730493       0.539540       1.145863      -0.742902       0.031054       0.004712       0.025915       0.040720       0.002337       0.013811      -0.006316       0.000057       0.022239      -0.015637      -0.001873       0.017510              1.730352       1.850003       0.166515       0.361095       1.580314       0.150872       1.760740          -0.000003
           57              H      -2.866280       0.715232      11.047921       0.096067       1.172349 0.85543248E+01  0.84716657E+02                                 1.761719                            1.648718      -1.222303       2.275248                    0.995376       3.663327      10.034404       0.519021       1.191622      -0.727490       0.003066      -0.019723       0.026584       0.033243       0.002347       0.011273      -0.007660       0.001901       0.014950      -0.014221      -0.000578       0.014798              1.795783       1.378459       0.065738      -0.015301       1.964308      -0.524253       2.044582          -0.000002
           58              H      -2.972059      -0.842224      12.378390       0.421805       0.460628 0.26655626E+01  0.20280099E+02                                 1.072600                            1.021029      -1.302505       2.443332                    0.999954       2.143976       5.637680       0.548917       1.466622      -0.671715       0.005876      -0.002034      -0.023164       0.023984       0.000644      -0.009918       0.000662       0.010249       0.007542      -0.007507      -0.005624       0.013132              1.093609       0.919371       0.007604      -0.138913       0.933327      -0.088222       1.428127          -0.000002
           59              H      -2.065255       7.296827       3.853587       0.267505       0.501253 0.32107247E+01  0.25965102E+02                                 1.190149                            1.164320      -1.066387       2.454806                    0.999139       2.941216       8.360772       0.478350       1.583336      -0.649484      -0.009155       0.023788      -0.014812       0.029480       0.004139      -0.002051       0.003040       0.011138       0.003479      -0.008781       0.002205       0.006576              1.209005       1.038474      -0.136286       0.061168       1.437907      -0.188529       1.150634          -0.000003
           60              H      -1.372935      11.766148       0.844132       0.275252       0.487427 0.31498570E+01  0.25314615E+02                                 1.167126                            1.155049      -1.072458       2.470317                    0.999788       2.813813       7.936129       0.479826       1.588333      -0.649913       0.001580       0.028443       0.026116       0.038647      -0.000956      -0.003770      -0.001416       0.000256      -0.008439      -0.005424       0.001705       0.003719              1.177047       1.056730       0.083142       0.060984       1.200473       0.190273       1.273939          -0.000003
           61              H       0.113330      -1.348899       5.867842       0.276518       0.486615 0.31361958E+01  0.25203861E+02                                 1.170469                            1.155994      -1.089743       2.461660                    0.999779       2.829943       8.008851       0.476983       1.597861      -0.648262       0.010553      -0.034430      -0.012576       0.038144       0.003362      -0.001311       0.001422       0.002369       0.006776      -0.005188       0.002306       0.002882              1.180933       1.125729      -0.144708      -0.043593       1.384316       0.070127       1.032753          -0.000003
           62              H      -1.580793       6.191270       6.256116       0.169432       0.992192 0.76475485E+01  0.75595056E+02                                 1.758183                            1.702929      -1.453738       2.212119                    0.993870       3.724012      11.099626       0.435745       1.422008      -0.678082       0.016114      -0.018233       0.016849       0.029597      -0.010526      -0.001819       0.000223       0.000182       0.007505      -0.011865       0.002291       0.009575              1.791522       1.750506      -0.181119       0.290179       1.596683      -0.277933       2.027376          -0.000002
           63              H      -3.050967       6.508015       5.878443       0.167888       0.911631 0.69081587E+01  0.66341562E+02                                 1.648323                            1.610515      -1.145697       2.363068                    0.996285       3.483016      10.117047       0.452985       1.407987      -0.682128      -0.026813      -0.004622       0.011319       0.029469       0.000906      -0.010299       0.002776       0.010965       0.029051      -0.011417      -0.005119       0.016536              1.664637       2.083124       0.108510      -0.065796       1.391176      -0.004423       1.519610          -0.000003
           64              H      -2.229509       4.582957       4.092117       0.101950       0.985171 0.75370127E+01  0.71558302E+02                                 1.525846                            1.516521      -0.622272       2.568195                    0.999935       3.204691       8.304139       0.563789       1.144271      -0.742686       0.010559      -0.028022       0.003380       0.030136      -0.000198       0.006768       0.002114      -0.018328      -0.006679      -0.012585       0.001907       0.010678              1.517198       1.331659      -0.149498       0.055458       1.809432      -0.185308       1.410503          -0.000001
           65              H      -3.489143       5.474799       3.893342       0.113038       0.967916 0.71720275E+01  0.68622721E+02                                 1.624254                            1.569160      -0.863507       2.464332                    0.998098       3.481336       9.672382       0.497229       1.287430      -0.706727      -0.034194       0.005995      -0.002474       0.034804       0.001677       0.002288       0.003254       0.007573      -0.014674      -0.006924      -0.000406       0.007330              1.635645       2.177815      -0.052586      -0.208578       1.333216       0.070698       1.395903          -0.000002
           66              H      -2.813079       4.588081       1.831381       0.120013       0.939113 0.67322696E+01  0.63106686E+02                                 1.566610                            1.499791      -0.668925       2.552006                    0.999765       3.331864       9.022950       0.521508       1.252943      -0.714894      -0.008354      -0.018609      -0.014445       0.024995       0.002231       0.000907       0.006571      -0.003479      -0.008301      -0.007055      -0.000991       0.008046              1.601302       1.458773       0.346165       0.172803       1.848278       0.371630       1.496855          -0.000003
           67              H      -2.682624       6.138781       1.812829       0.130775       0.904942 0.70551553E+01  0.67625385E+02                                 1.591854                            1.589607      -0.935429       2.441597                    0.997523       3.487842       9.887771       0.475772       1.343088      -0.695177      -0.008911       0.029319      -0.010833       0.032502      -0.004827      -0.000675      -0.007217      -0.000896      -0.018639      -0.010698       0.000972       0.009726              1.581499       1.407434      -0.190692       0.085504       1.836455      -0.149231       1.500608          -0.000002
           68              H      -0.526870       4.384141       2.171950       0.092806       1.018554 0.80498867E+01  0.78808139E+02                                 1.643004                            1.632029      -0.668371       2.539217                    0.999332       3.532879       9.737805       0.504229       1.240786      -0.717530       0.009784      -0.028915       0.016994       0.034937       0.000772       0.002749      -0.004049       0.001400      -0.027473      -0.010819       0.005034       0.005785              1.643683       1.429495      -0.251124       0.002130       2.041314      -0.009083       1.460239          -0.000001
           69              H       0.900134       6.198135       2.460836       0.131575       0.992416 0.74254711E+01  0.70185710E+02                                 1.537060                            1.509950      -0.644476       2.573920                    0.999941       3.079585       7.943213       0.562793       1.151417      -0.742073       0.027572      -0.008342      -0.001761       0.028860      -0.003562       0.001744       0.001190       0.011648      -0.014403      -0.006310      -0.003049       0.009359              1.524357       1.916555      -0.134921      -0.090604       1.291864       0.072184       1.364651          -0.000003
           70              H      -0.278742       7.187971       2.222306       0.114453       0.986795 0.77273356E+01  0.75581317E+02                                 1.667426                            1.647056      -0.907348       2.440314                    0.997217       3.598240      10.219548       0.475667       1.316493      -0.700433      -0.012836       0.024258      -0.008898       0.028851      -0.002448       0.003642      -0.006452      -0.002461       0.006733      -0.005503      -0.003841       0.009344              1.664713       1.383442      -0.187451       0.044371       2.076152      -0.199413       1.534544          -0.000002
           71              H       0.150636       7.032204       4.532073       0.121059       0.973077 0.70955908E+01  0.68778454E+02                                 1.721356                            1.628074      -1.293792       2.261198                    0.993602       3.852928      11.340005       0.451078       1.400848      -0.681214       0.021874       0.020110       0.016627       0.034049      -0.000340      -0.001178       0.005317       0.012654      -0.007389      -0.009269       0.001486       0.007783              1.782152       1.673782       0.366994       0.349268       1.869545       0.472215       1.803128          -0.000002
           72              H      -0.104417       5.501176       4.441961       0.111807       0.992599 0.77423497E+01  0.74403899E+02                                 1.572352                            1.569805      -0.659253       2.563657                    0.999802       3.229740       8.569646       0.533990       1.193575      -0.730939       0.018592      -0.027247       0.009211       0.034248      -0.009403      -0.004208      -0.007241       0.003907      -0.023833      -0.015174       0.001504       0.013670              1.558780       1.390142      -0.158109       0.099383       1.817493      -0.146826       1.468705          -0.000001
           73              H      -3.191815      10.132199       0.761971       0.181564       0.816086 0.59727268E+01  0.55945692E+02                                 1.591821                            1.543993      -1.425965       2.239077                    0.993264       3.607708      10.743428       0.436881       1.496749      -0.664141      -0.028904       0.000720       0.001575       0.028956       0.004274      -0.001247      -0.004916      -0.007967      -0.024520      -0.009545      -0.001679       0.011224              1.620808       2.090760      -0.032698      -0.054806       1.396063      -0.044746       1.375600          -0.000003
           74              H      -2.000052       9.190473       0.433330       0.159867       0.855729 0.64081507E+01  0.59783945E+02                                 1.523448                            1.507534      -0.772834       2.534611                    0.999595       3.230509       8.946740       0.493653       1.329942      -0.698991      -0.000040      -0.026907      -0.007571       0.027952       0.002173      -0.007649      -0.000414      -0.015096      -0.028791      -0.014580       0.001810       0.012769              1.526533       1.358528      -0.089007      -0.092348       1.823445       0.149396       1.397625          -0.000002
           75              H      -4.003708       3.677211      12.227321       0.104904       0.982490 0.75845577E+01  0.73409896E+02                                 1.623217                            1.599872      -0.869553       2.452750                    0.998218       3.525821       9.773265       0.500046       1.265528      -0.711522       0.002010      -0.016866      -0.025868       0.030946       0.001242       0.001920       0.006432       0.003595      -0.002945      -0.007599       0.001110       0.006490              1.627305       1.360219       0.076358      -0.022977       1.792804       0.406061       1.728892          -0.000001
           76              H       0.299061      10.289994       0.329967       0.125640       1.011441 0.78054608E+01  0.75598146E+02                                 1.633627                            1.610500      -0.696281       2.557098                    0.999786       3.242531       8.801717       0.507504       1.246103      -0.718947       0.028525      -0.010445       0.023198       0.038222      -0.007565       0.003297      -0.002812       0.018205      -0.011805      -0.010279      -0.004413       0.014692              1.624950       1.532142      -0.107399       0.231339       1.502546      -0.262621       1.840161          -0.000002
           77              H      -2.285563       5.160678      11.824470       0.135150       1.017332 0.77715827E+01  0.76432483E+02                                 1.732464                            1.675436      -1.061071       2.381873                    0.995557       3.604629      10.402931       0.459790       1.354496      -0.692648       0.026098      -0.006880      -0.015658       0.031203      -0.007154      -0.001036      -0.003349       0.009614      -0.001371      -0.009679       0.000781       0.008898              1.757262       1.996641      -0.182771      -0.421164       1.565539       0.194109       1.709605          -0.000003
           78              H      -2.813925       6.120401      12.924359       0.110711       0.882100 0.64818683E+01  0.61125768E+02                                 1.591300                            1.540561      -0.928145       2.431773                    0.996030       3.629139      10.369049       0.473035       1.373059      -0.687982       0.006266       0.018488       0.016413       0.025504       0.002409       0.005382       0.003082      -0.005885       0.008413      -0.007289      -0.000712       0.008002              1.620191       1.410772       0.232762       0.165661       1.716796       0.411896       1.733005          -0.000001
           79              H      -4.062831       5.633153      10.496652       0.098723       1.050181 0.85832441E+01  0.85794629E+02                                 1.709141                            1.712255      -0.893478       2.443622                    0.996786       3.642329      10.302919       0.478388       1.280905      -0.708473      -0.008880      -0.023024      -0.024970       0.035107      -0.002013       0.007818       0.001740       0.004192       0.011288      -0.007852      -0.002154       0.010006              1.706356       1.495221       0.027412      -0.043073       1.713723       0.306661       1.910126          -0.000003
           80              H      -5.844613       6.938194      11.046596       0.133217       0.910175 0.65827931E+01  0.61296843E+02                                 1.530133                            1.481794      -0.691395       2.554340                    0.999733       3.236985       8.707533       0.525874       1.250825      -0.715935      -0.011010       0.010345      -0.025863       0.029953      -0.001738       0.005354      -0.001944       0.003762       0.010447      -0.004316      -0.003685       0.008000              1.546650       1.593135      -0.165435       0.283979       1.337587      -0.239390       1.709228          -0.000003
           81              H      -5.188162       7.301182      12.406218       0.115895       0.964545 0.75517682E+01  0.73489891E+02                                 1.648933                            1.633551      -0.910968       2.443653                    0.996670       3.568503      10.131426       0.474984       1.325098      -0.698827       0.006747       0.019099       0.019638       0.028213       0.002847       0.001027       0.005179      -0.014673      -0.004037      -0.007198      -0.003634       0.010832              1.649003       1.566855       0.069532       0.034121       1.686319       0.313270       1.693833          -0.000002
           82              H      -6.802626       5.740879      12.815695       0.119555       0.957270 0.69985359E+01  0.67050734E+02                                 1.657527                            1.584032      -1.024065       2.392696                    0.996526       3.597066      10.246337       0.475508       1.344473      -0.693930      -0.029998       0.016854       0.013464       0.036949      -0.006571      -0.001041      -0.006283       0.018784       0.012188      -0.015527       0.005888       0.009639              1.699505       2.135421      -0.239147      -0.351901       1.485681       0.070869       1.477412          -0.000002
           83              H      -6.176048       4.786461      11.760862       0.101187       0.946070 0.71550293E+01  0.67326222E+02                                 1.508566                            1.495821      -0.601114       2.579700                    0.999940       3.215925       8.406518       0.555078       1.172679      -0.735163      -0.004693      -0.012328      -0.028614       0.031508      -0.002430       0.009760       0.001536      -0.005740       0.026827      -0.012646      -0.000873       0.013519              1.506055       1.346221       0.145401       0.093882       1.614819       0.289568       1.557126          -0.000001
           84              H       0.911591       1.015469       6.783532       0.161578       0.897245 0.66935634E+01  0.62263214E+02                                 1.495996                            1.480746      -0.714006       2.562413                    0.999963       3.032698       8.015976       0.536040       1.228386      -0.722944       0.004361       0.021937       0.019549       0.029706       0.012403      -0.000328       0.008269      -0.007898       0.006710      -0.015743       0.000403       0.015340              1.491250       1.367633       0.026357      -0.054559       1.523630       0.290622       1.582486          -0.000002
           85              H       1.059886       0.859697       5.245013       0.179031       0.955837 0.72284105E+01  0.69595990E+02                                 1.644965                            1.603127      -1.229633       2.331575                    0.995852       3.352691       9.476138       0.477134       1.333290      -0.697568       0.007949       0.016115      -0.023048       0.029225       0.010989       0.001920       0.000148      -0.011639      -0.012274      -0.010761      -0.003787       0.014547              1.658589       1.514735       0.098121      -0.130850       1.502993      -0.292810       1.958039          -0.000003
           86              H      -1.473455       0.777297       5.291394       0.101935       0.992403 0.76291825E+01  0.72824767E+02                                 1.548053                            1.537779      -0.634775       2.565086                    0.999889       3.239405       8.481599       0.552032       1.162361      -0.738043      -0.019640       0.024867       0.004566       0.032015      -0.007476       0.009252       0.000153      -0.000933      -0.011991      -0.012475       0.000156       0.012319              1.541840       1.410353      -0.215410      -0.073311       1.848420       0.112033       1.366745          -0.000001
           87              H      -0.737172      -0.035780       4.190180       0.119394       0.958245 0.69489271E+01  0.66139189E+02                                 1.632678                            1.559117      -0.903993       2.452244                    0.997783       3.465066       9.685019       0.490562       1.311809      -0.701567       0.011470      -0.003050      -0.035460       0.037393      -0.003993      -0.000333      -0.006406       0.019121       0.028861      -0.016703       0.005410       0.011294              1.671921       1.543907       0.050477      -0.383667       1.324961      -0.068367       2.146895          -0.000002
           88              H      11.998612      -0.729133       4.326672       0.132705       0.916718 0.66222377E+01  0.61661067E+02                                 1.527561                            1.478482      -0.702602       2.548015                    0.999677       3.225749       8.633458       0.531424       1.237823      -0.718917      -0.024477       0.007737      -0.013576       0.029039      -0.003791       0.005318      -0.003723       0.001438      -0.001164      -0.005133      -0.003548       0.008681              1.543678       1.632998      -0.157387       0.310443       1.303336      -0.200947       1.694701          -0.000003
           89              H      12.929926      -1.910639       4.725547       0.120200       0.956077 0.74400095E+01  0.72265909E+02                                 1.649186                            1.629393      -0.951397       2.425792                    0.996494       3.589139      10.241837       0.471234       1.338164      -0.695832       0.008861      -0.027717      -0.003660       0.029328       0.000860       0.002387       0.004565      -0.012731      -0.019629      -0.008557      -0.002428       0.010985              1.652373       1.498960      -0.222269      -0.127959       1.923740       0.107125       1.534420          -0.000002
           90              H      11.599092      -0.271040       6.554278       0.098471       1.029889 0.82828065E+01  0.82378230E+02                                 1.709225                            1.698859      -0.974741       2.406026                    0.995728       3.709942      10.602234       0.471305       1.306678      -0.702208      -0.011698       0.031569       0.004412       0.033955      -0.008961       0.004486      -0.004038      -0.001852       0.003255      -0.009597      -0.002230       0.011827              1.717833       1.646537      -0.259092      -0.166827       1.949797       0.218286       1.557164          -0.000002
           91              H      -2.439286      -1.460593       8.290248       0.133323       1.038131 0.79167049E+01  0.78284889E+02                                 1.760984                            1.694936      -1.172995       2.330210                    0.994103       3.642842      10.570162       0.455176       1.360797      -0.691278      -0.017425      -0.001310       0.024450       0.030052      -0.000919       0.000366      -0.001138       0.010150       0.023921      -0.009215       0.001140       0.008076              1.801230       1.741903      -0.053651      -0.505156       1.504804       0.096228       2.156982          -0.000002
           92              H      -1.711210      -2.396867       7.284446       0.114119       0.874037 0.64341113E+01  0.60660464E+02                                 1.590708                            1.542293      -0.969131       2.414433                    0.995747       3.646265      10.471366       0.468611       1.386361      -0.685226       0.006215      -0.025406      -0.005408       0.026709      -0.004103       0.003410      -0.000138      -0.008879      -0.012974      -0.007303      -0.001063       0.008366              1.616142       1.420148      -0.243631      -0.079754       2.114681       0.115636       1.313596          -0.000001
           93              H      -0.147588      -0.806208       8.055693       0.123540       1.044620 0.81043365E+01  0.79130793E+02                                 1.661196                            1.634797      -0.695857       2.554244                    0.999805       3.263576       8.857100       0.507267       1.236634      -0.721256       0.019194      -0.014356       0.029150       0.037739      -0.000549       0.001570      -0.006153       0.004381       0.038411      -0.010239      -0.004355       0.014593              1.652263       1.864025      -0.143499       0.316841       1.418914      -0.134795       1.673851          -0.000002
           94              H      -1.085755       0.350305       7.602486       0.105598       1.003502 0.78042814E+01  0.76189296E+02                                 1.658836                            1.632916      -0.873817       2.455272                    0.997775       3.549301       9.928146       0.489687       1.281227      -0.708295      -0.016368       0.025359       0.011271       0.032218      -0.002939      -0.006442       0.001608      -0.010603       0.004201      -0.009946       0.002125       0.007821              1.665813       1.530308      -0.259140      -0.161462       2.009121       0.259562       1.458010          -0.000001
           95              H      -9.284932       5.006328      12.940261       0.103881       1.057146 0.78673247E+01  0.77422849E+02                                 1.749197                            1.665032      -1.014379       2.382533                    0.997148       3.717538      10.647277       0.470993       1.321446      -0.698635       0.036596      -0.011206      -0.006302       0.038789      -0.007160      -0.008620       0.000465       0.021597       0.016941      -0.016000      -0.000620       0.016620              1.791661       2.321424      -0.262803      -0.078204       1.550143       0.020385       1.503417          -0.000002
           96              H       4.288517       5.747582      11.149959       0.108435       1.119696 0.83856727E+01  0.83120965E+02                                 1.755736                            1.672331      -1.105994       2.339881                    0.996786       3.625009      10.126383       0.494078       1.250656      -0.714538       0.013004       0.007129      -0.034807       0.037835      -0.005623      -0.009887      -0.004550       0.021651       0.019076      -0.017541       0.000596       0.016945              1.780092       1.580705      -0.015213      -0.242329       1.488386      -0.173348       2.271185          -0.000003
           97              H       4.789283      12.260323       0.487662       0.108143       1.191205 0.85775982E+01  0.85481702E+02                                 1.826348                            1.686281      -1.238742       2.277655                    0.995265       3.672091      10.276071       0.494394       1.243155      -0.715815      -0.036189       0.007091       0.005795       0.037329      -0.000991      -0.005408      -0.002101       0.020624       0.011133      -0.012586       0.000593       0.011994              1.901133       2.643643      -0.403949      -0.118296       1.516610       0.008393       1.543145          -0.000002
           98              H       6.181055      11.521699       2.252785       0.110270       1.166355 0.85387617E+01  0.84894469E+02                                 1.797742                            1.681941      -1.105331       2.343179                    0.996467       3.591481       9.998703       0.495865       1.242390      -0.716800      -0.014783      -0.009844       0.034504       0.038807       0.000127      -0.007411      -0.005855       0.019005       0.012334      -0.013768      -0.000190       0.013957              1.843964       1.615254      -0.029420      -0.282165       1.401566      -0.157736       2.515071          -0.000002
           99              H       9.194633       5.304262       5.568354       0.113918       1.124890 0.83368346E+01  0.82008400E+02                                 1.724688                            1.639940      -1.051883       2.368149                    0.998045       3.473154       9.472248       0.514710       1.209724      -0.724970       0.026158       0.006589       0.028535       0.039267       0.002573       0.014817      -0.005967       0.000214       0.023615      -0.016411      -0.002102       0.018513              1.742178       1.887297       0.182308       0.360772       1.576141       0.111953       1.763097          -0.000003
          100              H       7.909756       3.318094       5.677018       0.115266       1.087679 0.78552330E+01  0.76048797E+02                                 1.677601                            1.584303      -1.028749       2.382387                    0.998037       3.415773       9.209638       0.527988       1.198254      -0.727474       0.007614      -0.028480       0.027837       0.040546       0.003521       0.011501      -0.011562       0.000975       0.012760      -0.017749       0.001399       0.016350              1.707133       1.365712       0.014297       0.074335       1.915324      -0.457820       1.840363          -0.000002
          101              H       5.922639       4.483131       2.354823       0.120163       1.189089 0.89591438E+01  0.88759890E+02                                 1.727517                            1.654565      -0.984073       2.407427                    0.998381       3.305153       8.730494       0.539539       1.145863      -0.742902      -0.031054      -0.004712      -0.025915       0.040720       0.002337       0.013811      -0.006316       0.000057       0.022239      -0.015637      -0.001873       0.017510              1.730353       1.850004       0.166515       0.361095       1.580314       0.150872       1.760740          -0.000003
          102              H       7.318462       6.360923       2.203754       0.096067       1.172348 0.85543146E+01  0.84716532E+02                                 1.761718                            1.648717      -1.222300       2.275249                    0.995376       3.663325      10.034398       0.519021       1.191622      -0.727490      -0.003066       0.019723      -0.026584       0.033243       0.002347       0.011273      -0.007660       0.001901       0.014950      -0.014221      -0.000578       0.014798              1.795782       1.378459       0.065738      -0.015301       1.964307      -0.524253       2.044581          -0.000002
          103              C       6.590903       0.305017       7.517675      -0.397815      29.776097 0.50844734E+03  0.12438337E+05                                 8.337744                            7.438405      -0.419615       1.864248                    0.993784      31.317953      92.023481       0.613543       0.408080      -1.068950      -0.012584       0.047120       0.102240       0.113277      -0.019554      -0.050380      -0.008682       0.100181       0.355628      -0.114547      -0.021489       0.136036              9.059823       7.164826       0.064001       0.035053       8.154324       1.689243      11.860320          -0.000010
          104              C       7.003753       1.678584       9.553133      -0.072938      22.279739 0.35109030E+03  0.78535493E+04                                 7.020833                            6.317058      -0.040014       2.020317                    0.998002      26.661552      75.670279       0.642417       0.426228      -1.054133      -0.052838      -0.073469       0.047942       0.102411       0.032241       0.021351       0.034131      -0.052644      -0.027028      -0.039043      -0.028131       0.067174              7.465941       6.513742       0.634982      -0.346459       7.149803       1.875628       8.734277          -0.000005
          105              C       6.792048       1.742535      11.042621      -0.226555      25.449735 0.42945103E+03  0.10098478E+05                                 7.581071                            6.920030      -0.080637       1.965427                    0.999134      29.433957      85.536784       0.622917       0.418151      -1.059622      -0.062335      -0.000390      -0.058635       0.085580      -0.001575      -0.020569       0.011291       0.041718       0.005403      -0.027372      -0.007019       0.034390              7.947846       7.149444       0.126655      -0.810076       6.893474       1.935572       9.800619           0.000001
          106              C       5.298048       1.837245      11.380538      -0.133769      28.720503 0.47312423E+03  0.11316309E+05                                 8.189453                            7.231135      -0.219621       1.937172                    0.997754      28.437969      81.410193       0.617885       0.414447      -1.069659       0.046983      -0.053042      -0.068399       0.098485       0.008242       0.016863       0.018249       0.040390      -0.121512      -0.049397       0.002484       0.046914              8.915086       7.232070      -0.137540      -1.130971       7.873462       2.689937      11.639726          -0.000002
          107              C       4.491100       0.739496      10.654347      -0.237030      25.286687 0.41801434E+03  0.97632297E+04                                 7.557141                            6.819747      -0.064951       1.974546                    0.998094      29.348302      84.993695       0.628532       0.417231      -1.060229       0.052224       0.052368      -0.048526       0.088456       0.001795       0.017972       0.013353       0.018117       0.025684      -0.021646      -0.006210       0.027857              8.011220       6.281025       0.143251      -0.154415       7.453352       2.276982      10.299281           0.000001
          108              C       4.802157       0.723440       9.176785      -0.074148      22.452802 0.36506152E+03  0.82820921E+04                                 7.179423                            6.526844      -0.381846       1.913571                    0.995421      27.221596      78.920662       0.616965       0.437594      -1.042672       0.061386      -0.012601       0.059336       0.086301      -0.039682      -0.021430       0.001563       0.138864      -0.043053      -0.073080      -0.018287       0.091367              7.583881       6.895305       0.023816       0.109682       6.369287       1.868045       9.487050          -0.000007
          109              C       5.014669       1.710669      12.929659       0.609622      19.259537 0.24507995E+03  0.50225281E+04                                 6.602709                            5.562750       0.052794       2.094037                    0.999299      21.300346      58.299004       0.631232       0.473481      -1.024436      -0.058003       0.001976       0.052736       0.078417       0.002031      -0.004674       0.025162      -0.091974      -0.141411      -0.053141      -0.021620       0.074761              7.039059       7.229106       0.024756      -0.868210       3.940306       0.642788       9.947763           0.000017
          110              C       6.699604      -2.930066      12.374414      -0.410597      31.482194 0.53187003E+03  0.13144455E+05                                 8.715546                            7.661097      -0.436438       1.856579                    0.994607      31.518725      92.758087       0.598910       0.413816      -1.066377      -0.019384      -0.074339       0.078025       0.109498       0.063054      -0.068303      -0.035326      -0.104054      -0.289051      -0.132603      -0.013516       0.146118              9.617882       8.296115       1.581297      -1.657571       9.125495      -2.536797      11.432037          -0.000009
          111              C       8.286422       2.719770       0.367071      -0.083083      22.300669 0.35762504E+03  0.80465361E+04                                 7.038622                            6.378567      -0.126327       1.991391                    0.997296      26.956487      77.038310       0.638080       0.426628      -1.052596       0.031902      -0.088306       0.000361       0.093893      -0.033124      -0.037461      -0.000663       0.085624      -0.079428      -0.051790      -0.027472       0.079261              7.474482       7.523642       0.999138      -2.037196       7.271359      -1.114501       7.628444          -0.000004
          112              C       7.534207       1.576667       1.008452      -0.233530      25.643563 0.42932926E+03  0.10127550E+05                                 7.688874                            6.948178      -0.202986       1.930593                    0.997691      29.721463      87.426098       0.615757       0.421680      -1.053990       0.076862       0.019563       0.020824       0.082001      -0.000793       0.008083      -0.039419       0.000243      -0.018447      -0.041957       0.002871       0.039087              8.197947       7.885966       1.428936      -1.373682       8.206990      -1.574805       8.500884          -0.000003
          113              C       8.363475       0.827652       2.034132      -0.124618      28.565036 0.45330486E+03  0.10796525E+05                                 8.305394                            7.163231      -0.400637       1.885601                    0.996945      28.586874      83.408106       0.605834       0.424481      -1.056422       0.031179       0.025558      -0.073902       0.084184      -0.037441       0.020461      -0.007868       0.070711       0.023587      -0.055440      -0.001836       0.057276              9.334142      10.036659       1.578026      -2.686304       8.595416      -2.594873       9.370351           0.000010
          114              C       9.747112       0.474645       1.493464      -0.234948      26.638733 0.42735666E+03  0.10044880E+05                                 7.849112                            6.904242      -0.159351       1.941940                    0.998300      29.510875      85.963093       0.622987       0.418286      -1.058701      -0.036247       0.077850      -0.000118       0.085875       0.013215      -0.010528      -0.016780       0.009573      -0.007003      -0.020048      -0.007082       0.027130              8.551161      10.117452       0.901311      -2.382813       7.369080      -1.715482       8.166949          -0.000001
          115              C      10.427039       1.627709       0.825579      -0.074408      22.321261 0.35207956E+03  0.78933758E+04                                 7.055692                            6.343883      -0.115080       1.995907                    0.997893      26.783767      76.486600       0.637358       0.428648      -1.051021      -0.089356      -0.028580      -0.027988       0.097901      -0.015513       0.047235      -0.039938       0.023550       0.106531      -0.050367      -0.031813       0.082181              7.517784       7.816564       0.594373      -0.902261       7.292534      -1.797564       7.444255          -0.000004
          116              C       7.632684      -0.386093       2.641059       0.666624      20.918980 0.24352814E+03  0.50427130E+04                                 7.170564                            5.669120      -0.230410       1.994418                    0.999173      22.142537      63.344018       0.597692       0.494895      -1.001134      -0.024742      -0.043738       0.032861       0.060042      -0.012116      -0.002858       0.076862      -0.017666       0.192078      -0.070714      -0.038567       0.109282              8.149136       9.491283       1.387360      -0.235737       7.989905      -3.155944       6.966219          -0.000035
          117              C       3.429470       6.697798       7.177107      -0.406903      29.827372 0.49826590E+03  0.12121659E+05                                 8.429304                            7.434012      -0.366406       1.878287                    0.995198      31.256541      91.437099       0.605325       0.415927      -1.064409       0.105541       0.028607       0.016357       0.110566       0.131273      -0.012099       0.031218      -0.050030      -0.067234      -0.130409      -0.016044       0.146452              9.198366      13.374359       0.693749      -0.585982       7.365679      -0.169220       6.855061          -0.000010
          118              C       5.609998       7.173080       8.200136      -0.074254      22.099782 0.35545536E+03  0.79803285E+04                                 6.984453                            6.366756      -0.066320       2.009787                    0.998439      26.800829      76.346525       0.637952       0.427644      -1.052660       0.003503       0.081246      -0.056550       0.099051      -0.025471       0.053188      -0.032093       0.055182       0.003471      -0.050564      -0.032619       0.083182              7.320103       8.879310       0.822765      -0.117387       5.948008      -0.525874       7.132990          -0.000005
          119              C      -8.173878       8.113382       8.267720      -0.233667      26.444635 0.43439384E+03  0.10251227E+05                                 7.813029                            6.975445      -0.197519       1.929736                    0.998075      29.613392      86.411480       0.617906       0.420041      -1.057680      -0.021875      -0.041664      -0.070000       0.084347       0.020718      -0.004523      -0.010628       0.022560      -0.040363      -0.022859      -0.009397       0.032256              8.389723      10.119554       1.295900      -1.713124       6.357237      -0.663138       8.692379          -0.000000
          120              C      -7.491780       8.218462       6.904123      -0.131684      28.683040 0.46250278E+03  0.11074703E+05                                 8.328026                            7.243674      -0.420686       1.876640                    0.996980      28.825033      84.419152       0.601248       0.425436      -1.055481      -0.084588       0.000902       0.015327       0.085971      -0.032714       0.014773      -0.024631       0.032591       0.132113      -0.060378       0.000507       0.059871              9.248570      12.335458       1.955402      -1.580278       7.044004      -0.548304       8.366248           0.000008
          121              C       6.467500       8.574732       5.822786      -0.236751      25.826087 0.44346635E+03  0.10539532E+05                                 7.720371                            7.064508      -0.209755       1.926622                    0.997426      29.928133      88.183930       0.610676       0.422021      -1.054433      -0.008025      -0.059334       0.052702       0.079765       0.024565       0.025638      -0.013194       0.041585      -0.001124      -0.044818       0.003416       0.041402              8.150805      10.217417       1.046985      -0.823432       7.237221      -0.270939       6.997778          -0.000003
          122              C       5.245578       7.617211       5.855915      -0.085292      22.108102 0.35731435E+03  0.80439384E+04                                 7.011284                            6.387455      -0.119479       1.994744                    0.997221      27.023332      77.443343       0.635406       0.428190      -1.050832       0.023919       0.052429       0.071909       0.092151       0.012486      -0.039907      -0.002102       0.035778       0.173904      -0.052094      -0.024528       0.076622              7.397370       9.287382       0.948376      -1.452425       6.107890       0.032991       6.796837          -0.000003
          123              C      -6.302964       9.196552       6.934602       0.679648      19.913324 0.23014354E+03  0.47053751E+04                                 6.944192                            5.520407      -0.283207       1.980613                    0.999093      21.881667      62.490983       0.603304       0.496563      -0.998870       0.047683       0.031623       0.002950       0.057292      -0.078316      -0.041544       0.037934      -0.038795      -0.056331      -0.073707      -0.039725       0.113433              7.786895       9.448063       2.172275       0.880407       6.382092      -1.806938       7.530530          -0.000028
          124              C      10.647614      -3.956599      10.998890       0.583213      23.528785 0.25353277E+03  0.52982620E+04                                 7.673093                            5.689747      -0.111782       2.012556                    0.999528      23.081605      66.141220       0.612102       0.478832      -1.010326      -0.027460       0.016884      -0.034617       0.047302       0.055648      -0.025463       0.032868      -0.114843      -0.173222      -0.091716      -0.019825       0.111541              9.210632       9.880153      -2.447282       2.186524       5.686113      -2.047560      12.065629          -0.000040
          125              C      -3.435503      -4.394761      12.097454      -0.012042      36.037339 0.44542448E+03  0.10515895E+05                                 9.616950                            7.117962      -0.113309       1.976804                    0.998954      27.445066      78.583636       0.608227       0.426549      -1.059809       0.023466      -0.019772       0.029766       0.042750       0.003849      -0.003660       0.002345      -0.016902      -0.019609      -0.010413      -0.002267       0.012680             11.709134      13.464340      -3.279404       4.020033       6.695060      -3.198397      14.968002           0.000017
          126              C      -0.321823       1.843247       0.140468      -0.109452      34.132135 0.48479566E+03  0.11764678E+05                                 9.313561                            7.473252      -0.105472       1.934803                    0.999137      30.338298      89.913781       0.584242       0.432008      -1.049769       0.026350      -0.013866      -0.008008       0.030834      -0.005958      -0.008049       0.002705       0.016133      -0.078770      -0.027675       0.003100       0.024575             10.598635      11.340520      -2.758762       2.647739       6.943920      -2.464966      13.511464          -0.000008
          127              C       0.510600       1.437186       1.213853      -0.121497      33.867461 0.46734017E+03  0.11216947E+05                                 9.166535                            7.269756      -0.006083       1.963161                    0.999645      30.125951      88.262893       0.601765       0.424070      -1.056588       0.004552      -0.009959      -0.022521       0.025042       0.006953      -0.009545      -0.000092      -0.010603       0.048872      -0.019000      -0.000292       0.019291             10.453529      12.787329      -3.029505       2.686366       6.731981      -2.441705      11.841278          -0.000002
          128              C       1.832679       1.201741       0.943519       0.002196      35.246450 0.42558877E+03  0.99284257E+04                                 9.465206                            6.945588      -0.114408       1.977651                    0.999075      27.122391      77.060913       0.617670       0.425069      -1.061306      -0.025253       0.015770      -0.032563       0.044122       0.007603       0.004050       0.011909      -0.031773      -0.027859      -0.014594      -0.012025       0.026619             11.558916      14.222862      -3.455762       3.968071       6.489581      -3.069445      13.964305           0.000015
          129              C      -1.261788      -4.992568      12.929659      -0.121400      34.558876 0.44420637E+03  0.10527899E+05                                 9.275986                            7.078812       0.035357       1.979964                    0.999693      29.778539      86.713755       0.610917       0.423026      -1.057172      -0.026349       0.006587       0.004896       0.027598      -0.001254      -0.006427       0.002897       0.024804      -0.060996      -0.021647      -0.001971       0.023618             10.731004      12.721125      -2.941341       2.616139       6.137265      -2.617705      13.334622          -0.000002
          130              C      -2.092454      -4.594015      11.874826      -0.121080      34.366571 0.44344643E+03  0.10488772E+05                                 9.176870                            7.023150       0.167446       2.019512                    0.999757      29.668283      85.860706       0.620824       0.417113      -1.062580      -0.006277       0.000393       0.028154       0.028848       0.006923      -0.014863      -0.003461      -0.011369       0.054277      -0.021979      -0.003021       0.025000             10.621050      13.000353      -2.890375       2.708051       6.065865      -2.620798      12.796932          -0.000006
          131              C       2.736074       0.718741       2.043408       0.590713      23.644106 0.25520608E+03  0.53340715E+04                                 7.708036                            5.718579      -0.145131       2.006185                    0.999360      22.856295      65.183394       0.609848       0.480526      -1.010937       0.035714      -0.011314       0.033794       0.050453       0.077003      -0.029090       0.011522      -0.093216      -0.190356      -0.092020      -0.029816       0.121836              9.245690      10.649205      -2.845985       2.950926       5.666825      -1.469556      11.421038          -0.000041
          132              C      -4.683419      -0.220316       9.363634       0.552200      23.117041 0.26392210E+03  0.55542179E+04                                 7.503641                            5.763991      -0.012680       2.041308                    0.999526      23.284614      66.299712       0.616534       0.472065      -1.016997      -0.040842      -0.032428       0.002883       0.052230      -0.057241      -0.061918       0.028600       0.092321       0.073190      -0.085743      -0.027780       0.113523              8.743267       7.672939       3.547806       1.195663      11.406902      -0.881274       7.149959          -0.000042
          133              C      -3.873401       1.070581       9.347732      -0.007158      33.868413 0.42358562E+03  0.98512609E+04                                 9.142300                            6.886680      -0.037217       1.999137                    0.999356      27.035184      76.218968       0.627257       0.419865      -1.066610       0.027385       0.030206      -0.001399       0.040796      -0.005077      -0.016115       0.006182       0.010623       0.005363      -0.013302      -0.008235       0.021537             10.846766       9.184157       5.429561       1.566346      15.209360      -0.549213       8.146780           0.000021
          134              C      -4.071886       1.951556       8.345905      -0.131146      33.057297 0.43896404E+03  0.10347211E+05                                 8.897085                            6.968231       0.102885       1.994941                    0.999638      29.650276      85.413257       0.626418       0.414808      -1.064999       0.020867       0.009352       0.014994       0.027344      -0.007864       0.022577       0.012935       0.014162       0.025675      -0.029094       0.000086       0.029008             10.101349       8.529677       4.397142       1.060987      14.155161      -1.379754       7.619209          -0.000007
          135              C      -3.311328       3.114236       8.273021      -0.124027      33.461068 0.43964204E+03  0.10343251E+05                                 8.919643                            6.934802       0.100621       1.992677                    0.999473      29.483281      84.212041       0.634670       0.410204      -1.070447      -0.005561      -0.012571       0.019653       0.023984      -0.008958       0.006973      -0.021009      -0.018566       0.022449      -0.016981      -0.013468       0.030449             10.159507       8.598015       4.715198       1.608845      13.995663      -0.703091       7.884843          -0.000003
          136              C      -2.336304       3.334852       9.220515      -0.004197      35.537421 0.43289772E+03  0.10105786E+05                                 9.423601                            6.938690      -0.064766       1.987580                    0.999308      27.121890      76.189767       0.629101       0.417062      -1.070187      -0.015534      -0.035705       0.002569       0.039022      -0.008277      -0.006738       0.000164       0.019369      -0.033495      -0.013235      -0.006414       0.019649             11.469866       9.289954       6.034699       1.326368      17.059161      -0.868030       8.060484           0.000011
          137              C      -2.160297       2.445813      10.244870      -0.116446      31.431359 0.41884947E+03  0.97557455E+04                                 8.620719                            6.821332       0.160648       2.025013                    0.999789      29.030725      83.068166       0.631236       0.416593      -1.064100      -0.011913      -0.007141      -0.017334       0.022212      -0.008168       0.015211       0.012842       0.025118       0.021957      -0.027393       0.003791       0.023602              9.645936       7.964288       4.090440       0.890860      13.477329      -1.135285       7.496191           0.000002
          138              C      -2.954227       1.322461      10.311128      -0.118098      32.636326 0.42648399E+03  0.99832888E+04                                 8.828941                            6.873478       0.203380       2.030532                    0.999493      29.337373      84.286700       0.629874       0.415415      -1.064346       0.001762       0.017173      -0.019630       0.026142      -0.015667      -0.002407      -0.013601      -0.006263       0.028922      -0.024272       0.003541       0.020731              9.927141       8.352846       4.611034       1.381444      13.064339      -0.480803       8.364236          -0.000010
          139              C      -1.549509       4.627342       9.190037       0.550594      24.785070 0.27543384E+03  0.58445952E+04                                 7.850755                            5.871485      -0.085717       2.012475                    0.999481      23.395970      66.368791       0.614977       0.469364      -1.020911       0.024565       0.038355      -0.011944       0.047087      -0.045045      -0.057456       0.029716       0.049379       0.222969      -0.088642      -0.026903       0.115544              9.400587       8.859971       3.904457       1.152755      13.489015      -1.019774       5.852775          -0.000043
          140              C      -2.138721       6.771138       5.734000      -0.397814      29.776095 0.50844732E+03  0.12438336E+05                                 8.337743                            7.438404      -0.419615       1.864248                    0.993784      31.317950      92.023471       0.613543       0.408080      -1.068950       0.012584      -0.047120      -0.102240       0.113277      -0.019554      -0.050381      -0.008683       0.100181       0.355628      -0.114547      -0.021489       0.136036              9.059823       7.164826       0.064001       0.035052       8.154323       1.689243      11.860319          -0.000010
          141              C      -2.551571       5.397571       3.698542      -0.072939      22.279742 0.35109036E+03  0.78535509E+04                                 7.020834                            6.317059      -0.040014       2.020317                    0.998002      26.661554      75.670285       0.642417       0.426228      -1.054133       0.052838       0.073469      -0.047942       0.102411       0.032241       0.021351       0.034131      -0.052644      -0.027028      -0.039043      -0.028131       0.067174              7.465941       6.513742       0.634983      -0.346459       7.149804       1.875628       8.734278          -0.000005
          142              C      -2.339866       5.333620       2.209054      -0.226555      25.449738 0.42945110E+03  0.10098481E+05                                 7.581071                            6.920030      -0.080637       1.965427                    0.999134      29.433960      85.536795       0.622917       0.418151      -1.059622       0.062335       0.000390       0.058635       0.085580      -0.001575      -0.020569       0.011291       0.041718       0.005403      -0.027372      -0.007019       0.034390              7.947846       7.149444       0.126654      -0.810076       6.893475       1.935572       9.800620           0.000001
          143              C      -0.845866       5.238910       1.871137      -0.133769      28.720500 0.47312416E+03  0.11316307E+05                                 8.189452                            7.231135      -0.219621       1.937172                    0.997754      28.437967      81.410186       0.617885       0.414447      -1.069659      -0.046983       0.053042       0.068399       0.098485       0.008242       0.016863       0.018249       0.040390      -0.121512      -0.049397       0.002484       0.046914              8.915085       7.232069      -0.137541      -1.130971       7.873461       2.689937      11.639725          -0.000002
          144              C      -0.038918       6.336659       2.597328      -0.237030      25.286686 0.41801431E+03  0.97632288E+04                                 7.557141                            6.819747      -0.064951       1.974546                    0.998094      29.348300      84.993688       0.628532       0.417231      -1.060229      -0.052224      -0.052368       0.048526       0.088456       0.001795       0.017972       0.013353       0.018117       0.025684      -0.021646      -0.006210       0.027856              8.011220       6.281025       0.143251      -0.154415       7.453352       2.276982      10.299282           0.000002
          145              C      -0.349975       6.352715       4.074890      -0.074148      22.452806 0.36506161E+03  0.82820949E+04                                 7.179425                            6.526846      -0.381847       1.913570                    0.995421      27.221602      78.920692       0.616965       0.437594      -1.042672      -0.061386       0.012601      -0.059340       0.086303      -0.039682      -0.021430       0.001563       0.138864      -0.043053      -0.073080      -0.018287       0.091367              7.583883       6.895307       0.023816       0.109683       6.369288       1.868046       9.487053          -0.000007
          146              C      -0.562487       5.365486       0.322016       0.609622      19.259540 0.24507999E+03  0.50225292E+04                                 6.602710                            5.562751       0.052793       2.094036                    0.999299      21.300349      58.299018       0.631232       0.473481      -1.024436       0.058003      -0.001976      -0.052736       0.078417       0.002031      -0.004674       0.025162      -0.091974      -0.141411      -0.053141      -0.021620       0.074761              7.039060       7.229107       0.024756      -0.868211       3.940307       0.642788       9.947765           0.000017
          147              C      -2.247422      10.006221       0.877261      -0.410596      31.482214 0.53187045E+03  0.13144466E+05                                 8.715543                            7.661094      -0.436438       1.856579                    0.994607      31.518740      92.758103       0.598911       0.413816      -1.066377       0.019384       0.074339      -0.078025       0.109498       0.063054      -0.068303      -0.035326      -0.104054      -0.289052      -0.132603      -0.013516       0.146118              9.617878       8.296114       1.581295      -1.657570       9.125490      -2.536794      11.432029          -0.000009
          148              C      -3.834240       4.356385      12.884604      -0.083083      22.300672 0.35762510E+03  0.80465379E+04                                 7.038623                            6.378568      -0.126327       1.991390                    0.997296      26.956491      77.038329       0.638080       0.426628      -1.052596      -0.031902       0.088306      -0.000361       0.093893      -0.033124      -0.037461      -0.000663       0.085624      -0.079428      -0.051790      -0.027472       0.079261              7.474483       7.523644       0.999138      -2.037196       7.271359      -1.114501       7.628445          -0.000004
          149              C      -3.082025       5.499488      12.243223      -0.233530      25.643563 0.42932925E+03  0.10127549E+05                                 7.688874                            6.948178      -0.202986       1.930593                    0.997691      29.721463      87.426098       0.615757       0.421680      -1.053990      -0.076862      -0.019563      -0.020824       0.082001      -0.000793       0.008083      -0.039419       0.000243      -0.018446      -0.041957       0.002871       0.039087              8.197946       7.885966       1.428936      -1.373681       8.206989      -1.574805       8.500883          -0.000003
          150              C      -3.911293       6.248503      11.217543      -0.124618      28.565039 0.45330493E+03  0.10796527E+05                                 8.305395                            7.163231      -0.400637       1.885601                    0.996945      28.586877      83.408118       0.605834       0.424481      -1.056422      -0.031179      -0.025558       0.073902       0.084184      -0.037441       0.020461      -0.007868       0.070711       0.023588      -0.055440      -0.001835       0.057276              9.334143      10.036660       1.578027      -2.686304       8.595417      -2.594873       9.370351           0.000008
          151              C      -5.294930       6.601510      11.758211      -0.234948      26.638740 0.42735681E+03  0.10044884E+05                                 7.849112                            6.904242      -0.159351       1.941940                    0.998300      29.510879      85.963102       0.622987       0.418285      -1.058701       0.036247      -0.077850       0.000118       0.085875       0.013215      -0.010528      -0.016780       0.009573      -0.007004      -0.020048      -0.007082       0.027130              8.551161      10.117452       0.901311      -2.382813       7.369081      -1.715483       8.166949          -0.000001
          152              C      -5.974857       5.448446      12.426096      -0.074409      22.321203 0.35207849E+03  0.78933493E+04                                 7.055694                            6.343885      -0.115080       1.995907                    0.997893      26.783732      76.486593       0.637356       0.428650      -1.051019       0.089356       0.028580       0.027988       0.097901      -0.015513       0.047235      -0.039938       0.023550       0.106531      -0.050367      -0.031813       0.082181              7.517787       7.816566       0.594375      -0.902261       7.292538      -1.797563       7.444258          -0.000004
          153              C      -3.180502       7.462248      10.610616       0.666624      20.918978 0.24352811E+03  0.50427122E+04                                 7.170563                            5.669120      -0.230410       1.994419                    0.999173      22.142535      63.344009       0.597692       0.494895      -1.001134       0.024742       0.043738      -0.032861       0.060042      -0.012116      -0.002858       0.076862      -0.017666       0.192078      -0.070714      -0.038567       0.109282              8.149135       9.491283       1.387360      -0.235737       7.989905      -3.155944       6.966218          -0.000034
          154              C       1.022712       0.378357       6.074568      -0.406903      29.827372 0.49826590E+03  0.12121660E+05                                 8.429304                            7.434013      -0.366406       1.878287                    0.995198      31.256542      91.437106       0.605325       0.415927      -1.064409      -0.105541      -0.028607      -0.016357       0.110566       0.131273      -0.012098       0.031218      -0.050030      -0.067235      -0.130409      -0.016044       0.146453              9.198366      13.374359       0.693748      -0.585982       7.365679      -0.169221       6.855061          -0.000010
          155              C      -1.157816      -0.096925       5.051539      -0.074254      22.099782 0.35545536E+03  0.79803285E+04                                 6.984453                            6.366756      -0.066320       2.009787                    0.998439      26.800830      76.346529       0.637952       0.427644      -1.052660      -0.003503      -0.081246       0.056550       0.099051      -0.025471       0.053188      -0.032093       0.055182       0.003471      -0.050563      -0.032619       0.083182              7.320102       8.879309       0.822765      -0.117388       5.948008      -0.525874       7.132990          -0.000005
          156              C      12.626060      -1.037227       4.983955      -0.233667      26.444634 0.43439382E+03  0.10251226E+05                                 7.813029                            6.975445      -0.197520       1.929736                    0.998075      29.613391      86.411475       0.617906       0.420041      -1.057680       0.021875       0.041665       0.070000       0.084347       0.020718      -0.004523      -0.010628       0.022560      -0.040364      -0.022859      -0.009397       0.032256              8.389723      10.119551       1.295899      -1.713126       6.357238      -0.663139       8.692381           0.000000
          157              C      11.943962      -1.142307       6.347552      -0.131684      28.683043 0.46250284E+03  0.11074704E+05                                 8.328026                            7.243674      -0.420686       1.876640                    0.996980      28.825033      84.419148       0.601248       0.425436      -1.055481       0.084588      -0.000902      -0.015327       0.085971      -0.032714       0.014773      -0.024631       0.032590       0.132113      -0.060378       0.000507       0.059871              9.248570      12.335456       1.955400      -1.580279       7.044004      -0.548304       8.366249           0.000007
          158              C      -2.015318      -1.498577       7.428889      -0.236751      25.826083 0.44346625E+03  0.10539529E+05                                 7.720371                            7.064508      -0.209755       1.926622                    0.997426      29.928131      88.183926       0.610676       0.422021      -1.054433       0.008025       0.059334      -0.052702       0.079765       0.024565       0.025638      -0.013194       0.041585      -0.001124      -0.044818       0.003416       0.041402              8.150805      10.217416       1.046985      -0.823432       7.237221      -0.270939       6.997777          -0.000003
          159              C      -0.793396      -0.541056       7.395760      -0.085292      22.108100 0.35731431E+03  0.80439372E+04                                 7.011284                            6.387455      -0.119479       1.994744                    0.997221      27.023330      77.443337       0.635406       0.428190      -1.050832      -0.023919      -0.052429      -0.071909       0.092151       0.012486      -0.039907      -0.002102       0.035778       0.173904      -0.052094      -0.024528       0.076622              7.397370       9.287382       0.948376      -1.452426       6.107890       0.032991       6.796837          -0.000003
          160              C      10.755146      -2.120397       6.317073       0.679648      19.913322 0.23014352E+03  0.47053745E+04                                 6.944191                            5.520407      -0.283207       1.980613                    0.999093      21.881666      62.490980       0.603304       0.496563      -0.998870      -0.047683      -0.031623      -0.002950       0.057292      -0.078316      -0.041544       0.037934      -0.038795      -0.056331      -0.073707      -0.039726       0.113433              7.786894       9.448062       2.172275       0.880407       6.382092      -1.806938       7.530530          -0.000028
          161              C      -6.195432      11.032754       2.252785       0.583213      23.528786 0.25353278E+03  0.52982623E+04                                 7.673094                            5.689747      -0.111782       2.012555                    0.999528      23.081606      66.141226       0.612102       0.478832      -1.010326       0.027460      -0.016884       0.034617       0.047302       0.055648      -0.025463       0.032868      -0.114843      -0.173222      -0.091716      -0.019825       0.111541              9.210632       9.880154      -2.447282       2.186524       5.686113      -2.047560      12.065629          -0.000040
          162              C       7.887685      11.470916       1.154221      -0.012042      36.037343 0.44542453E+03  0.10515896E+05                                 9.616950                            7.117962      -0.113309       1.976804                    0.998954      27.445068      78.583643       0.608227       0.426549      -1.059809      -0.023466       0.019772      -0.029766       0.042750       0.003849      -0.003660       0.002345      -0.016902      -0.019609      -0.010413      -0.002267       0.012680             11.709135      13.464340      -3.279406       4.020030       6.695061      -3.198398      14.968003           0.000019
          163              C       4.774005       5.232908      13.111207      -0.109452      34.132131 0.48479562E+03  0.11764677E+05                                 9.313560                            7.473251      -0.105472       1.934803                    0.999137      30.338296      89.913771       0.584242       0.432008      -1.049769      -0.026350       0.013866       0.008008       0.030834      -0.005958      -0.008049       0.002705       0.016133      -0.078770      -0.027675       0.003100       0.024575             10.598633      11.340518      -2.758762       2.647736       6.943920      -2.464966      13.511462          -0.000011
          164              C       3.941582       5.638969      12.037822      -0.121497      33.867451 0.46734002E+03  0.11216943E+05                                 9.166533                            7.269755      -0.006082       1.963161                    0.999645      30.125944      88.262867       0.601765       0.424070      -1.056588      -0.004552       0.009959       0.022521       0.025042       0.006953      -0.009545      -0.000092      -0.010603       0.048873      -0.019000      -0.000292       0.019291             10.453527      12.787327      -3.029504       2.686365       6.731980      -2.441705      11.841275           0.000003
          165              C       2.619503       5.874414      12.308156       0.002196      35.246450 0.42558876E+03  0.99284256E+04                                 9.465206                            6.945588      -0.114408       1.977651                    0.999075      27.122391      77.060915       0.617670       0.425069      -1.061306       0.025253      -0.015770       0.032563       0.044122       0.007603       0.004050       0.011909      -0.031773      -0.027859      -0.014594      -0.012025       0.026619             11.558917      14.222862      -3.455762       3.968071       6.489582      -3.069446      13.964306           0.000011
          166              C       5.713970      12.068723       0.322016      -0.121400      34.558887 0.44420652E+03  0.10527903E+05                                 9.275988                            7.078814       0.035356       1.979964                    0.999693      29.778545      86.713782       0.610916       0.423026      -1.057172       0.026349      -0.006587      -0.004896       0.027598      -0.001254      -0.006427       0.002897       0.024804      -0.060996      -0.021647      -0.001971       0.023618             10.731007      12.721128      -2.941342       2.616141       6.137266      -2.617706      13.334626           0.000000
          167              C       6.544636      11.670170       1.376849      -0.121080      34.366576 0.44344648E+03  0.10488773E+05                                 9.176871                            7.023150       0.167445       2.019512                    0.999757      29.668287      85.860722       0.620824       0.417113      -1.062580       0.006277      -0.000393      -0.028154       0.028848       0.006923      -0.014863      -0.003461      -0.011369       0.054277      -0.021979      -0.003021       0.025000             10.621051      13.000354      -2.890375       2.708051       6.065865      -2.620798      12.796934          -0.000008
          168              C       1.716108       6.357414      11.208267       0.590713      23.644111 0.25520614E+03  0.53340730E+04                                 7.708037                            5.718580      -0.145131       2.006185                    0.999360      22.856298      65.183405       0.609848       0.480526      -1.010937      -0.035714       0.011314      -0.033794       0.050453       0.077003      -0.029090       0.011522      -0.093216      -0.190356      -0.092020      -0.029816       0.121836              9.245691      10.649207      -2.845985       2.950926       5.666826      -1.469557      11.421040          -0.000040
          169              C       9.135601       7.296471       3.888041       0.552200      23.117044 0.26392215E+03  0.55542190E+04                                 7.503641                            5.763991      -0.012681       2.041307                    0.999526      23.284616      66.299716       0.616534       0.472065      -1.016997       0.040842       0.032428      -0.002883       0.052230      -0.057241      -0.061918       0.028600       0.092321       0.073190      -0.085743      -0.027780       0.113523              8.743266       7.672935       3.547802       1.195661      11.406903      -0.881278       7.149961          -0.000044
          170              C       8.325583       6.005574       3.903943      -0.007158      33.868413 0.42358562E+03  0.98512608E+04                                 9.142300                            6.886680      -0.037217       1.999137                    0.999356      27.035184      76.218965       0.627257       0.419865      -1.066610      -0.027385      -0.030206       0.001399       0.040796      -0.005077      -0.016115       0.006182       0.010623       0.005364      -0.013302      -0.008235       0.021537             10.846764       9.184155       5.429560       1.566345      15.209359      -0.549214       8.146779           0.000026
          171              C       8.524068       5.124599       4.905770      -0.131146      33.057298 0.43896404E+03  0.10347211E+05                                 8.897085                            6.968231       0.102885       1.994941                    0.999638      29.650276      85.413256       0.626418       0.414808      -1.064999      -0.020867      -0.009352      -0.014994       0.027344      -0.007864       0.022577       0.012935       0.014162       0.025675      -0.029094       0.000086       0.029008             10.101349       8.529676       4.397141       1.060987      14.155161      -1.379754       7.619209          -0.000011
          172              C       7.763510       3.961919       4.978654      -0.124027      33.461069 0.43964206E+03  0.10343251E+05                                 8.919643                            6.934802       0.100620       1.992676                    0.999473      29.483282      84.212041       0.634670       0.410204      -1.070447       0.005561       0.012571      -0.019653       0.023984      -0.008958       0.006973      -0.021010      -0.018566       0.022449      -0.016981      -0.013468       0.030449             10.159507       8.598015       4.715198       1.608846      13.995663      -0.703091       7.884843           0.000002
          173              C       6.788486       3.741303       4.031160      -0.004197      35.537419 0.43289769E+03  0.10105785E+05                                 9.423601                            6.938690      -0.064766       1.987580                    0.999308      27.121889      76.189764       0.629101       0.417062      -1.070187       0.015534       0.035705      -0.002569       0.039022      -0.008277      -0.006738       0.000164       0.019369      -0.033495      -0.013235      -0.006414       0.019649             11.469866       9.289954       6.034699       1.326368      17.059160      -0.868030       8.060484           0.000006
          174              C       6.612479       4.630342       3.006805      -0.116447      31.431358 0.41884946E+03  0.97557450E+04                                 8.620719                            6.821331       0.160648       2.025013                    0.999789      29.030725      83.068163       0.631236       0.416593      -1.064100       0.011913       0.007141       0.017334       0.022212      -0.008168       0.015211       0.012841       0.025118       0.021958      -0.027393       0.003791       0.023602              9.645935       7.964288       4.090439       0.890860      13.477327      -1.135285       7.496191           0.000007
          175              C       7.406409       5.753694       2.940547      -0.118098      32.636321 0.42648394E+03  0.99832869E+04                                 8.828939                            6.873477       0.203382       2.030532                    0.999493      29.337370      84.286680       0.629874       0.415414      -1.064346      -0.001762      -0.017174       0.019630       0.026142      -0.015667      -0.002407      -0.013601      -0.006263       0.028922      -0.024272       0.003541       0.020731              9.927138       8.352844       4.611032       1.381443      13.064335      -0.480803       8.364234          -0.000014
          176              C       6.001691       2.448813       4.061638       0.550593      24.785074 0.27543389E+03  0.58445965E+04                                 7.850755                            5.871486      -0.085717       2.012475                    0.999481      23.395973      66.368799       0.614977       0.469364      -1.020911      -0.024565      -0.038355       0.011944       0.047087      -0.045045      -0.057456       0.029716       0.049379       0.222969      -0.088642      -0.026903       0.115544              9.400588       8.859972       3.904457       1.152755      13.489016      -1.019774       5.852776          -0.000043
          177              N       6.276352       0.520724       8.950181       0.042731      21.369510 0.32538567E+03  0.70731499E+04                                 6.817590                            6.093288      -0.500841       1.932903                    0.996577      23.496551      63.706200       0.658499       0.427894      -1.063284      -0.013940       0.068032      -0.067559       0.096886       0.015920      -0.015784       0.039074       0.071805       0.091953      -0.071543       0.022200       0.049342              7.411361       6.253329       0.094545      -0.295677       7.029794       2.070769       8.950962           0.000027
          178              N       5.992061      -4.069178      13.038323       0.053730      21.243353 0.32171298E+03  0.69539199E+04                                 6.680760                            5.967813      -0.429702       1.962508                    0.996026      23.070807      61.805296       0.682577       0.415139      -1.074375       0.035715       0.066769       0.047551       0.089413       0.000121      -0.030970      -0.045055       0.025848      -0.058199      -0.063886       0.012518       0.051368              7.277010       7.152974       0.662807      -1.392815       6.683491      -1.909146       7.994565           0.000022
          179              N       4.613310       7.590890       7.186383       0.056466      21.264174 0.32181958E+03  0.69593834E+04                                 6.656236                            5.937473      -0.468169       1.947535                    0.996429      23.135097      62.066819       0.689487       0.410792      -1.076806       0.007745      -0.090142      -0.012495       0.091333       0.041558      -0.003797      -0.011366       0.071201       0.051186      -0.064199       0.015814       0.048385              7.229091       9.886823       0.736781      -0.569180       5.379091      -0.279476       6.421360           0.000021
          180              N      -1.824170       6.555431       4.301494       0.042731      21.369510 0.32538567E+03  0.70731502E+04                                 6.817591                            6.093289      -0.500842       1.932903                    0.996577      23.496553      63.706210       0.658499       0.427894      -1.063284       0.013940      -0.068032       0.067559       0.096886       0.015920      -0.015784       0.039074       0.071805       0.091953      -0.071543       0.022200       0.049342              7.411362       6.253330       0.094545      -0.295677       7.029794       2.070769       8.950962           0.000027
          181              N      -1.539879      11.145333       0.213352       0.053730      21.243352 0.32171297E+03  0.69539196E+04                                 6.680760                            5.967813      -0.429702       1.962508                    0.996026      23.070807      61.805298       0.682577       0.415139      -1.074375      -0.035715      -0.066769      -0.047551       0.089413       0.000121      -0.030970      -0.045055       0.025848      -0.058199      -0.063886       0.012518       0.051368              7.277010       7.152974       0.662808      -1.392815       6.683490      -1.909146       7.994566           0.000022
          182              N      -0.161128      -0.514735       6.065292       0.056466      21.264177 0.32181963E+03  0.69593847E+04                                 6.656236                            5.937473      -0.468169       1.947535                    0.996429      23.135098      62.066822       0.689487       0.410792      -1.076806      -0.007745       0.090142       0.012495       0.091333       0.041558      -0.003797      -0.011366       0.071201       0.051186      -0.064199       0.015814       0.048385              7.229092       9.886824       0.736781      -0.569181       5.379091      -0.279476       6.421360           0.000020
          183              O       6.207867      -1.318235       5.393432      -0.918495      58.093643 0.11241711E+04  0.32470415E+05                                12.067725                           10.498566      -0.440903       1.837563                    0.996524      34.579716      99.366756       0.576756       0.367671      -1.133147      -0.016710       0.025117      -0.036185       0.047111       0.073075      -0.003208       0.000622      -0.007821       0.033348      -0.078822       0.011146       0.067676             13.721353       9.622137      -1.161795       3.153514      10.310381      -2.769916      21.231542           0.000014
          184              O       5.200483      -1.994816       7.666094      -0.868574      49.505119 0.10461395E+04  0.29638093E+05                                10.748359                           10.128935      -0.423603       1.864463                    0.995874      33.012215      93.538213       0.587863       0.367764      -1.134600      -0.004661       0.000832      -0.000987       0.004837      -0.039828       0.019748       0.017818      -0.011985       0.066000      -0.059909       0.029056       0.030854             11.353590      13.207481       3.417141      -1.683407      10.884730      -1.179410       9.968559           0.000011
          185              O       7.675435      -2.223621       7.112174      -0.931273      57.210563 0.11544083E+04  0.33581278E+05                                11.919947                           10.640277      -0.442241       1.830478                    0.997058      34.991123     101.058768       0.572520       0.367771      -1.132546       0.034873      -0.012960       0.022811       0.043640       0.023850      -0.018538      -0.024152      -0.015250      -0.201924      -0.074281       0.008621       0.065661             13.182755      17.828063      -3.737404       3.930367      10.297546      -0.808412      11.422655           0.000011
          186              O       9.621645       8.052973       0.402851      -0.499885      27.614254 0.45529756E+03  0.10431216E+05                                 7.027476                            6.508262       1.059599       2.421737                    0.998145      25.827759      64.877280       0.766303       0.348872      -1.154692       0.022508       0.035218       0.047181       0.063032      -0.001328       0.067249       0.025398      -0.048734      -0.080570      -0.089755       0.028693       0.061062              7.178805       7.171637       0.342573       2.319026       5.125017       0.733049       9.239761          -0.000008
          187              O       7.447131       8.000071       0.027829      -0.468343      19.031316 0.27538327E+03  0.56401747E+04                                 5.540373                            5.027049       0.494391       2.280179                    0.996995      23.695607      58.832783       0.869023       0.344128      -1.143004       0.048237       0.025160      -0.028281       0.061316       0.000563      -0.069383       0.000789       0.013502       0.095129      -0.061041      -0.022584       0.083625              5.622014       6.219013      -0.145808      -1.708524       3.868157      -0.047061       6.778873           0.000003
          188              O       7.230868      -1.602305      10.177286      -0.821186      43.995521 0.84182686E+03  0.22512334E+05                                 9.879179                            8.979476       0.020169       2.028394                    0.992853      30.845053      83.977491       0.637673       0.359179      -1.145193       0.018329       0.100373       0.012704       0.102821       0.025577       0.027039      -0.029996      -0.034928      -0.033197      -0.057692       0.015220       0.042472             10.687877       9.120138       1.536601      -0.857804      14.722990      -2.435422       8.220503           0.000014
          189              O       6.998279      -3.986531       9.926830      -0.934203      57.012451 0.11662048E+04  0.34052696E+05                                11.845461                           10.685527      -0.499054       1.811399                    0.997687      35.126951     102.052541       0.571322       0.367154      -1.131627       0.014580      -0.033155      -0.003945       0.036433      -0.041563       0.007581      -0.004002       0.034127       0.128977      -0.066433       0.020240       0.046193             12.753232      11.168517      -0.874193      -1.427245      16.035649       2.876985      11.055532           0.000009
          190              O       4.878434      -2.663160      10.368111      -0.876543      40.274807 0.81216938E+03  0.21617532E+05                                 9.260749                            8.844090      -0.002572       1.991533                    0.996855      32.404497      89.253537       0.637171       0.361153      -1.138748      -0.022359       0.025619       0.027255       0.043579      -0.010671      -0.024578      -0.014578      -0.034800      -0.026552      -0.040625       0.012950       0.027675              9.484953      11.465082       0.194493       2.123259       7.731323      -0.496040       9.258455           0.000012
          191              O       6.397469      -0.447954       2.444934      -0.654602      43.931121 0.73623717E+03  0.19136817E+05                                 9.940342                            8.507524      -0.105297       2.002945                    0.992291      29.428972      80.312599       0.639196       0.368655      -1.131998       0.036739      -0.015255      -0.037712       0.054815       0.008232       0.034287       0.053836       0.061422       0.029686      -0.072968       0.002353       0.070616             11.105877      17.024003       2.641760      -0.463513       7.849273      -0.306092       8.444356           0.000016
          192              O       8.343852      -1.212679       3.295692      -0.675456      39.898546 0.61675310E+03  0.15325788E+05                                 9.182991                            7.657608       0.377333       2.138230                    0.997207      29.487277      78.496034       0.691335       0.356538      -1.142321       0.011633       0.081979      -0.014707       0.084096      -0.046919       0.032627       0.034641      -0.007771       0.155974      -0.089060       0.020876       0.068185             10.173661       8.661373      -1.717265       2.177409      10.345371      -5.423677      11.514238           0.000018
          193              O       1.949710       8.336452       5.617385      -0.889740      41.122820 0.82347921E+03  0.21976966E+05                                 9.360753                            8.868621       0.055483       2.002335                    0.997426      32.732737      90.043095       0.640767       0.358171      -1.142020       0.008977      -0.035383      -0.020553       0.041893       0.014040      -0.000019       0.022237       0.023930       0.011041      -0.032235       0.008016       0.024218              9.599617       9.355036      -0.684904       1.615148       8.710057      -2.458862      10.733758           0.000013
          194              O       1.712598       8.494209       8.140504      -0.935478      55.702514 0.11455624E+04  0.33303497E+05                                11.643252                           10.591382      -0.486281       1.816437                    0.997411      35.028541     101.569118       0.573743       0.367213      -1.131495       0.007310       0.014738       0.029215       0.033529      -0.047218       0.009965      -0.000151       0.058034       0.082482      -0.069401       0.023502       0.045899             12.402268      10.228170       0.524597      -1.054993      13.238537       3.862389      13.740096           0.000008
          195              O       0.757272       6.534957       7.080370      -0.839400      39.400920 0.75145731E+03  0.19573675E+05                                 9.122016                            8.439854       0.085989       2.033021                    0.995708      31.503365      85.223454       0.661517       0.355465      -1.145795      -0.047343      -0.084923      -0.056539       0.112472       0.019187       0.011541      -0.025274       0.007067      -0.107054      -0.050889       0.012585       0.038304              9.680386      11.725321       3.416004       0.556933       9.103790       0.273225       8.212048           0.000021
          196              O      -5.540337       9.112728       7.916551      -0.670098      39.837700 0.60416819E+03  0.14939517E+05                                 9.172268                            7.581277       0.385262       2.144430                    0.997280      29.238438      77.704436       0.694335       0.356745      -1.141877      -0.043542      -0.063732      -0.035145       0.084811      -0.080682       0.008455       0.019024       0.005312       0.052054      -0.092879       0.019869       0.073010             10.217117      13.838096       0.279428       5.040021       5.909388      -1.016598      10.903865           0.000016
          197              O      -6.179593       9.983854       5.983131      -0.670288      43.628059 0.74231117E+03  0.19340717E+05                                 9.873148                            8.541920      -0.092566       2.002942                    0.992358      29.638785      81.068469       0.637769       0.368601      -1.131668      -0.037372       0.009460       0.048668       0.062087      -0.047845      -0.018092      -0.025521      -0.090175      -0.010646      -0.074331       0.003015       0.071316             10.834305       9.505759       1.507542      -2.364907      11.071216      -4.297116      11.925941           0.000013
          198              O       9.479612      -0.443232       8.429390      -0.638177      39.022874 0.66155373E+03  0.16732925E+05                                 9.149285                            8.020993       0.238300       2.113075                    0.993682      29.001986      77.939168       0.664013       0.364689      -1.135670       0.013605       0.037643       0.001545       0.040056      -0.016748       0.017036       0.062063       0.139386       0.134484      -0.118907       0.045938       0.072969              9.966933      11.938531       2.524783       3.119104       8.887632       1.792289       9.074636           0.000015
          199              O      -4.504627      -1.071864      10.270048      -0.625260      40.309721 0.67507750E+03  0.17172570E+05                                 9.342215                            8.101572       0.335337       2.123750                    0.997282      29.569790      79.858492       0.660402       0.364600      -1.135013      -0.017031       0.035451       0.030280       0.049636      -0.073447      -0.061053      -0.057745      -0.025621       0.055483      -0.130939       0.061183       0.069755             10.217868       6.285171       0.801416       0.399359      12.756309      -4.054180      11.612123           0.000023
          200              O      -2.003785       5.629563       8.540705      -0.636215      38.840812 0.64272538E+03  0.16127730E+05                                 9.116273                            7.875439       0.364189       2.149046                    0.995137      29.004794      77.447936       0.674533       0.361872      -1.138723      -0.022597      -0.029314      -0.010793       0.038554      -0.085412      -0.035609      -0.039130      -0.090047       0.096740      -0.128752       0.042732       0.086020             10.101557       6.559526       0.481935       0.260148      14.318619      -4.009587       9.426526           0.000021
          201              O      -0.452796       4.727316       9.806240      -0.626830      34.654727 0.56668205E+03  0.13808386E+05                                 8.387990                            7.344394       0.366941       2.133319                    0.997721      29.171701      77.296206       0.704205       0.356947      -1.140194      -0.001148      -0.038925      -0.003456       0.039095       0.000002       0.010032       0.054289       0.184821       0.140319      -0.132302       0.056118       0.076183              9.099559      12.280053       2.965394       2.829814       8.286181       0.938278       6.732442           0.000018
          202              O      11.059968      -3.953211       9.803589      -0.651741      41.980392 0.67202269E+03  0.17052164E+05                                 9.594897                            8.054780       0.319001       2.133689                    0.994452      29.219215      78.461956       0.666739       0.362038      -1.138571       0.028266      -0.025126       0.031121       0.048978       0.047393      -0.038669       0.029657      -0.095631       0.170414      -0.109151       0.034779       0.074371             10.834067       8.216717      -1.155233      -1.584540       6.997008      -1.051151      17.288474           0.000017
          203              O       9.468721      -3.604508      11.249347      -0.620424      42.174551 0.69681332E+03  0.17862182E+05                                 9.717450                            8.270367       0.029306       2.049006                    0.993477      28.980890      78.507671       0.649118       0.368099      -1.132578       0.018641      -0.016755       0.043674       0.050355       0.009365      -0.019177       0.038509       0.003224      -0.319399      -0.117853       0.053892       0.063961             10.866116      16.189895      -2.835107       0.390119       7.659902      -0.740739       8.748552           0.000019
          204              O       2.432335       0.860962       3.247986      -0.631245      36.564319 0.59368871E+03  0.14642889E+05                                 8.767357                            7.578471       0.384618       2.152633                    0.996418      28.980596      77.378609       0.684546       0.362774      -1.135040      -0.021713       0.015162      -0.030364       0.040290       0.081968      -0.038479       0.013685      -0.110253       0.138309      -0.131053       0.053753       0.077299              9.498559       7.850993      -0.427529      -0.264916       5.986186      -0.820068      14.658497           0.000020
          205              O       3.819551       0.144588       1.733319      -0.647935      41.558505 0.66964899E+03  0.16981268E+05                                 9.549588                            8.055309       0.270398       2.122326                    0.993608      29.086144      78.145613       0.664714       0.363370      -1.137235      -0.031527       0.010134      -0.035347       0.048436      -0.015569      -0.035203       0.016927      -0.026647      -0.300544      -0.109659       0.033519       0.076140             10.809348      15.624390      -4.111810       0.626186       8.106355       0.075777       8.697299           0.000018
          206              O      -1.755685       8.394390       7.858243      -0.918495      58.093642 0.11241711E+04  0.32470414E+05                                12.067725                           10.498565      -0.440903       1.837563                    0.996524      34.579716      99.366753       0.576756       0.367670      -1.133147       0.016710      -0.025117       0.036185       0.047111       0.073075      -0.003208       0.000622      -0.007821       0.033348      -0.078822       0.011146       0.067676             13.721353       9.622137      -1.161795       3.153514      10.310380      -2.769916      21.231541           0.000014
          207              O      -0.748301       9.070971       5.585581      -0.868574      49.505126 0.10461397E+04  0.29638099E+05                                10.748359                           10.128936      -0.423603       1.864463                    0.995874      33.012218      93.538222       0.587863       0.367764      -1.134600       0.004661      -0.000832       0.000987       0.004837      -0.039828       0.019748       0.017818      -0.011985       0.066000      -0.059909       0.029056       0.030854             11.353591      13.207482       3.417141      -1.683407      10.884730      -1.179410       9.968560           0.000011
          208              O      -3.223253       9.299776       6.139501      -0.931273      57.210562 0.11544083E+04  0.33581277E+05                                11.919946                           10.640276      -0.442241       1.830478                    0.997058      34.991123     101.058766       0.572520       0.367771      -1.132546      -0.034873       0.012960      -0.022812       0.043640       0.023850      -0.018538      -0.024152      -0.015250      -0.201924      -0.074281       0.008621       0.065661             13.182754      17.828062      -3.737404       3.930367      10.297545      -0.808412      11.422654           0.000010
          209              O      -5.169463      -0.976818      12.848824      -0.499886      27.614259 0.45529768E+03  0.10431219E+05                                 7.027477                            6.508263       1.059597       2.421737                    0.998145      25.827760      64.877289       0.766303       0.348872      -1.154692      -0.022508      -0.035218      -0.047181       0.063032      -0.001328       0.067249       0.025398      -0.048734      -0.080570      -0.089755       0.028693       0.061062              7.178807       7.171638       0.342573       2.319027       5.125019       0.733049       9.239763          -0.000009
          210              O       0.603548       5.395687      -0.027829      -0.468343      19.031319 0.27538334E+03  0.56401764E+04                                 5.540373                            5.027050       0.494391       2.280179                    0.996995      23.695609      58.832791       0.869023       0.344128      -1.143004      -0.048237      -0.025160       0.028281       0.061316       0.000563      -0.069383       0.000789       0.013502       0.095129      -0.061041      -0.022584       0.083625              5.622015       6.219013      -0.145808      -1.708524       3.868157      -0.047061       6.778874           0.000003
          211              O      -2.778686       8.678460       3.074389      -0.821186      43.995521 0.84182688E+03  0.22512335E+05                                 9.879179                            8.979477       0.020168       2.028394                    0.992853      30.845053      83.977492       0.637673       0.359179      -1.145193      -0.018329      -0.100373      -0.012704       0.102821       0.025577       0.027039      -0.029996      -0.034928      -0.033197      -0.057692       0.015220       0.042472             10.687877       9.120138       1.536601      -0.857804      14.722989      -2.435422       8.220503           0.000014
          212              O      -2.546097      11.062686       3.324845      -0.934203      57.012450 0.11662047E+04  0.34052694E+05                                11.845460                           10.685526      -0.499053       1.811400                    0.997687      35.126950     102.052531       0.571322       0.367154      -1.131627      -0.014580       0.033155       0.003945       0.036433      -0.041563       0.007581      -0.004002       0.034127       0.128977      -0.066433       0.020240       0.046193             12.753231      11.168515      -0.874193      -1.427245      16.035647       2.876985      11.055530           0.000009
          213              O      -0.426252       9.739315       2.883564      -0.876543      40.274804 0.81216931E+03  0.21617529E+05                                 9.260749                            8.844089      -0.002572       1.991533                    0.996855      32.404497      89.253533       0.637171       0.361153      -1.138748       0.022359      -0.025619      -0.027255       0.043579      -0.010671      -0.024578      -0.014578      -0.034800      -0.026552      -0.040625       0.012950       0.027674              9.484952      11.465081       0.194493       2.123259       7.731322      -0.496040       9.258454           0.000012
          214              O      -1.945287       7.524109      10.806741      -0.654602      43.931123 0.73623721E+03  0.19136818E+05                                 9.940343                            8.507524      -0.105299       2.002945                    0.992291      29.428972      80.312602       0.639196       0.368655      -1.131998      -0.036739       0.015255       0.037712       0.054815       0.008232       0.034287       0.053836       0.061422       0.029686      -0.072968       0.002353       0.070616             11.105878      17.024005       2.641761      -0.463513       7.849274      -0.306092       8.444356           0.000016
          215              O      -3.891670       8.288834       9.955983      -0.675456      39.898540 0.61675299E+03  0.15325784E+05                                 9.182990                            7.657607       0.377334       2.138230                    0.997207      29.487276      78.496027       0.691335       0.356538      -1.142321      -0.011633      -0.081979       0.014707       0.084096      -0.046919       0.032627       0.034641      -0.007771       0.155973      -0.089060       0.020876       0.068185             10.173659       8.661372      -1.717264       2.177408      10.345370      -5.423677      11.514236           0.000019
          216              O       2.502472      -1.260297       7.634290      -0.889740      41.122817 0.82347912E+03  0.21976963E+05                                 9.360753                            8.868621       0.055482       2.002335                    0.997426      32.732734      90.043088       0.640767       0.358171      -1.142020      -0.008977       0.035383       0.020553       0.041893       0.014040      -0.000019       0.022237       0.023930       0.011041      -0.032235       0.008016       0.024218              9.599617       9.355036      -0.684904       1.615147       8.710057      -2.458862      10.733758           0.000013
          217              O       2.739584      -1.418054       5.111171      -0.935478      55.702512 0.11455624E+04  0.33303495E+05                                11.643252                           10.591382      -0.486282       1.816437                    0.997411      35.028540     101.569116       0.573743       0.367213      -1.131495      -0.007310      -0.014738      -0.029215       0.033529      -0.047218       0.009965      -0.000151       0.058034       0.082482      -0.069401       0.023502       0.045899             12.402267      10.228170       0.524597      -1.054993      13.238537       3.862389      13.740095           0.000008
          218              O       3.694910       0.541198       6.171305      -0.839400      39.400929 0.75145751E+03  0.19573682E+05                                 9.122016                            8.439855       0.085990       2.033021                    0.995708      31.503371      85.223471       0.661517       0.355465      -1.145795       0.047343       0.084923       0.056539       0.112472       0.019187       0.011541      -0.025274       0.007067      -0.107055      -0.050889       0.012585       0.038304              9.680387      11.725321       3.416004       0.556933       9.103790       0.273225       8.212048           0.000020
          219              O       9.992519      -2.036573       5.335124      -0.670098      39.837703 0.60416825E+03  0.14939519E+05                                 9.172269                            7.581278       0.385262       2.144430                    0.997280      29.238437      77.704438       0.694335       0.356745      -1.141877       0.043542       0.063732       0.035145       0.084811      -0.080682       0.008455       0.019024       0.005312       0.052054      -0.092879       0.019869       0.073010             10.217118      13.838098       0.279428       5.040021       5.909389      -1.016598      10.903866           0.000016
          220              O      10.631775      -2.907699       7.268544      -0.670287      43.628058 0.74231115E+03  0.19340716E+05                                 9.873147                            8.541919      -0.092565       2.002942                    0.992358      29.638785      81.068465       0.637769       0.368601      -1.131668       0.037372      -0.009460      -0.048668       0.062087      -0.047845      -0.018092      -0.025521      -0.090175      -0.010646      -0.074331       0.003015       0.071316             10.834305       9.505758       1.507541      -2.364907      11.071215      -4.297115      11.925941           0.000012
          221              O      -5.027430       7.519387       4.822285      -0.638177      39.022872 0.66155370E+03  0.16732925E+05                                 9.149285                            8.020993       0.238300       2.113076                    0.993682      29.001986      77.939167       0.664013       0.364689      -1.135670      -0.013605      -0.037643      -0.001545       0.040056      -0.016748       0.017036       0.062063       0.139386       0.134484      -0.118907       0.045938       0.072969              9.966931      11.938529       2.524782       3.119103       8.887630       1.792288       9.074635           0.000014
          222              O       8.956809       8.148019       2.981627      -0.625260      40.309726 0.67507760E+03  0.17172573E+05                                 9.342216                            8.101572       0.335337       2.123750                    0.997282      29.569793      79.858500       0.660402       0.364600      -1.135013       0.017031      -0.035451      -0.030280       0.049636      -0.073447      -0.061053      -0.057745      -0.025621       0.055483      -0.130939       0.061183       0.069755             10.217870       6.285170       0.801414       0.399357      12.756313      -4.054184      11.612127           0.000024
          223              O       6.455967       1.446592       4.710970      -0.636215      38.840811 0.64272535E+03  0.16127728E+05                                 9.116271                            7.875438       0.364192       2.149046                    0.995137      29.004797      77.447937       0.674533       0.361872      -1.138723       0.022597       0.029314       0.010793       0.038554      -0.085412      -0.035609      -0.039130      -0.090047       0.096740      -0.128752       0.042732       0.086020             10.101555       6.559525       0.481934       0.260148      14.318616      -4.009586       9.426524           0.000023
          224              O       4.904978       2.348839       3.445435      -0.626830      34.654736 0.56668223E+03  0.13808391E+05                                 8.387993                            7.344396       0.366939       2.133318                    0.997721      29.171702      77.296217       0.704204       0.356947      -1.140194       0.001148       0.038925       0.003456       0.039095       0.000001       0.010032       0.054290       0.184821       0.140319      -0.132302       0.056118       0.076183              9.099561      12.280057       2.965395       2.829815       8.286184       0.938279       6.732443           0.000017
          225              O      -6.607786      11.029366       3.448086      -0.651741      41.980395 0.67202277E+03  0.17052167E+05                                 9.594898                            8.054780       0.319001       2.133689                    0.994452      29.219216      78.461961       0.666739       0.362038      -1.138571      -0.028267       0.025126      -0.031121       0.048978       0.047393      -0.038669       0.029657      -0.095631       0.170414      -0.109151       0.034779       0.074371             10.834068       8.216718      -1.155233      -1.584540       6.997009      -1.051151      17.288475           0.000017
          226              O      -5.016539      10.680663       2.002328      -0.620424      42.174548 0.69681325E+03  0.17862180E+05                                 9.717450                            8.270367       0.029305       2.049006                    0.993477      28.980888      78.507668       0.649118       0.368099      -1.132578      -0.018641       0.016755      -0.043674       0.050355       0.009365      -0.019177       0.038509       0.003223      -0.319399      -0.117853       0.053892       0.063961             10.866117      16.189897      -2.835108       0.390118       7.659902      -0.740739       8.748552           0.000020
          227              O       2.019847       6.215193      10.003689      -0.631246      36.564312 0.59368857E+03  0.14642884E+05                                 8.767357                            7.578471       0.384616       2.152633                    0.996418      28.980590      77.378595       0.684546       0.362774      -1.135040       0.021713      -0.015162       0.030364       0.040290       0.081968      -0.038479       0.013685      -0.110253       0.138309      -0.131053       0.053754       0.077299              9.498559       7.850993      -0.427528      -0.264916       5.986186      -0.820068      14.658497           0.000019
          228              O       0.632631       6.931567      11.518356      -0.647934      41.558507 0.66964905E+03  0.16981269E+05                                 9.549588                            8.055309       0.270400       2.122327                    0.993608      29.086147      78.145618       0.664714       0.363369      -1.137235       0.031527      -0.010134       0.035347       0.048436      -0.015569      -0.035203       0.016927      -0.026647      -0.300544      -0.109659       0.033519       0.076140             10.809348      15.624390      -4.111810       0.626186       8.106355       0.075776       8.697299           0.000017

******************************************************
Auxiliary information for the entire system
The total spin magnetic moment of the unit cell is   0.000001
The total net atomic charge of the unit cell is   0.000011
Accuracy of reproducing the electrostatic potential in the unit cell:
  The inner radius (bohr) =    5.0000
  The outer radius (bohr) =   12.0000
  Valid grid points have density less than (e/(bohr^3)) =    0.0001
  The number of valid grid points were=        27766
  The rms potential error without charges in kcal/mol is=      8.44537
  The rms potential error with partial charges in kcal/mol is=      1.61373
  The RRMSE value at monopole order=      0.19108
  The rms potential error with partial charges and cloud penetration in kcal/mol is=      1.59765
  The RRMSE value at monopole order with cloud penetration is=      0.18917
  The rms potential error with partial charges and atomic dipoles in kcal/mol is=      0.40659
  The RRMSE value at dipole order=      0.04814
  The rms potential error with partial charges, atomic dipoles and cloud penetration in kcal/mol is=      0.39667
  The RRMSE value at dipole order with cloud penetration=      0.04697

******************************************************
The electron densities and ab initio electrostatic potential were computed in VASP using the PBE functional and
projector augmented wave method. See the main text of the journal article for a description of computational details.
The atomic charges, dipoles, and quadrupoles were computed with the DDEC6 method as described in
(a) T. A. Manz and N. Gabaldon Limas, RSC Adv. 6 (2016) 47771-47801 DOI: 10.1039/c6ra04656h
(b) N. Gabaldon Limas and T. A. Manz, RSC Adv. 8 (2018) 2678-2707 DOI: 10.1039/c7ra11829e.
For each atom in the material, the electron cloud parameters were fit to the spherically averaged atom-in-material
electron density using radial positions for which this density was between 10^-4 and 10^-2 electrons per cubic bohr.
The polarizabilities, dispersion coefficients, and quantum Drude oscillator (QDO) parameters were fit using the MCLF method.
The magnetic structure of the system was optimized in VASP from the default ferromagnetic initial guess using spin polarization.
The atomic spin moments (ASMs) were computed on this optimized magnetic structure using the DDEC6 partition as inputs
to the method of T. A. Manz and D. S. Sholl, J. Chem. Theory Comput. 7 (2011) 4146-4164 DOI: 10.1021/ct200539n.
The RMSE and RRMSE were computed using a uniform grid with Ewald summation.
