# Supplementary material for: A collection of forcefield precursors for metal–organic frameworks
Source: RSC Adv. 2019 Nov 13;9(63):36492–507. doi: 10.1039/c9ra07327b (PMC9075174; doi:10.1039/c9ra07327b)
Supplement: RA-009-C9RA07327B-s4834 [file RA-009-C9RA07327B-s4834.xyz]

  132
jmolscript: load "" {1 1 1} spacegroup "x,y,z" unitcell [{     10.982500     0.000000     0.000000 }, {     -0.962289    11.561221     0.000000 }, {      0.000000     0.000000    16.857800 }]
Cd     8.471291     8.730340    12.574570     0.666239
Cd     7.040170     2.830881     4.145670     0.666239
Cd     1.548920     2.830881     4.283230     0.666239
Cd     2.980041     8.730340    12.712130     0.666239
H      2.691678     0.437014     2.634874     0.086758
H      1.948210    10.965818     0.601823     0.136651
H      0.365066     2.092581    15.939050     0.138363
H      0.316531     3.111125     1.134530     0.091049
H     -0.094195     2.701857     7.186480     0.092711
H     -0.347440     3.804798     9.187501     0.136904
H      2.756816     6.106637     8.181090     0.129929
H      2.904470     4.952827     6.215471     0.082866
H      1.837283    11.124207    11.063774     0.086758
H      2.580751     0.595403     9.030723     0.136651
H      4.163895     9.468640     7.510150     0.138364
H      4.212430     8.450096     9.563430     0.091049
H      4.623156     8.859364    15.615380     0.092711
H      4.876401     7.756423     0.758601     0.136904
H      1.772145     5.454584    16.609990     0.129929
H      1.624491     6.608394    14.644371     0.082866
H      7.328533    11.124207    14.222926     0.086758
H      8.072001     0.595403    16.255977     0.136651
H      9.655145     9.468640     0.918750     0.138364
H      9.703680     8.450096    15.723270     0.091049
H     10.114406     8.859364     9.671320     0.092711
H     -0.614849     7.756423     7.670299     0.136904
H      7.263395     5.454584     8.676710     0.129929
H      7.115741     6.608394    10.642329     0.082866
H      8.182928     0.437014     5.794026     0.086758
H      7.439460    10.965818     7.827077     0.136651
H      5.856316     2.092581     9.347650     0.138364
H      5.807781     3.111125     7.294370     0.091049
H      5.397055     2.701857     1.242420     0.092711
H      5.143810     3.804798    16.099199     0.136904
H      8.248066     6.106637     0.247810     0.129929
H      8.395720     4.952827     2.213429     0.082866
C      2.241603     0.790788     1.901560     0.091262
C      2.360905     0.149140     0.690158    -0.163786
C      1.653234     0.628930    16.466193     0.063197
C      0.865894     1.749213    16.643369    -0.181983
C      0.836914     2.348084     1.026303     0.089812
C      0.766848    11.462951    15.200341     0.288759
C      0.170566    10.749623    13.258828     0.352720
C      0.483281     3.403623     7.388774     0.091086
C      0.320802     4.062613     8.594781    -0.179622
C      1.163219     5.104279     8.903953     0.063923
C      2.153639     5.423369     7.997340    -0.160139
C      2.238697     4.718134     6.820666     0.092108
C      1.056723     5.882349    10.136764     0.285217
C      0.237633     6.618799    11.985559     0.358849
C      2.287358    10.770433    10.330460     0.091262
C      2.168056    11.412081     9.119058    -0.163786
C      2.875727    10.932291     8.037293     0.063197
C      3.663067     9.812008     8.214469    -0.181983
C      3.692047     9.213137     9.455203     0.089812
C      3.762113     0.098270     6.771441     0.288758
C      4.358395     0.811598     4.829928     0.352720
C      4.045680     8.157598    15.817674     0.091086
C      4.208159     7.498608     0.165881    -0.179622
C      3.365742     6.456942     0.475053     0.063923
C      2.375322     6.137852    16.426240    -0.160139
C      2.290264     6.843087    15.249566     0.092108
C      3.472238     5.678872     1.707864     0.285217
C      4.291328     4.942422     3.556659     0.358849
C      7.778608    10.770433    14.956240     0.091262
C      7.659306    11.412081    16.167642    -0.163786
C      8.366977    10.932291     0.391607     0.063197
C      9.154317     9.812008     0.214431    -0.181983
C      9.183297     9.213137    15.831497     0.089812
C      9.253363     0.098270     1.657459     0.288759
C      9.849645     0.811598     3.598972     0.352720
C      9.536930     8.157598     9.469026     0.091086
C      9.699409     7.498608     8.263019    -0.179622
C      8.856992     6.456942     7.953847     0.063923
C      7.866572     6.137852     8.860460    -0.160139
C      7.781514     6.843087    10.037134     0.092108
C      8.963488     5.678872     6.721036     0.285217
C      9.782578     4.942422     4.872241     0.358849
C      7.732853     0.790788     6.527340     0.091262
C      7.852155     0.149140     7.738742    -0.163786
C      7.144484     0.628930     8.820507     0.063197
C      6.357144     1.749213     8.643331    -0.181983
C      6.328164     2.348084     7.402597     0.089812
C      6.258098    11.462951    10.086359     0.288759
C      5.661816    10.749623    12.027872     0.352720
C      5.974531     3.403623     1.040126     0.091086
C      5.812052     4.062613    16.691919    -0.179622
C      6.654469     5.104279    16.382747     0.063923
C      7.644889     5.423369     0.431560    -0.160139
C      7.729947     4.718134     1.608234     0.092108
C      6.547973     5.882349    15.149936     0.285217
C      5.728883     6.618799    13.301141     0.358849
S     -0.789597    10.623837    11.863677    -0.449312
S     10.136279     6.711058    13.289678    -0.468646
S      5.318558     0.937384     3.434777    -0.449312
S      5.375182     4.850163     4.860778    -0.468646
S     10.809808     0.937384     4.994123    -0.449312
S     -0.116068     4.850163     3.568122    -0.468646
S      4.701653    10.623837    13.423023    -0.449312
S      4.645029     6.711058    11.997022    -0.468646
N      1.514010     1.892572     2.078735    -0.205954
N      1.642090    10.579673    14.876166    -0.237012
N      1.263054    10.119537    13.607953    -0.247894
N      1.425282     3.723869     6.501042    -0.201539
N      1.876314     6.776032    10.541351    -0.225932
N      1.358833     7.253510    11.750055    -0.253674
N      3.014951     9.668649    10.507635    -0.205954
N      2.886871     0.981548     6.447266    -0.237012
N      3.265907     1.441684     5.179053    -0.247894
N      3.103679     7.837352    14.929942    -0.201539
N      2.652647     4.785189     2.112451    -0.225932
N      3.170128     4.307711     3.321155    -0.253674
N      8.506201     9.668649    14.779065    -0.205954
N      8.378121     0.981548     1.981634    -0.237012
N      8.757157     1.441684     3.249847    -0.247894
N      8.594929     7.837352    10.356758    -0.201539
N      8.143897     4.785189     6.316449    -0.225932
N      8.661378     4.307711     5.107745    -0.253674
N      7.005260     1.892572     6.350165    -0.205954
N      7.133340    10.579673    10.410534    -0.237012
N      6.754304    10.119537    11.678747    -0.247894
N      6.916532     3.723869     1.927858    -0.201539
N      7.367564     6.776032    14.745349    -0.225932
N      6.850083     7.253510    13.536645    -0.253674
O      0.780202     0.090987    14.246190    -0.180869
O      0.001322     5.711937    10.970719    -0.182042
O      3.748759    11.470234     5.817290    -0.180869
O      4.527639     5.849284     2.541819    -0.182042
O      9.240009    11.470234     2.611610    -0.180869
O     10.018889     5.849284     5.887081    -0.182042
O      6.271452     0.090987    11.040510    -0.180869
O      5.492572     5.711937    14.315981    -0.182042

The following XYZ coordinates are in angstroms. Other properties are in atomic units.
The sperically averaged electron density of each atom fit to a function of the form exp(a - br)
eigen_1, eigen_2 and eigen_3 are the three eigenvalues of traceless quadrupole moment tensor
  atom number  atomic symbol              X              Y              Z     net charge C6 coefficient C8 coefficient C10 coefficient fluctuating dipole atomic polarizability isotropic forcefield polarizability              a              b squared Pearson coefficient          <r^3>          <r^4>         wp_QDO          m_QDO          q_QDO       dipole_x       dipole_y       dipole_z         dipole            Qxy            Qxz            Qyz     Q(x^2-y^2)  Q(3z^2 - R^2)        eigen_1        eigen_2        eigen_3 static polarizability      alpha(xx)      alpha(xy)      alpha(xz)      alpha(yy)      alpha(yz)      alpha(zz) atomic spin moment
            1             Cd       8.471291       8.730340      12.574570       0.666239     179.555916 0.45947402E+04  0.17893754E+06                                26.095755                           22.689761       1.064443       1.978388                    0.997375      87.549842     245.585902       0.374313       0.420175      -1.155754      -0.036538      -0.005938       0.000466       0.037020       0.001229       0.007572      -0.078444      -0.050056      -0.090396      -0.081651      -0.009368       0.091020             30.086128      30.686234      -0.417506      -0.984971      26.866292       3.032327      32.705858           0.000007
            2             Cd       7.040170       2.830881       4.145670       0.666239     179.555913 0.45947401E+04  0.17893754E+06                                26.095756                           22.689761       1.064443       1.978388                    0.997375      87.549842     245.585905       0.374313       0.420175      -1.155754       0.036538       0.005938       0.000466       0.037020       0.001229      -0.007572       0.078444      -0.050057      -0.090395      -0.081651      -0.009368       0.091020             30.086128      30.686233      -0.417505       0.984971      26.866293      -3.032327      32.705860           0.000007
            3             Cd       1.548920       2.830881       4.283230       0.666239     179.555911 0.45947400E+04  0.17893753E+06                                26.095755                           22.689760       1.064443       1.978388                    0.997375      87.549841     245.585899       0.374313       0.420175      -1.155754       0.036538       0.005938      -0.000466       0.037020       0.001229       0.007571      -0.078444      -0.050057      -0.090396      -0.081651      -0.009368       0.091020             30.086128      30.686233      -0.417506      -0.984971      26.866292       3.032327      32.705859           0.000007
            4             Cd       2.980041       8.730340      12.712130       0.666239     179.555912 0.45947401E+04  0.17893753E+06                                26.095755                           22.689760       1.064443       1.978388                    0.997375      87.549839     245.585892       0.374313       0.420175      -1.155754      -0.036538      -0.005938      -0.000466       0.037020       0.001229      -0.007571       0.078444      -0.050057      -0.090395      -0.081651      -0.009369       0.091020             30.086128      30.686233      -0.417506       0.984971      26.866293      -3.032327      32.705858           0.000007
            5              H       2.691678       0.437014       2.634874       0.086758       1.395642 0.10326992E+02  0.10881381E+03                                 2.111340                            1.911608      -1.328011       2.237806                    0.992968       3.988101      11.830758       0.438067       1.326952      -0.697698       0.020689      -0.024567       0.035137       0.047605      -0.013689       0.006186      -0.004853      -0.029633       0.014150      -0.023127       0.002383       0.020744              2.213316       2.064478      -0.190171       0.700075       1.733986      -0.248562       2.841483          -0.000000
            6              H       1.948210      10.965818       0.601823       0.136651       1.012128 0.73630789E+01  0.70710731E+02                                 1.659387                            1.585550      -0.958509       2.441693                    0.998543       3.312837       9.134604       0.498137       1.280358      -0.709748       0.024124      -0.029206      -0.001028       0.037894      -0.010737       0.004713      -0.004594      -0.006751      -0.005069      -0.010577      -0.004105       0.014681              1.674605       1.638244      -0.405596      -0.051097       1.909656       0.182302       1.475915          -0.000001
            7              H       0.365066       2.092581      15.939050       0.138363       1.011073 0.74800136E+01  0.71586824E+02                                 1.620529                            1.570533      -0.851366       2.493152                    0.999443       3.157686       8.484750       0.517550       1.236581      -0.721253      -0.020898       0.015922      -0.028705       0.038913      -0.013591       0.005823      -0.001549      -0.002424       0.012978      -0.016343       0.002155       0.014188              1.611000       1.532031      -0.134120       0.270283       1.523039      -0.122161       1.777931          -0.000001
            8              H       0.316531       3.111125       1.134530       0.091049       1.179710 0.86162026E+01  0.86701597E+02                                 1.883279                            1.743582      -1.197466       2.305551                    0.995201       3.761062      10.875890       0.460039       1.323123      -0.698741      -0.027374       0.037995       0.001192       0.046844      -0.014912       0.010894      -0.003612      -0.009982       0.010550      -0.019679      -0.000050       0.019729              1.957199       1.902942      -0.503511      -0.135661       2.380560       0.235853       1.588095          -0.000000
            9              H      -0.094195       2.701857       7.186480       0.092711       1.125591 0.81310207E+01  0.80747993E+02                                 1.834696                            1.701097      -1.032707       2.381471                    0.996909       3.717759      10.725789       0.462141       1.334580      -0.696325      -0.028574      -0.034483      -0.003972       0.044959       0.009296      -0.012638      -0.001080       0.000036      -0.013077      -0.015646      -0.001005       0.016651              1.906851       1.938819       0.531461       0.194648       2.174616       0.306146       1.607117          -0.000000
           10              H      -0.347440       3.804798       9.187501       0.136904       1.040347 0.77883576E+01  0.75592715E+02                                 1.678617                            1.623739      -0.850838       2.493549                    0.999407       3.238088       8.876066       0.497112       1.269457      -0.713709      -0.027209      -0.012631       0.024837       0.038945       0.013859      -0.007864       0.001517       0.005325       0.001970      -0.016747       0.001073       0.015673              1.673156       1.777261       0.164241      -0.329202       1.522561      -0.057855       1.719644          -0.000001
           11              H       2.756816       6.106637       8.181090       0.129929       1.000292 0.71488051E+01  0.68288679E+02                                 1.656717                            1.568707      -0.994897       2.419314                    0.998256       3.360056       9.302662       0.496717       1.290867      -0.706840       0.027411       0.026211       0.006124       0.038417       0.012631      -0.005144      -0.000337       0.009621      -0.011428      -0.012486      -0.003916       0.016402              1.683870       1.703029       0.406798       0.090086       1.877921       0.251916       1.470660          -0.000002
           12              H       2.904470       4.952827       6.215471       0.082866       1.276611 0.92096732E+01  0.94335957E+02                                 1.976869                            1.793601      -1.411826       2.191450                    0.992624       4.011053      11.745552       0.456493       1.309901      -0.699708       0.027792       0.015206      -0.028150       0.042380       0.012757      -0.003408       0.001996      -0.018683       0.016206      -0.019146       0.006027       0.013119              2.069452       2.288051       0.145074      -0.738297       1.588759      -0.076874       2.331545          -0.000001
           13              H       1.837283      11.124207      11.063774       0.086758       1.395642 0.10326992E+02  0.10881381E+03                                 2.111340                            1.911608      -1.328012       2.237806                    0.992968       3.988101      11.830758       0.438067       1.326952      -0.697698      -0.020689       0.024567       0.035137       0.047605      -0.013689      -0.006186       0.004853      -0.029633       0.014150      -0.023127       0.002383       0.020744              2.213316       2.064478      -0.190171      -0.700075       1.733986       0.248562       2.841483          -0.000000
           14              H       2.580751       0.595403       9.030723       0.136651       1.012128 0.73630747E+01  0.70710682E+02                                 1.659386                            1.585550      -0.958509       2.441693                    0.998543       3.312836       9.134602       0.498137       1.280359      -0.709748      -0.024124       0.029206      -0.001028       0.037894      -0.010737      -0.004713       0.004594      -0.006751      -0.005068      -0.010577      -0.004105       0.014681              1.674605       1.638244      -0.405596       0.051097       1.909656      -0.182302       1.475915          -0.000001
           15              H       4.163895       9.468640       7.510150       0.138364       1.011073 0.74800122E+01  0.71586805E+02                                 1.620528                            1.570532      -0.851366       2.493152                    0.999443       3.157686       8.484749       0.517551       1.236581      -0.721253       0.020898      -0.015922      -0.028705       0.038913      -0.013591      -0.005823       0.001549      -0.002424       0.012978      -0.016343       0.002155       0.014188              1.611000       1.532031      -0.134120      -0.270283       1.523038       0.122161       1.777930          -0.000001
           16              H       4.212430       8.450096       9.563430       0.091049       1.179709 0.86161979E+01  0.86701535E+02                                 1.883278                            1.743581      -1.197465       2.305552                    0.995201       3.761061      10.875885       0.460039       1.323123      -0.698741       0.027374      -0.037995       0.001192       0.046844      -0.014912      -0.010894       0.003612      -0.009982       0.010550      -0.019679      -0.000050       0.019729              1.957198       1.902941      -0.503511       0.135661       2.380559      -0.235853       1.588094          -0.000000
           17              H       4.623156       8.859364      15.615380       0.092711       1.125590 0.81310169E+01  0.80747945E+02                                 1.834695                            1.701097      -1.032706       2.381472                    0.996909       3.717758      10.725785       0.462142       1.334580      -0.696325       0.028574       0.034483      -0.003972       0.044959       0.009296       0.012638       0.001080       0.000036      -0.013077      -0.015646      -0.001005       0.016651              1.906850       1.938819       0.531460      -0.194648       2.174615      -0.306146       1.607116          -0.000000
           18              H       4.876401       7.756423       0.758601       0.136904       1.040347 0.77883629E+01  0.75592780E+02                                 1.678617                            1.623740      -0.850838       2.493549                    0.999407       3.238089       8.876070       0.497112       1.269457      -0.713709       0.027209       0.012631       0.024837       0.038945       0.013859       0.007864      -0.001517       0.005325       0.001970      -0.016747       0.001073       0.015673              1.673156       1.777262       0.164241       0.329202       1.522562       0.057855       1.719645          -0.000001
           19              H       1.772145       5.454584      16.609990       0.129929       1.000291 0.71488003E+01  0.68288626E+02                                 1.656717                            1.568707      -0.994896       2.419314                    0.998256       3.360055       9.302661       0.496717       1.290868      -0.706840      -0.027411      -0.026211       0.006124       0.038417       0.012631       0.005144       0.000337       0.009621      -0.011428      -0.012486      -0.003916       0.016402              1.683870       1.703029       0.406798      -0.090086       1.877921      -0.251916       1.470660          -0.000002
           20              H       1.624491       6.608394      14.644371       0.082866       1.276612 0.92096828E+01  0.94336076E+02                                 1.976870                            1.793601      -1.411826       2.191450                    0.992624       4.011055      11.745558       0.456493       1.309901      -0.699708      -0.027792      -0.015206      -0.028150       0.042380       0.012757       0.003408      -0.001996      -0.018683       0.016206      -0.019146       0.006027       0.013119              2.069453       2.288052       0.145074       0.738297       1.588760       0.076874       2.331546          -0.000001
           21              H       7.328533      11.124207      14.222926       0.086758       1.395642 0.10326992E+02  0.10881380E+03                                 2.111340                            1.911608      -1.328011       2.237806                    0.992968       3.988101      11.830756       0.438067       1.326951      -0.697699      -0.020689       0.024567      -0.035137       0.047605      -0.013689       0.006186      -0.004853      -0.029633       0.014150      -0.023127       0.002383       0.020744              2.213315       2.064478      -0.190171       0.700075       1.733986      -0.248561       2.841482          -0.000000
           22              H       8.072001       0.595403      16.255977       0.136651       1.012128 0.73630799E+01  0.70710744E+02                                 1.659387                            1.585550      -0.958509       2.441693                    0.998543       3.312837       9.134605       0.498137       1.280359      -0.709748      -0.024124       0.029206       0.001028       0.037894      -0.010737       0.004713      -0.004594      -0.006751      -0.005068      -0.010577      -0.004105       0.014681              1.674605       1.638244      -0.405596      -0.051097       1.909656       0.182302       1.475915          -0.000001
           23              H       9.655145       9.468640       0.918750       0.138364       1.011073 0.74800122E+01  0.71586805E+02                                 1.620528                            1.570532      -0.851366       2.493152                    0.999443       3.157686       8.484749       0.517551       1.236581      -0.721253       0.020898      -0.015922       0.028705       0.038913      -0.013591       0.005823      -0.001549      -0.002424       0.012978      -0.016343       0.002155       0.014188              1.611000       1.532031      -0.134120       0.270283       1.523038      -0.122161       1.777930          -0.000001
           24              H       9.703680       8.450096      15.723270       0.091049       1.179710 0.86162026E+01  0.86701597E+02                                 1.883279                            1.743582      -1.197466       2.305551                    0.995201       3.761062      10.875890       0.460039       1.323123      -0.698741       0.027374      -0.037995      -0.001192       0.046844      -0.014912       0.010894      -0.003612      -0.009982       0.010550      -0.019679      -0.000050       0.019729              1.957199       1.902942      -0.503511      -0.135661       2.380560       0.235853       1.588095          -0.000000
           25              H      10.114406       8.859364       9.671320       0.092711       1.125591 0.81310220E+01  0.80748009E+02                                 1.834696                            1.701097      -1.032707       2.381471                    0.996909       3.717759      10.725789       0.462141       1.334580      -0.696325       0.028574       0.034483       0.003972       0.044959       0.009296      -0.012638      -0.001080       0.000036      -0.013077      -0.015646      -0.001005       0.016651              1.906851       1.938819       0.531461       0.194648       2.174616       0.306146       1.607117          -0.000000
           26              H      -0.614849       7.756423       7.670299       0.136904       1.040347 0.77883589E+01  0.75592730E+02                                 1.678617                            1.623739      -0.850838       2.493549                    0.999407       3.238088       8.876066       0.497112       1.269457      -0.713709       0.027209       0.012631      -0.024837       0.038945       0.013859      -0.007864       0.001517       0.005325       0.001970      -0.016747       0.001073       0.015673              1.673156       1.777261       0.164241      -0.329202       1.522561      -0.057855       1.719644          -0.000001
           27              H       7.263395       5.454584       8.676710       0.129929       1.000291 0.71488007E+01  0.68288629E+02                                 1.656717                            1.568707      -0.994896       2.419314                    0.998256       3.360055       9.302660       0.496717       1.290867      -0.706840      -0.027411      -0.026211      -0.006124       0.038417       0.012631      -0.005144      -0.000337       0.009621      -0.011428      -0.012486      -0.003916       0.016402              1.683870       1.703029       0.406798       0.090086       1.877921       0.251916       1.470660          -0.000002
           28              H       7.115741       6.608394      10.642329       0.082866       1.276612 0.92096781E+01  0.94336013E+02                                 1.976869                            1.793601      -1.411826       2.191451                    0.992624       4.011054      11.745553       0.456494       1.309900      -0.699708      -0.027792      -0.015206       0.028150       0.042380       0.012757      -0.003408       0.001996      -0.018683       0.016206      -0.019146       0.006027       0.013119              2.069452       2.288051       0.145074      -0.738297       1.588759      -0.076874       2.331545          -0.000001
           29              H       8.182928       0.437014       5.794026       0.086758       1.395642 0.10326987E+02  0.10881374E+03                                 2.111339                            1.911607      -1.328011       2.237806                    0.992968       3.988100      11.830753       0.438067       1.326951      -0.697699       0.020689      -0.024567      -0.035137       0.047605      -0.013689      -0.006186       0.004853      -0.029633       0.014150      -0.023127       0.002383       0.020744              2.213315       2.064477      -0.190171      -0.700075       1.733986       0.248561       2.841482          -0.000000
           30              H       7.439460      10.965818       7.827077       0.136651       1.012128 0.73630749E+01  0.70710683E+02                                 1.659386                            1.585549      -0.958509       2.441693                    0.998543       3.312836       9.134601       0.498137       1.280358      -0.709748       0.024124      -0.029206       0.001028       0.037894      -0.010737      -0.004713       0.004594      -0.006751      -0.005069      -0.010577      -0.004105       0.014681              1.674605       1.638244      -0.405596       0.051097       1.909655      -0.182302       1.475915          -0.000001
           31              H       5.856316       2.092581       9.347650       0.138364       1.011073 0.74800173E+01  0.71586865E+02                                 1.620528                            1.570532      -0.851366       2.493152                    0.999443       3.157687       8.484752       0.517551       1.236581      -0.721253      -0.020898       0.015922       0.028705       0.038913      -0.013591      -0.005823       0.001549      -0.002424       0.012978      -0.016343       0.002155       0.014188              1.611000       1.532031      -0.134120      -0.270283       1.523039       0.122161       1.777931          -0.000001
           32              H       5.807781       3.111125       7.294370       0.091049       1.179710 0.86162037E+01  0.86701607E+02                                 1.883279                            1.743582      -1.197466       2.305552                    0.995201       3.761062      10.875888       0.460039       1.323122      -0.698741      -0.027374       0.037995      -0.001192       0.046844      -0.014912      -0.010894       0.003612      -0.009982       0.010550      -0.019679      -0.000050       0.019729              1.957199       1.902941      -0.503511       0.135661       2.380560      -0.235853       1.588094          -0.000000
           33              H       5.397055       2.701857       1.242420       0.092711       1.125590 0.81310169E+01  0.80747950E+02                                 1.834696                            1.701097      -1.032707       2.381471                    0.996909       3.717758      10.725787       0.462141       1.334580      -0.696325      -0.028574      -0.034483       0.003972       0.044959       0.009296       0.012638       0.001080       0.000036      -0.013078      -0.015646      -0.001005       0.016651              1.906850       1.938819       0.531461      -0.194648       2.174616      -0.306146       1.607116          -0.000000
           34              H       5.143810       3.804798      16.099199       0.136904       1.040346 0.77883523E+01  0.75592650E+02                                 1.678616                            1.623738      -0.850837       2.493550                    0.999407       3.238087       8.876062       0.497112       1.269457      -0.713709      -0.027209      -0.012631      -0.024837       0.038945       0.013859       0.007864      -0.001517       0.005325       0.001970      -0.016747       0.001073       0.015673              1.673155       1.777260       0.164241       0.329202       1.522561       0.057854       1.719644          -0.000001
           35              H       8.248066       6.106637       0.247810       0.129929       1.000291 0.71488003E+01  0.68288626E+02                                 1.656717                            1.568707      -0.994896       2.419314                    0.998256       3.360055       9.302661       0.496717       1.290868      -0.706840       0.027411       0.026211      -0.006124       0.038417       0.012631       0.005144       0.000337       0.009621      -0.011428      -0.012486      -0.003916       0.016402              1.683870       1.703029       0.406798      -0.090086       1.877921      -0.251916       1.470660          -0.000002
           36              H       8.395720       4.952827       2.213429       0.082866       1.276612 0.92096827E+01  0.94336076E+02                                 1.976870                            1.793601      -1.411826       2.191450                    0.992624       4.011055      11.745558       0.456493       1.309901      -0.699708       0.027792       0.015206       0.028150       0.042380       0.012757       0.003408      -0.001996      -0.018683       0.016206      -0.019146       0.006027       0.013119              2.069453       2.288052       0.145074       0.738297       1.588760       0.076874       2.331546          -0.000001
           37              C       2.241603       0.790788       1.901560       0.091262      26.762156 0.34272718E+03  0.76733688E+04                                 8.020178                            6.321600      -0.164300       1.958250                    0.999038      26.985063      78.376152       0.625650       0.437257      -1.040192      -0.025610       0.030873      -0.013510       0.042327       0.015443      -0.001988      -0.031396      -0.013315      -0.061474      -0.039207      -0.001241       0.040448              9.003875       6.702420      -1.822431       1.428977       8.095417       2.395242      12.213788           0.000003
           38              C       2.360905       0.149140       0.690158      -0.163786      32.050098 0.43706853E+03  0.10321958E+05                                 8.902151                            7.065104      -0.012640       1.978284                    0.998805      29.468637      85.797185       0.605584       0.428271      -1.053400       0.004509       0.009000      -0.003031       0.010513       0.002478      -0.009674      -0.022895      -0.006941      -0.084730      -0.039020       0.009903       0.029117             10.018181       6.839185      -1.564761       1.296637       8.724306       3.804885      14.491052           0.000000
           39              C       1.653234       0.628930      16.466193       0.063197      36.136954 0.40804703E+03  0.94042845E+04                                 9.608891                            6.766936      -0.096242       1.980510                    0.999346      26.548974      74.578673       0.631517       0.420829      -1.065698       0.004170       0.017913       0.021777       0.028505       0.000309       0.002239      -0.004407       0.023317      -0.011501      -0.012162      -0.001700       0.013862             12.184070       6.969829      -2.156916       0.052032      11.951491       7.123409      17.630890           0.000002
           40              C       0.865894       1.749213      16.643369      -0.181983      31.137119 0.43396440E+03  0.10202068E+05                                 8.617031                            6.965876       0.175391       2.033039                    0.999505      29.423318      84.699462       0.621360       0.419304      -1.061929       0.007360      -0.004930       0.005503       0.010429      -0.007574       0.009369      -0.021719       0.015895      -0.009400      -0.026558       0.000692       0.025866              9.683957       6.577015      -2.186997      -0.107311      10.571806       4.180780      11.903051          -0.000001
           41              C       0.836914       2.348084       1.026303       0.089812      25.832625 0.34539369E+03  0.77279063E+04                                 7.788879                            6.335125      -0.066747       1.991872                    0.999281      26.697740      76.858840       0.628248       0.435740      -1.043813       0.026398      -0.027821       0.019070       0.042831      -0.000892      -0.010150      -0.021929       0.036653      -0.095864      -0.044727       0.008725       0.036002              8.632537       6.440300      -1.822912       0.606730       8.945977       2.613782      10.511336           0.000003
           42              C       0.766848      11.462951      15.200341       0.288759      33.460598 0.33163076E+03  0.73188055E+04                                 9.492496                            6.308742      -0.075256       2.005090                    0.999394      24.724338      69.872983       0.616678       0.450051      -1.039109      -0.041177       0.018156      -0.047224       0.065233       0.018986       0.019807      -0.024335      -0.015040       0.052864      -0.044199       0.009091       0.035108             12.641137       7.358441      -1.711460      -0.632516      11.325125       8.937408      19.239845           0.000001
           43              C       0.170566      10.749623      13.258828       0.352720      29.516771 0.38296000E+03  0.88252521E+04                                 8.823119                            6.931033      -0.351129       1.898707                    0.999401      26.428303      78.159539       0.565013       0.470407      -1.020222      -0.007789       0.035636       0.027979       0.045972       0.032840      -0.042716      -0.005940      -0.057563       0.004288      -0.065724       0.009869       0.055854             10.284698       9.948409      -0.618031       2.889301       7.102683       3.259136      13.803003           0.000001
           44              C       0.483281       3.403623       7.388774       0.091086      26.262409 0.34778118E+03  0.78008206E+04                                 7.928602                            6.398692      -0.122174       1.978889                    0.998450      26.679135      77.097679       0.618535       0.441476      -1.039594       0.033381       0.020067      -0.012969       0.041051      -0.000551       0.016736      -0.025292       0.006407      -0.085989      -0.044534       0.014583       0.029951              8.834129       7.813251       1.628347      -1.206100       8.477132       3.206755      10.212003           0.000003
           45              C       0.320802       4.062613       8.594781      -0.179622      31.411344 0.43492068E+03  0.10241457E+05                                 8.686427                            6.982404       0.133537       2.019741                    0.999345      29.525271      85.369922       0.618761       0.420369      -1.060087       0.009453      -0.000501      -0.002650       0.009830       0.008165      -0.005581      -0.021240       0.019480      -0.015586      -0.027543       0.004018       0.023524              9.777709       7.487859       1.921540      -0.469621      10.214960       4.629331      11.630307           0.000001
           46              C       1.163219       5.104279       8.903953       0.063923      36.613504 0.40735040E+03  0.93904475E+04                                 9.704153                            6.777528      -0.114157       1.975874                    0.999393      26.574390      74.820851       0.628322       0.422869      -1.063704       0.005531      -0.018581      -0.019618       0.027581      -0.000090       0.001830      -0.010004       0.013442       0.004794      -0.013997       0.005104       0.008892             12.272885       8.074497       1.344943      -1.415801      12.047151       7.717470      16.697008           0.000002
           47              C       2.153639       5.423369       7.997340      -0.160139      32.601865 0.43285082E+03  0.10187193E+05                                 8.958628                            7.000127       0.092543       2.010817                    0.999396      29.307257      84.896821       0.613034       0.424527      -1.056794      -0.001537      -0.004252       0.004057       0.006074       0.006808       0.012358      -0.018117       0.000590      -0.059328      -0.033007       0.014605       0.018402             10.137184       8.199454       0.981660      -2.428858       8.974106       4.525836      13.237991           0.000000
           48              C       2.238697       4.718134       6.820666       0.092108      26.957419 0.33664363E+03  0.75026453E+04                                 8.088038                            6.301259      -0.123336       1.980427                    0.998246      26.654466      77.210040       0.621365       0.442299      -1.037332      -0.031874      -0.028165       0.005901       0.042942      -0.015386       0.008428      -0.034299      -0.008616      -0.045235      -0.038539      -0.004380       0.042919              9.107464       8.089198       1.413189      -2.135288       8.072399       3.280342      11.160795           0.000002
           49              C       1.056723       5.882349      10.136764       0.285217      33.119344 0.32965812E+03  0.72679602E+04                                 9.413814                            6.285672      -0.043224       2.013473                    0.999426      24.772870      70.086153       0.618139       0.449439      -1.038957      -0.042742      -0.021156       0.045946       0.066223      -0.013895      -0.021583      -0.022580       0.001398       0.042780      -0.039270       0.006783       0.032487             12.402273       7.431627       0.638270      -0.942877      11.638508       8.920656      18.136685           0.000001
           50              C       0.237633       6.618799      11.985559       0.358849      29.817548 0.38127649E+03  0.87846980E+04                                 8.910795                            6.936173      -0.359849       1.897053                    0.999362      26.420130      78.357920       0.561808       0.473185      -1.017803      -0.001882      -0.040689      -0.027581       0.049191      -0.032853       0.040759      -0.008319      -0.062263       0.011583      -0.065399       0.008566       0.056833             10.428897      10.986690       0.338537      -3.740605       7.192163       3.135472      13.107839           0.000001
           51              C       2.287358      10.770433      10.330460       0.091262      26.762156 0.34272718E+03  0.76733688E+04                                 8.020178                            6.321600      -0.164300       1.958250                    0.999038      26.985063      78.376150       0.625651       0.437257      -1.040192       0.025610      -0.030873      -0.013510       0.042327       0.015443       0.001988       0.031396      -0.013315      -0.061474      -0.039207      -0.001241       0.040448              9.003875       6.702419      -1.822431      -1.428977       8.095417      -2.395242      12.213788           0.000003
           52              C       2.168056      11.412081       9.119058      -0.163786      32.050100 0.43706857E+03  0.10321959E+05                                 8.902151                            7.065104      -0.012640       1.978284                    0.998805      29.468638      85.797186       0.605584       0.428271      -1.053400      -0.004509      -0.009000      -0.003031       0.010513       0.002478       0.009674       0.022895      -0.006941      -0.084730      -0.039020       0.009903       0.029117             10.018181       6.839185      -1.564761      -1.296637       8.724306      -3.804885      14.491052           0.000000
           53              C       2.875727      10.932291       8.037293       0.063197      36.136956 0.40804706E+03  0.94042853E+04                                 9.608892                            6.766936      -0.096242       1.980510                    0.999346      26.548975      74.578676       0.631517       0.420829      -1.065698      -0.004170      -0.017913       0.021777       0.028505       0.000309      -0.002239       0.004407       0.023318      -0.011501      -0.012162      -0.001700       0.013862             12.184070       6.969829      -2.156916      -0.052032      11.951491      -7.123409      17.630890           0.000002
           54              C       3.663067       9.812008       8.214469      -0.181983      31.137117 0.43396436E+03  0.10202067E+05                                 8.617032                            6.965876       0.175391       2.033039                    0.999505      29.423316      84.699457       0.621360       0.419304      -1.061929      -0.007360       0.004930       0.005503       0.010429      -0.007574      -0.009369       0.021719       0.015895      -0.009400      -0.026558       0.000692       0.025866              9.683957       6.577015      -2.186997       0.107311      10.571806      -4.180780      11.903051          -0.000001
           55              C       3.692047       9.213137       9.455203       0.089812      25.832625 0.34539371E+03  0.77279068E+04                                 7.788879                            6.335125      -0.066747       1.991872                    0.999281      26.697740      76.858839       0.628248       0.435740      -1.043813      -0.026398       0.027821       0.019070       0.042831      -0.000892       0.010150       0.021929       0.036653      -0.095864      -0.044727       0.008725       0.036002              8.632538       6.440300      -1.822912      -0.606731       8.945976      -2.613782      10.511336           0.000003
           56              C       3.762113       0.098270       6.771441       0.288758      33.460599 0.33163075E+03  0.73188055E+04                                 9.492496                            6.308742      -0.075256       2.005090                    0.999394      24.724338      69.872985       0.616678       0.450051      -1.039109       0.041177      -0.018157      -0.047224       0.065233       0.018986      -0.019807       0.024335      -0.015040       0.052864      -0.044199       0.009091       0.035108             12.641138       7.358442      -1.711460       0.632516      11.325126      -8.937409      19.239846           0.000001
           57              C       4.358395       0.811598       4.829928       0.352720      29.516771 0.38296000E+03  0.88252520E+04                                 8.823119                            6.931033      -0.351129       1.898707                    0.999401      26.428303      78.159541       0.565013       0.470407      -1.020222       0.007789      -0.035636       0.027979       0.045973       0.032840       0.042716       0.005940      -0.057563       0.004288      -0.065724       0.009869       0.055854             10.284699       9.948409      -0.618031      -2.889301       7.102684      -3.259136      13.803004           0.000001
           58              C       4.045680       8.157598      15.817674       0.091086      26.262406 0.34778113E+03  0.78008192E+04                                 7.928601                            6.398691      -0.122173       1.978889                    0.998450      26.679132      77.097666       0.618535       0.441476      -1.039594      -0.033381      -0.020067      -0.012969       0.041051      -0.000551      -0.016736       0.025292       0.006407      -0.085989      -0.044534       0.014583       0.029951              8.834128       7.813250       1.628347       1.206100       8.477131      -3.206754      10.212002           0.000003
           59              C       4.208159       7.498608       0.165881      -0.179622      31.411341 0.43492064E+03  0.10241456E+05                                 8.686426                            6.982404       0.133536       2.019741                    0.999345      29.525270      85.369921       0.618761       0.420369      -1.060087      -0.009453       0.000501      -0.002650       0.009830       0.008165       0.005581       0.021240       0.019480      -0.015586      -0.027542       0.004018       0.023524              9.777708       7.487859       1.921540       0.469621      10.214959      -4.629330      11.630306           0.000001
           60              C       3.365742       6.456942       0.475053       0.063923      36.613503 0.40735040E+03  0.93904473E+04                                 9.704152                            6.777527      -0.114157       1.975874                    0.999393      26.574390      74.820849       0.628322       0.422869      -1.063704      -0.005531       0.018581      -0.019618       0.027581      -0.000090      -0.001830       0.010004       0.013442       0.004794      -0.013997       0.005105       0.008892             12.272884       8.074497       1.344943       1.415801      12.047150      -7.717468      16.697006           0.000002
           61              C       2.375322       6.137852      16.426240      -0.160139      32.601871 0.43285092E+03  0.10187196E+05                                 8.958630                            7.000128       0.092543       2.010817                    0.999396      29.307260      84.896834       0.613034       0.424527      -1.056794       0.001537       0.004251       0.004057       0.006074       0.006808      -0.012358       0.018117       0.000590      -0.059328      -0.033007       0.014605       0.018402             10.137185       8.199455       0.981660       2.428859       8.974107      -4.525837      13.237993           0.000000
           62              C       2.290264       6.843087      15.249566       0.092108      26.957419 0.33664361E+03  0.75026450E+04                                 8.088039                            6.301260      -0.123336       1.980427                    0.998246      26.654467      77.210048       0.621364       0.442299      -1.037332       0.031874       0.028165       0.005901       0.042942      -0.015386      -0.008428       0.034299      -0.008616      -0.045235      -0.038539      -0.004380       0.042919              9.107465       8.089198       1.413189       2.135289       8.072400      -3.280342      11.160796           0.000002
           63              C       3.472238       5.678872       1.707864       0.285217      33.119342 0.32965810E+03  0.72679596E+04                                 9.413813                            6.285672      -0.043224       2.013473                    0.999426      24.772869      70.086146       0.618139       0.449439      -1.038957       0.042742       0.021156       0.045946       0.066223      -0.013895       0.021583       0.022580       0.001398       0.042780      -0.039270       0.006782       0.032487             12.402272       7.431626       0.638270       0.942877      11.638506      -8.920655      18.136683           0.000001
           64              C       4.291328       4.942422       3.556659       0.358849      29.817547 0.38127649E+03  0.87846978E+04                                 8.910794                            6.936172      -0.359849       1.897053                    0.999362      26.420129      78.357911       0.561809       0.473185      -1.017803       0.001882       0.040689      -0.027581       0.049191      -0.032853      -0.040759       0.008319      -0.062263       0.011583      -0.065399       0.008566       0.056833             10.428896      10.986689       0.338537       3.740604       7.192163      -3.135471      13.107837           0.000001
           65              C       7.778608      10.770433      14.956240       0.091262      26.762158 0.34272721E+03  0.76733694E+04                                 8.020178                            6.321600      -0.164300       1.958250                    0.999038      26.985064      78.376153       0.625650       0.437257      -1.040192       0.025610      -0.030873       0.013510       0.042327       0.015443      -0.001988      -0.031396      -0.013315      -0.061474      -0.039207      -0.001241       0.040448              9.003875       6.702420      -1.822431       1.428977       8.095417       2.395243      12.213788           0.000003
           66              C       7.659306      11.412081      16.167642      -0.163786      32.050101 0.43706857E+03  0.10321960E+05                                 8.902151                            7.065104      -0.012641       1.978284                    0.998805      29.468639      85.797192       0.605584       0.428271      -1.053400      -0.004509      -0.009000       0.003031       0.010513       0.002478      -0.009674      -0.022895      -0.006941      -0.084730      -0.039020       0.009903       0.029117             10.018181       6.839185      -1.564761       1.296637       8.724307       3.804886      14.491052           0.000000
           67              C       8.366977      10.932291       0.391607       0.063197      36.136954 0.40804704E+03  0.94042847E+04                                 9.608891                            6.766936      -0.096242       1.980510                    0.999346      26.548974      74.578673       0.631517       0.420829      -1.065698      -0.004170      -0.017913      -0.021777       0.028505       0.000309       0.002239      -0.004407       0.023318      -0.011501      -0.012162      -0.001700       0.013862             12.184070       6.969829      -2.156916       0.052032      11.951490       7.123409      17.630890           0.000002
           68              C       9.154317       9.812008       0.214431      -0.181983      31.137113 0.43396430E+03  0.10202065E+05                                 8.617030                            6.965875       0.175392       2.033039                    0.999505      29.423314      84.699444       0.621360       0.419304      -1.061929      -0.007360       0.004930      -0.005503       0.010429      -0.007574       0.009369      -0.021720       0.015895      -0.009400      -0.026558       0.000692       0.025866              9.683956       6.577014      -2.186996      -0.107311      10.571804       4.180780      11.903049          -0.000001
           69              C       9.183297       9.213137      15.831497       0.089812      25.832622 0.34539365E+03  0.77279051E+04                                 7.788879                            6.335124      -0.066747       1.991872                    0.999281      26.697738      76.858833       0.628248       0.435740      -1.043813      -0.026398       0.027821      -0.019070       0.042831      -0.000892      -0.010150      -0.021929       0.036653      -0.095864      -0.044727       0.008725       0.036002              8.632537       6.440300      -1.822912       0.606730       8.945976       2.613782      10.511335           0.000003
           70              C       9.253363       0.098270       1.657459       0.288759      33.460595 0.33163073E+03  0.73188048E+04                                 9.492495                            6.308742      -0.075256       2.005090                    0.999394      24.724337      69.872979       0.616678       0.450051      -1.039109       0.041177      -0.018157       0.047224       0.065233       0.018986       0.019807      -0.024335      -0.015040       0.052864      -0.044199       0.009091       0.035108             12.641136       7.358441      -1.711460      -0.632516      11.325124       8.937408      19.239843           0.000001
           71              C       9.849645       0.811598       3.598972       0.352720      29.516769 0.38295997E+03  0.88252512E+04                                 8.823119                            6.931033      -0.351130       1.898707                    0.999401      26.428302      78.159538       0.565013       0.470407      -1.020222       0.007789      -0.035636      -0.027979       0.045973       0.032840      -0.042716      -0.005940      -0.057563       0.004288      -0.065724       0.009869       0.055854             10.284698       9.948408      -0.618031       2.889301       7.102683       3.259136      13.803003           0.000001
           72              C       9.536930       8.157598       9.469026       0.091086      26.262408 0.34778116E+03  0.78008200E+04                                 7.928601                            6.398691      -0.122173       1.978889                    0.998450      26.679134      77.097672       0.618535       0.441476      -1.039594      -0.033381      -0.020067       0.012969       0.041051      -0.000551       0.016736      -0.025292       0.006407      -0.085989      -0.044534       0.014583       0.029951              8.834128       7.813250       1.628347      -1.206100       8.477132       3.206755      10.212002           0.000003
           73              C       9.699409       7.498608       8.263019      -0.179622      31.411337 0.43492056E+03  0.10241453E+05                                 8.686425                            6.982403       0.133537       2.019741                    0.999345      29.525267      85.369903       0.618762       0.420369      -1.060087      -0.009453       0.000501       0.002650       0.009830       0.008165      -0.005581      -0.021240       0.019480      -0.015586      -0.027543       0.004018       0.023524              9.777706       7.487858       1.921540      -0.469621      10.214957       4.629330      11.630304           0.000001
           74              C       8.856992       6.456942       7.953847       0.063923      36.613502 0.40735038E+03  0.93904469E+04                                 9.704153                            6.777528      -0.114157       1.975874                    0.999393      26.574389      74.820847       0.628322       0.422869      -1.063704      -0.005531       0.018581       0.019618       0.027581      -0.000090       0.001830      -0.010004       0.013442       0.004794      -0.013997       0.005104       0.008892             12.272884       8.074497       1.344943      -1.415801      12.047150       7.717469      16.697006           0.000002
           75              C       7.866572       6.137852       8.860460      -0.160139      32.601867 0.43285086E+03  0.10187194E+05                                 8.958628                            7.000127       0.092543       2.010817                    0.999396      29.307258      84.896821       0.613035       0.424527      -1.056794       0.001537       0.004252      -0.004057       0.006074       0.006808       0.012358      -0.018117       0.000590      -0.059328      -0.033007       0.014605       0.018402             10.137183       8.199453       0.981660      -2.428858       8.974106       4.525836      13.237990           0.000000
           76              C       7.781514       6.843087      10.037134       0.092108      26.957417 0.33664359E+03  0.75026442E+04                                 8.088038                            6.301259      -0.123335       1.980428                    0.998246      26.654465      77.210036       0.621365       0.442299      -1.037332       0.031874       0.028165      -0.005901       0.042942      -0.015386       0.008428      -0.034299      -0.008616      -0.045235      -0.038539      -0.004380       0.042919              9.107464       8.089197       1.413189      -2.135288       8.072399       3.280342      11.160795           0.000002
           77              C       8.963488       5.678872       6.721036       0.285217      33.119344 0.32965812E+03  0.72679602E+04                                 9.413813                            6.285672      -0.043224       2.013473                    0.999426      24.772870      70.086148       0.618139       0.449439      -1.038957       0.042742       0.021156      -0.045946       0.066223      -0.013895      -0.021583      -0.022580       0.001398       0.042780      -0.039270       0.006782       0.032487             12.402272       7.431626       0.638270      -0.942877      11.638506       8.920655      18.136683           0.000001
           78              C       9.782578       4.942422       4.872241       0.358849      29.817549 0.38127650E+03  0.87846984E+04                                 8.910795                            6.936173      -0.359849       1.897053                    0.999362      26.420130      78.357918       0.561808       0.473185      -1.017803       0.001882       0.040688       0.027581       0.049191      -0.032853       0.040759      -0.008319      -0.062263       0.011583      -0.065399       0.008566       0.056833             10.428897      10.986690       0.338537      -3.740605       7.192163       3.135472      13.107839           0.000001
           79              C       7.732853       0.790788       6.527340       0.091262      26.762159 0.34272724E+03  0.76733704E+04                                 8.020179                            6.321601      -0.164300       1.958249                    0.999038      26.985065      78.376159       0.625650       0.437257      -1.040192      -0.025610       0.030873       0.013510       0.042327       0.015443       0.001988       0.031396      -0.013315      -0.061474      -0.039207      -0.001241       0.040448              9.003876       6.702420      -1.822431      -1.428977       8.095418      -2.395243      12.213790           0.000003
           80              C       7.852155       0.149140       7.738742      -0.163786      32.050104 0.43706862E+03  0.10321961E+05                                 8.902152                            7.065105      -0.012640       1.978284                    0.998805      29.468640      85.797196       0.605584       0.428271      -1.053400       0.004509       0.009000       0.003031       0.010513       0.002478       0.009674       0.022895      -0.006941      -0.084731      -0.039020       0.009903       0.029117             10.018182       6.839185      -1.564761      -1.296638       8.724307      -3.804886      14.491054           0.000000
           81              C       7.144484       0.628930       8.820507       0.063197      36.136957 0.40804706E+03  0.94042854E+04                                 9.608892                            6.766936      -0.096242       1.980510                    0.999346      26.548975      74.578679       0.631517       0.420829      -1.065698       0.004170       0.017913      -0.021777       0.028505       0.000309      -0.002239       0.004407       0.023318      -0.011501      -0.012162      -0.001700       0.013862             12.184071       6.969829      -2.156916      -0.052032      11.951492      -7.123410      17.630892           0.000002
           82              C       6.357144       1.749213       8.643331      -0.181983      31.137115 0.43396431E+03  0.10202066E+05                                 8.617031                            6.965875       0.175391       2.033039                    0.999505      29.423315      84.699452       0.621360       0.419304      -1.061929       0.007360      -0.004930      -0.005503       0.010429      -0.007574      -0.009369       0.021719       0.015895      -0.009400      -0.026558       0.000692       0.025866              9.683957       6.577015      -2.186997       0.107311      10.571805      -4.180780      11.903051          -0.000001
           83              C       6.328164       2.348084       7.402597       0.089812      25.832622 0.34539365E+03  0.77279050E+04                                 7.788879                            6.335124      -0.066747       1.991872                    0.999281      26.697738      76.858831       0.628249       0.435740      -1.043813       0.026398      -0.027821      -0.019070       0.042831      -0.000892       0.010150       0.021929       0.036653      -0.095864      -0.044727       0.008725       0.036002              8.632537       6.440299      -1.822912      -0.606730       8.945976      -2.613782      10.511335           0.000003
           84              C       6.258098      11.462951      10.086359       0.288759      33.460603 0.33163079E+03  0.73188066E+04                                 9.492497                            6.308743      -0.075256       2.005090                    0.999394      24.724340      69.872994       0.616678       0.450051      -1.039109      -0.041177       0.018157       0.047224       0.065233       0.018986      -0.019807       0.024335      -0.015040       0.052864      -0.044199       0.009091       0.035108             12.641139       7.358442      -1.711460       0.632516      11.325127      -8.937410      19.239848           0.000001
           85              C       5.661816      10.749623      12.027872       0.352720      29.516772 0.38296001E+03  0.88252525E+04                                 8.823119                            6.931033      -0.351129       1.898707                    0.999401      26.428304      78.159543       0.565013       0.470407      -1.020222      -0.007789       0.035636      -0.027979       0.045973       0.032840       0.042716       0.005940      -0.057563       0.004288      -0.065724       0.009869       0.055854             10.284699       9.948409      -0.618031      -2.889301       7.102684      -3.259136      13.803004           0.000001
           86              C       5.974531       3.403623       1.040126       0.091086      26.262408 0.34778117E+03  0.78008204E+04                                 7.928601                            6.398691      -0.122173       1.978889                    0.998450      26.679134      77.097672       0.618535       0.441476      -1.039594       0.033381       0.020067       0.012969       0.041051      -0.000551      -0.016736       0.025292       0.006407      -0.085989      -0.044534       0.014583       0.029951              8.834128       7.813250       1.628347       1.206100       8.477132      -3.206754      10.212002           0.000003
           87              C       5.812052       4.062613      16.691919      -0.179622      31.411341 0.43492065E+03  0.10241456E+05                                 8.686426                            6.982404       0.133537       2.019741                    0.999345      29.525269      85.369911       0.618762       0.420369      -1.060087       0.009453      -0.000501       0.002650       0.009830       0.008165       0.005581       0.021240       0.019480      -0.015586      -0.027543       0.004018       0.023524              9.777707       7.487858       1.921540       0.469620      10.214959      -4.629331      11.630305           0.000001
           88              C       6.654469       5.104279      16.382747       0.063923      36.613502 0.40735037E+03  0.93904466E+04                                 9.704153                            6.777528      -0.114157       1.975874                    0.999393      26.574389      74.820847       0.628322       0.422869      -1.063704       0.005531      -0.018581       0.019618       0.027581      -0.000090      -0.001830       0.010004       0.013442       0.004794      -0.013997       0.005105       0.008892             12.272884       8.074497       1.344943       1.415801      12.047150      -7.717469      16.697007           0.000002
           89              C       7.644889       5.423369       0.431560      -0.160139      32.601874 0.43285097E+03  0.10187197E+05                                 8.958630                            7.000128       0.092543       2.010817                    0.999396      29.307262      84.896839       0.613035       0.424527      -1.056794      -0.001537      -0.004251      -0.004057       0.006074       0.006808      -0.012358       0.018117       0.000590      -0.059328      -0.033007       0.014605       0.018402             10.137185       8.199455       0.981660       2.428859       8.974108      -4.525837      13.237993           0.000000
           90              C       7.729947       4.718134       1.608234       0.092108      26.957422 0.33664365E+03  0.75026461E+04                                 8.088039                            6.301260      -0.123336       1.980427                    0.998246      26.654469      77.210053       0.621365       0.442299      -1.037332      -0.031874      -0.028165      -0.005901       0.042942      -0.015386      -0.008428       0.034299      -0.008616      -0.045235      -0.038539      -0.004380       0.042919              9.107465       8.089198       1.413189       2.135289       8.072400      -3.280342      11.160797           0.000002
           91              C       6.547973       5.882349      15.149936       0.285217      33.119341 0.32965809E+03  0.72679593E+04                                 9.413812                            6.285671      -0.043224       2.013474                    0.999426      24.772869      70.086143       0.618139       0.449439      -1.038957      -0.042742      -0.021156      -0.045946       0.066223      -0.013895       0.021583       0.022580       0.001398       0.042780      -0.039270       0.006782       0.032487             12.402271       7.431626       0.638270       0.942877      11.638505      -8.920654      18.136682           0.000001
           92              C       5.728883       6.618799      13.301141       0.358849      29.817548 0.38127650E+03  0.87846984E+04                                 8.910795                            6.936173      -0.359849       1.897053                    0.999362      26.420131      78.357924       0.561808       0.473185      -1.017803      -0.001882      -0.040689       0.027581       0.049191      -0.032853      -0.040759       0.008319      -0.062263       0.011584      -0.065399       0.008566       0.056833             10.428897      10.986690       0.338537       3.740604       7.192163      -3.135472      13.107838           0.000001
           93              S      -0.789597      10.623837      11.863677      -0.449312     185.076416 0.49497673E+04  0.20211098E+06                                22.379073                           19.343123       0.825195       1.880308                    0.999043      82.186674     259.304062       0.529177       0.283465      -1.239123      -0.074240      -0.004444      -0.159203       0.175719       0.189926       0.286648       0.004495       0.288270       0.629003      -0.376733      -0.067678       0.444411             25.068036      29.665459       4.935945       8.878802      16.854818       2.709927      28.683831           0.000001
           94              S      10.136279       6.711058      13.289678      -0.468646     196.149515 0.51013654E+04  0.20991206E+06                                23.273097                           19.639978       0.887818       1.888998                    0.999594      83.370647     264.194670       0.524962       0.283548      -1.238831      -0.089835      -0.007053       0.138403       0.165153      -0.167886      -0.291479      -0.026602       0.330539       0.420199      -0.356631      -0.067635       0.424266             26.647597      34.389511      -4.741186     -12.105958      17.081467       2.275694      28.471811           0.000002
           95              S       5.318558       0.937384       3.434777      -0.449312     185.076414 0.49497672E+04  0.20211098E+06                                22.379073                           19.343123       0.825195       1.880308                    0.999043      82.186673     259.304058       0.529177       0.283465      -1.239123       0.074240       0.004444      -0.159203       0.175719       0.189926      -0.286648      -0.004495       0.288270       0.629004      -0.376733      -0.067678       0.444411             25.068036      29.665459       4.935945      -8.878802      16.854818      -2.709927      28.683831           0.000001
           96              S       5.375182       4.850163       4.860778      -0.468646     196.149482 0.51013644E+04  0.20991201E+06                                23.273095                           19.639977       0.887818       1.888998                    0.999594      83.370639     264.194639       0.524962       0.283548      -1.238831       0.089835       0.007053       0.138403       0.165153      -0.167886       0.291479       0.026602       0.330539       0.420199      -0.356631      -0.067635       0.424266             26.647593      34.389507      -4.741186      12.105956      17.081466      -2.275693      28.471808           0.000002
           97              S      10.809808       0.937384       4.994123      -0.449312     185.076429 0.49497678E+04  0.20211101E+06                                22.379074                           19.343124       0.825195       1.880308                    0.999043      82.186678     259.304078       0.529177       0.283465      -1.239123       0.074240       0.004444       0.159203       0.175719       0.189926       0.286648       0.004495       0.288269       0.629004      -0.376733      -0.067678       0.444411             25.068037      29.665460       4.935945       8.878803      16.854819       2.709928      28.683833           0.000001
           98              S      -0.116068       4.850163       3.568122      -0.468646     196.149504 0.51013651E+04  0.20991205E+06                                23.273096                           19.639978       0.887818       1.888998                    0.999594      83.370646     264.194664       0.524963       0.283548      -1.238831       0.089835       0.007053      -0.138403       0.165153      -0.167886      -0.291479      -0.026602       0.330539       0.420200      -0.356631      -0.067635       0.424266             26.647595      34.389509      -4.741186     -12.105957      17.081467       2.275693      28.471809           0.000001
           99              S       4.701653      10.623837      13.423023      -0.449312     185.076389 0.49497663E+04  0.20211093E+06                                22.379071                           19.343121       0.825195       1.880308                    0.999043      82.186668     259.304034       0.529177       0.283465      -1.239123      -0.074240      -0.004444       0.159204       0.175719       0.189926      -0.286648      -0.004495       0.288269       0.629003      -0.376733      -0.067678       0.444411             25.068034      29.665456       4.935945      -8.878802      16.854816      -2.709928      28.683830           0.000001
          100              S       4.645029       6.711058      11.997022      -0.468646     196.149603 0.51013684E+04  0.20991222E+06                                23.273105                           19.639986       0.887817       1.888998                    0.999594      83.370659     264.194741       0.524962       0.283548      -1.238831      -0.089835      -0.007052      -0.138403       0.165153      -0.167886       0.291479       0.026602       0.330540       0.420200      -0.356632      -0.067635       0.424267             26.647606      34.389524      -4.741188      12.105962      17.081474      -2.275694      28.471820           0.000002
          101              N       1.514010       1.892572       2.078735      -0.205954      34.204383 0.54515592E+03  0.13417263E+05                                 9.051356                            7.779286      -0.403640       1.905625                    0.995343      28.324337      80.433347       0.597823       0.416284      -1.075815       0.014224      -0.056147      -0.127501       0.140041      -0.015486       0.019746      -0.046551       0.024347      -0.152861      -0.076354       0.015382       0.060972              9.802915       8.294070      -2.040265       1.412093       9.810474       1.611893      11.304199          -0.000001
          102              N       1.642090      10.579673      14.876166      -0.237012      35.507841 0.50860390E+03  0.12190422E+05                                 8.945525                            7.228731       0.577253       2.190166                    0.999657      28.249888      76.838147       0.663272       0.385279      -1.106905      -0.129854       0.009030      -0.175478       0.218486       0.068203      -0.084201       0.070837      -0.120581       0.189739      -0.171259       0.048252       0.123007             10.379007       9.021367      -3.184154      -1.195706       9.947725       4.747632      12.167928           0.000001
          103              N       1.263054      10.119537      13.607953      -0.247894      39.030073 0.57023575E+03  0.14183389E+05                                 9.834194                            7.864465      -0.224599       1.944047                    0.995802      29.317885      83.505847       0.605432       0.406738      -1.082823       0.000927       0.073674       0.116353       0.137720       0.039145       0.047718      -0.012091       0.022583       0.162071      -0.079662       0.000942       0.078720             11.530415      11.798869      -3.531334      -0.471895       9.720195       3.966001      13.072179           0.000002
          104              N       1.425282       3.723869       6.501042      -0.201539      34.808840 0.53765723E+03  0.13180453E+05                                 9.131168                            7.703543      -0.345478       1.924035                    0.995400      28.198491      79.788873       0.603635       0.413911      -1.077887      -0.006124       0.067492       0.122372       0.139884       0.029386      -0.006882      -0.043572       0.047899      -0.147853      -0.075191       0.006541       0.068651              9.986487      10.069817       1.895155      -1.801780       9.164446       2.516998      10.725198          -0.000000
          105              N       1.876314       6.776032      10.541351      -0.225932      35.931488 0.51346762E+03  0.12358782E+05                                 9.098922                            7.329474       0.449829       2.159253                    0.998705      28.117749      77.096309       0.648604       0.392341      -1.099887      -0.134449      -0.008797       0.162794       0.211319      -0.074273       0.063683       0.060372      -0.120383       0.193145      -0.159388       0.049778       0.109610             10.552378       9.191596       2.811958       0.716870      10.443872       4.890048      12.021666          -0.000001
          106              N       1.358833       7.253510      11.750055      -0.253674      38.971544 0.57208703E+03  0.14241646E+05                                 9.809536                            7.867007      -0.212519       1.945917                    0.996040      29.415321      83.832287       0.606485       0.405684      -1.083474       0.016104      -0.080154      -0.110239       0.137247      -0.039275      -0.058598      -0.015220       0.038335       0.130408      -0.083007      -0.001215       0.084222             11.435769      12.025040       3.169897       0.033069       9.882926       4.017245      12.399341           0.000002
          107              N       3.014951       9.668649      10.507635      -0.205954      34.204381 0.54515588E+03  0.13417261E+05                                 9.051356                            7.779286      -0.403640       1.905625                    0.995343      28.324336      80.433345       0.597823       0.416284      -1.075815      -0.014224       0.056147      -0.127501       0.140041      -0.015486      -0.019746       0.046551       0.024347      -0.152861      -0.076354       0.015382       0.060972              9.802915       8.294070      -2.040265      -1.412093       9.810474      -1.611893      11.304199          -0.000001
          108              N       2.886871       0.981548       6.447266      -0.237012      35.507837 0.50860383E+03  0.12190420E+05                                 8.945525                            7.228730       0.577253       2.190166                    0.999657      28.249886      76.838140       0.663272       0.385279      -1.106905       0.129854      -0.009030      -0.175478       0.218486       0.068203       0.084201      -0.070837      -0.120581       0.189739      -0.171259       0.048252       0.123007             10.379006       9.021367      -3.184154       1.195706       9.947724      -4.747632      12.167927           0.000001
          109              N       3.265907       1.441684       5.179053      -0.247894      39.030075 0.57023579E+03  0.14183390E+05                                 9.834194                            7.864466      -0.224599       1.944047                    0.995802      29.317886      83.505851       0.605432       0.406738      -1.082823      -0.000927      -0.073674       0.116353       0.137720       0.039145      -0.047718       0.012091       0.022583       0.162071      -0.079662       0.000942       0.078720             11.530415      11.798869      -3.531334       0.471895       9.720196      -3.966002      13.072180           0.000002
          110              N       3.103679       7.837352      14.929942      -0.201539      34.808838 0.53765720E+03  0.13180452E+05                                 9.131168                            7.703543      -0.345478       1.924035                    0.995400      28.198490      79.788871       0.603635       0.413911      -1.077887       0.006124      -0.067492       0.122372       0.139884       0.029386       0.006882       0.043572       0.047899      -0.147853      -0.075191       0.006541       0.068651              9.986487      10.069817       1.895155       1.801780       9.164446      -2.516998      10.725198          -0.000000
          111              N       2.652647       4.785189       2.112451      -0.225932      35.931488 0.51346761E+03  0.12358781E+05                                 9.098921                            7.329474       0.449829       2.159253                    0.998705      28.117749      77.096307       0.648604       0.392341      -1.099887       0.134449       0.008797       0.162794       0.211319      -0.074273      -0.063683      -0.060372      -0.120383       0.193145      -0.159388       0.049778       0.109610             10.552378       9.191595       2.811958      -0.716870      10.443872      -4.890048      12.021666          -0.000001
          112              N       3.170128       4.307711       3.321155      -0.253674      38.971544 0.57208703E+03  0.14241646E+05                                 9.809536                            7.867007      -0.212519       1.945917                    0.996040      29.415321      83.832286       0.606485       0.405684      -1.083474      -0.016104       0.080154      -0.110239       0.137247      -0.039275       0.058598       0.015220       0.038335       0.130408      -0.083007      -0.001215       0.084222             11.435769      12.025040       3.169896      -0.033068       9.882925      -4.017245      12.399341           0.000002
          113              N       8.506201       9.668649      14.779065      -0.205954      34.204384 0.54515593E+03  0.13417263E+05                                 9.051356                            7.779285      -0.403640       1.905625                    0.995343      28.324337      80.433343       0.597824       0.416284      -1.075815      -0.014224       0.056147       0.127501       0.140041      -0.015486       0.019746      -0.046551       0.024347      -0.152861      -0.076354       0.015382       0.060972              9.802914       8.294070      -2.040265       1.412093       9.810474       1.611893      11.304198          -0.000001
          114              N       8.378121       0.981548       1.981634      -0.237012      35.507842 0.50860392E+03  0.12190423E+05                                 8.945525                            7.228731       0.577253       2.190166                    0.999657      28.249889      76.838148       0.663272       0.385279      -1.106905       0.129854      -0.009030       0.175478       0.218486       0.068203      -0.084201       0.070837      -0.120581       0.189739      -0.171259       0.048252       0.123007             10.379006       9.021367      -3.184154      -1.195706       9.947724       4.747632      12.167927           0.000001
          115              N       8.757157       1.441684       3.249847      -0.247894      39.030074 0.57023579E+03  0.14183390E+05                                 9.834193                            7.864465      -0.224599       1.944047                    0.995802      29.317886      83.505849       0.605432       0.406738      -1.082823      -0.000927      -0.073674      -0.116353       0.137720       0.039145       0.047718      -0.012091       0.022583       0.162070      -0.079662       0.000942       0.078720             11.530414      11.798869      -3.531334      -0.471894       9.720195       3.966001      13.072179           0.000002
          116              N       8.594929       7.837352      10.356758      -0.201539      34.808838 0.53765720E+03  0.13180452E+05                                 9.131168                            7.703544      -0.345478       1.924035                    0.995400      28.198490      79.788872       0.603635       0.413911      -1.077887       0.006124      -0.067492      -0.122372       0.139884       0.029386      -0.006882      -0.043572       0.047899      -0.147853      -0.075191       0.006541       0.068651              9.986487      10.069817       1.895155      -1.801780       9.164446       2.516998      10.725198          -0.000000
          117              N       8.143897       4.785189       6.316449      -0.225932      35.931490 0.51346764E+03  0.12358782E+05                                 9.098922                            7.329475       0.449829       2.159253                    0.998705      28.117750      77.096312       0.648604       0.392341      -1.099887       0.134449       0.008797      -0.162794       0.211319      -0.074273       0.063683       0.060372      -0.120383       0.193145      -0.159388       0.049778       0.109610             10.552378       9.191596       2.811958       0.716870      10.443872       4.890048      12.021667          -0.000001
          118              N       8.661378       4.307711       5.107745      -0.253674      38.971546 0.57208706E+03  0.14241647E+05                                 9.809536                            7.867007      -0.212519       1.945917                    0.996040      29.415322      83.832290       0.606485       0.405684      -1.083474      -0.016104       0.080154       0.110239       0.137247      -0.039275      -0.058598      -0.015220       0.038335       0.130408      -0.083007      -0.001215       0.084222             11.435769      12.025040       3.169896       0.033068       9.882926       4.017245      12.399341           0.000002
          119              N       7.005260       1.892572       6.350165      -0.205954      34.204384 0.54515592E+03  0.13417263E+05                                 9.051356                            7.779285      -0.403640       1.905625                    0.995343      28.324337      80.433345       0.597823       0.416284      -1.075815       0.014224      -0.056147       0.127501       0.140041      -0.015486      -0.019746       0.046551       0.024347      -0.152861      -0.076354       0.015382       0.060972              9.802914       8.294070      -2.040265      -1.412093       9.810474      -1.611893      11.304199          -0.000001
          120              N       7.133340      10.579673      10.410534      -0.237012      35.507841 0.50860390E+03  0.12190422E+05                                 8.945525                            7.228731       0.577253       2.190166                    0.999657      28.249888      76.838147       0.663272       0.385279      -1.106905      -0.129854       0.009030       0.175478       0.218486       0.068203       0.084201      -0.070837      -0.120581       0.189739      -0.171259       0.048252       0.123007             10.379006       9.021367      -3.184154       1.195707       9.947725      -4.747632      12.167927           0.000001
          121              N       6.754304      10.119537      11.678747      -0.247894      39.030073 0.57023575E+03  0.14183389E+05                                 9.834194                            7.864466      -0.224599       1.944047                    0.995802      29.317885      83.505848       0.605432       0.406738      -1.082823       0.000927       0.073674      -0.116353       0.137720       0.039145      -0.047718       0.012091       0.022583       0.162071      -0.079662       0.000942       0.078720             11.530415      11.798869      -3.531334       0.471895       9.720196      -3.966002      13.072180           0.000002
          122              N       6.916532       3.723869       1.927858      -0.201539      34.808839 0.53765723E+03  0.13180453E+05                                 9.131168                            7.703544      -0.345478       1.924035                    0.995400      28.198491      79.788876       0.603635       0.413911      -1.077887      -0.006124       0.067492      -0.122372       0.139884       0.029386       0.006882       0.043572       0.047899      -0.147853      -0.075191       0.006541       0.068651              9.986487      10.069818       1.895155       1.801780       9.164446      -2.516998      10.725198          -0.000000
          123              N       7.367564       6.776032      14.745349      -0.225932      35.931488 0.51346762E+03  0.12358781E+05                                 9.098922                            7.329474       0.449829       2.159253                    0.998705      28.117749      77.096308       0.648604       0.392341      -1.099887      -0.134449      -0.008797      -0.162794       0.211319      -0.074273      -0.063683      -0.060372      -0.120383       0.193145      -0.159388       0.049778       0.109610             10.552378       9.191596       2.811958      -0.716870      10.443872      -4.890048      12.021666          -0.000001
          124              N       6.850083       7.253510      13.536645      -0.253674      38.971544 0.57208702E+03  0.14241645E+05                                 9.809536                            7.867006      -0.212519       1.945917                    0.996040      29.415321      83.832284       0.606485       0.405684      -1.083474       0.016104      -0.080154       0.110239       0.137247      -0.039275       0.058598       0.015220       0.038335       0.130408      -0.083007      -0.001215       0.084222             11.435768      12.025039       3.169896      -0.033068       9.882925      -4.017245      12.399340           0.000001
          125              O       0.780202       0.090987      14.246190      -0.180869      22.918935 0.33626528E+03  0.72289706E+04                                 6.522092                            5.726578       0.209650       2.197264                    0.997794      22.811747      57.745409       0.779062       0.365712      -1.127430       0.094656      -0.074831      -0.004500       0.120746       0.024257       0.035030       0.046527       0.000842       0.221983      -0.062330      -0.040759       0.103089              7.123958       5.987906      -0.363211       0.889013       5.893807       2.660473       9.490160          -0.000001
          126              O       0.001322       5.711937      10.970719      -0.182042      23.059275 0.33898959E+03  0.73075822E+04                                 6.563632                            5.763187       0.189783       2.190684                    0.997433      22.873541      58.119746       0.773301       0.367426      -1.125291       0.095807       0.073252       0.017333       0.121841      -0.032984      -0.046022       0.047093       0.013528       0.189336      -0.066052      -0.038979       0.105030              7.148567       6.292781       0.089810      -1.396043       5.987571       2.661850       9.165348          -0.000001
          127              O       3.748759      11.470234       5.817290      -0.180869      22.918936 0.33626529E+03  0.72289708E+04                                 6.522092                            5.726578       0.209649       2.197264                    0.997794      22.811747      57.745410       0.779062       0.365712      -1.127430      -0.094656       0.074831      -0.004500       0.120746       0.024257      -0.035030      -0.046526       0.000842       0.221983      -0.062330      -0.040759       0.103089              7.123958       5.987906      -0.363211      -0.889013       5.893807      -2.660473       9.490160          -0.000001
          128              O       4.527639       5.849284       2.541819      -0.182042      23.059270 0.33898950E+03  0.73075798E+04                                 6.563631                            5.763186       0.189783       2.190684                    0.997433      22.873540      58.119738       0.773301       0.367426      -1.125291      -0.095807      -0.073252       0.017333       0.121841      -0.032984       0.046021      -0.047093       0.013528       0.189336      -0.066052      -0.038979       0.105030              7.148565       6.292780       0.089810       1.396043       5.987570      -2.661849       9.165345          -0.000001
          129              O       9.240009      11.470234       2.611610      -0.180869      22.918937 0.33626531E+03  0.72289714E+04                                 6.522093                            5.726578       0.209649       2.197264                    0.997794      22.811747      57.745412       0.779062       0.365712      -1.127430      -0.094656       0.074831       0.004500       0.120746       0.024257       0.035030       0.046526       0.000842       0.221983      -0.062330      -0.040759       0.103089              7.123958       5.987907      -0.363211       0.889013       5.893807       2.660474       9.490161          -0.000001
          130              O      10.018889       5.849284       5.887081      -0.182042      23.059268 0.33898947E+03  0.73075790E+04                                 6.563631                            5.763186       0.189783       2.190684                    0.997433      22.873539      58.119735       0.773301       0.367426      -1.125291      -0.095807      -0.073252      -0.017333       0.121841      -0.032984      -0.046022       0.047093       0.013528       0.189335      -0.066052      -0.038979       0.105030              7.148565       6.292780       0.089810      -1.396042       5.987570       2.661849       9.165345          -0.000001
          131              O       6.271452       0.090987      11.040510      -0.180869      22.918943 0.33626541E+03  0.72289743E+04                                 6.522094                            5.726579       0.209649       2.197264                    0.997794      22.811749      57.745422       0.779062       0.365712      -1.127430       0.094656      -0.074831       0.004500       0.120746       0.024257      -0.035030      -0.046527       0.000842       0.221983      -0.062330      -0.040759       0.103089              7.123960       5.987908      -0.363211      -0.889013       5.893809      -2.660474       9.490163          -0.000001
          132              O       5.492572       5.711937      14.315981      -0.182042      23.059276 0.33898960E+03  0.73075826E+04                                 6.563632                            5.763187       0.189782       2.190684                    0.997433      22.873542      58.119748       0.773301       0.367426      -1.125291       0.095807       0.073252      -0.017333       0.121841      -0.032984       0.046021      -0.047093       0.013528       0.189335      -0.066052      -0.038979       0.105030              7.148567       6.292781       0.089810       1.396043       5.987571      -2.661850       9.165348          -0.000001

******************************************************
Auxiliary information for the entire system
The total spin magnetic moment of the unit cell is   0.000096
The total net atomic charge of the unit cell is   -0.000002
Accuracy of reproducing the electrostatic potential in the unit cell:
  The inner radius (bohr) =    5.0000
  The outer radius (bohr) =   12.0000
  Valid grid points have density less than (e/(bohr^3)) =    0.0001
  The number of valid grid points were=        42326
  The rms potential error without charges in kcal/mol is=      3.18798
  The rms potential error with partial charges in kcal/mol is=      1.16606
  The RRMSE value at monopole order=      0.36577
  The rms potential error with partial charges and cloud penetration in kcal/mol is=      1.15015
  The RRMSE value at monopole order with cloud penetration is=      0.36078
  The rms potential error with partial charges and atomic dipoles in kcal/mol is=      0.74152
  The RRMSE value at dipole order=      0.23260
  The rms potential error with partial charges, atomic dipoles and cloud penetration in kcal/mol is=      0.72631
  The RRMSE value at dipole order with cloud penetration=      0.22783

******************************************************
The electron densities and ab initio electrostatic potential were computed in VASP using the PBE functional and
projector augmented wave method. See the main text of the journal article for a description of computational details.
The atomic charges, dipoles, and quadrupoles were computed with the DDEC6 method as described in
(a) T. A. Manz and N. Gabaldon Limas, RSC Adv. 6 (2016) 47771-47801 DOI: 10.1039/c6ra04656h
(b) N. Gabaldon Limas and T. A. Manz, RSC Adv. 8 (2018) 2678-2707 DOI: 10.1039/c7ra11829e.
For each atom in the material, the electron cloud parameters were fit to the spherically averaged atom-in-material
electron density using radial positions for which this density was between 10^-4 and 10^-2 electrons per cubic bohr.
The polarizabilities, dispersion coefficients, and quantum Drude oscillator (QDO) parameters were fit using the MCLF method.
The magnetic structure of the system was optimized in VASP from the default ferromagnetic initial guess using spin polarization.
The atomic spin moments (ASMs) were computed on this optimized magnetic structure using the DDEC6 partition as inputs
to the method of T. A. Manz and D. S. Sholl, J. Chem. Theory Comput. 7 (2011) 4146-4164 DOI: 10.1021/ct200539n.
The RMSE and RRMSE were computed using a uniform grid with Ewald summation.
