# Supplementary material for: A collection of forcefield precursors for metal–organic frameworks
Source: RSC Adv. 2019 Nov 13;9(63):36492–507. doi: 10.1039/c9ra07327b (PMC9075174; doi:10.1039/c9ra07327b)
Supplement: RA-009-C9RA07327B-s4835 [file RA-009-C9RA07327B-s4835.xyz]

  248
jmolscript: load "" {1 1 1} spacegroup "x,y,z" unitcell [{     17.350400     0.000000     0.000000 }, {     -7.340005    15.721345     0.000000 }, {      2.670404     9.347343    14.371239 }]
Cd     1.986600     8.951947     0.746730     0.833718
Cd     3.412235     8.044202    11.436632     0.833724
Cd     9.268564    17.024486     2.934607     0.833724
Cd    10.694199    16.116741    13.624509     0.833718
Cd    -0.930619    15.482181     2.381027     0.833723
Cd     7.835013     9.900765     5.885310     0.833708
Cd     4.845786    15.167923     8.485929     0.833708
Cd    13.611418     9.586507    11.990212     0.833723
H      1.410190     8.910210     4.127420     0.132904
H      4.630817     7.677037     2.328141     0.094688
H      2.264500     8.788261     6.709931     0.123638
H      4.674441     7.516693     6.978674     0.140093
H      0.414642     5.812204     0.577724     0.129399
H      5.755066    16.769323    12.584894     0.095780
H      2.944418    12.615323    13.713036     0.116378
H      4.885151    12.429110    11.821781     0.126867
H      5.017921     7.607318     4.640473     0.305489
H      5.361429    14.556334    11.853398     0.304900
H     -1.238763    21.644587    11.620584     0.132905
H     -5.568170    14.171128     0.227066     0.094687
H      0.966108    20.662683    12.880942     0.123668
H     -1.795827    11.636558     1.227304     0.140095
H     11.349203    20.945110    11.758548     0.129396
H     18.009253     8.966604    12.673996     0.095780
H      8.933175    19.849723    12.750163     0.116377
H      7.565037    21.770402    14.098185     0.126866
H     -3.630858    13.114329     1.021795     0.305486
H      8.810546    23.407825    13.376749     0.304897
H     13.919562     3.424101     2.750655     0.132906
H     18.248969    10.897560    14.144173     0.094687
H     11.714691     4.406005     1.490297     0.123668
H     14.476626    13.432130    13.143935     0.140095
H      1.331596     4.123578     2.612691     0.129396
H     -5.328454    16.102084     1.697243     0.095780
H      3.747624     5.218965     1.621076     0.116377
H      5.115762     3.298286     0.273054     0.126866
H     16.311657    11.954359    13.349444     0.305486
H      3.870253     1.660863     0.994490     0.304897
H     11.270609    16.158478    10.243819     0.132905
H      8.049982    17.391651    12.043098     0.094688
H     10.416299    16.280427     7.661308     0.123638
H      8.006358    17.551995     7.392565     0.140093
H     12.266157    19.256484    13.793515     0.129399
H      6.925733     8.299365     1.786345     0.095780
H      9.736381    12.453365     0.658203     0.116378
H      7.795648    12.639578     2.549458     0.126867
H      7.662878    17.461370     9.730766     0.305489
H      7.319370    10.512354     2.517841     0.304900
H     -1.136646    18.353635     4.245264     0.132903
H      8.683215     1.959175     1.325028     0.094684
H      6.675270     5.285955     4.631850     0.123671
H      8.846962     6.198860     3.236403     0.140095
H      1.249322    14.211678     4.828736     0.129398
H      0.920226    13.307616     1.036166     0.095782
H      3.495174    12.593847     5.428017     0.116380
H      4.484918    11.546033     3.125744     0.126868
H      8.910152     4.203184     1.968860     0.305483
H      2.758908    12.114761     1.921435     0.304894
H     10.894404    10.692996     4.552809     0.132905
H      8.494630    13.126937     6.409573     0.094687
H     12.716875    12.486705     3.617241     0.123635
H     12.387096    14.992397     4.670653     0.140094
H      9.513485     8.949567     8.823941     0.129403
H      5.834414    10.178569     8.310888     0.095781
H      9.483938     8.780574    11.650763     0.116376
H      7.164811     9.839651    12.587768     0.126866
H     10.271774    14.383867     5.535801     0.305483
H      6.208033     9.918579    10.630405     0.304896
H      1.786395    14.375692     9.818430     0.132906
H      4.186169    11.941751     7.961666     0.094687
H     -0.036076    12.581983    10.753998     0.123635
H      0.293703    10.076291     9.700586     0.140094
H      3.167314    16.119121     5.547298     0.129403
H      6.846385    14.890119     6.060351     0.095781
H      3.196861    16.288114     2.720476     0.116376
H      5.515988    15.229037     1.783471     0.126866
H      2.409025    10.684821     8.835438     0.305483
H      6.472766    15.150109     3.740834     0.304896
H     13.817445     6.715053    10.125975     0.132903
H      3.997584    23.109513    13.046211     0.094684
H      6.005529    19.782733     9.739389     0.123671
H      3.833837    18.869828    11.134836     0.140095
H     11.431477    10.857010     9.542503     0.129398
H     11.760573    11.761072    13.335073     0.095782
H      9.185625    12.474841     8.943222     0.116380
H      8.195881    13.522655    11.245495     0.126868
H      3.770647    20.865504    12.402379     0.305483
H      9.921891    12.953927    12.449804     0.304894
C      3.165140     8.296539     4.958077     0.170032
C      2.264878     8.580321     3.977959    -0.098336
C      4.020260     7.906716     2.990655     0.173086
C      3.028753     8.372336     6.382267    -0.115507
C      3.883426     7.909886     7.268973    -0.240880
C      3.613442     8.000044     8.710408     0.614288
C      4.039535    14.315365    13.353755     0.164314
C      3.709894    15.267665    14.269203    -0.107019
C      5.172026    16.157324    12.975792     0.192605
C      3.641353    12.931637    13.184175    -0.111071
C      4.186214    12.111861    12.349206    -0.246131
C      3.768344    10.683222    12.171002     0.631438
C     -0.611236    21.748792    13.554953     0.170023
C     -1.408739    21.967143    12.474235    -0.098337
C     -2.319243    22.991015    14.096748     0.173092
C      0.588257    20.973981    13.671360    -0.115542
C     -1.465290    11.315615     0.419640    -0.240875
C     -0.264339    10.469169     0.421077     0.614285
C      9.720012    21.746059    12.692678     0.164323
C     10.940579    21.711280    12.090523    -0.107029
C     10.573583    23.765618    12.587768     0.192605
C      8.772798    20.711923    13.060582    -0.111085
C      7.723412    20.907268    13.786330    -0.246137
C      6.741830    19.837566    14.159982     0.631435
C     13.292035     3.319896     0.816286     0.170023
C     14.089538     3.101545     1.897004    -0.098337
C     15.000042     2.077673     0.274491     0.173092
C     12.092542     4.094707     0.699879    -0.115542
C     14.146089    13.753073    13.951599    -0.240875
C     12.945138    14.599519    13.950162     0.614285
C      2.960787     3.322629     1.678561     0.164324
C      1.740220     3.357408     2.280716    -0.107029
C      2.107216     1.303070     1.783471     0.192605
C      3.908001     4.356765     1.310657    -0.111085
C      4.957387     4.161420     0.584909    -0.246137
C      5.938969     5.231122     0.211257     0.631435
C      9.515659    16.772149     9.413162     0.170032
C     10.415921    16.488367    10.393280    -0.098336
C      8.660539    17.161972    11.380584     0.173085
C      9.652046    16.696352     7.988972    -0.115507
C      8.797373    17.158802     7.102266    -0.240880
C      9.067357    17.068644     5.660831     0.614288
C      8.641264    10.753323     1.017484     0.164315
C      8.970905     9.801023     0.102036    -0.107019
C      7.508773     8.911364     1.395447     0.192605
C      9.039446    12.137051     1.187064    -0.111071
C      8.494585    12.956827     2.022033    -0.246131
C      8.912455    14.385466     2.200237     0.631437
C      7.501833     3.931073     3.365744     0.170014
C      6.863844     2.753069     3.604307    -0.098311
C      8.216809     2.379889     2.010536     0.173080
C      7.375456     5.195854     4.026821    -0.115548
C      8.156051     6.241074     3.857241    -0.240879
C      7.960143     7.475004     4.630413     0.614293
C      2.418033    12.959319     3.717840     0.164346
C      1.415693    13.838388     3.993767    -0.107037
C      1.228111    13.345785     1.914249     0.192598
C      3.503392    12.420688     4.514006    -0.111093
C      4.476699    11.716982     4.041192    -0.246133
C      5.594424    11.155533     4.867539     0.631437
C     11.065455    12.709654     4.777000     0.170022
C     10.530226    11.466219     4.914964    -0.098339
C      9.217303    12.790517     5.931010     0.173082
C     12.274957    13.123827     4.130294    -0.115517
C     -4.532663    14.320474     4.193528    -0.240876
C     -3.257635    14.617800     3.526702     0.614281
C      8.098518     9.342341    10.242382     0.164351
C      8.646385     9.234330     9.000707    -0.107041
C      6.629676     9.906406     8.711845     0.192595
C      8.634845     9.153300    11.576033    -0.111088
C      8.013904     9.464716    12.663936    -0.246131
C      8.567917     9.262204    14.042138     0.631438
C      1.615344    12.359034     9.594239     0.170022
C      2.150573    13.602469     9.456275    -0.098339
C      3.463496    12.278171     8.440229     0.173082
C      0.405842    11.944861    10.240945    -0.115517
C     17.213462    10.748214    10.177711    -0.240876
C     15.938434    10.450888    10.844537     0.614281
C      4.582281    15.726347     4.128857     0.164351
C      4.034414    15.834358     5.370532    -0.107041
C      6.051123    15.162282     5.659394     0.192595
C      4.045954    15.915388     2.795206    -0.111088
C      4.666895    15.603972     1.707303    -0.246131
C      4.112882    15.806484     0.329101     0.631438
C      5.178966    21.137615    11.005495     0.170014
C      5.816955    22.315619    10.766932    -0.098311
C      4.463990    22.688799    12.360703     0.173080
C      5.305343    19.872834    10.344418    -0.115548
C      4.524748    18.827614    10.513998    -0.240879
C      4.720656    17.593684     9.740826     0.614293
C     10.262766    12.109369    10.653399     0.164346
C     11.265106    11.230300    10.377472    -0.107037
C     11.452688    11.722903    12.456990     0.192598
C      9.177407    12.648000     9.857233    -0.111093
C      8.204100    13.351706    10.330047    -0.246133
C      7.086375    13.913155     9.503700     0.631437
N      2.787649     8.315946     2.752092    -0.286475
N      4.278984     7.863503     4.282629    -0.255675
N      4.433967    16.404114    14.039263    -0.275271
N      4.975899    14.918922    12.531720    -0.267262
N     -2.486087    22.721629    12.814834    -0.286484
N     -3.902972    13.073269     0.206946    -0.255654
N     11.473812    22.969244    12.047410    -0.275280
N      9.508401    23.080579    12.994474    -0.267251
N     15.166886     2.347059     1.556405    -0.286484
N     16.583771    11.995419    14.164293    -0.255654
N      1.206987     2.099444     2.323829    -0.275280
N      3.172398     1.988109     1.376765    -0.267251
N      9.893150    16.752742    11.619147    -0.286475
N      8.401815    17.205185    10.088610    -0.255675
N      8.246832     8.664574     0.331976    -0.275271
N      7.704900    10.149766     1.839519    -0.267262
N      7.324552     1.779180     2.776523    -0.286483
N      8.365417     3.648548     2.336763    -0.255655
N      0.692262    14.089118     2.861314    -0.275267
N      2.267268    12.655390     2.375566    -0.267261
N      9.390814    11.511191     5.653645    -0.286482
N     10.193863    13.531986     5.446700    -0.255653
N      7.732114     9.606575     8.055079    -0.275262
N      6.799777     9.769374    10.023939    -0.267258
N      3.289985    13.557497     8.717594    -0.286482
N      2.486936    11.536702     8.924539    -0.255653
N      4.948685    15.462113     6.316160    -0.275262
N      5.881022    15.299314     4.347300    -0.267258
N     12.696252     7.568163    11.594716    -0.286483
N      4.315382    21.420140    12.034476    -0.255655
N     11.988537    10.979570    11.509925    -0.275267
N     10.413531    12.413298    11.995673    -0.267261
O      2.754760    10.232681    12.694115    -0.580958
O      4.544644     9.976804    11.466812    -0.587357
O      2.741103     8.760984     9.181785    -0.588000
O      4.302202     7.230054     9.496515    -0.589662
O      6.776397    18.719626    13.656988    -0.580960
O      3.227055    10.815753     0.671137    -0.587358
O      3.072190    19.597851    13.757587    -0.587999
O      0.077974     9.919777     1.546345    -0.589669
O      5.904402     6.349062     0.714251    -0.580960
O      9.453744    14.252935    13.700102    -0.587358
O      9.608609     5.470837     0.613652    -0.587999
O     12.602825    15.148911    12.824894    -0.589669
O      9.926039    14.836007     1.677124    -0.580958
O      8.136155    15.091884     2.904427    -0.587357
O      9.939696    16.307704     5.189454    -0.588000
O      8.378597    17.838634     4.874724    -0.589662
O      5.573872    11.184087     6.093405    -0.580963
O      6.562925    10.675841     4.212210    -0.587348
O      6.901611     7.715944     5.249814    -0.587998
O      8.949215     8.314565     4.676401    -0.589655
O      2.255512    24.344703    14.241898    -0.580964
O      5.245342     0.467116     0.602155    -0.587342
O     -2.777704    13.879139     2.639997    -0.588000
O     -2.615012    15.677958     3.911851    -0.589662
O     10.425287     0.723985     0.129341    -0.580964
O      7.435457    24.601572    13.769084    -0.587342
O     15.458503    11.189549    11.731242    -0.588000
O     15.295811     9.390730    10.459388    -0.589662
O      7.106927    13.884601     8.277834    -0.580963
O      6.117874    14.392847    10.159029    -0.587348
O      5.779188    17.352744     9.121425    -0.587998
O      3.731584    16.754123     9.694838    -0.589655

The following XYZ coordinates are in angstroms. Other properties are in atomic units.
The sperically averaged electron density of each atom fit to a function of the form exp(a - br)
eigen_1, eigen_2 and eigen_3 are the three eigenvalues of traceless quadrupole moment tensor
  atom number  atomic symbol              X              Y              Z     net charge C6 coefficient C8 coefficient C10 coefficient fluctuating dipole atomic polarizability isotropic forcefield polarizability              a              b squared Pearson coefficient          <r^3>          <r^4>         wp_QDO          m_QDO          q_QDO       dipole_x       dipole_y       dipole_z         dipole            Qxy            Qxz            Qyz     Q(x^2-y^2)  Q(3z^2 - R^2)        eigen_1        eigen_2        eigen_3 static polarizability      alpha(xx)      alpha(xy)      alpha(xz)      alpha(yy)      alpha(yz)      alpha(zz) atomic spin moment
            1             Cd       1.986600       8.951947       0.746730       0.833718     176.197923 0.45916369E+04  0.17662065E+06                                23.537454                           20.725650       1.088599       2.036759                    0.998215      79.620630     213.304639       0.453892       0.350817      -1.223901      -0.022788       0.089725      -0.015841       0.093919       0.015186      -0.069670      -0.013098       0.098839      -0.054288      -0.060037      -0.042374       0.102411             27.753180      23.668469      -2.152408       4.866669      36.602432       1.927835      22.988641          -0.000003
            2             Cd       3.412235       8.044202      11.436632       0.833724     176.190212 0.45913407E+04  0.17660636E+06                                23.536868                           20.725054       1.088586       2.036755                    0.998215      79.620412     213.302118       0.453896       0.350819      -1.223899       0.031697       0.055010      -0.069181       0.093898      -0.024351      -0.023865       0.063867      -0.103549      -0.012433      -0.060087      -0.042256       0.102343             27.752573      29.559887       6.310286      -1.732423      23.436031      -5.827563      30.261803          -0.000003
            3             Cd       9.268564      17.024486       2.934607       0.833724     176.190198 0.45913402E+04  0.17660634E+06                                23.536867                           20.725053       1.088586       2.036755                    0.998215      79.620408     213.302106       0.453896       0.350819      -1.223899      -0.031697      -0.055010       0.069181       0.093898      -0.024351      -0.023865       0.063867      -0.103549      -0.012433      -0.060087      -0.042256       0.102343             27.752572      29.559885       6.310285      -1.732423      23.436029      -5.827562      30.261803          -0.000003
            4             Cd      10.694199      16.116741      13.624509       0.833718     176.197934 0.45916373E+04  0.17662067E+06                                23.537456                           20.725651       1.088599       2.036759                    0.998215      79.620632     213.304649       0.453892       0.350817      -1.223901       0.022788      -0.089725       0.015841       0.093919       0.015186      -0.069670      -0.013098       0.098839      -0.054288      -0.060037      -0.042374       0.102411             27.753182      23.668469      -2.152408       4.866669      36.602434       1.927835      22.988642          -0.000003
            5             Cd      -0.930619      15.482181       2.381027       0.833723     176.193439 0.45914908E+04  0.17661274E+06                                23.536196                           20.724538       1.088556       2.036745                    0.998215      79.620101     213.298337       0.453932       0.350790      -1.223930      -0.090922      -0.007480      -0.022228       0.093898      -0.004844      -0.033182       0.019419       0.022311       0.275261      -0.059544      -0.042898       0.102442             27.751770      35.935947      -1.165321       3.395458      27.081373      -4.005567      20.237990          -0.000003
            6             Cd       7.835013       9.900765       5.885310       0.833708     176.194259 0.45914788E+04  0.17661263E+06                                23.536712                           20.724887       1.088559       2.036743                    0.998215      79.620698     213.302017       0.453914       0.350803      -1.223916      -0.036433      -0.042163      -0.075567       0.093891      -0.072027      -0.005917       0.012767       0.060915      -0.138942      -0.059476      -0.042852       0.102328             27.752489      19.694146       3.465921       3.401613      27.769985       1.581722      35.793335          -0.000003
            7             Cd       4.845786      15.167923       8.485929       0.833708     176.194254 0.45914786E+04  0.17661262E+06                                23.536712                           20.724887       1.088559       2.036743                    0.998215      79.620697     213.302013       0.453914       0.350803      -1.223916       0.036433       0.042163       0.075567       0.093891      -0.072027      -0.005917       0.012767       0.060915      -0.138941      -0.059476      -0.042852       0.102328             27.752488      19.694145       3.465921       3.401613      27.769985       1.581722      35.793334          -0.000003
            8             Cd      13.611418       9.586507      11.990212       0.833723     176.193449 0.45914912E+04  0.17661276E+06                                23.536197                           20.724539       1.088556       2.036745                    0.998215      79.620104     213.298347       0.453932       0.350790      -1.223930       0.090922       0.007480       0.022228       0.093898      -0.004844      -0.033182       0.019419       0.022311       0.275261      -0.059544      -0.042898       0.102442             27.751771      35.935948      -1.165323       3.395459      27.081373      -4.005568      20.237991          -0.000003
            9              H       1.410190       8.910210       4.127420       0.132904       1.194256 0.87221213E+01  0.86373673E+02                                 1.794511                            1.685194      -0.849970       2.496137                    0.999482       3.189184       8.596398       0.506568       1.220981      -0.726637      -0.042032       0.017648       0.006859       0.046099      -0.010851      -0.006122       0.004817       0.026387       0.031329      -0.022499       0.003856       0.018643              1.801977       2.285500      -0.342252      -0.022401       1.564616       0.002691       1.555816           0.000000
           10              H       4.630817       7.677037       2.328141       0.094688       1.027884 0.69137335E+01  0.66184952E+02                                 1.743991                            1.579945      -1.017593       2.382599                    0.997702       3.721614      10.674757       0.472560       1.353951      -0.691161       0.033108      -0.008991      -0.039679       0.052454      -0.004508       0.000786      -0.003866       0.030032       0.031988      -0.021439       0.009338       0.012101              1.837394       1.808484      -0.205228      -0.546473       1.584756       0.337006       2.118943           0.000000
           11              H       2.264500       8.788261       6.709931       0.123638       1.101080 0.83538875E+01  0.81959496E+02                                 1.693244                            1.636551      -1.005067       2.408171                    0.998340       3.312515       8.929845       0.519271       1.202269      -0.728382      -0.029514       0.015883       0.015816       0.037061      -0.009604       0.001281      -0.002021       0.013831      -0.012213      -0.010053      -0.004052       0.014105              1.706765       1.780081      -0.239847      -0.240662       1.484289       0.162620       1.855925           0.000000
           12              H       4.674441       7.516693       6.978674       0.140093       1.095748 0.83959067E+01  0.83973218E+02                                 1.807927                            1.735962      -1.149122       2.356618                    0.995694       3.534700      10.203672       0.454977       1.345996      -0.695474       0.027975      -0.012339      -0.012626       0.033080      -0.007356      -0.000875       0.000460       0.008397       0.015596      -0.011070       0.004492       0.006578              1.827422       1.987514      -0.255789      -0.245279       1.553650       0.130656       1.941101           0.000000
           13              H       0.414642       5.812204       0.577724       0.129399       1.094248 0.78908482E+01  0.76279062E+02                                 1.691182                            1.601040      -0.776662       2.525038                    0.999819       3.152142       8.419779       0.520130       1.218182      -0.726389      -0.031902      -0.003894       0.030406       0.044242       0.010161      -0.016496       0.005251      -0.009344      -0.007389      -0.023563       0.008193       0.015370              1.694644       1.783251       0.076806      -0.436735       1.490447      -0.061681       1.810234           0.000001
           14              H       5.755066      16.769323      12.584894       0.095780       1.011062 0.68278701E+01  0.65288138E+02                                 1.740102                            1.581825      -1.047743       2.375271                    0.996896       3.723484      10.743211       0.466116       1.374241      -0.687234       0.034179       0.037177      -0.023076       0.055523       0.009369      -0.014939       0.000521      -0.003085      -0.000149      -0.018445       0.001577       0.016868              1.839187       1.777965       0.556141      -0.251963       2.179333      -0.263930       1.560262           0.000001
           15              H       2.944418      12.615323      13.713036       0.116378       1.014418 0.75919597E+01  0.74620235E+02                                 1.753529                            1.675291      -1.254724       2.287972                    0.994131       3.765762      11.051983       0.449516       1.386302      -0.685046      -0.024380      -0.016377       0.016499       0.033687      -0.001734      -0.009065       0.002134      -0.002290      -0.004385      -0.010029       0.000867       0.009162              1.808538       2.031067       0.376987      -0.387380       1.712998      -0.162263       1.681548           0.000000
           16              H       4.885151      12.429110      11.821781       0.126867       0.914842 0.68619826E+01  0.65791298E+02                                 1.640200                            1.597075      -1.162780       2.335984                    0.996314       3.638737      10.562674       0.458306       1.393901      -0.683807       0.021643       0.014449      -0.015053       0.030063       0.002325      -0.005964       0.003652      -0.002520      -0.014279      -0.009857       0.004820       0.005037              1.665493       1.731162       0.227212      -0.320491       1.649726      -0.084926       1.615592           0.000000
           17              H       5.017921       7.607318       4.640473       0.305489       0.545016 0.32800292E+01  0.26393272E+02                                 1.208580                            1.143529      -1.051334       2.478093                    0.999990       2.660488       7.293370       0.509147       1.495023      -0.665718       0.017816      -0.006826       0.013402       0.023316      -0.004714      -0.005645       0.002239       0.000064       0.044317      -0.012340      -0.004250       0.016590              1.222420       1.468971      -0.146949       0.194940       1.033486      -0.038269       1.164804           0.000000
           18              H       5.361429      14.556334      11.853398       0.304900       0.520968 0.30589676E+01  0.24297076E+02                                 1.192135                            1.118313      -1.046944       2.476590                    0.999983       2.703978       7.472856       0.502972       1.533144      -0.658593       0.005492      -0.010867      -0.017387       0.021227       0.007374      -0.000010      -0.000022      -0.014496      -0.019302      -0.007123      -0.006434       0.013557              1.229104       1.081428      -0.065522      -0.249388       1.165119       0.212126       1.440763           0.000000
           19              H      -1.238763      21.644587      11.620584       0.132905       1.193233 0.87132343E+01  0.86266201E+02                                 1.793586                            1.684394      -0.849877       2.496180                    0.999483       3.189082       8.595974       0.506647       1.221066      -0.726603       0.008720      -0.014669      -0.042823       0.046098      -0.015646      -0.002073       0.010060       0.013221       0.021971      -0.022496       0.003854       0.018642              1.801035       1.514892      -0.077732      -0.051304       1.539284       0.241948       2.348928           0.000000
           20              H      -5.568170      14.171128       0.227066       0.094687       1.027872 0.69136467E+01  0.66183960E+02                                 1.743984                            1.579941      -1.017508       2.382640                    0.997703       3.721596      10.674717       0.472558       1.353960      -0.691159      -0.032614       0.032858       0.024659       0.052454      -0.013533       0.008894       0.007313       0.001611       0.018984      -0.021432       0.009332       0.012100              1.837384       2.083938      -0.406988      -0.466422       1.730006       0.311844       1.698209           0.000000
           21              H       0.966108      20.662683      12.880942       0.123668       1.100804 0.83513284E+01  0.81928881E+02                                 1.693010                            1.636336      -1.005390       2.408058                    0.998337       3.312365       8.929414       0.519283       1.202322      -0.728367       0.017106      -0.013801      -0.029827       0.037051      -0.003020      -0.000022       0.002347      -0.000295       0.041512      -0.010052      -0.004055       0.014108              1.706528       1.790004      -0.277191      -0.218173       1.527607       0.178570       1.801973           0.000000
           22              H      -1.795827      11.636558       1.227304       0.140095       1.095621 0.83947560E+01  0.83959305E+02                                 1.807841                            1.735886      -1.148914       2.356717                    0.995697       3.534534      10.203234       0.454967       1.346064      -0.695461      -0.012800       0.013625       0.027293       0.033082      -0.007618      -0.000517       0.001114       0.006658       0.016371      -0.011068       0.004491       0.006577              1.827333       1.841310      -0.288932      -0.196538       1.655056       0.223161       1.985633           0.000000
           23              H      11.349203      20.945110      11.758548       0.129396       1.094182 0.78902928E+01  0.76272672E+02                                 1.691133                            1.600998      -0.776668       2.525033                    0.999819       3.152176       8.419929       0.520128       1.218203      -0.726383       0.018177      -0.035781      -0.018618       0.044242       0.002205      -0.012350       0.006941      -0.011676      -0.047691      -0.023562       0.008199       0.015362              1.694594       1.563072      -0.260822      -0.176212       2.009612       0.240188       1.511099           0.000001
           24              H      18.009253       8.966604      12.673996       0.095780       1.011031 0.68276097E+01  0.65284742E+02                                 1.740039                            1.581775      -1.047613       2.375331                    0.996898       3.723351      10.742600       0.466134       1.374206      -0.687242       0.006175       0.055008       0.004337       0.055524      -0.001195      -0.008088       0.006432      -0.016380      -0.040714      -0.018443       0.001584       0.016859              1.839116       1.537483       0.294181      -0.036911       2.610272       0.005445       1.369593           0.000001
           25              H       8.933175      19.849723      12.750163       0.116377       1.014413 0.75919123E+01  0.74619643E+02                                 1.753522                            1.675286      -1.254690       2.287987                    0.994131       3.765747      11.051925       0.449517       1.386303      -0.685046       0.001094      -0.032595      -0.008436       0.033687      -0.002161      -0.008651       0.002751      -0.003881      -0.004680      -0.010031       0.000867       0.009163              1.808531       1.517886       0.004039      -0.049449       2.395990       0.307552       1.511716           0.000000
           26              H       7.565037      21.770402      14.098185       0.126866       0.914830 0.68618706E+01  0.65789890E+02                                 1.640181                            1.597058      -1.162788       2.335980                    0.996312       3.638688      10.562470       0.458310       1.393896      -0.683809      -0.001354       0.029092       0.007459       0.030063       0.003148      -0.006281       0.003783      -0.003126      -0.009038      -0.009859       0.004818       0.005042              1.665473       1.508392      -0.028496      -0.112779       2.065648       0.171996       1.422380           0.000001
           27              H      -3.630858      13.114329       1.021795       0.305486       0.545029 0.32801173E+01  0.26394073E+02                                 1.208580                            1.143529      -1.051332       2.478092                    0.999990       2.660511       7.293369       0.509158       1.494982      -0.665725       0.010166      -0.001957       0.020892       0.023316      -0.013009      -0.003027      -0.000621       0.010494      -0.014018      -0.012341      -0.004244       0.016585              1.222420       1.125075      -0.017551       0.174682       1.008128       0.062323       1.534058           0.000000
           28              H       8.810546      23.407825      13.376749       0.304897       0.520990 0.30591130E+01  0.24298401E+02                                 1.192142                            1.118318      -1.046929       2.476595                    0.999983       2.704003       7.472833       0.502988       1.533085      -0.658603      -0.019409       0.004989       0.006991       0.021225       0.009061      -0.001804      -0.002873      -0.007065      -0.019568      -0.007120      -0.006438       0.013559              1.229110       1.467123      -0.188883      -0.240821       1.165849       0.087020       1.054360           0.000000
           29              H      13.919562       3.424101       2.750655       0.132906       1.193233 0.87132314E+01  0.86266170E+02                                 1.793586                            1.684394      -0.849877       2.496180                    0.999483       3.189081       8.595973       0.506647       1.221066      -0.726603      -0.008720       0.014669       0.042823       0.046098      -0.015646      -0.002073       0.010060       0.013221       0.021971      -0.022496       0.003854       0.018642              1.801035       1.514892      -0.077732      -0.051304       1.539284       0.241948       2.348928           0.000000
           30              H      18.248969      10.897560      14.144173       0.094687       1.027872 0.69136469E+01  0.66183965E+02                                 1.743984                            1.579941      -1.017508       2.382640                    0.997703       3.721596      10.674718       0.472557       1.353960      -0.691159       0.032614      -0.032858      -0.024659       0.052454      -0.013533       0.008894       0.007313       0.001611       0.018984      -0.021432       0.009332       0.012100              1.837384       2.083938      -0.406988      -0.466422       1.730006       0.311844       1.698209           0.000000
           31              H      11.714691       4.406005       1.490297       0.123668       1.100804 0.83513266E+01  0.81928855E+02                                 1.693009                            1.636336      -1.005390       2.408058                    0.998337       3.312365       8.929412       0.519283       1.202321      -0.728368      -0.017106       0.013801       0.029827       0.037051      -0.003020      -0.000022       0.002347      -0.000295       0.041512      -0.010052      -0.004055       0.014108              1.706527       1.790003      -0.277191      -0.218173       1.527606       0.178569       1.801972           0.000000
           32              H      14.476626      13.432130      13.143935       0.140095       1.095621 0.83947564E+01  0.83959307E+02                                 1.807841                            1.735886      -1.148914       2.356717                    0.995697       3.534534      10.203233       0.454967       1.346064      -0.695462       0.012800      -0.013625      -0.027293       0.033082      -0.007618      -0.000517       0.001114       0.006658       0.016371      -0.011068       0.004491       0.006577              1.827333       1.841310      -0.288932      -0.196537       1.655055       0.223161       1.985633           0.000000
           33              H       1.331596       4.123578       2.612691       0.129396       1.094182 0.78902928E+01  0.76272672E+02                                 1.691133                            1.600998      -0.776668       2.525033                    0.999819       3.152176       8.419929       0.520128       1.218203      -0.726383      -0.018177       0.035781       0.018618       0.044242       0.002205      -0.012350       0.006941      -0.011676      -0.047691      -0.023562       0.008199       0.015362              1.694594       1.563072      -0.260822      -0.176212       2.009612       0.240188       1.511099           0.000001
           34              H      -5.328454      16.102084       1.697243       0.095780       1.011031 0.68276106E+01  0.65284751E+02                                 1.740039                            1.581775      -1.047613       2.375331                    0.996898       3.723351      10.742599       0.466135       1.374206      -0.687242      -0.006175      -0.055008      -0.004337       0.055524      -0.001195      -0.008088       0.006432      -0.016380      -0.040714      -0.018443       0.001584       0.016859              1.839116       1.537483       0.294181      -0.036911       2.610271       0.005445       1.369593           0.000001
           35              H       3.747624       5.218965       1.621076       0.116377       1.014413 0.75919170E+01  0.74619696E+02                                 1.753522                            1.675286      -1.254690       2.287987                    0.994131       3.765748      11.051926       0.449517       1.386302      -0.685046      -0.001094       0.032595       0.008436       0.033687      -0.002161      -0.008651       0.002751      -0.003881      -0.004680      -0.010031       0.000867       0.009163              1.808531       1.517886       0.004039      -0.049449       2.395990       0.307552       1.511716           0.000000
           36              H       5.115762       3.298286       0.273054       0.126866       0.914830 0.68618698E+01  0.65789882E+02                                 1.640181                            1.597058      -1.162788       2.335980                    0.996312       3.638688      10.562471       0.458310       1.393896      -0.683809       0.001354      -0.029092      -0.007459       0.030063       0.003148      -0.006281       0.003783      -0.003126      -0.009038      -0.009859       0.004818       0.005042              1.665474       1.508392      -0.028496      -0.112779       2.065648       0.171996       1.422380           0.000001
           37              H      16.311657      11.954359      13.349444       0.305486       0.545029 0.32801173E+01  0.26394073E+02                                 1.208580                            1.143529      -1.051332       2.478092                    0.999990       2.660511       7.293369       0.509158       1.494982      -0.665725      -0.010166       0.001957      -0.020892       0.023316      -0.013009      -0.003027      -0.000621       0.010494      -0.014018      -0.012341      -0.004244       0.016585              1.222420       1.125075      -0.017551       0.174682       1.008128       0.062323       1.534058           0.000000
           38              H       3.870253       1.660863       0.994490       0.304897       0.520990 0.30591130E+01  0.24298401E+02                                 1.192142                            1.118318      -1.046929       2.476595                    0.999983       2.704003       7.472833       0.502988       1.533085      -0.658603       0.019409      -0.004989      -0.006991       0.021225       0.009061      -0.001804      -0.002873      -0.007065      -0.019568      -0.007121      -0.006438       0.013559              1.229110       1.467123      -0.188883      -0.240821       1.165849       0.087020       1.054360           0.000000
           39              H      11.270609      16.158478      10.243819       0.132905       1.194256 0.87221221E+01  0.86373688E+02                                 1.794512                            1.685194      -0.849970       2.496137                    0.999482       3.189184       8.596400       0.506568       1.220981      -0.726637       0.042032      -0.017648      -0.006859       0.046099      -0.010851      -0.006122       0.004817       0.026387       0.031329      -0.022499       0.003856       0.018643              1.801977       2.285500      -0.342252      -0.022401       1.564616       0.002691       1.555816           0.000000
           40              H       8.049982      17.391651      12.043098       0.094688       1.027884 0.69137326E+01  0.66184944E+02                                 1.743991                            1.579946      -1.017593       2.382599                    0.997702       3.721614      10.674758       0.472560       1.353951      -0.691161      -0.033108       0.008991       0.039679       0.052454      -0.004508       0.000786      -0.003866       0.030032       0.031988      -0.021439       0.009338       0.012101              1.837394       1.808484      -0.205228      -0.546473       1.584756       0.337006       2.118943           0.000000
           41              H      10.416299      16.280427       7.661308       0.123638       1.101080 0.83538880E+01  0.81959507E+02                                 1.693244                            1.636552      -1.005067       2.408171                    0.998340       3.312515       8.929847       0.519270       1.202270      -0.728382       0.029514      -0.015883      -0.015816       0.037061      -0.009604       0.001281      -0.002021       0.013831      -0.012213      -0.010053      -0.004051       0.014105              1.706766       1.780082      -0.239848      -0.240662       1.484289       0.162621       1.855925           0.000000
           42              H       8.006358      17.551995       7.392565       0.140093       1.095748 0.83959084E+01  0.83973246E+02                                 1.807928                            1.735962      -1.149122       2.356618                    0.995694       3.534701      10.203678       0.454976       1.345997      -0.695474      -0.027975       0.012339       0.012626       0.033080      -0.007356      -0.000875       0.000460       0.008397       0.015596      -0.011070       0.004492       0.006578              1.827422       1.987514      -0.255789      -0.245279       1.553651       0.130656       1.941102           0.000000
           43              H      12.266157      19.256484      13.793515       0.129399       1.094249 0.78908502E+01  0.76279091E+02                                 1.691182                            1.601041      -0.776662       2.525038                    0.999819       3.152142       8.419781       0.520130       1.218183      -0.726389       0.031902       0.003894      -0.030406       0.044242       0.010161      -0.016496       0.005251      -0.009344      -0.007389      -0.023563       0.008193       0.015370              1.694645       1.783252       0.076806      -0.436735       1.490448      -0.061682       1.810235           0.000001
           44              H       6.925733       8.299365       1.786345       0.095780       1.011062 0.68278701E+01  0.65288138E+02                                 1.740102                            1.581825      -1.047743       2.375271                    0.996896       3.723484      10.743211       0.466116       1.374241      -0.687234      -0.034179      -0.037177       0.023076       0.055523       0.009369      -0.014939       0.000521      -0.003085      -0.000149      -0.018445       0.001577       0.016868              1.839187       1.777965       0.556141      -0.251963       2.179333      -0.263930       1.560262           0.000001
           45              H       9.736381      12.453365       0.658203       0.116378       1.014418 0.75919582E+01  0.74620220E+02                                 1.753529                            1.675291      -1.254724       2.287972                    0.994131       3.765762      11.051985       0.449516       1.386302      -0.685046       0.024380       0.016377      -0.016499       0.033687      -0.001734      -0.009065       0.002134      -0.002290      -0.004385      -0.010029       0.000867       0.009162              1.808538       2.031067       0.376988      -0.387380       1.712998      -0.162263       1.681548           0.000000
           46              H       7.795648      12.639578       2.549458       0.126867       0.914842 0.68619833E+01  0.65791306E+02                                 1.640200                            1.597074      -1.162780       2.335984                    0.996314       3.638737      10.562673       0.458306       1.393901      -0.683808      -0.021643      -0.014449       0.015053       0.030063       0.002325      -0.005964       0.003652      -0.002520      -0.014279      -0.009857       0.004820       0.005037              1.665493       1.731162       0.227212      -0.320491       1.649726      -0.084926       1.615591           0.000000
           47              H       7.662878      17.461370       9.730766       0.305489       0.545016 0.32800292E+01  0.26393272E+02                                 1.208580                            1.143529      -1.051334       2.478093                    0.999990       2.660488       7.293370       0.509147       1.495023      -0.665718      -0.017816       0.006826      -0.013402       0.023316      -0.004714      -0.005645       0.002239       0.000064       0.044317      -0.012340      -0.004250       0.016590              1.222420       1.468971      -0.146949       0.194940       1.033486      -0.038269       1.164804           0.000000
           48              H       7.319370      10.512354       2.517841       0.304900       0.520968 0.30589676E+01  0.24297076E+02                                 1.192135                            1.118313      -1.046944       2.476590                    0.999983       2.703978       7.472856       0.502972       1.533144      -0.658593      -0.005492       0.010867       0.017387       0.021227       0.007374      -0.000010      -0.000022      -0.014496      -0.019302      -0.007123      -0.006434       0.013557              1.229104       1.081428      -0.065522      -0.249388       1.165119       0.212126       1.440763           0.000000
           49              H      -1.136646      18.353635       4.245264       0.132903       1.194809 0.87270488E+01  0.86434447E+02                                 1.795114                            1.685721      -0.849866       2.496188                    0.999483       3.189303       8.597241       0.506467       1.221055      -0.726628      -0.033775      -0.006144       0.030771       0.046102       0.000562      -0.018456       0.008081      -0.010689       0.000226      -0.022517       0.003873       0.018644              1.802588       1.956706       0.190348      -0.458559       1.597732      -0.112574       1.853326           0.000000
           50              H       8.683215       1.959175       1.325028       0.094684       1.027921 0.69139619E+01  0.66187265E+02                                 1.743986                            1.579934      -1.017582       2.382600                    0.997702       3.721612      10.674540       0.472581       1.353885      -0.691174       0.022153      -0.025652      -0.040034       0.052454       0.009337      -0.011637       0.004218      -0.019933       0.009454      -0.021455       0.009337       0.012118              1.837393       1.782129      -0.402282      -0.416398       1.774099       0.424900       1.955952           0.000000
           51              H       6.675270       5.285955       4.631850       0.123671       1.101794 0.83609928E+01  0.82048994E+02                                 1.694280                            1.637504      -1.005287       2.408114                    0.998338       3.312829       8.932605       0.518982       1.202647      -0.728304      -0.026874       0.006333       0.024706       0.037050       0.006816      -0.009534      -0.001403       0.008250      -0.004936      -0.010053      -0.004060       0.014113              1.707828       1.722155      -0.119484      -0.345772       1.694974       0.216317       1.706356           0.000000
           52              H       8.846962       6.198860       3.236403       0.140095       1.095115 0.83896691E+01  0.83893716E+02                                 1.807060                            1.735175      -1.148801       2.356768                    0.995700       3.534051      10.200152       0.455144       1.345777      -0.695515       0.023020      -0.003379      -0.023519       0.033083       0.002493      -0.007597       0.004349      -0.002684      -0.010005      -0.011070       0.004494       0.006576              1.826527       1.826520      -0.068993      -0.391922       1.779089       0.196162       1.873972           0.000000
           53              H       1.249322      14.211678       4.828736       0.129398       1.094409 0.78923320E+01  0.76297253E+02                                 1.691388                            1.601228      -0.776674       2.525031                    0.999819       3.152231       8.420323       0.520080       1.218238      -0.726379      -0.009966       0.015406       0.040257       0.044242      -0.014835       0.004464       0.005368       0.006906       0.042181      -0.023557       0.008198       0.015359              1.694852       1.484140      -0.092307      -0.109782       1.494363       0.290793       2.106052           0.000001
           54              H       0.920226      13.307616       1.036166       0.095782       1.011036 0.68276885E+01  0.65286002E+02                                 1.740076                            1.581809      -1.047688       2.375297                    0.996896       3.723430      10.743040       0.466116       1.374250      -0.687233      -0.019229      -0.002162      -0.052043       0.055524      -0.009140       0.003802       0.006577       0.002674       0.045176      -0.018434       0.001585       0.016849              1.839156       1.681116      -0.085975       0.520775       1.425939      -0.037131       2.410413           0.000001
           55              H       3.495174      12.593847       5.428017       0.116380       1.014353 0.75913932E+01  0.74613369E+02                                 1.753466                            1.675239      -1.254646       2.288012                    0.994131       3.765671      11.051665       0.449518       1.386320      -0.685043       0.004526       0.003321       0.033218       0.033689      -0.005192      -0.002581       0.004822       0.009599       0.012192      -0.009995       0.000829       0.009165              1.808469       1.480867      -0.064106       0.102978       1.466050       0.066123       2.478488           0.000000
           56              H       4.484918      11.546033       3.125744       0.126868       0.914835 0.68619372E+01  0.65790865E+02                                 1.640205                            1.597080      -1.162732       2.336009                    0.996313       3.638729      10.562709       0.458299       1.393921      -0.683804      -0.003935      -0.003333      -0.029617       0.030062      -0.006341      -0.000142      -0.000453       0.007641       0.014640      -0.009858       0.004824       0.005034              1.665499       1.490114      -0.100087       0.081051       1.418945       0.117055       2.087436           0.000000
           57              H       8.910152       4.203184       1.968860       0.305483       0.545042 0.32801837E+01  0.26394606E+02                                 1.208571                            1.143517      -1.051330       2.478090                    0.999990       2.660514       7.293256       0.509179       1.494922      -0.665735       0.013723       0.017626      -0.006682       0.023316      -0.002806      -0.004594       0.012321      -0.011267      -0.010972      -0.012326      -0.004258       0.016584              1.222411       1.224076       0.213025      -0.191357       1.302385      -0.149800       1.140772           0.000000
           58              H       2.758908      12.114761       1.921435       0.304894       0.520985 0.30590900E+01  0.24298282E+02                                 1.192159                            1.118333      -1.046918       2.476597                    0.999983       2.704030       7.473026       0.502970       1.533137      -0.658594       0.012168      -0.015741      -0.007395       0.021225      -0.004165       0.009401      -0.003959       0.006881       0.007435      -0.007113      -0.006437       0.013551              1.229130       1.200398      -0.268105      -0.129839       1.274948       0.237697       1.212043           0.000000
           59              H      10.894404      10.692996       4.552809       0.132905       1.193632 0.87167659E+01  0.86309288E+02                                 1.793970                            1.684732      -0.849919       2.496163                    0.999483       3.189185       8.596454       0.506602       1.221061      -0.726609       0.016979      -0.038460      -0.018916       0.046101      -0.003015      -0.017885       0.005330      -0.001966      -0.030290      -0.022516       0.003872       0.018644              1.801423       1.594831      -0.203861      -0.134808       2.244705       0.292173       1.564733           0.000000
           60              H       8.494630      13.126937       6.409573       0.094687       1.027911 0.69139052E+01  0.66186648E+02                                 1.743981                            1.579932      -1.017624       2.382583                    0.997702       3.721609      10.674558       0.472579       1.353894      -0.691172      -0.043568       0.016196       0.024308       0.052454       0.001144      -0.009694      -0.000353      -0.004771      -0.054329      -0.021451       0.009332       0.012119              1.837384       2.105373      -0.277730      -0.557465       1.484427       0.191297       1.922353           0.000000
           61              H      12.716875      12.486705       3.617241       0.123635       1.101703 0.83600488E+01  0.82037012E+02                                 1.694120                            1.637355      -1.005059       2.408176                    0.998340       3.312958       8.932662       0.519035       1.202564      -0.728320       0.019749      -0.023350      -0.020935       0.037061      -0.001217      -0.002552       0.007917      -0.015289      -0.018714      -0.010050      -0.004061       0.014111              1.707668       1.788333      -0.119450      -0.358062       1.667889       0.182771       1.666782           0.000000
           62              H      12.387096      14.992397       4.670653       0.140094       1.095256 0.83909875E+01  0.83909875E+02                                 1.807180                            1.735282      -1.149059       2.356647                    0.995695       3.534217      10.200684       0.455143       1.345732      -0.695524      -0.017759       0.022585       0.016401       0.033082       0.001887      -0.007318       0.004375      -0.002576      -0.013438      -0.011069       0.004495       0.006573              1.826650       1.909144      -0.156608      -0.350321       1.857317       0.204002       1.713490           0.000000
           63              H       9.513485       8.949567       8.823941       0.129403       1.094212 0.78906131E+01  0.76276850E+02                                 1.691201                            1.601063      -0.776664       2.525040                    0.999819       3.152170       8.420084       0.520100       1.218252      -0.726373       0.040112      -0.016481      -0.008767       0.044243      -0.012927       0.000701      -0.002560       0.028404       0.025281      -0.023561       0.008204       0.015356              1.694662       2.129740      -0.268604      -0.115073       1.456933       0.064202       1.497314           0.000001
           64              H       5.834414      10.178569       8.310888       0.095781       1.011059 0.68278897E+01  0.65288432E+02                                 1.740102                            1.581832      -1.047755       2.375267                    0.996896       3.723497      10.743289       0.466113       1.374249      -0.687233      -0.047232       0.015669      -0.024630       0.055525      -0.010702       0.001265      -0.002201       0.027567       0.005086      -0.018438       0.001593       0.016845              1.839184       2.192820      -0.262097       0.540263       1.442792      -0.196069       1.881939           0.000001
           65              H       9.483938       8.780574      11.650763       0.116376       1.014381 0.75916384E+01  0.74616436E+02                                 1.753502                            1.675269      -1.254692       2.287992                    0.994130       3.765734      11.051925       0.449513       1.386325      -0.685042       0.030003      -0.012898       0.008275       0.033690      -0.005679      -0.002426       0.004650       0.010224       0.008744      -0.009994       0.000832       0.009162              1.808509       2.235705      -0.411375       0.188592       1.602282      -0.118933       1.587540           0.000000
           66              H       7.164811       9.839651      12.587768       0.126866       0.914837 0.68619179E+01  0.65790377E+02                                 1.640182                            1.597057      -1.162733       2.336005                    0.996314       3.638675      10.562393       0.458313       1.393884      -0.683811      -0.026932       0.011311      -0.007104       0.030062      -0.006879       0.000452       0.000512       0.005117       0.014921      -0.009857       0.004819       0.005038              1.665474       1.987770      -0.265267       0.096011       1.427505      -0.040991       1.581148           0.000000
           67              H      10.271774      14.383867       5.535801       0.305483       0.545046 0.32802112E+01  0.26394842E+02                                 1.208569                            1.143516      -1.051324       2.478092                    0.999990       2.660504       7.293193       0.509184       1.494905      -0.665738       0.006073       0.022497       0.000807       0.023316       0.004355      -0.011617       0.001846       0.015746      -0.006320      -0.012327      -0.004261       0.016588              1.222408       1.042495       0.038669      -0.044211       1.598039       0.040382       1.026688           0.000000
           68              H       6.208033       9.918579      10.630405       0.304896       0.520994 0.30591503E+01  0.24298838E+02                                 1.192163                            1.118335      -1.046925       2.476596                    0.999983       2.704046       7.473040       0.502976       1.533113      -0.658598      -0.012733       0.000115       0.016982       0.021225      -0.001781       0.008525      -0.003470       0.004811       0.023027      -0.007119      -0.006433       0.013552              1.229133       1.364599      -0.069218      -0.289713       0.955098       0.042437       1.367702           0.000000
           69              H       1.786395      14.375692       9.818430       0.132906       1.193631 0.87167557E+01  0.86309161E+02                                 1.793969                            1.684731      -0.849919       2.496163                    0.999483       3.189183       8.596447       0.506602       1.221061      -0.726609      -0.016979       0.038460       0.018916       0.046101      -0.003015      -0.017885       0.005330      -0.001966      -0.030290      -0.022516       0.003872       0.018644              1.801422       1.594830      -0.203861      -0.134808       2.244703       0.292173       1.564732           0.000000
           70              H       4.186169      11.941751       7.961666       0.094687       1.027911 0.69139101E+01  0.66186703E+02                                 1.743981                            1.579932      -1.017624       2.382583                    0.997702       3.721610      10.674559       0.472579       1.353894      -0.691172       0.043568      -0.016196      -0.024308       0.052454       0.001144      -0.009694      -0.000353      -0.004771      -0.054329      -0.021451       0.009332       0.012119              1.837385       2.105374      -0.277730      -0.557465       1.484427       0.191297       1.922353           0.000000
           71              H      -0.036076      12.581983      10.753998       0.123635       1.101703 0.83600464E+01  0.82036975E+02                                 1.694119                            1.637354      -1.005058       2.408176                    0.998340       3.312958       8.932658       0.519036       1.202562      -0.728321      -0.019749       0.023350       0.020935       0.037061      -0.001217      -0.002552       0.007917      -0.015289      -0.018714      -0.010050      -0.004061       0.014111              1.707667       1.788331      -0.119450      -0.358062       1.667888       0.182770       1.666781           0.000000
           72              H       0.293703      10.076291       9.700586       0.140094       1.095256 0.83909837E+01  0.83909826E+02                                 1.807180                            1.735282      -1.149059       2.356647                    0.995695       3.534216      10.200680       0.455143       1.345732      -0.695524       0.017759      -0.022585      -0.016401       0.033082       0.001887      -0.007318       0.004375      -0.002576      -0.013438      -0.011069       0.004495       0.006573              1.826650       1.909143      -0.156608      -0.350321       1.857316       0.204002       1.713489           0.000000
           73              H       3.167314      16.119121       5.547298       0.129403       1.094212 0.78906144E+01  0.76276865E+02                                 1.691201                            1.601063      -0.776664       2.525040                    0.999819       3.152170       8.420084       0.520100       1.218252      -0.726373      -0.040112       0.016481       0.008767       0.044243      -0.012927       0.000701      -0.002560       0.028404       0.025281      -0.023561       0.008204       0.015356              1.694662       2.129740      -0.268604      -0.115073       1.456933       0.064202       1.497314           0.000001
           74              H       6.846385      14.890119       6.060351       0.095781       1.011058 0.68278888E+01  0.65288423E+02                                 1.740102                            1.581832      -1.047755       2.375267                    0.996896       3.723497      10.743290       0.466113       1.374250      -0.687233       0.047232      -0.015669       0.024630       0.055525      -0.010702       0.001265      -0.002201       0.027567       0.005086      -0.018438       0.001593       0.016845              1.839184       2.192820      -0.262097       0.540263       1.442792      -0.196069       1.881939           0.000001
           75              H       3.196861      16.288114       2.720476       0.116376       1.014381 0.75916431E+01  0.74616489E+02                                 1.753502                            1.675269      -1.254692       2.287992                    0.994130       3.765735      11.051926       0.449513       1.386324      -0.685042      -0.030003       0.012898      -0.008275       0.033690      -0.005679      -0.002426       0.004650       0.010224       0.008744      -0.009994       0.000832       0.009162              1.808509       2.235705      -0.411375       0.188592       1.602282      -0.118933       1.587540           0.000000
           76              H       5.515988      15.229037       1.783471       0.126866       0.914837 0.68619233E+01  0.65790435E+02                                 1.640182                            1.597057      -1.162733       2.336005                    0.996314       3.638676      10.562393       0.458314       1.393883      -0.683811       0.026932      -0.011311       0.007104       0.030062      -0.006879       0.000452       0.000512       0.005117       0.014921      -0.009857       0.004819       0.005038              1.665474       1.987770      -0.265267       0.096011       1.427505      -0.040991       1.581148           0.000001
           77              H       2.409025      10.684821       8.835438       0.305483       0.545046 0.32802112E+01  0.26394842E+02                                 1.208569                            1.143516      -1.051324       2.478092                    0.999990       2.660504       7.293193       0.509184       1.494905      -0.665738      -0.006073      -0.022497      -0.000807       0.023316       0.004355      -0.011617       0.001846       0.015746      -0.006320      -0.012327      -0.004261       0.016588              1.222408       1.042495       0.038669      -0.044211       1.598039       0.040382       1.026688           0.000000
           78              H       6.472766      15.150109       3.740834       0.304896       0.520994 0.30591503E+01  0.24298838E+02                                 1.192163                            1.118335      -1.046925       2.476596                    0.999983       2.704046       7.473040       0.502976       1.533113      -0.658598       0.012733      -0.000115      -0.016982       0.021225      -0.001781       0.008525      -0.003470       0.004811       0.023027      -0.007119      -0.006433       0.013552              1.229133       1.364599      -0.069218      -0.289713       0.955098       0.042437       1.367702           0.000000
           79              H      13.817445       6.715053      10.125975       0.132903       1.194810 0.87270554E+01  0.86434532E+02                                 1.795115                            1.685722      -0.849866       2.496188                    0.999483       3.189304       8.597246       0.506467       1.221055      -0.726628       0.033775       0.006144      -0.030771       0.046102       0.000562      -0.018456       0.008081      -0.010689       0.000226      -0.022517       0.003873       0.018644              1.802589       1.956707       0.190348      -0.458559       1.597733      -0.112575       1.853327           0.000000
           80              H       3.997584      23.109513      13.046211       0.094684       1.027921 0.69139619E+01  0.66187265E+02                                 1.743986                            1.579934      -1.017582       2.382600                    0.997702       3.721612      10.674540       0.472581       1.353885      -0.691174      -0.022153       0.025652       0.040034       0.052454       0.009337      -0.011637       0.004218      -0.019933       0.009454      -0.021455       0.009337       0.012118              1.837393       1.782129      -0.402282      -0.416398       1.774099       0.424900       1.955952           0.000000
           81              H       6.005529      19.782733       9.739389       0.123671       1.101795 0.83609975E+01  0.82049059E+02                                 1.694281                            1.637505      -1.005287       2.408114                    0.998338       3.312830       8.932611       0.518982       1.202648      -0.728304       0.026874      -0.006333      -0.024706       0.037050       0.006816      -0.009534      -0.001403       0.008250      -0.004936      -0.010053      -0.004060       0.014113              1.707829       1.722156      -0.119484      -0.345772       1.694975       0.216317       1.706357           0.000000
           82              H       3.833837      18.869828      11.134836       0.140095       1.095115 0.83896645E+01  0.83893663E+02                                 1.807060                            1.735175      -1.148801       2.356769                    0.995700       3.534050      10.200150       0.455143       1.345778      -0.695515      -0.023020       0.003379       0.023519       0.033083       0.002493      -0.007597       0.004349      -0.002684      -0.010005      -0.011070       0.004494       0.006576              1.826527       1.826520      -0.068993      -0.391922       1.779089       0.196162       1.873971           0.000000
           83              H      11.431477      10.857010       9.542503       0.129398       1.094409 0.78923345E+01  0.76297290E+02                                 1.691389                            1.601229      -0.776674       2.525031                    0.999819       3.152231       8.420326       0.520080       1.218239      -0.726378       0.009966      -0.015406      -0.040257       0.044242      -0.014835       0.004464       0.005368       0.006906       0.042181      -0.023557       0.008198       0.015359              1.694853       1.484140      -0.092307      -0.109782       1.494364       0.290793       2.106054           0.000001
           84              H      11.760573      11.761072      13.335073       0.095782       1.011036 0.68276885E+01  0.65286002E+02                                 1.740076                            1.581809      -1.047688       2.375297                    0.996896       3.723430      10.743040       0.466116       1.374250      -0.687233       0.019229       0.002162       0.052043       0.055524      -0.009140       0.003802       0.006577       0.002674       0.045176      -0.018434       0.001585       0.016849              1.839156       1.681116      -0.085975       0.520775       1.425939      -0.037131       2.410413           0.000001
           85              H       9.185625      12.474841       8.943222       0.116380       1.014353 0.75913924E+01  0.74613361E+02                                 1.753466                            1.675239      -1.254646       2.288012                    0.994131       3.765671      11.051666       0.449518       1.386320      -0.685043      -0.004526      -0.003321      -0.033218       0.033689      -0.005192      -0.002581       0.004822       0.009599       0.012192      -0.009995       0.000829       0.009165              1.808469       1.480867      -0.064106       0.102978       1.466050       0.066123       2.478488           0.000000
           86              H       8.195881      13.522655      11.245495       0.126868       0.914835 0.68619372E+01  0.65790865E+02                                 1.640205                            1.597080      -1.162732       2.336009                    0.996313       3.638729      10.562709       0.458299       1.393921      -0.683804       0.003935       0.003333       0.029617       0.030062      -0.006341      -0.000142      -0.000453       0.007641       0.014640      -0.009858       0.004824       0.005034              1.665499       1.490114      -0.100087       0.081051       1.418945       0.117055       2.087436           0.000000
           87              H       3.770647      20.865504      12.402379       0.305483       0.545042 0.32801837E+01  0.26394606E+02                                 1.208571                            1.143517      -1.051330       2.478090                    0.999990       2.660514       7.293256       0.509179       1.494922      -0.665735      -0.013723      -0.017626       0.006682       0.023316      -0.002806      -0.004594       0.012321      -0.011267      -0.010972      -0.012326      -0.004258       0.016584              1.222411       1.224076       0.213025      -0.191357       1.302385      -0.149800       1.140772           0.000000
           88              H       9.921891      12.953927      12.449804       0.304894       0.520985 0.30590900E+01  0.24298282E+02                                 1.192159                            1.118333      -1.046918       2.476597                    0.999983       2.704030       7.473026       0.502970       1.533137      -0.658594      -0.012168       0.015741       0.007395       0.021225      -0.004165       0.009401      -0.003959       0.006881       0.007435      -0.007113      -0.006437       0.013551              1.229130       1.200398      -0.268105      -0.129839       1.274948       0.237697       1.212043           0.000000
           89              C       3.165140       8.296539       4.958077       0.170032      35.404355 0.35625177E+03  0.79312192E+04                                 9.501528                            6.330369       0.161184       2.076999                    0.999541      24.940117      68.704902       0.652215       0.421825      -1.065790       0.068848      -0.023363       0.010778       0.073499      -0.049191      -0.023956       0.014662       0.096084       0.086567      -0.083353       0.011176       0.072177             12.872439       7.607458      -0.913993       0.458746       5.477238       0.760577      25.532620          -0.000001
           90              C       2.264878       8.580321       3.977959      -0.098336      28.716029 0.37753136E+03  0.85789472E+04                                 8.088987                            6.433646       0.308730       2.077236                    0.999826      28.509043      80.911558       0.655590       0.411143      -1.066246      -0.009392       0.005401      -0.098543       0.099137      -0.021460      -0.025545       0.008826       0.028931      -0.006493      -0.026418      -0.016460       0.042879              9.051987       9.288432      -1.878027       1.257590       5.338195       0.042503      12.529333           0.000001
           91              C       4.020260       7.906716       2.990655       0.173086      23.828923 0.29834200E+03  0.64181679E+04                                 7.366702                            5.857843       0.455269       2.180943                    0.999661      24.875025      69.614306       0.660111       0.431313      -1.049258      -0.024691       0.016994       0.052503       0.060456       0.004026      -0.008803       0.001646      -0.006768       0.038173      -0.014431      -0.001334       0.015765              8.324382       7.760787      -1.603435      -0.983045       5.250935       1.478591      11.961424           0.000002
           92              C       3.028753       8.372336       6.382267      -0.115507      37.611851 0.40349576E+03  0.93176029E+04                                 9.796005                            6.692597       0.188905       2.034817                    0.999771      28.918522      82.588819       0.637176       0.416276      -1.063524       0.008195      -0.004798      -0.008422       0.012693      -0.003515      -0.018656       0.003233       0.021842      -0.105039      -0.040196       0.006036       0.034161             13.102011       7.312121      -0.999683       1.470381       5.924972      -0.276059      26.068940          -0.000001
           93              C       3.883426       7.909886       7.268973      -0.240880      40.666549 0.46760795E+03  0.11224692E+05                                10.397048                            7.252506       0.031775       1.981080                    0.998278      30.659249      89.823019       0.604906       0.421818      -1.058022       0.005171      -0.010074      -0.010628       0.015530       0.004279      -0.013529      -0.003697      -0.020293      -0.090106      -0.034740       0.007915       0.026825             13.841860       8.249915      -1.150206       0.958262       6.315998      -0.602726      26.959666           0.000002
           94              C       3.613442       8.000044       8.710408       0.614288      24.568036 0.25982028E+03  0.54284992E+04                                 7.867918                            5.720842      -0.117884       2.013231                    0.999601      22.441198      62.981875       0.620614       0.472365      -1.020212      -0.013241      -0.007624       0.039788       0.042621       0.058532       0.011596       0.010402       0.011798      -0.110889      -0.040350      -0.039046       0.079395              9.918905       6.169868      -1.571385      -0.810000       6.104507      -0.315685      17.482338          -0.000000
           95              C       4.039535      14.315365      13.353755       0.164314      34.388317 0.37320778E+03  0.84288169E+04                                 9.386991                            6.524415       0.064351       2.041106                    0.999532      25.505526      71.401843       0.634054       0.427724      -1.059203       0.041103      -0.009666      -0.053550       0.068194       0.043995      -0.062354      -0.000667      -0.030589      -0.025789      -0.082280       0.008954       0.073326             12.260653       7.221568       4.583358      -0.677153      21.896531       3.092957       7.663860           0.000001
           96              C       3.709894      15.267665      14.269203      -0.107019      29.582742 0.39051069E+03  0.89480748E+04                                 8.251152                            6.558434       0.334486       2.082745                    0.999836      28.782148      81.993943       0.647159       0.413046      -1.065149       0.016543       0.095903       0.019846       0.099323       0.015013      -0.027110      -0.019435       0.010571      -0.011118      -0.028012      -0.014062       0.042074              9.322530       7.189717       1.888974      -2.272054      12.638755       1.668266       8.139118           0.000001
           97              C       5.172026      16.157324      12.975792       0.192605      24.682838 0.30380859E+03  0.65893662E+04                                 7.671435                            5.995533       0.223842       2.109475                    0.998906      25.091580      71.348159       0.636467       0.443697      -1.038085      -0.037880      -0.043719       0.005145       0.058075       0.005989       0.010226      -0.006687       0.007156      -0.023424      -0.017246       0.004082       0.013164              9.005651       6.584293       2.943713      -1.758394      13.118314       0.903844       7.314345           0.000001
           98              C       3.641353      12.931637      13.184175      -0.111071      34.915426 0.42891620E+03  0.10112998E+05                                 9.449397                            7.015858      -0.049631       1.961105                    0.999229      29.658944      87.154648       0.603640       0.430349      -1.048887       0.010137       0.009317      -0.005009       0.014651       0.002295      -0.000984      -0.023918       0.037055       0.009713      -0.035116       0.015420       0.019696             11.567266       7.684055       3.151299      -1.017469      18.975577       3.470580       8.042165           0.000001
           99              C       4.186214      12.111861      12.349206      -0.246131      36.555561 0.48983878E+03  0.11887257E+05                                 9.654882                            7.433260       0.068046       1.991738                    0.998316      30.775104      90.446415       0.596679       0.422997      -1.058032       0.003092       0.008636      -0.003130       0.009692      -0.004459       0.008054      -0.024914       0.048679       0.031408      -0.041519       0.011423       0.030096             11.450733       7.337277       2.067228      -1.127152      18.460201       4.076002       8.554720           0.000002
          100              C       3.768344      10.683222      12.171002       0.631438      21.539110 0.23805125E+03  0.48819536E+04                                 7.182188                            5.494621      -0.114590       2.021075                    0.999461      22.120310      62.165267       0.627981       0.475594      -1.015158      -0.005345      -0.039572      -0.011619       0.041588      -0.017833       0.048018      -0.018025       0.012799       0.138251      -0.046733      -0.030896       0.077629              8.446549       8.225051       1.655315      -2.020652      11.203077       1.324322       5.911519          -0.000001
          101              C      -0.611236      21.748792      13.554953       0.170023      35.404255 0.35624889E+03  0.79311307E+04                                 9.501454                            6.330299       0.161173       2.076995                    0.999541      24.940137      68.704612       0.652226       0.421819      -1.065795       0.006938       0.016051       0.071367       0.073478      -0.056097      -0.013460       0.034877       0.041853       0.117819      -0.083339       0.011172       0.072166             12.872403      19.931445      -8.577113       3.152816      10.239445      -1.135132       8.446320          -0.000001
          102              C      -1.408739      21.967143      12.474235      -0.098337      28.718037 0.37757823E+03  0.85802818E+04                                 8.089615                            6.434281       0.308778       2.077254                    0.999826      28.509175      80.913305       0.655522       0.411173      -1.066226      -0.080163       0.050464      -0.029264       0.099142      -0.017899      -0.023633       0.018299       0.001510       0.047660      -0.026408      -0.016470       0.042878              9.052745      10.414008      -3.079205       1.830168       6.412161       0.152578      10.332066           0.000001
          103              C      -2.319243      22.991015      14.096748       0.173092      23.828607 0.29833909E+03  0.64180765E+04                                 7.366584                            5.857776       0.455204       2.180924                    0.999661      24.874833      69.613154       0.660123       0.431307      -1.049263       0.048836      -0.029828      -0.019480       0.060449      -0.008601      -0.003798       0.000059       0.001415      -0.040905      -0.014412      -0.001313       0.015725              8.324239      10.717171      -3.325223      -0.412436       6.244882       0.957926       8.010663           0.000002
          104              C       0.588257      20.973981      13.671360      -0.115542      37.614645 0.40352723E+03  0.93184833E+04                                 9.796415                            6.692816       0.189024       2.034846                    0.999771      28.919011      82.590089       0.637173       0.416271      -1.063531      -0.008306       0.005712       0.007763       0.012724       0.012677      -0.019455       0.020506      -0.031087       0.050018      -0.040217       0.006083       0.034135             13.102688      19.742009      -8.611672       4.111823      10.579492      -2.254023       8.986562          -0.000001
          105              C      -1.465290      11.315615       0.419640      -0.240875      40.667406 0.46761509E+03  0.11224930E+05                                10.397322                            7.252658       0.031744       1.981069                    0.998278      30.659153      89.823637       0.604886       0.421830      -1.058013      -0.013438       0.001765       0.007590       0.015534       0.018243      -0.018131       0.000596      -0.036404       0.006159      -0.034772       0.007921       0.026851             13.842322      20.041367      -9.115281       3.947887      11.678902      -2.058863       9.806698           0.000002
          106              C      -0.264339      10.469169       0.421077       0.614285      24.567944 0.25981747E+03  0.54284262E+04                                 7.867894                            5.720802      -0.117918       2.013220                    0.999601      22.441155      62.981684       0.620617       0.472364      -1.020212       0.026816      -0.033126       0.000581       0.042624       0.052484       0.019903       0.025718      -0.029023      -0.091969      -0.040319      -0.039071       0.079391              9.918903      13.163216      -5.957729       0.743509       8.855047      -1.370066       7.738448          -0.000000
          107              C       9.720012      21.746059      12.692678       0.164323      34.388355 0.37320678E+03  0.84287958E+04                                 9.387041                            6.524427       0.064367       2.041112                    0.999532      25.505458      71.401864       0.634050       0.427727      -1.059200      -0.043245       0.044031       0.029003       0.068191       0.004089      -0.036635       0.021215      -0.079548      -0.180659      -0.082271       0.008976       0.073296             12.260753      15.132208       7.351595      -3.947512      15.164310      -2.465618       6.485742           0.000001
          108              C      10.940579      21.711280      12.090523      -0.107029      29.582720 0.39051143E+03  0.89481180E+04                                 8.251228                            6.558495       0.334539       2.082759                    0.999836      28.782414      81.995475       0.647146       0.413053      -1.065141       0.070650       0.061451      -0.033127       0.099322      -0.008041      -0.006117       0.009894      -0.064157      -0.041673      -0.028016      -0.014010       0.042026              9.322632      10.645588       1.857544      -2.893708      11.277921      -0.059215       6.044387           0.000001
          109              C      10.573583      23.765618      12.587768       0.192605      24.683049 0.30381257E+03  0.65894792E+04                                 7.671508                            5.995605       0.223881       2.109487                    0.998907      25.091759      71.348996       0.636457       0.443702      -1.038082      -0.025122      -0.051841      -0.007349       0.058074       0.008510       0.011371      -0.000569      -0.010629       0.012856      -0.017260       0.004089       0.013171              9.005735       9.828235       2.738856      -2.227896      12.064153      -0.618662       5.124819           0.000001
          110              C       8.772798      20.711923      13.060582      -0.111085      34.916067 0.42892500E+03  0.10113286E+05                                 9.449628                            7.016015      -0.049653       1.961095                    0.999228      29.659241      87.156674       0.603621       0.430359      -1.048878       0.002425       0.014215       0.002548       0.014643      -0.012797       0.016508       0.005498      -0.040256       0.025824      -0.035077       0.015435       0.019642             11.567577      14.567955       5.604478      -3.892078      13.061328      -1.391354       7.073447           0.000001
          111              C       7.723412      20.907268      13.786330      -0.246137      36.555803 0.48984286E+03  0.11887417E+05                                 9.655061                            7.433394       0.068001       1.991721                    0.998316      30.775263      90.448014       0.596659       0.423008      -1.058022       0.002538       0.008991      -0.002581       0.009693      -0.018699       0.024924       0.003819      -0.027043       0.050084      -0.041465       0.011361       0.030104             11.450957      15.094278       4.862451      -4.386538      11.756086      -1.420156       7.502506           0.000002
          112              C       6.741830      19.837566      14.159982       0.631435      21.539094 0.23805084E+03  0.48819395E+04                                 7.182168                            5.494601      -0.114610       2.021071                    0.999462      22.120253      62.164928       0.627985       0.475591      -1.015160      -0.031765      -0.022752       0.014250       0.041590      -0.026048       0.047315      -0.029805       0.048046       0.048851      -0.046755      -0.030863       0.077618              8.446533       8.443346       2.319175      -2.493024      10.269102       0.839101       6.627151          -0.000001
          113              C      13.292035       3.319896       0.816286       0.170023      35.404252 0.35624887E+03  0.79311300E+04                                 9.501453                            6.330299       0.161173       2.076995                    0.999541      24.940136      68.704607       0.652226       0.421819      -1.065795      -0.006937      -0.016051      -0.071367       0.073478      -0.056097      -0.013460       0.034877       0.041853       0.117819      -0.083339       0.011172       0.072166             12.872402      19.931443      -8.577112       3.152816      10.239444      -1.135132       8.446320          -0.000000
          114              C      14.089538       3.101545       1.897004      -0.098337      28.718036 0.37757821E+03  0.85802813E+04                                 8.089615                            6.434280       0.308778       2.077254                    0.999826      28.509174      80.913300       0.655522       0.411173      -1.066226       0.080163      -0.050464       0.029264       0.099142      -0.017899      -0.023633       0.018299       0.001510       0.047660      -0.026408      -0.016470       0.042878              9.052744      10.414007      -3.079205       1.830168       6.412161       0.152578      10.332065           0.000001
          115              C      15.000042       2.077673       0.274491       0.173092      23.828607 0.29833908E+03  0.64180764E+04                                 7.366583                            5.857776       0.455204       2.180924                    0.999661      24.874833      69.613153       0.660123       0.431307      -1.049263      -0.048836       0.029828       0.019480       0.060449      -0.008601      -0.003798       0.000059       0.001415      -0.040905      -0.014412      -0.001313       0.015725              8.324238      10.717170      -3.325223      -0.412436       6.244882       0.957926       8.010663           0.000002
          116              C      12.092542       4.094707       0.699879      -0.115542      37.614640 0.40352716E+03  0.93184814E+04                                 9.796414                            6.692816       0.189024       2.034846                    0.999771      28.919008      82.590077       0.637173       0.416271      -1.063531       0.008306      -0.005712      -0.007763       0.012724       0.012677      -0.019455       0.020506      -0.031087       0.050018      -0.040217       0.006083       0.034135             13.102687      19.742008      -8.611671       4.111823      10.579492      -2.254023       8.986561          -0.000001
          117              C      14.146089      13.753073      13.951599      -0.240875      40.667404 0.46761508E+03  0.11224929E+05                                10.397321                            7.252657       0.031744       1.981069                    0.998278      30.659153      89.823633       0.604887       0.421830      -1.058013       0.013438      -0.001764      -0.007590       0.015534       0.018243      -0.018131       0.000596      -0.036404       0.006159      -0.034772       0.007921       0.026851             13.842321      20.041366      -9.115281       3.947887      11.678901      -2.058863       9.806697           0.000002
          118              C      12.945138      14.599519      13.950162       0.614285      24.567944 0.25981747E+03  0.54284262E+04                                 7.867894                            5.720802      -0.117918       2.013220                    0.999601      22.441155      62.981684       0.620617       0.472364      -1.020212      -0.026816       0.033126      -0.000581       0.042624       0.052484       0.019903       0.025718      -0.029023      -0.091969      -0.040319      -0.039071       0.079391              9.918903      13.163215      -5.957729       0.743509       8.855046      -1.370066       7.738448          -0.000000
          119              C       2.960787       3.322629       1.678561       0.164324      34.388355 0.37320678E+03  0.84287960E+04                                 9.387041                            6.524427       0.064367       2.041112                    0.999532      25.505458      71.401862       0.634050       0.427727      -1.059200       0.043245      -0.044031      -0.029003       0.068191       0.004089      -0.036635       0.021215      -0.079548      -0.180659      -0.082271       0.008976       0.073296             12.260753      15.132207       7.351594      -3.947512      15.164309      -2.465618       6.485742           0.000001
          120              C       1.740220       3.357408       2.280716      -0.107029      29.582721 0.39051144E+03  0.89481183E+04                                 8.251228                            6.558494       0.334539       2.082759                    0.999836      28.782415      81.995475       0.647146       0.413053      -1.065142      -0.070650      -0.061451       0.033127       0.099323      -0.008041      -0.006117       0.009894      -0.064157      -0.041673      -0.028016      -0.014010       0.042026              9.322632      10.645587       1.857544      -2.893708      11.277921      -0.059215       6.044387           0.000001
          121              C       2.107216       1.303070       1.783471       0.192605      24.683048 0.30381255E+03  0.65894786E+04                                 7.671507                            5.995605       0.223881       2.109487                    0.998907      25.091758      71.348991       0.636457       0.443702      -1.038082       0.025122       0.051841       0.007349       0.058074       0.008510       0.011371      -0.000569      -0.010629       0.012856      -0.017260       0.004089       0.013171              9.005735       9.828234       2.738855      -2.227896      12.064152      -0.618662       5.124818           0.000001
          122              C       3.908001       4.356765       1.310657      -0.111085      34.916062 0.42892492E+03  0.10113284E+05                                 9.449627                            7.016014      -0.049652       1.961096                    0.999228      29.659239      87.156664       0.603621       0.430359      -1.048878      -0.002425      -0.014215      -0.002548       0.014643      -0.012797       0.016508       0.005498      -0.040256       0.025824      -0.035077       0.015435       0.019642             11.567575      14.567953       5.604477      -3.892077      13.061327      -1.391353       7.073447           0.000001
          123              C       4.957387       4.161420       0.584909      -0.246137      36.555806 0.48984290E+03  0.11887419E+05                                 9.655061                            7.433395       0.068001       1.991721                    0.998316      30.775264      90.448019       0.596659       0.423008      -1.058022      -0.002538      -0.008991       0.002581       0.009693      -0.018699       0.024924       0.003819      -0.027043       0.050084      -0.041465       0.011361       0.030104             11.450957      15.094279       4.862451      -4.386538      11.756087      -1.420157       7.502507           0.000002
          124              C       5.938969       5.231122       0.211257       0.631435      21.539094 0.23805084E+03  0.48819394E+04                                 7.182168                            5.494601      -0.114610       2.021071                    0.999462      22.120253      62.164927       0.627985       0.475591      -1.015160       0.031765       0.022752      -0.014250       0.041590      -0.026048       0.047315      -0.029805       0.048046       0.048851      -0.046755      -0.030863       0.077618              8.446533       8.443346       2.319175      -2.493024      10.269102       0.839101       6.627151          -0.000001
          125              C       9.515659      16.772149       9.413162       0.170032      35.404354 0.35625174E+03  0.79312185E+04                                 9.501528                            6.330369       0.161184       2.076999                    0.999541      24.940116      68.704900       0.652215       0.421825      -1.065790      -0.068848       0.023363      -0.010778       0.073499      -0.049191      -0.023956       0.014662       0.096084       0.086567      -0.083353       0.011176       0.072177             12.872439       7.607458      -0.913993       0.458746       5.477238       0.760577      25.532621          -0.000000
          126              C      10.415921      16.488367      10.393280      -0.098336      28.716032 0.37753141E+03  0.85789488E+04                                 8.088988                            6.433646       0.308730       2.077236                    0.999826      28.509045      80.911568       0.655590       0.411143      -1.066246       0.009392      -0.005401       0.098543       0.099137      -0.021460      -0.025545       0.008826       0.028931      -0.006493      -0.026418      -0.016460       0.042879              9.051988       9.288433      -1.878027       1.257590       5.338196       0.042503      12.529335           0.000001
          127              C       8.660539      17.161972      11.380584       0.173085      23.828924 0.29834202E+03  0.64181684E+04                                 7.366702                            5.857843       0.455269       2.180943                    0.999661      24.875026      69.614308       0.660111       0.431313      -1.049258       0.024691      -0.016994      -0.052503       0.060456       0.004026      -0.008803       0.001646      -0.006768       0.038173      -0.014431      -0.001334       0.015765              8.324382       7.760787      -1.603435      -0.983045       5.250935       1.478591      11.961424           0.000002
          128              C       9.652046      16.696352       7.988972      -0.115507      37.611854 0.40349579E+03  0.93176038E+04                                 9.796006                            6.692597       0.188905       2.034817                    0.999771      28.918523      82.588827       0.637176       0.416276      -1.063524      -0.008196       0.004798       0.008422       0.012693      -0.003515      -0.018656       0.003233       0.021842      -0.105039      -0.040196       0.006036       0.034161             13.102013       7.312122      -0.999684       1.470381       5.924972      -0.276059      26.068944          -0.000001
          129              C       8.797373      17.158802       7.102266      -0.240880      40.666558 0.46760804E+03  0.11224694E+05                                10.397050                            7.252507       0.031775       1.981080                    0.998278      30.659252      89.823035       0.604906       0.421818      -1.058022      -0.005171       0.010074       0.010628       0.015530       0.004279      -0.013529      -0.003697      -0.020292      -0.090106      -0.034740       0.007915       0.026825             13.841862       8.249916      -1.150206       0.958262       6.315999      -0.602726      26.959672           0.000002
          130              C       9.067357      17.068644       5.660831       0.614288      24.568036 0.25982027E+03  0.54284993E+04                                 7.867918                            5.720842      -0.117884       2.013231                    0.999601      22.441199      62.981881       0.620614       0.472365      -1.020212       0.013241       0.007624      -0.039788       0.042621       0.058532       0.011596       0.010402       0.011798      -0.110889      -0.040350      -0.039046       0.079395              9.918905       6.169868      -1.571385      -0.810001       6.104508      -0.315685      17.482340          -0.000000
          131              C       8.641264      10.753323       1.017484       0.164315      34.388316 0.37320777E+03  0.84288166E+04                                 9.386991                            6.524415       0.064351       2.041106                    0.999532      25.505525      71.401843       0.634054       0.427724      -1.059203      -0.041103       0.009666       0.053550       0.068194       0.043995      -0.062354      -0.000667      -0.030589      -0.025789      -0.082280       0.008954       0.073326             12.260653       7.221568       4.583358      -0.677153      21.896531       3.092958       7.663860           0.000001
          132              C       8.970905       9.801023       0.102036      -0.107019      29.582740 0.39051065E+03  0.89480738E+04                                 8.251151                            6.558433       0.334486       2.082745                    0.999836      28.782147      81.993939       0.647159       0.413046      -1.065149      -0.016543      -0.095903      -0.019846       0.099323       0.015013      -0.027110      -0.019435       0.010571      -0.011118      -0.028012      -0.014062       0.042074              9.322529       7.189717       1.888974      -2.272054      12.638754       1.668266       8.139118           0.000001
          133              C       7.508773       8.911364       1.395447       0.192605      24.682838 0.30380860E+03  0.65893663E+04                                 7.671435                            5.995533       0.223842       2.109475                    0.998906      25.091580      71.348159       0.636467       0.443697      -1.038085       0.037880       0.043719      -0.005145       0.058075       0.005989       0.010226      -0.006687       0.007156      -0.023424      -0.017246       0.004082       0.013164              9.005651       6.584293       2.943713      -1.758394      13.118314       0.903844       7.314345           0.000001
          134              C       9.039446      12.137051       1.187064      -0.111071      34.915424 0.42891619E+03  0.10112998E+05                                 9.449396                            7.015858      -0.049631       1.961105                    0.999229      29.658943      87.154646       0.603640       0.430349      -1.048887      -0.010137      -0.009317       0.005009       0.014651       0.002295      -0.000984      -0.023918       0.037055       0.009713      -0.035116       0.015420       0.019696             11.567265       7.684055       3.151299      -1.017469      18.975577       3.470580       8.042165           0.000001
          135              C       8.494585      12.956827       2.022033      -0.246131      36.555558 0.48983874E+03  0.11887256E+05                                 9.654881                            7.433260       0.068046       1.991739                    0.998316      30.775103      90.446411       0.596679       0.422997      -1.058032      -0.003092      -0.008636       0.003130       0.009692      -0.004459       0.008054      -0.024914       0.048679       0.031408      -0.041519       0.011423       0.030096             11.450732       7.337277       2.067227      -1.127152      18.460200       4.076002       8.554719           0.000002
          136              C       8.912455      14.385466       2.200237       0.631437      21.539112 0.23805127E+03  0.48819540E+04                                 7.182188                            5.494621      -0.114590       2.021076                    0.999461      22.120311      62.165270       0.627981       0.475594      -1.015158       0.005345       0.039573       0.011619       0.041588      -0.017833       0.048018      -0.018025       0.012799       0.138251      -0.046733      -0.030896       0.077629              8.446549       8.225052       1.655315      -2.020652      11.203077       1.324322       5.911519          -0.000001
          137              C       7.501833       3.931073       3.365744       0.170014      35.406252 0.35626627E+03  0.79316422E+04                                 9.502033                            6.330587       0.161170       2.076993                    0.999541      24.940506      68.706960       0.652189       0.421837      -1.065780       0.050295       0.031145      -0.043623       0.073502       0.006274      -0.072083       0.028906      -0.016825      -0.004736      -0.083379       0.011202       0.072177             12.873306       6.559527       0.116145      -1.483860      22.956410       6.550114       9.103982          -0.000001
          138              C       6.863844       2.753069       3.604307      -0.098311      28.713489 0.37748310E+03  0.85776386E+04                                 8.088586                            6.433242       0.308748       2.077246                    0.999826      28.508938      80.912179       0.655605       0.411144      -1.066238      -0.008861      -0.092589      -0.034260       0.099121      -0.007169      -0.030489       0.014288       0.025174       0.026792      -0.026261      -0.016638       0.042899              9.051546       7.484693       1.553788      -2.286479      12.500824       1.219706       7.169122           0.000001
          139              C       8.216809       2.379889       2.010536       0.173080      23.828637 0.29833537E+03  0.64179166E+04                                 7.366284                            5.857503       0.455169       2.180909                    0.999660      24.874704      69.610233       0.660184       0.431272      -1.049294      -0.025837       0.041837       0.035165       0.060452      -0.006924       0.002506       0.011433      -0.011862       0.008791      -0.014328      -0.001356       0.015684              8.323917       6.928999      -0.797454      -2.532293      10.797680       2.356881       7.245073           0.000002
          140              C       7.375456       5.195854       4.026821      -0.115548      37.608939 0.40345504E+03  0.93165948E+04                                 9.795775                            6.692390       0.188996       2.034839                    0.999771      28.919947      82.597429       0.637156       0.416292      -1.063495       0.007846      -0.005497      -0.008373       0.012723      -0.005660      -0.014210      -0.010825       0.050096       0.071946      -0.040162       0.005935       0.034228             13.101696       6.939653       1.272656      -0.719523      23.718868       6.511784       8.646567          -0.000001
          141              C       8.156051       6.241074       3.857241      -0.240879      40.670241 0.46766011E+03  0.11226111E+05                                10.397450                            7.252821       0.031666       1.981042                    0.998278      30.658595      89.817968       0.604912       0.421808      -1.058043       0.011326      -0.009547      -0.004706       0.015542      -0.006529       0.008517      -0.006472       0.051324       0.045427      -0.034648       0.007985       0.026662             13.842463       7.544084       1.470486      -0.966563      24.138594       6.977706       9.844710           0.000002
          142              C       7.960143       7.475004       4.630413       0.614293      24.566979 0.25980964E+03  0.54282043E+04                                 7.867560                            5.720650      -0.117875       2.013236                    0.999601      22.440904      62.979976       0.620638       0.472353      -1.020222       0.001309       0.030204       0.030048       0.042624      -0.017580       0.028322      -0.048707      -0.021524       0.116916      -0.040378      -0.039104       0.079482              9.918368       7.320648       0.367835      -0.967897      14.779099       5.225202       7.655357          -0.000000
          143              C       2.418033      12.959319       3.717840       0.164346      34.388220 0.37320181E+03  0.84286728E+04                                 9.387086                            6.524414       0.064314       2.041099                    0.999532      25.505233      71.401668       0.634045       0.427731      -1.059195       0.026152      -0.035504      -0.052015       0.068192      -0.039815       0.026000       0.024320       0.024817       0.192743      -0.082217       0.008972       0.073245             12.260888      15.756780      -6.297794       6.580047       9.115729      -2.578259      11.910156           0.000001
          144              C       1.415693      13.838388       3.993767      -0.107037      29.584282 0.39053141E+03  0.89487562E+04                                 8.251717                            6.558802       0.334468       2.082736                    0.999836      28.783232      82.000601       0.647106       0.413071      -1.065122      -0.079895       0.040674      -0.042736       0.099318       0.003267       0.007460       0.014208       0.011301       0.113109      -0.027782      -0.014169       0.041951              9.323232      10.216156      -3.599346       2.015730       7.379029       0.361924      10.374510           0.000001
          145              C       1.228111      13.345785       1.914249       0.192598      24.683632 0.30381993E+03  0.65897738E+04                                 7.672094                            5.996025       0.223883       2.109488                    0.998907      25.092379      71.354847       0.636370       0.443754      -1.038037       0.023590      -0.016710       0.050362       0.058069       0.008979       0.005093      -0.011404      -0.003264       0.008878      -0.017235       0.003815       0.013420              9.006481       9.693107      -3.210785       3.384026       6.860581      -0.186453      10.465754           0.000001
          146              C       3.503392      12.420688       4.514006      -0.111093      34.917509 0.42894367E+03  0.10113869E+05                                 9.450059                            7.016292      -0.049611       1.961105                    0.999228      29.659742      87.159673       0.603591       0.430374      -1.048865      -0.004146       0.000723      -0.014021       0.014639       0.024506      -0.003193       0.003881      -0.012128       0.056289      -0.035074       0.015543       0.019531             11.568201      14.540200      -5.843972       4.357248       9.118306      -1.878601      11.046097           0.000001
          147              C       4.476699      11.716982       4.041192      -0.246133      36.555481 0.48983584E+03  0.11887174E+05                                 9.654872                            7.433222       0.068077       1.991748                    0.998316      30.775097      90.446497       0.596682       0.422995      -1.058033      -0.006512      -0.000249      -0.007166       0.009686       0.032372      -0.009330       0.003175      -0.025350       0.029866      -0.041499       0.011344       0.030155             11.450784      14.884825      -6.078889       3.420220       9.463487      -1.345881      10.004038           0.000002
          148              C       5.594424      11.155533       4.867539       0.631437      21.539109 0.23805086E+03  0.48819492E+04                                 7.182226                            5.494640      -0.114504       2.021104                    0.999461      22.120330      62.165579       0.627975       0.475598      -1.015155       0.033597      -0.019371       0.015024       0.041590       0.040085      -0.000180       0.004939      -0.073399      -0.138787      -0.046721      -0.030917       0.077638              8.446624       9.401162      -2.772135       1.182065       5.646213      -0.672411      10.292497          -0.000001
          149              C      11.065455      12.709654       4.777000       0.170022      35.405869 0.35626193E+03  0.79315291E+04                                 9.501966                            6.330544       0.161206       2.077004                    0.999541      24.940471      68.707008       0.652191       0.421836      -1.065779      -0.011609       0.070538       0.016986       0.073477      -0.013018      -0.062791       0.030964      -0.016842      -0.109654      -0.083387       0.011217       0.072170             12.873229      18.551088       5.898681      -7.473281      10.730144      -2.772074       9.338455          -0.000001
          150              C      10.530226      11.466219       4.914964      -0.098339      28.716200 0.37754450E+03  0.85793956E+04                                 8.089416                            6.434076       0.308714       2.077232                    0.999826      28.509592      80.916136       0.655514       0.411183      -1.066210      -0.079641      -0.047536       0.035009       0.099136      -0.019453      -0.021948       0.022727       0.005348      -0.014849      -0.026247      -0.016634       0.042880              9.052523       9.488805       2.004704      -2.951675      11.116539      -0.046413       6.552226           0.000001
          151              C       9.217303      12.790517       5.931010       0.173082      23.828370 0.29833408E+03  0.64178712E+04                                 7.366173                            5.857451       0.455204       2.180917                    0.999661      24.874589      69.609440       0.660195       0.431266      -1.049299       0.047695      -0.004983      -0.036813       0.060455       0.000890      -0.006334      -0.003198       0.026508       0.002594      -0.014366      -0.001337       0.015703              8.323770       9.594085       0.607559      -3.941245       7.927781       0.217253       7.449444           0.000002
          152              C      12.274957      13.123827       4.130294      -0.115517      37.609376 0.40345775E+03  0.93166613E+04                                 9.795917                            6.692462       0.188926       2.034822                    0.999771      28.919494      82.595821       0.637146       0.416299      -1.063492      -0.008676       0.005002       0.007800       0.012694      -0.032701       0.007304       0.015201      -0.014267       0.006608      -0.040140       0.005932       0.034208             13.101935      18.820304       7.121801      -6.731499      11.453762      -2.791805       9.031740          -0.000001
          153              C      -4.532663      14.320474       4.193528      -0.240876      40.667833 0.46762840E+03  0.11225147E+05                                10.396978                            7.252516       0.031909       1.981121                    0.998279      30.657883      89.814729       0.604933       0.421801      -1.058048      -0.007286       0.002295       0.013527       0.015535      -0.017986       0.019981       0.010899       0.006389       0.040207      -0.034617       0.007946       0.026671             13.841782      20.162658       6.904788      -6.846046      12.100414      -2.465046       9.262274           0.000002
          154              C      -3.257635      14.617800       3.526702       0.614281      24.567224 0.25981269E+03  0.54282775E+04                                 7.867579                            5.720660      -0.117895       2.013225                    0.999601      22.441018      62.980106       0.620642       0.472349      -1.020225       0.041361       0.004709      -0.009175       0.042627      -0.031811       0.034875      -0.048014      -0.019156       0.036536      -0.040378      -0.039088       0.079466              9.918398      14.192639       3.642820      -4.374991       7.822293      -0.095115       7.740263          -0.000000
          155              C       8.098518       9.342341      10.242382       0.164351      34.388204 0.37320111E+03  0.84286581E+04                                 9.387116                            6.524432       0.064357       2.041114                    0.999532      25.505245      71.401843       0.634040       0.427734      -1.059193      -0.058187       0.018195       0.030548       0.068190      -0.045203       0.016103      -0.009062       0.119322       0.043482      -0.082225       0.009004       0.073221             12.260944       9.522569      -1.403055       4.554987       5.409992      -2.194437      21.850272           0.000001
          156              C       8.646385       9.234330       9.000707      -0.107041      29.584431 0.39053759E+03  0.89489289E+04                                 8.251766                            6.558877       0.334492       2.082747                    0.999836      28.783229      82.000607       0.647099       0.413074      -1.065121      -0.025780       0.006219      -0.095720       0.099326      -0.018512       0.012945       0.002897       0.049306      -0.053516      -0.027761      -0.014175       0.041936              9.323287       9.741341      -1.651933       0.837443       5.091611      -0.498243      13.136908           0.000001
          157              C       6.629676       9.906406       8.711845       0.192595      24.684056 0.30382614E+03  0.65899455E+04                                 7.672182                            5.996088       0.223989       2.109519                    0.998907      25.092742      71.356203       0.636366       0.443754      -1.038036       0.036346      -0.024835       0.037870       0.058068       0.000935       0.010739      -0.005721      -0.016692      -0.017772      -0.017202       0.003806       0.013395              9.006593       9.565122      -1.409712       2.236425       4.618916      -1.139068      12.835741           0.000001
          158              C       8.634845       9.153300      11.576033      -0.111088      34.917032 0.42893591E+03  0.10113622E+05                                 9.449894                            7.016164      -0.049595       1.961110                    0.999229      29.659499      87.158171       0.603606       0.430366      -1.048872      -0.011859       0.005636      -0.006467       0.014637      -0.001176       0.007251       0.001368       0.002513      -0.101977      -0.035025       0.015526       0.019499             11.568002       9.034477      -1.577469       2.605226       5.917093      -1.507853      19.752437           0.000001
          159              C       8.013904       9.464716      12.663936      -0.246131      36.555064 0.48982848E+03  0.11886934E+05                                 9.654767                            7.433146       0.068096       1.991756                    0.998316      30.774798      90.444976       0.596689       0.422992      -1.058036      -0.007072       0.000111      -0.006616       0.009685       0.007045       0.001179       0.001267      -0.012467      -0.124208      -0.041446       0.011300       0.030146             11.450658       8.625463      -1.266970       1.453484       5.873301      -0.902584      19.853210           0.000002
          160              C       8.567917       9.262204      14.042138       0.631438      21.539032 0.23804976E+03  0.48819212E+04                                 7.182218                            5.494635      -0.114525       2.021099                    0.999461      22.120249      62.165331       0.627974       0.475599      -1.015154       0.007181      -0.002548       0.040887       0.041591       0.057191      -0.013141      -0.009716      -0.037731      -0.091069      -0.046749      -0.030901       0.077650              8.446613       8.164390      -2.546577       1.265131       5.860391      -0.175193      11.315059          -0.000001
          161              C       1.615344      12.359034       9.594239       0.170022      35.405865 0.35626190E+03  0.79315284E+04                                 9.501965                            6.330544       0.161206       2.077004                    0.999541      24.940470      68.707002       0.652191       0.421836      -1.065779       0.011609      -0.070538      -0.016986       0.073477      -0.013018      -0.062791       0.030964      -0.016842      -0.109654      -0.083387       0.011217       0.072170             12.873227      18.551086       5.898680      -7.473280      10.730143      -2.772073       9.338454          -0.000001
          162              C       2.150573      13.602469       9.456275      -0.098339      28.716203 0.37754458E+03  0.85793976E+04                                 8.089416                            6.434076       0.308714       2.077232                    0.999826      28.509594      80.916140       0.655514       0.411183      -1.066210       0.079641       0.047536      -0.035009       0.099136      -0.019453      -0.021948       0.022727       0.005348      -0.014849      -0.026247      -0.016634       0.042880              9.052524       9.488806       2.004705      -2.951675      11.116539      -0.046414       6.552227           0.000001
          163              C       3.463496      12.278171       8.440229       0.173082      23.828368 0.29833404E+03  0.64178702E+04                                 7.366172                            5.857450       0.455204       2.180917                    0.999661      24.874588      69.609436       0.660195       0.431266      -1.049299      -0.047695       0.004983       0.036813       0.060455       0.000890      -0.006334      -0.003198       0.026508       0.002594      -0.014366      -0.001337       0.015703              8.323769       9.594084       0.607559      -3.941245       7.927781       0.217253       7.449443           0.000002
          164              C       0.405842      11.944861      10.240945      -0.115517      37.609372 0.40345769E+03  0.93166596E+04                                 9.795916                            6.692461       0.188926       2.034822                    0.999771      28.919492      82.595806       0.637146       0.416299      -1.063492       0.008676      -0.005002      -0.007800       0.012694      -0.032701       0.007305       0.015201      -0.014268       0.006608      -0.040140       0.005932       0.034207             13.101933      18.820301       7.121800      -6.731498      11.453760      -2.791805       9.031738          -0.000001
          165              C      17.213462      10.748214      10.177711      -0.240876      40.667825 0.46762832E+03  0.11225144E+05                                10.396976                            7.252514       0.031909       1.981121                    0.998279      30.657880      89.814710       0.604933       0.421801      -1.058048       0.007286      -0.002295      -0.013527       0.015535      -0.017985       0.019981       0.010899       0.006389       0.040208      -0.034617       0.007946       0.026671             13.841779      20.162653       6.904786      -6.846045      12.100411      -2.465046       9.262272           0.000002
          166              C      15.938434      10.450888      10.844537       0.614281      24.567223 0.25981269E+03  0.54282775E+04                                 7.867579                            5.720659      -0.117895       2.013225                    0.999601      22.441018      62.980105       0.620642       0.472349      -1.020225      -0.041361      -0.004709       0.009174       0.042627      -0.031811       0.034875      -0.048014      -0.019156       0.036536      -0.040378      -0.039088       0.079466              9.918398      14.192639       3.642820      -4.374990       7.822292      -0.095115       7.740263          -0.000000
          167              C       4.582281      15.726347       4.128857       0.164351      34.388204 0.37320112E+03  0.84286582E+04                                 9.387116                            6.524432       0.064357       2.041114                    0.999532      25.505245      71.401842       0.634040       0.427734      -1.059193       0.058187      -0.018195      -0.030548       0.068190      -0.045203       0.016103      -0.009062       0.119322       0.043482      -0.082225       0.009004       0.073221             12.260944       9.522569      -1.403055       4.554987       5.409992      -2.194437      21.850272           0.000001
          168              C       4.034414      15.834358       5.370532      -0.107041      29.584427 0.39053754E+03  0.89489273E+04                                 8.251765                            6.558876       0.334492       2.082747                    0.999836      28.783227      82.000599       0.647099       0.413074      -1.065121       0.025779      -0.006219       0.095720       0.099326      -0.018512       0.012945       0.002897       0.049305      -0.053516      -0.027761      -0.014175       0.041935              9.323286       9.741341      -1.651933       0.837442       5.091610      -0.498243      13.136907           0.000001
          169              C       6.051123      15.162282       5.659394       0.192595      24.684057 0.30382617E+03  0.65899462E+04                                 7.672182                            5.996088       0.223989       2.109519                    0.998907      25.092743      71.356204       0.636366       0.443754      -1.038036      -0.036346       0.024835      -0.037870       0.058068       0.000935       0.010739      -0.005721      -0.016692      -0.017772      -0.017202       0.003806       0.013395              9.006593       9.565122      -1.409712       2.236425       4.618916      -1.139068      12.835741           0.000001
          170              C       4.045954      15.915388       2.795206      -0.111088      34.917025 0.42893581E+03  0.10113619E+05                                 9.449893                            7.016163      -0.049595       1.961110                    0.999229      29.659496      87.158161       0.603606       0.430366      -1.048872       0.011859      -0.005636       0.006467       0.014637      -0.001176       0.007251       0.001368       0.002513      -0.101977      -0.035025       0.015526       0.019499             11.568001       9.034476      -1.577469       2.605226       5.917093      -1.507852      19.752435           0.000001
          171              C       4.666895      15.603972       1.707303      -0.246131      36.555064 0.48982848E+03  0.11886934E+05                                 9.654767                            7.433146       0.068096       1.991756                    0.998316      30.774799      90.444981       0.596689       0.422992      -1.058036       0.007072      -0.000111       0.006616       0.009685       0.007045       0.001179       0.001267      -0.012467      -0.124208      -0.041446       0.011300       0.030146             11.450658       8.625463      -1.266970       1.453485       5.873301      -0.902584      19.853211           0.000002
          172              C       4.112882      15.806484       0.329101       0.631438      21.539032 0.23804975E+03  0.48819210E+04                                 7.182218                            5.494635      -0.114525       2.021099                    0.999461      22.120249      62.165334       0.627974       0.475599      -1.015154      -0.007181       0.002548      -0.040887       0.041591       0.057191      -0.013141      -0.009716      -0.037731      -0.091069      -0.046749      -0.030901       0.077650              8.446614       8.164390      -2.546577       1.265131       5.860391      -0.175193      11.315060          -0.000001
          173              C       5.178966      21.137615      11.005495       0.170014      35.406252 0.35626627E+03  0.79316422E+04                                 9.502033                            6.330587       0.161171       2.076993                    0.999541      24.940506      68.706960       0.652189       0.421837      -1.065780      -0.050295      -0.031145       0.043623       0.073502       0.006274      -0.072083       0.028906      -0.016826      -0.004736      -0.083379       0.011202       0.072177             12.873307       6.559527       0.116144      -1.483860      22.956411       6.550114       9.103983          -0.000001
          174              C       5.816955      22.315619      10.766932      -0.098311      28.713488 0.37748307E+03  0.85776379E+04                                 8.088587                            6.433242       0.308748       2.077247                    0.999826      28.508937      80.912181       0.655605       0.411144      -1.066238       0.008861       0.092589       0.034260       0.099121      -0.007169      -0.030489       0.014288       0.025174       0.026792      -0.026261      -0.016638       0.042899              9.051547       7.484693       1.553788      -2.286480      12.500824       1.219706       7.169123           0.000001
          175              C       4.463990      22.688799      12.360703       0.173080      23.828636 0.29833535E+03  0.64179161E+04                                 7.366284                            5.857503       0.455169       2.180909                    0.999660      24.874703      69.610230       0.660184       0.431272      -1.049294       0.025837      -0.041837      -0.035165       0.060452      -0.006924       0.002506       0.011433      -0.011862       0.008791      -0.014328      -0.001356       0.015684              8.323917       6.928999      -0.797454      -2.532293      10.797680       2.356881       7.245073           0.000001
          176              C       5.305343      19.872834      10.344418      -0.115548      37.608943 0.40345508E+03  0.93165961E+04                                 9.795776                            6.692390       0.188996       2.034839                    0.999771      28.919949      82.597441       0.637156       0.416292      -1.063495      -0.007846       0.005497       0.008373       0.012723      -0.005660      -0.014210      -0.010825       0.050096       0.071946      -0.040162       0.005935       0.034228             13.101697       6.939654       1.272655      -0.719523      23.718870       6.511785       8.646568          -0.000001
          177              C       4.524748      18.827614      10.513998      -0.240879      40.670240 0.46766010E+03  0.11226111E+05                                10.397450                            7.252821       0.031666       1.981042                    0.998278      30.658594      89.817966       0.604912       0.421808      -1.058043      -0.011326       0.009547       0.004706       0.015542      -0.006529       0.008517      -0.006472       0.051324       0.045427      -0.034648       0.007985       0.026662             13.842463       7.544084       1.470486      -0.966563      24.138594       6.977706       9.844710           0.000002
          178              C       4.720656      17.593684       9.740826       0.614293      24.566979 0.25980964E+03  0.54282044E+04                                 7.867560                            5.720650      -0.117875       2.013236                    0.999601      22.440904      62.979979       0.620638       0.472353      -1.020221      -0.001309      -0.030204      -0.030048       0.042624      -0.017580       0.028322      -0.048707      -0.021523       0.116916      -0.040378      -0.039104       0.079482              9.918369       7.320648       0.367835      -0.967897      14.779100       5.225202       7.655357          -0.000000
          179              C      10.262766      12.109369      10.653399       0.164346      34.388222 0.37320183E+03  0.84286735E+04                                 9.387087                            6.524414       0.064314       2.041099                    0.999532      25.505234      71.401672       0.634045       0.427731      -1.059195      -0.026152       0.035504       0.052015       0.068192      -0.039815       0.026000       0.024320       0.024817       0.192743      -0.082217       0.008972       0.073245             12.260889      15.756781      -6.297795       6.580047       9.115729      -2.578259      11.910157           0.000001
          180              C      11.265106      11.230300      10.377472      -0.107037      29.584282 0.39053140E+03  0.89487558E+04                                 8.251717                            6.558801       0.334468       2.082736                    0.999836      28.783232      82.000603       0.647106       0.413071      -1.065122       0.079895      -0.040674       0.042736       0.099318       0.003267       0.007460       0.014208       0.011301       0.113109      -0.027782      -0.014169       0.041951              9.323232      10.216155      -3.599346       2.015730       7.379029       0.361924      10.374510           0.000001
          181              C      11.452688      11.722903      12.456990       0.192598      24.683631 0.30381993E+03  0.65897737E+04                                 7.672095                            5.996025       0.223883       2.109488                    0.998907      25.092379      71.354849       0.636370       0.443754      -1.038036      -0.023590       0.016710      -0.050362       0.058069       0.008979       0.005093      -0.011404      -0.003264       0.008878      -0.017235       0.003815       0.013420              9.006481       9.693107      -3.210785       3.384026       6.860582      -0.186453      10.465755           0.000001
          182              C       9.177407      12.648000       9.857233      -0.111093      34.917507 0.42894365E+03  0.10113868E+05                                 9.450059                            7.016291      -0.049611       1.961105                    0.999228      29.659741      87.159669       0.603591       0.430374      -1.048865       0.004146      -0.000723       0.014021       0.014639       0.024506      -0.003193       0.003881      -0.012128       0.056289      -0.035074       0.015543       0.019531             11.568200      14.540199      -5.843971       4.357248       9.118305      -1.878601      11.046097           0.000001
          183              C       8.204100      13.351706      10.330047      -0.246133      36.555480 0.48983581E+03  0.11887173E+05                                 9.654872                            7.433221       0.068077       1.991748                    0.998316      30.775096      90.446493       0.596682       0.422995      -1.058033       0.006512       0.000249       0.007166       0.009686       0.032372      -0.009330       0.003175      -0.025350       0.029866      -0.041499       0.011344       0.030155             11.450783      14.884825      -6.078889       3.420219       9.463487      -1.345881      10.004037           0.000002
          184              C       7.086375      13.913155       9.503700       0.631437      21.539109 0.23805087E+03  0.48819493E+04                                 7.182226                            5.494639      -0.114504       2.021104                    0.999461      22.120330      62.165578       0.627975       0.475598      -1.015155      -0.033597       0.019372      -0.015024       0.041590       0.040085      -0.000180       0.004939      -0.073399      -0.138787      -0.046721      -0.030917       0.077638              8.446624       9.401162      -2.772134       1.182065       5.646213      -0.672411      10.292497          -0.000001
          185              N       2.787649       8.315946       2.752092      -0.286475      35.242324 0.52400017E+03  0.12648984E+05                                 8.890520                            7.318796       0.260898       2.093900                    0.999479      28.344543      77.281077       0.661916       0.383336      -1.108695       0.027621       0.013031       0.143632       0.146843      -0.040240      -0.058809       0.002953       0.063622      -0.088346      -0.068101      -0.023138       0.091239             10.125764       8.956874      -1.675481       1.984721       6.324684      -0.050092      15.095733          -0.000000
          186              N       4.278984       7.863503       4.282629      -0.255675      28.020210 0.37929488E+03  0.85702322E+04                                 7.935058                            6.435641      -0.245477       1.982251                    0.997863      26.464406      73.240548       0.661992       0.409485      -1.074651      -0.055070       0.026302      -0.013441       0.062491      -0.019653      -0.011017       0.004791       0.045171       0.166591      -0.057708      -0.000399       0.058107              8.878312       8.862249      -1.519579       0.435246       5.147888       0.816814      12.624798           0.000001
          187              N       4.433967      16.404114      14.039263      -0.275271      37.950867 0.52674682E+03  0.12751279E+05                                 9.410893                            7.357427       0.162507       2.064706                    0.999259      28.383838      77.883320       0.656558       0.385373      -1.105545      -0.032362      -0.126080      -0.048249       0.138821       0.035485      -0.043549      -0.035250       0.054257       0.011900      -0.052643      -0.029064       0.081707             11.613353       7.164039       2.315278      -1.247939      18.376056       3.925562       9.299965          -0.000001
          188              N       4.975899      14.918922      12.531720      -0.267262      30.933088 0.41424140E+03  0.95881672E+04                                 8.575445                            6.789759      -0.436592       1.912035                    0.997591      27.245486      76.833120       0.634071       0.417337      -1.067353      -0.041541       0.022454       0.042303       0.063399       0.036459      -0.030474       0.011382      -0.069716      -0.057238      -0.064275       0.004260       0.060015             10.032867       6.961087       2.116488      -2.365816      13.575140       2.205540       9.562375           0.000001
          189              N      -2.486087      22.721629      12.814834      -0.286484      35.241959 0.52399432E+03  0.12648800E+05                                 8.890410                            7.318713       0.260889       2.093894                    0.999479      28.344584      77.280901       0.661926       0.383331      -1.108699       0.130243      -0.052313       0.043172       0.146846      -0.025743      -0.051584       0.040038      -0.043878       0.126890      -0.068101      -0.023146       0.091247             10.125667      12.587997      -3.557457       2.534352       7.249134      -0.821067      10.539870          -0.000000
          190              N      -3.902972      13.073269       0.206946      -0.255654      28.019701 0.37928824E+03  0.85700019E+04                                 7.934773                            6.435438      -0.245471       1.982255                    0.997862      26.464259      73.238610       0.662028       0.409466      -1.074669      -0.005423      -0.005310      -0.062027       0.062490      -0.052951       0.005660       0.010079       0.040389      -0.008318      -0.057698      -0.000379       0.058077              8.877986      10.953171      -3.181605       1.127726       6.416482       0.699393       9.264305           0.000001
          191              N      11.473812      22.969244      12.047410      -0.275280      37.951758 0.52675992E+03  0.12751709E+05                                 9.411145                            7.357592       0.162544       2.064715                    0.999259      28.384138      77.885151       0.656539       0.385381      -1.105537      -0.112870      -0.074823       0.030569       0.138825      -0.021102       0.005698       0.030533      -0.111895      -0.084850      -0.052605      -0.029057       0.081662             11.613725      15.453410       4.506729      -4.213483      12.225364      -1.498263       7.162402          -0.000001
          192              N       9.508401      23.080579      12.994474      -0.267251      30.933380 0.41424613E+03  0.95882753E+04                                 8.575355                            6.789688      -0.436539       1.912054                    0.997592      27.245716      76.833004       0.634091       0.417323      -1.067364       0.040740      -0.029938      -0.038251       0.063397       0.028091      -0.031156      -0.000531      -0.034062      -0.147981      -0.064257       0.004231       0.060026             10.032761      12.381466       1.742653      -3.129855      11.853369      -0.320834       5.863448           0.000001
          193              N      15.166886       2.347059       1.556405      -0.286484      35.241959 0.52399432E+03  0.12648800E+05                                 8.890410                            7.318713       0.260889       2.093894                    0.999479      28.344584      77.280902       0.661926       0.383331      -1.108699      -0.130243       0.052314      -0.043172       0.146846      -0.025743      -0.051584       0.040038      -0.043878       0.126890      -0.068101      -0.023146       0.091247             10.125667      12.587997      -3.557457       2.534352       7.249134      -0.821067      10.539871          -0.000000
          194              N      16.583771      11.995419      14.164293      -0.255654      28.019702 0.37928826E+03  0.85700024E+04                                 7.934773                            6.435438      -0.245470       1.982255                    0.997862      26.464260      73.238611       0.662028       0.409466      -1.074669       0.005423       0.005310       0.062027       0.062490      -0.052951       0.005660       0.010079       0.040389      -0.008318      -0.057698      -0.000379       0.058077              8.877986      10.953171      -3.181605       1.127726       6.416482       0.699393       9.264305           0.000001
          195              N       1.206987       2.099444       2.323829      -0.275280      37.951757 0.52675989E+03  0.12751708E+05                                 9.411145                            7.357592       0.162544       2.064715                    0.999259      28.384137      77.885149       0.656539       0.385381      -1.105537       0.112870       0.074823      -0.030569       0.138825      -0.021102       0.005698       0.030533      -0.111895      -0.084850      -0.052605      -0.029057       0.081662             11.613725      15.453410       4.506729      -4.213483      12.225364      -1.498263       7.162402          -0.000001
          196              N       3.172398       1.988109       1.376765      -0.267251      30.933379 0.41424611E+03  0.95882746E+04                                 8.575355                            6.789688      -0.436539       1.912054                    0.997592      27.245715      76.833002       0.634091       0.417323      -1.067364      -0.040740       0.029938       0.038251       0.063397       0.028091      -0.031156      -0.000531      -0.034062      -0.147981      -0.064257       0.004231       0.060026             10.032761      12.381466       1.742653      -3.129855      11.853369      -0.320834       5.863448           0.000001
          197              N       9.893150      16.752742      11.619147      -0.286475      35.242323 0.52400016E+03  0.12648984E+05                                 8.890520                            7.318796       0.260898       2.093900                    0.999479      28.344543      77.281076       0.661916       0.383336      -1.108695      -0.027621      -0.013031      -0.143632       0.146843      -0.040240      -0.058809       0.002953       0.063622      -0.088346      -0.068101      -0.023138       0.091239             10.125763       8.956874      -1.675481       1.984721       6.324684      -0.050092      15.095733          -0.000000
          198              N       8.401815      17.205185      10.088610      -0.255675      28.020210 0.37929489E+03  0.85702323E+04                                 7.935059                            6.435641      -0.245476       1.982251                    0.997863      26.464406      73.240549       0.661992       0.409485      -1.074651       0.055070      -0.026302       0.013441       0.062491      -0.019653      -0.011017       0.004791       0.045171       0.166591      -0.057708      -0.000399       0.058107              8.878312       8.862249      -1.519579       0.435246       5.147888       0.816814      12.624799           0.000001
          199              N       8.246832       8.664574       0.331976      -0.275271      37.950866 0.52674681E+03  0.12751279E+05                                 9.410893                            7.357427       0.162507       2.064706                    0.999259      28.383838      77.883318       0.656558       0.385373      -1.105545       0.032362       0.126080       0.048249       0.138821       0.035485      -0.043549      -0.035250       0.054257       0.011900      -0.052643      -0.029064       0.081707             11.613353       7.164039       2.315278      -1.247939      18.376055       3.925562       9.299965          -0.000001
          200              N       7.704900      10.149766       1.839519      -0.267262      30.933088 0.41424140E+03  0.95881672E+04                                 8.575444                            6.789758      -0.436592       1.912035                    0.997591      27.245486      76.833118       0.634071       0.417337      -1.067353       0.041542      -0.022454      -0.042303       0.063399       0.036459      -0.030474       0.011382      -0.069716      -0.057238      -0.064275       0.004260       0.060015             10.032867       6.961087       2.116488      -2.365815      13.575139       2.205539       9.562375           0.000001
          201              N       7.324552       1.779180       2.776523      -0.286483      35.243245 0.52401552E+03  0.12649454E+05                                 8.890754                            7.318968       0.260966       2.093920                    0.999479      28.344737      77.282033       0.661899       0.383342      -1.108690      -0.000120       0.143676       0.030316       0.146840      -0.004885      -0.057201       0.022234       0.087378       0.111965      -0.067888      -0.023388       0.091276             10.126069       8.080414       1.654035      -1.547017      15.115829       1.733181       7.181965          -0.000000
          202              N       8.365417       3.648548       2.336763      -0.255655      28.019207 0.37927434E+03  0.85695525E+04                                 7.934445                            6.435132      -0.245505       1.982243                    0.997863      26.464014      73.235769       0.662077       0.409442      -1.074691      -0.047130      -0.027987       0.029994       0.062483       0.003839      -0.031144       0.036209      -0.063335      -0.025983      -0.057784      -0.000273       0.058058              8.877606       6.977151       0.464511      -2.418759      12.252776       1.575786       7.402891           0.000001
          203              N       0.692262      14.089118       2.861314      -0.275267      37.952641 0.52676987E+03  0.12752123E+05                                 9.411593                            7.357873       0.162491       2.064702                    0.999259      28.384592      77.889173       0.656492       0.385403      -1.105511       0.100551      -0.077624       0.056000       0.138824       0.011491       0.007181       0.021995      -0.016845       0.229726      -0.052648      -0.028969       0.081617             11.614372      14.595876      -6.079999       3.631984       9.964099      -0.965818      10.283142          -0.000001
          204              N       2.267268      12.655390       2.375566      -0.267261      30.932965 0.41423746E+03  0.95880813E+04                                 8.575498                            6.789764      -0.436534       1.912053                    0.997592      27.245525      76.833987       0.634063       0.417341      -1.067347      -0.037921       0.027260       0.042873       0.063397      -0.041621       0.036259       0.002386       0.033997       0.079135      -0.064164       0.004230       0.059934             10.032969      10.768986      -4.320714       2.343802       8.698803       0.736667      10.631119           0.000001
          205              N       9.390814      11.511191       5.653645      -0.286482      35.242626 0.52400490E+03  0.12649133E+05                                 8.890609                            7.318854       0.260871       2.093889                    0.999479      28.344694      77.281718       0.661910       0.383338      -1.108693       0.102497       0.078339      -0.070149       0.146846      -0.053279      -0.023406       0.055877       0.008207      -0.050663      -0.067863      -0.023387       0.091250             10.125932      10.932394       3.416004      -3.222661      11.715944      -0.702482       7.729458          -0.000000
          206              N      10.193863      13.531986       5.446700      -0.255653      28.018479 0.37926508E+03  0.85692888E+04                                 7.934303                            6.435056      -0.245489       1.982247                    0.997863      26.463687      73.234564       0.662081       0.409443      -1.074691       0.002516      -0.059600      -0.018603       0.062487       0.013840      -0.048092       0.002173       0.028404      -0.088029      -0.057770      -0.000330       0.058100              8.877425       9.666924       1.389798      -3.520306       9.983659      -0.305362       6.981691           0.000001
          207              N       7.732114       9.606575       8.055079      -0.275262      37.952477 0.52676711E+03  0.12752053E+05                                 9.411608                            7.357885       0.162506       2.064710                    0.999259      28.384485      77.889133       0.656487       0.385406      -1.105508       0.020048      -0.026353       0.134811       0.138818      -0.035030       0.016469      -0.008728       0.082490      -0.149283      -0.052623      -0.028969       0.081592             11.614394       9.348470      -1.059965       1.341910       5.698712      -1.151106      19.795999          -0.000001
          208              N       6.799777       9.769374      10.023939      -0.267258      30.933565 0.41424726E+03  0.95883236E+04                                 8.575404                            6.789687      -0.436605       1.912030                    0.997591      27.245926      76.834094       0.634091       0.417322      -1.067364       0.044362      -0.025131      -0.037676       0.063395      -0.024290       0.023108      -0.012498       0.070255       0.127364      -0.064192       0.004250       0.059942             10.032857      10.611924      -1.316196       0.418790       4.936204      -0.881063      14.550444           0.000001
          209              N       3.289985      13.557497       8.717594      -0.286482      35.242628 0.52400493E+03  0.12649134E+05                                 8.890609                            7.318854       0.260871       2.093889                    0.999479      28.344695      77.281720       0.661910       0.383338      -1.108693      -0.102497      -0.078339       0.070149       0.146846      -0.053279      -0.023406       0.055877       0.008207      -0.050663      -0.067863      -0.023387       0.091250             10.125932      10.932394       3.416004      -3.222661      11.715944      -0.702482       7.729458          -0.000000
          210              N       2.486936      11.536702       8.924539      -0.255653      28.018478 0.37926507E+03  0.85692883E+04                                 7.934302                            6.435056      -0.245489       1.982247                    0.997863      26.463687      73.234559       0.662081       0.409443      -1.074692      -0.002516       0.059600       0.018603       0.062487       0.013840      -0.048092       0.002173       0.028404      -0.088029      -0.057770      -0.000330       0.058100              8.877424       9.666923       1.389797      -3.520305       9.983658      -0.305362       6.981690           0.000001
          211              N       4.948685      15.462113       6.316160      -0.275262      37.952477 0.52676712E+03  0.12752053E+05                                 9.411608                            7.357885       0.162506       2.064710                    0.999259      28.384485      77.889134       0.656487       0.385406      -1.105508      -0.020048       0.026353      -0.134811       0.138818      -0.035030       0.016469      -0.008728       0.082490      -0.149283      -0.052623      -0.028969       0.081592             11.614394       9.348471      -1.059965       1.341911       5.698713      -1.151106      19.796000          -0.000001
          212              N       5.881022      15.299314       4.347300      -0.267258      30.933565 0.41424726E+03  0.95883235E+04                                 8.575404                            6.789687      -0.436605       1.912030                    0.997591      27.245926      76.834092       0.634092       0.417322      -1.067364      -0.044362       0.025131       0.037676       0.063395      -0.024290       0.023108      -0.012498       0.070255       0.127364      -0.064192       0.004250       0.059942             10.032857      10.611923      -1.316196       0.418791       4.936204      -0.881063      14.550443           0.000001
          213              N      12.696252       7.568163      11.594716      -0.286483      35.243243 0.52401548E+03  0.12649452E+05                                 8.890754                            7.318967       0.260966       2.093920                    0.999479      28.344736      77.282028       0.661899       0.383342      -1.108690       0.000120      -0.143676      -0.030316       0.146840      -0.004885      -0.057201       0.022234       0.087378       0.111965      -0.067888      -0.023388       0.091276             10.126069       8.080413       1.654034      -1.547017      15.115828       1.733181       7.181965          -0.000000
          214              N       4.315382      21.420140      12.034476      -0.255655      28.019206 0.37927432E+03  0.85695520E+04                                 7.934445                            6.435132      -0.245505       1.982243                    0.997863      26.464013      73.235767       0.662077       0.409442      -1.074691       0.047130       0.027987      -0.029994       0.062483       0.003839      -0.031144       0.036209      -0.063335      -0.025983      -0.057784      -0.000273       0.058058              8.877606       6.977151       0.464510      -2.418760      12.252776       1.575786       7.402891           0.000001
          215              N      11.988537      10.979570      11.509925      -0.275267      37.952644 0.52676992E+03  0.12752124E+05                                 9.411595                            7.357874       0.162491       2.064702                    0.999259      28.384593      77.889181       0.656492       0.385403      -1.105511      -0.100551       0.077624      -0.056000       0.138824       0.011491       0.007181       0.021995      -0.016845       0.229726      -0.052648      -0.028969       0.081617             11.614374      14.595878      -6.080000       3.631985       9.964100      -0.965818      10.283143          -0.000001
          216              N      10.413531      12.413298      11.995673      -0.267261      30.932965 0.41423745E+03  0.95880812E+04                                 8.575498                            6.789764      -0.436534       1.912052                    0.997592      27.245525      76.833989       0.634063       0.417341      -1.067347       0.037921      -0.027260      -0.042873       0.063397      -0.041621       0.036259       0.002386       0.033997       0.079135      -0.064164       0.004230       0.059934             10.032970      10.768986      -4.320715       2.343802       8.698803       0.736667      10.631119           0.000001
          217              O       2.754760      10.232681      12.694115      -0.580958      37.178677 0.56386285E+03  0.13660331E+05                                 8.772769                            7.303593       0.726079       2.288763                    0.995689      27.487803      71.553334       0.712668       0.354757      -1.147153       0.015729       0.004271      -0.004290       0.016854       0.031742       0.003398      -0.026369       0.081122       0.043443      -0.067083       0.021634       0.045449             10.351365      13.700911       4.320634      -3.569314       9.775824      -1.267975       7.577359           0.000001
          218              O       4.544644       9.976804      11.466812      -0.587357      37.874413 0.60279579E+03  0.14854206E+05                                 8.871742                            7.553652       0.428845       2.194011                    0.996525      27.607251      72.556041       0.700248       0.354956      -1.146616      -0.024212      -0.006498       0.003413       0.025301      -0.034811      -0.020243       0.035872       0.009454       0.013921      -0.043942      -0.016743       0.060685              9.770848      10.691080      -1.803980      -3.473620       9.748900       2.480567       8.872565           0.000002
          219              O       2.741103       8.760984       9.181785      -0.588000      32.413906 0.51709875E+03  0.12290438E+05                                 8.008186                            6.999536       0.603372       2.246275                    0.997180      27.528694      71.571749       0.725297       0.355301      -1.143796       0.015833      -0.021512       0.002546       0.026832      -0.003961      -0.024263       0.038611      -0.039408      -0.119295      -0.062624       0.004330       0.058294              8.683332       7.613708      -2.241502      -2.435142       8.088056       1.569413      10.348233           0.000000
          220              O       4.302202       7.230054       9.496515      -0.589662      30.901375 0.48175869E+03  0.11257187E+05                                 7.726412                            6.682343       0.703874       2.260088                    0.998582      27.916527      72.123350       0.754130       0.347584      -1.149319      -0.020113       0.023401       0.006029       0.031440       0.011866       0.056735      -0.047308       0.003825       0.114084      -0.077719      -0.007572       0.085291              8.574122       6.474609      -1.347021       1.937565       6.846003      -2.646791      12.401753           0.000002
          221              O       6.776397      18.719626      13.656988      -0.580960      37.178621 0.56386158E+03  0.13660288E+05                                 8.772753                            7.303576       0.726132       2.288779                    0.995688      27.487798      71.553223       0.712671       0.354756      -1.147154       0.001170       0.013546       0.009966       0.016857      -0.013645       0.042934       0.026471      -0.052381      -0.033869      -0.067034       0.021618       0.045416             10.351356       7.035313       1.344036      -0.394706      16.268937       3.779599       7.749819           0.000001
          222              O       3.227055      10.815753       0.671137      -0.587358      37.873864 0.60278476E+03  0.14853850E+05                                 8.871618                            7.553546       0.428854       2.194014                    0.996525      27.607106      72.555195       0.700259       0.354953      -1.146620      -0.004404      -0.019117      -0.015985       0.025306      -0.015972      -0.036189       0.015197       0.061381       0.050442      -0.043970      -0.016741       0.060710              9.770717      10.198864      -0.868113      -3.990854       8.756454       2.200457      10.356833           0.000002
          223              O       3.072190      19.597851      13.757587      -0.587999      32.414310 0.51710533E+03  0.12290627E+05                                 8.008249                            6.999575       0.603322       2.246259                    0.997179      27.528692      71.571729       0.725296       0.355300      -1.143797      -0.007040      -0.006940       0.024945       0.026832       0.031061      -0.049207       0.012948       0.021574      -0.006285      -0.062644       0.004301       0.058344              8.683416      10.035616      -2.384811      -2.792002       7.288692       0.427253       8.725940           0.000000
          224              O       0.077974       9.919777       1.546345      -0.589669      30.903022 0.48178681E+03  0.11257969E+05                                 7.726626                            6.682494       0.703900       2.260094                    0.998583      27.916535      72.122961       0.754132       0.347579      -1.149327       0.014505       0.001357      -0.027862       0.031441      -0.012347       0.070452      -0.039153      -0.011641       0.002043      -0.077695      -0.007582       0.085277              8.574398       8.557596      -2.966032       2.603651       8.063431      -2.784380       9.102167           0.000002
          225              O       5.904402       6.349062       0.714251      -0.580960      37.178622 0.56386159E+03  0.13660289E+05                                 8.772753                            7.303576       0.726132       2.288779                    0.995688      27.487798      71.553225       0.712671       0.354756      -1.147154      -0.001170      -0.013546      -0.009966       0.016857      -0.013645       0.042934       0.026471      -0.052381      -0.033869      -0.067034       0.021618       0.045416             10.351357       7.035313       1.344036      -0.394706      16.268938       3.779600       7.749819           0.000001
          226              O       9.453744      14.252935      13.700102      -0.587358      37.873865 0.60278479E+03  0.14853850E+05                                 8.871618                            7.553546       0.428854       2.194015                    0.996525      27.607107      72.555197       0.700259       0.354953      -1.146620       0.004404       0.019117       0.015985       0.025306      -0.015972      -0.036189       0.015197       0.061381       0.050442      -0.043970      -0.016741       0.060710              9.770717      10.198864      -0.868113      -3.990854       8.756454       2.200457      10.356833           0.000002
          227              O       9.608609       5.470837       0.613652      -0.587999      32.414309 0.51710532E+03  0.12290627E+05                                 8.008249                            6.999575       0.603322       2.246259                    0.997179      27.528692      71.571728       0.725296       0.355300      -1.143797       0.007040       0.006940      -0.024945       0.026832       0.031061      -0.049207       0.012948       0.021574      -0.006285      -0.062644       0.004301       0.058344              8.683416      10.035616      -2.384810      -2.792002       7.288691       0.427253       8.725940           0.000000
          228              O      12.602825      15.148911      12.824894      -0.589669      30.903024 0.48178685E+03  0.11257971E+05                                 7.726626                            6.682494       0.703900       2.260094                    0.998583      27.916536      72.122965       0.754132       0.347579      -1.149327      -0.014505      -0.001357       0.027862       0.031441      -0.012347       0.070452      -0.039153      -0.011641       0.002043      -0.077695      -0.007582       0.085277              8.574398       8.557597      -2.966032       2.603651       8.063431      -2.784380       9.102167           0.000002
          229              O       9.926039      14.836007       1.677124      -0.580958      37.178676 0.56386283E+03  0.13660330E+05                                 8.772769                            7.303593       0.726079       2.288763                    0.995689      27.487803      71.553332       0.712668       0.354757      -1.147153      -0.015729      -0.004271       0.004290       0.016854       0.031742       0.003398      -0.026369       0.081122       0.043443      -0.067083       0.021634       0.045449             10.351364      13.700910       4.320634      -3.569314       9.775823      -1.267975       7.577358           0.000001
          230              O       8.136155      15.091884       2.904427      -0.587357      37.874411 0.60279575E+03  0.14854204E+05                                 8.871742                            7.553652       0.428845       2.194011                    0.996525      27.607250      72.556038       0.700248       0.354956      -1.146616       0.024212       0.006498      -0.003413       0.025301      -0.034811      -0.020243       0.035872       0.009454       0.013921      -0.043942      -0.016743       0.060685              9.770848      10.691079      -1.803980      -3.473620       9.748899       2.480567       8.872565           0.000002
          231              O       9.939696      16.307704       5.189454      -0.588000      32.413905 0.51709872E+03  0.12290437E+05                                 8.008186                            6.999536       0.603373       2.246275                    0.997180      27.528692      71.571745       0.725297       0.355301      -1.143796      -0.015833       0.021512      -0.002545       0.026832      -0.003961      -0.024263       0.038611      -0.039408      -0.119295      -0.062624       0.004330       0.058294              8.683333       7.613709      -2.241503      -2.435142       8.088057       1.569413      10.348233           0.000000
          232              O       8.378597      17.838634       4.874724      -0.589662      30.901391 0.48175900E+03  0.11257196E+05                                 7.726416                            6.682346       0.703873       2.260088                    0.998582      27.916529      72.123368       0.754130       0.347584      -1.149319       0.020113      -0.023401      -0.006029       0.031440       0.011866       0.056736      -0.047308       0.003826       0.114084      -0.077719      -0.007572       0.085291              8.574127       6.474612      -1.347022       1.937566       6.846007      -2.646792      12.401761           0.000002
          233              O       5.573872      11.184087       6.093405      -0.580963      37.178855 0.56386566E+03  0.13660414E+05                                 8.772790                            7.303599       0.726114       2.288771                    0.995690      27.487918      71.553640       0.712670       0.354756      -1.147154       0.002782       0.002587      -0.016415       0.016849       0.027436       0.000364      -0.005387      -0.071053       0.133250      -0.067135       0.021595       0.045540             10.351420       7.165906      -0.844807       1.014277       6.218097      -0.705894      17.670256           0.000001
          234              O       6.562925      10.675841       4.212210      -0.587348      37.874688 0.60280279E+03  0.14854446E+05                                 8.871857                            7.553760       0.428754       2.193984                    0.996524      27.607201      72.556470       0.700233       0.354962      -1.146609      -0.004356      -0.006891       0.023956       0.025305      -0.027073      -0.040520       0.013269       0.023832      -0.055788      -0.044131      -0.016555       0.060687              9.770975      11.300701      -2.781956      -2.895998       7.361368       1.309388      10.650857           0.000002
          235              O       6.901611       7.715944       5.249814      -0.587998      32.411688 0.51705884E+03  0.12289301E+05                                 8.007883                            6.999317       0.603305       2.246252                    0.997180      27.528879      71.572616       0.725298       0.355306      -1.143788       0.026184       0.004457      -0.003770       0.026827      -0.046513      -0.006969      -0.012668       0.072106       0.003458      -0.062693       0.004411       0.058281              8.682971       9.721246      -1.731685      -2.143427       8.486479       2.654170       7.841187           0.000000
          236              O       8.949215       8.314565       4.676401      -0.589655      30.910931 0.48192734E+03  0.11261706E+05                                 7.727290                            6.683012       0.703956       2.260115                    0.998583      27.914778      72.112164       0.754205       0.347532      -1.149403      -0.029694       0.002133       0.010060       0.031424       0.058547       0.032653      -0.003920      -0.083078      -0.072930      -0.077690      -0.007536       0.085227              8.575179       7.813181       3.235066       0.644289      11.741567       2.128263       6.170788           0.000002
          237              O       2.255512      24.344703      14.241898      -0.580964      37.179035 0.56386930E+03  0.13660527E+05                                 8.772830                            7.303633       0.726106       2.288768                    0.995689      27.487945      71.553825       0.712666       0.354757      -1.147153      -0.011774       0.011858      -0.002164       0.016850      -0.009976       0.007869      -0.029993       0.008544      -0.171215      -0.067128       0.021628       0.045501             10.351463      13.586118      -5.068201       2.568232       8.993532      -1.562819       8.474739           0.000001
          238              O       5.245342       0.467116       0.602155      -0.587342      37.874319 0.60279476E+03  0.14854190E+05                                 8.871779                            7.553694       0.428846       2.194019                    0.996524      27.607069      72.555846       0.700238       0.354961      -1.146611       0.015458      -0.019506       0.004554       0.025302      -0.012948      -0.042794       0.024069      -0.010473       0.064518      -0.044139      -0.016549       0.060688              9.770889       9.680270      -2.915829      -2.507820       8.188747       2.203323      11.443650           0.000002
          239              O      -2.777704      13.879139       2.639997      -0.588000      32.409822 0.51702283E+03  0.12288254E+05                                 8.007594                            6.999080       0.603355       2.246269                    0.997179      27.528865      71.572455       0.725308       0.355307      -1.143785       0.003311       0.019025       0.018632       0.026834      -0.034535      -0.002636       0.013534      -0.004365       0.165608      -0.062670       0.004365       0.058305              8.682634       9.607662      -0.385799      -2.997663       6.818148       1.951073       9.622093           0.000000
          240              O      -2.615012      15.677958       3.911851      -0.589662      30.912573 0.48195841E+03  0.11262594E+05                                 7.727527                            6.683208       0.703927       2.260100                    0.998583      27.915127      72.113171       0.754198       0.347529      -1.149407       0.004908      -0.019908      -0.023816       0.031427       0.061028       0.023216      -0.026601      -0.020706      -0.138627      -0.077697      -0.007542       0.085239              8.575455      10.427102       4.162688      -0.444634       9.501155       0.284478       5.798108           0.000002
          241              O      10.425287       0.723985       0.129341      -0.580964      37.179035 0.56386930E+03  0.13660527E+05                                 8.772830                            7.303633       0.726106       2.288768                    0.995689      27.487945      71.553825       0.712666       0.354757      -1.147153       0.011774      -0.011858       0.002164       0.016850      -0.009976       0.007869      -0.029993       0.008544      -0.171215      -0.067128       0.021627       0.045501             10.351463      13.586118      -5.068201       2.568232       8.993532      -1.562819       8.474739           0.000001
          242              O       7.435457      24.601572      13.769084      -0.587342      37.874321 0.60279481E+03  0.14854192E+05                                 8.871779                            7.553694       0.428846       2.194019                    0.996524      27.607070      72.555849       0.700238       0.354961      -1.146611      -0.015458       0.019506      -0.004554       0.025302      -0.012948      -0.042794       0.024069      -0.010473       0.064518      -0.044139      -0.016549       0.060688              9.770889       9.680270      -2.915829      -2.507820       8.188747       2.203323      11.443651           0.000002
          243              O      15.458503      11.189549      11.731242      -0.588000      32.409822 0.51702283E+03  0.12288254E+05                                 8.007594                            6.999079       0.603355       2.246269                    0.997179      27.528866      71.572456       0.725308       0.355307      -1.143785      -0.003311      -0.019025      -0.018632       0.026834      -0.034535      -0.002636       0.013534      -0.004365       0.165608      -0.062670       0.004365       0.058305              8.682633       9.607661      -0.385799      -2.997663       6.818148       1.951073       9.622092           0.000000
          244              O      15.295811       9.390730      10.459388      -0.589662      30.912576 0.48195849E+03  0.11262596E+05                                 7.727528                            6.683209       0.703927       2.260100                    0.998583      27.915128      72.113176       0.754198       0.347530      -1.149407      -0.004908       0.019908       0.023816       0.031427       0.061028       0.023216      -0.026601      -0.020706      -0.138627      -0.077697      -0.007543       0.085239              8.575456      10.427103       4.162688      -0.444634       9.501156       0.284478       5.798109           0.000002
          245              O       7.106927      13.884601       8.277834      -0.580963      37.178853 0.56386562E+03  0.13660413E+05                                 8.772790                            7.303599       0.726114       2.288771                    0.995690      27.487917      71.553637       0.712670       0.354756      -1.147154      -0.002782      -0.002587       0.016415       0.016849       0.027436       0.000364      -0.005387      -0.071053       0.133250      -0.067135       0.021595       0.045540             10.351419       7.165906      -0.844807       1.014277       6.218097      -0.705894      17.670255           0.000001
          246              O       6.117874      14.392847      10.159029      -0.587348      37.874687 0.60280278E+03  0.14854446E+05                                 8.871857                            7.553760       0.428754       2.193984                    0.996524      27.607201      72.556469       0.700233       0.354962      -1.146609       0.004356       0.006891      -0.023956       0.025305      -0.027073      -0.040520       0.013269       0.023832      -0.055788      -0.044131      -0.016555       0.060687              9.770975      11.300700      -2.781956      -2.895998       7.361368       1.309388      10.650857           0.000002
          247              O       5.779188      17.352744       9.121425      -0.587998      32.411692 0.51705892E+03  0.12289304E+05                                 8.007884                            6.999318       0.603305       2.246252                    0.997180      27.528879      71.572620       0.725297       0.355306      -1.143788      -0.026184      -0.004457       0.003770       0.026827      -0.046513      -0.006969      -0.012668       0.072106       0.003458      -0.062693       0.004411       0.058281              8.682972       9.721248      -1.731686      -2.143427       8.486481       2.654170       7.841188           0.000000
          248              O       3.731584      16.754123       9.694838      -0.589655      30.910924 0.48192720E+03  0.11261702E+05                                 7.727288                            6.683011       0.703957       2.260115                    0.998583      27.914775      72.112153       0.754205       0.347532      -1.149403       0.029694      -0.002133      -0.010060       0.031424       0.058547       0.032653      -0.003920      -0.083078      -0.072930      -0.077690      -0.007536       0.085227              8.575177       7.813180       3.235065       0.644289      11.741565       2.128262       6.170787           0.000002

******************************************************
Auxiliary information for the entire system
The total spin magnetic moment of the unit cell is   0.000118
The total net atomic charge of the unit cell is   0.000009
Accuracy of reproducing the electrostatic potential in the unit cell:
  The inner radius (bohr) =    5.0000
  The outer radius (bohr) =   12.0000
  Valid grid points have density less than (e/(bohr^3)) =    0.0001
  The number of valid grid points were=       257306
  The rms potential error without charges in kcal/mol is=      3.14727
  The rms potential error with partial charges in kcal/mol is=      0.48291
  The RRMSE value at monopole order=      0.15344
  The rms potential error with partial charges and cloud penetration in kcal/mol is=      0.49037
  The RRMSE value at monopole order with cloud penetration is=      0.15581
  The rms potential error with partial charges and atomic dipoles in kcal/mol is=      0.29607
  The RRMSE value at dipole order=      0.09407
  The rms potential error with partial charges, atomic dipoles and cloud penetration in kcal/mol is=      0.29918
  The RRMSE value at dipole order with cloud penetration=      0.09506

******************************************************
The electron densities and ab initio electrostatic potential were computed in VASP using the PBE functional and
projector augmented wave method. See the main text of the journal article for a description of computational details.
The atomic charges, dipoles, and quadrupoles were computed with the DDEC6 method as described in
(a) T. A. Manz and N. Gabaldon Limas, RSC Adv. 6 (2016) 47771-47801 DOI: 10.1039/c6ra04656h
(b) N. Gabaldon Limas and T. A. Manz, RSC Adv. 8 (2018) 2678-2707 DOI: 10.1039/c7ra11829e.
For each atom in the material, the electron cloud parameters were fit to the spherically averaged atom-in-material
electron density using radial positions for which this density was between 10^-4 and 10^-2 electrons per cubic bohr.
The polarizabilities, dispersion coefficients, and quantum Drude oscillator (QDO) parameters were fit using the MCLF method.
The magnetic structure of the system was optimized in VASP from the default ferromagnetic initial guess using spin polarization.
The atomic spin moments (ASMs) were computed on this optimized magnetic structure using the DDEC6 partition as inputs
to the method of T. A. Manz and D. S. Sholl, J. Chem. Theory Comput. 7 (2011) 4146-4164 DOI: 10.1021/ct200539n.
The RMSE and RRMSE were computed using a uniform grid with Ewald summation.
