# Supplementary material for: A collection of forcefield precursors for metal–organic frameworks
Source: RSC Adv. 2019 Nov 13;9(63):36492–507. doi: 10.1039/c9ra07327b (PMC9075174; doi:10.1039/c9ra07327b)
Supplement: RA-009-C9RA07327B-s4836 [file RA-009-C9RA07327B-s4836.xyz]

  208
jmolscript: load "" {1 1 1} spacegroup "x,y,z" unitcell [{     10.374000     0.000000     0.000000 }, {      0.000000    18.443000     0.000000 }, {      0.000000     0.000000    18.443000 }]
Tm     6.766441    17.957580     4.695035     2.227626
Tm     6.766441     9.706920     4.526465     2.227626
Tm     6.766441     4.526465    17.957580     2.227626
Tm     6.766441     4.695035     9.706920     2.227626
Tm     8.794559     0.485420    13.916535     2.227627
Tm     8.794559     8.736080    13.747965     2.227626
Tm     8.794559    13.916535     8.736080     2.227626
Tm     8.794559    13.747965     0.485420     2.227626
Tm     3.607559     0.485420    13.747965     2.227626
Tm     3.607559     8.736080    13.916535     2.227626
Tm     3.607559    13.916535     0.485420     2.227626
Tm     3.607559    13.747965     8.736080     2.227626
Tm     1.579442    17.957580     4.526465     2.227626
Tm     1.579442     9.706920     4.695035     2.227626
Tm     1.579442     4.526465     9.706920     2.227626
Tm     1.579442     4.695035    17.957580     2.227626
C      9.629147     0.394680     8.098321    -0.047064
C     10.163408    17.550359     8.161028    -0.080962
C      9.862562     1.292854     9.145884    -0.052345
C      8.715197     0.829935     6.978831     0.615151
C     10.085603    16.571036     7.002807     0.731511
C      9.323114     2.711121     9.136662     0.720362
C      9.629147     8.826820     1.123179    -0.047064
C     10.163408    10.114141     1.060473    -0.080962
C      9.862562     7.928646     0.075616    -0.052345
C      8.715197     8.391565     2.242669     0.615151
C     10.085603    11.093465     2.218693     0.731511
C      9.323114     6.510379     0.084838     0.720362
C      9.629147     1.123179     0.394680    -0.047064
C     10.163408     1.060473    17.550359    -0.080962
C      9.862562     0.075616     1.292854    -0.052344
C      8.715197     2.242669     0.829935     0.615151
C     10.085603     2.218693    16.571036     0.731511
C      9.323114     0.084838     2.711121     0.720362
C      9.629147     8.098321     8.826820    -0.047064
C     10.163408     8.161028    10.114141    -0.080962
C      9.862562     9.145884     7.928646    -0.052344
C      8.715197     6.978831     8.391565     0.615151
C     10.085603     7.002807    11.093465     0.731511
C      9.323114     9.136662     6.510379     0.720362
C      5.931853    18.048320    17.319821    -0.047064
C      5.397592     0.892641    17.382528    -0.080962
C      5.698438    17.150146    18.367384    -0.052344
C      6.845803    17.613065    16.200331     0.615151
C      5.475397     1.871965    16.224307     0.731511
C      6.237886    15.731879    18.358162     0.720362
C      5.931853     9.616180    10.344679    -0.047064
C      5.397592     8.328859    10.281972    -0.080962
C      5.698438    10.514354     9.297116    -0.052345
C      6.845803    10.051435    11.464169     0.615151
C      5.475397     7.349536    11.440193     0.731511
C      6.237886    11.932621     9.306338     0.720363
C      5.931853    17.319821     9.616180    -0.047064
C      5.397592    17.382528     8.328859    -0.080962
C      5.698438    18.367384    10.514354    -0.052345
C      6.845803    16.200331    10.051435     0.615151
C      5.475397    16.224307     7.349536     0.731511
C      6.237886    18.358162    11.932621     0.720363
C      5.931853    10.344679    18.048320    -0.047064
C      5.397592    10.281972     0.892641    -0.080962
C      5.698438     9.297116    17.150146    -0.052344
C      6.845803    11.464169    17.613065     0.615151
C      5.475397    11.440193     1.871965     0.731511
C      6.237886     9.306338    15.731879     0.720362
C      0.744853    18.048320    10.344679    -0.047064
C      0.210592     0.892641    10.281972    -0.080962
C      0.511438    17.150146     9.297116    -0.052345
C      1.658803    17.613065    11.464169     0.615151
C      0.288397     1.871965    11.440193     0.731511
C      1.050886    15.731879     9.306338     0.720362
C      0.744853     9.616180    17.319821    -0.047064
C      0.210592     8.328859    17.382528    -0.080962
C      0.511438    10.514354    18.367384    -0.052344
C      1.658803    10.051435    16.200331     0.615151
C      0.288397     7.349536    16.224307     0.731511
C      1.050886    11.932621    18.358162     0.720362
C      0.744853    17.319821    18.048320    -0.047064
C      0.210592    17.382528     0.892641    -0.080962
C      0.511438    18.367384    17.150146    -0.052344
C      1.658803    16.200331    17.613065     0.615151
C      0.288397    16.224307     1.871965     0.731511
C      1.050886    18.358162    15.731879     0.720362
C      0.744853    10.344679     9.616180    -0.047064
C      0.210592    10.281972     8.328859    -0.080962
C      0.511438     9.297116    10.514354    -0.052344
C      1.658803    11.464169    10.051435     0.615151
C      0.288397    11.440193     7.349536     0.731511
C      1.050886     9.306338    11.932621     0.720362
C      4.442147     0.394680     1.123179    -0.047064
C      4.976408    17.550359     1.060473    -0.080962
C      4.675562     1.292854     0.075616    -0.052345
C      3.528197     0.829935     2.242669     0.615151
C      4.898603    16.571036     2.218693     0.731511
C      4.136114     2.711121     0.084838     0.720362
C      4.442147     8.826820     8.098321    -0.047064
C      4.976408    10.114141     8.161028    -0.080962
C      4.675562     7.928646     9.145884    -0.052345
C      3.528197     8.391565     6.978831     0.615151
C      4.898603    11.093465     7.002807     0.731511
C      4.136114     6.510379     9.136662     0.720363
C      4.442147     1.123179     8.826820    -0.047064
C      4.976408     1.060473    10.114141    -0.080962
C      4.675562     0.075616     7.928646    -0.052345
C      3.528197     2.242669     8.391565     0.615151
C      4.898603     2.218693    11.093465     0.731511
C      4.136114     0.084838     6.510379     0.720362
C      4.442147     8.098321     0.394680    -0.047064
C      4.976408     8.161028    17.550359    -0.080962
C      4.675562     9.145884     1.292854    -0.052345
C      3.528197     6.978831     0.829935     0.615151
C      4.898603     7.002807    16.571036     0.731511
C      4.136114     9.136662     2.711121     0.720362
O      8.544026     2.047173     6.759360    -0.515969
O      8.138403    18.339719     6.344392    -0.765707
O      9.614623    15.436975     7.191848    -0.676323
O      0.205405    16.915920     5.908953    -0.731405
O     10.106351     3.625709     8.771491    -0.719654
O      8.156039     2.895551     9.544252    -0.705221
O      8.544026     7.174327     2.462141    -0.515969
O      8.138403     9.324781     2.877108    -0.765707
O      9.614623    12.227525     2.029652    -0.676323
O      0.205405    10.748580     3.312547    -0.731406
O     10.106351     5.595791     0.450009    -0.719654
O      8.156039     6.325949    18.120248    -0.705221
O      8.544026     2.462141     2.047173    -0.515969
O      8.138403     2.877108    18.339719    -0.765707
O      9.614623     2.029652    15.436975    -0.676322
O      0.205405     3.312547    16.915920    -0.731405
O     10.106351     0.450009     3.625709    -0.719655
O      8.156039    18.120248     2.895551    -0.705221
O      8.544026     6.759360     7.174327    -0.515969
O      8.138403     6.344392     9.324781    -0.765707
O      9.614623     7.191848    12.227525    -0.676323
O      0.205405     5.908953    10.748580    -0.731405
O     10.106351     8.771491     5.595791    -0.719655
O      8.156039     9.544252     6.325949    -0.705221
O      7.016974    16.395827    15.980860    -0.515969
O      7.422597     0.103281    15.565892    -0.765707
O      5.946377     3.006025    16.413348    -0.676323
O      4.981595     1.527080    15.130453    -0.731406
O      5.454649    14.817291    17.992991    -0.719655
O      7.404961    15.547449     0.322753    -0.705221
O      7.016974    11.268673    11.683641    -0.515969
O      7.422597     9.118219    12.098608    -0.765707
O      5.946377     6.215475    11.251152    -0.676322
O      4.981595     7.694420    12.534047    -0.731405
O      5.454649    12.847209     9.671509    -0.719655
O      7.404961    12.117051     8.898748    -0.705221
O      7.016974    15.980860    11.268673    -0.515969
O      7.422597    15.565892     9.118219    -0.765707
O      5.946377    16.413348     6.215475    -0.676323
O      4.981595    15.130453     7.694420    -0.731405
O      5.454649    17.992991    12.847209    -0.719655
O      7.404961     0.322753    12.117051    -0.705221
O      7.016974    11.683641    16.395827    -0.515969
O      7.422597    12.098608     0.103281    -0.765706
O      5.946377    11.251152     3.006025    -0.676323
O      4.981595    12.534047     1.527080    -0.731405
O      5.454649     9.671509    14.817291    -0.719655
O      7.404961     8.898748    15.547449    -0.705221
O      1.829974    16.395827    11.683641    -0.515969
O      2.235597     0.103281    12.098608    -0.765707
O      0.759377     3.006025    11.251152    -0.676323
O     10.168595     1.527080    12.534047    -0.731406
O      0.267649    14.817291     9.671509    -0.719655
O      2.217961    15.547449     8.898748    -0.705221
O      1.829974    11.268673    15.980860    -0.515969
O      2.235597     9.118219    15.565892    -0.765707
O      0.759377     6.215475    16.413348    -0.676322
O     10.168595     7.694420    15.130453    -0.731405
O      0.267649    12.847209    17.992991    -0.719655
O      2.217961    12.117051     0.322753    -0.705221
O      1.829974    15.980860    16.395827    -0.515969
O      2.235597    15.565892     0.103281    -0.765707
O      0.759377    16.413348     3.006025    -0.676322
O     10.168595    15.130453     1.527080    -0.731405
O      0.267649    17.992991    14.817291    -0.719655
O      2.217961     0.322753    15.547449    -0.705221
O      1.829974    11.683641    11.268673    -0.515969
O      2.235597    12.098608     9.118219    -0.765707
O      0.759377    11.251152     6.215475    -0.676322
O     10.168595    12.534047     7.694420    -0.731405
O      0.267649     9.671509    12.847209    -0.719655
O      2.217961     8.898748    12.117051    -0.705221
O      3.357026     2.047173     2.462141    -0.515969
O      2.951403    18.339719     2.877108    -0.765707
O      4.427623    15.436975     2.029652    -0.676323
O      5.392405    16.915920     3.312547    -0.731406
O      4.919351     3.625709     0.450009    -0.719655
O      2.969039     2.895551    18.120248    -0.705221
O      3.357026     7.174327     6.759360    -0.515969
O      2.951403     9.324781     6.344392    -0.765707
O      4.427623    12.227525     7.191848    -0.676323
O      5.392405    10.748580     5.908953    -0.731405
O      4.919351     5.595791     8.771491    -0.719655
O      2.969039     6.325949     9.544252    -0.705221
O      3.357026     2.462141     7.174327    -0.515969
O      2.951403     2.877108     9.324781    -0.765707
O      4.427623     2.029652    12.227525    -0.676323
O      5.392405     3.312547    10.748580    -0.731405
O      4.919351     0.450009     5.595791    -0.719655
O      2.969039    18.120248     6.325949    -0.705221
O      3.357026     6.759360     2.047173    -0.515969
O      2.951403     6.344392    18.339719    -0.765707
O      4.427623     7.191848    15.436975    -0.676322
O      5.392405     5.908953    16.915920    -0.731405
O      4.919351     8.771491     3.625709    -0.719654
O      2.969039     9.544252     2.895551    -0.705221

The following XYZ coordinates are in angstroms. Other properties are in atomic units.
The sperically averaged electron density of each atom fit to a function of the form exp(a - br)
eigen_1, eigen_2 and eigen_3 are the three eigenvalues of traceless quadrupole moment tensor
  atom number  atomic symbol              X              Y              Z     net charge C6 coefficient C8 coefficient C10 coefficient fluctuating dipole atomic polarizability isotropic forcefield polarizability              a              b squared Pearson coefficient          <r^3>          <r^4>         wp_QDO          m_QDO          q_QDO       dipole_x       dipole_y       dipole_z         dipole            Qxy            Qxz            Qyz     Q(x^2-y^2)  Q(3z^2 - R^2)        eigen_1        eigen_2        eigen_3 static polarizability      alpha(xx)      alpha(xy)      alpha(xz)      alpha(yy)      alpha(yz)      alpha(zz) atomic spin moment
            1             Tm       6.766441      17.957580       4.695035       2.227626      67.032141 0.11592143E+04  0.30713268E+05                                10.624924                            8.813504       3.487257       2.965829                    0.996368      59.422370     120.300179       0.919982       0.251284      -1.369102      -0.011277      -0.004785      -0.005835       0.013569      -0.098549       0.038662      -0.075054      -0.337428      -0.447563      -0.170903      -0.114776       0.285679             12.441702      13.681510       1.799260      -0.511361       6.781377       0.779165      16.862220           0.000026
            2             Tm       6.766441       9.706920       4.526465       2.227626      67.032157 0.11592146E+04  0.30713277E+05                                10.624926                            8.813505       3.487256       2.965829                    0.996368      59.422372     120.300188       0.919981       0.251284      -1.369102      -0.011277       0.004785       0.005835       0.013569       0.098549      -0.038662      -0.075054      -0.337428      -0.447562      -0.170903      -0.114776       0.285679             12.441705      13.681512      -1.799261       0.511362       6.781379       0.779165      16.862224           0.000026
            3             Tm       6.766441       4.526465      17.957580       2.227626      67.032143 0.11592144E+04  0.30713268E+05                                10.624924                            8.813504       3.487257       2.965829                    0.996368      59.422370     120.300180       0.919981       0.251284      -1.369102      -0.011277       0.005835      -0.004785       0.013569      -0.038662      -0.098549       0.075054       0.055067       0.729923      -0.170903      -0.114776       0.285679             12.441703      13.681510       0.511361       1.799260      16.862221      -0.779165       6.781378           0.000025
            4             Tm       6.766441       4.695035       9.706920       2.227626      67.032139 0.11592143E+04  0.30713266E+05                                10.624924                            8.813504       3.487258       2.965830                    0.996368      59.422370     120.300178       0.919982       0.251284      -1.369102      -0.011277      -0.005835       0.004785       0.013569       0.038662       0.098549       0.075054       0.055067       0.729922      -0.170903      -0.114776       0.285679             12.441702      13.681509      -0.511361      -1.799260      16.862220      -0.779165       6.781377           0.000026
            5             Tm       8.794559       0.485420      13.916535       2.227627      67.032107 0.11592137E+04  0.30713246E+05                                10.624920                            8.813501       3.487257       2.965830                    0.996368      59.422361     120.300151       0.919982       0.251284      -1.369102       0.011277       0.004785      -0.005835       0.013568      -0.098549      -0.038662       0.075054      -0.337427      -0.447563      -0.170903      -0.114776       0.285678             12.441697      13.681503       1.799258       0.511361       6.781375      -0.779165      16.862214           0.000026
            6             Tm       8.794559       8.736080      13.747965       2.227626      67.032167 0.11592148E+04  0.30713284E+05                                10.624927                            8.813506       3.487255       2.965829                    0.996368      59.422375     120.300197       0.919981       0.251284      -1.369102       0.011277      -0.004785       0.005835       0.013569       0.098549       0.038662       0.075054      -0.337427      -0.447562      -0.170903      -0.114776       0.285678             12.441706      13.681514      -1.799260      -0.511361       6.781379      -0.779165      16.862226           0.000026
            7             Tm       8.794559      13.916535       8.736080       2.227626      67.032156 0.11592147E+04  0.30713278E+05                                10.624926                            8.813505       3.487256       2.965829                    0.996368      59.422372     120.300189       0.919981       0.251284      -1.369102       0.011277      -0.005835      -0.004785       0.013569      -0.038662       0.098549      -0.075054       0.055067       0.729923      -0.170903      -0.114776       0.285679             12.441705      13.681512       0.511361      -1.799260      16.862223       0.779165       6.781378           0.000026
            8             Tm       8.794559      13.747965       0.485420       2.227626      67.032172 0.11592149E+04  0.30713287E+05                                10.624928                            8.813506       3.487256       2.965829                    0.996368      59.422376     120.300202       0.919981       0.251284      -1.369102       0.011277       0.005835       0.004785       0.013569       0.038662      -0.098549      -0.075054       0.055068       0.729922      -0.170903      -0.114776       0.285678             12.441707      13.681515      -0.511362       1.799260      16.862228       0.779166       6.781379           0.000025
            9             Tm       3.607559       0.485420      13.747965       2.227626      67.032122 0.11592139E+04  0.30713254E+05                                10.624922                            8.813502       3.487257       2.965830                    0.996368      59.422365     120.300162       0.919982       0.251284      -1.369102       0.011277       0.004785       0.005835       0.013569      -0.098549       0.038662      -0.075054      -0.337428      -0.447563      -0.170903      -0.114776       0.285679             12.441700      13.681505       1.799259      -0.511361       6.781376       0.779165      16.862218           0.000026
           10             Tm       3.607559       8.736080      13.916535       2.227626      67.032142 0.11592144E+04  0.30713269E+05                                10.624924                            8.813504       3.487257       2.965829                    0.996368      59.422371     120.300182       0.919982       0.251284      -1.369102       0.011277      -0.004785      -0.005835       0.013569       0.098549      -0.038662      -0.075054      -0.337428      -0.447562      -0.170903      -0.114776       0.285679             12.441702      13.681510      -1.799260       0.511361       6.781377       0.779165      16.862220           0.000024
           11             Tm       3.607559      13.916535       0.485420       2.227626      67.032149 0.11592145E+04  0.30713273E+05                                10.624925                            8.813505       3.487256       2.965829                    0.996368      59.422369     120.300181       0.919981       0.251284      -1.369102       0.011277      -0.005835       0.004785       0.013569      -0.038662      -0.098549       0.075054       0.055067       0.729922      -0.170903      -0.114776       0.285679             12.441704      13.681511       0.511361       1.799260      16.862223      -0.779165       6.781378           0.000026
           12             Tm       3.607559      13.747965       8.736080       2.227626      67.032151 0.11592145E+04  0.30713273E+05                                10.624925                            8.813505       3.487256       2.965829                    0.996368      59.422370     120.300182       0.919981       0.251284      -1.369102       0.011277       0.005835      -0.004785       0.013569       0.038662       0.098549       0.075054       0.055067       0.729922      -0.170903      -0.114776       0.285678             12.441704      13.681512      -0.511361      -1.799260      16.862223      -0.779165       6.781378           0.000024
           13             Tm       1.579442      17.957580       4.526465       2.227626      67.032160 0.11592147E+04  0.30713280E+05                                10.624926                            8.813505       3.487256       2.965829                    0.996368      59.422374     120.300193       0.919981       0.251284      -1.369102      -0.011277      -0.004785       0.005835       0.013569      -0.098549      -0.038662       0.075054      -0.337428      -0.447562      -0.170903      -0.114776       0.285679             12.441705      13.681512       1.799261       0.511362       6.781378      -0.779164      16.862225           0.000026
           14             Tm       1.579442       9.706920       4.695035       2.227626      67.032147 0.11592144E+04  0.30713270E+05                                10.624925                            8.813504       3.487256       2.965829                    0.996368      59.422369     120.300178       0.919981       0.251284      -1.369102      -0.011277       0.004785      -0.005835       0.013569       0.098549       0.038662       0.075054      -0.337427      -0.447562      -0.170903      -0.114776       0.285678             12.441704      13.681511      -1.799261      -0.511361       6.781377      -0.779165      16.862223           0.000025
           15             Tm       1.579442       4.526465       9.706920       2.227626      67.032174 0.11592150E+04  0.30713289E+05                                10.624928                            8.813507       3.487255       2.965829                    0.996368      59.422377     120.300205       0.919981       0.251284      -1.369102      -0.011277       0.005835       0.004785       0.013569      -0.038662       0.098549      -0.075054       0.055067       0.729923      -0.170903      -0.114776       0.285679             12.441708      13.681515       0.511362      -1.799262      16.862229       0.779164       6.781380           0.000025
           16             Tm       1.579442       4.695035      17.957580       2.227626      67.032139 0.11592143E+04  0.30713267E+05                                10.624924                            8.813504       3.487257       2.965829                    0.996368      59.422370     120.300179       0.919982       0.251284      -1.369102      -0.011277      -0.005835      -0.004785       0.013569       0.038662      -0.098549      -0.075054       0.055068       0.729922      -0.170903      -0.114776       0.285679             12.441702      13.681509      -0.511361       1.799260      16.862221       0.779164       6.781376           0.000026
           17              C       9.629147       0.394680       8.098321      -0.047064      38.322451 0.47059725E+03  0.11254913E+05                                 9.930909                            7.284902       0.092922       2.031536                    0.999369      28.165871      80.958762       0.605597       0.422892      -1.062944       0.017391      -0.021431       0.040407       0.048933       0.036988      -0.021015      -0.003954       0.016770      -0.051084      -0.036185      -0.015540       0.051725             11.767677       9.258077      -2.299948       4.333880      12.982280       2.601674      13.062675           0.000001
           18              C      10.163408      17.550359       8.161028      -0.080962      39.895525 0.52079683E+03  0.12803974E+05                                10.279445                            7.725378      -0.252017       1.911232                    0.998293      29.364662      86.209528       0.579732       0.429737      -1.056302      -0.006436       0.037261       0.035923       0.052156       0.026100      -0.014362      -0.011355       0.083540      -0.056194      -0.042231      -0.019954       0.062185             12.031716       8.550334      -3.030248       2.847058      13.929193       2.681415      13.615619           0.000011
           19              C       9.862562       1.292854       9.145884      -0.052345      40.244649 0.49661159E+03  0.12057053E+05                                10.341513                            7.537911      -0.179084       1.941554                    0.998526      28.682022      83.496657       0.587984       0.429058      -1.057424       0.007322      -0.045418      -0.007971       0.046690       0.022792      -0.043817      -0.028005       0.088688      -0.053593      -0.056805      -0.026456       0.083260             12.414418       8.483851      -2.647394       3.264196      15.930187       3.078707      12.829217           0.000005
           20              C       8.715197       0.829935       6.978831       0.615151      21.766136 0.26043625E+03  0.54919302E+04                                 7.332839                            5.860442      -0.354119       1.937576                    0.998641      23.184901      67.245657       0.587343       0.494528      -0.999890      -0.048360      -0.028528      -0.037020       0.067253       0.009967      -0.098341       0.009486       0.054652       0.028354      -0.086030      -0.028560       0.114591              8.019869       7.003606       0.330616       3.329802       8.762463       0.699724       8.293539          -0.000027
           21              C      10.085603      16.571036       7.002807       0.731511      21.007864 0.22404669E+03  0.45882371E+04                                 7.404283                            5.601438      -0.673230       1.862438                    0.997093      22.070240      64.825691       0.569517       0.525160      -0.976793      -0.010561      -0.050543      -0.076992       0.092703      -0.070142       0.056433      -0.001009       0.104724      -0.118392      -0.085847      -0.037626       0.123473              8.491574       5.598079       1.697807      -1.627215       9.270117      -0.007045      10.606526          -0.000018
           22              C       9.323114       2.711121       9.136662       0.720362      21.228992 0.23956052E+03  0.49762906E+04                                 7.378261                            5.718272      -0.592346       1.865134                    0.998381      22.713297      66.644518       0.576063       0.511853      -0.985542      -0.039317       0.057016      -0.020827       0.072321       0.020319       0.032534      -0.010536       0.010402       0.331475      -0.080586      -0.036487       0.117073              8.383874       9.569484      -0.733430      -1.068299      10.951623       0.179002       4.630514          -0.000022
           23              C       9.629147       8.826820       1.123179      -0.047064      38.322454 0.47059723E+03  0.11254913E+05                                 9.930910                            7.284902       0.092922       2.031536                    0.999369      28.165871      80.958765       0.605597       0.422892      -1.062944       0.017391       0.021431      -0.040407       0.048933      -0.036988       0.021015      -0.003954       0.016770      -0.051084      -0.036185      -0.015540       0.051725             11.767679       9.258076       2.299946      -4.333879      12.982282       2.601680      13.062678           0.000007
           24              C      10.163408      10.114141       1.060473      -0.080962      39.895526 0.52079696E+03  0.12803978E+05                                10.279445                            7.725379      -0.252016       1.911232                    0.998293      29.364658      86.209510       0.579732       0.429737      -1.056303      -0.006436      -0.037261      -0.035923       0.052156      -0.026100       0.014362      -0.011355       0.083540      -0.056194      -0.042231      -0.019953       0.062185             12.031715       8.550331       3.030246      -2.847052      13.929199       2.681424      13.615616          -0.000000
           25              C       9.862562       7.928646       0.075616      -0.052345      40.244662 0.49661165E+03  0.12057055E+05                                10.341515                            7.537911      -0.179084       1.941554                    0.998526      28.682024      83.496667       0.587984       0.429058      -1.057424       0.007322       0.045418       0.007971       0.046690      -0.022792       0.043817      -0.028005       0.088688      -0.053594      -0.056804      -0.026456       0.083260             12.414422       8.483853       2.647394      -3.264198      15.930190       3.078709      12.829224          -0.000002
           26              C       8.715197       8.391565       2.242669       0.615151      21.766135 0.26043628E+03  0.54919309E+04                                 7.332839                            5.860442      -0.354119       1.937576                    0.998641      23.184900      67.245653       0.587343       0.494528      -0.999890      -0.048360       0.028528       0.037020       0.067254      -0.009967       0.098341       0.009486       0.054652       0.028354      -0.086030      -0.028560       0.114590              8.019869       7.003606      -0.330615      -3.329802       8.762461       0.699720       8.293540          -0.000025
           27              C      10.085603      11.093465       2.218693       0.731511      21.007866 0.22404665E+03  0.45882360E+04                                 7.404282                            5.601437      -0.673230       1.862438                    0.997093      22.070246      64.825709       0.569518       0.525160      -0.976793      -0.010560       0.050543       0.076992       0.092703       0.070142      -0.056433      -0.001009       0.104724      -0.118392      -0.085847      -0.037626       0.123472              8.491573       5.598079      -1.697811       1.627214       9.270123      -0.007049      10.606516          -0.000018
           28              C       9.323114       6.510379       0.084838       0.720362      21.228995 0.23956056E+03  0.49762914E+04                                 7.378261                            5.718272      -0.592345       1.865135                    0.998381      22.713298      66.644519       0.576063       0.511853      -0.985542      -0.039317      -0.057016       0.020827       0.072321      -0.020319      -0.032534      -0.010536       0.010402       0.331475      -0.080585      -0.036487       0.117073              8.383874       9.569485       0.733430       1.068299      10.951624       0.179002       4.630513          -0.000021
           29              C       9.629147       1.123179       0.394680      -0.047064      38.322457 0.47059730E+03  0.11254915E+05                                 9.930911                            7.284903       0.092922       2.031536                    0.999369      28.165873      80.958774       0.605597       0.422892      -1.062944       0.017391      -0.040407      -0.021431       0.048933       0.021015       0.036988       0.003954       0.033927       0.000387      -0.036185      -0.015540       0.051725             11.767680       9.258077      -4.333879      -2.299947      13.062678      -2.601681      12.982284           0.000009
           30              C      10.163408       1.060473      17.550359      -0.080962      39.895526 0.52079683E+03  0.12803974E+05                                10.279445                            7.725378      -0.252017       1.911232                    0.998293      29.364659      86.209515       0.579732       0.429737      -1.056303      -0.006436      -0.035923       0.037261       0.052156       0.014362       0.026100       0.011355       0.069867      -0.097214      -0.042231      -0.019953       0.062185             12.031716       8.550330      -2.847052      -3.030245      13.615621      -2.681425      13.929197           0.000003
           31              C       9.862562       0.075616       1.292854      -0.052344      40.244655 0.49661159E+03  0.12057053E+05                                10.341514                            7.537911      -0.179084       1.941554                    0.998526      28.682022      83.496660       0.587984       0.429058      -1.057424       0.007322       0.007971      -0.045418       0.046690       0.043817       0.022792       0.028005       0.071141      -0.106236      -0.056804      -0.026456       0.083260             12.414420       8.483852      -3.264197      -2.647394      12.829220      -3.078710      15.930188          -0.000004
           32              C       8.715197       2.242669       0.829935       0.615151      21.766136 0.26043630E+03  0.54919315E+04                                 7.332840                            5.860443      -0.354119       1.937576                    0.998641      23.184902      67.245662       0.587343       0.494528      -0.999890      -0.048360       0.037020      -0.028528       0.067254       0.098341       0.009967      -0.009486       0.013149      -0.096155      -0.086030      -0.028560       0.114591              8.019869       7.003606      -3.329802       0.330615       8.293539      -0.699720       8.762461          -0.000027
           33              C      10.085603       2.218693      16.571036       0.731511      21.007869 0.22404671E+03  0.45882375E+04                                 7.404283                            5.601437      -0.673230       1.862438                    0.997093      22.070245      64.825706       0.569518       0.525160      -0.976793      -0.010561       0.076992      -0.050543       0.092703      -0.056433      -0.070142       0.001009       0.111558      -0.097890      -0.085847      -0.037626       0.123472              8.491574       5.598079       1.627214       1.697807      10.606524       0.007042       9.270120          -0.000020
           34              C       9.323114       0.084838       2.711121       0.720362      21.228994 0.23956055E+03  0.49762912E+04                                 7.378261                            5.718273      -0.592346       1.865134                    0.998381      22.713299      66.644526       0.576063       0.511853      -0.985542      -0.039317       0.020827       0.057016       0.072321      -0.032534       0.020319       0.010536      -0.160537      -0.181340      -0.080585      -0.036487       0.117073              8.383874       9.569485       1.068299      -0.733430       4.630514      -0.179002      10.951624          -0.000018
           35              C       9.629147       8.098321       8.826820      -0.047064      38.322452 0.47059724E+03  0.11254913E+05                                 9.930910                            7.284902       0.092922       2.031536                    0.999369      28.165871      80.958766       0.605597       0.422892      -1.062944       0.017391       0.040407       0.021431       0.048933      -0.021015      -0.036988       0.003954       0.033927       0.000387      -0.036185      -0.015540       0.051725             11.767678       9.258078       4.333882       2.299948      13.062676      -2.601673      12.982280           0.000007
           36              C      10.163408       8.161028      10.114141      -0.080962      39.895523 0.52079691E+03  0.12803977E+05                                10.279445                            7.725379      -0.252017       1.911232                    0.998293      29.364660      86.209522       0.579732       0.429737      -1.056302      -0.006436       0.035923      -0.037261       0.052156      -0.014362      -0.026100       0.011355       0.069867      -0.097214      -0.042231      -0.019954       0.062185             12.031715       8.550336       2.847057       3.030249      13.615614      -2.681414      13.929197          -0.000003
           37              C       9.862562       9.145884       7.928646      -0.052344      40.244660 0.49661170E+03  0.12057057E+05                                10.341516                            7.537912      -0.179084       1.941554                    0.998526      28.682026      83.496681       0.587984       0.429058      -1.057424       0.007322      -0.007971       0.045418       0.046690      -0.043817      -0.022792       0.028005       0.071141      -0.106236      -0.056804      -0.026456       0.083260             12.414422       8.483854       3.264198       2.647395      12.829222      -3.078707      15.930191           0.000000
           38              C       8.715197       6.978831       8.391565       0.615151      21.766141 0.26043631E+03  0.54919318E+04                                 7.332841                            5.860443      -0.354119       1.937576                    0.998641      23.184905      67.245675       0.587343       0.494528      -0.999890      -0.048360      -0.037020       0.028528       0.067254      -0.098341      -0.009967      -0.009486       0.013149      -0.096155      -0.086030      -0.028560       0.114590              8.019871       7.003607       3.329803      -0.330616       8.293542      -0.699724       8.762464          -0.000030
           39              C      10.085603       7.002807      11.093465       0.731511      21.007865 0.22404669E+03  0.45882370E+04                                 7.404282                            5.601437      -0.673229       1.862438                    0.997093      22.070243      64.825698       0.569517       0.525160      -0.976793      -0.010561      -0.076992       0.050543       0.092704       0.056433       0.070142       0.001009       0.111558      -0.097890      -0.085847      -0.037626       0.123473              8.491573       5.598080      -1.627215      -1.697811      10.606518       0.007051       9.270121          -0.000017
           40              C       9.323114       9.136662       6.510379       0.720362      21.228995 0.23956057E+03  0.49762919E+04                                 7.378262                            5.718273      -0.592347       1.865134                    0.998381      22.713304      66.644551       0.576063       0.511854      -0.985542      -0.039317      -0.020827      -0.057015       0.072321       0.032534      -0.020319       0.010536      -0.160537      -0.181341      -0.080586      -0.036487       0.117073              8.383875       9.569486      -1.068299       0.733430       4.630514      -0.179002      10.951626          -0.000021
           41              C       5.931853      18.048320      17.319821      -0.047064      38.322451 0.47059723E+03  0.11254913E+05                                 9.930910                            7.284902       0.092922       2.031536                    0.999369      28.165871      80.958767       0.605597       0.422892      -1.062944      -0.017391       0.021431       0.040407       0.048933       0.036988       0.021015       0.003954       0.016770      -0.051084      -0.036185      -0.015540       0.051725             11.767678       9.258077      -2.299948      -4.333880      12.982282      -2.601674      13.062675           0.000015
           42              C       5.397592       0.892641      17.382528      -0.080962      39.895531 0.52079700E+03  0.12803979E+05                                10.279446                            7.725379      -0.252017       1.911232                    0.998293      29.364663      86.209533       0.579732       0.429737      -1.056302       0.006436      -0.037261       0.035923       0.052156       0.026100       0.014362       0.011355       0.083540      -0.056194      -0.042231      -0.019954       0.062185             12.031717       8.550337      -3.030249      -2.847058      13.929198      -2.681414      13.615617          -0.000007
           43              C       5.698438      17.150146      18.367384      -0.052344      40.244666 0.49661194E+03  0.12057063E+05                                10.341516                            7.537914      -0.179084       1.941554                    0.998526      28.682024      83.496668       0.587984       0.429058      -1.057424      -0.007322       0.045418      -0.007971       0.046690       0.022792       0.043817       0.028005       0.088688      -0.053593      -0.056804      -0.026456       0.083260             12.414422       8.483851      -2.647392      -3.264196      15.930192      -3.078712      12.829224          -0.000006
           44              C       6.845803      17.613065      16.200331       0.615151      21.766136 0.26043626E+03  0.54919302E+04                                 7.332839                            5.860442      -0.354118       1.937576                    0.998641      23.184900      67.245652       0.587343       0.494528      -0.999890       0.048360       0.028528      -0.037020       0.067254       0.009967       0.098341      -0.009486       0.054652       0.028354      -0.086030      -0.028560       0.114590              8.019869       7.003605       0.330616      -3.329802       8.762463      -0.699724       8.293539          -0.000026
           45              C       5.475397       1.871965      16.224307       0.731511      21.007866 0.22404668E+03  0.45882370E+04                                 7.404283                            5.601438      -0.673230       1.862438                    0.997093      22.070245      64.825710       0.569517       0.525160      -0.976793       0.010561       0.050543      -0.076992       0.092703      -0.070142      -0.056433       0.001009       0.104724      -0.118391      -0.085847      -0.037626       0.123473              8.491574       5.598080       1.697811       1.627215       9.270122       0.007051      10.606520          -0.000018
           46              C       6.237886      15.731879      18.358162       0.720362      21.228995 0.23956061E+03  0.49762928E+04                                 7.378262                            5.718273      -0.592346       1.865134                    0.998381      22.713300      66.644532       0.576063       0.511854      -0.985542       0.039317      -0.057016      -0.020827       0.072321       0.020319      -0.032534       0.010536       0.010402       0.331475      -0.080585      -0.036487       0.117073              8.383874       9.569484      -0.733428       1.068301      10.951625      -0.179003       4.630515          -0.000019
           47              C       5.931853       9.616180      10.344679      -0.047064      38.322458 0.47059730E+03  0.11254915E+05                                 9.930911                            7.284903       0.092921       2.031536                    0.999369      28.165873      80.958775       0.605597       0.422892      -1.062944      -0.017391      -0.021431      -0.040407       0.048933      -0.036988      -0.021015       0.003954       0.016770      -0.051084      -0.036185      -0.015540       0.051725             11.767680       9.258079       2.299948       4.333882      12.982282      -2.601675      13.062679           0.000013
           48              C       5.397592       8.328859      10.281972      -0.080962      39.895529 0.52079686E+03  0.12803975E+05                                10.279446                            7.725378      -0.252017       1.911232                    0.998293      29.364664      86.209539       0.579732       0.429737      -1.056302       0.006436       0.037261      -0.035923       0.052156      -0.026100      -0.014362       0.011355       0.083540      -0.056194      -0.042231      -0.019954       0.062185             12.031717       8.550335       3.030248       2.847058      13.929195      -2.681416      13.615622          -0.000003
           49              C       5.698438      10.514354       9.297116      -0.052345      40.244661 0.49661172E+03  0.12057057E+05                                10.341515                            7.537912      -0.179084       1.941554                    0.998526      28.682027      83.496681       0.587984       0.429058      -1.057424      -0.007322      -0.045418       0.007971       0.046690      -0.022792      -0.043817       0.028005       0.088688      -0.053593      -0.056805      -0.026456       0.083260             12.414422       8.483853       2.647395       3.264197      15.930192      -3.078709      12.829220          -0.000010
           50              C       6.845803      10.051435      11.464169       0.615151      21.766136 0.26043628E+03  0.54919310E+04                                 7.332841                            5.860443      -0.354120       1.937575                    0.998641      23.184902      67.245667       0.587343       0.494528      -0.999890       0.048360      -0.028528       0.037020       0.067254      -0.009967      -0.098341      -0.009486       0.054652       0.028354      -0.086030      -0.028560       0.114590              8.019870       7.003607      -0.330615       3.329803       8.762462      -0.699720       8.293542          -0.000028
           51              C       5.475397       7.349536      11.440193       0.731511      21.007874 0.22404680E+03  0.45882398E+04                                 7.404284                            5.601438      -0.673229       1.862438                    0.997093      22.070246      64.825708       0.569518       0.525160      -0.976793       0.010560      -0.050543       0.076992       0.092703       0.070142       0.056433       0.001009       0.104724      -0.118391      -0.085847      -0.037626       0.123472              8.491575       5.598080      -1.697808      -1.627215       9.270118       0.007045      10.606528          -0.000016
           52              C       6.237886      11.932621       9.306338       0.720363      21.228992 0.23956051E+03  0.49762904E+04                                 7.378261                            5.718272      -0.592347       1.865134                    0.998381      22.713299      66.644531       0.576063       0.511854      -0.985542       0.039317       0.057016       0.020827       0.072321      -0.020319       0.032534       0.010536       0.010402       0.331475      -0.080586      -0.036487       0.117073              8.383874       9.569485       0.733430      -1.068299      10.951624      -0.179002       4.630514          -0.000016
           53              C       5.931853      17.319821       9.616180      -0.047064      38.322447 0.47059719E+03  0.11254912E+05                                 9.930909                            7.284902       0.092922       2.031536                    0.999369      28.165869      80.958759       0.605597       0.422892      -1.062944      -0.017391       0.040407      -0.021431       0.048933       0.021015      -0.036988      -0.003954       0.033927       0.000387      -0.036185      -0.015540       0.051725             11.767677       9.258077      -4.333879       2.299948      13.062674       2.601675      12.982281           0.000006
           54              C       5.397592      17.382528       8.328859      -0.080962      39.895523 0.52079673E+03  0.12803971E+05                                10.279444                            7.725377      -0.252016       1.911232                    0.998293      29.364659      86.209515       0.579732       0.429737      -1.056303       0.006435       0.035923       0.037261       0.052156       0.014362      -0.026100      -0.011355       0.069867      -0.097213      -0.042231      -0.019954       0.062185             12.031716       8.550334      -2.847058       3.030248      13.615620       2.681415      13.929192           0.000001
           55              C       5.698438      18.367384      10.514354      -0.052345      40.244655 0.49661181E+03  0.12057060E+05                                10.341515                            7.537913      -0.179083       1.941554                    0.998526      28.682020      83.496652       0.587984       0.429058      -1.057424      -0.007322      -0.007971      -0.045418       0.046690       0.043817      -0.022792      -0.028005       0.071141      -0.106236      -0.056804      -0.026456       0.083260             12.414420       8.483850      -3.264195       2.647392      12.829221       3.078713      15.930189           0.000000
           56              C       6.845803      16.200331      10.051435       0.615151      21.766134 0.26043624E+03  0.54919298E+04                                 7.332839                            5.860442      -0.354119       1.937576                    0.998641      23.184900      67.245654       0.587343       0.494528      -0.999890       0.048360      -0.037020      -0.028528       0.067254       0.098341      -0.009967       0.009486       0.013149      -0.096155      -0.086030      -0.028560       0.114590              8.019869       7.003605      -3.329801      -0.330616       8.293539       0.699724       8.762462          -0.000029
           57              C       5.475397      16.224307       7.349536       0.731511      21.007876 0.22404682E+03  0.45882404E+04                                 7.404285                            5.601439      -0.673230       1.862438                    0.997093      22.070249      64.825725       0.569517       0.525160      -0.976793       0.010560      -0.076992      -0.050543       0.092703      -0.056433       0.070142      -0.001009       0.111558      -0.097890      -0.085847      -0.037626       0.123472              8.491577       5.598081       1.627216      -1.697808      10.606530      -0.007045       9.270120          -0.000016
           58              C       6.237886      18.358162      11.932621       0.720363      21.228989 0.23956053E+03  0.49762908E+04                                 7.378260                            5.718272      -0.592345       1.865135                    0.998381      22.713293      66.644504       0.576063       0.511853      -0.985542       0.039317      -0.020827       0.057016       0.072321      -0.032534      -0.020319      -0.010536      -0.160537      -0.181340      -0.080586      -0.036487       0.117073              8.383873       9.569481       1.068301       0.733428       4.630514       0.179003      10.951622          -0.000018
           59              C       5.931853      10.344679      18.048320      -0.047064      38.322451 0.47059721E+03  0.11254912E+05                                 9.930910                            7.284902       0.092922       2.031536                    0.999369      28.165869      80.958758       0.605597       0.422892      -1.062944      -0.017391      -0.040407       0.021431       0.048933      -0.021015       0.036988      -0.003954       0.033927       0.000387      -0.036185      -0.015540       0.051725             11.767678       9.258077       4.333882      -2.299947      13.062678       2.601674      12.982279          -0.000006
           60              C       5.397592      10.281972       0.892641      -0.080962      39.895514 0.52079678E+03  0.12803972E+05                                10.279443                            7.725377      -0.252016       1.911233                    0.998293      29.364655      86.209498       0.579732       0.429737      -1.056303       0.006436      -0.035923      -0.037261       0.052156      -0.014362       0.026100      -0.011355       0.069867      -0.097213      -0.042231      -0.019954       0.062185             12.031713       8.550334       2.847057      -3.030248      13.615612       2.681413      13.929193           0.000008
           61              C       5.698438       9.297116      17.150146      -0.052344      40.244641 0.49661143E+03  0.12057048E+05                                10.341511                            7.537909      -0.179083       1.941554                    0.998526      28.682016      83.496635       0.587984       0.429058      -1.057424      -0.007322       0.007971       0.045418       0.046690      -0.043817       0.022792      -0.028005       0.071141      -0.106236      -0.056805      -0.026456       0.083261             12.414417       8.483850       3.264196      -2.647393      12.829217       3.078707      15.930184           0.000010
           62              C       6.845803      11.464169      17.613065       0.615151      21.766136 0.26043627E+03  0.54919306E+04                                 7.332840                            5.860442      -0.354119       1.937576                    0.998641      23.184900      67.245656       0.587343       0.494528      -0.999890       0.048360       0.037020       0.028528       0.067254      -0.098341       0.009967       0.009486       0.013149      -0.096155      -0.086030      -0.028560       0.114591              8.019870       7.003607       3.329803       0.330615       8.293541       0.699721       8.762461          -0.000019
           63              C       5.475397      11.440193       1.871965       0.731511      21.007868 0.22404672E+03  0.45882377E+04                                 7.404282                            5.601438      -0.673229       1.862438                    0.997093      22.070245      64.825704       0.569518       0.525160      -0.976793       0.010561       0.076992       0.050543       0.092704       0.056433      -0.070142      -0.001009       0.111558      -0.097890      -0.085847      -0.037626       0.123473              8.491573       5.598080      -1.627215       1.697811      10.606519      -0.007052       9.270121          -0.000018
           64              C       6.237886       9.306338      15.731879       0.720362      21.228994 0.23956055E+03  0.49762913E+04                                 7.378261                            5.718273      -0.592346       1.865134                    0.998381      22.713299      66.644526       0.576063       0.511853      -0.985542       0.039317       0.020827      -0.057016       0.072321       0.032534       0.020319      -0.010536      -0.160537      -0.181340      -0.080586      -0.036487       0.117073              8.383874       9.569485      -1.068299      -0.733429       4.630513       0.179002      10.951624          -0.000022
           65              C       0.744853      18.048320      10.344679      -0.047064      38.322455 0.47059728E+03  0.11254914E+05                                 9.930910                            7.284902       0.092922       2.031536                    0.999369      28.165872      80.958770       0.605597       0.422892      -1.062944      -0.017391       0.021431      -0.040407       0.048933       0.036988      -0.021015      -0.003954       0.016770      -0.051084      -0.036185      -0.015540       0.051725             11.767679       9.258078      -2.299947       4.333882      12.982280       2.601674      13.062679           0.000015
           66              C       0.210592       0.892641      10.281972      -0.080962      39.895521 0.52079689E+03  0.12803976E+05                                10.279444                            7.725379      -0.252017       1.911232                    0.998293      29.364659      86.209516       0.579732       0.429737      -1.056302       0.006436      -0.037261      -0.035924       0.052156       0.026100      -0.014362      -0.011355       0.083540      -0.056194      -0.042231      -0.019954       0.062185             12.031714       8.550335      -3.030248       2.847058      13.929195       2.681413      13.615614          -0.000006
           67              C       0.511438      17.150146       9.297116      -0.052345      40.244652 0.49661158E+03  0.12057053E+05                                10.341514                            7.537911      -0.179084       1.941554                    0.998526      28.682022      83.496661       0.587984       0.429058      -1.057424      -0.007322       0.045418       0.007971       0.046690       0.022792      -0.043817      -0.028005       0.088688      -0.053593      -0.056804      -0.026456       0.083260             12.414420       8.483852      -2.647394       3.264197      15.930188       3.078707      12.829219          -0.000012
           68              C       1.658803      17.613065      11.464169       0.615151      21.766138 0.26043630E+03  0.54919312E+04                                 7.332840                            5.860442      -0.354119       1.937576                    0.998641      23.184899      67.245648       0.587343       0.494528      -0.999890       0.048360       0.028528       0.037020       0.067254       0.009967      -0.098341       0.009486       0.054652       0.028354      -0.086030      -0.028560       0.114590              8.019870       7.003607       0.330615       3.329803       8.762461       0.699720       8.293542          -0.000027
           69              C       0.288397       1.871965      11.440193       0.731511      21.007863 0.22404666E+03  0.45882362E+04                                 7.404282                            5.601437      -0.673229       1.862438                    0.997093      22.070241      64.825690       0.569518       0.525160      -0.976793       0.010561       0.050543       0.076992       0.092703      -0.070142       0.056433      -0.001009       0.104724      -0.118392      -0.085847      -0.037626       0.123472              8.491572       5.598080       1.697811      -1.627215       9.270120      -0.007052      10.606517          -0.000017
           70              C       1.050886      15.731879       9.306338       0.720362      21.228992 0.23956051E+03  0.49762902E+04                                 7.378261                            5.718272      -0.592346       1.865135                    0.998381      22.713297      66.644519       0.576063       0.511854      -0.985542       0.039317      -0.057016       0.020827       0.072321       0.020319       0.032534      -0.010536       0.010402       0.331475      -0.080585      -0.036487       0.117073              8.383874       9.569485      -0.733429      -1.068299      10.951624       0.179002       4.630513          -0.000018
           71              C       0.744853       9.616180      17.319821      -0.047064      38.322451 0.47059726E+03  0.11254913E+05                                 9.930910                            7.284902       0.092922       2.031536                    0.999369      28.165871      80.958767       0.605597       0.422892      -1.062944      -0.017391      -0.021431       0.040407       0.048933      -0.036988       0.021015      -0.003954       0.016770      -0.051083      -0.036185      -0.015540       0.051725             11.767678       9.258077       2.299948      -4.333880      12.982282       2.601675      13.062675           0.000002
           72              C       0.210592       8.328859      17.382528      -0.080962      39.895526 0.52079679E+03  0.12803973E+05                                10.279445                            7.725378      -0.252017       1.911232                    0.998293      29.364661      86.209524       0.579732       0.429737      -1.056302       0.006436       0.037261       0.035923       0.052156      -0.026100       0.014362      -0.011355       0.083540      -0.056194      -0.042231      -0.019953       0.062185             12.031716       8.550335       3.030248      -2.847058      13.929193       2.681416      13.615621           0.000007
           73              C       0.511438      10.514354      18.367384      -0.052344      40.244655 0.49661181E+03  0.12057060E+05                                10.341514                            7.537912      -0.179084       1.941554                    0.998526      28.682020      83.496650       0.587984       0.429058      -1.057424      -0.007322      -0.045418      -0.007971       0.046690      -0.022792       0.043817      -0.028005       0.088688      -0.053593      -0.056805      -0.026456       0.083261             12.414419       8.483849       2.647391      -3.264195      15.930189       3.078712      12.829220           0.000001
           74              C       1.658803      10.051435      16.200331       0.615151      21.766130 0.26043618E+03  0.54919283E+04                                 7.332838                            5.860441      -0.354119       1.937576                    0.998641      23.184897      67.245643       0.587343       0.494528      -0.999890       0.048360      -0.028528      -0.037020       0.067254      -0.009967       0.098341       0.009486       0.054652       0.028354      -0.086030      -0.028560       0.114591              8.019868       7.003605      -0.330616      -3.329801       8.762461       0.699724       8.293538          -0.000024
           75              C       0.288397       7.349536      16.224307       0.731511      21.007870 0.22404674E+03  0.45882383E+04                                 7.404284                            5.601438      -0.673230       1.862438                    0.997093      22.070243      64.825702       0.569517       0.525160      -0.976793       0.010561      -0.050543      -0.076992       0.092703       0.070142      -0.056433      -0.001009       0.104724      -0.118392      -0.085847      -0.037626       0.123473              8.491575       5.598080      -1.697808       1.627215       9.270118      -0.007045      10.606528          -0.000019
           76              C       1.050886      11.932621      18.358162       0.720362      21.228995 0.23956061E+03  0.49762928E+04                                 7.378261                            5.718273      -0.592346       1.865134                    0.998381      22.713299      66.644527       0.576063       0.511854      -0.985542       0.039317       0.057016      -0.020827       0.072321      -0.020319      -0.032534      -0.010536       0.010402       0.331475      -0.080586      -0.036487       0.117073              8.383874       9.569483       0.733428       1.068301      10.951624       0.179004       4.630515          -0.000020
           77              C       0.744853      17.319821      18.048320      -0.047064      38.322443 0.47059713E+03  0.11254910E+05                                 9.930908                            7.284901       0.092922       2.031536                    0.999369      28.165867      80.958750       0.605597       0.422892      -1.062944      -0.017391       0.040407       0.021431       0.048933       0.021015       0.036988       0.003954       0.033927       0.000387      -0.036185      -0.015540       0.051725             11.767676       9.258076      -4.333880      -2.299948      13.062673      -2.601673      12.982279           0.000001
           78              C       0.210592      17.382528       0.892641      -0.080962      39.895523 0.52079688E+03  0.12803976E+05                                10.279445                            7.725379      -0.252017       1.911232                    0.998293      29.364659      86.209519       0.579732       0.429737      -1.056302       0.006436       0.035923      -0.037261       0.052156       0.014361       0.026100       0.011355       0.069867      -0.097213      -0.042231      -0.019954       0.062185             12.031716       8.550336      -2.847058      -3.030249      13.615616      -2.681413      13.929196           0.000008
           79              C       0.511438      18.367384      17.150146      -0.052344      40.244657 0.49661182E+03  0.12057060E+05                                10.341515                            7.537913      -0.179084       1.941554                    0.998526      28.682020      83.496652       0.587984       0.429058      -1.057424      -0.007322      -0.007971       0.045418       0.046690       0.043817       0.022792       0.028005       0.071141      -0.106236      -0.056804      -0.026456       0.083260             12.414420       8.483850      -3.264196      -2.647392      12.829222      -3.078711      15.930189           0.000001
           80              C       1.658803      16.200331      17.613065       0.615151      21.766136 0.26043625E+03  0.54919301E+04                                 7.332840                            5.860442      -0.354119       1.937576                    0.998641      23.184901      67.245661       0.587343       0.494528      -0.999890       0.048360      -0.037020       0.028528       0.067254       0.098341       0.009967      -0.009486       0.013149      -0.096155      -0.086030      -0.028560       0.114591              8.019870       7.003606      -3.329802       0.330616       8.293540      -0.699724       8.762463          -0.000026
           81              C       0.288397      16.224307       1.871965       0.731511      21.007870 0.22404674E+03  0.45882384E+04                                 7.404283                            5.601438      -0.673230       1.862438                    0.997093      22.070247      64.825713       0.569517       0.525160      -0.976793       0.010560      -0.076992       0.050543       0.092703      -0.056433      -0.070142       0.001009       0.111558      -0.097890      -0.085847      -0.037626       0.123472              8.491574       5.598081       1.627216       1.697811      10.606520       0.007052       9.270122          -0.000020
           82              C       1.050886      18.358162      15.731879       0.720362      21.228997 0.23956064E+03  0.49762935E+04                                 7.378261                            5.718273      -0.592346       1.865134                    0.998381      22.713300      66.644528       0.576063       0.511853      -0.985542       0.039317      -0.020827      -0.057016       0.072321      -0.032534       0.020319       0.010536      -0.160537      -0.181340      -0.080585      -0.036487       0.117073              8.383874       9.569483       1.068301      -0.733428       4.630515      -0.179003      10.951624          -0.000019
           83              C       0.744853      10.344679       9.616180      -0.047064      38.322443 0.47059710E+03  0.11254909E+05                                 9.930909                            7.284901       0.092922       2.031537                    0.999369      28.165866      80.958748       0.605597       0.422892      -1.062944      -0.017391      -0.040407      -0.021431       0.048933      -0.021015      -0.036988       0.003954       0.033927       0.000387      -0.036185      -0.015540       0.051725             11.767677       9.258077       4.333881       2.299947      13.062675      -2.601674      12.982279          -0.000002
           84              C       0.210592      10.281972       8.328859      -0.080962      39.895528 0.52079686E+03  0.12803975E+05                                10.279445                            7.725378      -0.252017       1.911232                    0.998293      29.364663      86.209532       0.579732       0.429737      -1.056302       0.006436      -0.035923       0.037261       0.052156      -0.014361      -0.026100       0.011355       0.069867      -0.097213      -0.042231      -0.019954       0.062185             12.031716       8.550335       2.847058       3.030248      13.615621      -2.681415      13.929194           0.000005
           85              C       0.511438       9.297116      10.514354      -0.052344      40.244651 0.49661160E+03  0.12057054E+05                                10.341514                            7.537911      -0.179084       1.941554                    0.998526      28.682022      83.496661       0.587984       0.429058      -1.057424      -0.007322       0.007971      -0.045418       0.046690      -0.043817      -0.022792       0.028005       0.071141      -0.106236      -0.056805      -0.026456       0.083260             12.414419       8.483852       3.264196       2.647395      12.829217      -3.078708      15.930189           0.000006
           86              C       1.658803      11.464169      10.051435       0.615151      21.766140 0.26043634E+03  0.54919325E+04                                 7.332841                            5.860443      -0.354120       1.937575                    0.998641      23.184904      67.245670       0.587343       0.494528      -0.999890       0.048360       0.037020      -0.028528       0.067254      -0.098341      -0.009967      -0.009486       0.013149      -0.096155      -0.086030      -0.028560       0.114590              8.019870       7.003608       3.329803      -0.330615       8.293542      -0.699721       8.762462          -0.000027
           87              C       0.288397      11.440193       7.349536       0.731511      21.007871 0.22404677E+03  0.45882391E+04                                 7.404284                            5.601439      -0.673230       1.862438                    0.997093      22.070245      64.825710       0.569517       0.525160      -0.976793       0.010560       0.076992      -0.050543       0.092703       0.056433       0.070142       0.001009       0.111558      -0.097890      -0.085847      -0.037626       0.123473              8.491576       5.598080      -1.627215      -1.697808      10.606528       0.007045       9.270118          -0.000016
           88              C       1.050886       9.306338      11.932621       0.720362      21.228991 0.23956050E+03  0.49762903E+04                                 7.378261                            5.718273      -0.592346       1.865134                    0.998381      22.713299      66.644532       0.576063       0.511854      -0.985542       0.039317       0.020827       0.057016       0.072321       0.032534      -0.020319       0.010536      -0.160537      -0.181340      -0.080585      -0.036487       0.117073              8.383875       9.569486      -1.068299       0.733430       4.630514      -0.179002      10.951625          -0.000020
           89              C       4.442147       0.394680       1.123179      -0.047064      38.322450 0.47059718E+03  0.11254911E+05                                 9.930910                            7.284902       0.092922       2.031536                    0.999369      28.165869      80.958759       0.605597       0.422892      -1.062944       0.017391      -0.021431      -0.040407       0.048933       0.036988       0.021015       0.003954       0.016770      -0.051084      -0.036185      -0.015540       0.051725             11.767679       9.258076      -2.299946      -4.333878      12.982283      -2.601681      13.062677          -0.000003
           90              C       4.976408      17.550359       1.060473      -0.080962      39.895520 0.52079674E+03  0.12803971E+05                                10.279444                            7.725377      -0.252016       1.911232                    0.998293      29.364656      86.209504       0.579732       0.429737      -1.056303      -0.006436       0.037261      -0.035923       0.052156       0.026100       0.014362       0.011355       0.083540      -0.056194      -0.042231      -0.019954       0.062185             12.031715       8.550330      -3.030245      -2.847052      13.929196      -2.681425      13.615620           0.000008
           91              C       4.675562       1.292854       0.075616      -0.052345      40.244660 0.49661164E+03  0.12057055E+05                                10.341515                            7.537912      -0.179084       1.941554                    0.998526      28.682024      83.496670       0.587984       0.429058      -1.057424       0.007322      -0.045418       0.007971       0.046690       0.022792       0.043817       0.028005       0.088688      -0.053593      -0.056804      -0.026456       0.083260             12.414422       8.483853      -2.647395      -3.264197      15.930192      -3.078710      12.829222           0.000010
           92              C       3.528197       0.829935       2.242669       0.615151      21.766134 0.26043627E+03  0.54919305E+04                                 7.332840                            5.860442      -0.354119       1.937576                    0.998641      23.184900      67.245657       0.587343       0.494528      -0.999890      -0.048360      -0.028528       0.037020       0.067254       0.009967       0.098341      -0.009486       0.054652       0.028354      -0.086030      -0.028560       0.114590              8.019869       7.003606       0.330615      -3.329802       8.762461      -0.699721       8.293540          -0.000021
           93              C       4.898603      16.571036       2.218693       0.731511      21.007867 0.22404666E+03  0.45882364E+04                                 7.404283                            5.601437      -0.673230       1.862438                    0.997093      22.070244      64.825705       0.569518       0.525160      -0.976793      -0.010560      -0.050543       0.076992       0.092703      -0.070142      -0.056433       0.001009       0.104724      -0.118391      -0.085847      -0.037626       0.123473              8.491574       5.598078       1.697807       1.627214       9.270120       0.007043      10.606525          -0.000019
           94              C       4.136114       2.711121       0.084838       0.720362      21.228990 0.23956048E+03  0.49762896E+04                                 7.378260                            5.718272      -0.592345       1.865135                    0.998381      22.713296      66.644516       0.576063       0.511854      -0.985542      -0.039317       0.057016       0.020827       0.072321       0.020319      -0.032534       0.010536       0.010402       0.331475      -0.080585      -0.036487       0.117073              8.383874       9.569484      -0.733430       1.068299      10.951623      -0.179003       4.630513          -0.000023
           95              C       4.442147       8.826820       8.098321      -0.047064      38.322449 0.47059718E+03  0.11254911E+05                                 9.930909                            7.284902       0.092922       2.031536                    0.999369      28.165869      80.958758       0.605597       0.422892      -1.062944       0.017391       0.021431       0.040407       0.048933      -0.036988      -0.021015       0.003954       0.016770      -0.051084      -0.036185      -0.015540       0.051725             11.767678       9.258078       2.299947       4.333882      12.982279      -2.601673      13.062676           0.000004
           96              C       4.976408      10.114141       8.161028      -0.080962      39.895526 0.52079693E+03  0.12803977E+05                                10.279445                            7.725379      -0.252017       1.911232                    0.998293      29.364661      86.209526       0.579732       0.429737      -1.056302      -0.006436      -0.037261       0.035923       0.052156      -0.026100      -0.014362       0.011355       0.083540      -0.056195      -0.042231      -0.019954       0.062185             12.031716       8.550336       3.030249       2.847058      13.929197      -2.681414      13.615616           0.000003
           97              C       4.675562       7.928646       9.145884      -0.052345      40.244663 0.49661173E+03  0.12057058E+05                                10.341516                            7.537912      -0.179084       1.941554                    0.998526      28.682027      83.496683       0.587984       0.429058      -1.057424       0.007322       0.045418      -0.007971       0.046690      -0.022792      -0.043817       0.028005       0.088688      -0.053593      -0.056804      -0.026456       0.083260             12.414423       8.483854       2.647395       3.264198      15.930193      -3.078708      12.829222           0.000001
           98              C       3.528197       8.391565       6.978831       0.615151      21.766135 0.26043622E+03  0.54919293E+04                                 7.332840                            5.860442      -0.354119       1.937576                    0.998641      23.184900      67.245656       0.587343       0.494528      -0.999890      -0.048360       0.028528      -0.037020       0.067254      -0.009967      -0.098341      -0.009486       0.054652       0.028354      -0.086030      -0.028560       0.114590              8.019870       7.003606      -0.330616       3.329802       8.762463      -0.699724       8.293540          -0.000023
           99              C       4.898603      11.093465       7.002807       0.731511      21.007867 0.22404670E+03  0.45882373E+04                                 7.404282                            5.601438      -0.673229       1.862438                    0.997093      22.070245      64.825706       0.569517       0.525160      -0.976793      -0.010560       0.050543      -0.076992       0.092703       0.070142       0.056433       0.001009       0.104724      -0.118392      -0.085847      -0.037626       0.123472              8.491573       5.598080      -1.697811      -1.627215       9.270121       0.007052      10.606519          -0.000016
          100              C       4.136114       6.510379       9.136662       0.720363      21.228990 0.23956049E+03  0.49762900E+04                                 7.378261                            5.718272      -0.592346       1.865134                    0.998381      22.713298      66.644528       0.576063       0.511854      -0.985542      -0.039317      -0.057015      -0.020827       0.072321      -0.020319       0.032534       0.010536       0.010402       0.331475      -0.080586      -0.036487       0.117073              8.383874       9.569485       0.733430      -1.068299      10.951624      -0.179002       4.630514          -0.000020
          101              C       4.442147       1.123179       8.826820      -0.047064      38.322459 0.47059729E+03  0.11254914E+05                                 9.930911                            7.284902       0.092922       2.031536                    0.999369      28.165873      80.958773       0.605597       0.422892      -1.062944       0.017391      -0.040407       0.021431       0.048933       0.021016      -0.036988      -0.003954       0.033927       0.000387      -0.036185      -0.015540       0.051725             11.767680       9.258077      -4.333880       2.299946      13.062680       2.601680      12.982284           0.000003
          102              C       4.976408       1.060473      10.114141      -0.080962      39.895528 0.52079699E+03  0.12803979E+05                                10.279445                            7.725379      -0.252017       1.911232                    0.998293      29.364659      86.209514       0.579732       0.429737      -1.056303      -0.006436      -0.035923      -0.037261       0.052156       0.014362      -0.026100      -0.011355       0.069867      -0.097213      -0.042231      -0.019953       0.062185             12.031716       8.550331      -2.847052       3.030246      13.615617       2.681424      13.929200          -0.000001
          103              C       4.675562       0.075616       7.928646      -0.052345      40.244663 0.49661166E+03  0.12057055E+05                                10.341516                            7.537911      -0.179084       1.941554                    0.998526      28.682024      83.496667       0.587984       0.429058      -1.057424       0.007322       0.007971       0.045418       0.046690       0.043817      -0.022792      -0.028005       0.071141      -0.106236      -0.056804      -0.026456       0.083260             12.414423       8.483853      -3.264198       2.647394      12.829224       3.078710      15.930191           0.000002
          104              C       3.528197       2.242669       8.391565       0.615151      21.766133 0.26043623E+03  0.54919296E+04                                 7.332839                            5.860442      -0.354119       1.937576                    0.998641      23.184898      67.245647       0.587343       0.494528      -0.999890      -0.048360       0.037020       0.028528       0.067253       0.098341      -0.009967       0.009486       0.013150      -0.096155      -0.086030      -0.028560       0.114590              8.019869       7.003606      -3.329802      -0.330616       8.293540       0.699721       8.762460          -0.000027
          105              C       4.898603       2.218693      11.093465       0.731511      21.007864 0.22404662E+03  0.45882353E+04                                 7.404282                            5.601436      -0.673229       1.862438                    0.997093      22.070244      64.825703       0.569518       0.525160      -0.976793      -0.010561       0.076992       0.050543       0.092703      -0.056433       0.070142      -0.001009       0.111558      -0.097890      -0.085847      -0.037626       0.123473              8.491573       5.598079       1.627214      -1.697811      10.606516      -0.007049       9.270123          -0.000015
          106              C       4.136114       0.084838       6.510379       0.720362      21.228991 0.23956050E+03  0.49762901E+04                                 7.378261                            5.718272      -0.592346       1.865134                    0.998381      22.713298      66.644526       0.576063       0.511854      -0.985542      -0.039317       0.020827      -0.057016       0.072321      -0.032534      -0.020319      -0.010536      -0.160537      -0.181340      -0.080586      -0.036487       0.117073              8.383874       9.569485       1.068299       0.733430       4.630513       0.179002      10.951624          -0.000019
          107              C       4.442147       8.098321       0.394680      -0.047064      38.322444 0.47059715E+03  0.11254910E+05                                 9.930908                            7.284901       0.092923       2.031537                    0.999369      28.165867      80.958745       0.605598       0.422892      -1.062944       0.017391       0.040407      -0.021431       0.048933      -0.021015       0.036988      -0.003954       0.033927       0.000387      -0.036185      -0.015540       0.051725             11.767676       9.258075       4.333879      -2.299947      13.062673       2.601674      12.982278           0.000011
          108              C       4.976408       8.161028      17.550359      -0.080962      39.895520 0.52079674E+03  0.12803971E+05                                10.279443                            7.725377      -0.252016       1.911233                    0.998293      29.364658      86.209508       0.579732       0.429737      -1.056303      -0.006436       0.035923       0.037261       0.052156      -0.014362       0.026100      -0.011355       0.069867      -0.097214      -0.042231      -0.019954       0.062185             12.031714       8.550333       2.847057      -3.030247      13.615618       2.681415      13.929191          -0.000006
          109              C       4.675562       9.145884       1.292854      -0.052345      40.244647 0.49661154E+03  0.12057052E+05                                10.341513                            7.537910      -0.179083       1.941554                    0.998526      28.682020      83.496650       0.587984       0.429058      -1.057424       0.007322      -0.007971      -0.045418       0.046690      -0.043817       0.022792      -0.028005       0.071141      -0.106235      -0.056804      -0.026456       0.083260             12.414418       8.483851       3.264196      -2.647395      12.829217       3.078708      15.930187          -0.000007
          110              C       3.528197       6.978831       0.829935       0.615151      21.766137 0.26043627E+03  0.54919305E+04                                 7.332840                            5.860442      -0.354118       1.937576                    0.998641      23.184900      67.245652       0.587343       0.494528      -0.999890      -0.048360      -0.037020      -0.028528       0.067254      -0.098341       0.009967       0.009486       0.013149      -0.096155      -0.086030      -0.028560       0.114590              8.019869       7.003606       3.329802       0.330616       8.293540       0.699724       8.762463          -0.000023
          111              C       4.898603       7.002807      16.571036       0.731511      21.007873 0.22404679E+03  0.45882395E+04                                 7.404284                            5.601438      -0.673230       1.862438                    0.997093      22.070245      64.825705       0.569517       0.525160      -0.976793      -0.010560      -0.076992      -0.050543       0.092703       0.056433      -0.070142      -0.001009       0.111558      -0.097890      -0.085847      -0.037626       0.123473              8.491575       5.598080      -1.627215       1.697808      10.606528      -0.007045       9.270118          -0.000017
          112              C       4.136114       9.136662       2.711121       0.720362      21.228994 0.23956054E+03  0.49762911E+04                                 7.378261                            5.718272      -0.592346       1.865134                    0.998381      22.713298      66.644521       0.576063       0.511853      -0.985542      -0.039317      -0.020827       0.057016       0.072321       0.032534       0.020319      -0.010536      -0.160537      -0.181340      -0.080585      -0.036487       0.117073              8.383874       9.569485      -1.068299      -0.733430       4.630514       0.179003      10.951624          -0.000020
          113              O       8.544026       2.047173       6.759360      -0.515969      27.515623 0.45481217E+03  0.10496800E+05                                 7.126655                            6.577549       0.590715       2.239670                    0.998382      27.078445      69.985009       0.743967       0.356720      -1.139593       0.022634       0.017159       0.005519       0.028934       0.017284      -0.109942      -0.012467      -0.097936      -0.109349      -0.143623       0.050244       0.093378              7.142504       5.021163      -0.541655       0.585484      10.313746      -0.244687       6.092602           0.000018
          114              O       8.138403      18.339719       6.344392      -0.765707      51.188264 0.85844540E+03  0.23248236E+05                                11.024349                            9.212646      -0.067907       1.966052                    0.996020      32.180570      90.422559       0.610016       0.370755      -1.127398       0.087303       0.020360       0.125667       0.154365       0.026522      -0.047307       0.029922      -0.010487      -0.001972      -0.070923       0.025877       0.045046             12.360986      13.396234       3.760830       5.374820      10.246208       4.061301      13.440517          -0.000000
          115              O       9.614623      15.436975       7.191848      -0.676323      41.568589 0.63874838E+03  0.16092781E+05                                 9.627523                            7.925733       0.126740       2.060418                    0.996046      29.875965      81.408138       0.659211       0.368791      -1.127027       0.046341       0.059679      -0.084987       0.113718      -0.033548       0.019391      -0.033810       0.086835      -0.148275      -0.071229      -0.014948       0.086177             10.776603       8.292527       3.926209      -1.253709      16.400600      -2.502460       7.636681           0.000003
          116              O       0.205405      16.915920       5.908953      -0.731405      51.720732 0.72437756E+03  0.18815740E+05                                11.129250                            8.424494       0.106998       2.035120                    0.996718      31.006391      85.527477       0.641794       0.367412      -1.129132      -0.108031      -0.088422       0.053866       0.149636      -0.023977       0.022583      -0.032068       0.063405      -0.020532      -0.051921      -0.007679       0.059600             13.261957      10.060405       1.733936      -6.075911       7.783769      -3.541759      21.941699           0.000003
          117              O      10.106351       3.625709       8.771491      -0.719654      42.567488 0.70356759E+03  0.18191894E+05                                 9.817725                            8.355749       0.051962       2.013977                    0.996667      31.302174      86.914679       0.636558       0.372131      -1.122480      -0.105334      -0.027180      -0.100017       0.147775       0.045857       0.012823      -0.034938      -0.030951       0.282108      -0.100403      -0.002705       0.103107             10.789794      11.428924       4.827281      -0.409953      14.717532      -0.719555       6.222927           0.000005
          118              O       8.156039       2.895551       9.544252      -0.705221      43.381803 0.67454989E+03  0.17169009E+05                                 9.802549                            8.073086       0.284396       2.106100                    0.995882      30.050596      81.384720       0.664169       0.362323      -1.135917       0.055133      -0.104984      -0.015283       0.119561       0.026636       0.009830      -0.005667       0.069337       0.179024      -0.074103       0.012711       0.061392             10.999343      17.110310      -3.898737      -2.853682       9.636561       1.032006       6.251159           0.000005
          119              O       8.544026       7.174327       2.462141      -0.515969      27.515617 0.45481211E+03  0.10496798E+05                                 7.126655                            6.577549       0.590716       2.239670                    0.998382      27.078441      69.984996       0.743967       0.356720      -1.139593       0.022634      -0.017159      -0.005519       0.028934      -0.017284       0.109942      -0.012467      -0.097936      -0.109349      -0.143622       0.050244       0.093378              7.142503       5.021163       0.541655      -0.585484      10.313743      -0.244691       6.092603           0.000015
          120              O       8.138403       9.324781       2.877108      -0.765707      51.188253 0.85844530E+03  0.23248233E+05                                11.024348                            9.212646      -0.067907       1.966052                    0.996020      32.180568      90.422556       0.610016       0.370755      -1.127398       0.087302      -0.020360      -0.125667       0.154365      -0.026522       0.047307       0.029922      -0.010487      -0.001972      -0.070923       0.025877       0.045047             12.360985      13.396232      -3.760830      -5.374819      10.246208       4.061299      13.440515           0.000000
          121              O       9.614623      12.227525       2.029652      -0.676323      41.568580 0.63874783E+03  0.16092764E+05                                 9.627522                            7.925729       0.126740       2.060418                    0.996046      29.875964      81.408135       0.659211       0.368791      -1.127027       0.046341      -0.059679       0.084987       0.113718       0.033548      -0.019391      -0.033810       0.086835      -0.148275      -0.071229      -0.014948       0.086177             10.776602       8.292526      -3.926211       1.253709      16.400600      -2.502461       7.636680           0.000004
          122              O       0.205405      10.748580       3.312547      -0.731406      51.720767 0.72437817E+03  0.18815759E+05                                11.129255                            8.424498       0.106997       2.035119                    0.996718      31.006399      85.527509       0.641794       0.367413      -1.129132      -0.108031       0.088422      -0.053866       0.149636       0.023977      -0.022583      -0.032068       0.063405      -0.020532      -0.051921      -0.007679       0.059600             13.261964      10.060410      -1.733938       6.075914       7.783775      -3.541765      21.941709           0.000002
          123              O      10.106351       5.595791       0.450009      -0.719654      42.567478 0.70356740E+03  0.18191888E+05                                 9.817723                            8.355748       0.051962       2.013977                    0.996667      31.302170      86.914665       0.636558       0.372131      -1.122480      -0.105334       0.027180       0.100017       0.147775      -0.045857      -0.012823      -0.034938      -0.030950       0.282108      -0.100403      -0.002705       0.103107             10.789792      11.428922      -4.827280       0.409954      14.717529      -0.719556       6.222926           0.000004
          124              O       8.156039       6.325949      18.120248      -0.705221      43.381799 0.67454983E+03  0.17169007E+05                                 9.802548                            8.073086       0.284397       2.106100                    0.995882      30.050594      81.384716       0.664169       0.362323      -1.135917       0.055133       0.104984       0.015283       0.119561      -0.026637      -0.009830      -0.005667       0.069337       0.179024      -0.074103       0.012711       0.061392             10.999343      17.110309       3.898737       2.853682       9.636561       1.032005       6.251158           0.000004
          125              O       8.544026       2.462141       2.047173      -0.515969      27.515629 0.45481238E+03  0.10496806E+05                                 7.126658                            6.577552       0.590714       2.239670                    0.998382      27.078444      69.985015       0.743967       0.356720      -1.139592       0.022634      -0.005519       0.017159       0.028934       0.109942       0.017284       0.012466       0.005707       0.201578      -0.143622       0.050244       0.093378              7.142506       5.021165      -0.585484      -0.541655       6.092605       0.244692      10.313747           0.000015
          126              O       8.138403       2.877108      18.339719      -0.765707      51.188241 0.85844506E+03  0.23248224E+05                                11.024346                            9.212644      -0.067906       1.966053                    0.996020      32.180564      90.422539       0.610016       0.370755      -1.127398       0.087302      -0.125667       0.020360       0.154365       0.047307       0.026522      -0.029922      -0.004257       0.016716      -0.070923       0.025877       0.045047             12.360982      13.396230      -5.374818       3.760830      13.440511      -4.061298      10.246206           0.000000
          127              O       9.614623       2.029652      15.436975      -0.676322      41.568581 0.63874816E+03  0.16092774E+05                                 9.627522                            7.925732       0.126740       2.060418                    0.996046      29.875960      81.408121       0.659211       0.368791      -1.127027       0.046341       0.084986       0.059679       0.113718      -0.019391      -0.033548       0.033810       0.117555      -0.056115      -0.071229      -0.014948       0.086177             10.776602       8.292526       1.253708       3.926209       7.636679       2.502458      16.400600           0.000003
          128              O       0.205405       3.312547      16.915920      -0.731405      51.720745 0.72437779E+03  0.18815747E+05                                11.129252                            8.424495       0.106997       2.035119                    0.996718      31.006395      85.527495       0.641794       0.367412      -1.129132      -0.108031      -0.053866      -0.088422       0.149636      -0.022583      -0.023977       0.032068       0.041968      -0.084843      -0.051921      -0.007679       0.059600             13.261960      10.060406       6.075913       1.733935      21.941705       3.541757       7.783769           0.000003
          129              O      10.106351       0.450009       3.625709      -0.719655      42.567493 0.70356773E+03  0.18191898E+05                                 9.817726                            8.355750       0.051962       2.013977                    0.996667      31.302176      86.914688       0.636558       0.372131      -1.122480      -0.105334       0.100017      -0.027180       0.147775      -0.012823       0.045857       0.034938      -0.156529      -0.094628      -0.100403      -0.002704       0.103107             10.789795      11.428926       0.409953       4.827281       6.222927       0.719556      14.717533           0.000004
          130              O       8.156039      18.120248       2.895551      -0.705221      43.381807 0.67454996E+03  0.17169011E+05                                 9.802549                            8.073086       0.284397       2.106100                    0.995882      30.050597      81.384725       0.664169       0.362323      -1.135917       0.055133       0.015283      -0.104984       0.119561      -0.009830       0.026637       0.005667      -0.054844      -0.193517      -0.074103       0.012711       0.061392             10.999344      17.110312       2.853682      -3.898737       6.251159      -1.032005       9.636561           0.000003
          131              O       8.544026       6.759360       7.174327      -0.515969      27.515635 0.45481243E+03  0.10496808E+05                                 7.126658                            6.577552       0.590714       2.239669                    0.998382      27.078448      69.985027       0.743967       0.356720      -1.139592       0.022634       0.005519      -0.017159       0.028934      -0.109942      -0.017284       0.012467       0.005706       0.201578      -0.143622       0.050244       0.093378              7.142507       5.021165       0.585484       0.541655       6.092605       0.244687      10.313750           0.000019
          132              O       8.138403       6.344392       9.324781      -0.765707      51.188251 0.85844507E+03  0.23248225E+05                                11.024347                            9.212644      -0.067906       1.966053                    0.996020      32.180564      90.422539       0.610016       0.370755      -1.127398       0.087302       0.125667      -0.020360       0.154365      -0.047307      -0.026522      -0.029922      -0.004257       0.016717      -0.070923       0.025877       0.045046             12.360985      13.396231       5.374820      -3.760831      13.440517      -4.061301      10.246208           0.000001
          133              O       9.614623       7.191848      12.227525      -0.676323      41.568577 0.63874787E+03  0.16092765E+05                                 9.627521                            7.925730       0.126740       2.060418                    0.996046      29.875965      81.408138       0.659211       0.368791      -1.127027       0.046341      -0.084987      -0.059679       0.113718       0.019391       0.033548       0.033810       0.117555      -0.056115      -0.071230      -0.014948       0.086177             10.776601       8.292526      -1.253710      -3.926210       7.636680       2.502461      16.400597           0.000004
          134              O       0.205405       5.908953      10.748580      -0.731405      51.720735 0.72437766E+03  0.18815743E+05                                11.129250                            8.424494       0.106999       2.035120                    0.996718      31.006389      85.527471       0.641794       0.367412      -1.129132      -0.108031       0.053866       0.088422       0.149636       0.022583       0.023977       0.032068       0.041969      -0.084843      -0.051921      -0.007679       0.059600             13.261958      10.060406      -6.075911      -1.733939      21.941695       3.541765       7.783773           0.000002
          135              O      10.106351       8.771491       5.595791      -0.719655      42.567528 0.70356842E+03  0.18191921E+05                                 9.817732                            8.355755       0.051960       2.013976                    0.996667      31.302187      86.914737       0.636557       0.372131      -1.122480      -0.105334      -0.100017       0.027180       0.147775       0.012823      -0.045857       0.034938      -0.156529      -0.094628      -0.100403      -0.002704       0.103107             10.789803      11.428933      -0.409954      -4.827285       6.222931       0.719556      14.717544           0.000003
          136              O       8.156039       9.544252       6.325949      -0.705221      43.381817 0.67455014E+03  0.17169017E+05                                 9.802551                            8.073088       0.284395       2.106100                    0.995882      30.050599      81.384738       0.664169       0.362323      -1.135917       0.055133      -0.015283       0.104984       0.119561       0.009830      -0.026637       0.005667      -0.054844      -0.193517      -0.074103       0.012711       0.061392             10.999347      17.110316      -2.853683       3.898738       6.251160      -1.032006       9.636564           0.000005
          137              O       7.016974      16.395827      15.980860      -0.515969      27.515616 0.45481202E+03  0.10496796E+05                                 7.126654                            6.577548       0.590715       2.239670                    0.998382      27.078441      69.984995       0.743967       0.356720      -1.139593      -0.022634      -0.017159       0.005519       0.028934       0.017284       0.109942       0.012466      -0.097936      -0.109349      -0.143622       0.050244       0.093378              7.142503       5.021163      -0.541655      -0.585484      10.313745       0.244688       6.092602           0.000015
          138              O       7.422597       0.103281      15.565892      -0.765707      51.188243 0.85844496E+03  0.23248221E+05                                11.024346                            9.212643      -0.067907       1.966052                    0.996020      32.180562      90.422530       0.610016       0.370755      -1.127398      -0.087302      -0.020360       0.125667       0.154365       0.026522       0.047307      -0.029922      -0.010487      -0.001972      -0.070923       0.025877       0.045047             12.360983      13.396229       3.760829      -5.374818      10.246206      -4.061300      13.440514          -0.000000
          139              O       5.946377       3.006025      16.413348      -0.676323      41.568591 0.63874809E+03  0.16092772E+05                                 9.627523                            7.925731       0.126740       2.060418                    0.996046      29.875970      81.408156       0.659211       0.368791      -1.127027      -0.046341      -0.059679      -0.084987       0.113718      -0.033548      -0.019391       0.033810       0.086835      -0.148275      -0.071229      -0.014948       0.086177             10.776603       8.292528       3.926211       1.253710      16.400600       2.502462       7.636682           0.000005
          140              O       4.981595       1.527080      15.130453      -0.731406      51.720769 0.72437810E+03  0.18815757E+05                                11.129255                            8.424497       0.106997       2.035119                    0.996718      31.006398      85.527505       0.641794       0.367412      -1.129132       0.108031       0.088422       0.053866       0.149636      -0.023977      -0.022583       0.032068       0.063406      -0.020532      -0.051921      -0.007679       0.059600             13.261965      10.060409       1.733940       6.075914       7.783776       3.541768      21.941709           0.000002
          141              O       5.454649      14.817291      17.992991      -0.719655      42.567498 0.70356779E+03  0.18191900E+05                                 9.817727                            8.355751       0.051962       2.013976                    0.996667      31.302178      86.914696       0.636558       0.372131      -1.122480       0.105334       0.027180      -0.100017       0.147775       0.045857      -0.012823       0.034938      -0.030950       0.282108      -0.100403      -0.002704       0.103107             10.789796      11.428926       4.827283       0.409953      14.717535       0.719555       6.222928           0.000003
          142              O       7.404961      15.547449       0.322753      -0.705221      43.381824 0.67455043E+03  0.17169026E+05                                 9.802552                            8.073090       0.284396       2.106100                    0.995882      30.050602      81.384746       0.664169       0.362323      -1.135917      -0.055133       0.104984      -0.015283       0.119561       0.026636      -0.009830       0.005667       0.069337       0.179024      -0.074103       0.012711       0.061392             10.999347      17.110314      -3.898738       2.853686       9.636564      -1.032006       6.251162           0.000004
          143              O       7.016974      11.268673      11.683641      -0.515969      27.515638 0.45481256E+03  0.10496812E+05                                 7.126659                            6.577553       0.590714       2.239669                    0.998382      27.078448      69.985030       0.743967       0.356720      -1.139592      -0.022634       0.017159      -0.005519       0.028934      -0.017284      -0.109942       0.012466      -0.097936      -0.109349      -0.143622       0.050244       0.093378              7.142507       5.021166       0.541655       0.585484      10.313750       0.244692       6.092607           0.000017
          144              O       7.422597       9.118219      12.098608      -0.765707      51.188247 0.85844513E+03  0.23248227E+05                                11.024347                            9.212645      -0.067906       1.966053                    0.996020      32.180565      90.422544       0.610016       0.370755      -1.127398      -0.087302       0.020360      -0.125667       0.154365      -0.026522      -0.047307      -0.029922      -0.010487      -0.001972      -0.070923       0.025877       0.045047             12.360984      13.396232      -3.760830       5.374819      10.246207      -4.061299      13.440513           0.000000
          145              O       5.946377       6.215475      11.251152      -0.676322      41.568590 0.63874839E+03  0.16092782E+05                                 9.627524                            7.925733       0.126739       2.060418                    0.996046      29.875965      81.408140       0.659211       0.368791      -1.127027      -0.046341       0.059679       0.084987       0.113718       0.033548       0.019391       0.033810       0.086835      -0.148275      -0.071229      -0.014948       0.086177             10.776603       8.292528      -3.926209      -1.253709      16.400601       2.502460       7.636682           0.000004
          146              O       4.981595       7.694420      12.534047      -0.731405      51.720746 0.72437770E+03  0.18815744E+05                                11.129252                            8.424495       0.106997       2.035119                    0.996718      31.006393      85.527490       0.641794       0.367413      -1.129132       0.108031      -0.088422      -0.053866       0.149636       0.023977       0.022583       0.032068       0.063405      -0.020532      -0.051921      -0.007679       0.059600             13.261961      10.060406      -1.733936      -6.075913       7.783770       3.541761      21.941707           0.000003
          147              O       5.454649      12.847209       9.671509      -0.719655      42.567502 0.70356785E+03  0.18191902E+05                                 9.817727                            8.355751       0.051961       2.013976                    0.996667      31.302178      86.914698       0.636558       0.372131      -1.122480       0.105334      -0.027180       0.100017       0.147775      -0.045857       0.012823       0.034938      -0.030951       0.282108      -0.100403      -0.002704       0.103107             10.789797      11.428928      -4.827283      -0.409953      14.717536       0.719555       6.222928           0.000003
          148              O       7.404961      12.117051       8.898748      -0.705221      43.381823 0.67455027E+03  0.17169021E+05                                 9.802552                            8.073089       0.284396       2.106100                    0.995882      30.050602      81.384747       0.664169       0.362323      -1.135917      -0.055133      -0.104984       0.015283       0.119561      -0.026636       0.009830       0.005667       0.069337       0.179024      -0.074103       0.012711       0.061392             10.999347      17.110317       3.898739      -2.853683       9.636564      -1.032006       6.251160           0.000004
          149              O       7.016974      15.980860      11.268673      -0.515969      27.515620 0.45481211E+03  0.10496798E+05                                 7.126655                            6.577549       0.590715       2.239670                    0.998382      27.078442      69.985001       0.743967       0.356720      -1.139593      -0.022634       0.005519       0.017159       0.028934       0.109942      -0.017284      -0.012467       0.005707       0.201579      -0.143623       0.050244       0.093378              7.142504       5.021163      -0.585484       0.541655       6.092602      -0.244688      10.313746           0.000020
          150              O       7.422597      15.565892       9.118219      -0.765707      51.188255 0.85844525E+03  0.23248231E+05                                11.024348                            9.212645      -0.067906       1.966053                    0.996020      32.180567      90.422549       0.610016       0.370755      -1.127398      -0.087302       0.125667       0.020360       0.154365       0.047307      -0.026522       0.029922      -0.004257       0.016716      -0.070923       0.025877       0.045047             12.360985      13.396232      -5.374819      -3.760830      13.440516       4.061300      10.246207          -0.000001
          151              O       5.946377      16.413348       6.215475      -0.676323      41.568599 0.63874852E+03  0.16092786E+05                                 9.627525                            7.925734       0.126739       2.060418                    0.996046      29.875967      81.408149       0.659211       0.368791      -1.127027      -0.046341      -0.084987       0.059679       0.113718      -0.019391       0.033548      -0.033810       0.117555      -0.056115      -0.071229      -0.014948       0.086177             10.776605       8.292529       1.253709      -3.926210       7.636683      -2.502461      16.400604           0.000002
          152              O       4.981595      15.130453       7.694420      -0.731405      51.720768 0.72437801E+03  0.18815755E+05                                11.129256                            8.424497       0.106997       2.035119                    0.996718      31.006399      85.527513       0.641794       0.367413      -1.129132       0.108031       0.053866      -0.088422       0.149636      -0.022583       0.023977      -0.032068       0.041969      -0.084842      -0.051921      -0.007679       0.059600             13.261966      10.060409       6.075916      -1.733937      21.941715      -3.541763       7.783773           0.000002
          153              O       5.454649      17.992991      12.847209      -0.719655      42.567477 0.70356736E+03  0.18191886E+05                                 9.817724                            8.355749       0.051961       2.013976                    0.996667      31.302168      86.914661       0.636558       0.372131      -1.122480       0.105334      -0.100017      -0.027180       0.147775      -0.012823      -0.045857      -0.034938      -0.156529      -0.094628      -0.100403      -0.002705       0.103107             10.789793      11.428922       0.409953      -4.827281       6.222926      -0.719555      14.717531           0.000003
          154              O       7.404961       0.322753      12.117051      -0.705221      43.381804 0.67455009E+03  0.17169015E+05                                 9.802549                            8.073087       0.284396       2.106100                    0.995882      30.050596      81.384720       0.664169       0.362323      -1.135917      -0.055133      -0.015283      -0.104984       0.119561      -0.009830      -0.026637      -0.005667      -0.054844      -0.193517      -0.074103       0.012711       0.061392             10.999343      17.110307       2.853685       3.898736       6.251161       1.032006       9.636560           0.000004
          155              O       7.016974      11.683641      16.395827      -0.515969      27.515631 0.45481239E+03  0.10496806E+05                                 7.126657                            6.577551       0.590714       2.239670                    0.998382      27.078446      69.985018       0.743967       0.356720      -1.139593      -0.022634      -0.005519      -0.017159       0.028934      -0.109942       0.017284      -0.012467       0.005707       0.201578      -0.143622       0.050244       0.093378              7.142506       5.021164       0.585484      -0.541655       6.092605      -0.244691      10.313748           0.000010
          156              O       7.422597      12.098608       0.103281      -0.765706      51.188245 0.85844508E+03  0.23248225E+05                                11.024347                            9.212644      -0.067906       1.966053                    0.996020      32.180564      90.422540       0.610016       0.370755      -1.127398      -0.087303      -0.125667      -0.020360       0.154365      -0.047307       0.026522       0.029922      -0.004257       0.016716      -0.070923       0.025877       0.045046             12.360983      13.396230       5.374818       3.760830      13.440513       4.061299      10.246207           0.000000
          157              O       5.946377      11.251152       3.006025      -0.676323      41.568587 0.63874804E+03  0.16092771E+05                                 9.627523                            7.925731       0.126739       2.060418                    0.996046      29.875967      81.408150       0.659211       0.368791      -1.127027      -0.046341       0.084987      -0.059679       0.113718       0.019391      -0.033548      -0.033810       0.117555      -0.056115      -0.071229      -0.014948       0.086177             10.776604       8.292528      -1.253710       3.926212       7.636682      -2.502462      16.400600           0.000005
          158              O       4.981595      12.534047       1.527080      -0.731405      51.720755 0.72437789E+03  0.18815750E+05                                11.129254                            8.424496       0.106997       2.035119                    0.996718      31.006393      85.527489       0.641794       0.367413      -1.129132       0.108031      -0.053866       0.088422       0.149636       0.022583      -0.023977      -0.032068       0.041969      -0.084843      -0.051921      -0.007679       0.059600             13.261963      10.060408      -6.075914       1.733940      21.941704      -3.541768       7.783775           0.000003
          159              O       5.454649       9.671509      14.817291      -0.719655      42.567488 0.70356758E+03  0.18191894E+05                                 9.817725                            8.355750       0.051962       2.013977                    0.996667      31.302173      86.914678       0.636558       0.372131      -1.122480       0.105334       0.100017       0.027180       0.147775       0.012823       0.045857      -0.034938      -0.156529      -0.094628      -0.100403      -0.002704       0.103107             10.789795      11.428925      -0.409953       4.827282       6.222927      -0.719555      14.717532           0.000005
          160              O       7.404961       8.898748      15.547449      -0.705221      43.381812 0.67455007E+03  0.17169014E+05                                 9.802551                            8.073088       0.284396       2.106100                    0.995882      30.050598      81.384733       0.664169       0.362323      -1.135917      -0.055133       0.015283       0.104984       0.119561       0.009830       0.026636      -0.005667      -0.054844      -0.193517      -0.074103       0.012711       0.061392             10.999345      17.110314      -2.853682      -3.898737       6.251159       1.032005       9.636563           0.000004
          161              O       1.829974      16.395827      11.683641      -0.515969      27.515605 0.45481184E+03  0.10496790E+05                                 7.126652                            6.577546       0.590716       2.239670                    0.998382      27.078437      69.984977       0.743968       0.356720      -1.139593      -0.022634      -0.017159      -0.005519       0.028934       0.017284      -0.109942      -0.012467      -0.097936      -0.109349      -0.143622       0.050244       0.093378              7.142500       5.021161      -0.541655       0.585483      10.313739      -0.244692       6.092601           0.000018
          162              O       2.235597       0.103281      12.098608      -0.765707      51.188234 0.85844488E+03  0.23248218E+05                                11.024345                            9.212643      -0.067907       1.966053                    0.996020      32.180561      90.422524       0.610016       0.370755      -1.127398      -0.087302      -0.020360      -0.125667       0.154365       0.026522      -0.047307       0.029922      -0.010487      -0.001973      -0.070923       0.025877       0.045046             12.360981      13.396227       3.760829       5.374817      10.246204       4.061298      13.440511          -0.000001
          163              O       0.759377       3.006025      11.251152      -0.676323      41.568575 0.63874782E+03  0.16092764E+05                                 9.627521                            7.925729       0.126740       2.060418                    0.996046      29.875965      81.408135       0.659211       0.368791      -1.127027      -0.046341      -0.059679       0.084987       0.113718      -0.033548       0.019391      -0.033810       0.086835      -0.148275      -0.071229      -0.014948       0.086177             10.776600       8.292527       3.926211      -1.253710      16.400594      -2.502460       7.636679           0.000004
          164              O      10.168595       1.527080      12.534047      -0.731406      51.720744 0.72437776E+03  0.18815746E+05                                11.129252                            8.424495       0.106997       2.035120                    0.996718      31.006392      85.527480       0.641794       0.367412      -1.129132       0.108031       0.088422      -0.053866       0.149636      -0.023977       0.022583      -0.032068       0.063405      -0.020532      -0.051921      -0.007679       0.059600             13.261960      10.060406       1.733939      -6.075912       7.783773      -3.541767      21.941699           0.000002
          165              O       0.267649      14.817291       9.671509      -0.719655      42.567495 0.70356772E+03  0.18191898E+05                                 9.817726                            8.355750       0.051962       2.013977                    0.996667      31.302176      86.914689       0.636558       0.372131      -1.122480       0.105334       0.027180       0.100017       0.147775       0.045857       0.012823      -0.034938      -0.030950       0.282108      -0.100403      -0.002704       0.103107             10.789796      11.428927       4.827283      -0.409953      14.717534      -0.719555       6.222927           0.000004
          166              O       2.217961      15.547449       8.898748      -0.705221      43.381810 0.67455002E+03  0.17169013E+05                                 9.802550                            8.073087       0.284395       2.106100                    0.995882      30.050597      81.384728       0.664169       0.362323      -1.135917      -0.055133       0.104984       0.015283       0.119561       0.026637       0.009830      -0.005667       0.069337       0.179024      -0.074103       0.012711       0.061392             10.999345      17.110314      -3.898737      -2.853682       9.636562       1.032005       6.251159           0.000004
          167              O       1.829974      11.268673      15.980860      -0.515969      27.515626 0.45481224E+03  0.10496802E+05                                 7.126656                            6.577550       0.590715       2.239670                    0.998382      27.078445      69.985012       0.743967       0.356720      -1.139593      -0.022634       0.017159       0.005519       0.028934      -0.017284       0.109942      -0.012467      -0.097936      -0.109349      -0.143622       0.050244       0.093378              7.142505       5.021164       0.541655      -0.585484      10.313747      -0.244687       6.092603           0.000015
          168              O       2.235597       9.118219      15.565892      -0.765707      51.188244 0.85844500E+03  0.23248222E+05                                11.024347                            9.212644      -0.067907       1.966052                    0.996020      32.180562      90.422532       0.610016       0.370755      -1.127398      -0.087302       0.020360       0.125667       0.154365      -0.026522       0.047307       0.029922      -0.010487      -0.001972      -0.070923       0.025877       0.045047             12.360984      13.396230      -3.760830      -5.374819      10.246207       4.061300      13.440514          -0.000000
          169              O       0.759377       6.215475      16.413348      -0.676322      41.568585 0.63874827E+03  0.16092778E+05                                 9.627523                            7.925732       0.126740       2.060418                    0.996046      29.875963      81.408130       0.659211       0.368791      -1.127027      -0.046341       0.059679      -0.084987       0.113718       0.033548      -0.019391      -0.033810       0.086835      -0.148275      -0.071229      -0.014948       0.086177             10.776602       8.292527      -3.926210       1.253709      16.400599      -2.502460       7.636681           0.000004
          170              O      10.168595       7.694420      15.130453      -0.731405      51.720754 0.72437780E+03  0.18815748E+05                                11.129253                            8.424495       0.106997       2.035119                    0.996718      31.006395      85.527497       0.641794       0.367413      -1.129132       0.108031      -0.088422       0.053866       0.149636       0.023977      -0.022583      -0.032068       0.063406      -0.020531      -0.051921      -0.007679       0.059600             13.261963      10.060407      -1.733937       6.075914       7.783771      -3.541762      21.941710           0.000002
          171              O       0.267649      12.847209      17.992991      -0.719655      42.567505 0.70356794E+03  0.18191906E+05                                 9.817729                            8.355752       0.051961       2.013976                    0.996667      31.302178      86.914703       0.636557       0.372131      -1.122480       0.105334      -0.027180      -0.100017       0.147775      -0.045857      -0.012823      -0.034938      -0.030951       0.282108      -0.100403      -0.002704       0.103107             10.789798      11.428928      -4.827284       0.409953      14.717538      -0.719555       6.222929           0.000005
          172              O       2.217961      12.117051       0.322753      -0.705221      43.381801 0.67455000E+03  0.17169012E+05                                 9.802549                            8.073087       0.284397       2.106100                    0.995882      30.050594      81.384714       0.664169       0.362323      -1.135917      -0.055133      -0.104984      -0.015283       0.119561      -0.026637      -0.009830      -0.005667       0.069337       0.179024      -0.074103       0.012711       0.061392             10.999343      17.110307       3.898736       2.853685       9.636560       1.032006       6.251160           0.000004
          173              O       1.829974      15.980860      16.395827      -0.515969      27.515621 0.45481213E+03  0.10496799E+05                                 7.126655                            6.577549       0.590715       2.239670                    0.998382      27.078443      69.985004       0.743967       0.356720      -1.139593      -0.022634       0.005519      -0.017159       0.028934       0.109942       0.017284       0.012467       0.005707       0.201579      -0.143622       0.050244       0.093378              7.142504       5.021163      -0.585484      -0.541655       6.092602       0.244688      10.313746           0.000017
          174              O       2.235597      15.565892       0.103281      -0.765707      51.188264 0.85844541E+03  0.23248236E+05                                11.024350                            9.212646      -0.067907       1.966052                    0.996020      32.180569      90.422562       0.610016       0.370755      -1.127398      -0.087302       0.125667      -0.020360       0.154365       0.047307       0.026522      -0.029922      -0.004257       0.016716      -0.070923       0.025877       0.045047             12.360987      13.396234      -5.374821       3.760831      13.440519      -4.061301      10.246209          -0.000000
          175              O       0.759377      16.413348       3.006025      -0.676322      41.568589 0.63874807E+03  0.16092772E+05                                 9.627523                            7.925731       0.126740       2.060418                    0.996046      29.875969      81.408154       0.659211       0.368791      -1.127027      -0.046341      -0.084987      -0.059679       0.113718      -0.019391      -0.033548       0.033810       0.117555      -0.056115      -0.071229      -0.014948       0.086177             10.776603       8.292529       1.253710       3.926212       7.636682       2.502461      16.400599           0.000004
          176              O      10.168595      15.130453       1.527080      -0.731405      51.720751 0.72437779E+03  0.18815747E+05                                11.129253                            8.424495       0.106997       2.035119                    0.996718      31.006392      85.527483       0.641794       0.367412      -1.129132       0.108031       0.053866       0.088422       0.149636      -0.022583      -0.023977       0.032068       0.041969      -0.084842      -0.051921      -0.007679       0.059600             13.261962      10.060408       6.075913       1.733939      21.941703       3.541768       7.783774           0.000003
          177              O       0.267649      17.992991      14.817291      -0.719655      42.567483 0.70356748E+03  0.18191890E+05                                 9.817724                            8.355749       0.051962       2.013977                    0.996667      31.302173      86.914674       0.636558       0.372131      -1.122480       0.105334      -0.100017       0.027180       0.147775      -0.012823       0.045857       0.034938      -0.156529      -0.094628      -0.100403      -0.002704       0.103107             10.789793      11.428923       0.409953       4.827282       6.222926       0.719555      14.717531           0.000003
          178              O       2.217961       0.322753      15.547449      -0.705221      43.381823 0.67455044E+03  0.17169026E+05                                 9.802552                            8.073090       0.284396       2.106100                    0.995882      30.050602      81.384747       0.664169       0.362323      -1.135917      -0.055133      -0.015283       0.104984       0.119561      -0.009829       0.026637       0.005667      -0.054844      -0.193517      -0.074103       0.012711       0.061392             10.999347      17.110313       2.853686      -3.898737       6.251162      -1.032006       9.636564           0.000004
          179              O       1.829974      11.683641      11.268673      -0.515969      27.515630 0.45481238E+03  0.10496806E+05                                 7.126657                            6.577551       0.590714       2.239670                    0.998382      27.078446      69.985018       0.743967       0.356720      -1.139592      -0.022634      -0.005519       0.017159       0.028934      -0.109942      -0.017284       0.012467       0.005707       0.201578      -0.143622       0.050244       0.093378              7.142505       5.021164       0.585484       0.541655       6.092605       0.244691      10.313747           0.000016
          180              O       2.235597      12.098608       9.118219      -0.765707      51.188250 0.85844520E+03  0.23248229E+05                                11.024348                            9.212645      -0.067907       1.966052                    0.996020      32.180566      90.422550       0.610016       0.370755      -1.127398      -0.087302      -0.125667       0.020360       0.154365      -0.047307      -0.026522      -0.029922      -0.004257       0.016716      -0.070923       0.025877       0.045047             12.360985      13.396233       5.374819      -3.760830      13.440514      -4.061299      10.246207           0.000001
          181              O       0.759377      11.251152       6.215475      -0.676322      41.568592 0.63874846E+03  0.16092784E+05                                 9.627524                            7.925733       0.126740       2.060418                    0.996046      29.875966      81.408144       0.659211       0.368791      -1.127027      -0.046341       0.084987       0.059679       0.113718       0.019391       0.033548       0.033810       0.117555      -0.056115      -0.071229      -0.014948       0.086177             10.776604       8.292529      -1.253709      -3.926210       7.636682       2.502459      16.400600           0.000005
          182              O      10.168595      12.534047       7.694420      -0.731405      51.720734 0.72437752E+03  0.18815738E+05                                11.129250                            8.424494       0.106997       2.035120                    0.996718      31.006390      85.527476       0.641794       0.367412      -1.129132       0.108031      -0.053866      -0.088422       0.149636       0.022583       0.023977       0.032068       0.041969      -0.084842      -0.051921      -0.007679       0.059600             13.261958      10.060405      -6.075912      -1.733936      21.941702       3.541761       7.783769           0.000002
          183              O       0.267649       9.671509      12.847209      -0.719655      42.567510 0.70356802E+03  0.18191908E+05                                 9.817729                            8.355752       0.051962       2.013976                    0.996667      31.302181      86.914710       0.636557       0.372131      -1.122480       0.105334       0.100017      -0.027180       0.147775       0.012823      -0.045857       0.034938      -0.156529      -0.094628      -0.100402      -0.002704       0.103107             10.789799      11.428930      -0.409953      -4.827284       6.222929       0.719555      14.717538           0.000005
          184              O       2.217961       8.898748      12.117051      -0.705221      43.381812 0.67455007E+03  0.17169014E+05                                 9.802550                            8.073087       0.284396       2.106100                    0.995882      30.050598      81.384732       0.664169       0.362323      -1.135917      -0.055133       0.015283      -0.104984       0.119561       0.009830      -0.026636       0.005667      -0.054844      -0.193517      -0.074103       0.012711       0.061392             10.999345      17.110315      -2.853682       3.898737       6.251159      -1.032006       9.636562           0.000005
          185              O       3.357026       2.047173       2.462141      -0.515969      27.515627 0.45481234E+03  0.10496805E+05                                 7.126657                            6.577551       0.590714       2.239670                    0.998382      27.078445      69.985014       0.743967       0.356720      -1.139593       0.022634       0.017159      -0.005519       0.028934       0.017284       0.109942       0.012467      -0.097936      -0.109350      -0.143622       0.050244       0.093378              7.142505       5.021164      -0.541655      -0.585484      10.313746       0.244691       6.092604           0.000010
          186              O       2.951403      18.339719       2.877108      -0.765707      51.188250 0.85844518E+03  0.23248229E+05                                11.024348                            9.212645      -0.067907       1.966052                    0.996020      32.180566      90.422550       0.610016       0.370755      -1.127398       0.087303       0.020360      -0.125667       0.154365       0.026522       0.047307      -0.029922      -0.010487      -0.001972      -0.070923       0.025877       0.045047             12.360985      13.396231       3.760830      -5.374820      10.246207      -4.061300      13.440516           0.000001
          187              O       4.427623      15.436975       2.029652      -0.676323      41.568618 0.63874884E+03  0.16092796E+05                                 9.627528                            7.925736       0.126739       2.060418                    0.996046      29.875973      81.408172       0.659211       0.368791      -1.127027       0.046342       0.059679       0.084986       0.113718      -0.033548      -0.019391       0.033810       0.086835      -0.148275      -0.071230      -0.014948       0.086177             10.776609       8.292531       3.926212       1.253709      16.400612       2.502461       7.636684           0.000005
          188              O       5.392405      16.915920       3.312547      -0.731406      51.720746 0.72437766E+03  0.18815743E+05                                11.129252                            8.424495       0.106997       2.035120                    0.996718      31.006392      85.527485       0.641794       0.367413      -1.129132      -0.108031      -0.088422      -0.053866       0.149636      -0.023977      -0.022583       0.032068       0.063405      -0.020532      -0.051921      -0.007679       0.059600             13.261961      10.060406       1.733936       6.075914       7.783770       3.541760      21.941709           0.000003
          189              O       4.919351       3.625709       0.450009      -0.719655      42.567490 0.70356763E+03  0.18191895E+05                                 9.817726                            8.355750       0.051962       2.013977                    0.996667      31.302173      86.914680       0.636558       0.372131      -1.122480      -0.105334      -0.027180       0.100017       0.147775       0.045857      -0.012823       0.034938      -0.030950       0.282108      -0.100402      -0.002705       0.103107             10.789795      11.428926       4.827282       0.409953      14.717533       0.719555       6.222927           0.000004
          190              O       2.969039       2.895551      18.120248      -0.705221      43.381817 0.67455015E+03  0.17169017E+05                                 9.802551                            8.073088       0.284396       2.106100                    0.995882      30.050600      81.384739       0.664169       0.362323      -1.135917       0.055133      -0.104984       0.015283       0.119561       0.026636      -0.009830       0.005667       0.069337       0.179024      -0.074103       0.012711       0.061392             10.999346      17.110314      -3.898739       2.853682       9.636565      -1.032006       6.251159           0.000004
          191              O       3.357026       7.174327       6.759360      -0.515969      27.515631 0.45481234E+03  0.10496805E+05                                 7.126658                            6.577551       0.590714       2.239670                    0.998382      27.078445      69.985017       0.743967       0.356720      -1.139592       0.022634      -0.017159       0.005519       0.028934      -0.017284      -0.109942       0.012467      -0.097936      -0.109349      -0.143622       0.050244       0.093378              7.142506       5.021165       0.541655       0.585484      10.313750       0.244687       6.092605           0.000013
          192              O       2.951403       9.324781       6.344392      -0.765707      51.188267 0.85844530E+03  0.23248233E+05                                11.024350                            9.212646      -0.067907       1.966052                    0.996020      32.180568      90.422557       0.610016       0.370755      -1.127398       0.087302      -0.020360       0.125667       0.154365      -0.026522      -0.047307      -0.029922      -0.010487      -0.001972      -0.070923       0.025877       0.045047             12.360988      13.396234      -3.760831       5.374822      10.246210      -4.061303      13.440522           0.000000
          193              O       4.427623      12.227525       7.191848      -0.676323      41.568595 0.63874817E+03  0.16092775E+05                                 9.627524                            7.925732       0.126740       2.060418                    0.996046      29.875971      81.408161       0.659211       0.368791      -1.127027       0.046341      -0.059679      -0.084987       0.113718       0.033548       0.019391       0.033810       0.086835      -0.148275      -0.071229      -0.014948       0.086177             10.776604       8.292529      -3.926212      -1.253710      16.400602       2.502462       7.636683           0.000004
          194              O       5.392405      10.748580       5.908953      -0.731405      51.720762 0.72437800E+03  0.18815754E+05                                11.129254                            8.424496       0.106998       2.035120                    0.996718      31.006396      85.527498       0.641794       0.367412      -1.129132      -0.108031       0.088422       0.053866       0.149636       0.023977       0.022583       0.032068       0.063406      -0.020532      -0.051921      -0.007679       0.059600             13.261963      10.060409      -1.733940      -6.075914       7.783775       3.541768      21.941706           0.000003
          195              O       4.919351       5.595791       8.771491      -0.719655      42.567503 0.70356788E+03  0.18191903E+05                                 9.817727                            8.355751       0.051961       2.013976                    0.996667      31.302179      86.914700       0.636558       0.372131      -1.122480      -0.105334       0.027180      -0.100017       0.147775      -0.045857       0.012823       0.034938      -0.030951       0.282108      -0.100403      -0.002704       0.103107             10.789797      11.428928      -4.827284      -0.409953      14.717536       0.719555       6.222928           0.000004
          196              O       2.969039       6.325949       9.544252      -0.705221      43.381818 0.67455016E+03  0.17169017E+05                                 9.802551                            8.073088       0.284396       2.106100                    0.995882      30.050600      81.384740       0.664169       0.362323      -1.135917       0.055133       0.104984      -0.015283       0.119561      -0.026636       0.009830       0.005667       0.069337       0.179024      -0.074103       0.012711       0.061392             10.999347      17.110314       3.898740      -2.853683       9.636566      -1.032006       6.251160           0.000003
          197              O       3.357026       2.462141       7.174327      -0.515969      27.515627 0.45481234E+03  0.10496805E+05                                 7.126657                            6.577551       0.590714       2.239670                    0.998382      27.078444      69.985012       0.743967       0.356720      -1.139592       0.022634      -0.005519      -0.017159       0.028934       0.109942      -0.017284      -0.012466       0.005707       0.201578      -0.143623       0.050244       0.093378              7.142505       5.021164      -0.585484       0.541655       6.092605      -0.244691      10.313747           0.000018
          198              O       2.951403       2.877108       9.324781      -0.765707      51.188249 0.85844509E+03  0.23248225E+05                                11.024347                            9.212644      -0.067906       1.966053                    0.996020      32.180565      90.422543       0.610016       0.370755      -1.127398       0.087302      -0.125667      -0.020360       0.154365       0.047307      -0.026522       0.029922      -0.004257       0.016717      -0.070923       0.025877       0.045046             12.360985      13.396230      -5.374820      -3.760830      13.440517       4.061301      10.246207          -0.000000
          199              O       4.427623       2.029652      12.227525      -0.676323      41.568585 0.63874792E+03  0.16092767E+05                                 9.627522                            7.925730       0.126739       2.060418                    0.996046      29.875966      81.408141       0.659211       0.368791      -1.127027       0.046341       0.084987      -0.059679       0.113718      -0.019391       0.033548      -0.033810       0.117555      -0.056115      -0.071229      -0.014948       0.086177             10.776603       8.292527       1.253709      -3.926211       7.636680      -2.502461      16.400602           0.000004
          200              O       5.392405       3.312547      10.748580      -0.731405      51.720746 0.72437774E+03  0.18815745E+05                                11.129252                            8.424495       0.106997       2.035119                    0.996718      31.006390      85.527478       0.641794       0.367413      -1.129132      -0.108031      -0.053866       0.088422       0.149636      -0.022583       0.023977      -0.032068       0.041969      -0.084842      -0.051921      -0.007679       0.059600             13.261961      10.060406       6.075913      -1.733938      21.941704      -3.541765       7.783773           0.000002
          201              O       4.919351       0.450009       5.595791      -0.719655      42.567501 0.70356787E+03  0.18191903E+05                                 9.817728                            8.355752       0.051960       2.013976                    0.996667      31.302176      86.914696       0.636557       0.372131      -1.122480      -0.105334       0.100017       0.027180       0.147775      -0.012823      -0.045857      -0.034938      -0.156529      -0.094628      -0.100402      -0.002705       0.103107             10.789798      11.428929       0.409953      -4.827283       6.222928      -0.719555      14.717536           0.000004
          202              O       2.969039      18.120248       6.325949      -0.705221      43.381814 0.67455009E+03  0.17169015E+05                                 9.802551                            8.073087       0.284396       2.106100                    0.995882      30.050599      81.384735       0.664169       0.362323      -1.135917       0.055133       0.015283       0.104984       0.119561      -0.009830      -0.026636      -0.005667      -0.054844      -0.193517      -0.074103       0.012711       0.061392             10.999345      17.110313       2.853682       3.898739       6.251159       1.032006       9.636565           0.000003
          203              O       3.357026       6.759360       2.047173      -0.515969      27.515614 0.45481199E+03  0.10496795E+05                                 7.126654                            6.577548       0.590716       2.239670                    0.998382      27.078440      69.984992       0.743967       0.356720      -1.139593       0.022634       0.005519       0.017159       0.028934      -0.109942       0.017284      -0.012466       0.005707       0.201578      -0.143622       0.050244       0.093378              7.142503       5.021162       0.585484      -0.541655       6.092601      -0.244687      10.313744           0.000014
          204              O       2.951403       6.344392      18.339719      -0.765707      51.188242 0.85844486E+03  0.23248217E+05                                11.024345                            9.212642      -0.067905       1.966053                    0.996020      32.180562      90.422524       0.610016       0.370755      -1.127398       0.087302       0.125667       0.020360       0.154365      -0.047307       0.026521       0.029922      -0.004257       0.016716      -0.070923       0.025877       0.045047             12.360982      13.396227       5.374819       3.760829      13.440515       4.061300      10.246205          -0.000000
          205              O       4.427623       7.191848      15.436975      -0.676322      41.568593 0.63874844E+03  0.16092783E+05                                 9.627524                            7.925733       0.126740       2.060418                    0.996046      29.875967      81.408145       0.659211       0.368791      -1.127027       0.046341      -0.084987       0.059679       0.113718       0.019391      -0.033548      -0.033810       0.117555      -0.056115      -0.071229      -0.014948       0.086177             10.776604       8.292528      -1.253709       3.926209       7.636682      -2.502461      16.400601           0.000004
          206              O       5.392405       5.908953      16.915920      -0.731405      51.720741 0.72437760E+03  0.18815741E+05                                11.129251                            8.424494       0.106998       2.035120                    0.996718      31.006392      85.527483       0.641794       0.367412      -1.129132      -0.108031       0.053866      -0.088422       0.149636       0.022583      -0.023977      -0.032068       0.041969      -0.084842      -0.051921      -0.007679       0.059600             13.261960      10.060405      -6.075912       1.733936      21.941704      -3.541761       7.783770           0.000002
          207              O       4.919351       8.771491       3.625709      -0.719654      42.567483 0.70356747E+03  0.18191890E+05                                 9.817724                            8.355749       0.051962       2.013977                    0.996667      31.302172      86.914672       0.636558       0.372131      -1.122480      -0.105334      -0.100017      -0.027180       0.147775       0.012823       0.045857      -0.034938      -0.156529      -0.094628      -0.100402      -0.002705       0.103107             10.789794      11.428924      -0.409952       4.827282       6.222926      -0.719554      14.717530           0.000005
          208              O       2.969039       9.544252       2.895551      -0.705221      43.381807 0.67454994E+03  0.17169010E+05                                 9.802550                            8.073087       0.284396       2.106100                    0.995882      30.050596      81.384724       0.664169       0.362323      -1.135917       0.055133      -0.015283      -0.104984       0.119561       0.009830       0.026636      -0.005667      -0.054844      -0.193517      -0.074103       0.012711       0.061392             10.999345      17.110311      -2.853682      -3.898739       6.251159       1.032006       9.636564           0.000004

******************************************************
Auxiliary information for the entire system
The total spin magnetic moment of the unit cell is   -0.000001
The total net atomic charge of the unit cell is   0.000001
Accuracy of reproducing the electrostatic potential in the unit cell:
  The inner radius (bohr) =    5.0000
  The outer radius (bohr) =   12.0000
  Valid grid points have density less than (e/(bohr^3)) =    0.0001
  The number of valid grid points were=        61640
  The rms potential error without charges in kcal/mol is=     16.97576
  The rms potential error with partial charges in kcal/mol is=      1.48544
  The RRMSE value at monopole order=      0.08750
  The rms potential error with partial charges and cloud penetration in kcal/mol is=      1.46751
  The RRMSE value at monopole order with cloud penetration is=      0.08645
  The rms potential error with partial charges and atomic dipoles in kcal/mol is=      0.75448
  The RRMSE value at dipole order=      0.04444
  The rms potential error with partial charges, atomic dipoles and cloud penetration in kcal/mol is=      0.75437
  The RRMSE value at dipole order with cloud penetration=      0.04444

******************************************************
The electron densities and ab initio electrostatic potential were computed in VASP using the PBE functional and
projector augmented wave method. See the main text of the journal article for a description of computational details.
The atomic charges, dipoles, and quadrupoles were computed with the DDEC6 method as described in
(a) T. A. Manz and N. Gabaldon Limas, RSC Adv. 6 (2016) 47771-47801 DOI: 10.1039/c6ra04656h
(b) N. Gabaldon Limas and T. A. Manz, RSC Adv. 8 (2018) 2678-2707 DOI: 10.1039/c7ra11829e.
For each atom in the material, the electron cloud parameters were fit to the spherically averaged atom-in-material
electron density using radial positions for which this density was between 10^-4 and 10^-2 electrons per cubic bohr.
The polarizabilities, dispersion coefficients, and quantum Drude oscillator (QDO) parameters were fit using the MCLF method.
The magnetic structure of the system was optimized in VASP from the default ferromagnetic initial guess using spin polarization.
The atomic spin moments (ASMs) were computed on this optimized magnetic structure using the DDEC6 partition as inputs
to the method of T. A. Manz and D. S. Sholl, J. Chem. Theory Comput. 7 (2011) 4146-4164 DOI: 10.1021/ct200539n.
The RMSE and RRMSE were computed using a uniform grid with Ewald summation.
