# Supplementary material for: A collection of forcefield precursors for metal–organic frameworks
Source: RSC Adv. 2019 Nov 13;9(63):36492–507. doi: 10.1039/c9ra07327b (PMC9075174; doi:10.1039/c9ra07327b)
Supplement: RA-009-C9RA07327B-s4837 [file RA-009-C9RA07327B-s4837.xyz]

   76
jmolscript: load "" {1 1 1} spacegroup "x,y,z" unitcell [{     14.134100     0.000000     0.000000 }, {      0.000000    14.134100     0.000000 }, {      0.000000     0.000000    14.134100 }]
Sm     0.006926    -0.006926     7.060124     1.995884
Sm     7.060124     0.006926    -0.006926     1.995884
Sm    -0.006926     7.060124     0.006926     1.995885
Sm     7.073976     7.073976     7.073976     1.995885
C      1.273482     2.317992     8.101666     0.605377
C      1.823299     3.584408     8.768796    -0.062925
C      1.199985     4.118677     9.899524     0.029793
C      5.793568    11.816108     1.034616     0.605377
C      5.243751    10.549692     1.701746    -0.062925
C      5.867065    10.015423     2.832474     0.029793
C     12.860618     9.385042    13.099484     0.605377
C     12.310801    10.651458    12.432354    -0.062925
C     12.934115    11.185727    11.301626     0.029793
C      8.340532     4.749058     6.032434     0.605377
C      8.890349     3.482642     5.365304    -0.062925
C      8.267035     2.948373     4.234576     0.029793
C      8.101666     1.273482     2.317992     0.605377
C      8.768796     1.823299     3.584408    -0.062925
C      9.899524     1.199985     4.118677     0.029793
C      1.034616     5.793568    11.816108     0.605377
C      1.701746     5.243751    10.549692    -0.062925
C      2.832474     5.867065    10.015423     0.029793
C     13.099484    12.860618     9.385042     0.605377
C     12.432354    12.310801    10.651458    -0.062925
C     11.301626    12.934115    11.185727     0.029793
C      6.032434     8.340532     4.749058     0.605377
C      5.365304     8.890349     3.482642    -0.062925
C      4.234576     8.267035     2.948373     0.029793
C      2.317992     8.101666     1.273482     0.605377
C      3.584408     8.768796     1.823299    -0.062925
C      4.118677     9.899524     1.199985     0.029793
C     11.816108     1.034616     5.793568     0.605377
C     10.549692     1.701746     5.243751    -0.062925
C     10.015423     2.832474     5.867065     0.029793
C      9.385042    13.099484    12.860618     0.605377
C     10.651458    12.432354    12.310801    -0.062925
C     11.185727    11.301626    12.934115     0.029793
C      4.749058     6.032434     8.340532     0.605377
C      3.482642     5.365304     8.890349    -0.062925
C      2.948373     4.234576     8.267035     0.029793
I     13.596156     3.181445    10.619091     0.012626
I      7.604994    10.952655     3.552041     0.012626
I      0.537944    10.248495    10.582059     0.012626
I      6.529106     3.885605     3.515009     0.012626
I     10.619091    13.596156     3.181445     0.012626
I      3.552041     7.604994    10.952655     0.012626
I     10.582059     0.537944    10.248495     0.012626
I      3.515009     6.529106     3.885605     0.012626
I      3.181445    10.619091    13.596156     0.012626
I     10.952655     3.552041     7.604994     0.012626
I     10.248495    10.582059     0.537944     0.012626
I      3.885605     3.515009     6.529106     0.012626
O      0.230386     2.428945     7.428883    -0.619015
O      1.874182     1.248606     8.283996    -0.631151
O      6.836664    11.705155     0.361833    -0.619015
O      5.192868    12.885494     1.216946    -0.631151
O     13.903714     9.495995    13.772267    -0.619015
O     12.259918     8.315656    12.917154    -0.631151
O      7.297436     4.638105     6.705217    -0.619015
O      8.941232     5.818444     5.850104    -0.631151
O      7.428883     0.230386     2.428945    -0.619015
O      8.283996     1.874182     1.248606    -0.631151
O      0.361833     6.836664    11.705155    -0.619015
O      1.216946     5.192868    12.885494    -0.631151
O     13.772267    13.903714     9.495995    -0.619014
O     12.917154    12.259918     8.315656    -0.631151
O      6.705217     7.297436     4.638105    -0.619015
O      5.850104     8.941232     5.818444    -0.631151
O      2.428945     7.428883     0.230386    -0.619015
O      1.248606     8.283996     1.874182    -0.631151
O     11.705155     0.361833     6.836664    -0.619015
O     12.885494     1.216946     5.192868    -0.631151
O      9.495995    13.772267    13.903714    -0.619015
O      8.315656    12.917154    12.259918    -0.631151
O      4.638105     6.705217     7.297436    -0.619015
O      5.818444     5.850104     8.941232    -0.631151

The following XYZ coordinates are in angstroms. Other properties are in atomic units.
The sperically averaged electron density of each atom fit to a function of the form exp(a - br)
eigen_1, eigen_2 and eigen_3 are the three eigenvalues of traceless quadrupole moment tensor
  atom number  atomic symbol              X              Y              Z     net charge C6 coefficient C8 coefficient C10 coefficient fluctuating dipole atomic polarizability isotropic forcefield polarizability              a              b squared Pearson coefficient          <r^3>          <r^4>         wp_QDO          m_QDO          q_QDO       dipole_x       dipole_y       dipole_z         dipole            Qxy            Qxz            Qyz     Q(x^2-y^2)  Q(3z^2 - R^2)        eigen_1        eigen_2        eigen_3 static polarizability      alpha(xx)      alpha(xy)      alpha(xz)      alpha(yy)      alpha(yz)      alpha(zz) atomic spin moment
            1             Sm       0.006926      -0.006926       7.060124       1.995884     106.915471 0.28215004E+04  0.95011268E+05                                14.995442                           14.376896       2.521859       2.473657                    0.999863      82.514820     199.337195       0.662109       0.274714      -1.315840       0.007757      -0.007757      -0.007757       0.013436      -0.129136      -0.129136       0.129136      -0.000000       0.000000      -0.129136      -0.129136       0.258272             16.157847      16.157847       1.938943       1.938942      16.157847      -1.938942      16.157846           0.000001
            2             Sm       7.060124       0.006926      -0.006926       1.995884     106.915483 0.28215008E+04  0.95011286E+05                                14.995444                           14.376898       2.521859       2.473657                    0.999863      82.514822     199.337207       0.662109       0.274714      -1.315840      -0.007757       0.007757      -0.007757       0.013436      -0.129136       0.129136      -0.129136       0.000000      -0.000000      -0.129136      -0.129136       0.258272             16.157848      16.157848       1.938942      -1.938942      16.157848       1.938942      16.157848           0.000001
            3             Sm      -0.006926       7.060124       0.006926       1.995885     106.915398 0.28214979E+04  0.95011162E+05                                14.995434                           14.376888       2.521859       2.473657                    0.999863      82.514813     199.337143       0.662110       0.274714      -1.315840      -0.007757      -0.007757       0.007757       0.013436       0.129136      -0.129136      -0.129136       0.000000       0.000000      -0.129136      -0.129136       0.258272             16.157837      16.157836      -1.938940       1.938940      16.157837       1.938941      16.157837           0.000001
            4             Sm       7.073976       7.073976       7.073976       1.995885     106.915342 0.28214959E+04  0.95011078E+05                                14.995427                           14.376882       2.521859       2.473657                    0.999863      82.514804     199.337094       0.662110       0.274714      -1.315840       0.007757       0.007757       0.007757       0.013436       0.129136       0.129136       0.129136      -0.000000      -0.000000      -0.129136      -0.129136       0.258272             16.157829      16.157829      -1.938940      -1.938939      16.157829      -1.938940      16.157830           0.000001
            5              C       1.273482       2.317992       8.101666       0.605377      24.918814 0.26469646E+03  0.56374303E+04                                 8.212395                            5.965208      -0.490759       1.879420                    0.998918      24.191429      71.878269       0.570478       0.504120      -0.989279      -0.008421      -0.009673       0.005526       0.013965      -0.006488      -0.052975      -0.059045       0.064352       0.163768      -0.092863      -0.009580       0.102444             10.068641      10.075258       2.780950       3.104125      13.191955       2.517609       6.938710           0.000001
            6              C       1.823299       3.584408       8.768796      -0.062925      45.861015 0.48245374E+03  0.11634445E+05                                11.302528                            7.413010      -0.227214       1.930307                    0.997732      28.647036      83.242395       0.594636       0.427135      -1.058110       0.003189       0.010935       0.007960       0.013897      -0.047581       0.060454      -0.042845      -0.006804      -0.036469      -0.065655      -0.035318       0.100973             14.991440      14.235064       7.341679      -1.085595      18.422178       5.555266      12.317078          -0.000000
            7              C       1.199985       4.118677       9.899524       0.029793      40.554351 0.50786647E+03  0.12368820E+05                                10.378238                            7.628931       0.097726       2.021237                    0.999031      28.577498      82.648889       0.585219       0.429743      -1.059631      -0.014574      -0.010284       0.002800       0.018055       0.010039       0.000212      -0.027171       0.018277      -0.027746      -0.035159       0.009858       0.025302             12.707637       9.942601       2.887400      -1.662232      14.628809       6.534890      13.551501          -0.000000
            8              C       5.793568      11.816108       1.034616       0.605377      24.918816 0.26469649E+03  0.56374311E+04                                 8.212395                            5.965208      -0.490759       1.879420                    0.998918      24.191429      71.878267       0.570478       0.504120      -0.989279       0.008421       0.009673       0.005526       0.013965      -0.006488       0.052975       0.059045       0.064352       0.163768      -0.092863      -0.009580       0.102444             10.068641      10.075259       2.780951      -3.104126      13.191956      -2.517609       6.938710           0.000001
            9              C       5.243751      10.549692       1.701746      -0.062925      45.861009 0.48245367E+03  0.11634442E+05                                11.302527                            7.413010      -0.227213       1.930307                    0.997732      28.647034      83.242386       0.594636       0.427135      -1.058111      -0.003189      -0.010935       0.007960       0.013897      -0.047581      -0.060454       0.042845      -0.006804      -0.036469      -0.065655      -0.035318       0.100973             14.991439      14.235063       7.341678       1.085595      18.422176      -5.555265      12.317077          -0.000000
           10              C       5.867065      10.015423       2.832474       0.029793      40.554359 0.50786656E+03  0.12368823E+05                                10.378240                            7.628932       0.097725       2.021237                    0.999031      28.577501      82.648907       0.585219       0.429743      -1.059631       0.014574       0.010284       0.002800       0.018055       0.010039      -0.000212       0.027171       0.018277      -0.027746      -0.035159       0.009858       0.025302             12.707640       9.942603       2.887401       1.662232      14.628812      -6.534892      13.551504          -0.000000
           11              C      12.860618       9.385042      13.099484       0.605377      24.918820 0.26469654E+03  0.56374322E+04                                 8.212395                            5.965208      -0.490759       1.879419                    0.998918      24.191430      71.878267       0.570478       0.504120      -0.989279       0.008421      -0.009673      -0.005526       0.013965       0.006488      -0.052975       0.059045       0.064352       0.163768      -0.092863      -0.009580       0.102444             10.068642      10.075259      -2.780950       3.104126      13.191956      -2.517609       6.938710           0.000001
           12              C      12.310801      10.651458      12.432354      -0.062925      45.861014 0.48245374E+03  0.11634444E+05                                11.302527                            7.413010      -0.227214       1.930307                    0.997732      28.647036      83.242393       0.594636       0.427135      -1.058111      -0.003189       0.010935      -0.007960       0.013897       0.047581       0.060454       0.042845      -0.006804      -0.036469      -0.065655      -0.035318       0.100973             14.991439      14.235064      -7.341678      -1.085596      18.422176      -5.555265      12.317078          -0.000000
           13              C      12.934115      11.185727      11.301626       0.029793      40.554355 0.50786653E+03  0.12368822E+05                                10.378238                            7.628931       0.097725       2.021237                    0.999031      28.577500      82.648897       0.585219       0.429743      -1.059631       0.014574      -0.010284      -0.002800       0.018055      -0.010039       0.000212       0.027171       0.018277      -0.027745      -0.035159       0.009858       0.025302             12.707638       9.942602      -2.887401      -1.662232      14.628809      -6.534891      13.551502          -0.000000
           14              C       8.340532       4.749058       6.032434       0.605377      24.918817 0.26469650E+03  0.56374314E+04                                 8.212395                            5.965208      -0.490759       1.879419                    0.998918      24.191430      71.878271       0.570478       0.504120      -0.989279      -0.008421       0.009673      -0.005526       0.013965       0.006488       0.052975      -0.059045       0.064352       0.163768      -0.092863      -0.009580       0.102444             10.068642      10.075259      -2.780950      -3.104126      13.191956       2.517609       6.938710           0.000001
           15              C       8.890349       3.482642       5.365304      -0.062925      45.861011 0.48245371E+03  0.11634444E+05                                11.302527                            7.413010      -0.227214       1.930307                    0.997732      28.647035      83.242390       0.594636       0.427135      -1.058110       0.003189      -0.010935      -0.007960       0.013897       0.047581      -0.060454      -0.042845      -0.006804      -0.036469      -0.065655      -0.035318       0.100973             14.991439      14.235063      -7.341678       1.085595      18.422176       5.555265      12.317078          -0.000000
           16              C       8.267035       2.948373       4.234576       0.029793      40.554356 0.50786653E+03  0.12368822E+05                                10.378238                            7.628931       0.097726       2.021237                    0.999031      28.577500      82.648897       0.585219       0.429743      -1.059631      -0.014574       0.010284      -0.002800       0.018055      -0.010039      -0.000212      -0.027171       0.018277      -0.027746      -0.035159       0.009858       0.025302             12.707638       9.942601      -2.887401       1.662232      14.628810       6.534891      13.551502          -0.000000
           17              C       8.101666       1.273482       2.317992       0.605377      24.918816 0.26469649E+03  0.56374311E+04                                 8.212395                            5.965208      -0.490759       1.879419                    0.998918      24.191430      71.878271       0.570478       0.504120      -0.989279       0.005526      -0.008421      -0.009673       0.013965      -0.052975      -0.059045      -0.006488       0.049708      -0.178412      -0.092863      -0.009580       0.102444             10.068641       6.938710       3.104125       2.517609      10.075259       2.780951      13.191955           0.000001
           18              C       8.768796       1.823299       3.584408      -0.062925      45.861017 0.48245377E+03  0.11634445E+05                                11.302528                            7.413011      -0.227214       1.930307                    0.997732      28.647037      83.242400       0.594636       0.427135      -1.058110       0.007960       0.003189       0.010935       0.013897       0.060454      -0.042845      -0.047581      -0.014833       0.028441      -0.065655      -0.035318       0.100973             14.991441      12.317079      -1.085595       5.555266      14.235065       7.341679      18.422179          -0.000000
           19              C       9.899524       1.199985       4.118677       0.029793      40.554350 0.50786646E+03  0.12368820E+05                                10.378237                            7.628931       0.097726       2.021237                    0.999031      28.577498      82.648888       0.585219       0.429743      -1.059631       0.002800      -0.014574      -0.010284       0.018055       0.000212      -0.027171       0.010039      -0.023011      -0.013542      -0.035159       0.009858       0.025302             12.707636      13.551501      -1.662231       6.534890       9.942600       2.887400      14.628808          -0.000000
           20              C       1.034616       5.793568      11.816108       0.605377      24.918817 0.26469651E+03  0.56374315E+04                                 8.212395                            5.965208      -0.490759       1.879419                    0.998918      24.191430      71.878269       0.570478       0.504120      -0.989279       0.005526       0.008421       0.009673       0.013965       0.052975       0.059045      -0.006488       0.049708      -0.178412      -0.092863      -0.009580       0.102444             10.068641       6.938710      -3.104125      -2.517609      10.075259       2.780950      13.191955           0.000001
           21              C       1.701746       5.243751      10.549692      -0.062925      45.861017 0.48245377E+03  0.11634445E+05                                11.302528                            7.413011      -0.227214       1.930307                    0.997732      28.647037      83.242398       0.594636       0.427135      -1.058110       0.007960      -0.003189      -0.010935       0.013897      -0.060454       0.042845      -0.047581      -0.014833       0.028441      -0.065655      -0.035318       0.100973             14.991440      12.317078       1.085595      -5.555265      14.235065       7.341679      18.422178          -0.000000
           22              C       2.832474       5.867065      10.015423       0.029793      40.554352 0.50786647E+03  0.12368820E+05                                10.378238                            7.628931       0.097726       2.021237                    0.999031      28.577498      82.648892       0.585219       0.429743      -1.059631       0.002800       0.014574       0.010284       0.018055      -0.000212       0.027171       0.010039      -0.023011      -0.013542      -0.035159       0.009858       0.025302             12.707637      13.551502       1.662232      -6.534890       9.942601       2.887401      14.628809          -0.000000
           23              C      13.099484      12.860618       9.385042       0.605377      24.918814 0.26469646E+03  0.56374303E+04                                 8.212395                            5.965208      -0.490759       1.879419                    0.998918      24.191429      71.878269       0.570478       0.504120      -0.989279      -0.005526       0.008421      -0.009673       0.013965      -0.052975       0.059045       0.006488       0.049708      -0.178412      -0.092863      -0.009580       0.102444             10.068641       6.938710       3.104125      -2.517609      10.075258      -2.780950      13.191955           0.000001
           24              C      12.432354      12.310801      10.651458      -0.062925      45.861018 0.48245377E+03  0.11634445E+05                                11.302528                            7.413011      -0.227214       1.930307                    0.997732      28.647037      83.242400       0.594636       0.427135      -1.058110      -0.007960      -0.003189       0.010935       0.013897       0.060454       0.042845       0.047581      -0.014833       0.028441      -0.065655      -0.035318       0.100973             14.991441      12.317079      -1.085595      -5.555266      14.235065      -7.341679      18.422179           0.000000
           25              C      11.301626      12.934115      11.185727       0.029793      40.554353 0.50786650E+03  0.12368821E+05                                10.378238                            7.628931       0.097726       2.021237                    0.999031      28.577499      82.648891       0.585219       0.429743      -1.059631      -0.002800       0.014574      -0.010284       0.018055       0.000212       0.027171      -0.010039      -0.023011      -0.013542      -0.035159       0.009858       0.025302             12.707637      13.551501      -1.662232      -6.534890       9.942601      -2.887400      14.628809          -0.000000
           26              C       6.032434       8.340532       4.749058       0.605377      24.918814 0.26469646E+03  0.56374304E+04                                 8.212395                            5.965208      -0.490759       1.879419                    0.998918      24.191431      71.878280       0.570478       0.504120      -0.989279      -0.005526      -0.008421       0.009673       0.013965       0.052975      -0.059045       0.006488       0.049708      -0.178412      -0.092863      -0.009580       0.102444             10.068642       6.938710      -3.104126       2.517609      10.075259      -2.780951      13.191956           0.000001
           27              C       5.365304       8.890349       3.482642      -0.062925      45.861024 0.48245382E+03  0.11634447E+05                                11.302530                            7.413012      -0.227214       1.930307                    0.997732      28.647039      83.242413       0.594636       0.427135      -1.058110      -0.007960       0.003189      -0.010935       0.013897      -0.060454      -0.042845       0.047581      -0.014833       0.028441      -0.065655      -0.035318       0.100973             14.991444      12.317081       1.085595       5.555267      14.235067      -7.341681      18.422183          -0.000001
           28              C       4.234576       8.267035       2.948373       0.029793      40.554354 0.50786650E+03  0.12368821E+05                                10.378239                            7.628931       0.097726       2.021237                    0.999031      28.577499      82.648897       0.585219       0.429743      -1.059631      -0.002800      -0.014574       0.010284       0.018055      -0.000212      -0.027171      -0.010039      -0.023011      -0.013542      -0.035159       0.009858       0.025302             12.707638      13.551503       1.662232       6.534891       9.942602      -2.887401      14.628810          -0.000000
           29              C       2.317992       8.101666       1.273482       0.605377      24.918815 0.26469647E+03  0.56374306E+04                                 8.212395                            5.965208      -0.490759       1.879419                    0.998918      24.191429      71.878269       0.570478       0.504120      -0.989279      -0.009673       0.005526      -0.008421       0.013965      -0.059045      -0.006488      -0.052975      -0.114060       0.014644      -0.092863      -0.009580       0.102444             10.068641      13.191955       2.517609       2.780951       6.938710       3.104126      10.075259           0.000001
           30              C       3.584408       8.768796       1.823299      -0.062925      45.861018 0.48245377E+03  0.11634446E+05                                11.302529                            7.413011      -0.227214       1.930307                    0.997732      28.647037      83.242404       0.594636       0.427135      -1.058110       0.010935       0.007960       0.003189       0.013897      -0.042845      -0.047581       0.060454       0.021637       0.008029      -0.065655      -0.035318       0.100973             14.991442      18.422180       5.555266       7.341680      12.317080      -1.085595      14.235066          -0.000000
           31              C       4.118677       9.899524       1.199985       0.029793      40.554356 0.50786653E+03  0.12368822E+05                                10.378239                            7.628932       0.097726       2.021237                    0.999031      28.577500      82.648899       0.585219       0.429743      -1.059631      -0.010284       0.002800      -0.014574       0.018055      -0.027171       0.010039       0.000212       0.004734       0.041288      -0.035159       0.009858       0.025302             12.707638      14.628810       6.534891       2.887401      13.551502      -1.662232       9.942602          -0.000000
           32              C      11.816108       1.034616       5.793568       0.605377      24.918816 0.26469648E+03  0.56374309E+04                                 8.212395                            5.965208      -0.490759       1.879419                    0.998918      24.191429      71.878269       0.570478       0.504120      -0.989279       0.009673       0.005526       0.008421       0.013965       0.059045      -0.006488       0.052975      -0.114060       0.014644      -0.092863      -0.009580       0.102444             10.068642      13.191956      -2.517609       2.780951       6.938710      -3.104126      10.075259           0.000001
           33              C      10.549692       1.701746       5.243751      -0.062925      45.861014 0.48245374E+03  0.11634444E+05                                11.302527                            7.413010      -0.227214       1.930307                    0.997732      28.647036      83.242392       0.594636       0.427135      -1.058111      -0.010935       0.007960      -0.003189       0.013897       0.042845      -0.047581      -0.060454       0.021637       0.008029      -0.065655      -0.035318       0.100973             14.991439      18.422177      -5.555265       7.341678      12.317078       1.085595      14.235063          -0.000000
           34              C      10.015423       2.832474       5.867065       0.029793      40.554353 0.50786650E+03  0.12368821E+05                                10.378238                            7.628931       0.097726       2.021237                    0.999031      28.577499      82.648892       0.585219       0.429743      -1.059631       0.010284       0.002800       0.014574       0.018055       0.027171       0.010039      -0.000212       0.004734       0.041288      -0.035159       0.009858       0.025302             12.707637      14.628809      -6.534890       2.887401      13.551501       1.662232       9.942601          -0.000000
           35              C       9.385042      13.099484      12.860618       0.605377      24.918818 0.26469652E+03  0.56374317E+04                                 8.212395                            5.965208      -0.490759       1.879419                    0.998918      24.191430      71.878268       0.570478       0.504120      -0.989279      -0.009673      -0.005526       0.008421       0.013965       0.059045       0.006488      -0.052975      -0.114060       0.014644      -0.092863      -0.009580       0.102444             10.068641      13.191955      -2.517609      -2.780951       6.938710       3.104126      10.075259           0.000001
           36              C      10.651458      12.432354      12.310801      -0.062925      45.861019 0.48245380E+03  0.11634446E+05                                11.302528                            7.413011      -0.227214       1.930307                    0.997732      28.647038      83.242401       0.594636       0.427135      -1.058110       0.010935      -0.007960      -0.003189       0.013897       0.042845       0.047581       0.060454       0.021637       0.008029      -0.065655      -0.035318       0.100973             14.991441      18.422179      -5.555266      -7.341679      12.317079      -1.085595      14.235065          -0.000000
           37              C      11.185727      11.301626      12.934115       0.029793      40.554353 0.50786649E+03  0.12368821E+05                                10.378237                            7.628931       0.097726       2.021237                    0.999031      28.577499      82.648889       0.585219       0.429743      -1.059631      -0.010284      -0.002800       0.014574       0.018055       0.027171      -0.010039       0.000212       0.004734       0.041288      -0.035159       0.009858       0.025302             12.707636      14.628808      -6.534890      -2.887400      13.551500      -1.662231       9.942601          -0.000000
           38              C       4.749058       6.032434       8.340532       0.605377      24.918816 0.26469649E+03  0.56374310E+04                                 8.212395                            5.965208      -0.490759       1.879419                    0.998918      24.191430      71.878272       0.570478       0.504120      -0.989279       0.009673      -0.005526      -0.008421       0.013965      -0.059045       0.006488       0.052975      -0.114060       0.014644      -0.092863      -0.009580       0.102444             10.068641      13.191955       2.517609      -2.780950       6.938710      -3.104126      10.075259           0.000001
           39              C       3.482642       5.365304       8.890349      -0.062925      45.861014 0.48245374E+03  0.11634444E+05                                11.302527                            7.413010      -0.227214       1.930307                    0.997732      28.647036      83.242394       0.594636       0.427135      -1.058111      -0.010935      -0.007960       0.003189       0.013897      -0.042845       0.047581      -0.060454       0.021637       0.008029      -0.065655      -0.035318       0.100973             14.991440      18.422177       5.555265      -7.341678      12.317078       1.085595      14.235064          -0.000000
           40              C       2.948373       4.234576       8.267035       0.029793      40.554354 0.50786650E+03  0.12368822E+05                                10.378239                            7.628931       0.097726       2.021237                    0.999031      28.577499      82.648896       0.585219       0.429743      -1.059631       0.010284      -0.002800      -0.014574       0.018056      -0.027171      -0.010039      -0.000212       0.004734       0.041288      -0.035159       0.009858       0.025302             12.707638      14.628810       6.534891      -2.887401      13.551503       1.662232       9.942602          -0.000000
           41              I      13.596156       3.181445      10.619091       0.012626     372.308582 0.13751077E+05  0.70181129E+06                                32.055455                           29.461832       1.392178       1.861085                    0.999969     148.643784     471.703477       0.507001       0.236709      -1.338891       0.025224      -0.120275      -0.052507       0.133639       0.448682      -0.262494      -0.168133       0.432022      -0.773092      -0.369625      -0.356008       0.725633             35.053212      40.138710      16.940892      -3.285302      38.363082       0.452452      26.657844           0.000004
           42              I       7.604994      10.952655       3.552041       0.012626     372.308810 0.13751087E+05  0.70181197E+06                                32.055471                           29.461846       1.392176       1.861084                    0.999969     148.643806     471.703615       0.507000       0.236709      -1.338891      -0.025224       0.120275      -0.052507       0.133639       0.448683       0.262494       0.168132       0.432022      -0.773092      -0.369625      -0.356008       0.725634             35.053231      40.138732      16.940904       3.285302      38.363105      -0.452453      26.657855           0.000004
           43              I       0.537944      10.248495      10.582059       0.012626     372.308710 0.13751083E+05  0.70181167E+06                                32.055464                           29.461841       1.392177       1.861085                    0.999969     148.643792     471.703543       0.507000       0.236709      -1.338891      -0.025224      -0.120275       0.052507       0.133639      -0.448682      -0.262494       0.168133       0.432022      -0.773093      -0.369625      -0.356008       0.725633             35.053223      40.138723     -16.940899      -3.285301      38.363095      -0.452453      26.657851           0.000004
           44              I       6.529106       3.885605       3.515009       0.012626     372.308699 0.13751082E+05  0.70181164E+06                                32.055463                           29.461840       1.392177       1.861085                    0.999969     148.643794     471.703544       0.507000       0.236709      -1.338891       0.025224       0.120275       0.052507       0.133639      -0.448683       0.262495      -0.168132       0.432022      -0.773090      -0.369626      -0.356008       0.725634             35.053222      40.138721     -16.940898       3.285302      38.363095       0.452452      26.657849           0.000004
           45              I      10.619091      13.596156       3.181445       0.012626     372.308808 0.13751088E+05  0.70181199E+06                                32.055471                           29.461847       1.392176       1.861084                    0.999969     148.643804     471.703613       0.507000       0.236709      -1.338891      -0.052507       0.025224      -0.120275       0.133639      -0.262494      -0.168133       0.448683      -0.602557      -0.261487      -0.369626      -0.356008       0.725634             35.053230      26.657858      -3.285302       0.452453      40.138730      16.940901      38.363102           0.000004
           46              I       3.552041       7.604994      10.952655       0.012626     372.308662 0.13751081E+05  0.70181153E+06                                32.055461                           29.461837       1.392178       1.861085                    0.999969     148.643791     471.703522       0.507000       0.236709      -1.338891      -0.052507      -0.025224       0.120275       0.133639       0.262494       0.168133       0.448682      -0.602557      -0.261487      -0.369625      -0.356008       0.725634             35.053219      26.657847       3.285302      -0.452452      40.138718      16.940896      38.363091           0.000004
           47              I      10.582059       0.537944      10.248495       0.012626     372.308488 0.13751072E+05  0.70181100E+06                                32.055449                           29.461827       1.392179       1.861085                    0.999969     148.643770     471.703406       0.507001       0.236709      -1.338891       0.052507      -0.025224      -0.120275       0.133639      -0.262494       0.168133      -0.448682      -0.602556      -0.261487      -0.369626      -0.356008       0.725633             35.053205      26.657838      -3.285302      -0.452451      40.138702     -16.940888      38.363075           0.000004
           48              I       3.515009       6.529106       3.885605       0.012626     372.308648 0.13751080E+05  0.70181148E+06                                32.055460                           29.461837       1.392177       1.861085                    0.999969     148.643787     471.703508       0.507000       0.236709      -1.338891       0.052507       0.025224       0.120275       0.133639       0.262494      -0.168133      -0.448682      -0.602556      -0.261488      -0.369625      -0.356008       0.725633             35.053218      26.657847       3.285303       0.452451      40.138718     -16.940895      38.363089           0.000004
           49              I       3.181445      10.619091      13.596156       0.012626     372.308733 0.13751084E+05  0.70181174E+06                                32.055466                           29.461842       1.392177       1.861085                    0.999969     148.643796     471.703561       0.507000       0.236709      -1.338891      -0.120275      -0.052507       0.025224       0.133639      -0.168132       0.448682      -0.262494       0.170535       1.034579      -0.369625      -0.356008       0.725634             35.053225      38.363096       0.452451      16.940900      26.657852      -3.285303      40.138726           0.000004
           50              I      10.952655       3.552041       7.604994       0.012626     372.308625 0.13751079E+05  0.70181142E+06                                32.055457                           29.461834       1.392177       1.861085                    0.999969     148.643793     471.703515       0.507000       0.236709      -1.338891       0.120275      -0.052507      -0.025224       0.133639       0.168133       0.448682       0.262494       0.170535       1.034578      -0.369626      -0.356008       0.725633             35.053215      38.363087      -0.452452      16.940894      26.657845       3.285302      40.138713           0.000004
           51              I      10.248495      10.582059       0.537944       0.012626     372.308544 0.13751075E+05  0.70181117E+06                                32.055453                           29.461830       1.392178       1.861085                    0.999969     148.643777     471.703443       0.507001       0.236709      -1.338891      -0.120275       0.052507      -0.025224       0.133639       0.168133      -0.448682      -0.262494       0.170535       1.034579      -0.369626      -0.356008       0.725633             35.053210      38.363080      -0.452451     -16.940891      26.657841      -3.285302      40.138708           0.000004
           52              I       3.885605       3.515009       6.529106       0.012626     372.308626 0.13751079E+05  0.70181142E+06                                32.055458                           29.461835       1.392178       1.861085                    0.999969     148.643788     471.703501       0.507000       0.236709      -1.338891       0.120275       0.052507       0.025224       0.133639      -0.168132      -0.448682       0.262494       0.170535       1.034579      -0.369625      -0.356008       0.725633             35.053216      38.363087       0.452452     -16.940895      26.657846       3.285302      40.138715           0.000004
           53              O       0.230386       2.428945       7.428883      -0.619015      43.282460 0.67672905E+03  0.17363002E+05                                10.129030                            8.295901      -0.102450       1.984863                    0.994356      30.269581      84.266578       0.625969       0.381367      -1.113413      -0.006614       0.094248      -0.001148       0.094487       0.008704       0.025119      -0.036999       0.074824       0.133156      -0.074374       0.008827       0.065547             11.880917      16.451758       2.982044       6.146138       8.995320       1.614478      10.195673           0.000000
           54              O       1.874182       1.248606       8.283996      -0.631151      36.635106 0.60640705E+03  0.15147159E+05                                 8.941162                            7.781838       0.159916       2.062055                    0.996584      30.179321      83.064888       0.654799       0.374482      -1.117801       0.055401       0.040888       0.096812       0.118801      -0.047393      -0.025957      -0.063322      -0.008184       0.001473      -0.092135       0.021987       0.070148              9.681047       8.757675      -1.013400       0.459082      14.223788      -0.471744       6.061680           0.000003
           55              O       6.836664      11.705155       0.361833      -0.619015      43.282451 0.67672889E+03  0.17362997E+05                                10.129029                            8.295899      -0.102450       1.984863                    0.994356      30.269578      84.266566       0.625969       0.381367      -1.113413       0.006614      -0.094248      -0.001148       0.094487       0.008704      -0.025119       0.036999       0.074824       0.133156      -0.074374       0.008827       0.065547             11.880915      16.451755       2.982043      -6.146137       8.995318      -1.614478      10.195672           0.000000
           56              O       5.192868      12.885494       1.216946      -0.631151      36.635088 0.60640669E+03  0.15147148E+05                                 8.941158                            7.781834       0.159916       2.062055                    0.996584      30.179318      83.064867       0.654799       0.374482      -1.117801      -0.055401      -0.040888       0.096812       0.118801      -0.047393       0.025957       0.063322      -0.008184       0.001472      -0.092135       0.021987       0.070148              9.681043       8.757671      -1.013400      -0.459082      14.223781       0.471744       6.061678           0.000003
           57              O      13.903714       9.495995      13.772267      -0.619015      43.282454 0.67672894E+03  0.17362999E+05                                10.129029                            8.295900      -0.102450       1.984863                    0.994356      30.269579      84.266569       0.625969       0.381367      -1.113413       0.006614       0.094248       0.001148       0.094487      -0.008704       0.025119       0.036999       0.074824       0.133156      -0.074374       0.008827       0.065547             11.880915      16.451756      -2.982043       6.146138       8.995319      -1.614478      10.195672           0.000000
           58              O      12.259918       8.315656      12.917154      -0.631151      36.635073 0.60640637E+03  0.15147137E+05                                 8.941154                            7.781831       0.159917       2.062055                    0.996584      30.179316      83.064850       0.654799       0.374482      -1.117801      -0.055401       0.040888      -0.096812       0.118801       0.047393      -0.025957       0.063322      -0.008184       0.001472      -0.092135       0.021987       0.070148              9.681039       8.757667       1.013400       0.459082      14.223775       0.471744       6.061675           0.000002
           59              O       7.297436       4.638105       6.705217      -0.619015      43.282453 0.67672892E+03  0.17362998E+05                                10.129029                            8.295899      -0.102450       1.984863                    0.994356      30.269579      84.266568       0.625969       0.381367      -1.113413      -0.006614      -0.094248       0.001148       0.094487      -0.008704      -0.025119      -0.036999       0.074824       0.133156      -0.074374       0.008827       0.065547             11.880915      16.451755      -2.982043      -6.146137       8.995318       1.614477      10.195672           0.000000
           60              O       8.941232       5.818444       5.850104      -0.631151      36.635094 0.60640680E+03  0.15147151E+05                                 8.941159                            7.781835       0.159916       2.062055                    0.996584      30.179320      83.064876       0.654799       0.374482      -1.117801       0.055401      -0.040888      -0.096812       0.118801       0.047393       0.025957      -0.063322      -0.008184       0.001472      -0.092135       0.021987       0.070148              9.681044       8.757672       1.013400      -0.459082      14.223783      -0.471744       6.061678           0.000003
           61              O       7.428883       0.230386       2.428945      -0.619015      43.282455 0.67672895E+03  0.17362999E+05                                10.129029                            8.295900      -0.102450       1.984863                    0.994356      30.269579      84.266570       0.625969       0.381367      -1.113413      -0.001148      -0.006614       0.094248       0.094487       0.025119      -0.036999       0.008704       0.029166      -0.178814      -0.074374       0.008827       0.065547             11.880916      10.195672       6.146138       1.614478      16.451756       2.982043       8.995319           0.000000
           62              O       8.283996       1.874182       1.248606      -0.631151      36.635100 0.60640693E+03  0.15147155E+05                                 8.941160                            7.781836       0.159916       2.062055                    0.996584      30.179320      83.064881       0.654799       0.374482      -1.117801       0.096812       0.055401       0.040888       0.118801      -0.025957      -0.063322      -0.047393       0.004828       0.011540      -0.092135       0.021987       0.070148              9.681046       6.061679       0.459082      -0.471744       8.757673      -1.013399      14.223785           0.000003
           63              O       0.361833       6.836664      11.705155      -0.619015      43.282457 0.67672900E+03  0.17363001E+05                                10.129029                            8.295900      -0.102450       1.984863                    0.994356      30.269581      84.266575       0.625969       0.381367      -1.113413      -0.001148       0.006614      -0.094248       0.094487      -0.025119       0.036999       0.008704       0.029166      -0.178814      -0.074374       0.008827       0.065547             11.880916      10.195672      -6.146138      -1.614478      16.451756       2.982043       8.995319           0.000000
           64              O       1.216946       5.192868      12.885494      -0.631151      36.635091 0.60640674E+03  0.15147149E+05                                 8.941159                            7.781835       0.159916       2.062055                    0.996584      30.179318      83.064870       0.654799       0.374482      -1.117801       0.096812      -0.055401      -0.040888       0.118801       0.025957       0.063322      -0.047393       0.004828       0.011540      -0.092135       0.021987       0.070148              9.681044       6.061678      -0.459082       0.471744       8.757671      -1.013400      14.223782           0.000003
           65              O      13.772267      13.903714       9.495995      -0.619014      43.282448 0.67672882E+03  0.17362995E+05                                10.129028                            8.295899      -0.102450       1.984863                    0.994356      30.269576      84.266560       0.625969       0.381367      -1.113413       0.001148       0.006614       0.094248       0.094487       0.025119       0.036999      -0.008704       0.029166      -0.178814      -0.074374       0.008827       0.065547             11.880915      10.195671       6.146137      -1.614477      16.451754      -2.982043       8.995318           0.000000
           66              O      12.917154      12.259918       8.315656      -0.631151      36.635111 0.60640716E+03  0.15147163E+05                                 8.941162                            7.781838       0.159916       2.062055                    0.996584      30.179324      83.064898       0.654799       0.374482      -1.117801      -0.096812      -0.055401       0.040888       0.118801      -0.025957       0.063322       0.047393       0.004828       0.011540      -0.092135       0.021987       0.070148              9.681048       6.061681       0.459082       0.471744       8.757675       1.013399      14.223789           0.000003
           67              O       6.705217       7.297436       4.638105      -0.619015      43.282464 0.67672911E+03  0.17363004E+05                                10.129031                            8.295901      -0.102450       1.984863                    0.994356      30.269581      84.266580       0.625969       0.381367      -1.113412       0.001148      -0.006614      -0.094248       0.094487      -0.025119      -0.036999      -0.008704       0.029166      -0.178815      -0.074374       0.008827       0.065547             11.880918      10.195674      -6.146139       1.614478      16.451760      -2.982044       8.995320           0.000000
           68              O       5.850104       8.941232       5.818444      -0.631151      36.635118 0.60640729E+03  0.15147167E+05                                 8.941164                            7.781840       0.159916       2.062055                    0.996584      30.179324      83.064904       0.654799       0.374482      -1.117801      -0.096812       0.055401      -0.040888       0.118801       0.025957      -0.063322       0.047393       0.004828       0.011540      -0.092135       0.021987       0.070148              9.681050       6.061682      -0.459082      -0.471745       8.757677       1.013400      14.223792           0.000003
           69              O       2.428945       7.428883       0.230386      -0.619015      43.282460 0.67672905E+03  0.17363002E+05                                10.129030                            8.295900      -0.102450       1.984863                    0.994356      30.269581      84.266577       0.625969       0.381367      -1.113413       0.094248      -0.001148      -0.006614       0.094487      -0.036999       0.008704       0.025119      -0.103990       0.045658      -0.074374       0.008827       0.065547             11.880917       8.995320       1.614478       2.982044      10.195673       6.146138      16.451758           0.000000
           70              O       1.248606       8.283996       1.874182      -0.631151      36.635090 0.60640672E+03  0.15147149E+05                                 8.941159                            7.781835       0.159917       2.062055                    0.996584      30.179316      83.064865       0.654799       0.374482      -1.117801       0.040888       0.096812       0.055401       0.118801      -0.063322      -0.047393      -0.025957       0.003356      -0.013012      -0.092135       0.021987       0.070148              9.681044      14.223783      -0.471744      -1.013400       6.061678       0.459082       8.757671           0.000003
           71              O      11.705155       0.361833       6.836664      -0.619015      43.282448 0.67672883E+03  0.17362995E+05                                10.129028                            8.295899      -0.102450       1.984863                    0.994356      30.269577      84.266561       0.625969       0.381367      -1.113413      -0.094248      -0.001148       0.006614       0.094487       0.036999       0.008704      -0.025119      -0.103990       0.045658      -0.074374       0.008827       0.065547             11.880914       8.995318      -1.614477       2.982043      10.195671      -6.146137      16.451754           0.000000
           72              O      12.885494       1.216946       5.192868      -0.631151      36.635088 0.60640668E+03  0.15147147E+05                                 8.941158                            7.781834       0.159917       2.062055                    0.996584      30.179317      83.064865       0.654799       0.374482      -1.117801      -0.040888       0.096812      -0.055401       0.118801       0.063322      -0.047393       0.025957       0.003356      -0.013012      -0.092135       0.021987       0.070148              9.681043      14.223781       0.471744      -1.013399       6.061678      -0.459082       8.757671           0.000003
           73              O       9.495995      13.772267      13.903714      -0.619015      43.282458 0.67672900E+03  0.17363001E+05                                10.129030                            8.295901      -0.102450       1.984863                    0.994356      30.269579      84.266573       0.625969       0.381367      -1.113412       0.094248       0.001148       0.006614       0.094487       0.036999      -0.008704       0.025119      -0.103990       0.045658      -0.074374       0.008827       0.065547             11.880917       8.995320      -1.614478      -2.982044      10.195673       6.146138      16.451758           0.000000
           74              O       8.315656      12.917154      12.259918      -0.631151      36.635084 0.60640660E+03  0.15147145E+05                                 8.941157                            7.781834       0.159917       2.062055                    0.996584      30.179316      83.064860       0.654799       0.374482      -1.117801       0.040888      -0.096812      -0.055401       0.118801       0.063322       0.047393      -0.025957       0.003356      -0.013012      -0.092135       0.021987       0.070148              9.681042      14.223780       0.471744       1.013400       6.061677       0.459082       8.757670           0.000003
           75              O       4.638105       6.705217       7.297436      -0.619015      43.282458 0.67672900E+03  0.17363001E+05                                10.129030                            8.295900      -0.102450       1.984863                    0.994356      30.269579      84.266572       0.625969       0.381367      -1.113412      -0.094248       0.001148      -0.006614       0.094487      -0.036999      -0.008704      -0.025119      -0.103990       0.045658      -0.074374       0.008827       0.065547             11.880917       8.995319       1.614478      -2.982044      10.195673      -6.146139      16.451758           0.000000
           76              O       5.818444       5.850104       8.941232      -0.631151      36.635102 0.60640696E+03  0.15147156E+05                                 8.941160                            7.781836       0.159916       2.062055                    0.996584      30.179323      83.064888       0.654799       0.374482      -1.117801      -0.040888      -0.096812       0.055401       0.118801      -0.063322       0.047393       0.025957       0.003356      -0.013012      -0.092135       0.021987       0.070148              9.681046      14.223785      -0.471745       1.013400       6.061679      -0.459082       8.757673           0.000002

******************************************************
Auxiliary information for the entire system
The total spin magnetic moment of the unit cell is   0.000096
The total net atomic charge of the unit cell is   -0.000001
Accuracy of reproducing the electrostatic potential in the unit cell:
  The inner radius (bohr) =    5.0000
  The outer radius (bohr) =   12.0000
  Valid grid points have density less than (e/(bohr^3)) =    0.0001
  The number of valid grid points were=       269596
  The rms potential error without charges in kcal/mol is=     11.96329
  The rms potential error with partial charges in kcal/mol is=      2.17472
  The RRMSE value at monopole order=      0.18178
  The rms potential error with partial charges and cloud penetration in kcal/mol is=      2.15497
  The RRMSE value at monopole order with cloud penetration is=      0.18013
  The rms potential error with partial charges and atomic dipoles in kcal/mol is=      0.79449
  The RRMSE value at dipole order=      0.06641
  The rms potential error with partial charges, atomic dipoles and cloud penetration in kcal/mol is=      0.77037
  The RRMSE value at dipole order with cloud penetration=      0.06439

******************************************************
The electron densities and ab initio electrostatic potential were computed in VASP using the PBE functional and
projector augmented wave method. See the main text of the journal article for a description of computational details.
The atomic charges, dipoles, and quadrupoles were computed with the DDEC6 method as described in
(a) T. A. Manz and N. Gabaldon Limas, RSC Adv. 6 (2016) 47771-47801 DOI: 10.1039/c6ra04656h
(b) N. Gabaldon Limas and T. A. Manz, RSC Adv. 8 (2018) 2678-2707 DOI: 10.1039/c7ra11829e.
For each atom in the material, the electron cloud parameters were fit to the spherically averaged atom-in-material
electron density using radial positions for which this density was between 10^-4 and 10^-2 electrons per cubic bohr.
The polarizabilities, dispersion coefficients, and quantum Drude oscillator (QDO) parameters were fit using the MCLF method.
The magnetic structure of the system was optimized in VASP from the default ferromagnetic initial guess using spin polarization.
The atomic spin moments (ASMs) were computed on this optimized magnetic structure using the DDEC6 partition as inputs
to the method of T. A. Manz and D. S. Sholl, J. Chem. Theory Comput. 7 (2011) 4146-4164 DOI: 10.1021/ct200539n.
The RMSE and RRMSE were computed using a uniform grid with Ewald summation.
