# Supplementary material for: A collection of forcefield precursors for metal–organic frameworks
Source: RSC Adv. 2019 Nov 13;9(63):36492–507. doi: 10.1039/c9ra07327b (PMC9075174; doi:10.1039/c9ra07327b)
Supplement: RA-009-C9RA07327B-s4838 [file RA-009-C9RA07327B-s4838.xyz]

  166
jmolscript: load "" {1 1 1} spacegroup "x,y,z" unitcell [{      5.908000     0.000000     0.000000 }, {      2.953997    23.207050     0.000000 }, {      2.954016     2.428025    26.047122 }]
Cd     5.771534    20.322669    18.418180     0.954568
Cd     8.725536    18.129944    20.652503     0.954976
Cd     6.044479     5.312406     7.628942     0.954559
Cd     3.090477     7.505131     5.394619     0.954967
Cd     8.450814     7.622781    19.535342     0.966822
Cd     3.365199    18.012294     6.511781     0.966784
H      8.464992    23.573129    20.358431     0.123731
H      4.945009     2.038570    21.869164     0.124400
H      5.590752    24.946855    23.593483     0.128377
H      6.170917    23.262518    22.080145     0.115063
H      5.652197     4.721678    22.072331     0.154316
H      8.108153     5.716083    23.926886     0.152681
H      4.680924     3.000736    25.643392     0.167399
H      3.296074     2.053447     1.091374     0.131121
H      2.671008     3.700868     2.656806     0.113286
H      6.231759     5.413017     2.302566     0.121774
H      0.916331     3.843856     0.580851     0.136683
H      5.510992    14.879483    18.712252     0.127099
H      4.945005    13.206993    17.201519     0.125632
H      8.544748    13.505757    15.477200     0.126725
H      9.124915    15.190094    16.990538     0.115928
H      5.652193    10.523885    16.998352     0.156987
H      8.108147     9.529480    15.143797     0.155258
H      4.680915    12.244826    13.427291     0.167293
H      6.250079    10.764090    11.932187     0.127702
H      5.625012     9.116670    10.366755     0.112587
H      3.277764     7.404521    10.720995     0.123867
H      3.870337     8.973681    12.442710     0.136129
H      3.351021     2.061946     5.688691     0.123731
H      3.917007     0.389455     4.177958     0.124400
H      0.317261     0.688220     2.453639     0.128377
H      5.645096     2.372557     3.966977     0.115063
H      6.163816    20.913397     3.974791     0.154316
H      3.707860    19.918992     2.120236     0.152681
H      7.135089    22.634339     0.403730     0.167399
H      8.519939    23.581628    24.955748     0.131121
H      9.145005    21.934207    23.390316     0.113286
H      5.584254    20.222058    23.744556     0.121774
H     10.899682    21.791219    25.466271     0.136683
H      6.305021    10.755592     7.334870     0.127104
H      6.871008    12.428082     8.845603     0.125635
H      3.271265    12.129318    10.569922     0.126730
H      2.691098    10.444981     9.056584     0.115934
H      6.163820    15.111190     9.048770     0.156992
H      3.707866    16.105595    10.903325     0.155264
H      7.135098    13.390249    12.619831     0.167308
H      5.565934    14.870985    14.114935     0.127705
H      6.191001    16.518405    15.680367     0.112591
H      8.538249    18.230554    15.326127     0.123868
H      7.945676    16.661394    13.604412     0.136128
C     10.734255    22.186247    20.086759     0.566793
C     10.341964    23.281184    21.045554    -0.038167
C      9.081197    23.856858    20.994762    -0.065469
C      8.743260    24.855309    21.899378    -0.238605
C      9.664908    25.270666    22.844889     0.286621
C     10.897908    24.682022    22.935793    -0.226097
C      5.337298    23.671530    22.026488    -0.088131
C      5.309534     3.726993    23.799776     0.285128
C      5.053126     4.608956    22.775083    -0.253506
C      3.843168     5.337942    22.832907     0.045747
C      8.898053     5.227505    23.898755    -0.257307
C      3.319720     4.394372    24.907039     0.299487
C      4.482415     3.577648    24.941161    -0.319141
C      5.090924     2.847067     0.727236     0.289695
C      3.873876     2.750539     1.304961    -0.225559
C      3.504627     3.740480     2.245262    -0.076851
C      4.357742     4.744049     2.550013    -0.031296
C      5.620281     4.773483     2.016829    -0.066483
C      6.000165     3.808423     1.009847    -0.236088
C      3.967223     5.766452     3.539804     0.582611
C      3.451466     6.212524    21.684229     0.588665
C      7.780255    16.266365    18.983924     0.563461
C      7.387963    15.171428    18.025129    -0.028101
C      6.127196    14.595755    18.075921    -0.055972
C      5.789258    13.597304    17.171305    -0.237478
C      6.710906    13.181947    16.225794     0.274403
C      7.943905    13.770591    16.134890    -0.228998
C      8.291296    14.781082    17.044195    -0.081977
C      5.309528    11.518569    15.270907     0.273284
C      5.053121    10.636607    16.295600    -0.250213
C      3.843163     9.907621    16.237776     0.054342
C      2.990047    10.018058    15.171928    -0.253254
C      3.319713    10.851191    14.163644     0.301008
C      4.482407    11.667915    14.129522    -0.324458
C      8.044930     9.970471    12.296325     0.286011
C      6.827882    10.066999    11.718600    -0.233801
C      6.458631     9.077057    10.778299    -0.076716
C      7.311746     8.073489    10.473548    -0.026574
C      2.666286     8.044055    11.006732    -0.061401
C      3.046171     9.009115    12.013714    -0.235182
C      6.921227     7.051085     9.483757     0.581026
C      3.451463     9.033038    17.386454     0.577246
C      1.081758     3.448828     5.960363     0.566792
C      1.474049     2.353891     5.001568    -0.038167
C      2.734816     1.778217     5.052360    -0.065469
C      3.072753     0.779766     4.147744    -0.238605
C      2.151105     0.364409     3.202233     0.286621
C      0.918105     0.953053     3.111329    -0.226097
C      6.478715     1.963545     4.020634    -0.088131
C      6.506479    21.908082     2.247346     0.285128
C      6.762887    21.026119     3.272039    -0.253506
C      7.972845    20.297133     3.214215     0.045747
C      2.917960    20.407570     2.148367    -0.257307
C      8.496293    21.240703     1.140083     0.299487
C      7.333598    22.057427     1.105961    -0.319142
C      6.725089    22.788008    25.319886     0.289695
C      7.942137    22.884536    24.742161    -0.225559
C      8.311386    21.894595    23.801860    -0.076852
C      7.458271    20.891026    23.497109    -0.031297
C      6.195732    20.861592    24.030293    -0.066484
C      5.815848    21.826652    25.037275    -0.236088
C      7.848790    19.868623    22.507318     0.582611
C      8.364547    19.422551     4.362893     0.588664
C      4.035758     9.368710     7.063198     0.563462
C      4.428050    10.463647     8.021993    -0.028090
C      5.688817    11.039320     7.971201    -0.055963
C      6.026755    12.037771     8.875817    -0.237473
C      5.105107    12.453128     9.821328     0.274388
C      3.872108    11.864484     9.912232    -0.228991
C      3.524717    10.853993     9.002927    -0.081968
C      6.506485    14.116506    10.776215     0.273268
C      6.762892    14.998468     9.751522    -0.250211
C      7.972850    15.727454     9.809346     0.054351
C      8.825966    15.617017    10.875194    -0.253252
C      8.496300    14.783884    11.883478     0.301010
C      7.333606    13.967160    11.917600    -0.324444
C      3.771083    15.664604    13.750797     0.286005
C      4.988131    15.568076    14.328522    -0.233796
C      5.357382    16.558018    15.268823    -0.076708
C      4.504267    17.561586    15.573574    -0.026571
C      9.149727    17.591020    15.040390    -0.061397
C      8.769842    16.625960    14.033408    -0.235184
C      4.894786    18.583990    16.563365     0.581027
C      8.364550    16.602037     8.660668     0.577241
O      9.892955    21.796076    19.227204    -0.570459
O      5.985405    21.722395    20.179487    -0.520209
O      6.474592     2.961187    23.839889    -0.220303
O      8.371061     4.179932    25.970023    -0.242341
O      4.775438     6.659073     3.919050    -0.573654
O      2.832888     5.667138     4.055276    -0.531057
O      4.284494     6.544019    20.846293    -0.558010
O      8.180820     6.633149    21.593325    -0.554941
O      6.938956    16.656536    19.843479    -0.563124
O      8.939404    16.730217    18.891196    -0.522739
O      6.474585    12.284376    15.230794    -0.142889
O      8.371052    11.065630    13.100660    -0.248849
O      1.821441     6.158465     9.104511    -0.569869
O      5.786891     7.150400     8.968285    -0.536147
O      4.284492     8.701544    18.224390    -0.549884
O      8.180817     8.612414    17.477358    -0.554718
O      1.923058     3.838999     6.819918    -0.570459
O      5.830608     3.912680     5.867635    -0.520209
O      5.341421    22.673888     2.207233    -0.220303
O      3.444952    21.455143     0.077099    -0.242341
O      7.040575    18.976002    22.128072    -0.573653
O      8.983125    19.967937    21.991846    -0.531058
O      7.531519    19.091056     5.200829    -0.558011
O      3.635193    19.001926     4.453797    -0.554941
O      4.877057     8.978539     6.203643    -0.563119
O      2.876609     8.904858     7.155926    -0.522738
O      5.341428    13.350699    10.816328    -0.142797
O      3.444961    14.569445    12.946462    -0.248820
O      9.994572    19.476610    16.942611    -0.569869
O      6.029122    18.484675    17.078837    -0.536142
O      7.531521    16.933531     7.822732    -0.549877
O      3.635196    17.022661     8.569764    -0.554720

The following XYZ coordinates are in angstroms. Other properties are in atomic units.
The sperically averaged electron density of each atom fit to a function of the form exp(a - br)
eigen_1, eigen_2 and eigen_3 are the three eigenvalues of traceless quadrupole moment tensor
  atom number  atomic symbol              X              Y              Z     net charge C6 coefficient C8 coefficient C10 coefficient fluctuating dipole atomic polarizability isotropic forcefield polarizability              a              b squared Pearson coefficient          <r^3>          <r^4>         wp_QDO          m_QDO          q_QDO       dipole_x       dipole_y       dipole_z         dipole            Qxy            Qxz            Qyz     Q(x^2-y^2)  Q(3z^2 - R^2)        eigen_1        eigen_2        eigen_3 static polarizability      alpha(xx)      alpha(xy)      alpha(xz)      alpha(yy)      alpha(yz)      alpha(zz) atomic spin moment
            1             Cd       5.771534      20.322669      18.418180       0.954568     157.430596 0.34847817E+04  0.12592875E+06                                22.465876                           18.432758       0.825501       1.980393                    0.999518      76.522210     202.965547       0.463575       0.365625      -1.203466       0.033191       0.028279      -0.036526       0.056882       0.062235      -0.057510      -0.163494      -0.002572       0.005896      -0.162453      -0.037610       0.200063             30.372624      17.787052      -0.151065      -0.113985      37.687372      23.723919      35.643449           0.000020
            2             Cd       8.725536      18.129944      20.652503       0.954976     157.436679 0.34867478E+04  0.12602023E+06                                22.468875                           18.440754       0.821228       1.979339                    0.999514      76.521024     202.992844       0.463360       0.365736      -1.203349       0.030988      -0.031677       0.029327       0.053139      -0.063268       0.056085      -0.164157      -0.004276       0.003610      -0.162970      -0.037603       0.200574             30.362332      17.788351       0.102063       0.065116      37.680108      23.704480      35.618537           0.000032
            3             Cd       6.044479       5.312406       7.628942       0.954559     157.432425 0.34848313E+04  0.12593102E+06                                22.466065                           18.432909       0.825486       1.980386                    0.999518      76.522502     202.966857       0.463573       0.365626      -1.203465      -0.033191      -0.028285       0.036532       0.056888       0.062235      -0.057511      -0.163490      -0.002573       0.005902      -0.162449      -0.037612       0.200061             30.372872      17.787208      -0.151072      -0.113989      37.687717      23.724114      35.643690           0.000017
            4             Cd       3.090477       7.505131       5.394619       0.954967     157.439733 0.34868319E+04  0.12602408E+06                                22.469208                           18.441022       0.821186       1.979325                    0.999514      76.521436     202.994901       0.463354       0.365738      -1.203347      -0.030981       0.031675      -0.029321       0.053131      -0.063266       0.056082      -0.164149      -0.004282       0.003621      -0.162960      -0.037606       0.200566             30.362763      17.788625       0.102047       0.065098      37.680677      23.704816      35.618986           0.000028
            5             Cd       8.450814       7.622781      19.535342       0.966822     163.648297 0.34185018E+04  0.12297608E+06                                23.162559                           18.308603       0.818329       1.983042                    0.999270      76.063652     201.475931       0.463037       0.367710      -1.201423      -0.015336      -0.003148      -0.006202       0.016840       0.003778       0.001552       0.124896      -0.072728      -0.244596      -0.150163       0.004287       0.145876             33.851754      17.466498      -0.016326       0.023297      34.832180     -28.071723      49.256584           0.000037
            6             Cd       3.365199      18.012294       6.511781       0.966784     163.660834 0.34187970E+04  0.12298954E+06                                23.163885                           18.309545       0.818233       1.983007                    0.999270      76.065131     201.483166       0.463018       0.367716      -1.201416       0.015321       0.003155       0.006209       0.016830       0.003785       0.001554       0.124875      -0.072713      -0.244532      -0.150133       0.004283       0.145850             33.853829      17.467476      -0.016334       0.023309      34.834347     -28.073614      49.259664          -0.000004
            7              H       8.464992      23.573129      20.358431       0.123731       1.192257 0.88390750E+01  0.88575247E+02                                 1.836739                            1.726093      -1.014782       2.408233                    0.997652       3.426092       9.552024       0.483557       1.264017      -0.714260      -0.028403      -0.013182      -0.027577       0.041725      -0.005817       0.010250       0.003855       0.011992       0.000933      -0.013566      -0.000412       0.013977              1.888665       2.077805       0.183962       0.394618       1.629198       0.322771       1.958992           0.000002
            8              H       4.945009       2.038570      21.869164       0.124400       1.123823 0.83222212E+01  0.82793761E+02                                 1.803699                            1.699464      -1.245711       2.290014                    0.995550       3.625023      10.330521       0.473077       1.301415      -0.703551      -0.033296       0.009031      -0.007719       0.035352      -0.005016       0.009502       0.003251       0.013986       0.005766      -0.012714      -0.001156       0.013870              1.890762       2.452702      -0.373170      -0.032331       1.759939       0.105201       1.459644           0.000001
            9              H       5.590752      24.946855      23.593483       0.128377       0.916915 0.64686790E+01  0.61579068E+02                                 1.685325                            1.581807      -1.353777       2.245058                    0.993017       3.809727      11.297157       0.443574       1.450516      -0.671899       0.020613       0.006891       0.023018       0.031658      -0.005400       0.003724       0.007801       0.010816      -0.000946      -0.013249       0.005386       0.007863              1.782894       2.000432       0.164111       0.433939       1.542092       0.234291       1.806158          -0.000002
           10              H       6.170917      23.262518      22.080145       0.115063       0.926626 0.65764966E+01  0.62690599E+02                                 1.678256                            1.581330      -1.322198       2.256793                    0.993132       3.795447      11.160898       0.450626       1.425876      -0.676657       0.034495      -0.018510       0.000989       0.039160      -0.005173       0.002135       0.005285       0.010851      -0.007941      -0.010377       0.001556       0.008820              1.759608       2.299041      -0.325683       0.061303       1.547974       0.070437       1.431810           0.000000
           11              H       5.652197       4.721678      22.072331       0.154316       1.126284 0.85468560E+01  0.85907165E+02                                 1.844234                            1.755523      -1.309745       2.288460                    0.994048       3.526926      10.222987       0.450656       1.352190      -0.694332       0.024938       0.008051      -0.026867       0.037530      -0.004798      -0.007717      -0.001616       0.014756       0.008169      -0.011376      -0.001248       0.012624              1.890118       2.044274       0.038876      -0.415280       1.655831      -0.239321       1.970250           0.000003
           12              H       8.108153       5.716083      23.926886       0.152681       1.126370 0.85806985E+01  0.86056221E+02                                 1.827546                            1.746681      -1.169950       2.354558                    0.995641       3.450300       9.885720       0.458048       1.333325      -0.699013      -0.031574       0.019318      -0.001139       0.037032      -0.009387      -0.006418      -0.001709       0.008622      -0.018881      -0.012035      -0.002461       0.014496              1.875037       2.244119      -0.348037      -0.028010       1.677955      -0.092357       1.703036          -0.000002
           13              H       4.680924       3.000736      25.643392       0.167399       0.818353 0.57232801E+01  0.53130317E+02                                 1.600927                            1.519138      -1.469185       2.218893                    0.993152       3.633974      10.832955       0.436343       1.512101      -0.661328       0.007223      -0.018935       0.024303       0.031644      -0.008751      -0.001433      -0.001317       0.007527       0.011117      -0.011612       0.003880       0.007731              1.663634       1.523497      -0.099064       0.149585       1.648856      -0.295504       1.818548          -0.000003
           14              H       3.296074       2.053447       1.091374       0.131121       0.898096 0.62951642E+01  0.59417171E+02                                 1.654415                            1.555367      -1.287743       2.280804                    0.993607       3.701604      10.867382       0.450310       1.441086      -0.674175      -0.021203      -0.025833      -0.005751       0.033911       0.006175      -0.004119       0.009852       0.002954      -0.025904      -0.016335       0.004987       0.011348              1.741080       1.919097       0.428784       0.122445       1.819676       0.209411       1.484466          -0.000003
           15              H       2.671008       3.700868       2.656806       0.113286       0.945607 0.67201162E+01  0.64383534E+02                                 1.697027                            1.594936      -1.328218       2.249818                    0.993328       3.832672      11.285623       0.450368       1.419518      -0.677656      -0.032908      -0.000029       0.018722       0.037861       0.001712      -0.005086       0.004832       0.008338      -0.017950      -0.010531       0.001632       0.008899              1.781190       2.331005       0.059432      -0.343264       1.454903       0.078364       1.557663          -0.000000
           16              H       6.231759       5.413017       2.302566       0.121774       1.203001 0.89311803E+01  0.89811810E+02                                 1.850642                            1.736619      -1.068158       2.382214                    0.997286       3.476389       9.737999       0.481006       1.266285      -0.713293       0.028897       0.027316       0.015321       0.042614       0.010073      -0.005627       0.003835       0.007737      -0.016797      -0.013348      -0.000586       0.013934              1.908093       2.113013       0.399079       0.185303       1.983556       0.333811       1.627709          -0.000005
           17              H       0.916331       3.843856       0.580851       0.136683       1.129153 0.83560858E+01  0.82858669E+02                                 1.788495                            1.689477      -1.132770       2.353608                    0.996781       3.458544       9.702949       0.482212       1.280952      -0.709383       0.032647       0.006382      -0.013814       0.036019       0.009960      -0.009311       0.001872       0.003140      -0.020176      -0.014828      -0.000389       0.015217              1.864722       2.386725      -0.005887      -0.362268       1.458144       0.114103       1.749298          -0.000004
           18              H       5.510992      14.879483      18.712252       0.127099       1.172698 0.86504948E+01  0.86174226E+02                                 1.813557                            1.705280      -1.018268       2.409616                    0.997769       3.385760       9.395598       0.487740       1.260613      -0.715116      -0.028438       0.013326       0.027990       0.042068       0.005883      -0.010756       0.003201       0.011679       0.001976      -0.013399      -0.001067       0.014466              1.864276       2.049424      -0.181402      -0.388624       1.609161       0.316731       1.934244           0.000031
           19              H       4.945005      13.206993      17.201519       0.125632       1.112270 0.82065568E+01  0.81300410E+02                                 1.786798                            1.684117      -1.220945       2.301521                    0.995878       3.594511      10.198471       0.477045       1.296029      -0.704779      -0.034022      -0.009075       0.009631       0.036505       0.004994      -0.009536       0.002673       0.014272       0.006026      -0.012386      -0.001674       0.014060              1.872377       2.426962       0.368095       0.031380       1.743039       0.103063       1.447128          -0.000005
           20              H       8.544748      13.505757      15.477200       0.126725       0.923927 0.65316660E+01  0.62343512E+02                                 1.694836                            1.590131      -1.368945       2.237166                    0.992787       3.833262      11.390369       0.442044       1.451688      -0.671612       0.021840      -0.006046      -0.022678       0.032060       0.005082      -0.003734       0.007812       0.011096       0.000672      -0.013198       0.005615       0.007583              1.793364       2.012225      -0.166186      -0.438374       1.550634       0.236803       1.817234           0.000016
           21              H       9.124915      15.190094      16.990538       0.115928       0.928175 0.65898137E+01  0.62848742E+02                                 1.679701                            1.582591      -1.325543       2.255091                    0.993171       3.796741      11.167139       0.450596       1.425265      -0.676736       0.034473       0.018770      -0.000773       0.039259       0.005199      -0.001975       0.004994       0.010834      -0.008684      -0.010077       0.001121       0.008956              1.760992       2.301015       0.326702      -0.061373       1.549300       0.070702       1.432662           0.000025
           22              H       5.652193      10.523885      16.998352       0.156987       1.126546 0.85432018E+01  0.85863091E+02                                 1.845015                            1.755507      -1.343689       2.275935                    0.993709       3.518405      10.198565       0.450510       1.352744      -0.694246       0.024574      -0.008970       0.027843       0.038204       0.004802       0.007907      -0.000480       0.014152       0.009484      -0.010841      -0.002011       0.012853              1.891281       2.045251      -0.039364       0.417352       1.655719      -0.239688       1.972873           0.000004
           23              H       8.108147       9.529480      15.143797       0.155258       1.113948 0.84570017E+01  0.84475065E+02                                 1.811727                            1.732246      -1.173329       2.354874                    0.995865       3.421944       9.772196       0.460851       1.330558      -0.699652      -0.030618      -0.020351       0.001323       0.036788       0.009280       0.006828      -0.001074       0.008337      -0.020794      -0.011990      -0.002920       0.014910              1.858207       2.222548       0.344012       0.027517       1.664232      -0.091055       1.687841           0.000025
           24              H       4.680915      12.244826      13.427291       0.167293       0.822014 0.57572708E+01  0.53541313E+02                                 1.607235                            1.524768      -1.485938       2.211459                    0.992828       3.649601      10.900069       0.434922       1.514337      -0.660883       0.006351       0.018365      -0.024625       0.031369       0.008640       0.001290      -0.001179       0.007397       0.011384      -0.011484       0.003932       0.007552              1.670477       1.529703       0.099812      -0.150513       1.656357      -0.296934       1.825372           0.000095
           25              H       6.250079      10.764090      11.932187       0.127702       0.914971 0.64431663E+01  0.61150744E+02                                 1.671516                            1.570572      -1.289299       2.275756                    0.993463       3.744963      11.014659       0.449527       1.435647      -0.675008      -0.020927       0.024518       0.006068       0.032801      -0.006515       0.003987       0.009634       0.003349      -0.026881      -0.016387       0.004619       0.011768              1.759877       1.941286      -0.434997      -0.123942       1.839059       0.212883       1.499287           0.000034
           26              H       5.625012       9.116670      10.366755       0.112587       0.950127 0.67603075E+01  0.64873578E+02                                 1.703025                            1.600093      -1.336954       2.245437                    0.993180       3.845228      11.336538       0.449417       1.420219      -0.677485      -0.032828      -0.000613      -0.018473       0.037673      -0.001832       0.005145       0.004592       0.008435      -0.016936      -0.010232       0.001363       0.008869              1.787797       2.340278      -0.059295       0.345721       1.459750       0.079421       1.563364           0.000005
           27              H       3.277764       7.404521      10.720995       0.123867       1.186618 0.87718056E+01  0.87743024E+02                                 1.827809                            1.716389      -1.048198       2.391470                    0.997591       3.445339       9.600471       0.486193       1.259429      -0.714831       0.028710      -0.027598      -0.015408       0.042700      -0.010467       0.005571       0.003273       0.007346      -0.017365      -0.013113      -0.001253       0.014365              1.883853       2.084578      -0.392105      -0.182298       1.958431       0.327385       1.608549          -0.000006
           28              H       3.870337       8.973681      12.442710       0.136129       1.120244 0.82656133E+01  0.81681948E+02                                 1.774670                            1.676868      -1.119891       2.359937                    0.997015       3.436724       9.603427       0.485849       1.275716      -0.710604       0.032873      -0.007298       0.013782       0.036385      -0.009666       0.009633       0.002223       0.002970      -0.019122      -0.015072       0.000224       0.014848              1.849712       2.366807       0.005419       0.358376       1.447405       0.111971       1.734924          -0.000004
           29              H       3.351021       2.061946       5.688691       0.123731       1.192263 0.88391311E+01  0.88576016E+02                                 1.836752                            1.726104      -1.014783       2.408232                    0.997652       3.426098       9.552075       0.483553       1.264024      -0.714258       0.028403       0.013182       0.027577       0.041725      -0.005817       0.010250       0.003855       0.011992       0.000932      -0.013566      -0.000411       0.013977              1.888678       2.077821       0.183964       0.394622       1.629209       0.322775       1.959005           0.000001
           30              H       3.917007       0.389455       4.177958       0.124400       1.123821 0.83222036E+01  0.82793555E+02                                 1.803698                            1.699463      -1.245710       2.290015                    0.995550       3.625022      10.330521       0.473077       1.301417      -0.703551       0.033296      -0.009031       0.007719       0.035352      -0.005016       0.009502       0.003251       0.013986       0.005766      -0.012714      -0.001156       0.013870              1.890760       2.452700      -0.373169      -0.032331       1.759939       0.105201       1.459643           0.000001
           31              H       0.317261       0.688220       2.453639       0.128377       0.916916 0.64686865E+01  0.61579155E+02                                 1.685326                            1.581807      -1.353777       2.245058                    0.993017       3.809729      11.297163       0.443574       1.450516      -0.671899      -0.020613      -0.006891      -0.023018       0.031658      -0.005400       0.003724       0.007801       0.010816      -0.000946      -0.013249       0.005386       0.007863              1.782895       2.000433       0.164111       0.433939       1.542092       0.234291       1.806158          -0.000002
           32              H       5.645096       2.372557       3.966977       0.115063       0.926627 0.65764981E+01  0.62690622E+02                                 1.678257                            1.581331      -1.322198       2.256793                    0.993132       3.795448      11.160904       0.450626       1.425877      -0.676657      -0.034495       0.018510      -0.000989       0.039160      -0.005173       0.002135       0.005285       0.010851      -0.007941      -0.010376       0.001556       0.008820              1.759609       2.299042      -0.325683       0.061303       1.547975       0.070436       1.431810          -0.000000
           33              H       6.163816      20.913397       3.974791       0.154316       1.126280 0.85468232E+01  0.85906820E+02                                 1.844235                            1.755524      -1.309745       2.288460                    0.994048       3.526931      10.223027       0.450654       1.352197      -0.694331      -0.024938      -0.008051       0.026867       0.037530      -0.004798      -0.007717      -0.001616       0.014756       0.008169      -0.011376      -0.001248       0.012624              1.890120       2.044276       0.038876      -0.415280       1.655833      -0.239322       1.970251           0.000003
           34              H       3.707860      19.918992       2.120236       0.152681       1.126369 0.85806857E+01  0.86056082E+02                                 1.827546                            1.746681      -1.169952       2.354557                    0.995641       3.450303       9.885736       0.458047       1.333327      -0.699013       0.031574      -0.019318       0.001139       0.037032      -0.009387      -0.006418      -0.001709       0.008622      -0.018881      -0.012035      -0.002461       0.014497              1.875037       2.244119      -0.348037      -0.028010       1.677955      -0.092357       1.703036          -0.000003
           35              H       7.135089      22.634339       0.403730       0.167399       0.818354 0.57232901E+01  0.53130439E+02                                 1.600929                            1.519140      -1.469186       2.218893                    0.993152       3.633978      10.832973       0.436343       1.512101      -0.661328      -0.007223       0.018935      -0.024303       0.031644      -0.008751      -0.001433      -0.001317       0.007527       0.011117      -0.011612       0.003880       0.007731              1.663636       1.523499      -0.099064       0.149586       1.648858      -0.295505       1.818550          -0.000003
           36              H       8.519939      23.581628      24.955748       0.131121       0.898096 0.62951675E+01  0.59417211E+02                                 1.654415                            1.555367      -1.287743       2.280804                    0.993607       3.701605      10.867386       0.450310       1.441086      -0.674175       0.021203       0.025833       0.005751       0.033911       0.006175      -0.004119       0.009852       0.002954      -0.025904      -0.016335       0.004987       0.011348              1.741080       1.919098       0.428784       0.122445       1.819677       0.209411       1.484466          -0.000003
           37              H       9.145005      21.934207      23.390316       0.113286       0.945608 0.67201218E+01  0.64383599E+02                                 1.697027                            1.594936      -1.328218       2.249818                    0.993328       3.832673      11.285626       0.450368       1.419517      -0.677656       0.032908       0.000029      -0.018722       0.037861       0.001712      -0.005086       0.004832       0.008337      -0.017950      -0.010531       0.001632       0.008899              1.781191       2.331006       0.059432      -0.343265       1.454903       0.078364       1.557663          -0.000000
           38              H       5.584254      20.222058      23.744556       0.121774       1.202999 0.89311640E+01  0.89811579E+02                                 1.850638                            1.736615      -1.068159       2.382214                    0.997286       3.476385       9.737975       0.481007       1.266282      -0.713294      -0.028897      -0.027316      -0.015321       0.042614       0.010074      -0.005627       0.003835       0.007737      -0.016798      -0.013348      -0.000586       0.013934              1.908088       2.113008       0.399078       0.185302       1.983551       0.333810       1.627706          -0.000005
           39              H      10.899682      21.791219      25.466271       0.136683       1.129152 0.83560750E+01  0.82858536E+02                                 1.788494                            1.689476      -1.132769       2.353608                    0.996781       3.458542       9.702942       0.482212       1.280952      -0.709383      -0.032647      -0.006383       0.013814       0.036019       0.009960      -0.009311       0.001872       0.003140      -0.020176      -0.014828      -0.000389       0.015217              1.864721       2.386724      -0.005887      -0.362267       1.458143       0.114103       1.749297          -0.000004
           40              H       6.305021      10.755592       7.334870       0.127104       1.172692 0.86504389E+01  0.86173631E+02                                 1.813561                            1.705283      -1.018265       2.409620                    0.997769       3.385740       9.395576       0.487735       1.260626      -0.715114       0.028438      -0.013327      -0.027990       0.042069       0.005883      -0.010756       0.003201       0.011678       0.001976      -0.013399      -0.001068       0.014466              1.864280       2.049429      -0.181404      -0.388627       1.609164       0.316733       1.934248           0.000027
           41              H       6.871008      12.428082       8.845603       0.125635       1.112265 0.82065079E+01  0.81299813E+02                                 1.786793                            1.684112      -1.220937       2.301525                    0.995878       3.594502      10.198442       0.477046       1.296030      -0.704779       0.034023       0.009075      -0.009633       0.036506       0.004994      -0.009536       0.002672       0.014272       0.006026      -0.012386      -0.001674       0.014060              1.872371       2.426955       0.368093       0.031380       1.743035       0.103062       1.447124          -0.000008
           42              H       3.271265      12.129318      10.569922       0.126730       0.923924 0.65316371E+01  0.62343184E+02                                 1.694834                            1.590129      -1.368955       2.237163                    0.992787       3.833254      11.390351       0.442044       1.451690      -0.671612      -0.021841       0.006043       0.022679       0.032061       0.005081      -0.003734       0.007812       0.011096       0.000672      -0.013197       0.005615       0.007583              1.793361       2.012220      -0.166187      -0.438374       1.550631       0.236803       1.817232           0.000015
           43              H       2.691098      10.444981       9.056584       0.115934       0.928168 0.65897500E+01  0.62847998E+02                                 1.679694                            1.582584      -1.325554       2.255089                    0.993171       3.796722      11.167080       0.450596       1.425267      -0.676736      -0.034473      -0.018772       0.000773       0.039260       0.005199      -0.001975       0.004994       0.010835      -0.008686      -0.010076       0.001120       0.008956              1.760984       2.301002       0.326699      -0.061373       1.549293       0.070701       1.432656           0.000024
           44              H       6.163820      15.111190       9.048770       0.156992       1.126543 0.85431826E+01  0.85862947E+02                                 1.845020                            1.755511      -1.343709       2.275927                    0.993709       3.518411      10.198623       0.450507       1.352753      -0.694245      -0.024573       0.008971      -0.027844       0.038205       0.004802       0.007908      -0.000479       0.014151       0.009485      -0.010840      -0.002012       0.012853              1.891286       2.045257      -0.039364       0.417354       1.655723      -0.239689       1.972879           0.000001
           45              H       3.707866      16.105595      10.903325       0.155264       1.113942 0.84569421E+01  0.84474361E+02                                 1.811722                            1.732241      -1.173346       2.354868                    0.995865       3.421936       9.772182       0.460850       1.330561      -0.699651       0.030617       0.020353      -0.001323       0.036788       0.009279       0.006828      -0.001073       0.008337      -0.020798      -0.011990      -0.002920       0.014910              1.858202       2.222540       0.344010       0.027517       1.664228      -0.091055       1.687838           0.000023
           46              H       7.135098      13.390249      12.619831       0.167308       0.821973 0.57569067E+01  0.53537125E+02                                 1.607189                            1.524727      -1.485937       2.211471                    0.992828       3.649485      10.899671       0.434925       1.514350      -0.660881      -0.006350      -0.018366       0.024628       0.031372       0.008640       0.001290      -0.001179       0.007397       0.011384      -0.011484       0.003932       0.007552              1.670429       1.529659       0.099807      -0.150507       1.656310      -0.296922       1.825316           0.000095
           47              H       5.565934      14.870985      14.114935       0.127705       0.914962 0.64430907E+01  0.61149854E+02                                 1.671507                            1.570564      -1.289301       2.275758                    0.993463       3.744940      11.014580       0.449528       1.435649      -0.675008       0.020927      -0.024521      -0.006065       0.032802      -0.006515       0.003986       0.009634       0.003350      -0.026882      -0.016387       0.004619       0.011768              1.759867       1.941274      -0.434993      -0.123941       1.839049       0.212881       1.499278           0.000035
           48              H       6.191001      16.518405      15.680367       0.112591       0.950116 0.67602163E+01  0.64872510E+02                                 1.703016                            1.600085      -1.336961       2.245437                    0.993180       3.845204      11.336465       0.449417       1.420223      -0.677484       0.032828       0.000612       0.018474       0.037674      -0.001831       0.005144       0.004592       0.008436      -0.016937      -0.010232       0.001363       0.008869              1.787787       2.340263      -0.059295       0.345718       1.459742       0.079420       1.563355           0.000005
           49              H       8.538249      18.230554      15.326127       0.123868       1.186619 0.87718213E+01  0.87743259E+02                                 1.827813                            1.716393      -1.048192       2.391473                    0.997591       3.445342       9.600497       0.486191       1.259433      -0.714830      -0.028711       0.027598       0.015408       0.042701      -0.010468       0.005571       0.003273       0.007346      -0.017365      -0.013113      -0.001253       0.014365              1.883857       2.084583      -0.392106      -0.182299       1.958436       0.327386       1.608553          -0.000006
           50              H       7.945676      16.661394      13.604412       0.136128       1.120253 0.82656987E+01  0.81683009E+02                                 1.774680                            1.676876      -1.119885       2.359938                    0.997015       3.436743       9.603495       0.485848       1.275715      -0.710604      -0.032873       0.007298      -0.013780       0.036384      -0.009666       0.009633       0.002223       0.002969      -0.019120      -0.015072       0.000225       0.014848              1.849722       2.366821       0.005418       0.358379       1.447411       0.111972       1.734933          -0.000006
           51              C      10.734255      22.186247      20.086759       0.566793      25.107721 0.26794375E+03  0.56428878E+04                                 7.907421                            5.794442      -0.118878       2.003723                    0.999525      23.031046      64.947555       0.618924       0.469906      -1.021289       0.016640      -0.042500      -0.020364       0.049978       0.038018      -0.012628      -0.088876      -0.013184       0.025928      -0.088375      -0.017015       0.105390              9.999728       9.163751      -1.920797      -0.269551      10.431695       5.863829      10.403739           0.000004
           52              C      10.341964      23.281184      21.045554      -0.038167      37.477178 0.44381421E+03  0.10424868E+05                                 9.723693                            7.005759       0.001155       2.007292                    0.999185      27.444763      77.324132       0.628776       0.414706      -1.071751      -0.015690       0.018105       0.026656       0.035840      -0.002962       0.006703       0.011318       0.015241      -0.013836      -0.017960       0.005250       0.012709             12.527845      12.480509      -3.164953      -0.383246      12.732871       6.972071      12.370155           0.000004
           53              C       9.081197      23.856858      20.994762      -0.065469      31.923590 0.41387960E+03  0.96691217E+04                                 8.896503                            6.908147      -0.102980       1.949762                    0.999269      29.074531      84.968660       0.606335       0.432395      -1.047933      -0.000741       0.009484       0.029651       0.031140       0.010851       0.012486      -0.008545       0.002588       0.010563      -0.021466       0.007265       0.014201             10.376908      11.708281      -2.906674      -0.409000      10.218103       4.413516       9.204339           0.000008
           54              C       8.743260      24.855309      21.899378      -0.238605      34.936955 0.48157948E+03  0.11651924E+05                                 9.303676                            7.352516      -0.072588       1.941195                    0.999094      31.140260      91.759899       0.601369       0.420955      -1.057978      -0.006663      -0.036167      -0.031836       0.048641      -0.013006       0.007997      -0.006547       0.030013      -0.041722      -0.018157      -0.010896       0.029053             10.835189      11.736316      -2.093382       0.394958      11.005171       4.767348       9.764081           0.000005
           55              C       9.664908      25.270666      22.844889       0.286621      29.487411 0.33943086E+03  0.75268282E+04                                 8.557742                            6.338467       0.059348       2.047317                    0.999793      24.813481      70.055742       0.622296       0.443862      -1.043791      -0.014142       0.042460       0.046064       0.064224      -0.016834      -0.008458       0.032493      -0.051498      -0.001014      -0.030707      -0.021614       0.052321             10.627685      12.447321      -3.311902       0.100479      10.786809       4.303496       8.648925          -0.000001
           56              C      10.897908      24.682022      22.935793      -0.226097      37.561539 0.49253567E+03  0.12004358E+05                                 9.867312                            7.493834      -0.091007       1.938492                    0.997943      31.083032      92.431833       0.587764       0.427565      -1.052098       0.018374      -0.032553      -0.009896       0.038668       0.018488       0.000613       0.008902      -0.009292       0.057876      -0.029238       0.005617       0.023620             12.182496      15.036596      -3.609794       0.431756      11.654984       4.435610       9.855907          -0.000003
           57              C       5.337298      23.671530      22.026488      -0.088131      34.198404 0.46211807E+03  0.11108443E+05                                 9.389636                            7.352865      -0.204616       1.910085                    0.998670      30.012427      89.249241       0.580784       0.438724      -1.043130      -0.021077       0.015469       0.012120       0.028817       0.000505      -0.019129      -0.008668       0.012350      -0.032208      -0.024050       0.000534       0.023517             11.204385      12.242688      -1.588539       1.285995      10.536445       5.047734      10.834021           0.000002
           58              C       5.309534       3.726993      23.799776       0.285128      32.049282 0.36380781E+03  0.81956691E+04                                 9.021413                            6.552215       0.013925       2.026638                    0.999518      25.148117      71.198567       0.614410       0.442523      -1.046213       0.059429      -0.032160       0.010910       0.068448      -0.032996      -0.005679       0.001862       0.039576      -0.053480      -0.029683      -0.018227       0.047910             11.555892      13.399819      -5.310167      -2.545183      10.883799      -1.158892      10.384058          -0.000004
           59              C       5.053126       4.608956      22.775083      -0.253506      37.089582 0.49761186E+03  0.12143866E+05                                 9.718723                            7.495847      -0.149289       1.917443                    0.999019      31.453798      93.210099       0.592731       0.423430      -1.055989      -0.014191       0.034892      -0.017547       0.041554       0.019478      -0.013033       0.026730       0.021614      -0.017027      -0.043022       0.017446       0.025576             11.617006      12.957067      -4.730543      -0.054483      11.786508      -4.116556      10.107442           0.000002
           60              C       3.843168       5.337942      22.832907       0.045747      38.266948 0.41417741E+03  0.95526192E+04                                 9.853631                            6.763579       0.018583       2.016837                    0.999158      26.464930      73.647218       0.641168       0.414188      -1.073147       0.017496      -0.027183       0.036654       0.048873       0.004887      -0.011395       0.000727       0.028141      -0.053149      -0.020939      -0.005618       0.026557             13.271423      11.795618      -3.607338      -0.426215      11.684555      -7.022826      16.334098          -0.000002
           61              C       8.898053       5.227505      23.898755      -0.257307      35.961024 0.47033934E+03  0.11352889E+05                                 9.574463                            7.322763      -0.202882       1.898203                    0.998671      31.418915      93.540753       0.593528       0.427533      -1.050180      -0.005314       0.017334      -0.038018       0.042120       0.003260       0.011129       0.032407       0.012396      -0.100332      -0.051557       0.017508       0.034048             11.579083      10.423672      -1.250322      -2.467761       8.126340      -4.260239      16.187238          -0.000004
           62              C       3.319720       4.394372      24.907039       0.299487      31.909328 0.35745232E+03  0.80387486E+04                                 9.058916                            6.531082      -0.140403       1.975233                    0.999350      25.216126      71.961373       0.608629       0.447490      -1.040487      -0.040394      -0.026134       0.044575       0.065587      -0.004486      -0.035750      -0.005229       0.008343       0.057396      -0.033226      -0.011484       0.044711             11.682121      11.925235      -3.196806      -3.593403       8.127565      -1.124408      14.993562          -0.000004
           63              C       4.482415       3.577648      24.941161      -0.319141      41.048690 0.56611151E+03  0.14204655E+05                                10.317083                            7.937054      -0.011182       1.958083                    0.997959      32.040046      94.880321       0.584964       0.417300      -1.064592       0.005496      -0.028783       0.026816       0.039721       0.024173       0.020152       0.005532      -0.005282      -0.001953      -0.029515      -0.004608       0.034122             12.772401      15.501454      -4.371787      -3.592349       9.829840      -0.515617      12.985910          -0.000009
           64              C       5.090924       2.847067       0.727236       0.289695      29.469616 0.33639341E+03  0.74476501E+04                                 8.568589                            6.312864       0.018368       2.031990                    0.999734      24.814333      70.153919       0.622727       0.444260      -1.042868       0.016613      -0.053555      -0.030948       0.064046      -0.014090      -0.013383       0.034616      -0.042913       0.074291      -0.038282      -0.018236       0.056518             10.821171      12.076931       0.102366      -3.659924       9.112637       4.568370      11.273946          -0.000004
           65              C       3.873876       2.750539       1.304961      -0.225559      37.290993 0.48364569E+03  0.11720422E+05                                 9.778846                            7.400186      -0.018175       1.962643                    0.998459      30.801100      90.983631       0.595252       0.424609      -1.055157      -0.019063       0.008216       0.035378       0.041018       0.000872       0.020893       0.008651      -0.034751      -0.023231      -0.032197       0.007072       0.025126             12.140347      14.491836       0.224326      -3.941092      10.496621       4.608773      11.432585          -0.000006
           66              C       3.504627       3.740480       2.245262      -0.076851      33.766128 0.44445617E+03  0.10585343E+05                                 9.324646                            7.218532      -0.224538       1.908386                    0.998748      29.615919      87.799471       0.584965       0.439643      -1.042088       0.026624      -0.014922      -0.012940       0.033150      -0.022117       0.005862      -0.011179       0.015669       0.021310      -0.028031       0.001430       0.026601             11.265097      12.027411       1.113635      -1.843056      11.665101       5.216487      10.102780          -0.000002
           67              C       4.357742       4.744049       2.550013      -0.031296      35.745010 0.40848252E+03  0.94129263E+04                                 9.430489                            6.725046      -0.013099       2.011366                    0.999211      26.886516      75.418997       0.640187       0.415191      -1.069740       0.011586      -0.029039      -0.014291       0.034377       0.000601       0.001091      -0.001193       0.013377       0.004281      -0.007601       0.001370       0.006231             12.259818      11.994284      -0.458777      -2.995688      13.177590       6.964430      11.607580          -0.000003
           68              C       5.620281       4.773483       2.016829      -0.066483      32.658899 0.42748638E+03  0.10054882E+05                                 9.036055                            7.017931      -0.070963       1.958543                    0.999210      29.148462      85.107810       0.602732       0.432043      -1.049524       0.002075      -0.034898      -0.005970       0.035466       0.011636       0.008767      -0.006474      -0.011491       0.000012      -0.019148       0.006084       0.013064             10.657140      12.014355      -0.515701      -2.843429       9.783299       4.735486      10.173766          -0.000008
           69              C       6.000165       3.808423       1.009847      -0.236088      34.354103 0.47872856E+03  0.11550740E+05                                 9.187746                            7.316795      -0.043466       1.952780                    0.999015      30.905957      90.557475       0.605344       0.419357      -1.060362       0.016431       0.038187       0.033056       0.053112      -0.001849      -0.013639      -0.002447       0.028675      -0.014230      -0.014696      -0.008648       0.023344             10.756841      11.359260       0.543089      -2.090096      10.061568       4.842482      10.849694          -0.000008
           70              C       3.967223       5.766452       3.539804       0.582611      24.625246 0.25606694E+03  0.53364779E+04                                 7.836531                            5.677842      -0.113396       2.011915                    0.999650      22.644438      63.698282       0.622530       0.472111      -1.019235      -0.015142       0.022575       0.035282       0.044539      -0.014324       0.043634      -0.084949      -0.008848       0.032852      -0.085832      -0.019612       0.105444             10.059904       8.753625      -0.419305      -1.962586      11.408204       6.139624      10.017884          -0.000001
           71              C       3.451466       6.212524      21.684229       0.588665      24.621801 0.24613660E+03  0.50627073E+04                                 7.792540                            5.529595      -0.067964       2.033585                    0.999584      22.102419      61.120209       0.639231       0.465845      -1.025948      -0.020544       0.034831      -0.030560       0.050688       0.032409       0.000756       0.091029      -0.073207      -0.068837      -0.090224      -0.025363       0.115586             10.301536       8.548365      -1.562117       0.653867       9.438688      -6.715259      12.917554           0.000008
           72              C       7.780255      16.266365      18.983924       0.563461      25.069610 0.26782712E+03  0.56371981E+04                                 7.891407                            5.788804      -0.109753       2.007868                    0.999527      22.987838      64.708848       0.620216       0.469196      -1.022150       0.017909       0.040466       0.018153       0.047831      -0.037211       0.016907      -0.088433      -0.019807       0.029860      -0.084625      -0.023202       0.107827              9.972576       9.139034       1.904244       0.256779      10.399961       5.843302      10.378732           0.000130
           73              C       7.387963      15.171428      18.025129      -0.028101      36.850854 0.43612446E+03  0.10192338E+05                                 9.604859                            6.937080       0.013842       2.015108                    0.999164      27.153275      76.132091       0.633386       0.413784      -1.073109      -0.014604      -0.017748      -0.024624       0.033684       0.000052      -0.004085       0.003414       0.011902      -0.010395      -0.007812      -0.001290       0.009102             12.355223      12.310290       3.102254       0.359598      12.548541       6.857911      12.206839           0.001600
           74              C       6.127196      14.595755      18.075921      -0.055972      31.436654 0.40692269E+03  0.94617489E+04                                 8.807059                            6.852525      -0.100716       1.955284                    0.999223      28.742614      83.666180       0.608732       0.432734      -1.048242      -0.001676      -0.011489      -0.027277       0.029646      -0.008203      -0.007805      -0.011763      -0.005175       0.011264      -0.018654       0.004545       0.014109             10.260580      11.574898       2.860241       0.392327      10.098910       4.351358       9.107931          -0.000103
           75              C       5.789258      13.597304      17.171305      -0.237478      34.716787 0.47877597E+03  0.11561741E+05                                 9.252865                            7.324476      -0.054029       1.947961                    0.999157      31.020376      91.177792       0.603619       0.420196      -1.058955      -0.006638       0.037456       0.037017       0.053078       0.013039      -0.008047      -0.012426       0.032307      -0.042070      -0.024357      -0.006600       0.030957             10.765552      11.685347       2.075135      -0.404096      10.917361       4.709076       9.693948           0.001864
           76              C       6.710906      13.181947      16.225794       0.274403      29.804352 0.34459223E+03  0.76665488E+04                                 8.606207                            6.380950       0.087143       2.052680                    0.999833      24.949840      70.448498       0.621320       0.443095      -1.044735      -0.015440      -0.045423      -0.049060       0.068619       0.023701       0.008934       0.041859      -0.052452       0.003453      -0.038792      -0.024808       0.063600             10.682765      12.540079       3.328917      -0.112388      10.826507       4.307445       8.681709          -0.022155
           77              C       7.943905      13.770591      16.134890      -0.228998      37.597962 0.49426185E+03  0.12057691E+05                                 9.869399                            7.505102      -0.097658       1.935569                    0.997933      31.163722      92.733210       0.587505       0.427354      -1.052164       0.022733       0.036393       0.010538       0.044185      -0.020853      -0.003918       0.005620      -0.007026       0.060489      -0.031236       0.007418       0.023819             12.169165      15.026059       3.570777      -0.465131      11.623916       4.417660       9.857519           0.001539
           78              C       8.291296      14.781082      17.044195      -0.081977      33.928738 0.45798162E+03  0.10984004E+05                                 9.348050                            7.325706      -0.209284       1.911104                    0.998576      29.843798      88.639342       0.581181       0.439422      -1.042743      -0.020538      -0.016303      -0.013600       0.029539      -0.002077       0.020530      -0.009693       0.004977      -0.029219      -0.025231       0.001677       0.023554             11.148548      12.172030       1.579487      -1.279240      10.486965       5.021835      10.786647          -0.000064
           79              C       5.309528      11.518569      15.270907       0.273284      32.384644 0.36947034E+03  0.83516504E+04                                 9.070068                            6.596459       0.033223       2.030041                    0.999561      25.293524      71.626416       0.613536       0.441645      -1.047206       0.062490       0.034369      -0.011370       0.072218       0.043837       0.010321       0.000421       0.042218      -0.062704      -0.039672      -0.020428       0.060100             11.607768      13.440374       5.309276       2.563323      10.925424      -1.172557      10.457506          -0.018344
           80              C       5.053121      10.636607      16.295600      -0.250213      36.820560 0.49398803E+03  0.12032218E+05                                 9.669568                            7.467422      -0.085634       1.935555                    0.998529      31.330483      92.724966       0.594047       0.423308      -1.056171      -0.016343      -0.038584       0.017923       0.045575      -0.022775       0.010205       0.029835       0.012683      -0.011016      -0.044519       0.013495       0.031025             11.541998      12.854356       4.658775       0.079736      11.689445      -4.089684      10.082192           0.001382
           81              C       3.843163       9.907621      16.237776       0.054342      37.909427 0.41011387E+03  0.94355878E+04                                 9.802966                            6.737828       0.007337       2.015991                    0.999092      26.302888      73.105452       0.641320       0.415113      -1.072552       0.020366       0.023791      -0.035739       0.047519      -0.006853       0.010190       0.006706       0.022960      -0.059338      -0.025025       0.000212       0.024813             13.192793      11.713954       3.571969       0.429614      11.611432      -6.978972      16.252994           0.000080
           82              C       2.990047      10.018058      15.171928      -0.253254      35.751844 0.46710939E+03  0.11252117E+05                                 9.535227                            7.296074      -0.173309       1.909342                    0.998531      31.262208      92.888257       0.594976       0.427357      -1.050605      -0.002545      -0.023380       0.035442       0.042535      -0.006432      -0.010664       0.034170       0.006134      -0.099698      -0.051840       0.013887       0.037953             11.529346      10.363622       1.240755       2.456411       8.095616      -4.248036      16.128801           0.001042
           83              C       3.319713      10.851191      14.163644       0.301008      31.904918 0.35731399E+03  0.80358840E+04                                 9.060646                            6.531400      -0.142570       1.974157                    0.999367      25.225698      72.019762       0.608315       0.447707      -1.040228      -0.037811       0.024308      -0.047652       0.065508       0.005440       0.036544      -0.004770       0.006353       0.054896      -0.034666      -0.010011       0.044678             11.682444      11.920200       3.193725       3.603909       8.127486      -1.123235      14.999646           0.000017
           84              C       4.482407      11.667915      14.129522      -0.324458      41.230965 0.57000030E+03  0.14328016E+05                                10.341730                            7.961182      -0.017023       1.954491                    0.998048      32.185367      95.424509       0.584365       0.416976      -1.064702       0.002503       0.023848      -0.027843       0.036745      -0.024978      -0.020081       0.004985      -0.011878       0.001235      -0.031723      -0.002376       0.034099             12.790341      15.499714       4.358013       3.583264       9.855001      -0.530765      13.016307           0.001470
           85              C       8.044930       9.970471      12.296325       0.286011      29.585124 0.33774313E+03  0.74845908E+04                                 8.584034                            6.320826       0.019048       2.030445                    0.999717      24.885881      70.376149       0.623063       0.443601      -1.043315       0.015465       0.053463       0.031451       0.063927       0.016329       0.016731       0.037083      -0.045100       0.072820      -0.040541      -0.020220       0.060761             10.843305      12.107701      -0.093835       3.677267       9.128161       4.577324      11.294054          -0.000018
           86              C       6.827882      10.066999      11.718600      -0.233801      37.636897 0.48843059E+03  0.11866900E+05                                 9.832138                            7.431472      -0.019550       1.958979                    0.998615      31.018676      91.778651       0.594557       0.424012      -1.055407      -0.020226      -0.011588      -0.034105       0.041311      -0.001567      -0.019465       0.009964      -0.032564      -0.027539      -0.030588       0.004941       0.025647             12.215672      14.580072      -0.213476       3.974200      10.560204       4.648301      11.506741           0.000031
           87              C       6.458631       9.077057      10.778299      -0.076716      33.771597 0.44413765E+03  0.10575340E+05                                 9.322136                            7.212354      -0.223161       1.908660                    0.998774      29.617220      87.779154       0.585682       0.439205      -1.042399       0.025378       0.012848       0.015115       0.032211       0.023407      -0.005494      -0.011754       0.014772       0.025704      -0.029910       0.002511       0.027399             11.267150      12.012857      -1.102142       1.847969      11.673633       5.231094      10.114959           0.000020
           88              C       7.311746       8.073489      10.473548      -0.026574      35.537308 0.40593185E+03  0.93373631E+04                                 9.391756                            6.702592      -0.014987       2.011893                    0.999233      26.781100      74.999439       0.641610       0.415015      -1.070100       0.009575       0.026644       0.015306       0.032185       0.000250      -0.001738      -0.004640       0.013630       0.008213      -0.009898       0.003158       0.006739             12.205646      11.925775       0.449762       2.969558      13.130996       6.937561      11.560168          -0.000004
           89              C       2.666286       8.044055      11.006732      -0.061401      32.428098 0.42423813E+03  0.99565618E+04                                 8.995680                            6.995212      -0.072716       1.960283                    0.999221      28.983548      84.452687       0.603369       0.432537      -1.049531       0.002487       0.032963       0.008709       0.034185      -0.009713      -0.007444      -0.008201      -0.016898       0.001952      -0.018718       0.004265       0.014453             10.602252      11.949883       0.510535       2.822287       9.736106       4.705879      10.120766           0.000002
           90              C       3.046171       9.009115      12.013714      -0.235182      34.110721 0.47488369E+03  0.11428076E+05                                 9.126155                            7.274539      -0.011630       1.963822                    0.999102      30.766279      89.855227       0.609067       0.417883      -1.061929       0.015706      -0.040018      -0.029906       0.052369       0.000943       0.014831      -0.003302       0.027569      -0.019610      -0.015844      -0.008373       0.024217             10.676413      11.283351      -0.550611       2.064785       9.990928       4.793947      10.754961          -0.000001
           91              C       6.921227       7.051085       9.483757       0.581026      24.609784 0.25594971E+03  0.53313345E+04                                 7.825250                            5.671250      -0.112943       2.012701                    0.999641      22.616041      63.520938       0.624009       0.471231      -1.020110      -0.015228      -0.023510      -0.035104       0.044909       0.015783      -0.042090      -0.084088      -0.010446       0.038977      -0.083155      -0.022135       0.105290             10.046184       8.732997       0.411580       1.951061      11.398453       6.135300      10.007100          -0.000001
           92              C       3.451463       9.033038      17.386454       0.577246      24.731995 0.24760057E+03  0.50974068E+04                                 7.798119                            5.534739      -0.061500       2.035183                    0.999492      22.156925      61.182069       0.641261       0.463953      -1.027590      -0.019514      -0.035221       0.027689       0.048867      -0.031653      -0.003454       0.089988      -0.081706      -0.062723      -0.086044      -0.031515       0.117559             10.308646       8.550117       1.558894      -0.649451       9.443215      -6.721065      12.932606           0.000065
           93              C       1.081758       3.448828       5.960363       0.566792      25.107712 0.26794362E+03  0.56428851E+04                                 7.907422                            5.794442      -0.118877       2.003724                    0.999525      23.031048      64.947587       0.618924       0.469906      -1.021289      -0.016641       0.042500       0.020364       0.049978       0.038018      -0.012628      -0.088876      -0.013184       0.025928      -0.088374      -0.017015       0.105390              9.999728       9.163754      -1.920800      -0.269552      10.431701       5.863827      10.403730           0.000004
           94              C       1.474049       2.353891       5.001568      -0.038167      37.477179 0.44381414E+03  0.10424867E+05                                 9.723696                            7.005760       0.001157       2.007292                    0.999185      27.444760      77.324136       0.628776       0.414706      -1.071751       0.015690      -0.018105      -0.026656       0.035840      -0.002962       0.006703       0.011318       0.015241      -0.013837      -0.017959       0.005250       0.012709             12.527848      12.480518      -3.164957      -0.383244      12.732882       6.972070      12.370145           0.000004
           95              C       2.734816       1.778217       5.052360      -0.065469      31.923597 0.41387964E+03  0.96691247E+04                                 8.896510                            6.908150      -0.102979       1.949763                    0.999269      29.074538      84.968745       0.606335       0.432395      -1.047933       0.000741      -0.009485      -0.029651       0.031139       0.010851       0.012486      -0.008544       0.002588       0.010562      -0.021466       0.007265       0.014201             10.376917      11.708292      -2.906674      -0.408994      10.218117       4.413521       9.204341           0.000007
           96              C       3.072753       0.779766       4.147744      -0.238605      34.936958 0.48157952E+03  0.11651926E+05                                 9.303679                            7.352518      -0.072585       1.941196                    0.999094      31.140255      91.759900       0.601369       0.420955      -1.057978       0.006663       0.036166       0.031837       0.048641      -0.013006       0.007998      -0.006547       0.030013      -0.041722      -0.018157      -0.010896       0.029053             10.835194      11.736317      -2.093382       0.394958      11.005188       4.767353       9.764079           0.000004
           97              C       2.151105       0.364409       3.202233       0.286621      29.487408 0.33943082E+03  0.75268269E+04                                 8.557741                            6.338466       0.059349       2.047317                    0.999793      24.813479      70.055732       0.622296       0.443862      -1.043791       0.014142      -0.042460      -0.046064       0.064224      -0.016834      -0.008459       0.032493      -0.051498      -0.001014      -0.030707      -0.021614       0.052321             10.627685      12.447320      -3.311903       0.100479      10.786816       4.303495       8.648918          -0.000002
           98              C       0.918105       0.953053       3.111329      -0.226097      37.561549 0.49253582E+03  0.12004362E+05                                 9.867313                            7.493835      -0.091004       1.938492                    0.997943      31.083039      92.431851       0.587764       0.427565      -1.052098      -0.018374       0.032553       0.009897       0.038668       0.018488       0.000613       0.008902      -0.009292       0.057876      -0.029238       0.005617       0.023620             12.182497      15.036598      -3.609796       0.431757      11.654994       4.435609       9.855900          -0.000003
           99              C       6.478715       1.963545       4.020634      -0.088131      34.198415 0.46211825E+03  0.11108448E+05                                 9.389637                            7.352865      -0.204614       1.910085                    0.998670      30.012434      89.249262       0.580784       0.438724      -1.043130       0.021077      -0.015469      -0.012120       0.028817       0.000505      -0.019129      -0.008668       0.012349      -0.032208      -0.024051       0.000534       0.023517             11.204385      12.242692      -1.588540       1.285996      10.536453       5.047733      10.834011           0.000002
          100              C       6.506479      21.908082       2.247346       0.285128      32.049295 0.36380783E+03  0.81956697E+04                                 9.021416                            6.552215       0.013926       2.026638                    0.999518      25.148119      71.198573       0.614410       0.442523      -1.046213      -0.059429       0.032160      -0.010910       0.068448      -0.032996      -0.005679       0.001862       0.039577      -0.053481      -0.029683      -0.018227       0.047910             11.555900      13.399824      -5.310173      -2.545179      10.883812      -1.158900      10.384064          -0.000004
          101              C       6.762887      21.026119       3.272039      -0.253506      37.089592 0.49761168E+03  0.12143861E+05                                 9.718727                            7.495846      -0.149288       1.917444                    0.999019      31.453782      93.210060       0.592731       0.423430      -1.055988       0.014191      -0.034892       0.017548       0.041554       0.019478      -0.013032       0.026730       0.021614      -0.017028      -0.043022       0.017445       0.025577             11.617020      12.957075      -4.730553      -0.054473      11.786532      -4.116573      10.107454           0.000002
          102              C       7.972845      20.297133       3.214215       0.045747      38.267003 0.41417731E+03  0.95526170E+04                                 9.853646                            6.763580       0.018582       2.016837                    0.999158      26.464924      73.647217       0.641168       0.414189      -1.073147      -0.017496       0.027183      -0.036654       0.048873       0.004887      -0.011395       0.000727       0.028141      -0.053150      -0.020939      -0.005618       0.026557             13.271465      11.795632      -3.607353      -0.426197      11.684602      -7.022874      16.334162          -0.000003
          103              C       2.917960      20.407570       2.148367      -0.257307      35.961059 0.47033949E+03  0.11352893E+05                                 9.574470                            7.322764      -0.202882       1.898203                    0.998671      31.418916      93.540760       0.593528       0.427533      -1.050180       0.005314      -0.017334       0.038018       0.042120       0.003260       0.011129       0.032407       0.012396      -0.100332      -0.051557       0.017508       0.034049             11.579103      10.423671      -1.250320      -2.467759       8.126355      -4.260262      16.187283          -0.000005
          104              C       8.496293      21.240703       1.140083       0.299487      31.909349 0.35745241E+03  0.80387509E+04                                 9.058919                            6.531082      -0.140403       1.975233                    0.999350      25.216131      71.961387       0.608629       0.447490      -1.040487       0.040394       0.026134      -0.044575       0.065587      -0.004486      -0.035750      -0.005229       0.008344       0.057396      -0.033226      -0.011485       0.044711             11.682131      11.925237      -3.196805      -3.593403       8.127571      -1.124417      14.993584          -0.000004
          105              C       7.333598      22.057427       1.105961      -0.319142      41.048746 0.56611236E+03  0.14204682E+05                                10.317090                            7.937059      -0.011181       1.958083                    0.997959      32.040076      94.880426       0.584964       0.417299      -1.064592      -0.005496       0.028783      -0.026816       0.039721       0.024173       0.020152       0.005531      -0.005282      -0.001953      -0.029515      -0.004607       0.034122             12.772413      15.501463      -4.371791      -3.592348       9.829851      -0.515624      12.985925          -0.000009
          106              C       6.725089      22.788008      25.319886       0.289695      29.469611 0.33639334E+03  0.74476482E+04                                 8.568587                            6.312864       0.018368       2.031990                    0.999734      24.814330      70.153905       0.622727       0.444259      -1.042868      -0.016613       0.053555       0.030949       0.064046      -0.014090      -0.013383       0.034616      -0.042913       0.074291      -0.038282      -0.018236       0.056518             10.821170      12.076929       0.102367      -3.659925       9.112629       4.568368      11.273952          -0.000004
          107              C       7.942137      22.884536      24.742161      -0.225559      37.290992 0.48364570E+03  0.11720422E+05                                 9.778845                            7.400185      -0.018174       1.962643                    0.998459      30.801101      90.983629       0.595252       0.424609      -1.055157       0.019063      -0.008216      -0.035377       0.041018       0.000873       0.020893       0.008651      -0.034751      -0.023231      -0.032197       0.007072       0.025126             12.140347      14.491836       0.224328      -3.941093      10.496613       4.608772      11.432592          -0.000007
          108              C       8.311386      21.894595      23.801860      -0.076852      33.766129 0.44445625E+03  0.10585345E+05                                 9.324645                            7.218532      -0.224536       1.908387                    0.998748      29.615924      87.799479       0.584965       0.439643      -1.042088      -0.026624       0.014922       0.012941       0.033150      -0.022117       0.005862      -0.011179       0.015669       0.021310      -0.028031       0.001430       0.026601             11.265095      12.027411       1.113635      -1.843057      11.665089       5.216485      10.102784          -0.000002
          109              C       7.458271      20.891026      23.497109      -0.031297      35.745008 0.40848265E+03  0.94129299E+04                                 9.430487                            6.725047      -0.013099       2.011365                    0.999211      26.886522      75.419013       0.640187       0.415191      -1.069740      -0.011586       0.029039       0.014292       0.034376       0.000601       0.001091      -0.001193       0.013377       0.004281      -0.007601       0.001370       0.006231             12.259814      11.994283      -0.458774      -2.995688      13.177576       6.964426      11.607582          -0.000003
          110              C       6.195732      20.861592      24.030293      -0.066484      32.658903 0.42748652E+03  0.10054886E+05                                 9.036055                            7.017933      -0.070962       1.958543                    0.999210      29.148466      85.107815       0.602732       0.432043      -1.049524      -0.002075       0.034898       0.005970       0.035466       0.011636       0.008767      -0.006474      -0.011491       0.000012      -0.019148       0.006084       0.013064             10.657140      12.014356      -0.515699      -2.843429       9.783292       4.735485      10.173771          -0.000008
          111              C       5.815848      21.826652      25.037275      -0.236088      34.354089 0.47872837E+03  0.11550735E+05                                 9.187744                            7.316794      -0.043464       1.952780                    0.999015      30.905948      90.557442       0.605344       0.419357      -1.060362      -0.016431      -0.038187      -0.033055       0.053112      -0.001849      -0.013639      -0.002447       0.028675      -0.014229      -0.014696      -0.008648       0.023344             10.756838      11.359258       0.543090      -2.090095      10.061558       4.842480      10.849699          -0.000009
          112              C       7.848790      19.868623      22.507318       0.582611      24.625257 0.25606714E+03  0.53364813E+04                                 7.836528                            5.677841      -0.113392       2.011916                    0.999650      22.644427      63.698189       0.622531       0.472111      -1.019236       0.015143      -0.022575      -0.035281       0.044539      -0.014324       0.043634      -0.084949      -0.008848       0.032851      -0.085832      -0.019612       0.105443             10.059901       8.753620      -0.419302      -1.962584      11.408196       6.139623      10.017886          -0.000001
          113              C       8.364547      19.422551       4.362893       0.588664      24.621777 0.24613598E+03  0.50626947E+04                                 7.792545                            5.529593      -0.067966       2.033585                    0.999584      22.102454      61.120442       0.639230       0.465846      -1.025947       0.020544      -0.034831       0.030561       0.050687       0.032409       0.000757       0.091029      -0.073207      -0.068835      -0.090223      -0.025364       0.115586             10.301552       8.548371      -1.562123       0.653876       9.438706      -6.715276      12.917578           0.000008
          114              C       4.035758       9.368710       7.063198       0.563462      25.069491 0.26782587E+03  0.56371654E+04                                 7.891385                            5.788793      -0.109743       2.007873                    0.999527      22.987774      64.708638       0.620216       0.469196      -1.022150      -0.017908      -0.040468      -0.018150       0.047830      -0.037210       0.016910      -0.088431      -0.019815       0.029866      -0.084620      -0.023208       0.107828              9.972540       9.139011       1.904233       0.256772      10.399925       5.843272      10.378686           0.000127
          115              C       4.428050      10.463647       8.021993      -0.028090      36.850520 0.43612027E+03  0.10192218E+05                                 9.604822                            6.937060       0.013829       2.015108                    0.999164      27.153093      76.131543       0.633385       0.413786      -1.073108       0.014605       0.017743       0.024625       0.033682       0.000050      -0.004084       0.003405       0.011901      -0.010390      -0.007802      -0.001298       0.009099             12.355165      12.310238       3.102232       0.359586      12.548484       6.857869      12.206774           0.001599
          116              C       5.688817      11.039320       7.971201      -0.055963      31.436278 0.40691719E+03  0.94615904E+04                                 8.807004                            6.852488      -0.100732       1.955284                    0.999223      28.742363      83.665356       0.608732       0.432735      -1.048241       0.001678       0.011488       0.027279       0.029647      -0.008202      -0.007802      -0.011767      -0.005183       0.011267      -0.018653       0.004539       0.014114             10.260508      11.574818       2.860208       0.392308      10.098840       4.351319       9.107866          -0.000111
          117              C       6.026755      12.037771       8.875817      -0.237473      34.716730 0.47877572E+03  0.11561733E+05                                 9.252856                            7.324474      -0.054031       1.947961                    0.999157      31.020359      91.177730       0.603619       0.420196      -1.058955       0.006638      -0.037462      -0.037019       0.053084       0.013038      -0.008051      -0.012433       0.032310      -0.042069      -0.024364      -0.006597       0.030961             10.765535      11.685353       2.075138      -0.404099      10.917343       4.709045       9.693910           0.001859
          118              C       5.105107      12.453128       9.821328       0.274388      29.804758 0.34459904E+03  0.76667346E+04                                 8.606273                            6.381008       0.087157       2.052682                    0.999833      24.950021      70.449059       0.621318       0.443094      -1.044736       0.015443       0.045420       0.049067       0.068622       0.023709       0.008935       0.041870      -0.052460       0.003464      -0.038804      -0.024810       0.063614             10.682838      12.540192       3.328929      -0.112413      10.826569       4.307452       8.681752          -0.022177
          119              C       3.872108      11.864484       9.912232      -0.228991      37.597719 0.49425983E+03  0.12057633E+05                                 9.869368                            7.505097      -0.097681       1.935564                    0.997933      31.163642      92.733006       0.587504       0.427355      -1.052164      -0.022730      -0.036406      -0.010534       0.044193      -0.020854      -0.003918       0.005612      -0.007022       0.060496      -0.031238       0.007423       0.023815             12.169099      15.025984       3.570702      -0.465181      11.623831       4.417612       9.857482           0.001538
          120              C       3.524717      10.853993       9.002927      -0.081968      33.928400 0.45797679E+03  0.10983861E+05                                 9.348007                            7.325682      -0.209314       1.911099                    0.998576      29.843586      88.638658       0.581180       0.439424      -1.042741       0.020541       0.016298       0.013608       0.029542      -0.002080       0.020533      -0.009694       0.004970      -0.029207      -0.025232       0.001676       0.023556             11.148484      12.171964       1.579466      -1.279244      10.486904       5.021797      10.786585          -0.000067
          121              C       6.506485      14.116506      10.776215       0.273268      32.385073 0.36947795E+03  0.83518598E+04                                 9.070127                            6.596517       0.033270       2.030053                    0.999561      25.293713      71.626954       0.613535       0.441644      -1.047207      -0.062491      -0.034369       0.011372       0.072219       0.043849       0.010325       0.000417       0.042220      -0.062714      -0.039684      -0.020429       0.060113             11.607826      13.440406       5.309278       2.563319      10.925488      -1.172583      10.457583          -0.018365
          122              C       6.762892      14.998468       9.751522      -0.250211      36.820544 0.49398835E+03  0.12032229E+05                                 9.669563                            7.467422      -0.085634       1.935555                    0.998529      31.330500      92.725048       0.594047       0.423308      -1.056171       0.016346       0.038590      -0.017923       0.045580      -0.022780       0.010204       0.029837       0.012672      -0.011002      -0.044521       0.013490       0.031031             11.541985      12.854324       4.658740       0.079751      11.689421      -4.089683      10.082211           0.001377
          123              C       7.972850      15.727454       9.809346       0.054351      37.909233 0.41011106E+03  0.94355089E+04                                 9.802947                            6.737814       0.007328       2.015990                    0.999092      26.302777      73.105128       0.641320       0.415114      -1.072551      -0.020370      -0.023787       0.035741       0.047520      -0.006854       0.010190       0.006714       0.022957      -0.059344      -0.025031       0.000218       0.024812             13.192777      11.713916       3.571958       0.429604      11.611420      -6.978979      16.252997           0.000075
          124              C       8.825966      15.617017      10.875194      -0.253252      35.751878 0.46710991E+03  0.11252131E+05                                 9.535232                            7.296076      -0.173309       1.909343                    0.998531      31.262204      92.888228       0.594976       0.427357      -1.050605       0.002541       0.023391      -0.035438       0.042537      -0.006435      -0.010665       0.034171       0.006126      -0.099702      -0.051842       0.013883       0.037958             11.529359      10.363609       1.240753       2.456410       8.095627      -4.248053      16.128842           0.001038
          125              C       8.496300      14.783884      11.883478       0.301010      31.904868 0.35731400E+03  0.80358836E+04                                 9.060641                            6.531404      -0.142550       1.974165                    0.999367      25.225656      72.019620       0.608315       0.447707      -1.040228       0.037805      -0.024305       0.047657       0.065507       0.005441       0.036542      -0.004773       0.006347       0.054894      -0.034667      -0.010007       0.044674             11.682428      11.920148       3.193698       3.603898       8.127477      -1.123253      14.999659           0.000008
          126              C       7.333606      13.967160      11.917600      -0.324444      41.230309 0.56999204E+03  0.14327757E+05                                10.341645                            7.961145      -0.017069       1.954484                    0.998047      32.185018      95.423312       0.584364       0.416978      -1.064701      -0.002500      -0.023842       0.027846       0.036743      -0.024982      -0.020078       0.004986      -0.011885       0.001249      -0.031726      -0.002375       0.034101             12.790194      15.499482       4.357913       3.583172       9.854909      -0.530800      13.016190           0.001467
          127              C       3.771083      15.664604      13.750797       0.286005      29.585272 0.33774576E+03  0.74846624E+04                                 8.584055                            6.320847       0.019048       2.030444                    0.999717      24.885966      70.376419       0.623063       0.443600      -1.043315      -0.015471      -0.053471      -0.031442       0.063931       0.016329       0.016736       0.037087      -0.045108       0.072819      -0.040545      -0.020222       0.060767             10.843323      12.107729      -0.093851       3.677265       9.128171       4.577318      11.294069          -0.000023
          128              C       4.988131      15.568076      14.328522      -0.233796      37.636702 0.48842860E+03  0.11866842E+05                                 9.832118                            7.431468      -0.019580       1.958971                    0.998615      31.018581      91.778396       0.594556       0.424013      -1.055406       0.020221       0.011579       0.034122       0.041319      -0.001567      -0.019463       0.009959      -0.032565      -0.027552      -0.030588       0.004943       0.025645             12.215630      14.580039      -0.213498       3.974171      10.560167       4.648261      11.506686           0.000032
          129              C       5.357382      16.558018      15.268823      -0.076708      33.771376 0.44413477E+03  0.10575258E+05                                 9.322122                            7.212350      -0.223200       1.908651                    0.998774      29.617075      87.778786       0.585679       0.439208      -1.042397      -0.025382      -0.012855      -0.015107       0.032214       0.023409      -0.005496      -0.011754       0.014766       0.025697      -0.029909       0.002507       0.027402             11.267122      12.012840      -1.102149       1.847957      11.673598       5.231067      10.114927           0.000021
          130              C       4.504267      17.561586      15.573574      -0.026571      35.537138 0.40592995E+03  0.93373087E+04                                 9.391732                            6.702580      -0.014988       2.011895                    0.999233      26.781017      74.999174       0.641610       0.415015      -1.070100      -0.009577      -0.026647      -0.015300       0.032185       0.000251      -0.001738      -0.004643       0.013627       0.008210      -0.009898       0.003159       0.006739             12.205606      11.925749       0.449758       2.969550      13.130940       6.937525      11.560128          -0.000003
          131              C       9.149727      17.591020      15.040390      -0.061397      32.428061 0.42423766E+03  0.99565523E+04                                 8.995692                            6.995223      -0.072746       1.960275                    0.999221      28.983511      84.452711       0.603367       0.432539      -1.049529      -0.002490      -0.032968      -0.008705       0.034188      -0.009712      -0.007443      -0.008201      -0.016901       0.001953      -0.018717       0.004263       0.014454             10.602265      11.949899       0.510535       2.822292       9.736113       4.705883      10.120783           0.000000
          132              C       8.769842      16.625960      14.033408      -0.235184      34.110834 0.47488583E+03  0.11428143E+05                                 9.126179                            7.274558      -0.011647       1.963816                    0.999102      30.766374      89.855641       0.609066       0.417884      -1.061929      -0.015710       0.040014       0.029915       0.052372       0.000941       0.014833      -0.003304       0.027569      -0.019610      -0.015845      -0.008374       0.024219             10.676438      11.283389      -0.550615       2.064794       9.990937       4.793947      10.754989          -0.000002
          133              C       4.894786      18.583990      16.563365       0.581027      24.609758 0.25594953E+03  0.53313298E+04                                 7.825248                            5.671250      -0.112943       2.012702                    0.999641      22.616019      63.520871       0.624008       0.471232      -1.020110       0.015226       0.023507       0.035106       0.044909       0.015783      -0.042090      -0.084088      -0.010449       0.038976      -0.083155      -0.022135       0.105290             10.046177       8.732998       0.411579       1.951062      11.398439       6.135291      10.007094          -0.000001
          134              C       8.364550      16.602037       8.660668       0.577241      24.731957 0.24760001E+03  0.50973930E+04                                 7.798104                            5.534726      -0.061479       2.035190                    0.999492      22.156949      61.182143       0.641262       0.463952      -1.027591       0.019514       0.035223      -0.027688       0.048868      -0.031652      -0.003457       0.089985      -0.081712      -0.062712      -0.086037      -0.031522       0.117559             10.308631       8.550099       1.558892      -0.649453       9.443201      -6.721057      12.932593           0.000060
          135              O       9.892955      21.796076      19.227204      -0.570459      33.354345 0.50848354E+03  0.12077245E+05                                 8.213805                            6.967205       0.514335       2.193102                    0.998365      28.318121      74.445459       0.720350       0.357991      -1.137650      -0.017671       0.023772       0.017924       0.034622       0.040446       0.032908       0.006991       0.005069       0.122856      -0.064191       0.001410       0.062781              9.452412       8.468608       1.083121       2.087595       8.944791       4.680748      10.943836           0.000005
          136              O       5.985405      21.722395      20.179487      -0.520209      34.120763 0.51369977E+03  0.12194247E+05                                 8.318980                            6.993699       0.677004       2.274362                    0.997209      27.097923      70.496233       0.722645       0.357056      -1.141947      -0.021900       0.024432       0.034204       0.047396      -0.020494      -0.009793      -0.012366       0.025950      -0.027538      -0.030877       0.001826       0.029051              9.609155      11.985919      -2.754015      -0.335576       8.840286       3.112210       8.001261           0.000008
          137              O       6.474592       2.961187      23.839889      -0.220303      33.559443 0.39694351E+03  0.88491075E+04                                 8.420963                            6.201450       0.119223       2.170246                    0.995432      22.947585      58.167771       0.756217       0.363320      -1.135109      -0.081095      -0.006222      -0.097265       0.126789      -0.096900      -0.035515       0.063153       0.001359      -0.097326      -0.091698      -0.049663       0.141361             10.791421      12.038379      -5.351207      -1.738085      12.338454       3.896060       7.997429          -0.000004
          138              O       8.371061       4.179932      25.970023      -0.242341      34.929414 0.41651409E+03  0.94003985E+04                                 8.684679                            6.367890       0.114611       2.164641                    0.995188      23.292519      59.460501       0.743356       0.365084      -1.133420       0.050130       0.112385      -0.027129       0.126014      -0.033821      -0.108055       0.055524      -0.008205       0.113359      -0.105451      -0.040282       0.145733             11.296090       9.433637      -1.440254      -5.498399       8.711683       4.030971      15.742950          -0.000005
          139              O       4.775438       6.659073       3.919050      -0.573654      33.724143 0.50783298E+03  0.12059385E+05                                 8.286814                            6.960333       0.475354       2.180557                    0.998180      28.311088      74.448807       0.720994       0.357742      -1.137710       0.011123      -0.021914      -0.013919       0.028243       0.029273       0.040777       0.014568      -0.067147      -0.056187      -0.063709      -0.000980       0.064689              9.685491       8.243703       2.124141       0.932598      12.003004       4.979688       8.809768          -0.000008
          140              O       2.832888       5.667138       4.055276      -0.531057      34.357335 0.52300483E+03  0.12471221E+05                                 8.363332                            7.061189       0.670038       2.268846                    0.997254      27.264530      71.094304       0.718491       0.357504      -1.141566       0.025800      -0.036223      -0.016953       0.047594      -0.010921      -0.018548      -0.018002       0.029495      -0.003860      -0.034748       0.007348       0.027400              9.642683      11.871609      -0.359311      -2.866754       8.331155       3.139590       8.725286           0.000004
          141              O       4.284494       6.544019      20.846293      -0.558010      32.335243 0.46323078E+03  0.10737515E+05                                 8.024286                            6.612304       0.677721       2.256437                    0.998976      27.504633      71.181837       0.746552       0.353948      -1.142106       0.002721      -0.000550       0.032064       0.032184       0.039786      -0.026064       0.006781      -0.046056       0.056458      -0.063610       0.023470       0.040141              9.658613       8.272229       1.057865      -2.326723       8.432848      -5.373108      12.270760           0.000021
          142              O       8.180820       6.633149      21.593325      -0.554941      31.024956 0.45719082E+03  0.10544609E+05                                 7.748856                            6.514284       0.730023       2.271616                    0.999112      27.407409      70.355828       0.762967       0.348070      -1.148875       0.025656      -0.013873       0.030205       0.041989      -0.019584       0.025605       0.002924       0.039805      -0.038336      -0.033349      -0.010383       0.043732              8.962104      10.643872      -2.160695       1.307140       7.577819      -3.493754       8.664623           0.000000
          143              O       6.938956      16.656536      19.843479      -0.563124      32.861061 0.49947768E+03  0.11807577E+05                                 8.126170                            6.899926       0.582806       2.218525                    0.998592      28.131008      73.720681       0.724865       0.357441      -1.138365      -0.014106      -0.017843      -0.014213       0.026821      -0.044155      -0.034846       0.004721       0.002899       0.128123      -0.069719       0.004680       0.065038              9.342115       8.381378      -1.076601      -2.072024       8.834345       4.605895      10.810621           0.000210
          144              O       8.939404      16.730217      18.891196      -0.522739      33.985468 0.51165026E+03  0.12131567E+05                                 8.290279                            6.975174       0.685654       2.277416                    0.997341      27.077438      70.366320       0.724426       0.356589      -1.142499      -0.022389      -0.018756      -0.029502       0.041514       0.021729       0.012123      -0.014973       0.025070      -0.032147      -0.034830       0.004123       0.030708              9.569621      11.924123       2.732713       0.328307       8.808354       3.098928       7.976387           0.000141
          145              O       6.474585      12.284376      15.230794      -0.142889      31.217217 0.36585550E+03  0.79820732E+04                                 8.018442                            5.944461       0.127307       2.187002                    0.995903      22.061736      55.110879       0.775092       0.362199      -1.137321      -0.093154       0.011081       0.116465       0.149547       0.100055       0.034775       0.066207      -0.000443      -0.092988      -0.096418      -0.048496       0.144915             10.227220      11.391100       5.024293       1.633462      11.678490       3.665709       7.612071          -0.135663
          146              O       8.371052      11.065630      13.100660      -0.248849      35.303666 0.42129944E+03  0.95382893E+04                                 8.750788                            6.408159       0.101449       2.157698                    0.995330      23.421253      59.938340       0.740150       0.365517      -1.132765       0.050003      -0.115530       0.024318       0.128214       0.034528       0.108828       0.055039      -0.007172       0.108797      -0.105872      -0.040111       0.145983             11.391312       9.518471       1.467193       5.564932       8.780937       4.072350      15.874529          -0.000056
          147              O       1.821441       6.158465       9.104511      -0.569869      33.345153 0.50079829E+03  0.11848290E+05                                 8.218953                            6.906686       0.486723       2.186670                    0.998215      28.172293      73.892622       0.724779       0.357197      -1.138398       0.009535       0.016748       0.009931       0.021680      -0.029851      -0.043504       0.012817      -0.068770      -0.056677      -0.067218       0.001840       0.065378              9.602747       8.175773      -2.113297      -0.931980      11.897005       4.928652       8.735463          -0.000005
          148              O       5.786891       7.150400       8.968285      -0.536147      34.314176 0.52233499E+03  0.12449107E+05                                 8.348431                            7.050463       0.684772       2.273300                    0.997320      27.284463      71.088603       0.720111       0.356876      -1.142266       0.025255       0.030375       0.014523       0.042087       0.013127       0.019801      -0.019595       0.031099       0.000625      -0.038133       0.009088       0.029045              9.625258      11.833639       0.360834       2.857125       8.323310       3.141752       8.718825           0.000013
          149              O       4.284492       8.701544      18.224390      -0.549884      31.962639 0.45679447E+03  0.10550323E+05                                 7.962809                            6.566536       0.686023       2.262276                    0.998910      27.341456      70.609987       0.749166       0.353984      -1.142189      -0.002272      -0.005239      -0.029611       0.030157      -0.042340       0.029726       0.008047      -0.049013       0.064598      -0.069487       0.026494       0.042993              9.578636       8.207656      -1.052638       2.314007       8.360264      -5.316216      12.167987           0.000001
          150              O       8.180817       8.612414      17.477358      -0.554718      30.791762 0.45316591E+03  0.10426418E+05                                 7.701591                            6.478983       0.742103       2.276306                    0.999229      27.347756      70.067368       0.766373       0.347366      -1.149709       0.030627       0.008115      -0.024291       0.039924       0.023023      -0.028892       0.004975       0.039255      -0.049213      -0.039612      -0.008474       0.048086              8.900773      10.571494       2.142331      -1.293243       7.526564      -3.460787       8.604261          -0.000013
          151              O       1.923058       3.838999       6.819918      -0.570459      33.354470 0.50848593E+03  0.12077318E+05                                 8.213834                            6.967229       0.514330       2.193101                    0.998365      28.318134      74.445590       0.720347       0.357991      -1.137649       0.017670      -0.023772      -0.017924       0.034621       0.040446       0.032907       0.006992       0.005070       0.122857      -0.064191       0.001410       0.062781              9.452445       8.468639       1.083122       2.087598       8.944830       4.680769      10.943867           0.000003
          152              O       5.830608       3.912680       5.867635      -0.520209      34.120793 0.51370025E+03  0.12194261E+05                                 8.318985                            6.993702       0.677004       2.274362                    0.997209      27.097927      70.496257       0.722644       0.357056      -1.141947       0.021900      -0.024431      -0.034202       0.047395      -0.020494      -0.009794      -0.012366       0.025951      -0.027537      -0.030878       0.001826       0.029052              9.609161      11.985932      -2.754019      -0.335574       8.840293       3.112209       8.001257           0.000007
          153              O       5.341421      22.673888       2.207233      -0.220303      33.559452 0.39694358E+03  0.88491094E+04                                 8.420964                            6.201450       0.119223       2.170245                    0.995432      22.947587      58.167776       0.756217       0.363320      -1.135109       0.081094       0.006221       0.097265       0.126789      -0.096900      -0.035515       0.063153       0.001359      -0.097326      -0.091698      -0.049663       0.141361             10.791425      12.038383      -5.351212      -1.738083      12.338463       3.896059       7.997427          -0.000005
          154              O       3.444952      21.455143       0.077099      -0.242341      34.929433 0.41651429E+03  0.94004042E+04                                 8.684682                            6.367891       0.114612       2.164641                    0.995188      23.292525      59.460520       0.743356       0.365084      -1.133420      -0.050130      -0.112385       0.027130       0.126014      -0.033821      -0.108055       0.055524      -0.008205       0.113359      -0.105451      -0.040282       0.145733             11.296097       9.433641      -1.440252      -5.498404       8.711682       4.030969      15.742967          -0.000005
          155              O       7.040575      18.976002      22.128072      -0.573653      33.723816 0.50782698E+03  0.12059203E+05                                 8.286746                            6.960280       0.475364       2.180560                    0.998180      28.311019      74.448413       0.720999       0.357741      -1.137712      -0.011123       0.021912       0.013919       0.028242       0.029274       0.040778       0.014568      -0.067147      -0.056190      -0.063710      -0.000980       0.064689              9.685407       8.243632       2.124127       0.932595      12.002895       4.979637       8.809695          -0.000007
          156              O       8.983125      19.967937      21.991846      -0.531058      34.357216 0.52300274E+03  0.12471156E+05                                 8.363307                            7.061170       0.670053       2.268851                    0.997254      27.264513      71.094176       0.718493       0.357504      -1.141567      -0.025800       0.036223       0.016954       0.047594      -0.010922      -0.018548      -0.018001       0.029494      -0.003861      -0.034748       0.007348       0.027400              9.642654      11.871567      -0.359312      -2.866745       8.331127       3.139581       8.725268           0.000004
          157              O       7.531519      19.091056       5.200829      -0.558011      32.335933 0.46324218E+03  0.10737853E+05                                 8.024434                            6.612413       0.677715       2.256435                    0.998976      27.504731      71.182515       0.746541       0.353951      -1.142103      -0.002719       0.000550      -0.032064       0.032184       0.039786      -0.026063       0.006779      -0.046056       0.056460      -0.063609       0.023469       0.040140              9.658808       8.272393       1.057876      -2.326759       8.433019      -5.373242      12.271012           0.000020
          158              O       3.635193      19.001926       4.453797      -0.554941      31.025758 0.45720432E+03  0.10545009E+05                                 7.749026                            6.514410       0.729994       2.271606                    0.999111      27.407562      70.356728       0.762954       0.348074      -1.148872      -0.025656       0.013873      -0.030203       0.041987      -0.019583       0.025605       0.002925       0.039807      -0.038335      -0.033349      -0.010383       0.043733              8.962323      10.644114      -2.160747       1.307172       7.578002      -3.493873       8.664853          -0.000006
          159              O       4.877057       8.978539       6.203643      -0.563119      32.861104 0.49947866E+03  0.11807609E+05                                 8.126195                            6.899948       0.582801       2.218526                    0.998592      28.130936      73.720603       0.724861       0.357442      -1.138364       0.014103       0.017836       0.014210       0.026813      -0.044158      -0.034847       0.004720       0.002896       0.128129      -0.069723       0.004683       0.065040              9.342143       8.381409      -1.076603      -2.072027       8.834376       4.605908      10.810644           0.000205
          160              O       2.876609       8.904858       7.155926      -0.522738      33.985445 0.51165001E+03  0.12131560E+05                                 8.290279                            6.975175       0.685644       2.277414                    0.997341      27.077407      70.366255       0.724426       0.356590      -1.142499       0.022390       0.018747       0.029500       0.041510       0.021731       0.012124      -0.014977       0.025071      -0.032152      -0.034836       0.004125       0.030710              9.569618      11.924124       2.732707       0.328299       8.808350       3.098922       7.976379           0.000139
          161              O       5.341428      13.350699      10.816328      -0.142797      31.214321 0.36581764E+03  0.79810274E+04                                 8.017930                            5.944136       0.127306       2.187021                    0.995903      22.060652      55.107105       0.775118       0.362196      -1.137324       0.093166      -0.011089      -0.116476       0.149564       0.100058       0.034773       0.066208      -0.000446      -0.092979      -0.096422      -0.048493       0.144916             10.226496      11.390256       5.023865       1.633309      11.677653       3.665404       7.611578          -0.135794
          162              O       3.444961      14.569445      12.946462      -0.248820      35.302604 0.42128544E+03  0.95378902E+04                                 8.750618                            6.408054       0.101436       2.157702                    0.995330      23.420865      59.937024       0.740156       0.365517      -1.132765      -0.050007       0.115530      -0.024307       0.128214       0.034525       0.108832       0.055034      -0.007172       0.108805      -0.105875      -0.040108       0.145983             11.391060       9.518251       1.467140       5.564785       8.780762       4.072224      15.874166          -0.000095
          163              O       9.994572      19.476610      16.942611      -0.569869      33.345102 0.50079753E+03  0.11848266E+05                                 8.218941                            6.906678       0.486723       2.186670                    0.998215      28.172292      73.892581       0.724780       0.357197      -1.138399      -0.009536      -0.016749      -0.009929       0.021681      -0.029851      -0.043505       0.012816      -0.068771      -0.056677      -0.067219       0.001841       0.065378              9.602730       8.175759      -2.113292      -0.931978      11.896980       4.928641       8.735451          -0.000004
          164              O       6.029122      18.484675      17.078837      -0.536142      34.314006 0.52233195E+03  0.12449017E+05                                 8.348407                            7.050446       0.684764       2.273299                    0.997320      27.284379      71.088333       0.720112       0.356876      -1.142265      -0.025254      -0.030380      -0.014519       0.042089       0.013127       0.019801      -0.019596       0.031098       0.000622      -0.038134       0.009088       0.029045              9.625227      11.833606       0.360829       2.857114       8.323279       3.141734       8.718796           0.000014
          165              O       7.531521      16.933531       7.822732      -0.549877      31.963068 0.45680138E+03  0.10550531E+05                                 7.962921                            6.566620       0.686021       2.262279                    0.998910      27.341410      70.610218       0.749155       0.353987      -1.142185       0.002277       0.005247       0.029606       0.030153      -0.042343       0.029727       0.008046      -0.049017       0.064604      -0.069491       0.026496       0.042995              9.578783       8.207782      -1.052646       2.314034       8.360391      -5.316315      12.168177          -0.000007
          166              O       3.635196      17.022661       8.569764      -0.554720      30.792428 0.45317706E+03  0.10426746E+05                                 7.701729                            6.479085       0.742085       2.276299                    0.999229      27.347898      70.068131       0.766363       0.347369      -1.149706      -0.030629      -0.008105       0.024283       0.039919       0.023026      -0.028895       0.004978       0.039256      -0.049225      -0.039619      -0.008471       0.048090              8.900950      10.571685       2.142369      -1.293265       7.526711      -3.460885       8.604453          -0.000026

******************************************************
Auxiliary information for the entire system
The total spin magnetic moment of the unit cell is   -0.333440
The total net atomic charge of the unit cell is   0.000002
Accuracy of reproducing the electrostatic potential in the unit cell:
  The inner radius (bohr) =    5.0000
  The outer radius (bohr) =   12.0000
  Valid grid points have density less than (e/(bohr^3)) =    0.0001
  The number of valid grid points were=       382349
  The rms potential error without charges in kcal/mol is=      3.17280
  The rms potential error with partial charges in kcal/mol is=      0.40102
  The RRMSE value at monopole order=      0.12639
  The rms potential error with partial charges and cloud penetration in kcal/mol is=      0.39957
  The RRMSE value at monopole order with cloud penetration is=      0.12593
  The rms potential error with partial charges and atomic dipoles in kcal/mol is=      0.36732
  The RRMSE value at dipole order=      0.11577
  The rms potential error with partial charges, atomic dipoles and cloud penetration in kcal/mol is=      0.36422
  The RRMSE value at dipole order with cloud penetration=      0.11479

******************************************************
The electron densities and ab initio electrostatic potential were computed in VASP using the PBE functional and
projector augmented wave method. See the main text of the journal article for a description of computational details.
The atomic charges, dipoles, and quadrupoles were computed with the DDEC6 method as described in
(a) T. A. Manz and N. Gabaldon Limas, RSC Adv. 6 (2016) 47771-47801 DOI: 10.1039/c6ra04656h
(b) N. Gabaldon Limas and T. A. Manz, RSC Adv. 8 (2018) 2678-2707 DOI: 10.1039/c7ra11829e.
For each atom in the material, the electron cloud parameters were fit to the spherically averaged atom-in-material
electron density using radial positions for which this density was between 10^-4 and 10^-2 electrons per cubic bohr.
The polarizabilities, dispersion coefficients, and quantum Drude oscillator (QDO) parameters were fit using the MCLF method.
The magnetic structure of the system was optimized in VASP from the default ferromagnetic initial guess using spin polarization.
The atomic spin moments (ASMs) were computed on this optimized magnetic structure using the DDEC6 partition as inputs
to the method of T. A. Manz and D. S. Sholl, J. Chem. Theory Comput. 7 (2011) 4146-4164 DOI: 10.1021/ct200539n.
The RMSE and RRMSE were computed using a uniform grid with Ewald summation.
