# Supplementary material for: A collection of forcefield precursors for metal–organic frameworks
Source: RSC Adv. 2019 Nov 13;9(63):36492–507. doi: 10.1039/c9ra07327b (PMC9075174; doi:10.1039/c9ra07327b)
Supplement: RA-009-C9RA07327B-s4839 [file RA-009-C9RA07327B-s4839.xyz]

  448
jmolscript: load "" {1 1 1} spacegroup "x,y,z" unitcell [{      5.819000     0.000000     0.000000 }, {      0.000000    36.680000     0.000000 }, {      0.000000     0.000000    33.079000 }]
Cd     2.925560    27.011152    22.212218     0.909232
Cd     5.756969     9.613461     8.886673     0.897749
Cd     0.385800    17.715706    15.603034     0.926023
Cd    -0.016060     8.671519    22.212218     0.909936
Cd     2.971531    27.953461     8.886673     0.897955
Cd     2.523700    36.055706    15.603034     0.879344
Cd     0.062031    27.066539    25.426173     0.900453
Cd     5.433200    18.964294    32.142534     0.902018
Cd     2.893440     9.668848     5.672718     0.911985
Cd     2.847469     8.726539    25.426173     0.897031
Cd     3.295300     0.624294    32.142534     0.879176
Cd     0.016060    28.008848     5.672718     0.912729
H      5.120720    28.250936    20.419667     0.098496
H      0.513236    27.961164    18.378692     0.127313
H      4.369487    24.692976    17.733652     0.124489
H      2.977582    25.155144    19.463684     0.094819
H      1.282508    26.776400    16.688355     0.108431
H      1.036364    25.228504    16.787592     0.117362
H      4.996775    25.437580    15.385043     0.096500
H      0.484723    25.925424    14.667229     0.099792
H      5.689818    28.162904    15.351964     0.114058
H      4.291512    27.572356    15.742296     0.112910
H      5.228953    29.039556    10.922686     0.099365
H      0.320627    28.599396    13.069513     0.130013
H      2.912991    26.464620    13.949414     0.136408
H      2.154776    26.835088    11.683503     0.092279
H      0.699444    18.673788    20.075645     0.146172
H      3.994743    17.907176    23.191687     0.159578
H      3.011332    16.799440    19.457068     0.158646
H      4.910072    21.065324    21.557584     0.127961
H      5.532705    23.299136    21.481503     0.119420
H      3.247584    22.371132    23.155300     0.116643
H      2.624369    20.137320    23.228074     0.128047
H      0.086121    15.644020    22.576418     0.121606
H      5.308674    13.406540    22.708734     0.113873
H      3.100945    12.361160    21.289644     0.118780
H      3.697393    14.598640    21.157328     0.123616
H      0.748905    19.543104    11.227013     0.141520
H      4.037804    18.930548     8.130818     0.150824
H      3.075923    17.646748    11.799279     0.157513
H      4.993866    21.989660     9.735150     0.120891
H      5.560636    24.260152     9.834387     0.131562
H      3.237692    23.295468     8.044813     0.118878
H      2.696525    21.083664     8.127510     0.122353
H      3.761983    15.489964    10.112250     0.123960
H      3.145169    13.259820     9.960087     0.121212
H      5.379084    14.352884     8.507919     0.111352
H      0.176898    16.583028     8.663390     0.116988
H      3.607780     9.910936    20.419667     0.100802
H      2.396264     9.621164    18.378692     0.129373
H      4.359013     6.352976    17.733652     0.123874
H      5.750918     6.815144    19.463684     0.092459
H      1.626992     8.436400    16.688355     0.109198
H      1.873136     6.888504    16.787592     0.116187
H      3.731725     7.097580    15.385043     0.096294
H      2.424777     7.585424    14.667229     0.100688
H      3.038682     9.822904    15.351964     0.114576
H      4.436987     9.232356    15.742296     0.112692
H      3.499547    10.699556    10.922686     0.099561
H      2.588873    10.259396    13.069513     0.130037
H     -0.003491     8.124620    13.949414     0.135751
H      0.754724     8.495088    11.683503     0.092387
H      2.210056     0.333788    20.075645     0.147895
H      4.733756    36.247176    23.191687     0.161839
H      5.717167    35.139440    19.457068     0.163509
H      3.818428     2.725324    21.557584     0.130479
H      3.195795     4.959136    21.481503     0.124275
H      5.480916     4.031132    23.155300     0.119481
H      0.285131     1.797320    23.228074     0.129349
H      2.823379    33.984020    22.576418     0.118097
H      3.419826    31.746540    22.708734     0.114581
H      5.627555    30.701160    21.289644     0.121329
H      5.031107    32.938640    21.157328     0.123160
H      2.160595     1.203104    11.227013     0.141271
H      4.690696     0.590548     8.130818     0.150507
H      5.652577    35.986748    11.799279     0.157897
H      3.734634     3.649660     9.735150     0.120929
H      3.167864     5.920152     9.834387     0.131184
H      5.490808     4.955468     8.044813     0.118863
H      0.212975     2.743664     8.127510     0.122559
H      4.966517    33.829964    10.112250     0.124102
H      5.583330    31.599820     9.960087     0.121309
H      3.349416    32.692884     8.507919     0.111257
H      2.732602    34.923028     8.663390     0.116933
H      5.119556    18.006212     3.536145     0.148013
H      1.824256    18.772824     6.652187     0.161209
H      2.807667    19.880560     2.917568     0.163308
H      0.908928    15.614676     5.018084     0.130684
H      0.286295    13.380864     4.942003     0.124169
H      2.571416    14.308868     6.615800     0.119253
H      3.194631    16.542680     6.688574     0.129189
H      5.732879    21.035980     6.036918     0.118734
H      0.510326    23.273460     6.169234     0.114361
H      2.718055    24.318840     4.750144     0.120866
H      2.121607    22.081360     4.617828     0.123672
H      5.070095    17.136896    27.766513     0.139648
H      1.781196    17.749452    24.670318     0.156783
H      2.743077    19.033252    28.338779     0.156066
H      0.825134    14.690340    26.274650     0.120223
H      0.258364    12.419848    26.373887     0.129551
H      2.581308    13.384532    24.584313     0.119281
H      3.122475    15.596336    24.667010     0.124349
H      2.057016    21.190036    26.651750     0.122251
H      2.673830    23.420180    26.499587     0.119037
H      0.439916    22.327116    25.047419     0.113191
H      5.642102    20.096972    25.202890     0.121492
H      0.698280     8.429064     3.880167     0.099104
H      5.305764     8.718836     1.839192     0.129000
H      1.449513    11.987024     1.194152     0.125079
H      2.841418    11.524856     2.924184     0.092721
H      4.536492     9.903600     0.148856     0.109069
H      4.782636    11.451496     0.248092     0.116555
H      0.822225    11.242420    31.924543     0.096934
H      5.334277    10.754576    31.206729     0.102526
H      0.129182     8.517096    31.891464     0.113489
H      1.527487     9.107644    32.281796     0.111122
H      0.590047     7.640444    27.462186     0.099850
H      5.498373     8.080604    29.609013     0.129508
H      2.906009    10.215380    30.488914     0.135122
H      3.664224     9.844912    28.223003     0.093100
H      3.608944    36.346212     3.536145     0.148113
H      1.085243     0.432824     6.652187     0.161336
H      0.101833     1.540560     2.917568     0.163358
H      2.000572    33.954676     5.018084     0.130681
H      2.623205    31.720864     4.942003     0.124225
H      0.338084    32.648868     6.615800     0.119313
H      5.533869    34.882680     6.688574     0.129255
H      2.995621     2.695980     6.036918     0.118870
H      2.399174     4.933460     6.169234     0.114346
H      0.191445     5.978840     4.750144     0.120706
H      0.787893     3.741360     4.617828     0.123698
H      3.658405    35.476896    27.766513     0.141329
H      1.128304    36.089452    24.670318     0.150723
H      0.166423     0.693252    28.338779     0.157434
H      2.084366    33.030340    26.274650     0.120400
H      2.651136    30.759848    26.373887     0.131286
H      0.328192    31.724532    24.584313     0.119195
H      5.606025    33.936336    24.667010     0.121986
H      0.852483     2.850036    26.651750     0.123886
H      0.235670     5.080180    26.499587     0.121071
H      2.469584     3.987116    25.047419     0.111326
H      3.086398     1.756972    25.202890     0.116916
H      2.211220    26.769064     3.880167     0.098963
H      3.422736    27.058836     1.839192     0.129105
H      1.459987    30.327024     1.194152     0.124907
H      0.068082    29.864856     2.924184     0.092632
H      4.192008    28.243600     0.148856     0.109303
H      3.945864    29.791496     0.248092     0.116141
H      2.087275    29.582420    31.924543     0.096305
H      3.394223    29.094576    31.206729     0.102305
H      2.780318    26.857096    31.891464     0.113581
H      1.382012    27.447644    32.281796     0.110857
H      2.319453    25.980444    27.462186     0.101577
H      3.230127    26.420604    29.609013     0.129930
H      0.003491    28.555380    30.488914     0.134314
H      5.064276    28.184912    28.223003     0.092391
C      4.901926    27.551815    19.846738     0.133863
C      5.686327    27.342006    18.630093    -0.208236
C      5.480334    26.316800    17.928156     0.187893
C      4.499833    25.462156    18.242076    -0.201690
C      3.698556    25.720383    19.300604     0.083652
C      0.595866    26.089384    16.695302    -0.253527
C      5.683999    26.122396    15.388351    -0.157478
C      5.047982    27.466351    15.143566    -0.256937
C      4.793692    28.451942    11.495945     0.129884
C      5.302855    28.271110    12.830683    -0.209007
C      4.566751    27.643515    13.685113     0.182144
C      3.393059    26.982175    13.347377    -0.224594
C      2.977582    27.172177    11.954751     0.074073
C      5.280161    17.553581    18.207343     0.575839
C      4.896107    17.651883    19.606585     0.054519
C      5.727642    18.318359    20.412059    -0.263374
C      5.398868    18.484886    21.801377     0.290485
C      4.218775    17.869396    22.291607    -0.322359
C      3.422736    17.220526    21.389543     0.298207
C      3.640366    17.150834    20.045212    -0.250579
C      0.796039    20.379408    22.400437     0.282381
C      5.742771    21.327219    21.877458    -0.238698
C      0.297351    22.665306    21.832471    -0.062544
C      1.542617    23.055948    22.311124    -0.037780
C      2.414303    22.108136    22.834103    -0.075454
C      2.041305    20.770050    22.878760    -0.227364
C      1.973805    24.404671    22.287638     0.576373
C      1.950529    15.344344    21.852649     0.279133
C      0.690133    14.987081    22.318401    -0.222143
C      0.332847    13.646427    22.397129    -0.080720
C      1.236537    12.662303    22.012090    -0.038389
C      2.496933    13.019566    21.547661    -0.077714
C      2.853638    14.360587    21.468271    -0.231685
C      0.843173    11.218945    22.063031     0.557529
C      5.382575    18.336332    13.079767     0.571037
C      4.971172    18.511662    11.692434     0.049977
C     -0.036078    19.192810    10.870421    -0.254730
C      5.533287    19.409956     9.537337     0.292652
C      4.285693    18.815373     9.019320    -0.334202
C      3.514094    18.104881     9.863496     0.289744
C      3.711940    18.009513    11.227013    -0.235304
C      0.835026    21.333455     8.807284     0.271401
C     -0.012220    22.275764     9.384512    -0.224527
C      0.310153    23.628156     9.458609    -0.076575
C      1.555419    23.959376     8.921406    -0.026416
C      2.420704    23.026604     8.398758    -0.078767
C      2.079129    21.723730     8.402728    -0.213096
C      1.967404    25.441248     8.950516     0.554045
C      2.030249    16.258410     9.403698     0.280291
C      2.919392    15.262915     9.791384    -0.235471
C      2.550468    13.926296     9.699094    -0.068460
C      1.291818    13.584805     9.218125    -0.051027
C      0.402675    14.579933     8.830108    -0.088073
C      0.771599    15.916919     8.922729    -0.232193
C      0.895544    12.154285     9.071254     0.588142
C      3.826574     9.211815    19.846738     0.137702
C      3.042173     9.002006    18.630093    -0.205270
C      3.248166     7.976800    17.928156     0.187449
C      4.228667     7.122156    18.242076    -0.203540
C      5.029944     7.380383    19.300604     0.077737
C      2.313634     7.749384    16.695302    -0.253850
C      3.044501     7.782396    15.388351    -0.157360
C      3.680517     9.126351    15.143566    -0.256517
C      3.934808    10.111942    11.495945     0.130536
C      3.425645     9.931110    12.830683    -0.208985
C      4.161749     9.303515    13.685113     0.181866
C      5.335441     8.642175    13.347377    -0.225942
C      5.750918     8.832177    11.954751     0.074864
C      3.448339    35.893581    18.207343     0.566111
C      3.832393    35.991883    19.606585     0.066245
C      3.000858    -0.021641    20.412059    -0.263452
C      3.329632     0.144886    21.801377     0.253573
C      4.509725    36.209396    22.291607    -0.321398
C      5.305764    35.560526    21.389543     0.300296
C      5.088134    35.490834    20.045212    -0.231763
C      2.113461     2.039408    22.400437     0.252763
C      2.985729     2.987219    21.877458    -0.233435
C      2.612149     4.325306    21.832471    -0.051454
C      1.366883     4.715948    22.311124    -0.020812
C      0.495197     3.768136    22.834103    -0.068475
C      0.868195     2.430050    22.878760    -0.223943
C      0.935695     6.064671    22.287638     0.571406
C      0.958971    33.684344    21.852649     0.274164
C      2.219367    33.327081    22.318401    -0.227244
C      2.576653    31.986427    22.397129    -0.078367
C      1.672962    31.002303    22.012090    -0.030296
C      0.412567    31.359566    21.547661    -0.072297
C      0.055862    32.700587    21.468271    -0.232384
C      2.066327    29.558945    22.063031     0.555131
C      3.345925    -0.003668    13.079767     0.570153
C      3.757328     0.171662    11.692434     0.050407
C      2.945578     0.852810    10.870421    -0.255122
C      3.195213     1.069956     9.537337     0.291995
C      4.442806     0.475373     9.019320    -0.335169
C      5.214406    36.444881     9.863496     0.289645
C      5.016560    36.349513    11.227013    -0.234966
C      2.074473     2.993455     8.807284     0.272015
C      2.921720     3.935764     9.384512    -0.224468
C      2.599347     5.288156     9.458609    -0.077386
C      1.354081     5.619376     8.921406    -0.026996
C      0.488796     4.686604     8.398758    -0.078870
C      0.830371     3.383730     8.402728    -0.212732
C      0.942096     7.101248     8.950516     0.554098
C      0.879251    34.598410     9.403698     0.280487
C     -0.009892    33.602915     9.791384    -0.235234
C      0.359032    32.266296     9.699094    -0.068323
C      1.617682    31.924805     9.218125    -0.050997
C      2.506825    32.919933     8.830108    -0.088213
C      2.137901    34.256919     8.922729    -0.232271
C      2.013956    30.494285     9.071254     0.588112
C      0.538839    19.126419     1.667843     0.564921
C      0.922893    19.028117     3.067085     0.066004
C      0.091358    18.361641     3.872559    -0.263489
C      0.420132    18.195114     5.261877     0.252458
C      1.600225    18.810604     5.752107    -0.324420
C      2.396264    19.459474     4.850043     0.299471
C      2.178634    19.529166     3.505712    -0.233645
C      5.022961    16.300592     5.860937     0.252821
C      0.076229    15.352781     5.337958    -0.233090
C      5.521649    14.014694     5.292971    -0.051835
C      4.276383    13.624052     5.771624    -0.021899
C      3.404697    14.571864     6.294603    -0.068524
C      3.777695    15.909950     6.339260    -0.224453
C      3.845195    12.275329     5.748138     0.571952
C      3.868471    21.335656     5.313149     0.276084
C      5.128867    21.692919     5.778901    -0.225759
C      5.486153    23.033573     5.857629    -0.078341
C      4.582462    24.017697     5.472590    -0.032177
C      3.322067    23.660434     5.008161    -0.072465
C      2.965362    22.319413     4.928771    -0.231023
C      4.975827    25.461055     5.523531     0.556870
C      0.436425    18.343668    29.619267     0.574120
C      0.847828    18.168338    28.231934     0.044068
C      0.036078    17.487190    27.409921    -0.257335
C      0.285713    17.270044    26.076837     0.292136
C      1.533307    17.864627    25.558820    -0.319967
C      2.304906    18.575119    26.402996     0.290714
C      2.107060    18.670487    27.766513    -0.236770
C      4.983974    15.346545    25.346784     0.273577
C      0.012220    14.404236    25.924012    -0.225614
C      5.508847    13.051844    25.998109    -0.080756
C      4.263581    12.720624    25.460906    -0.029554
C      3.398296    13.653396    24.938258    -0.078479
C      3.739871    14.956270    24.942228    -0.209671
C      3.851596    11.238752    25.490016     0.554732
C      3.788751    20.421590    25.943198     0.280391
C      2.899608    21.417085    26.330884    -0.237160
C      3.268532    22.753704    26.238594    -0.072133
C      4.527182    23.095195    25.757625    -0.053721
C      5.416325    22.100067    25.369608    -0.084186
C      5.047401    20.763081    25.462229    -0.223808
C      4.923456    24.525715    25.610754     0.590658
C      0.917074     9.128185     3.307238     0.134391
C      0.132673     9.337994     2.090593    -0.205715
C      0.338666    10.363200     1.388656     0.188820
C      1.319167    11.217844     1.702576    -0.200859
C      2.120444    10.959617     2.761104     0.078001
C      5.223134    10.590616     0.155802    -0.254094
C      0.135001    10.557604    31.927851    -0.157056
C      0.771018     9.213649    31.683066    -0.256507
C      1.025308     8.228058    28.035445     0.132193
C      0.516145     8.408890    29.370183    -0.209819
C      1.252249     9.036485    30.224613     0.180556
C      2.425941     9.697825    29.886876    -0.227446
C      2.841418     9.507823    28.494251     0.077628
C      2.370661     0.786419     1.667843     0.564633
C      1.986607     0.688117     3.067085     0.066325
C      2.818142     0.021641     3.872559    -0.263441
C      2.489368    36.535114     5.261877     0.252625
C      1.309275     0.470604     5.752107    -0.324190
C      0.513236     1.119474     4.850043     0.299248
C      0.730866     1.189166     3.505712    -0.233467
C      3.705539    34.640592     5.860937     0.252942
C      2.833271    33.692781     5.337958    -0.233032
C      3.206851    32.354694     5.292971    -0.051555
C      4.452117    31.964052     5.771624    -0.021677
C      5.323803    32.911864     6.294603    -0.068381
C      4.950805    34.249950     6.339260    -0.224191
C      4.883305    30.615329     5.748138     0.572127
C      4.860029     2.995656     5.313149     0.276418
C      3.599633     3.352919     5.778901    -0.225414
C      3.242347     4.693573     5.857629    -0.078408
C      4.146038     5.677697     5.472590    -0.032565
C      5.406433     5.320434     5.008161    -0.072814
C      5.763138     3.979413     4.928771    -0.230965
C      3.752673     7.121055     5.523531     0.556893
C      2.473075     0.003668    29.619267     0.571060
C      2.061672    36.508338    28.231934     0.049397
C      2.873422    35.827190    27.409921    -0.254807
C      2.623787    35.610044    26.076837     0.293222
C      1.376194    36.204627    25.558820    -0.334166
C      0.604594     0.235119    26.402996     0.289748
C      0.802440     0.330487    27.766513    -0.235677
C      3.744526    33.686545    25.346784     0.270556
C      2.897280    32.744236    25.924012    -0.225544
C      3.219653    31.391844    25.998109    -0.077222
C      4.464919    31.060624    25.460906    -0.025535
C      5.330204    31.993396    24.938258    -0.078495
C      4.988629    33.296270    24.942228    -0.213870
C      4.876904    29.578752    25.490016     0.553087
C      4.939749     2.081590    25.943198     0.280207
C      0.009892     3.077085    26.330884    -0.235793
C      5.459968     4.413704    26.238594    -0.069026
C      4.201318     4.755195    25.757625    -0.051026
C      3.312175     3.760067    25.369608    -0.088367
C      3.681099     2.423081    25.462229    -0.232449
C      3.805044     6.185715    25.610754     0.587558
C      1.992426    27.468185     3.307238     0.134161
C      2.776827    27.677994     2.090593    -0.205495
C      2.570834    28.703200     1.388656     0.189049
C      1.590333    29.557844     1.702576    -0.200705
C      0.789056    29.299617     2.761104     0.077862
C      3.505366    28.930616     0.155802    -0.254209
C      2.774499    28.897604    31.927851    -0.157332
C      2.138482    27.553649    31.683066    -0.256250
C      1.884192    26.568058    28.035445     0.135361
C      2.393355    26.748890    29.370183    -0.209588
C      1.657251    27.376485    30.224613     0.180105
C      0.483559    28.037825    29.886876    -0.230028
C      0.068082    27.847823    28.494251     0.076237
N      3.905131    26.774566    20.136510    -0.226550
N      3.735798    27.811510    11.066910    -0.215294
N      4.823369     8.434566    20.136510    -0.227882
N      4.992702     9.471510    11.066910    -0.214589
N      1.913869     9.905434     3.597010    -0.229509
N      2.083202     8.868490    27.606410    -0.212445
N      0.995631    28.245434     3.597010    -0.229773
N      0.826298    27.208490    27.606410    -0.212369
O      0.659875    17.356242    17.892100    -0.546272
O      4.423022    17.506630    17.243090    -0.585870
O      0.438753    19.083504    22.657792    -0.201277
O      1.148089    25.367521    21.847026    -0.648458
O      3.085234    24.806317    22.572448    -0.521434
O      2.227513    16.698937    21.947255    -0.238172
O      1.677036    10.306346    21.833463    -0.556658
O      5.426217    10.990428    22.335272    -0.546646
O      4.494014    18.102314    13.987455    -0.578226
O      0.751815    18.330096    13.390048    -0.531664
O      0.498688    19.996102     8.612448    -0.215197
O      1.217917    26.306896     9.321993    -0.535251
O      3.195213    25.719282     8.523135    -0.572329
O      2.261845    17.614103     9.343494    -0.240401
O      5.551326    11.843605     8.793721    -0.542436
O      1.727079    11.238018     9.321001    -0.600401
O      2.249625    35.696242    17.892100    -0.549937
O      4.305478    35.846630    17.243090    -0.577526
O      2.470747     0.743504    22.657792    -0.032802
O      1.761411     7.027521    21.847026    -0.636531
O      5.643266     6.466317    22.572448    -0.518747
O      0.681987    35.038937    21.947255    -0.247996
O      1.232464    28.646346    21.833463    -0.550626
O      3.302283    29.330428    22.335272    -0.548677
O      4.234486    36.442314    13.987455    -0.577915
O      2.157685    -0.009904    13.390048    -0.533090
O      2.410812     1.656102     8.612448    -0.215120
O      1.691583     7.966896     9.321993    -0.535898
O      5.533287     7.379282     8.523135    -0.572109
O      0.647655    35.954103     9.343494    -0.240507
O      3.177174    30.183605     8.793721    -0.542512
O      1.182421    29.578018     9.321001    -0.600190
O      5.159125    19.323758     1.352600    -0.550806
O      1.395978    19.173370     0.703590    -0.577389
O      5.380247    17.596496     6.118292    -0.033274
O      4.670911    11.312479     5.307526    -0.637637
O      2.733766    11.873683     6.032948    -0.519212
O      3.591487    19.981063     5.407755    -0.247063
O      4.141964    26.373654     5.293963    -0.552751
O      0.392782    25.689572     5.795772    -0.547403
O      1.324986    18.577686    30.526955    -0.581708
O      5.067185    18.349904    29.929548    -0.530286
O      5.320312    16.683898    25.151948    -0.207399
O      4.601083    10.373104    25.861493    -0.538930
O      2.623787    10.960718    25.062635    -0.570150
O      3.557155    19.065897    25.882994    -0.238038
O      0.267674    24.836395    25.333221    -0.539560
O      4.091921    25.441982    25.860501    -0.605195
O      3.569375     0.983758     1.352600    -0.551251
O      1.513522     0.833370     0.703590    -0.577124
O      3.348253    35.936496     6.118292    -0.033158
O      4.057589    29.652479     5.307526    -0.637485
O      0.175734    30.213683     6.032948    -0.519059
O      5.137013     1.641063     5.407755    -0.246800
O      4.586536     8.033654     5.293963    -0.553015
O      2.516717     7.349572     5.795772    -0.547346
O      1.584514     0.237686    30.526955    -0.578643
O      3.661315     0.009904    29.929548    -0.532386
O      3.408188    35.023898    25.151948    -0.215731
O      4.127417    28.713104    25.861493    -0.535080
O      0.285713    29.300718    25.062635    -0.572971
O      5.171345     0.725897    25.882994    -0.240410
O      2.641826     6.496395    25.333221    -0.542815
O      4.636579     7.101982    25.860501    -0.600171

The following XYZ coordinates are in angstroms. Other properties are in atomic units.
The sperically averaged electron density of each atom fit to a function of the form exp(a - br)
eigen_1, eigen_2 and eigen_3 are the three eigenvalues of traceless quadrupole moment tensor
  atom number  atomic symbol              X              Y              Z     net charge C6 coefficient C8 coefficient C10 coefficient fluctuating dipole atomic polarizability isotropic forcefield polarizability              a              b squared Pearson coefficient          <r^3>          <r^4>         wp_QDO          m_QDO          q_QDO       dipole_x       dipole_y       dipole_z         dipole            Qxy            Qxz            Qyz     Q(x^2-y^2)  Q(3z^2 - R^2)        eigen_1        eigen_2        eigen_3 static polarizability      alpha(xx)      alpha(xy)      alpha(xz)      alpha(yy)      alpha(yz)      alpha(zz) atomic spin moment
            1             Cd       2.925560      27.011152      22.212218       0.909232     167.479000 0.43354746E+04  0.16465963E+06                                23.083471                           20.411354       0.910615       1.998069                    0.998366      78.018940     208.799650       0.447525       0.360361      -1.213731       0.010575      -0.014517       0.077817       0.079863      -0.002629       0.080823      -0.007755       0.133720      -0.057937      -0.068114      -0.054654       0.122768             27.365236      19.373295      -0.780470      -3.598743      42.825389       0.020245      19.897024           0.000014
            2             Cd       5.756969       9.613461       8.886673       0.897749     168.335095 0.43421473E+04  0.16497943E+06                                23.144646                           20.412708       0.907105       1.995783                    0.998439      78.248101     209.467369       0.447974       0.359855      -1.214136      -0.008877       0.012197      -0.061868       0.063680      -0.029186       0.066790      -0.009433       0.154855      -0.142305      -0.073227      -0.058585       0.131812             27.427169      17.728961       1.177492      -2.410832      43.728172       0.308163      20.824374          -0.000005
            3             Cd       0.385800      17.715706      15.603034       0.926023     178.740175 0.39755550E+04  0.14891534E+06                                24.826913                           20.019772       0.629682       1.916215                    0.998986      78.778166     214.802893       0.432526       0.378052      -1.189921       0.001422       0.014833       0.004029       0.015436       0.003948      -0.000740       0.061366      -0.084649      -0.321654      -0.124339       0.011180       0.113158             32.441639      17.599127      -0.691881      -0.154821      14.506475      -5.184543      65.219316          -0.003127
            4             Cd      -0.016060       8.671519      22.212218       0.909936     167.350495 0.43333637E+04  0.16455861E+06                                23.072997                           20.407872       0.909377       1.998034                    0.998340      77.990877     208.707971       0.447516       0.360414      -1.213693      -0.007810      -0.019844       0.079247       0.082066       0.001321      -0.079766      -0.015029       0.133305      -0.049062      -0.073231      -0.048304       0.121534             27.337270      19.354839       0.847988       3.591391      42.760584       0.061181      19.896387           0.000069
            5             Cd       2.971531      27.953461       8.886673       0.897955     168.260977 0.43399757E+04  0.16487482E+06                                23.136998                           20.406891       0.908123       1.996147                    0.998438      78.236771     209.416862       0.448065       0.359830      -1.214168       0.008968       0.012010      -0.061527       0.063326       0.029227      -0.067378      -0.009230       0.154620      -0.142721      -0.073799      -0.058331       0.132130             27.413373      17.721629      -1.179035       2.411567      43.696825       0.328534      20.821664           0.000018
            6             Cd       2.523700      36.055706      15.603034       0.879344     197.159085 0.44533059E+04  0.17192876E+06                                26.663224                           21.369588       0.495166       1.865601                    0.998910      81.249373     226.276739       0.412571       0.384540      -1.182681       0.031243       0.001377       0.004174       0.031551      -0.005206       0.004347       0.034693      -0.053927      -0.190093      -0.072934       0.004870       0.068064             34.961033      18.866236       0.743322       0.160682      15.484182      -5.640434      70.532682           0.112564
            7             Cd       0.062031      27.066539      25.426173       0.900453     167.846318 0.43253700E+04  0.16417215E+06                                23.097788                           20.370161       0.907628       1.996821                    0.998405      78.130900     209.000388       0.448573       0.359747      -1.214307       0.009231      -0.010320      -0.067037       0.068452      -0.029256      -0.064329       0.007826       0.157618      -0.131600      -0.069534      -0.060539       0.130073             27.382239      17.696231       1.196945       2.403135      43.675818      -0.298832      20.774669           0.000012
            8             Cd       5.433200      18.964294      32.142534       0.902018     187.621012 0.42034297E+04  0.15980092E+06                                25.714731                           20.667891       0.578182       1.895182                    0.998981      79.998513     220.384961       0.422776       0.381083      -1.186503       0.015783       0.012136       0.003709       0.020252      -0.003903       0.006420      -0.047254      -0.074641      -0.256101      -0.098179       0.005289       0.092890             33.657737      18.205716      -0.718380       0.142128      14.977523       5.415866      67.789972           0.022071
            9             Cd       2.893440       9.668848       5.672718       0.911985     167.061147 0.43252719E+04  0.16417216E+06                                23.046809                           20.389393       0.906167       1.997667                    0.998311      77.925095     208.471592       0.447707       0.360435      -1.213693      -0.008319       0.017802       0.078869       0.081280      -0.001041      -0.080897       0.012677       0.131822      -0.052716      -0.072018      -0.049968       0.121986             27.292398      19.334170      -0.822391       3.593292      42.660624      -0.043951      19.882399           0.000008
           10             Cd       2.847469       8.726539      25.426173       0.897031     168.345056 0.43420929E+04  0.16497413E+06                                23.143591                           20.410588       0.910314       1.996582                    0.998446      78.257360     209.478852       0.448070       0.359785      -1.214215      -0.008714      -0.013553      -0.063027       0.065054       0.029013       0.065368       0.011062       0.156697      -0.139691      -0.071277      -0.060233       0.131510             27.431513      17.731385      -1.168835      -2.410301      43.755829      -0.328287      20.807325           0.000022
           11             Cd       3.295300       0.624294      32.142534       0.879176     197.088507 0.44508145E+04  0.17180524E+06                                26.653849                           21.360803       0.496563       1.865953                    0.998914      81.248218     226.241373       0.412745       0.384439      -1.182781      -0.031148       0.000391       0.004066       0.031415      -0.003678      -0.005499      -0.034900      -0.055317      -0.191521      -0.073529       0.004692       0.068836             34.949296      18.858517       0.742522      -0.163074      15.476636       5.634743      70.512736           0.103050
           12             Cd       0.016060      28.008848       5.672718       0.912729     166.908056 0.43204608E+04  0.16394115E+06                                23.031914                           20.377239       0.906677       1.998062                    0.998299      77.893150     208.343834       0.447874       0.360406      -1.213738       0.008359       0.017688       0.079322       0.081699       0.000973       0.080968       0.012652       0.131941      -0.051720      -0.071993      -0.050054       0.122047             27.270895      19.319285       0.820050      -3.590988      42.620124      -0.038541      19.873276           0.000066
           13              H       5.120720      28.250936      20.419667       0.098496       1.147580 0.78278660E+01  0.76880144E+02                                 1.838789                            1.652276      -1.210075       2.298009                    0.995755       3.717168      10.609550       0.476850       1.307836      -0.700971       0.016221       0.031675       0.031572       0.047573       0.006253      -0.005404       0.003015      -0.019184       0.001585      -0.014202       0.002820       0.011383              1.952277       1.609485       0.256950       0.169240       2.223373       0.718200       2.023974           0.000004
           14              H       0.513236      27.961164      18.378692       0.127313       1.113403 0.83515611E+01  0.81832049E+02                                 1.704296                            1.641320      -0.827909       2.491533                    0.999718       3.217627       8.634368       0.516774       1.209623      -0.728152       0.021314       0.020092      -0.008266       0.030435       0.012132      -0.007241       0.003166      -0.008505      -0.003307      -0.016274       0.002659       0.013615              1.697712       1.794350       0.376902      -0.162532       1.703673      -0.025051       1.595114           0.000016
           15              H       4.369487      24.692976      17.733652       0.124489       1.050943 0.76789582E+01  0.72934584E+02                                 1.568042                            1.515783      -0.810475       2.495014                    0.999669       3.096368       7.913814       0.574741       1.122026      -0.749535       0.000649      -0.028396      -0.014796       0.032026       0.009042      -0.011109       0.009353      -0.008323      -0.010018      -0.020467       0.008201       0.012266              1.551348       1.328325       0.090167      -0.009440       1.711966       0.275382       1.613753          -0.000012
           16              H       2.977582      25.155144      19.463684       0.094819       1.234217 0.89461734E+01  0.89793543E+02                                 1.869405                            1.725248      -0.944599       2.428683                    0.998188       3.491796       9.698820       0.489104       1.247663      -0.717589      -0.034770      -0.032458       0.007391       0.048136       0.013354      -0.004289       0.009333      -0.009457      -0.020740      -0.018201      -0.000574       0.018775              1.935234       2.287052       0.541518      -0.308176       1.829309      -0.242951       1.689342           0.000001
           17              H       1.282508      26.776400      16.688355       0.108431       1.130608 0.90268529E+01  0.90582073E+02                                 1.739147                            1.709619      -0.880360       2.443402                    0.998187       3.549029       9.777138       0.502697       1.214209      -0.724274       0.011588       0.020598      -0.004585       0.024074       0.007805      -0.002403       0.001940      -0.003373       0.008754      -0.010172       0.003647       0.006526              1.732198       1.978306       0.291327      -0.026324       1.579703      -0.018326       1.638586           0.000006
           18              H       1.036364      25.228504      16.787592       0.117362       1.111570 0.85635637E+01  0.83720376E+02                                 1.650251                            1.612984      -0.622075       2.568612                    0.999956       3.213529       8.377199       0.549911       1.139297      -0.745463       0.005805      -0.026817      -0.001521       0.027481      -0.004659       0.000444      -0.001089      -0.014279      -0.001274      -0.008315      -0.000570       0.008885              1.637474       1.629508      -0.338968       0.066115       1.799515      -0.123744       1.483400          -0.000007
           19              H       4.996775      25.437580      15.385043       0.096500       1.190055 0.96276469E+01  0.96928586E+02                                 1.718911                            1.704438      -0.743607       2.505581                    0.999113       3.407787       9.017641       0.537652       1.131549      -0.746669      -0.020173      -0.016200       0.005962       0.026551       0.001728       0.004048      -0.004143      -0.002259      -0.020395      -0.009752       0.003806       0.005946              1.685155       1.794806       0.317422       0.019400       1.674947      -0.044869       1.585712          -0.000006
           20              H       0.484723      25.925424      14.667229       0.099792       1.138667 0.85696771E+01  0.84158407E+02                                 1.697774                            1.627616      -0.650012       2.551453                    0.999700       3.348249       8.872582       0.538025       1.159233      -0.739033       0.019300      -0.000554      -0.019201       0.027230      -0.005722      -0.005718      -0.000343       0.000899       0.009247      -0.008870       0.000711       0.008159              1.730829       1.786247      -0.107483      -0.462213       1.325013       0.075004       2.081226          -0.000001
           21              H       5.689818      28.162904      15.351964       0.114058       1.163239 0.94427938E+01  0.95093083E+02                                 1.735913                            1.723789      -0.701253       2.533452                    0.999581       3.360860       9.044532       0.515417       1.180046      -0.735106       0.019436       0.013823       0.004350       0.024244       0.002403       0.002449      -0.000358      -0.005887      -0.012570      -0.005688      -0.000231       0.005920              1.706674       1.750647       0.292633       0.156852       1.680104       0.037020       1.689271           0.000040
           22              H       4.291512      27.572356      15.742296       0.112910       1.196788 0.94772060E+01  0.95991531E+02                                 1.793888                            1.743916      -0.850845       2.458782                    0.998413       3.492999       9.578024       0.502518       1.203378      -0.727973      -0.019646      -0.002054       0.014656       0.024596      -0.004205      -0.004962       0.001318       0.004816      -0.015918      -0.007317      -0.001891       0.009208              1.807300       1.981991      -0.064377      -0.391092       1.364872      -0.008457       2.075038           0.000015
           23              H       5.228953      29.039556      10.922686       0.099365       1.080396 0.72628721E+01  0.70063302E+02                                 1.776010                            1.598262      -1.058027       2.373095                    0.997234       3.629873      10.294596       0.481399       1.318921      -0.698938       0.021392       0.031231      -0.028373       0.047308       0.007364       0.005524      -0.002237      -0.004064       0.005981      -0.011174       0.003793       0.007381              1.886731       1.749292       0.395872      -0.366153       1.937209      -0.596046       1.973693           0.000002
           24              H       0.320627      28.599396      13.069513       0.130013       1.151446 0.85475147E+01  0.84401708E+02                                 1.750248                            1.664057      -0.927112       2.444904                    0.999024       3.301941       8.951130       0.510584       1.214865      -0.725964       0.029418       0.007957       0.007868       0.031474       0.011601       0.002868      -0.007278       0.008228       0.014866      -0.017386       0.006592       0.010794              1.756940       2.225565       0.277988       0.147888       1.458107      -0.024683       1.587149           0.000032
           25              H       2.912991      26.464620      13.949414       0.136408       1.017434 0.72591532E+01  0.69117387E+02                                 1.632920                            1.548820      -0.862214       2.483635                    0.999487       3.235822       8.739516       0.519108       1.239216      -0.719170      -0.013782      -0.022208       0.023938       0.035443       0.011801       0.002679      -0.008019       0.006264       0.023040      -0.018513       0.006475       0.012038              1.648339       1.717330       0.236321      -0.287093       1.410587      -0.288662       1.817102           0.000002
           26              H       2.154776      26.835088      11.683503       0.092279       1.201386 0.87294041E+01  0.87697638E+02                                 1.869644                            1.727780      -1.065449       2.364919                    0.996994       3.691587      10.497164       0.475422       1.282400      -0.707677      -0.044336      -0.016721      -0.012654       0.049045       0.012019      -0.000971      -0.007715       0.010847      -0.006712      -0.015035      -0.000762       0.015797              1.934830       2.441183       0.371107       0.358155       1.583274       0.185866       1.780034           0.000002
           27              H       0.699444      18.673788      20.075645       0.146172       1.165707 0.91296005E+01  0.93300667E+02                                 1.892716                            1.819739      -1.302670       2.288064                    0.993720       3.579426      10.465469       0.440631       1.360184      -0.693232       0.031411       0.010789      -0.015414       0.036615       0.010799      -0.002266      -0.003106       0.012228      -0.000684      -0.012498      -0.000940       0.013437              1.920220       2.297806       0.270022      -0.207776       1.686291      -0.000381       1.776564          -0.000017
           28              H       3.994743      17.907176      23.191687       0.159578       0.834116 0.58633637E+01  0.54671774E+02                                 1.610573                            1.528413      -1.421156       2.233530                    0.993585       3.664062      10.888787       0.439667       1.494053      -0.664396      -0.007943       0.001841       0.029574       0.030677       0.006421      -0.004986       0.003903       0.003115       0.004165      -0.010516       0.003757       0.006759              1.662199       1.509714      -0.026621      -0.184106       1.451794       0.036639       2.025089           0.000000
           29              H       3.011332      16.799440      19.457068       0.158646       1.093645 0.81860466E+01  0.81669754E+02                                 1.828512                            1.733502      -1.350814       2.271057                    0.993877       3.545257      10.349945       0.445978       1.376593      -0.688935      -0.025752      -0.010623      -0.025441       0.037726       0.007899       0.000897       0.007720       0.011095       0.007240      -0.013594       0.002400       0.011194              1.856959       2.062870       0.225509       0.360601       1.548920       0.119884       1.959087          -0.000014
           30              H       4.910072      21.065324      21.557584       0.127961       1.134558 0.85745404E+01  0.85740468E+02                                 1.804351                            1.718626      -1.169415       2.329668                    0.996131       3.557494      10.085832       0.474185       1.291764      -0.706529      -0.033458      -0.001888      -0.012593       0.035800       0.000097       0.013207      -0.005927       0.003886      -0.010242      -0.015121       0.000447       0.014674              1.855251       2.339533       0.257104       0.214897       1.752016       0.098154       1.474204          -0.000006
           31              H       5.532705      23.299136      21.481503       0.119420       1.067902 0.77884437E+01  0.76441705E+02                                 1.760958                            1.658996      -1.138640       2.343852                    0.996178       3.618349      10.344019       0.470929       1.325169      -0.698254      -0.027417       0.027571      -0.011642       0.040588      -0.001303       0.012719      -0.002813       0.007212      -0.019871      -0.014479      -0.000511       0.014990              1.815793       1.894014      -0.364531       0.210671       2.036207      -0.321505       1.517158           0.000001
           32              H       3.247584      22.371132      23.155300       0.116643       0.919699 0.66123171E+01  0.63162378E+02                                 1.673735                            1.588788      -1.347342       2.245291                    0.992957       3.814051      11.253165       0.447911       1.431559      -0.675507       0.033703       0.010883       0.014305       0.038196       0.001538       0.005217      -0.001343       0.005944      -0.024394      -0.010026       0.001216       0.008810              1.734474       2.215659       0.195783       0.257599       1.543853       0.034918       1.443909           0.000000
           33              H       2.624369      20.137320      23.228074       0.128047       0.889741 0.62709336E+01  0.59090886E+02                                 1.639657                            1.548982      -1.255852       2.294180                    0.994081       3.693504      10.810410       0.453029       1.434802      -0.675375       0.022802      -0.020657       0.014675       0.034088      -0.000338       0.006512      -0.005517       0.000620      -0.040057      -0.016451       0.006278       0.010173              1.712986       1.836160      -0.374963       0.196230       1.871449      -0.182962       1.431350          -0.000000
           34              H       0.086121      15.644020      22.576418       0.121606       0.939266 0.66542911E+01  0.63804206E+02                                 1.710191                            1.602035      -1.372400       2.229054                    0.992775       3.893914      11.593581       0.441657       1.446350      -0.672292      -0.021602       0.020805       0.009877       0.031576       0.000950      -0.006122       0.002652       0.003247      -0.034187      -0.013666       0.004515       0.009151              1.805003       1.964336      -0.443010      -0.172178       2.006970       0.124603       1.443702          -0.000001
           35              H       5.308674      13.406540      22.708734       0.113873       0.924407 0.65890646E+01  0.62860887E+02                                 1.675794                            1.582884      -1.323858       2.252428                    0.993451       3.827935      11.272956       0.450240       1.425955      -0.676427      -0.034608      -0.012127       0.012707       0.038810       0.002415      -0.004280      -0.000270       0.005506      -0.025131      -0.009503       0.000665       0.008838              1.745377       2.250893       0.175082      -0.261928       1.551167      -0.035225       1.434070           0.000000
           36              H       3.100945      12.361160      21.289644       0.118780       1.080659 0.77087468E+01  0.75245579E+02                                 1.761079                            1.639562      -1.050986       2.384910                    0.997208       3.525363       9.955359       0.479850       1.307686      -0.702621       0.028511      -0.027636      -0.007711       0.040449      -0.001723      -0.011239       0.003557       0.000549      -0.019405      -0.014028       0.001936       0.012092              1.836093       1.919445      -0.414291      -0.167610       2.145635       0.264306       1.443200           0.000000
           37              H       3.697393      14.598640      21.157328       0.123616       1.131637 0.84408027E+01  0.84222795E+02                                 1.806957                            1.707895      -1.264668       2.279692                    0.995584       3.636123      10.358141       0.473686       1.295895      -0.704703       0.032841       0.000351      -0.011657       0.034850      -0.002848      -0.010815       0.005299       0.004721      -0.016508      -0.012972      -0.000946       0.013918              1.870854       2.393255       0.262122      -0.228571       1.734121      -0.125220       1.485184          -0.000005
           38              H       0.748905      19.543104      11.227013       0.141520       1.131754 0.87620413E+01  0.88191424E+02                                 1.820061                            1.753713      -1.135588       2.361671                    0.995905       3.487914       9.958209       0.462319       1.316264      -0.702413       0.030035       0.011670       0.015598       0.035800       0.011131       0.000811       0.002629       0.011374      -0.003830      -0.012170      -0.001261       0.013430              1.841208       2.171814       0.242127       0.224947       1.612141       0.009562       1.739670          -0.000013
           39              H       4.037804      18.930548       8.130818       0.150824       0.862938 0.61348441E+01  0.57854788E+02                                 1.645520                            1.561606      -1.451644       2.214187                    0.992621       3.749515      11.206467       0.435712       1.490632      -0.664769      -0.010475       0.006471      -0.027627       0.030247       0.006160       0.005315      -0.004578       0.003355       0.002737      -0.010879       0.004089       0.006790              1.699164       1.551755      -0.048578       0.202733       1.500719      -0.111588       2.045016           0.000120
           40              H       3.075923      17.646748      11.799279       0.157513       1.087982 0.81711155E+01  0.81626633E+02                                 1.832620                            1.739908      -1.377377       2.258157                    0.993583       3.584601      10.531762       0.441319       1.389321      -0.686147      -0.026944      -0.010438       0.025554       0.038574       0.008098      -0.001853      -0.005370       0.009825       0.001023      -0.011002      -0.000092       0.011094              1.859851       2.070349       0.231117      -0.345740       1.548366      -0.124041       1.960839          -0.000017
           41              H       4.993866      21.989660       9.735150       0.120891       1.127858 0.85209622E+01  0.84780582E+02                                 1.775703                            1.696880      -1.063683       2.375481                    0.997288       3.498415       9.783607       0.485795       1.267200      -0.712363      -0.033198      -0.002042       0.015799       0.036822       0.000643      -0.013380       0.006107       0.005505      -0.009407      -0.015300       0.000159       0.015141              1.816641       2.248899       0.262767      -0.228713       1.730386      -0.108307       1.470637          -0.000005
           42              H       5.560636      24.260152       9.834387       0.131562       1.098472 0.79579709E+01  0.78072061E+02                                 1.766564                            1.658310      -1.090611       2.377043                    0.997136       3.420277       9.591828       0.481784       1.295866      -0.706262      -0.028117       0.027363       0.013645       0.041539      -0.001329      -0.013316       0.005163       0.002212      -0.013887      -0.015226       0.000601       0.014625              1.819080       1.872422      -0.371324      -0.217263       2.045932       0.334013       1.538887           0.000002
           43              H       3.237692      23.295468       8.044813       0.118878       0.925400 0.65886985E+01  0.62840170E+02                                 1.676118                            1.582812      -1.319679       2.257412                    0.993330       3.793655      11.160985       0.450379       1.425904      -0.676609       0.031835       0.012110      -0.016400       0.037803       0.001306      -0.007359       0.000302       0.004144      -0.026936      -0.011951       0.002290       0.009661              1.739454       2.189268       0.226669      -0.290130       1.567167      -0.061446       1.461927           0.000001
           44              H       2.696525      21.083664       8.127510       0.122353       0.914262 0.64073547E+01  0.60626266E+02                                 1.663279                            1.560421      -1.225457       2.305764                    0.994043       3.694884      10.792646       0.454243       1.425070      -0.677371       0.024896      -0.018568      -0.008074       0.032090      -0.001463      -0.006000       0.003530       0.001263      -0.039609      -0.015269       0.005012       0.010257              1.744473       1.901340      -0.430278      -0.167839       1.936193       0.152283       1.395884          -0.000001
           45              H       3.761983      15.489964      10.112250       0.123960       1.121368 0.83635302E+01  0.83278579E+02                                 1.798268                            1.702151      -1.251269       2.286292                    0.995731       3.621728      10.313891       0.473505       1.299085      -0.704113       0.033517      -0.000653       0.013796       0.036251      -0.003398       0.010558      -0.005536       0.005014      -0.018448      -0.013114      -0.001146       0.014260              1.858233       2.376583       0.249112       0.241690       1.707223       0.130266       1.490892          -0.000007
           46              H       3.145169      13.259820       9.960087       0.121212       1.080935 0.77669928E+01  0.75938103E+02                                 1.760801                            1.645768      -1.083747       2.372621                    0.996999       3.510756       9.914183       0.479053       1.307723      -0.702790       0.027432      -0.027385       0.010151       0.040069      -0.002473       0.012092      -0.003772       0.003363      -0.020421      -0.014565       0.000571       0.013993              1.828139       1.906441      -0.412600       0.174756       2.132962      -0.259172       1.445015          -0.000001
           47              H       5.379084      14.352884       8.507919       0.111352       0.938299 0.67375001E+01  0.64683447E+02                                 1.696786                            1.603771      -1.365172       2.232188                    0.992639       3.875827      11.477520       0.445651       1.431585      -0.675265      -0.034063      -0.010606      -0.011443       0.037466       0.001976       0.004618       0.000107       0.004635      -0.020907      -0.008491       0.000645       0.007846              1.765827       2.289450       0.166775       0.279102       1.551274       0.045368       1.456756           0.000009
           48              H       0.176898      16.583028       8.663390       0.116988       0.963216 0.69084298E+01  0.66895311E+02                                 1.739797                            1.632570      -1.479302       2.176035                    0.991729       3.978741      11.922374       0.437214       1.446757      -0.671936      -0.021092       0.020522      -0.007810       0.030447       0.002098       0.006817      -0.002379       0.001905      -0.030939      -0.013274       0.004386       0.008887              1.832618       1.992505      -0.447645       0.176220       2.037906      -0.121062       1.467443           0.000084
           49              H       3.607780       9.910936      20.419667       0.100802       1.138036 0.77454988E+01  0.75871715E+02                                 1.829434                            1.644179      -1.210054       2.299911                    0.995778       3.696112      10.536261       0.477744       1.308820      -0.700826      -0.015995       0.032707       0.031264       0.047989      -0.006222       0.005064       0.002993      -0.019383       0.001357      -0.014005       0.002498       0.011508              1.942256       1.601419      -0.255500      -0.168654       2.212133       0.713893       2.013214           0.000003
           50              H       2.396264       9.621164      18.378692       0.129373       1.098586 0.82061986E+01  0.80030581E+02                                 1.687611                            1.625810      -0.817275       2.498657                    0.999770       3.189854       8.531049       0.519952       1.207894      -0.728639      -0.021241       0.020793      -0.008493       0.030914      -0.012082       0.007185       0.002975      -0.008461      -0.004125      -0.016056       0.002335       0.013721              1.680958       1.776323      -0.371763       0.159790       1.687493      -0.024635       1.579058           0.000003
           51              H       4.359013       6.352976      17.733652       0.123874       1.064379 0.78130617E+01  0.74604734E+02                                 1.588511                            1.534726      -0.818564       2.490729                    0.999619       3.118041       8.016602       0.567400       1.130504      -0.747378      -0.000410      -0.027734      -0.015562       0.031804      -0.008982       0.011146       0.009458      -0.007638      -0.009615      -0.020445       0.008445       0.011999              1.571760       1.344156      -0.091952       0.010005       1.735241       0.281304       1.635883           0.000064
           52              H       5.750918       6.815144      19.463684       0.092459       1.244805 0.90440264E+01  0.91017043E+02                                 1.878755                            1.733599      -0.951166       2.423343                    0.998076       3.512658       9.767669       0.488403       1.246140      -0.717854       0.034975      -0.031346       0.006596       0.047427      -0.013395       0.004554       0.009605      -0.009503      -0.019992      -0.018571      -0.000182       0.018753              1.944946       2.299000      -0.544561       0.310509       1.837688      -0.244157       1.698150           0.000013
           53              H       1.626992       8.436400      16.688355       0.109198       1.126116 0.89779882E+01  0.89954166E+02                                 1.733745                            1.704401      -0.876370       2.446052                    0.998232       3.537216       9.731712       0.503811       1.213377      -0.724522      -0.011754       0.020906      -0.004945       0.024489      -0.007804       0.002437       0.002014      -0.003345       0.008168      -0.010121       0.003501       0.006621              1.726737       1.971106      -0.290549       0.025989       1.576182      -0.018217       1.632922           0.000003
           54              H       1.873136       6.888504      16.787592       0.116187       1.123590 0.86904496E+01  0.85343768E+02                                 1.668250                            1.629899      -0.623074       2.567037                    0.999948       3.233278       8.470304       0.544084       1.146332      -0.743707      -0.005808      -0.026357      -0.002176       0.027077       0.004537      -0.000265      -0.000930      -0.013281      -0.000989      -0.007878      -0.000438       0.008315              1.655436       1.648037       0.345154      -0.067280       1.819279      -0.125655       1.498992           0.000063
           55              H       3.731725       7.097580      15.385043       0.096294       1.193928 0.96765703E+01  0.97610812E+02                                 1.728215                            1.713398      -0.741100       2.506565                    0.999129       3.414339       9.063819       0.533707       1.137696      -0.745153       0.020215      -0.015979       0.005612       0.026372      -0.001786      -0.003984      -0.004062      -0.001860      -0.019519      -0.009476       0.003833       0.005644              1.694307       1.804994      -0.320133      -0.019602       1.683494      -0.045319       1.594434           0.000035
           56              H       2.424777       7.585424      14.667229       0.100688       1.136687 0.85544687E+01  0.84014271E+02                                 1.699972                            1.629536      -0.649935       2.552295                    0.999712       3.345356       8.879861       0.535772       1.164036      -0.737896      -0.019231      -0.000476      -0.019565       0.027438       0.005668       0.005697      -0.000200       0.001051       0.009878      -0.008808       0.000552       0.008256              1.733205       1.788996       0.107389       0.463511       1.326179       0.074809       2.084440           0.000017
           57              H       3.038682       9.822904      15.351964       0.114576       1.154205 0.93388047E+01  0.93718621E+02                                 1.721369                            1.709708      -0.696718       2.536035                    0.999614       3.345012       8.965177       0.519981       1.173773      -0.736615      -0.019402       0.014185       0.004215       0.024401      -0.002436      -0.002465      -0.000270      -0.006282      -0.013062      -0.005831      -0.000352       0.006182              1.692429       1.735787      -0.289020      -0.154688       1.666822       0.036847       1.674677          -0.000003
           58              H       4.436987       9.232356      15.742296       0.112692       1.191518 0.94189174E+01  0.95199501E+02                                 1.784216                            1.735046      -0.843503       2.462064                    0.998474       3.482026       9.519988       0.505615       1.198539      -0.729125       0.019649      -0.001785       0.014486       0.024477       0.004245       0.004993       0.001306       0.004515      -0.015723      -0.007315      -0.001839       0.009154              1.797332       1.970369       0.064229       0.387634       1.358980      -0.007953       2.062646           0.000002
           59              H       3.499547      10.699556      10.922686       0.099561       1.079997 0.72589740E+01  0.70013446E+02                                 1.775293                            1.597610      -1.058074       2.373208                    0.997239       3.628308      10.287887       0.481617       1.318553      -0.699015      -0.021373       0.031222      -0.028426       0.047325      -0.007343      -0.005524      -0.002213      -0.004134       0.006107      -0.011168       0.003803       0.007365              1.885991       1.748652      -0.395781       0.366066       1.936514      -0.595760       1.972808           0.000002
           60              H       2.588873      10.259396      13.069513       0.130037       1.149672 0.85268791E+01  0.84112298E+02                                 1.745256                            1.659497      -0.926427       2.445206                    0.999030       3.297365       8.922121       0.512675       1.211140      -0.726822      -0.029406       0.008099       0.007789       0.031480      -0.011671      -0.002840      -0.007171       0.008060       0.014783      -0.017343       0.006534       0.010810              1.751896       2.218588      -0.276894      -0.147402       1.454489      -0.024422       1.582612          -0.000001
           61              H      -0.003491       8.124620      13.949414       0.135751       1.019442 0.72772365E+01  0.69333014E+02                                 1.634956                            1.550622      -0.862650       2.482736                    0.999477       3.240768       8.755757       0.518867       1.239015      -0.719196       0.013791      -0.022165       0.023697       0.035256      -0.011891      -0.002738      -0.007986       0.006444       0.023020      -0.018620       0.006625       0.011994              1.650475       1.719557      -0.236764       0.287663       1.412172      -0.289249       1.819697           0.000008
           62              H       0.754724       8.495088      11.683503       0.092387       1.201196 0.87279572E+01  0.87682909E+02                                 1.869748                            1.727878      -1.065819       2.364820                    0.996995       3.691478      10.498188       0.475290       1.282758      -0.707600       0.044306      -0.016759      -0.012737       0.049052      -0.011986       0.000974      -0.007717       0.010818      -0.006806      -0.015001      -0.000777       0.015777              1.934955       2.441318      -0.371226      -0.358210       1.583404       0.185870       1.780143           0.000005
           63              H       2.210056       0.333788      20.075645       0.147895       1.169291 0.91647706E+01  0.93824407E+02                                 1.902765                            1.827968      -1.319414       2.281087                    0.993600       3.589622      10.531680       0.437588       1.367247      -0.691788      -0.031162       0.010383      -0.017956       0.037434      -0.010465       0.001908      -0.004101       0.011168      -0.004014      -0.011840      -0.001654       0.013494              1.931283       2.311655      -0.273607       0.210494       1.695691      -0.000992       1.786503           0.000160
           64              H       4.733756      36.247176      23.191687       0.161839       0.832437 0.58484553E+01  0.54529474E+02                                 1.612051                            1.529241      -1.438770       2.226721                    0.993489       3.667141      10.918137       0.438101       1.499484      -0.663411       0.009097      -0.000298       0.030554       0.031881      -0.006432       0.005479       0.003904       0.002357       0.004133      -0.010766       0.003796       0.006970              1.664244       1.510669       0.027426       0.184498       1.453319       0.037801       2.028744           0.000124
           65              H       5.717167      35.139440      19.457068       0.163509       1.070843 0.79772663E+01  0.79169587E+02                                 1.813719                            1.719836      -1.347893       2.277412                    0.994147       3.507161      10.252049       0.443864       1.390437      -0.686388       0.025349      -0.012137      -0.025954       0.038256      -0.007334      -0.001257       0.008451       0.009336       0.004657      -0.012966       0.001554       0.011412              1.841686       2.045089      -0.222789      -0.357610       1.537032       0.118877       1.942937           0.000181
           66              H       3.818428       2.725324      21.557584       0.130479       1.115855 0.83856347E+01  0.83363904E+02                                 1.783934                            1.699195      -1.156809       2.337820                    0.996391       3.516709       9.932638       0.477180       1.291165      -0.706797       0.034569      -0.000101      -0.014768       0.037591      -0.000094      -0.013453      -0.005640       0.006225      -0.005926      -0.014407      -0.001147       0.015554              1.834170       2.311301      -0.253585      -0.212803       1.731322       0.097296       1.459887          -0.000015
           67              H       3.195795       4.959136      21.481503       0.124275       1.050262 0.76219442E+01  0.74375556E+02                                 1.739731                            1.639926      -1.134689       2.349085                    0.996419       3.570795      10.165627       0.474381       1.323166      -0.698790       0.027330       0.028033      -0.012362       0.041056       0.001706      -0.012543      -0.002621       0.007000      -0.017489      -0.013799      -0.000976       0.014775              1.793148       1.870403       0.359749      -0.207752       2.008557      -0.316333       1.500484           0.000068
           68              H       5.480916       4.031132      23.155300       0.119481       0.916655 0.65870261E+01  0.62875379E+02                                 1.671437                            1.586899      -1.357523       2.241909                    0.993006       3.806128      11.234393       0.447584       1.433640      -0.675102      -0.033341       0.011433       0.014753       0.038210      -0.001641      -0.004845      -0.001067       0.006699      -0.024133      -0.009654       0.000686       0.008968              1.731540       2.211795      -0.195129      -0.257410       1.541025       0.034689       1.441801           0.000058
           69              H       0.285131       1.797320      23.228074       0.129349       0.894692 0.63159679E+01  0.59665349E+02                                 1.649778                            1.557540      -1.286745       2.280290                    0.993733       3.716318      10.916893       0.450147       1.440356      -0.674231      -0.023912      -0.019944       0.015930       0.034976       0.000741      -0.006214      -0.005659      -0.000214      -0.038304      -0.015845       0.005650       0.010195              1.724312       1.847540       0.380765      -0.198096       1.885991      -0.185485       1.439405           0.000106
           70              H       2.823379      33.984020      22.576418       0.118097       0.950840 0.67583479E+01  0.65044983E+02                                 1.722369                            1.612981      -1.441552       2.195160                    0.991998       3.926281      11.706659       0.440842       1.443609      -0.672702       0.022050       0.019756       0.010166       0.031303      -0.000341       0.006018       0.002171       0.004025      -0.035389      -0.013759       0.004144       0.009615              1.818231       1.980312       0.447716       0.174033       2.020911       0.125691       1.453469           0.000051
           71              H       3.419826      31.746540      22.708734       0.114581       0.924703 0.65918483E+01  0.62897035E+02                                 1.676295                            1.583326      -1.327532       2.250865                    0.993469       3.828296      11.276607       0.450110       1.426149      -0.676372       0.034471      -0.012470       0.012883       0.038855      -0.002438       0.004212      -0.000356       0.006182      -0.024465      -0.009243       0.000244       0.008999              1.745909       2.251249      -0.175489       0.262087       1.551984      -0.035273       1.434495           0.000001
           72              H       5.627555      30.701160      21.289644       0.121329       1.071928 0.76290154E+01  0.74269602E+02                                 1.751541                            1.631067      -1.053703       2.385530                    0.997272       3.505156       9.883231       0.481124       1.307696      -0.702661      -0.028377      -0.028087      -0.008085       0.040737       0.001893       0.011117       0.003695       0.000465      -0.017693      -0.013622       0.001540       0.012082              1.825860       1.908407       0.411717       0.166325       2.132983       0.262459       1.436190           0.000004
           73              H       5.031107      32.938640      21.157328       0.123160       1.120862 0.83370432E+01  0.82888231E+02                                 1.792518                            1.695172      -1.240883       2.290871                    0.995838       3.611890      10.253439       0.476627       1.292549      -0.705519      -0.032937      -0.000409      -0.012031       0.035068       0.002706       0.011117       0.005099       0.004058      -0.015531      -0.013048      -0.000787       0.013835              1.855194       2.371535      -0.258176       0.225853       1.719098      -0.123583       1.474948           0.000027
           74              H       2.160595       1.203104      11.227013       0.141271       1.133841 0.87891640E+01  0.88588402E+02                                 1.826792                            1.759956      -1.140430       2.359066                    0.995842       3.499797      10.019663       0.459822       1.321562      -0.701268      -0.030048       0.011526       0.015571       0.035751      -0.011126      -0.000727       0.002628       0.011416      -0.004288      -0.012120      -0.001368       0.013487              1.848268       2.179987      -0.243236      -0.225928       1.617893       0.008996       1.746925           0.000079
           75              H       4.690696       0.590548       8.130818       0.150507       0.864315 0.61462750E+01  0.57989165E+02                                 1.647155                            1.562920      -1.452375       2.213524                    0.992606       3.753338      11.220210       0.435591       1.490365      -0.664803       0.010466       0.006419      -0.027591       0.030199      -0.006178      -0.005319      -0.004589       0.003395       0.002730      -0.010904       0.004094       0.006810              1.701200       1.553284       0.048634      -0.203179       1.502177      -0.111823       2.048140           0.000112
           76              H       5.652577      35.986748      11.799279       0.157897       1.083725 0.81381591E+01  0.81291943E+02                                 1.834964                            1.741944      -1.378148       2.258178                    0.993583       3.590812      10.582205       0.438542       1.398214      -0.684408       0.026982      -0.010484       0.025604       0.038646      -0.008059       0.001869      -0.005322       0.009897       0.000598      -0.010918      -0.000188       0.011105              1.862478       2.073659      -0.231495       0.346395       1.550212      -0.124009       1.963564           0.000140
           77              H       3.734634       3.649660       9.735150       0.120929       1.128567 0.85292862E+01  0.84899360E+02                                 1.777753                            1.698739      -1.065306       2.374740                    0.997271       3.501310       9.799522       0.485001       1.268737      -0.712019       0.033198      -0.002133       0.015754       0.036808      -0.000646       0.013371       0.006083       0.005553      -0.009494      -0.015288       0.000152       0.015136              1.818909       2.251765      -0.263360       0.229136       1.732734      -0.108661       1.472228          -0.000004
           78              H       3.167864       5.920152       9.834387       0.131184       1.100882 0.79808428E+01  0.78357628E+02                                 1.769420                            1.660896      -1.092867       2.375628                    0.997098       3.425939       9.613457       0.481289       1.296186      -0.706173       0.028136       0.027318       0.013513       0.041479       0.001296       0.013345       0.005137       0.002214      -0.014087      -0.015282       0.000656       0.014625              1.822093       1.875587       0.372036       0.217678       2.049578       0.334652       1.541114           0.000004
           79              H       5.490808       4.955468       8.044813       0.118863       0.925151 0.65864141E+01  0.62812775E+02                                 1.675832                            1.582552      -1.319190       2.257669                    0.993332       3.793070      11.158672       0.450411       1.425929      -0.676608      -0.031852       0.012089      -0.016417       0.037818      -0.001306       0.007357       0.000294       0.004117      -0.027025      -0.011974       0.002315       0.009659              1.739221       2.188890      -0.226607       0.290095       1.566941      -0.061466       1.461831          -0.000002
           80              H       0.212975       2.743664       8.127510       0.122559       0.913610 0.64016158E+01  0.60559576E+02                                 1.662661                            1.559861      -1.225720       2.305815                    0.994050       3.693364      10.787789       0.454254       1.425324      -0.677328      -0.024891      -0.018626      -0.008043       0.032112       0.001456       0.006004       0.003534       0.001256      -0.039517      -0.015246       0.005004       0.010242              1.743865       1.900604       0.430030       0.167716       1.935430       0.152147       1.395560          -0.000004
           81              H       4.966517      33.829964      10.112250       0.124102       1.119343 0.83457514E+01  0.83069089E+02                                 1.797281                            1.701288      -1.249415       2.287306                    0.995759       3.619729      10.310944       0.473163       1.300533      -0.703818      -0.033518      -0.000637       0.013883       0.036285       0.003381      -0.010568      -0.005498       0.005074      -0.018482      -0.013112      -0.001145       0.014257              1.857248       2.375084      -0.248997      -0.241552       1.706393       0.130295       1.490267           0.000003
           82              H       5.583330      31.599820       9.960087       0.121309       1.080111 0.77604662E+01  0.75865249E+02                                 1.760660                            1.645684      -1.082920       2.373106                    0.997011       3.509859       9.914005       0.478756       1.308689      -0.702597      -0.027422      -0.027399       0.010221       0.040089       0.002479      -0.012084      -0.003785       0.003368      -0.020522      -0.014580       0.000580       0.013999              1.827945       1.906290       0.412498      -0.174674       2.132701      -0.259069       1.444844           0.000007
           83              H       3.349416      32.692884       8.507919       0.111257       0.938739 0.67414340E+01  0.64730342E+02                                 1.697249                            1.604181      -1.365383       2.231996                    0.992634       3.876912      11.481359       0.445620       1.431481      -0.675281       0.034057      -0.010606      -0.011389       0.037444      -0.001973      -0.004642       0.000103       0.004601      -0.020832      -0.008486       0.000652       0.007834              1.766371       2.290186      -0.166914      -0.279295       1.551715       0.045431       1.457213           0.000006
           84              H       2.732602      34.923028       8.663390       0.116933       0.963321 0.69094665E+01  0.66907258E+02                                 1.739842                            1.632631      -1.479189       2.176038                    0.991728       3.979026      11.923048       0.437235       1.446648      -0.671955       0.021110       0.020527      -0.007719       0.030439      -0.002093      -0.006832      -0.002364       0.001884      -0.030818      -0.013248       0.004375       0.008872              1.832695       1.992520       0.447571      -0.176181       2.037923      -0.120956       1.467642           0.000075
           85              H       5.119556      18.006212       3.536145       0.148013       1.169145 0.91602615E+01  0.93744452E+02                                 1.900868                            1.826146      -1.319720       2.281033                    0.993606       3.585527      10.509618       0.438404       1.365194      -0.692212      -0.031081      -0.010464      -0.018064       0.037441       0.010424       0.001829       0.004198       0.011023      -0.003791      -0.011861      -0.001532       0.013393              1.929254       2.309574       0.273381       0.210338       1.693924       0.001206       1.784265           0.000029
           86              H       1.824256      18.772824       6.652187       0.161209       0.835097 0.58730336E+01  0.54816139E+02                                 1.615202                            1.532209      -1.440643       2.225117                    0.993437       3.675881      10.949944       0.437779       1.499011      -0.663463       0.009086       0.000128       0.030504       0.031828       0.006595       0.005470      -0.003933       0.002595       0.004349      -0.010924       0.003832       0.007091              1.667353       1.513723      -0.027440       0.184885       1.456057      -0.037906       2.032279           0.000042
           87              H       2.807667      19.880560       2.917568       0.163308       1.073513 0.79990746E+01  0.79402258E+02                                 1.812943                            1.719210      -1.349239       2.276379                    0.994121       3.506668      10.235662       0.445311       1.385636      -0.687310       0.025260       0.012040      -0.026075       0.038248       0.007489      -0.001188      -0.008504       0.009284       0.004908      -0.013113       0.001615       0.011498              1.840735       2.044005       0.222640      -0.357241       1.536349      -0.118918       1.941851           0.000106
           88              H       0.908928      15.614676       5.018084       0.130684       1.113960 0.83660643E+01  0.83106662E+02                                 1.780737                            1.696287      -1.155808       2.338466                    0.996413       3.511551       9.908831       0.478060       1.289759      -0.707110       0.034572       0.000162      -0.014881       0.037639       0.000121      -0.013453       0.005642       0.006298      -0.005738      -0.014390      -0.001183       0.015573              1.830731       2.306752       0.252899      -0.212245       1.727951      -0.097020       1.457490          -0.000009
           89              H       0.286295      13.380864       4.942003       0.124169       1.049474 0.76136097E+01  0.74263849E+02                                 1.738008                            1.638369      -1.131300       2.350653                    0.996453       3.567427      10.149470       0.474958       1.322099      -0.699026       0.027285      -0.028030      -0.012475       0.041058      -0.001665      -0.012531       0.002621       0.006954      -0.017828      -0.013865      -0.000882       0.014747              1.791265       1.868520      -0.359298      -0.207461       2.006217       0.315834       1.499057           0.000068
           90              H       2.571416      14.308868       6.615800       0.119253       0.917373 0.65933992E+01  0.62950202E+02                                 1.672129                            1.587516      -1.357602       2.241705                    0.992997       3.807860      11.240038       0.447569       1.433369      -0.675147      -0.033348      -0.011414       0.014673       0.038179       0.001647      -0.004875       0.001097       0.006531      -0.024137      -0.009685       0.000776       0.008910              1.732245       2.212846       0.195326      -0.257572       1.541645      -0.034743       1.442245           0.000060
           91              H       3.194631      16.542680       6.688574       0.129189       0.895608 0.63242185E+01  0.59763422E+02                                 1.650869                            1.558513      -1.287812       2.279566                    0.993715       3.719237      10.927685       0.450021       1.440274      -0.674233      -0.023917       0.019945       0.015839       0.034938      -0.000703      -0.006274       0.005687      -0.000178      -0.038232      -0.015871       0.005677       0.010194              1.725418       1.848887      -0.381202      -0.198280       1.887312       0.185594       1.440056           0.000075
           92              H       5.732879      21.035980       6.036918       0.118734       0.949236 0.67442761E+01  0.64879233E+02                                 1.720875                            1.611658      -1.442722       2.195079                    0.992017       3.922307      11.694137       0.440853       1.444248      -0.672591       0.022006      -0.019919       0.010032       0.031332       0.000372       0.005974      -0.002207       0.003923      -0.034962      -0.013626       0.004138       0.009488              1.816449       1.978394      -0.447246       0.173802       2.018925      -0.125544       1.452027           0.000039
           93              H       0.510326      23.273460       6.169234       0.114361       0.925320 0.65972132E+01  0.62959197E+02                                 1.676813                            1.583788      -1.327463       2.250776                    0.993460       3.829432      11.279864       0.450135       1.425821      -0.676431       0.034484       0.012384       0.012813       0.038816       0.002482       0.004222       0.000307       0.005866      -0.024717      -0.009338       0.000402       0.008935              1.746392       2.252139       0.175629       0.262287       1.552265       0.035333       1.434773           0.000002
           94              H       2.718055      24.318840       4.750144       0.120866       1.070572 0.76149941E+01  0.74076978E+02                                 1.748099                            1.628060      -1.046247       2.388831                    0.997327       3.499611       9.854280       0.482380       1.305277      -0.703196      -0.028400       0.027965      -0.008223       0.040697      -0.001877       0.011132      -0.003641       0.000492      -0.017945      -0.013669       0.001593       0.012076              1.822008       1.904575      -0.410650       0.165918       2.127836      -0.261693       1.433614           0.000013
           95              H       2.121607      22.081360       4.617828       0.123672       1.118377 0.83125398E+01  0.82572932E+02                                 1.789016                            1.692026      -1.240313       2.291540                    0.995867       3.605092      10.225296       0.477409       1.291551      -0.705748      -0.032913       0.000228      -0.012211       0.035105      -0.002688       0.011078      -0.005158       0.004340      -0.015268      -0.012964      -0.000909       0.013873              1.851360       2.366439       0.257405       0.225270       1.715367       0.123160       1.472275           0.000038
           96              H       5.070095      17.136896      27.766513       0.139648       1.145553 0.89079910E+01  0.90107088E+02                                 1.840570                            1.772744      -1.145913       2.355369                    0.995675       3.522157      10.108667       0.457703       1.322951      -0.700936      -0.030250      -0.011109       0.015224       0.035640       0.011213      -0.001001      -0.002240       0.011455      -0.003340      -0.012210      -0.001220       0.013430              1.862315       2.197999       0.246088      -0.227883       1.629465      -0.008709       1.759481           0.000043
           97              H       1.781196      17.749452      24.670318       0.156783       0.838216 0.59104429E+01  0.55215798E+02                                 1.615523                            1.534359      -1.429742       2.230123                    0.993226       3.671225      10.917075       0.438933       1.493706      -0.664498       0.009630      -0.004695      -0.029257       0.031157       0.005830      -0.005189       0.004393       0.002962       0.003227      -0.010439       0.003976       0.006463              1.667308       1.523035      -0.048087      -0.197461       1.473269       0.107365       2.005621           0.000001
           98              H       2.743077      19.033252      28.338779       0.156066       1.089275 0.81901841E+01  0.81912681E+02                                 1.838219                            1.745163      -1.375332       2.258261                    0.993526       3.599594      10.602211       0.439176       1.394471      -0.685112       0.027142       0.010605       0.025305       0.038594       0.007930       0.002003       0.005451       0.010831       0.001882      -0.011287       0.000104       0.011183              1.865605       2.077677       0.231888       0.346475       1.552819       0.123767       1.966320           0.000050
           99              H       0.825134      14.690340      26.274650       0.120223       1.139680 0.86397540E+01  0.86312289E+02                                 1.791878                            1.711586      -1.079320       2.367393                    0.997114       3.525212       9.897944       0.482178       1.271532      -0.711329       0.033218       0.002216       0.015194       0.036595       0.000566       0.013395      -0.006102       0.005543      -0.009508      -0.015290       0.000105       0.015186              1.833680       2.271453       0.266562       0.231623       1.747196       0.109963       1.482392           0.000017
          100              H       0.258364      12.419848      26.373887       0.129551       1.110542 0.80725554E+01  0.79503722E+02                                 1.780763                            1.671156      -1.099808       2.370885                    0.996959       3.448719       9.699900       0.479375       1.297341      -0.705848       0.028253      -0.027147       0.012928       0.041259      -0.001131       0.013481      -0.005101       0.002194      -0.014890      -0.015558       0.000911       0.014648              1.834012       1.887963      -0.374891       0.219393       2.063978      -0.337495       1.550094           0.000010
          101              H       2.581308      13.384532      24.584313       0.119281       0.921642 0.65555696E+01  0.62445599E+02                                 1.671942                            1.579168      -1.315658       2.259959                    0.993357       3.784429      11.126924       0.450752       1.426519      -0.676535      -0.031937      -0.011952      -0.016783       0.038006       0.001338       0.007248      -0.000330       0.004097      -0.027473      -0.012024       0.002394       0.009630              1.734934       2.183192       0.225424       0.288800       1.562933       0.061120       1.458676           0.000001
          102              H       3.122475      15.596336      24.667010       0.124349       0.909120 0.63627843E+01  0.60106945E+02                                 1.658225                            1.555988      -1.229054       2.305777                    0.994098       3.680739      10.746918       0.454393       1.426910      -0.677070      -0.024681       0.018923      -0.008769       0.032313      -0.001485       0.005998      -0.003628       0.001363      -0.039792      -0.015345       0.004999       0.010346              1.738920       1.894974      -0.428281       0.166885       1.929685      -0.151790       1.392103           0.000001
          103              H       2.057016      21.190036      26.651750       0.122251       1.136892 0.85149630E+01  0.85213357E+02                                 1.817713                            1.719633      -1.265285       2.278171                    0.995500       3.659449      10.465837       0.469960       1.302328      -0.703297      -0.033497       0.000425       0.012544       0.035772      -0.003245      -0.010703       0.005344       0.003756      -0.018404      -0.013273      -0.000661       0.013934              1.879040       2.405043       0.253692      -0.245432       1.726714      -0.132697       1.505363           0.000022
          104              H       2.673830      23.420180      26.499587       0.119037       1.094157 0.78945374E+01  0.77558873E+02                                 1.779828                            1.662848      -1.090602       2.367594                    0.996834       3.547010      10.065701       0.474670       1.313438      -0.701492      -0.027619       0.027224       0.008831       0.039774      -0.002338      -0.012286       0.003801       0.002997      -0.021431      -0.014999       0.000969       0.014030              1.848413       1.927904      -0.417820      -0.177216       2.158243       0.262823       1.459091           0.000017
          105              H       0.439916      22.327116      25.047419       0.113191       0.929247 0.66561258E+01  0.63711458E+02                                 1.686897                            1.594984      -1.359435       2.236695                    0.992766       3.852260      11.392488       0.446465       1.433251      -0.675036       0.034114       0.010411      -0.012804       0.037895       0.002162      -0.004153      -0.000053       0.004928      -0.022291      -0.008627       0.000629       0.007999              1.755187       2.274591       0.164463      -0.276355       1.541577      -0.044509       1.449394           0.000002
          106              H       5.642102      20.096972      25.202890       0.121492       0.938579 0.66867688E+01  0.64218815E+02                                 1.711743                            1.607834      -1.457400       2.190917                    0.992042       3.908705      11.661868       0.439909       1.449764      -0.671633       0.021162      -0.020848      -0.010493       0.031505       0.001420      -0.006633       0.002202       0.002329      -0.031869      -0.013266       0.004428       0.008838              1.801681       1.957062      -0.437177      -0.171837       2.000991       0.119097       1.446990           0.000002
          107              H       0.698280       8.429064       3.880167       0.099104       1.143841 0.77944257E+01  0.76451221E+02                                 1.833251                            1.647583      -1.208939       2.299055                    0.995772       3.706275      10.563113       0.478150       1.305995      -0.701388      -0.016086      -0.032335       0.031145       0.047689       0.006335       0.005172      -0.003003      -0.019146       0.001351      -0.014051       0.002596       0.011455              1.946150       1.604797       0.256039      -0.168905       2.216229      -0.715317       2.017424          -0.000004
          108              H       5.305764       8.718836       1.839192       0.129000       1.101234 0.82326092E+01  0.80359157E+02                                 1.690723                            1.628725      -0.820901       2.496533                    0.999757       3.195439       8.552019       0.519301       1.208340      -0.728513      -0.021173      -0.020564      -0.008886       0.030824       0.012089       0.007190      -0.002939      -0.008404      -0.003850      -0.016056       0.002370       0.013686              1.684063       1.779740       0.372628       0.160415       1.690226       0.024899       1.582223          -0.000014
          109              H       1.449513      11.987024       1.194152       0.125079       1.054499 0.77166057E+01  0.73425086E+02                                 1.576015                            1.523101      -0.813718       2.494214                    0.999655       3.100667       7.947269       0.570986       1.127360      -0.748206      -0.000362       0.027893      -0.015922       0.032120       0.008871       0.010941      -0.009614      -0.007920      -0.009767      -0.020342       0.008145       0.012197              1.559347       1.334420       0.090853       0.009604       1.721195      -0.278006       1.622427           0.000060
          110              H       2.841418      11.524856       2.924184       0.092721       1.242456 0.90211432E+01  0.90712209E+02                                 1.875061                            1.730390      -0.948302       2.424939                    0.998105       3.506883       9.741620       0.489378       1.244679      -0.718200       0.035041       0.031510       0.006437       0.047562       0.013502       0.004561      -0.009611      -0.009547      -0.020065      -0.018648      -0.000217       0.018865              1.940944       2.293938       0.543117       0.309318       1.834263       0.243450       1.694632           0.000017
          111              H       4.536492       9.903600       0.148856       0.109069       1.127030 0.89886628E+01  0.90096395E+02                                 1.735252                            1.705864      -0.877591       2.445393                    0.998217       3.540272       9.745036       0.503349       1.214017      -0.724358      -0.011755      -0.020771      -0.005458       0.024483       0.007688       0.002645      -0.002083      -0.003269       0.008201      -0.010109       0.003615       0.006494              1.728240       1.973348       0.290664       0.026143       1.576897       0.018412       1.634475          -0.000003
          112              H       4.782636      11.451496       0.248092       0.116555       1.116982 0.86194491E+01  0.84429680E+02                                 1.657863                            1.620075      -0.621783       2.567873                    0.999954       3.222650       8.417495       0.547606       1.141884      -0.744813      -0.005924       0.026529      -0.002773       0.027324      -0.004608      -0.000025       0.000747      -0.013466      -0.001561      -0.007904      -0.000573       0.008477              1.645049       1.637343      -0.341660      -0.066528       1.807988       0.124425       1.489816           0.000050
          113              H       0.822225      11.242420      31.924543       0.096934       1.184522 0.95721877E+01  0.96251159E+02                                 1.715618                            1.701271      -0.735268       2.509738                    0.999186       3.398663       8.994044       0.537210       1.133880      -0.746130       0.020243       0.016045       0.004991       0.026308       0.001887      -0.004046       0.003901      -0.001960      -0.019093      -0.009356       0.003762       0.005594              1.681952       1.791250       0.316711      -0.019526       1.671959       0.044549       1.582647           0.000041
          114              H       5.334277      10.754576      31.206729       0.102526       1.127092 0.84634308E+01  0.82890707E+02                                 1.690142                            1.620741      -0.646768       2.555402                    0.999749       3.327330       8.817228       0.537322       1.163890      -0.737985      -0.019098       0.000634      -0.020172       0.027786      -0.005678       0.005645       0.000024       0.000944       0.010675      -0.008815       0.000463       0.008352              1.722790       1.777959      -0.106768       0.459030       1.319863      -0.074611       2.070547           0.000021
          115              H       0.129182       8.517096      31.891464       0.113489       1.165646 0.94670270E+01  0.95392725E+02                                 1.737801                            1.725565      -0.700748       2.533210                    0.999578       3.364677       9.055737       0.515376       1.179452      -0.735241      -0.019379      -0.014031       0.003633       0.024200       0.002318      -0.002395       0.000410      -0.006047      -0.013053      -0.005760      -0.000240       0.006000              1.708522       1.752663       0.293264      -0.157158       1.681890      -0.037142       1.691013          -0.000007
          116              H       1.527487       9.107644      32.281796       0.111122       1.201057 0.95167103E+01  0.96459495E+02                                 1.795288                            1.745191      -0.847761       2.458696                    0.998426       3.500190       9.590575       0.503521       1.200135      -0.728709       0.019667       0.001943       0.013954       0.024193      -0.004187       0.004951      -0.001181       0.004515      -0.015811      -0.007320      -0.001742       0.009062              1.808680       1.983594      -0.064396       0.391607       1.365701       0.008475       2.076745          -0.000009
          117              H       0.590047       7.640444      27.462186       0.099850       1.079357 0.72547326E+01  0.69976504E+02                                 1.776123                            1.598318      -1.058511       2.373256                    0.997244       3.628797      10.296384       0.480882       1.320494      -0.698616      -0.021374      -0.031008      -0.028624       0.047304       0.007221      -0.005533       0.002195      -0.004315       0.006219      -0.011106       0.003838       0.007268              1.886831       1.749230       0.395954       0.366188       1.937451       0.596209       1.973812          -0.000003
          118              H       5.498373       8.080604      29.609013       0.129508       1.157063 0.86010813E+01  0.85074787E+02                                 1.756742                            1.669885      -0.930344       2.442824                    0.998996       3.311341       8.988156       0.509339       1.215770      -0.725731      -0.029375      -0.007928       0.007449       0.031324       0.011704      -0.002715       0.007342       0.008067       0.015181      -0.017461       0.006479       0.010983              1.763552       2.234929       0.279676      -0.148662       1.462979       0.024817       1.592748           0.000002
          119              H       2.906009      10.215380      30.488914       0.135122       1.020131 0.72824038E+01  0.69377031E+02                                 1.633856                            1.549737      -0.860905       2.482882                    0.999480       3.241117       8.749149       0.519867       1.236723      -0.719711       0.013737       0.022383       0.023251       0.035076       0.011996      -0.002820       0.007900       0.006565       0.022758      -0.018683       0.006809       0.011873              1.649188       1.718369       0.236514       0.287127       1.411320       0.288668       1.817874           0.000011
          120              H       3.664224       9.844912      28.223003       0.093100       1.197745 0.86965527E+01  0.87299295E+02                                 1.867377                            1.725702      -1.064283       2.366146                    0.997038       3.685423      10.481030       0.475146       1.284149      -0.707323       0.044233       0.017080      -0.012963       0.049156       0.011821       0.001047       0.007731       0.010822      -0.007488      -0.014832      -0.000923       0.015756              1.932532       2.438409       0.370754      -0.357886       1.581555      -0.185785       1.777633           0.000005
          121              H       3.608944      36.346212       3.536145       0.148113       1.168167 0.91530833E+01  0.93672117E+02                                 1.901356                            1.826650      -1.320053       2.280968                    0.993604       3.587272      10.521942       0.437813       1.367019      -0.691837       0.031081      -0.010476      -0.018080       0.037452      -0.010392      -0.001800       0.004178       0.011145      -0.003971      -0.011841      -0.001556       0.013398              1.929816       2.309893      -0.273323      -0.210341       1.694368       0.001030       1.785186           0.000119
          122              H       1.085243       0.432824       6.652187       0.161336       0.834751 0.58692409E+01  0.54772239E+02                                 1.614859                            1.531779      -1.440617       2.225250                    0.993444       3.674643      10.945633       0.437811       1.499137      -0.663445      -0.009092       0.000087       0.030513       0.031839      -0.006584      -0.005454      -0.003921       0.002599       0.004294      -0.010895       0.003816       0.007079              1.667234       1.513376       0.027433      -0.184935       1.455726      -0.037911       2.032601           0.000147
          123              H       0.101833       1.540560       2.917568       0.163358       1.072786 0.79952015E+01  0.79387165E+02                                 1.815195                            1.721173      -1.350421       2.275873                    0.994108       3.511093      10.264000       0.443950       1.389475      -0.686550      -0.025280       0.011963      -0.026087       0.038246      -0.007461       0.001193      -0.008462       0.009217       0.004702      -0.013031       0.001574       0.011457              1.843193       2.046882      -0.223017       0.357938       1.538095      -0.118979       1.944602           0.000171
          124              H       2.000572      33.954676       5.018084       0.130681       1.113742 0.83645753E+01  0.83093005E+02                                 1.780955                            1.696498      -1.155231       2.338748                    0.996418       3.511783       9.911436       0.477850       1.290310      -0.706993      -0.034570       0.000160      -0.014870       0.037633      -0.000125       0.013448       0.005635       0.006274      -0.005791      -0.014392      -0.001165       0.015557              1.830988       2.307034      -0.252934       0.212303       1.728192      -0.097048       1.457737          -0.000037
          125              H       2.623205      31.720864       4.942003       0.124225       1.049131 0.76108666E+01  0.74233753E+02                                 1.737984                            1.638359      -1.130954       2.350884                    0.996458       3.567150      10.149949       0.474814       1.322560      -0.698933      -0.027292      -0.028036      -0.012472       0.041066       0.001670       0.012515       0.002623       0.006945      -0.017765      -0.013839      -0.000891       0.014730              1.791244       1.868485       0.359269       0.207485       2.006143       0.315878       1.499104           0.000059
          126              H       0.338084      32.648868       6.615800       0.119313       0.917316 0.65929404E+01  0.62945251E+02                                 1.672112                            1.587504      -1.357925       2.241589                    0.992997       3.807763      11.240007       0.447549       1.433447      -0.675132       0.033344      -0.011418       0.014691       0.038184      -0.001655       0.004855       0.001095       0.006550      -0.024198      -0.009691       0.000773       0.008918              1.732251       2.212809      -0.195305       0.257592       1.541627      -0.034714       1.442317           0.000054
          127              H       5.533869      34.882680       6.688574       0.129255       0.895356 0.63219157E+01  0.59736297E+02                                 1.650592                            1.558258      -1.287728       2.279678                    0.993719       3.718473      10.924995       0.450044       1.440327      -0.674226       0.023912       0.019945       0.015870       0.034949       0.000724       0.006233       0.005682      -0.000188      -0.038254      -0.015852       0.005659       0.010194              1.725168       1.848515       0.381058       0.198254       1.886945       0.185623       1.440045           0.000114
          128              H       2.995621       2.695980       6.036918       0.118870       0.948777 0.67400997E+01  0.64829348E+02                                 1.720389                            1.611218      -1.376256       2.225125                    0.992560       3.921009      11.689587       0.440887       1.444353      -0.672576      -0.021995      -0.019949       0.010034       0.031343      -0.000374      -0.005968      -0.002211       0.003928      -0.034922      -0.013612       0.004130       0.009482              1.815987       1.977743       0.447035      -0.173735       2.018330      -0.125532       1.451889           0.000053
          129              H       2.399174       4.933460       6.169234       0.114346       0.925244 0.65965392E+01  0.62951167E+02                                 1.676732                            1.583717      -1.327317       2.250849                    0.993460       3.829308      11.279361       0.450141       1.425838      -0.676429      -0.034487       0.012371       0.012823       0.038817      -0.002484      -0.004220       0.000312       0.005847      -0.024727      -0.009340       0.000410       0.008931              1.746349       2.252021      -0.175581      -0.262281       1.552204       0.035309       1.434822          -0.000003
          130              H       0.191445       5.978840       4.750144       0.120706       1.071382 0.76227539E+01  0.74175508E+02                                 1.749342                            1.629171      -1.046737       2.388461                    0.997318       3.501919       9.864118       0.482064       1.305727      -0.703096       0.028408       0.027941      -0.008175       0.040676       0.001869      -0.011141      -0.003634       0.000488      -0.018072      -0.013700       0.001622       0.012077              1.823365       1.906017       0.410992      -0.166068       2.129522      -0.261934       1.434555          -0.000010
          131              H       0.787893       3.741360       4.617828       0.123698       1.118390 0.83132582E+01  0.82588267E+02                                 1.789594                            1.692544      -1.240790       2.291332                    0.995862       3.606061      10.231148       0.477111       1.292230      -0.705601       0.032907       0.000189      -0.012202       0.035097       0.002688      -0.011073      -0.005137       0.004368      -0.015281      -0.012952      -0.000916       0.013868              1.852044       2.367252      -0.257598      -0.225399       1.716066       0.123306       1.472813           0.000013
          132              H       3.658405      35.476896      27.766513       0.141329       1.133538 0.87865761E+01  0.88558921E+02                                 1.826784                            1.759961      -1.139905       2.359460                    0.995836       3.499300      10.019202       0.459701       1.321959      -0.701191       0.030076      -0.011628       0.015495       0.035776      -0.011110       0.000791      -0.002619       0.011538      -0.004119      -0.012147      -0.001340       0.013487              1.848253       2.179988      -0.243237       0.225883       1.617952      -0.008957       1.746820           0.000045
          133              H       1.128304      36.089452      24.670318       0.150723       0.863352 0.61375266E+01  0.57885814E+02                                 1.645993                            1.561872      -1.451618       2.214110                    0.992618       3.750287      11.208951       0.435711       1.490489      -0.664792      -0.010464      -0.006603      -0.027568       0.030218      -0.006154       0.005293       0.004566       0.003291       0.002727      -0.010850       0.004096       0.006755              1.699957       1.552120       0.048635       0.202938       1.501235       0.111751       2.046516           0.000114
          134              H       0.166423       0.693252      28.338779       0.157434       1.085532 0.81548814E+01  0.81494351E+02                                 1.836254                            1.743129      -1.378091       2.257785                    0.993567       3.594248      10.591894       0.438655       1.397246      -0.684581      -0.027023       0.010380       0.025531       0.038598      -0.008086      -0.001855       0.005288       0.010041       0.000833      -0.010987      -0.000121       0.011107              1.863810       2.075185      -0.231734      -0.346667       1.551250       0.124075       1.964994           0.000101
          135              H       2.084366      33.030340      26.274650       0.120400       1.131923 0.85626063E+01  0.85322789E+02                                 1.781864                            1.702497      -1.067008       2.373475                    0.997244       3.508770       9.828940       0.484227       1.269399      -0.711854      -0.033223       0.001960       0.015563       0.036740      -0.000621      -0.013398      -0.006080       0.005311      -0.009728      -0.015348       0.000251       0.015098              1.823235       2.257454      -0.264290      -0.229825       1.737042       0.109041       1.475208          -0.000017
          136              H       2.651136      30.759848      26.373887       0.131286       1.104079 0.80114153E+01  0.78748106E+02                                 1.773959                            1.664923      -1.100336       2.372063                    0.997016       3.433544       9.646363       0.480247       1.297509      -0.705858      -0.028149      -0.027408       0.013258       0.041465       0.001291      -0.013388      -0.005140       0.002205      -0.013795      -0.015278       0.000615       0.014664              1.826929       1.880511       0.373363      -0.218423       2.055560      -0.335878       1.544715          -0.000004
          137              H       0.328192      31.724532      24.584313       0.119195       0.924120 0.65773376E+01  0.62706566E+02                                 1.674869                            1.581692      -1.318842       2.258051                    0.993350       3.790684      11.151051       0.450420       1.426347      -0.676537       0.031832      -0.012187      -0.016519       0.037877      -0.001268      -0.007322      -0.000240       0.004385      -0.027004      -0.011920       0.002181       0.009739              1.738206       2.187442      -0.226375      -0.289778       1.566111       0.061434       1.461064          -0.000001
          138              H       5.606025      33.936336      24.667010       0.121986       0.915172 0.64152048E+01  0.60717854E+02                                 1.664191                            1.561217      -1.224747       2.305793                    0.994034       3.697392      10.800773       0.454206       1.424778      -0.677420       0.024937       0.018435      -0.008116       0.032056       0.001456      -0.005981      -0.003494       0.001340      -0.039728      -0.015284       0.005021       0.010264              1.745579       1.902612       0.430590      -0.167956       1.937373      -0.152299       1.396751          -0.000004
          139              H       0.852483       2.850036      26.651750       0.123886       1.121855 0.83701215E+01  0.83380219E+02                                 1.800490                            1.704155      -1.252485       2.285644                    0.995715       3.625784      10.335603       0.472560       1.301121      -0.703672       0.033526       0.000634       0.013741       0.036238       0.003405       0.010560       0.005491       0.005029      -0.018655      -0.013137      -0.001122       0.014259              1.860696       2.379807      -0.249747       0.242132       1.709673      -0.130691       1.492608          -0.000012
          140              H       0.235670       5.080180      26.499587       0.121071       1.083060 0.77881454E+01  0.76213416E+02                                 1.764555                            1.649132      -1.087535       2.370643                    0.996954       3.517296       9.944240       0.477970       1.309508      -0.702397       0.027439       0.027367       0.010025       0.040029       0.002468       0.012121       0.003775       0.003376      -0.020537      -0.014613       0.000590       0.014023              1.832140       1.910689       0.413683       0.175184       2.138046       0.259815       1.447685          -0.000005
          141              H       2.469584       3.987116      25.047419       0.111326       0.938246 0.67370706E+01  0.64678889E+02                                 1.696797                            1.603778      -1.365013       2.232245                    0.992639       3.875974      11.478263       0.445621       1.431689      -0.675247      -0.034066       0.010618      -0.011423       0.037467      -0.001949       0.004627      -0.000132       0.004699      -0.020881      -0.008483       0.000620       0.007862              1.765892       2.289480      -0.166781       0.279102       1.551340      -0.045405       1.456855           0.000006
          142              H       3.086398       1.756972      25.202890       0.116916       0.963547 0.69114534E+01  0.66931919E+02                                 1.740162                            1.632899      -1.479598       2.175816                    0.991726       3.979790      11.926175       0.437181       1.446707      -0.671942      -0.021099      -0.020518      -0.007737       0.030430      -0.002125       0.006846       0.002370       0.001909      -0.030827      -0.013263       0.004358       0.008905              1.833100       1.992958       0.447710       0.176225       2.038455       0.120981       1.467887           0.000075
          143              H       2.211220      26.769064       3.880167       0.098963       1.144288 0.77976808E+01  0.76487240E+02                                 1.833331                            1.647617      -1.208770       2.299019                    0.995772       3.706613      10.562603       0.478304       1.305505      -0.701490       0.016089      -0.032324       0.031115       0.047664      -0.006347      -0.005166      -0.002999      -0.019128       0.001359      -0.014047       0.002595       0.011452              1.946222       1.604845      -0.256079       0.168952       2.216304      -0.715377       2.017516           0.000007
          144              H       3.422736      27.058836       1.839192       0.129105       1.100433 0.82241153E+01  0.80248304E+02                                 1.689285                            1.627393      -0.820376       2.496884                    0.999759       3.193450       8.542694       0.519795       1.207611      -0.728689       0.021163      -0.020583      -0.008985       0.030858      -0.012098      -0.007204      -0.002889      -0.008417      -0.003869      -0.016051       0.002339       0.013713              1.682616       1.778187      -0.372193      -0.160187       1.688834       0.024863       1.580826           0.000030
          145              H       1.459987      30.327024       1.194152       0.124907       1.057982 0.77518517E+01  0.73867916E+02                                 1.581770                            1.528439      -0.814759       2.493590                    0.999649       3.106188       7.975458       0.568766       1.130113      -0.747513       0.000355       0.027784      -0.015936       0.032032      -0.008853      -0.010940      -0.009540      -0.007794      -0.009665      -0.020272       0.008187       0.012085              1.565019       1.338819      -0.091388      -0.009749       1.727642      -0.279537       1.628596           0.000004
          146              H       0.068082      29.864856       2.924184       0.092632       1.242980 0.90268493E+01  0.90793441E+02                                 1.876377                            1.731549      -0.948620       2.424710                    0.998099       3.508813       9.751596       0.488904       1.245559      -0.717997      -0.035052       0.031475       0.006407       0.047543      -0.013507      -0.004571      -0.009595      -0.009535      -0.020051      -0.018646      -0.000210       0.018856              1.942369       2.295764      -0.543635      -0.309752       1.835412       0.243758       1.695931          -0.000005
          147              H       4.192008      28.243600       0.148856       0.109303       1.126027 0.89785394E+01  0.89972630E+02                                 1.734584                            1.705207      -0.876990       2.445940                    0.998221       3.538306       9.739498       0.503294       1.214451      -0.724269       0.011798      -0.020859      -0.005585       0.024606      -0.007702      -0.002691      -0.002063      -0.003276       0.008173      -0.010130       0.003616       0.006514              1.727581       1.972352      -0.290648      -0.026084       1.576601       0.018360       1.633791           0.000005
          148              H       3.945864      29.791496       0.248092       0.116141       1.121579 0.86684734E+01  0.85058974E+02                                 1.664892                            1.626710      -0.622221       2.567297                    0.999951       3.230460       8.454585       0.545280       1.144746      -0.744096       0.005910       0.026369      -0.002837       0.027172       0.004562      -0.000016       0.000786      -0.013208      -0.001391      -0.007803      -0.000519       0.008322              1.652073       1.644569       0.344027       0.067094       1.815625       0.125371       1.496026           0.000013
          149              H       2.087275      29.582420      31.924543       0.096305       1.192151 0.96570266E+01  0.97355437E+02                                 1.725766                            1.711066      -0.739201       2.507381                    0.999143       3.411776       9.051572       0.534402       1.136897      -0.745353      -0.020290       0.015754       0.005027       0.026175      -0.001851       0.004010       0.004001      -0.001691      -0.018980      -0.009350       0.003853       0.005497              1.691880       1.802237      -0.319432       0.019702       1.681373       0.045200       1.592028          -0.000008
          150              H       3.394223      29.094576      31.206729       0.102305       1.131108 0.85036563E+01  0.83409751E+02                                 1.696391                            1.626339      -0.650457       2.553522                    0.999728       3.335454       8.854504       0.535362       1.166400      -0.737355       0.019127       0.000329      -0.020180       0.027806       0.005609      -0.005677       0.000079       0.001100       0.010751      -0.008790       0.000434       0.008355              1.729374       1.785182       0.107083      -0.461914       1.323817      -0.074591       2.079123          -0.000007
          151              H       2.780318      26.857096      31.891464       0.113581       1.161359 0.94157219E+01  0.94698494E+02                                 1.729356                            1.717417      -0.700015       2.533622                    0.999583       3.357856       9.013856       0.518427       1.174706      -0.736360       0.019383      -0.014172       0.003444       0.024257      -0.002328       0.002397       0.000447      -0.006249      -0.013600      -0.005907      -0.000268       0.006174              1.700223       1.744156      -0.291097       0.155828       1.674036      -0.036854       1.682479           0.000054
          152              H       1.382012      27.447644      32.281796       0.110857       1.200541 0.95099306E+01  0.96349982E+02                                 1.792710                            1.742921      -0.846524       2.459067                    0.998432       3.498896       9.577328       0.504688       1.197868      -0.729233      -0.019720       0.001860       0.013758       0.024117       0.004234      -0.004917      -0.001117       0.004425      -0.016010      -0.007364      -0.001697       0.009061              1.805987       1.980243       0.064478      -0.390363       1.364223       0.008316       2.073495           0.000021
          153              H       2.319453      25.980444      27.462186       0.101577       1.074565 0.72151806E+01  0.69519991E+02                                 1.773204                            1.595690      -1.062179       2.372898                    0.997235       3.621284      10.279205       0.480355       1.323370      -0.698035       0.021151      -0.031576      -0.028724       0.047639      -0.007089       0.005434       0.002172      -0.004609       0.006443      -0.010998       0.003903       0.007094              1.883849       1.746368      -0.395403      -0.365656       1.934681       0.595378       1.970498           0.000008
          154              H       3.230127      26.420604      29.609013       0.129930       1.152439 0.85551114E+01  0.84484778E+02                                 1.750256                            1.664000      -0.925421       2.445609                    0.999033       3.302388       8.949064       0.511024       1.213703      -0.726229       0.029425      -0.008270       0.007282       0.031420      -0.011703       0.002681       0.007297       0.008098       0.014617      -0.017366       0.006358       0.011008              1.756962       2.225914      -0.278203       0.147802       1.458172       0.024721       1.586799           0.000038
          155              H       0.003491      28.555380      30.488914       0.134314       1.025360 0.73318837E+01  0.69982991E+02                                 1.640707                            1.555948      -0.864536       2.480416                    0.999441       3.253866       8.798688       0.518231       1.238242      -0.719323      -0.013805       0.022044       0.023263       0.034896      -0.012055       0.002912       0.008003       0.006899       0.022949      -0.018884       0.006957       0.011927              1.656292       1.725883      -0.237877      -0.288743       1.416668       0.290477       1.826326          -0.000007
          156              H       5.064276      28.184912      28.223003       0.092391       1.203307 0.87480723E+01  0.87952212E+02                                 1.873261                            1.730864      -1.069693       2.363015                    0.996951       3.697049      10.524551       0.474381       1.284236      -0.707263      -0.044269       0.016445      -0.012955       0.048969      -0.011849      -0.000976       0.007737       0.010757      -0.006804      -0.014910      -0.000747       0.015657              1.938760       2.446541      -0.372255       0.359538       1.586086      -0.186410       1.783653          -0.000001
          157              C       4.901926      27.551815      19.846738       0.133863      25.918459 0.32709949E+03  0.71955610E+04                                 7.820369                            6.180102      -0.007520       2.028816                    0.998923      25.512522      72.034717       0.635885       0.437867      -1.046039       0.011924      -0.052881      -0.001680       0.054235      -0.031397       0.040652      -0.018796      -0.021438      -0.022685      -0.049482      -0.011495       0.060977              8.758678       8.078355       1.896887      -2.094481       8.033216       2.587391      10.164464           0.000012
          158              C       5.686327      27.342006      18.630093      -0.208236      29.332823 0.40670491E+03  0.94180523E+04                                 8.265597                            6.746210       0.266478       2.069583                    0.999132      29.115995      83.492805       0.630308       0.419635      -1.060519       0.003600       0.010653       0.045235       0.046612       0.007707       0.001173      -0.021145       0.021503       0.015270      -0.028536       0.008595       0.019941              9.018580       7.374219       1.184407      -2.573372       7.496263       2.699222      12.185258           0.000019
          159              C       5.480334      26.316800      17.928156       0.187893      26.794940 0.33486003E+03  0.73764802E+04                                 7.994530                            6.247009      -0.070481       2.014591                    0.999211      24.562757      68.393301       0.636221       0.437031      -1.051236       0.014770      -0.023740      -0.026843       0.038760      -0.014067      -0.006545      -0.013057       0.019026       0.101361      -0.036892       0.000085       0.036806              9.167218       8.022794       1.597495      -3.729216       6.796992       1.278247      12.681868           0.000005
          160              C       4.499833      25.462156      18.242076      -0.201690      29.457365 0.39993646E+03  0.91939785E+04                                 8.188105                            6.628643       0.350098       2.091094                    0.999822      28.824902      81.526799       0.646702       0.411993      -1.068713       0.022450      -0.005075       0.013934       0.026906       0.000030       0.003663       0.011490      -0.036415       0.020287      -0.022116      -0.000959       0.023075              8.867498       8.984031       1.816086      -4.058363       7.019524       0.319019      10.598939          -0.000004
          161              C       3.698556      25.720383      19.300604       0.083652      25.759163 0.33465332E+03  0.73902284E+04                                 7.644475                            6.155200       0.245293       2.091523                    0.999818      26.134714      73.490145       0.653315       0.424542      -1.056098       0.032094       0.040533       0.040893       0.065918       0.008661       0.016944      -0.016264      -0.014120      -0.083769      -0.040291       0.013535       0.026757              8.365255       8.682833       1.802536      -3.133303       6.862590       0.958551       9.550341           0.000005
          162              C       0.595866      26.089384      16.695302      -0.253527      29.522687 0.43540248E+03  0.10247683E+05                                 8.358796                            6.899620      -0.110365       1.949223                    0.998472      29.795431      85.911461       0.634718       0.410006      -1.067551      -0.073574       0.010763      -0.040094       0.084478       0.004149      -0.002792       0.003229      -0.034081       0.060805      -0.027880       0.006804       0.021077              9.623431       8.413650      -0.681205      -0.296844       5.663856      -0.475057      14.792788           0.000000
          163              C       5.683999      26.122396      15.388351      -0.157478      24.854393 0.38507079E+03  0.88149272E+04                                 7.468472                            6.515816       0.070026       2.012580                    0.999433      28.720132      82.460073       0.647142       0.413455      -1.062180       0.005611       0.073663       0.062650       0.096865      -0.022441       0.019965      -0.022519      -0.020482      -0.019905      -0.026745      -0.018420       0.045164              8.142634       6.762438      -0.901066       1.461333       5.943741      -1.299768      11.721724          -0.000005
          164              C       5.047982      27.466351      15.143566      -0.256937      28.394492 0.43134152E+03  0.10167953E+05                                 8.233468                            6.932678      -0.209837       1.917944                    0.998056      30.185125      88.220496       0.621844       0.417842      -1.058372       0.026530      -0.069611      -0.023019       0.077971      -0.007685       0.013633      -0.015912      -0.006395      -0.029580      -0.022349      -0.003202       0.025550              9.331715       7.210812      -1.028108       2.261715       6.512532      -2.232767      14.271801           0.000045
          165              C       4.793692      28.451942      11.495945       0.129884      26.335975 0.32374084E+03  0.70902124E+04                                 7.860579                            6.116895       0.190860       2.094419                    0.999468      25.271532      70.768073       0.645280       0.433407      -1.050659      -0.027666      -0.031398       0.009476       0.042908      -0.028395      -0.033899       0.009260      -0.012219      -0.065952      -0.046329      -0.005665       0.051994              8.876615       8.767198       2.386901       1.194667       6.752531      -2.210605      11.110117           0.000012
          166              C       5.302855      28.271110      12.830683      -0.209007      31.136008 0.40599738E+03  0.93819569E+04                                 8.542946                            6.695787       0.312085       2.080503                    0.999593      29.094017      82.890648       0.640066       0.414106      -1.065813       0.014292      -0.000054      -0.027786       0.031246       0.001302       0.015776       0.005854      -0.006292       0.000768      -0.017813       0.001370       0.016443              9.543353       8.989326       1.734104       0.463355       5.904045      -2.819328      13.736688           0.000059
          167              C       4.566751      27.643515      13.685113       0.182144      29.659860 0.35275231E+03  0.78402451E+04                                 8.444355                            6.324201      -0.112715       1.990297                    0.999166      24.896787      68.708386       0.648147       0.425180      -1.062828       0.005581      -0.009362       0.026723       0.028860      -0.020220       0.017518       0.004806      -0.019065       0.053226      -0.036813       0.011377       0.025436              9.970705       8.856652       1.722870       1.662369       5.678587      -2.607095      15.376877           0.000017
          168              C       3.393059      26.982175      13.347377      -0.224594      33.126648 0.46976039E+03  0.11201114E+05                                 8.817937                            7.143929       0.332052       2.070360                    0.999854      30.028698      85.463780       0.630510       0.407408      -1.075661       0.005272      -0.018259       0.000808       0.019022       0.011789      -0.000054      -0.023482       0.019725       0.066828      -0.034794       0.001526       0.033268              9.592768      10.159663       2.022247       2.103529       5.571408      -1.180234      13.047232           0.000009
          169              C       2.977582      27.172177      11.954751       0.074073      27.523591 0.36301309E+03  0.81742028E+04                                 7.999668                            6.415476       0.159924       2.054619                    0.999651      26.825114      75.957388       0.639759       0.425174      -1.056608       0.042952       0.025343      -0.022856       0.054859       0.001227       0.003899       0.016098      -0.002364      -0.113005      -0.042058       0.017185       0.024873              8.804264       9.397422       2.120027       1.456440       5.493348      -0.971056      11.522022           0.000005
          170              C       5.280161      17.553581      18.207343       0.575839      25.587930 0.25915095E+03  0.54082053E+04                                 8.013873                            5.686376      -0.117415       2.012520                    0.999631      22.544304      63.126819       0.627272       0.467896      -1.023172       0.018598      -0.017342      -0.042708       0.049705       0.031154       0.015166      -0.005947      -0.146402      -0.232338      -0.083519      -0.034799       0.118318             10.002095       8.409235      -0.399571      -1.341988       4.235538       0.666915      17.361511          -0.000062
          171              C       4.896107      17.651883      19.606585       0.054519      36.628397 0.39818502E+03  0.91281658E+04                                 9.635769                            6.684343      -0.097778       1.984613                    0.999134      26.381999      74.101115       0.634956       0.420788      -1.064891      -0.016553      -0.011475       0.046320       0.050509      -0.012589       0.006620       0.000090       0.028551      -0.060615      -0.021426      -0.008470       0.029896             12.114348      11.458933       2.792994      -2.317000       6.591608       1.390251      18.292503          -0.000081
          172              C       5.727642      18.318359      20.412059      -0.263374      36.030111 0.50000772E+03  0.12245980E+05                                 9.569557                            7.529980      -0.231226       1.886165                    0.998942      31.999728      95.735469       0.588094       0.425248      -1.052362       0.005329      -0.019447      -0.021700       0.029622      -0.011831      -0.012351      -0.024483       0.009968      -0.127565      -0.054436       0.020118       0.034318             10.951012      10.148044       2.535752       0.897193       7.826225       3.519575      14.878768          -0.000029
          173              C       5.398868      18.484886      21.801377       0.290485      33.224177 0.37574709E+03  0.85417345E+04                                 9.296496                            6.698739      -0.122274       1.984248                    0.999539      25.341490      72.306700       0.601636       0.447839      -1.042057       0.046029       0.013609       0.056322       0.074000       0.028124       0.017402       0.018028      -0.007060       0.049785      -0.036672      -0.006747       0.043420             11.706007      12.164973       5.546502       0.663349      11.713295       3.272099      11.239753          -0.000012
          174              C       4.218775      17.869396      22.291607      -0.322359      40.244879 0.53994737E+03  0.13415972E+05                                10.193806                            7.765424      -0.064086       1.944298                    0.997978      31.919550      94.685623       0.588607       0.418803      -1.061483      -0.004174      -0.006009       0.026534       0.027525      -0.039024      -0.002234       0.000048      -0.012607       0.011207      -0.041460       0.003732       0.037727             12.340262      14.712710       5.721773      -0.112475      11.123862       1.413982      11.184214          -0.000010
          175              C       3.422736      17.220526      21.389543       0.298207      30.962581 0.35079977E+03  0.78491400E+04                                 8.867370                            6.467555      -0.003296       2.022138                    0.999531      25.022523      71.137755       0.612197       0.447149      -1.041088      -0.057689      -0.012406       0.039030       0.070748       0.023292      -0.023437      -0.005195       0.049765      -0.051205      -0.029023      -0.021885       0.050907             10.963196      12.442755       5.256757      -1.285644       9.307716      -0.101519      11.139116          -0.000006
          176              C       3.640366      17.150834      20.045212      -0.250579      36.337526 0.48922504E+03  0.11888879E+05                                 9.597161                            7.438040      -0.054919       1.949773                    0.998356      31.099704      91.974320       0.594339       0.424072      -1.055561       0.020044       0.014063      -0.045266       0.051464      -0.005674       0.013130       0.007224      -0.007989      -0.094839      -0.036556       0.013807       0.022749             11.004893      12.702148       3.246153      -2.670591       6.689287      -1.023058      13.623242          -0.000036
          177              C       0.796039      20.379408      22.400437       0.282381      30.951002 0.35365912E+03  0.79181162E+04                                 8.843897                            6.474097      -0.003016       2.025975                    0.999755      25.004707      70.785558       0.615551       0.444431      -1.044134      -0.020145      -0.061281       0.023402       0.068621       0.016483       0.004868       0.009123      -0.079717      -0.073614      -0.032230      -0.024380       0.056609             11.155523      11.359727       2.988956       2.290070      16.459726       0.511686       5.647117          -0.000004
          178              C       5.742771      21.327219      21.877458      -0.238698      34.951343 0.48159911E+03  0.11653427E+05                                 9.295950                            7.341034      -0.070800       1.940449                    0.999139      31.214516      92.006201       0.603223       0.419624      -1.058734      -0.011689       0.049147       0.005917       0.050863       0.008160       0.009368       0.002930       0.048857      -0.009675      -0.024243      -0.005952       0.030196             10.850411      10.502349       1.279074       1.522924      16.484781      -0.653917       5.564104          -0.000012
          179              C       0.297351      22.665306      21.832471      -0.062544      33.302255 0.43337148E+03  0.10252155E+05                                 9.212911                            7.117098      -0.191940       1.919670                    0.999022      29.415851      86.796614       0.590710       0.438305      -1.043312      -0.003744      -0.022863       0.030730       0.038485      -0.010410      -0.001347       0.004604       0.016534       0.020204      -0.017199       0.005151       0.012048             10.791469      11.431837       2.724616       1.685394      15.303869      -0.878687       5.638702          -0.000005
          180              C       1.542617      23.055948      22.311124      -0.037780      37.050137 0.42261900E+03  0.98325095E+04                                 9.662222                            6.856844      -0.058094       1.994393                    0.999199      27.182198      76.886320       0.631044       0.417187      -1.067302      -0.026835      -0.036497       0.015337       0.047827      -0.006686       0.000256      -0.000618       0.009836      -0.018459      -0.006338      -0.005054       0.011392             12.279972      11.651792       3.155535       1.606400      19.333350      -1.755124       5.854774          -0.000001
          181              C       2.414303      22.108136      22.834103      -0.075454      33.644025 0.45194204E+03  0.10811767E+05                                 9.316098                            7.292635      -0.239089       1.904782                    0.998339      29.713978      88.369626       0.580196       0.441283      -1.040820      -0.025723      -0.018133       0.005886       0.032018       0.004048      -0.017751       0.007862       0.022029       0.028614      -0.021782      -0.004176       0.025958             11.029192      11.165398       0.640240       1.909184      16.011662      -1.472756       5.910517          -0.000002
          182              C       2.041305      20.770050      22.878760      -0.227364      37.272668 0.49466885E+03  0.12056835E+05                                 9.781156                            7.492881      -0.025825       1.957991                    0.998161      31.047516      92.014930       0.590436       0.425613      -1.054398       0.015421       0.033256       0.022222       0.042867      -0.018434      -0.012223      -0.016233      -0.015904      -0.005730      -0.031759       0.007994       0.023765             11.830773      13.438781       2.649918       2.474480      15.826715      -0.014910       6.226824          -0.000004
          183              C       1.973805      24.404671      22.287638       0.576373      24.812397 0.25784545E+03  0.54032013E+04                                 7.928809                            5.733986      -0.187136       1.984088                    0.999689      23.068528      65.877183       0.611265       0.478173      -1.012162       0.012246       0.051463       0.015285       0.055064      -0.019294      -0.029603       0.006106       0.045725       0.231753      -0.068691      -0.018052       0.086743              9.929226       8.967008       2.826123       0.582985      15.873697      -1.648453       4.946974           0.000002
          184              C       1.950529      15.344344      21.852649       0.279133      30.818246 0.35671064E+03  0.79969899E+04                                 8.790909                            6.483731       0.119529       2.062169                    0.999775      25.070450      70.826872       0.618202       0.441942      -1.046467       0.012403       0.066517       0.003878       0.067775       0.017326      -0.007810      -0.014133      -0.071345      -0.073698      -0.031852      -0.023127       0.054980             10.936551      12.080292       2.264501      -2.191683      15.378653      -0.778467       5.350707          -0.000004
          185              C       0.690133      14.987081      22.318401      -0.222143      37.984552 0.49957583E+03  0.12225478E+05                                 9.953804                            7.556768      -0.171466       1.910782                    0.997929      31.302907      93.430892       0.583902       0.428649      -1.050893      -0.015226      -0.026489       0.011786       0.032747      -0.017353       0.013708       0.011588      -0.022885      -0.006446      -0.030639       0.007995       0.022644             12.119067      14.146009       2.034374      -2.580586      16.027936      -0.696527       6.183256          -0.000004
          186              C       0.332847      13.646427      22.397129      -0.080720      34.456948 0.45711732E+03  0.10971816E+05                                 9.468777                            7.339747      -0.276408       1.889614                    0.998361      29.979736      89.442523       0.577417       0.441942      -1.039951       0.023286       0.014921      -0.001283       0.027686       0.012293       0.016490      -0.007979       0.025647       0.020635      -0.027234       0.002199       0.025035             11.284140      11.796201       0.032859      -2.033008      16.321315       0.609613       5.734903          -0.000002
          187              C       1.236537      12.662303      22.012090      -0.038389      37.637906 0.44430796E+03  0.10442446E+05                                 9.739739                            7.006759      -0.010256       2.003444                    0.999133      27.464973      77.477804       0.628936       0.414364      -1.071657       0.011619       0.038345       0.016560       0.043354      -0.001498      -0.001213      -0.005770       0.016399      -0.047847      -0.017916       0.001591       0.016325             12.322223      12.010038       1.921471      -1.825917      19.341739       0.872675       5.614892           0.000001
          188              C       2.496933      13.019566      21.547661      -0.077714      33.442782 0.43253425E+03  0.10215809E+05                                 9.189426                            7.074254      -0.119054       1.939193                    0.999266      29.475359      86.580510       0.597698       0.433882      -1.047148       0.006636       0.028796       0.024373       0.038305      -0.016857       0.001137      -0.000937       0.009004       0.017576      -0.020377       0.005615       0.014761             10.752881      11.588718       2.091368      -1.753071      15.216245       0.192014       5.453681          -0.000004
          189              C       2.853638      14.360587      21.468271      -0.231685      35.197397 0.47815280E+03  0.11550239E+05                                 9.348032                            7.324925      -0.014595       1.957136                    0.998759      31.082549      91.563630       0.602575       0.420795      -1.057908       0.005034      -0.049494       0.005973       0.050106       0.004882      -0.013017      -0.005353       0.043936      -0.013195      -0.021465      -0.008592       0.030058             10.895178      11.209381       0.971533      -1.621881      15.991383      -0.153290       5.484771          -0.000013
          190              C       0.843173      11.218945      22.063031       0.557529      25.549920 0.27297086E+03  0.57772458E+04                                 7.970172                            5.832395      -0.091007       2.007880                    0.999589      23.291977      65.909651       0.619288       0.467314      -1.022399      -0.015035      -0.048155       0.019311       0.054018      -0.015475       0.023214       0.004461       0.060365       0.279072      -0.081003      -0.016755       0.097758              9.885018       9.466219       1.071466      -0.871074      15.536340       1.001678       4.652495           0.000005
          191              C       5.382575      18.336332      13.079767       0.571037      24.988005 0.25306138E+03  0.52475541E+04                                 7.858705                            5.601780      -0.075400       2.025668                    0.999600      22.469885      62.629729       0.635210       0.465005      -1.025202       0.017499      -0.000573       0.042945       0.046376       0.006964      -0.018584       0.027893      -0.147158      -0.214436      -0.083885      -0.029752       0.113637              9.746354       8.500182      -0.001151       1.435685       4.288961      -1.577287      16.449917          -0.000053
          192              C       4.971172      18.511662      11.692434       0.049977      37.020247 0.40169342E+03  0.92136618E+04                                 9.670589                            6.691965      -0.052346       1.999474                    0.999111      26.316770      73.542515       0.638741       0.418065      -1.068374      -0.011629       0.005072      -0.044039       0.045829      -0.006721      -0.011336       0.006110       0.032701      -0.058113      -0.023302      -0.007126       0.030427             12.201384      11.240645       2.539693       2.326989       6.700890      -2.155079      18.662617          -0.000061
          193              C      -0.036078      19.192810      10.870421      -0.254730      35.495889 0.46812578E+03  0.11284416E+05                                 9.461376                            7.290579      -0.170429       1.906570                    0.998776      31.436391      93.483803       0.596756       0.425787      -1.051415      -0.006719      -0.022809       0.033924       0.041427      -0.008693       0.012475       0.031043       0.008864      -0.149830      -0.063996       0.028309       0.035688             10.914856       9.629716       2.377202      -0.891817       7.874765      -3.930494      15.240086          -0.000026
          194              C       5.533287      19.409956       9.537337       0.292652      32.977279 0.36958801E+03  0.83639712E+04                                 9.217548                            6.629336      -0.114331       1.986981                    0.999476      25.233741      71.750192       0.606957       0.445916      -1.043566       0.046728       0.020401      -0.055238       0.075173       0.032885      -0.009303      -0.014997       0.003749       0.000808      -0.033760      -0.006393       0.040153             11.513556      11.132073       4.708447      -0.978747      11.260074      -4.090347      12.148521           0.000036
          195              C       4.285693      18.815373       9.019320      -0.334202      40.968918 0.56366672E+03  0.14145922E+05                                10.294986                            7.916710      -0.045702       1.940960                    0.998173      32.447707      96.494771       0.585328       0.416964      -1.063458      -0.000013       0.011622      -0.019855       0.023006      -0.043743       0.006987       0.002985      -0.008255       0.033020      -0.050282       0.011618       0.038664             12.354788      14.657774       5.482474       0.225619      11.218256      -1.897896      11.188334           0.000135
          196              C       3.514094      18.104881       9.863496       0.289744      30.916980 0.35566652E+03  0.79812924E+04                                 8.844724                            6.502570      -0.013047       2.017917                    0.999537      25.122806      71.404350       0.612234       0.445819      -1.042412      -0.064375      -0.007234      -0.033238       0.072810       0.025023       0.030030       0.008987       0.048813      -0.061755      -0.034051      -0.023627       0.057678             10.842104      12.330650       5.199511       1.112357       9.314812      -0.271543      10.880850           0.000009
          197              C       3.711940      18.009513      11.227013      -0.235304      36.395257 0.50005765E+03  0.12214342E+05                                 9.620184                            7.527223      -0.076086       1.941623                    0.998282      31.154632      92.261171       0.590168       0.424894      -1.055439       0.012883       0.018201       0.037996       0.044056      -0.010713      -0.015223      -0.000851      -0.018904      -0.106056      -0.040390       0.007933       0.032457             10.971931      12.631613       3.099347       2.637154       6.581032       0.735492      13.703149          -0.000038
          198              C       0.835026      21.333455       8.807284       0.271401      30.976722 0.35449753E+03  0.79318389E+04                                 8.817450                            6.462741       0.057135       2.045729                    0.999816      24.929152      70.266746       0.619575       0.441826      -1.046955      -0.021150      -0.068510      -0.018078       0.073945       0.022558      -0.005457      -0.004758      -0.087430      -0.077218      -0.037813      -0.024646       0.062459             11.072354      11.219916       2.949449      -2.293780      16.342519      -0.600315       5.654627           0.000000
          199              C      -0.012220      22.275764       9.384512      -0.224527      34.025893 0.47572872E+03  0.11465065E+05                                 9.114322                            7.287916       0.037647       1.972166                    0.999020      30.942819      90.735152       0.607030       0.418677      -1.060355      -0.004273       0.053580      -0.001583       0.053773       0.010354      -0.014643      -0.008865       0.066759      -0.014808      -0.034158      -0.008564       0.042722             10.487780      10.015765       1.010821      -1.593036      15.883421       0.717377       5.564153          -0.000006
          200              C       0.310153      23.628156       9.458609      -0.076575      31.536889 0.42350487E+03  0.99372418E+04                                 8.796245                            6.972187      -0.088602       1.953340                    0.999136      29.138303      84.955651       0.606440       0.430438      -1.050577      -0.015843      -0.022531      -0.024482       0.036851      -0.010595      -0.002541      -0.006067       0.008721       0.012939      -0.015702       0.005962       0.009740             10.047514      10.403452       1.732361      -1.737114      14.149649       1.052916       5.589440           0.000002
          201              C       1.555419      23.959376       8.921406      -0.026416      36.493649 0.45031684E+03  0.10614284E+05                                 9.558169                            7.064823       0.008909       2.009704                    0.999179      27.433655      77.382401       0.625199       0.415638      -1.071338      -0.018993      -0.040385      -0.020121       0.048955      -0.000267      -0.002038      -0.004497       0.004716      -0.037048      -0.013703       0.004966       0.008737             11.857075      11.125101       1.991469      -1.872545      18.487356       1.678627       5.958767           0.000005
          202              C       2.420704      23.026604       8.398758      -0.078767      33.007339 0.43131074E+03  0.10220791E+05                                 9.221971                            7.153075      -0.304011       1.886780                    0.998409      29.623817      88.315682       0.581012       0.444863      -1.036442      -0.024350      -0.017337      -0.002021       0.029960       0.002224       0.019883      -0.014991       0.023589       0.024988      -0.027102      -0.002737       0.029838             10.896765      10.910346       0.741459      -2.047625      15.897435       1.088351       5.882514           0.000002
          203              C       2.079129      21.723730       8.402728      -0.213096      35.333110 0.45220002E+03  0.10789167E+05                                 9.423530                            7.147138       0.037025       1.984669                    0.998402      30.351709      89.323722       0.606016       0.423609      -1.054465       0.021177       0.036010      -0.010206       0.043003      -0.023744       0.014003       0.012429      -0.013069       0.037654      -0.037827       0.017487       0.020340             11.385582      12.846731       2.329877      -2.248112      15.515090      -0.225307       5.794926           0.000007
          204              C       1.967404      25.441248       8.950516       0.554045      24.533009 0.27541775E+03  0.58481962E+04                                 7.813809                            5.896470      -0.125494       2.000608                    0.999413      23.379510      66.493937       0.609330       0.473395      -1.018029       0.019552       0.052256      -0.017294       0.058413      -0.010274       0.036143      -0.006093       0.068688       0.246645      -0.076960      -0.018580       0.095540              9.514586       8.458211       1.407410      -0.948405      14.980646       1.698996       5.104900           0.000004
          205              C       2.030249      16.258410       9.403698       0.280291      30.257691 0.35434264E+03  0.79348711E+04                                 8.686844                            6.465152       0.093133       2.053078                    0.999815      25.085767      70.952021       0.618336       0.442349      -1.045674       0.010098       0.062919       0.007514       0.064165       0.018257       0.004635       0.015621      -0.064779      -0.071056      -0.027297      -0.025207       0.052504             10.666168      11.762474       1.962577       2.232623      14.884296       0.832249       5.351733           0.000025
          206              C       2.919392      15.262915       9.791384      -0.235471      35.052583 0.48062833E+03  0.11625434E+05                                 9.322136                            7.349188       0.005446       1.962834                    0.998821      31.128925      91.771281       0.600905       0.421406      -1.057489       0.003157      -0.048941       0.002790       0.049122       0.002673       0.014245       0.003946       0.048219      -0.010513      -0.023151      -0.008775       0.031926             10.749782      11.181173       0.943976       1.718213      15.542355       0.250415       5.525816          -0.000006
          207              C       2.550468      13.926296       9.699094      -0.068460      32.706293 0.42660163E+03  0.10037985E+05                                 9.039902                            7.016554      -0.110312       1.943435                    0.999345      29.275661      85.749790       0.601486       0.432769      -1.048131       0.000121       0.031024      -0.014061       0.034062      -0.016101      -0.000157       0.000595       0.013350       0.019859      -0.020745       0.006597       0.014148             10.454843      11.355857       1.995489       1.866283      14.585060      -0.059872       5.423613          -0.000000
          208              C       1.291818      13.584805       9.218125      -0.051027      37.605889 0.44781846E+03  0.10543316E+05                                 9.715088                            7.026751       0.002716       2.004654                    0.999248      27.617753      77.919655       0.629205       0.413465      -1.072479       0.014802       0.039316      -0.001848       0.042050      -0.004990      -0.000821       0.000038       0.011386      -0.037375      -0.012487      -0.001335       0.013823             12.154753      11.863260       1.893143       1.977412      18.991365      -0.454473       5.609636          -0.000006
          209              C       0.402675      14.579933       8.830108      -0.088073      34.135074 0.45921139E+03  0.11032204E+05                                 9.382845                            7.335154      -0.233740       1.899863                    0.998534      30.122499      89.843843       0.580256       0.439377      -1.041700       0.021387       0.014718       0.012469       0.028801       0.010509      -0.012703       0.007239       0.028478       0.029525      -0.026130       0.003710       0.022420             11.068844      11.692585       0.004873       2.057673      15.814729      -0.435945       5.699217           0.000038
          210              C       0.771599      15.916919       8.922729      -0.232193      38.036577 0.50694537E+03  0.12456596E+05                                 9.962078                            7.609477      -0.171039       1.906755                    0.997943      31.621892      94.706783       0.581953       0.428331      -1.050644      -0.020263      -0.026035       0.000667       0.032998      -0.017925      -0.013108      -0.010228      -0.027429      -0.007627      -0.030762       0.006385       0.024376             12.033692      14.112547       2.049386       2.657125      15.752508       0.838028       6.236021           0.000081
          211              C       0.895544      12.154285       9.071254       0.588142      23.751594 0.25236555E+03  0.52471527E+04                                 7.640523                            5.635943      -0.158219       1.995592                    0.999482      22.761303      64.229151       0.624134       0.471992      -1.017955      -0.016964      -0.049325      -0.016127       0.054597      -0.011464      -0.028512      -0.007861       0.046420       0.266789      -0.071703      -0.024317       0.096020              9.380326       8.950807       1.512727       0.943609      14.713027      -0.545593       4.477144           0.000001
          212              C       3.826574       9.211815      19.846738       0.137702      25.742672 0.32455850E+03  0.71240134E+04                                 7.783497                            6.155002      -0.002699       2.032465                    0.998913      25.385425      71.540018       0.637499       0.437718      -1.046384      -0.009212      -0.050065      -0.004104       0.051071       0.032288      -0.041154      -0.020328      -0.021248      -0.026224      -0.049960      -0.013067       0.063027              8.715036       8.033886      -1.887810       2.070163       8.004205       2.585967      10.107017           0.000007
          213              C       3.042173       9.002006      18.630093      -0.205270      29.156159 0.40389068E+03  0.93333869E+04                                 8.228123                            6.720193       0.279210       2.075449                    0.999147      28.978103      82.915662       0.632120       0.419306      -1.061099      -0.001622       0.013597       0.043510       0.045614      -0.006220      -0.001957      -0.021078       0.021254       0.012681      -0.028048       0.009218       0.018830              8.975632       7.336426      -1.177908       2.548660       7.473578       2.699245      12.116892           0.000005
          214              C       3.248166       7.976800      17.928156       0.187449      26.815661 0.33512951E+03  0.73834178E+04                                 7.996270                            6.247679      -0.072567       2.013531                    0.999207      24.571635      68.408026       0.636510       0.436773      -1.051460      -0.012718      -0.022182      -0.028433       0.038239       0.013630       0.006397      -0.012536       0.019849       0.098290      -0.036118       0.000479       0.035639              9.169614       8.029655      -1.596885       3.731383       6.800505       1.286185      12.678684           0.000005
          215              C       4.228667       7.122156      18.242076      -0.203540      29.593317 0.40186502E+03  0.92527149E+04                                 8.217389                            6.646333       0.333986       2.084530                    0.999819      28.931371      81.986712       0.645360       0.412207      -1.068195      -0.019780      -0.001585       0.010279       0.022348       0.000389      -0.003713       0.013313      -0.034223       0.021424      -0.021324      -0.002798       0.024122              8.902184       9.015235      -1.817480       4.076910       7.044631       0.336165      10.646687           0.000049
          216              C       5.029944       7.380383      19.300604       0.077737      25.960663 0.33760986E+03  0.74724785E+04                                 7.679247                            6.177924       0.245137       2.088451                    0.999828      26.289393      74.026856       0.652763       0.423937      -1.056397      -0.028845       0.044241       0.037535       0.064793      -0.010368      -0.016036      -0.015193      -0.011631      -0.083616      -0.039420       0.012890       0.026530              8.406541       8.719047      -1.803142       3.153170       6.891851       0.977490       9.608726           0.000014
          217              C       2.313634       7.749384      16.695302      -0.253850      29.526284 0.43548730E+03  0.10251206E+05                                 8.359202                            6.899615      -0.108695       1.949441                    0.998495      29.813422      85.997905       0.634748       0.409926      -1.067496       0.073559       0.011463      -0.041205       0.085089      -0.003823       0.004234       0.004026      -0.032477       0.057772      -0.026789       0.006159       0.020630              9.622406       8.418485       0.685779       0.294956       5.667796      -0.471587      14.780937           0.000042
          218              C       3.044501       7.782396      15.388351      -0.157360      24.831830 0.38463096E+03  0.88031190E+04                                 7.464505                            6.511458       0.072328       2.013666                    0.999429      28.707670      82.439877       0.647396       0.413374      -1.062138      -0.005619       0.073933       0.062207       0.096785       0.021878      -0.020536      -0.021973      -0.018982      -0.016711      -0.026690      -0.017675       0.044365              8.138337       6.762537       0.897016      -1.459892       5.938776      -1.298933      11.713699           0.000048
          219              C       3.680517       9.126351      15.143566      -0.256517      28.369176 0.43088597E+03  0.10151382E+05                                 8.224648                            6.927290      -0.204431       1.919955                    0.998079      30.137869      87.967922       0.622512       0.417634      -1.058832      -0.026327      -0.069122      -0.023403       0.077580       0.008243      -0.013341      -0.015531      -0.007982      -0.031656      -0.022237      -0.003569       0.025806              9.320162       7.200026       1.030370      -2.260830       6.508414      -2.230897      14.252047          -0.000002
          220              C       3.934808      10.111942      11.495945       0.130536      26.309753 0.32337604E+03  0.70799988E+04                                 7.855248                            6.113555       0.190198       2.094572                    0.999459      25.253242      70.698309       0.645460       0.433422      -1.050684       0.027524      -0.031415       0.009478       0.042829       0.028601       0.033793       0.009564      -0.012417      -0.065489      -0.046165      -0.006056       0.052221              8.870251       8.760933      -2.386315      -1.190765       6.749555      -2.209618      11.100265           0.000003
          221              C       3.425645       9.931110      12.830683      -0.208985      31.104315 0.40552780E+03  0.93671013E+04                                 8.533575                            6.689754       0.314337       2.081306                    0.999596      29.077417      82.788310       0.640753       0.413839      -1.066132      -0.014122       0.000283      -0.028012       0.031371      -0.001538      -0.015572       0.006151      -0.006798       0.000316      -0.017779       0.001326       0.016453              9.532055       8.978959      -1.732885      -0.460374       5.899287      -2.815714      13.717918          -0.000003
          222              C       4.161749       9.303515      13.685113       0.181866      29.646192 0.35265694E+03  0.78369597E+04                                 8.438784                            6.321806      -0.110764       1.990913                    0.999171      24.893395      68.675720       0.648559       0.424973      -1.063043      -0.005554      -0.009120       0.026914       0.028955       0.020133      -0.017915       0.004913      -0.019210       0.055107      -0.037233       0.011129       0.026104              9.962073       8.851480      -1.722465      -1.657848       5.676902      -2.605719      15.357837           0.000003
          223              C       5.335441       8.642175      13.347377      -0.225942      33.166052 0.47045994E+03  0.11221678E+05                                 8.822393                            7.147445       0.333483       2.070231                    0.999858      30.058003      85.554764       0.630610       0.407202      -1.075824      -0.005273      -0.018259       0.000329       0.019008      -0.012546      -0.000086      -0.023566       0.019920       0.066743      -0.035355       0.002001       0.033353              9.597965      10.163247      -2.023442      -2.101955       5.574760      -1.182174      13.055888           0.000015
          224              C       5.750918       8.832177      11.954751       0.074864      27.505210 0.36269332E+03  0.81653013E+04                                 7.997053                            6.413324       0.158938       2.054599                    0.999646      26.810605      75.911379       0.639757       0.425264      -1.056540      -0.043035       0.025068      -0.022866       0.054802      -0.000954      -0.003952       0.016269      -0.003028      -0.113118      -0.042169       0.017067       0.025102              8.801823       9.393011      -2.119575      -1.454516       5.492522      -0.971925      11.519935           0.000010
          225              C       3.448339      35.893581      18.207343       0.566111      25.589163 0.25905717E+03  0.54070510E+04                                 8.009946                            5.680161      -0.091478       2.021231                    0.999624      22.599774      63.336258       0.628325       0.467043      -1.023395      -0.019035      -0.018927      -0.042612       0.050362      -0.031853      -0.011568      -0.003898      -0.153579      -0.210979      -0.075636      -0.042674       0.118310             10.004087       8.402060       0.397851       1.349304       4.235536       0.655602      17.374665           0.002715
          226              C       3.832393      35.991883      19.606585       0.066245      36.310133 0.39392373E+03  0.90093961E+04                                 9.608812                            6.666240      -0.117268       1.982210                    0.999090      26.196067      73.577626       0.633055       0.423040      -1.063096       0.012324      -0.014257       0.046219       0.049913       0.012874      -0.009688      -0.001448       0.017709      -0.085410      -0.030254      -0.001045       0.031299             12.091854      11.417279      -2.772564       2.348064       6.563786       1.362305      18.294497           0.003707
          227              C       3.000858      -0.021641      20.412059      -0.263452      35.983120 0.50020855E+03  0.12253782E+05                                 9.557147                            7.527873      -0.229061       1.886393                    0.998922      32.041755      95.914777       0.588521       0.424839      -1.052473      -0.002625      -0.024123      -0.028573       0.037486       0.015274       0.017243      -0.031428       0.001116      -0.130140      -0.061815       0.022898       0.038917             10.930411      10.141619      -2.517040      -0.834240       7.796411       3.452924      14.853203           0.004155
          228              C       3.329632       0.144886      21.801377       0.253573      34.294370 0.39276812E+03  0.90190922E+04                                 9.460113                            6.834105      -0.090041       1.986611                    0.999579      25.780635      73.690318       0.598165       0.445921      -1.044218      -0.052357       0.014357       0.061766       0.082234      -0.050072      -0.022962       0.030981      -0.000576       0.068265      -0.061891      -0.007911       0.069802             11.901237      12.357257      -5.602623      -0.623259      11.886520       3.293437      11.459933          -0.041129
          229              C       4.509725      36.209396      22.291607      -0.321398      40.284097 0.54257519E+03  0.13503832E+05                                10.208306                            7.792396      -0.124362       1.924167                    0.997910      32.048613      95.290707       0.586402       0.419675      -1.060444       0.003953      -0.017315       0.023515       0.029469       0.041293       0.007783      -0.003862      -0.018951       0.017140      -0.046603       0.006992       0.039611             12.329971      14.661714      -5.638987       0.162439      11.077447       1.391728      11.250751           0.008291
          230              C       5.305764      35.560526      21.389543       0.300296      30.897473 0.34987889E+03  0.78253758E+04                                 8.865329                            6.465472      -0.017378       2.018700                    0.999521      24.993174      71.098814       0.611230       0.448037      -1.040308       0.052247      -0.018958       0.042252       0.069816      -0.022245       0.019735      -0.005298       0.045766      -0.043540      -0.025903      -0.020075       0.045978             10.960699      12.434964      -5.249150       1.305546       9.294267      -0.122046      11.152867          -0.000572
          231              C       5.088134      35.490834      20.045212      -0.231763      35.701524 0.47874777E+03  0.11571441E+05                                 9.505571                            7.369507      -0.068900       1.952190                    0.998137      30.658158      90.422640       0.595695       0.425404      -1.054736      -0.020968       0.005841      -0.047475       0.052227       0.012928      -0.011373       0.005851      -0.022870      -0.109783      -0.040525       0.004962       0.035563             10.905498      12.571847      -3.205553       2.658345       6.621844      -1.026620      13.522805           0.006996
          232              C       2.113461       2.039408      22.400437       0.252763      31.703657 0.36658515E+03  0.82739679E+04                                 8.962984                            6.584113       0.013629       2.025388                    0.999759      25.324181      71.765753       0.611950       0.443456      -1.045659       0.023828      -0.067049       0.024487       0.075253      -0.026097      -0.011745       0.006259      -0.099252      -0.121418      -0.048716      -0.028268       0.076984             11.280688      11.533779      -2.997078      -2.339901      16.574161       0.525285       5.734123          -0.039324
          233              C       2.985729       2.987219      21.877458      -0.233435      34.603491 0.47747012E+03  0.11523637E+05                                 9.223350                            7.303742      -0.054409       1.947156                    0.999197      31.042448      91.250312       0.605741       0.418963      -1.059614       0.009891       0.055989       0.000094       0.056856      -0.004746      -0.009882       0.003983       0.060158       0.018772      -0.033846       0.002398       0.031449             10.741004      10.453190      -1.264789      -1.527538      16.229936      -0.627422       5.539885           0.003923
          234              C       2.612149       4.325306      21.832471      -0.051454      32.634543 0.42398439E+03  0.99716461E+04                                 9.097125                            7.046783      -0.195084       1.925617                    0.998824      28.993225      85.197252       0.592961       0.439201      -1.043165       0.005221      -0.024750       0.027174       0.037125       0.006857       0.004723       0.008584       0.013978       0.042469      -0.018154      -0.000669       0.018823             10.635054      11.279882      -2.658692      -1.669500      15.044859      -0.864020       5.580422           0.000172
          235              C       1.366883       4.715948      22.311124      -0.020812      36.515987 0.41638329E+03  0.96515615E+04                                 9.588204                            6.819177      -0.065516       1.996143                    0.999161      26.909607      75.975869       0.630957       0.418795      -1.066269       0.025840      -0.032005       0.015695       0.044026       0.007979       0.003990       0.001589       0.015468       0.014151      -0.013471       0.001991       0.011480             12.165456      11.547841      -3.099117      -1.596357      19.130485      -1.741944       5.818044           0.003285
          236              C       0.495197       3.768136      22.834103      -0.068475      33.264132 0.44657183E+03  0.10652651E+05                                 9.260659                            7.259923      -0.260664       1.902390                    0.998097      29.491027      87.613846       0.580144       0.442592      -1.039929       0.026043      -0.019816       0.009358       0.034036      -0.003614       0.021711       0.008352       0.013523       0.041672      -0.022931      -0.007249       0.030180             10.949252      11.082180      -0.615709      -1.896886      15.884083      -1.468253       5.881494          -0.000270
          237              C       0.868195       2.430050      22.878760      -0.223943      37.101898 0.49455354E+03  0.12057367E+05                                 9.756289                            7.498290      -0.050590       1.950373                    0.998044      31.069704      92.194463       0.589284       0.426327      -1.053603      -0.017327       0.040270       0.024551       0.050246       0.022139       0.013444      -0.015847      -0.009297       0.019204      -0.035777       0.014097       0.021679             11.762809      13.367542      -2.519983      -2.462709      15.696355      -0.050703       6.224530           0.004559
          238              C       0.935695       6.064671      22.287638       0.571406      24.759437 0.25768265E+03  0.53968454E+04                                 7.912046                            5.729246      -0.181708       1.987568                    0.999661      23.015157      65.623722       0.612224       0.477684      -1.012814      -0.012184       0.049948       0.016309       0.053937       0.016848       0.031710       0.007137       0.035826       0.235374      -0.064030      -0.024580       0.088611              9.896371       8.940080      -2.798539      -0.584123      15.810276      -1.645000       4.938757           0.000305
          239              C       0.958971      33.684344      21.852649       0.274164      30.930960 0.35834918E+03  0.80424821E+04                                 8.802712                            6.492441       0.116375       2.059376                    0.999770      25.158067      71.100090       0.618702       0.441104      -1.047022      -0.013794       0.068168       0.005966       0.069805      -0.020150       0.009079      -0.013807      -0.077786      -0.086114      -0.035991      -0.024879       0.060870             10.945688      12.103516      -2.270323       2.197544      15.371525      -0.786195       5.362023          -0.000006
          240              C       2.219367      33.327081      22.318401      -0.227244      38.192527 0.50286418E+03  0.12325822E+05                                 9.978966                            7.573567      -0.162248       1.911237                    0.998027      31.450755      93.939761       0.584197       0.427742      -1.051479       0.015515      -0.029079       0.014255       0.035909       0.018752      -0.012157       0.012247      -0.019509      -0.010841      -0.030066       0.006293       0.023774             12.147428      14.193564      -2.042807       2.592382      16.044783      -0.705568       6.203939           0.000004
          241              C       2.576653      31.986427      22.397129      -0.078367      34.390086 0.45603444E+03  0.10939817E+05                                 9.461745                            7.335021      -0.286629       1.887288                    0.998308      29.932233      89.289111       0.577108       0.442422      -1.039624      -0.023356       0.015211      -0.000117       0.027873      -0.012743      -0.017841      -0.007678       0.023280       0.026878      -0.027943       0.001736       0.026207             11.274052      11.777082      -0.037302       2.029145      16.312934       0.604435       5.732141           0.000050
          242              C       1.672962      31.002303      22.012090      -0.030296      37.233248 0.43921177E+03  0.10289718E+05                                 9.668138                            6.964961      -0.006557       2.007181                    0.999122      27.271555      76.730715       0.631222       0.414185      -1.072108      -0.011318       0.036425       0.016607       0.041602       0.002353      -0.000578      -0.005423       0.019407      -0.031176      -0.013637      -0.001605       0.015242             12.220612      11.909318      -1.888631       1.810852      19.173531       0.864343       5.578988          -0.000010
          243              C       0.412567      31.359566      21.547661      -0.072297      33.188819 0.42895331E+03  0.10108883E+05                                 9.148652                            7.050296      -0.126740       1.939642                    0.999187      29.301798      85.939184       0.598104       0.434546      -1.046884      -0.007195       0.028746       0.023091       0.037567       0.014682      -0.002786      -0.000779       0.007670       0.029385      -0.020112       0.007368       0.012744             10.697460      11.524442      -2.063759       1.743441      15.134062       0.191230       5.433876           0.000062
          244              C       0.055862      32.700587      21.468271      -0.232384      35.089942 0.47699795E+03  0.11510503E+05                                 9.315576                            7.307418       0.008229       1.964380                    0.998821      31.027079      91.226976       0.604624       0.419800      -1.058983      -0.005530      -0.052167       0.005572       0.052755      -0.004680       0.015217      -0.004409       0.045754      -0.011472      -0.022060      -0.009999       0.032059             10.848114      11.160673      -0.943966       1.613481      15.912632      -0.151916       5.471036           0.000035
          245              C       2.066327      29.558945      22.063031       0.555131      25.528137 0.27285358E+03  0.57725678E+04                                 7.961086                            5.828572      -0.082727       2.011334                    0.999582      23.262804      65.755934       0.620070       0.466902      -1.022904       0.015594      -0.047396       0.019071       0.053416       0.013392      -0.023918       0.003561       0.054053       0.279965      -0.077314      -0.020867       0.098181              9.871082       9.451355      -1.058446       0.870280      15.514005       0.999511       4.647887           0.000005
          246              C       3.345925      -0.003668      13.079767       0.570153      24.987455 0.25258163E+03  0.52402674E+04                                 7.874723                            5.604452      -0.080726       2.024032                    0.999594      22.533639      63.025318       0.633080       0.466333      -1.023465      -0.017206      -0.001991       0.043235       0.046575      -0.006672       0.017877       0.026847      -0.148129      -0.210579      -0.082192      -0.031008       0.113200              9.778249       8.515128       0.002238      -1.447411       4.300669      -1.587535      16.518950           0.000130
          247              C       3.757328       0.171662      11.692434       0.050407      37.128864 0.40202052E+03  0.92245853E+04                                 9.697247                            6.697237      -0.055932       1.998211                    0.999109      26.330546      73.634914       0.638018       0.418383      -1.067992       0.011232       0.004364      -0.044294       0.045903       0.007155       0.011567       0.006062       0.031931      -0.060529      -0.023987      -0.006725       0.030712             12.259416      11.271733      -2.539920      -2.355891       6.716468      -2.171907      18.790047           0.003112
          248              C       2.945578       0.852810      10.870421      -0.255122      35.577936 0.46879365E+03  0.11305853E+05                                 9.479178                            7.295803      -0.172207       1.905686                    0.998783      31.467284      93.633177       0.596470       0.425790      -1.051292       0.006344      -0.023543       0.033887       0.041747       0.008785      -0.012439       0.030860       0.008711      -0.150412      -0.064020       0.028184       0.035836             10.951443       9.641123      -2.378672       0.891386       7.892455      -3.956122      15.320752          -0.000145
          249              C       3.195213       1.069956       9.537337       0.291995      33.016221 0.36980600E+03  0.83701874E+04                                 9.225115                            6.630758      -0.113578       1.987024                    0.999476      25.244742      71.788359       0.606962       0.445845      -1.043601      -0.046934       0.020094      -0.055427       0.075357      -0.033223       0.009419      -0.015321       0.003960       0.000776      -0.034147      -0.006521       0.040668             11.532050      11.136494      -4.709094       0.979883      11.271111      -4.105905      12.188545           0.000307
          250              C       4.442806       0.475373       9.019320      -0.335169      41.021956 0.56438457E+03  0.14168539E+05                                10.303373                            7.920891      -0.044495       1.940924                    0.998186      32.474778      96.593077       0.585264       0.416873      -1.063509      -0.000150       0.011319      -0.019712       0.022731       0.043565      -0.007217       0.002789      -0.007762       0.034068      -0.050260       0.011901       0.038359             12.369759      14.666178      -5.482649      -0.229870      11.223433      -1.902355      11.219665          -0.000102
          251              C       5.214406      36.444881       9.863496       0.289645      30.931764 0.35568611E+03  0.79817852E+04                                 8.847654                            6.502259      -0.012702       2.017951                    0.999536      25.124937      71.408984       0.612322       0.445752      -1.042458       0.064291      -0.007346      -0.033238       0.072747      -0.025070      -0.029965       0.008929       0.049226      -0.061943      -0.034030      -0.023767       0.057797             10.851387      12.335235      -5.199053      -1.118696       9.314765      -0.270209      10.904160           0.000269
          252              C       5.016560      36.349513      11.227013      -0.234966      36.437265 0.50027389E+03  0.12222007E+05                                 9.631679                            7.529658      -0.076671       1.941645                    0.998272      31.152062      92.288751       0.589926       0.424985      -1.055291      -0.012890       0.017794       0.038115       0.043995       0.011256       0.015124      -0.000971      -0.018854      -0.107150      -0.040676       0.007645       0.033032             10.996596      12.654131      -3.102343      -2.653709       6.585614       0.739132      13.750043          -0.000063
          253              C       2.074473       2.993455       8.807284       0.272015      30.963227 0.35430015E+03  0.79265953E+04                                 8.816495                            6.462028       0.056387       2.045688                    0.999816      24.921232      70.248755       0.619431       0.441975      -1.046830       0.021072      -0.068461      -0.017840       0.073819      -0.022334       0.005323      -0.004986      -0.086905      -0.076218      -0.037517      -0.024468       0.061986             11.073154      11.218309      -2.949193       2.296364      16.343337      -0.607298       5.657816           0.000024
          254              C       2.921720       3.935764       9.384512      -0.224468      34.043372 0.47596716E+03  0.11473113E+05                                 9.119597                            7.291080       0.035068       1.971353                    0.999011      30.951988      90.793480       0.606686       0.418830      -1.060178       0.004277       0.053334      -0.001727       0.053533      -0.010353       0.014462      -0.009147       0.066568      -0.015495      -0.034124      -0.008521       0.042645             10.496286      10.021913      -1.014187       1.594855      15.899102       0.710501       5.567842           0.000002
          255              C       2.599347       5.288156       9.458609      -0.077386      31.586371 0.42425768E+03  0.99600412E+04                                 8.806381                            6.978918      -0.090379       1.952343                    0.999137      29.171651      85.094750       0.606034       0.430505      -1.050461       0.015964      -0.022499      -0.024969       0.037209       0.010795       0.002814      -0.006139       0.008702       0.011185      -0.015784       0.005735       0.010049             10.061306      10.416798      -1.736951       1.740288      14.171850       1.049670       5.595269           0.000019
          256              C       1.354081       5.619376       8.921406      -0.026996      36.522688 0.45069358E+03  0.10625641E+05                                 9.563077                            7.067605       0.008410       2.009333                    0.999180      27.448690      77.439937       0.625083       0.415618      -1.071325       0.019148      -0.040492      -0.020416       0.049225       0.000207       0.002228      -0.004544       0.004430      -0.038651      -0.014229       0.005327       0.008903             11.865277      11.133141      -1.995480       1.874983      18.501109       1.674344       5.961581           0.000011
          257              C       0.488796       4.686604       8.398758      -0.078870      33.012060 0.43140468E+03  0.10223624E+05                                 9.222824                            7.153906      -0.303593       1.886857                    0.998412      29.627429      88.330467       0.580969       0.444870      -1.036433       0.024389      -0.017354      -0.002100       0.030006      -0.002156      -0.019781      -0.015123       0.023738       0.024339      -0.027152      -0.002609       0.029761             10.898614      10.912879      -0.741303       2.048995      15.898685       1.084417       5.884279           0.000004
          258              C       0.830371       3.383730       8.402728      -0.212732      35.317770 0.45196508E+03  0.10782220E+05                                 9.421594                            7.145845       0.036493       1.984706                    0.998394      30.340438      89.286595       0.605995       0.423676      -1.054418      -0.021205       0.035842      -0.010067       0.042845       0.023699      -0.014120       0.012218      -0.013237       0.038116      -0.037833       0.017615       0.020218             11.384787      12.844389      -2.329510       2.249885      15.512836      -0.230067       5.797137           0.000017
          259              C       0.942096       7.101248       8.950516       0.554098      24.539178 0.27548362E+03  0.58501364E+04                                 7.815646                            5.897498      -0.126054       2.000314                    0.999416      23.385497      66.521159       0.609207       0.473447      -1.017968      -0.019391       0.052386      -0.017638       0.058578       0.010385      -0.036075      -0.006036       0.069054       0.246411      -0.077127      -0.018324       0.095452              9.518040       8.461097      -1.410039       0.948987      14.987578       1.696148       5.105445           0.000004
          260              C       0.879251      34.598410       9.403698       0.280487      30.244810 0.35421092E+03  0.79310972E+04                                 8.684216                            6.463995       0.094433       2.053589                    0.999814      25.078893      70.926346       0.618391       0.442355      -1.045682      -0.009933       0.062963       0.008002       0.064242      -0.018243      -0.004502       0.015682      -0.064653      -0.070795      -0.027169      -0.025250       0.052418             10.663348      11.759495      -1.963072      -2.233786      14.876556       0.837756       5.353992           0.000043
          261              C      -0.009892      33.602915       9.791384      -0.235234      35.038946 0.48048558E+03  0.11621149E+05                                 9.320421                            7.348647       0.007511       1.963651                    0.998825      31.117773      91.735927       0.600858       0.421469      -1.057446      -0.003004      -0.048889       0.003283       0.049091      -0.002650      -0.014211       0.004066       0.048215      -0.010647      -0.023178      -0.008739       0.031917             10.747948      11.178838      -0.945149      -1.718532      15.537876       0.257223       5.527131           0.000090
          262              C       0.359032      32.266296       9.699094      -0.068323      32.696688 0.42650297E+03  0.10035204E+05                                 9.038901                            7.016294      -0.108494       1.944117                    0.999349      29.268934      85.731493       0.601419       0.432837      -1.048078       0.000031       0.031031      -0.013659       0.033904       0.016066       0.000137       0.000568       0.013310       0.019498      -0.020645       0.006481       0.014164             10.453582      11.354873      -1.995744      -1.867113      14.581963      -0.055233       5.423912           0.000071
          263              C       1.617682      31.924805       9.218125      -0.050997      37.598167 0.44776016E+03  0.10541607E+05                                 9.713857                            7.026486       0.003864       2.005046                    0.999251      27.615126      77.911148       0.629191       0.413487      -1.072464      -0.014673       0.039319      -0.001485       0.041994       0.004999       0.000815       0.000014       0.011331      -0.037443      -0.012510      -0.001309       0.013819             12.152436      11.862117      -1.893715      -1.978157      18.985633      -0.449399       5.609558           0.000015
          264              C       2.506825      32.919933       8.830108      -0.088213      34.132727 0.45921398E+03  0.11032123E+05                                 9.381510                            7.334616      -0.232670       1.900142                    0.998541      30.123254      89.841281       0.580352       0.439310      -1.041754      -0.021265       0.014726       0.012871       0.028891      -0.010521       0.012638       0.007299       0.028420       0.029656      -0.026153       0.003807       0.022346             11.066854      11.690853      -0.006057      -2.058057      15.809603      -0.431131       5.700106           0.000052
          265              C       2.137901      34.256919       8.922729      -0.232271      38.031815 0.50690688E+03  0.12455121E+05                                 9.960209                            7.608528      -0.169964       1.907076                    0.997948      31.619632      94.690733       0.582079       0.428257      -1.050714       0.020448      -0.025995       0.001233       0.033096       0.017990       0.013097      -0.010109      -0.027544      -0.007192      -0.030788       0.006426       0.024362             12.032198      14.109286      -2.050164      -2.658716      15.747585       0.843644       6.239723           0.000083
          266              C       2.013956      30.494285       9.071254       0.588112      23.748840 0.25235058E+03  0.52466842E+04                                 7.639477                            5.635538      -0.157633       1.995785                    0.999483      22.759765      64.220676       0.624206       0.471952      -1.017992       0.017070      -0.049310      -0.015770       0.054512       0.011469       0.028504      -0.007894       0.046452       0.266950      -0.071750      -0.024318       0.096068              9.378346       8.949758      -1.512732      -0.943987      14.708685      -0.542990       4.476596           0.000001
          267              C       0.538839      19.126419       1.667843       0.564921      25.637827 0.25981052E+03  0.54246772E+04                                 8.012908                            5.685009      -0.089675       2.021354                    0.999627      22.602229      63.276644       0.628857       0.466484      -1.024085      -0.019342       0.018486      -0.042668       0.050363       0.031941      -0.011562       0.003458      -0.152826      -0.211922      -0.075757      -0.042390       0.118147             10.002031       8.405619      -0.398772       1.346786       4.235226      -0.656874      17.365247           0.000780
          268              C       0.922893      19.028117       3.067085       0.066004      36.288595 0.39399642E+03  0.90111656E+04                                 9.602116                            6.666114      -0.118175       1.981773                    0.999090      26.200656      73.582721       0.633188       0.422946      -1.063192       0.013171       0.013642       0.046293       0.050026      -0.012462      -0.009613       0.001162       0.018676      -0.084976      -0.030086      -0.001055       0.031141             12.072395      11.410548       2.771982       2.338886       6.559558      -1.361793      18.247080           0.000640
          269              C       0.091358      18.361641       3.872559      -0.263489      35.950793 0.49989373E+03  0.12243060E+05                                 9.547291                            7.523281      -0.224988       1.887602                    0.998929      32.033160      95.849577       0.589014       0.424588      -1.052721      -0.002201       0.023415      -0.029040       0.037369      -0.015285       0.017462       0.031939       0.001657      -0.130092      -0.062277       0.023340       0.038938             10.911337      10.136013       2.516246      -0.832669       7.787113      -3.442797      14.810886           0.003917
          270              C       0.420132      18.195114       5.261877       0.252458      34.315028 0.39310717E+03  0.90285389E+04                                 9.461149                            6.835486      -0.088873       1.986683                    0.999581      25.795657      73.732406       0.598330       0.445717      -1.044371      -0.051485      -0.014714       0.061877       0.081829       0.050647      -0.023097      -0.031331       0.000416       0.069342      -0.062693      -0.007809       0.070502             11.898892      12.364777       5.606851      -0.623095      11.886412      -3.289246      11.445486          -0.042774
          271              C       1.600225      18.810604       5.752107      -0.324420      40.396365 0.54442842E+03  0.13561655E+05                                10.223663                            7.803519      -0.121207       1.924109                    0.997940      32.119619      95.546371       0.586223       0.419442      -1.060581       0.003740       0.016210       0.022719       0.028158      -0.040253       0.007943       0.003383      -0.017426       0.021101      -0.046005       0.008151       0.037854             12.346387      14.689685       5.651183       0.161420      11.094599      -1.393524      11.254876           0.005697
          272              C       2.396264      19.459474       4.850043       0.299471      30.920694 0.35026231E+03  0.78359000E+04                                 8.866961                            6.467349      -0.015366       2.018918                    0.999523      25.012146      71.155799       0.611393       0.447807      -1.040468       0.052794       0.017986       0.042177       0.069926       0.023070       0.020353       0.005504       0.047102      -0.044670      -0.026777      -0.020670       0.047447             10.959063      12.439263       5.250433       1.302870       9.293806       0.119305      11.144119          -0.000374
          273              C       2.178634      19.529166       3.505712      -0.233645      35.738626 0.47952952E+03  0.11594670E+05                                 9.509108                            7.374424      -0.068081       1.951855                    0.998152      30.694834      90.537653       0.595650       0.425277      -1.054851      -0.021287      -0.007207      -0.047967       0.052971      -0.012007      -0.011286      -0.006308      -0.022533      -0.107021      -0.039723       0.005395       0.034328             10.903535      12.575288       3.205693       2.654659       6.622615       1.022291      13.512702           0.004219
          274              C       5.022961      16.300592       5.860937       0.252821      31.697604 0.36647596E+03  0.82706573E+04                                 8.961229                            6.582705       0.013844       2.025490                    0.999759      25.319400      71.742017       0.612092       0.443399      -1.045723       0.023475       0.067046       0.023942       0.074963       0.026084      -0.011689      -0.006213      -0.099044      -0.121725      -0.048677      -0.028252       0.076929             11.277213      11.533143       2.998845      -2.338048      16.568607      -0.524181       5.729888          -0.039609
          275              C       0.076229      15.352781       5.337958      -0.233090      34.572741 0.47697639E+03  0.11507581E+05                                 9.215277                            7.298291      -0.051639       1.948142                    0.999205      31.021911      91.143457       0.606237       0.418771      -1.059842       0.009609      -0.055738      -0.000545       0.056563       0.004940      -0.009778      -0.003926       0.060553       0.019838      -0.034232       0.002763       0.031469             10.729399      10.443380       1.262550      -1.525206      16.211314       0.628339       5.533502           0.003863
          276              C       5.521649      14.014694       5.292971      -0.051835      32.619033 0.42377037E+03  0.99642935E+04                                 9.090694                            7.042580      -0.190659       1.926937                    0.998843      28.985228      85.134232       0.593507       0.438899      -1.043456       0.004613       0.024794       0.026551       0.036619      -0.006938       0.004410      -0.008402       0.013760       0.041497      -0.017944      -0.000384       0.018328             10.625603      11.272146       2.655727      -1.667705      15.029082       0.863677       5.575580          -0.000094
          277              C       4.276383      13.624052       5.771624      -0.021899      36.521093 0.41645422E+03  0.96529522E+04                                 9.586465                            6.817929      -0.061733       1.997288                    0.999165      26.912489      75.965925       0.631312       0.418571      -1.066486       0.025879       0.032474       0.015068       0.044174      -0.007959       0.003506      -0.001348       0.014911       0.012294      -0.012956       0.002035       0.010921             12.161490      11.544876       3.097983      -1.595226      19.124007       1.741686       5.815586           0.002922
          278              C       3.404697      14.571864       6.294603      -0.068524      33.271620 0.44663293E+03  0.10654267E+05                                 9.261111                            7.259606      -0.259485       1.902613                    0.998107      29.495169      87.621267       0.580265       0.442493      -1.040007       0.026014       0.019825       0.008716       0.033849       0.003739       0.021454      -0.008393       0.013930       0.041496      -0.022930      -0.007038       0.029968             10.949010      11.081560       0.616953      -1.896021      15.886169       1.467604       5.879300          -0.000252
          279              C       3.777695      15.909950       6.339260      -0.224453      37.115977 0.49471938E+03  0.12062200E+05                                 9.757537                            7.498529      -0.049654       1.950509                    0.998053      31.077987      92.216518       0.589405       0.426211      -1.053693      -0.017359      -0.040093       0.023779       0.049741      -0.022179       0.013289       0.015895      -0.009470       0.018913      -0.035730       0.013880       0.021851             11.763583      13.369749       2.521208      -2.461714      15.699533       0.050582       6.221467           0.004282
          280              C       3.845195      12.275329       5.748138       0.571952      24.753313 0.25760559E+03  0.53951079E+04                                 7.911699                            5.729004      -0.182728       1.987194                    0.999662      23.016893      65.639045       0.612107       0.477787      -1.012707      -0.012260      -0.050000       0.015678       0.053816      -0.017109       0.031191      -0.006897       0.037304       0.235555      -0.064763      -0.023648       0.088410              9.894390       8.940177       2.798048      -0.583939      15.804926       1.644963       4.938065           0.000140
          281              C       3.868471      21.335656       5.313149       0.276084      30.871837 0.35758853E+03  0.80211996E+04                                 8.794301                            6.487516       0.115781       2.059897                    0.999773      25.121751      70.980302       0.618651       0.441372      -1.046857      -0.013493      -0.068022       0.004973       0.069526       0.019707       0.008666       0.013806      -0.076199      -0.081886      -0.034748      -0.024564       0.059313             10.931943      12.091215       2.269599       2.193966      15.350108       0.783654       5.354507           0.000007
          282              C       5.128867      21.692919       5.778901      -0.225759      38.123898 0.50180276E+03  0.12293335E+05                                 9.969766                            7.567429      -0.165062       1.911089                    0.997992      31.406339      93.783040       0.584217       0.427952      -1.051347       0.015699       0.028598       0.013427       0.035279      -0.018462      -0.012662      -0.012052      -0.019991      -0.008238      -0.030283       0.007131       0.023152             12.132996      14.178028       2.041748       2.587908      16.026411       0.704156       6.194548           0.000035
          283              C       5.486153      23.033573       5.857629      -0.078341      34.379698 0.45589463E+03  0.10935230E+05                                 9.458485                            7.332824      -0.285404       1.887663                    0.998312      29.927441      89.259264       0.577342       0.442292      -1.039737      -0.023406      -0.015237      -0.000737       0.027939       0.012656      -0.017592       0.007620       0.023639       0.026272      -0.027762       0.001760       0.026002             11.266698      11.771691       0.038224       2.027767      16.300394      -0.603675       5.728009           0.000036
          284              C       4.582462      24.017697       5.472590      -0.032177      37.268739 0.43980217E+03  0.10306485E+05                                 9.671693                            6.968087      -0.002792       2.008105                    0.999125      27.292206      76.786952       0.631323       0.414001      -1.072282      -0.011207      -0.036849       0.016048       0.041725      -0.002055      -0.000026       0.005428       0.018259      -0.034799      -0.014315      -0.000858       0.015173             12.220318      11.912368       1.888458       1.810875      19.169265      -0.864805       5.579320           0.000012
          285              C       3.322067      23.660434       5.008161      -0.072465      33.141493 0.42832735E+03  0.10088531E+05                                 9.133475                            7.040680      -0.117794       1.942393                    0.999219      29.279598      85.796998       0.599197       0.433995      -1.047415      -0.006740      -0.028885       0.022270       0.037091      -0.015165      -0.002367       0.000828       0.008029       0.029149      -0.020566       0.007841       0.012725             10.675346      11.505985       2.059600       1.740386      15.095291      -0.191241       5.424763           0.000069
          286              C       2.965362      22.319413       4.928771      -0.231023      35.015273 0.47586042E+03  0.11475248E+05                                 9.301991                            7.298832       0.007712       1.964873                    0.998811      30.977444      91.025379       0.605014       0.419815      -1.059061      -0.005152       0.051596       0.004434       0.052042       0.004770       0.014642       0.004396       0.045158      -0.008431      -0.022229      -0.008926       0.031155             10.828021      11.143147       0.942531       1.610432      15.879072       0.149905       5.461843           0.000070
          287              C       4.975827      25.461055       5.523531       0.556870      25.498350 0.27253316E+03  0.57645413E+04                                 7.957195                            5.826777      -0.085157       2.010679                    0.999586      23.251416      65.733244       0.619858       0.467163      -1.022682       0.015310       0.047405       0.018507       0.053143      -0.014286      -0.023638      -0.003974       0.056883       0.281489      -0.079267      -0.019341       0.098609              9.861429       9.447844       1.057140       0.870094      15.491066      -0.998732       4.645377           0.000011
          288              C       0.436425      18.343668      29.619267       0.574120      24.992498 0.25275186E+03  0.52439773E+04                                 7.877257                            5.608735      -0.086253       2.022045                    0.999603      22.509980      62.932573       0.632518       0.466731      -1.023384      -0.017183       0.003328       0.042825       0.046263       0.007229       0.020148      -0.027353      -0.144998      -0.220545      -0.086253      -0.027132       0.113384              9.775059       8.518284      -0.001464      -1.443926       4.299323       1.584933      16.507569           0.000032
          289              C       0.847828      18.168338      28.231934       0.044068      37.293935 0.40440246E+03  0.92933861E+04                                 9.718923                            6.713671      -0.053432       1.997811                    0.999122      26.432099      73.986458       0.637688       0.417963      -1.068211       0.010407      -0.002662      -0.045560       0.046810      -0.005498       0.010656      -0.004752       0.036292      -0.049294      -0.020148      -0.009767       0.029915             12.274704      11.306265       2.556745      -2.348088       6.732679       2.169218      18.785167           0.000662
          290              C       0.036078      17.487190      27.409921      -0.257335      35.738315 0.47163310E+03  0.11394613E+05                                 9.509094                            7.319752      -0.180201       1.901431                    0.998806      31.603414      94.205663       0.595101       0.426010      -1.050870       0.005645       0.026486       0.032685       0.042446      -0.006798      -0.013282      -0.029746       0.011154      -0.149529      -0.063216       0.029480       0.033737             10.976396       9.681774       2.394226       0.897925       7.917395       3.958390      15.330019           0.000010
          291              C       0.285713      17.270044      26.076837       0.292136      32.931965 0.36938774E+03  0.83577349E+04                                 9.210985                            6.629300      -0.109931       1.989261                    0.999487      25.204229      71.642974       0.606759       0.446153      -1.043498      -0.049214      -0.016767      -0.057544       0.077553       0.033115       0.009426       0.013398       0.000906       0.008689      -0.034818      -0.004090       0.038909             11.498554      11.097183       4.685541       0.971444      11.239474       4.085427      12.159004           0.000056
          292              C       1.533307      17.864627      25.558820      -0.319967      40.295207 0.55360912E+03  0.13828386E+05                                10.195394                            7.856538      -0.018475       1.955174                    0.998125      32.053418      95.037179       0.586472       0.418110      -1.062939      -0.004743      -0.003308      -0.024655       0.025324      -0.045138      -0.003587      -0.007808      -0.010809       0.026837      -0.050968       0.009604       0.041364             12.215945      14.480076       5.394026      -0.224306      11.072114       1.861298      11.095645          -0.000046
          293              C       2.304906      18.575119      26.402996       0.290714      30.845203 0.35506522E+03  0.79643829E+04                                 8.834910                            6.500219      -0.009993       2.019954                    0.999542      25.080516      71.267514       0.611904       0.446251      -1.042165       0.062558       0.011043      -0.034812       0.072439       0.023495      -0.028817      -0.009996       0.049062      -0.052762      -0.030628      -0.024842       0.055470             10.824689      12.306455       5.180617      -1.121210       9.291488       0.260463      10.876123           0.000054
          294              C       2.107060      18.670487      27.766513      -0.236770      36.591475 0.50305798E+03  0.12308841E+05                                 9.659402                            7.552260      -0.080915       1.938699                    0.998313      31.262018      92.728524       0.588762       0.425174      -1.055023      -0.013852      -0.015679       0.036880       0.042400      -0.010113       0.016317       0.000771      -0.014000      -0.104757      -0.040410       0.009816       0.030594             11.023511      12.700555       3.119435      -2.663655       6.608868      -0.750761      13.761109           0.000028
          295              C       4.983974      15.346545      25.346784       0.273577      30.939206 0.35412076E+03  0.79224888E+04                                 8.818152                            6.464802       0.056503       2.046352                    0.999818      24.904076      70.226327       0.618594       0.442579      -1.046353       0.021572       0.067622      -0.020482       0.073876       0.021476       0.005257       0.004609      -0.085685      -0.071201      -0.037299      -0.022879       0.060178             11.072554      11.212860       2.935203       2.293372      16.349511       0.597915       5.655292           0.000010
          296              C       0.012220      14.404236      25.924012      -0.225614      34.195248 0.47824997E+03  0.11546635E+05                                 9.155762                            7.314342       0.017575       1.964959                    0.998969      31.056558      91.294536       0.604754       0.419495      -1.059326       0.005201      -0.053287      -0.004674       0.053744       0.010477       0.014444       0.009342       0.066360      -0.018547      -0.033754      -0.009215       0.042969             10.541826      10.066082       1.024697       1.602429      15.974195      -0.712264       5.585200           0.000035
          297              C       5.508847      13.051844      25.998109      -0.080756      31.811035 0.42771062E+03  0.10065061E+05                                 8.853656                            7.010803      -0.101812       1.946868                    0.999126      29.324639      85.742816       0.603981       0.430940      -1.049821       0.016862       0.022310      -0.027907       0.039507      -0.011513       0.004102       0.005696       0.008879       0.004429      -0.015910       0.004306       0.011605             10.119701      10.476074       1.754207       1.749334      14.263241      -1.055541       5.619789           0.000029
          298              C       4.263581      12.720624      25.460906      -0.029554      36.640537 0.45227577E+03  0.10673401E+05                                 9.582905                            7.079184       0.007197       2.008111                    0.999181      27.511833      77.682552       0.624615       0.415522      -1.071275       0.020152       0.040801      -0.022404       0.050722       0.000405       0.003195       0.004256       0.003220      -0.045399      -0.016327       0.006459       0.009868             11.892604      11.164107       2.006620       1.879879      18.542842      -1.676658       5.970864           0.000011
          299              C       3.398296      13.653396      24.938258      -0.078479      33.001720 0.43148327E+03  0.10226570E+05                                 9.223651                            7.157008      -0.303675       1.887031                    0.998399      29.624524      88.343923       0.580510       0.445175      -1.036193       0.025149       0.017311      -0.004317       0.030835       0.002010      -0.019522       0.014610       0.024692       0.022088      -0.026732      -0.002625       0.029357             10.896907      10.919150       0.733828       2.049509      15.888080      -1.086696       5.883490           0.000008
          300              C       3.739871      14.956270      24.942228      -0.209671      35.210066 0.45063476E+03  0.10743985E+05                                 9.410959                            7.141982       0.021927       1.981529                    0.998296      30.276454      89.109882       0.605231       0.424467      -1.053787      -0.019770      -0.035517      -0.013445       0.042815      -0.022624      -0.014620      -0.012605      -0.013438       0.041311      -0.037695       0.016368       0.021327             11.366659      12.826658       2.314701       2.244294      15.485140       0.223390       5.788180           0.000010
          301              C       3.851596      11.238752      25.490016       0.554732      24.555971 0.27564844E+03  0.58552054E+04                                 7.821625                            5.900707      -0.127944       1.999327                    0.999433      23.402450      66.604080       0.608745       0.473679      -1.017723      -0.018675      -0.052874      -0.019011       0.059210      -0.010938      -0.035646       0.005355       0.071397       0.246244      -0.078377      -0.016839       0.095216              9.527269       8.470416       1.417619       0.948828      15.003796      -1.696665       5.107596           0.000006
          302              C       3.788751      20.421590      25.943198       0.280391      30.229295 0.35435338E+03  0.79353795E+04                                 8.683438                            6.466957       0.092462       2.053255                    0.999814      25.075608      70.930549       0.617988       0.442583      -1.045509      -0.013213      -0.063494      -0.000260       0.064854       0.017856      -0.006562      -0.015719      -0.066167      -0.070529      -0.029077      -0.023983       0.053060             10.655144      11.744119       1.941428      -2.231084      14.868656      -0.834764       5.352657           0.000015
          303              C       2.899608      21.417085      26.330884      -0.237160      35.290481 0.48426010E+03  0.11741943E+05                                 9.376325                            7.384324      -0.023373       1.952267                    0.998737      31.293621      92.539421       0.598234       0.422254      -1.056363      -0.005873       0.048891      -0.005819       0.049585       0.003611      -0.015489      -0.004808       0.046654      -0.015915      -0.022073      -0.010778       0.032851             10.817323      11.249244       0.966725      -1.730211      15.646742      -0.262929       5.555984           0.000065
          304              C       3.268532      22.753704      26.238594      -0.072133      33.057393 0.43179350E+03  0.10198227E+05                                 9.119814                            7.069110      -0.137925       1.932472                    0.999286      29.501853      86.776926       0.597548       0.433995      -1.046641      -0.002567      -0.031073      -0.022008       0.038164      -0.016882      -0.001186      -0.000243       0.012551       0.009887      -0.019692       0.003276       0.016416             10.554892      11.464608       2.030302      -1.885404      14.732984       0.054619       5.467084           0.000058
          305              C       4.527182      23.095195      25.757625      -0.053721      37.808054 0.45050008E+03  0.10626523E+05                                 9.758645                            7.053717      -0.008371       2.000396                    0.999213      27.716697      78.374591       0.626956       0.414164      -1.071600      -0.017234      -0.039368      -0.008436       0.043795      -0.004275      -0.000283       0.000404       0.010764      -0.043722      -0.014585       0.000419       0.014166             12.212926      11.934500       1.919543      -1.991222      19.070605       0.451554       5.633673           0.000022
          306              C       5.416325      22.100067      25.369608      -0.084186      33.995178 0.45758324E+03  0.10984730E+05                                 9.367910                            7.331005      -0.244698       1.898279                    0.998420      30.035151      89.586496       0.579294       0.440441      -1.040937      -0.024160      -0.015081       0.003405       0.028683       0.010099       0.013269      -0.005093       0.028003       0.026773      -0.024380       0.001513       0.022867             11.044276      11.686699      -0.010158      -2.057531      15.749764       0.440945       5.696366           0.000016
          307              C       5.047401      20.763081      25.462229      -0.223808      37.613615 0.50124119E+03  0.12279831E+05                                 9.898277                            7.575285      -0.176312       1.909179                    0.997782      31.356106      93.726005       0.582342       0.429321      -1.050192       0.016846       0.026168      -0.012510       0.033542      -0.016774       0.013274       0.010998      -0.025980       0.001589      -0.030597       0.008567       0.022031             11.941897      14.010653       2.014782      -2.642725      15.605626      -0.826473       6.209411           0.000015
          308              C       4.923456      24.525715      25.610754       0.590658      23.739723 0.25215534E+03  0.52432494E+04                                 7.646531                            5.639052      -0.165922       1.993300                    0.999483      22.762627      64.298193       0.622871       0.472907      -1.017160       0.015347       0.049450      -0.020532       0.055699      -0.012082       0.028107       0.009205       0.049854       0.265844      -0.073552      -0.022166       0.095717              9.389488       8.964735       1.526632      -0.945049      14.723234       0.543641       4.480495           0.000010
          309              C       0.917074       9.128185       3.307238       0.134391      25.850060 0.32616712E+03  0.71684926E+04                                 7.802097                            6.168447       0.000948       2.031924                    0.998963      25.469370      71.832872       0.637053       0.437464      -1.046490      -0.009258       0.050657      -0.003924       0.051645      -0.031239      -0.041439       0.019186      -0.021652      -0.024904      -0.050269      -0.011401       0.061670              8.735328       8.055607       1.892558       2.080432       8.017020      -2.586294      10.133355          -0.000012
          310              C       0.132673       9.337994       2.090593      -0.205715      29.195410 0.40454021E+03  0.93529605E+04                                 8.236441                            6.726355       0.274469       2.073548                    0.999139      29.009095      83.048024       0.631669       0.419401      -1.060948      -0.001316      -0.013340       0.042463       0.044528       0.006337      -0.001601       0.021577       0.022201       0.014860      -0.028814       0.009191       0.019623              8.984113       7.345566       1.178491       2.556468       7.474092      -2.695177      12.132680          -0.000017
          311              C       0.338666      10.363200       1.388656       0.188820      26.788196 0.33479480E+03  0.73744194E+04                                 7.992725                            6.246276      -0.077106       2.012357                    0.999195      24.555025      68.360860       0.636300       0.437014      -1.051284      -0.012071       0.021647      -0.028727       0.037941      -0.013661       0.005408       0.012959       0.019387       0.097160      -0.035818       0.000523       0.035295              9.163583       8.023916       1.595506       3.728651       6.794680      -1.281357      12.672154           0.000002
          312              C       1.319167      11.217844       1.702576      -0.200859      29.480517 0.40013174E+03  0.92013037E+04                                 8.196032                            6.632310       0.335692       2.086415                    0.999813      28.843306      81.641079       0.646103       0.412247      -1.068349      -0.019154       0.001478       0.009327       0.021356      -0.001096      -0.004541      -0.012822      -0.033780       0.022191      -0.021629      -0.001901       0.023530              8.876602       8.991412       1.813533       4.063232       7.025691      -0.329966      10.612702           0.000050
          313              C       2.120444      10.959617       2.761104       0.078001      25.933976 0.33732304E+03  0.74640899E+04                                 7.673147                            6.175344       0.246412       2.089131                    0.999828      26.272035      73.953183       0.652931       0.423943      -1.056457      -0.028819      -0.044549       0.037224       0.064814       0.010820      -0.016328       0.014910      -0.012290      -0.083138      -0.039470       0.012568       0.026901              8.397331       8.711717       1.804397       3.146869       6.886016      -0.972042       9.594259           0.000015
          314              C       5.223134      10.590616       0.155802      -0.254094      29.520289 0.43548174E+03  0.10249250E+05                                 8.354089                            6.897229      -0.104174       1.950863                    0.998513      29.798534      85.898226       0.635292       0.409648      -1.067864       0.073393      -0.011403      -0.042336       0.085492       0.003357       0.005978      -0.004648      -0.032280       0.056702      -0.026847       0.005909       0.020938              9.614020       8.412314      -0.683954       0.296270       5.663699       0.473474      14.766047           0.000032
          315              C       0.135001      10.557604      31.927851      -0.157056      24.790335 0.38395670E+03  0.87817562E+04                                 7.453931                            6.505272       0.077718       2.016289                    0.999418      28.648762      82.179429       0.647928       0.413314      -1.062429      -0.005739      -0.073453       0.061227       0.095797      -0.021674      -0.021898       0.021341      -0.018972      -0.013122      -0.027867      -0.016506       0.044373              8.123855       6.749781      -0.899130      -1.459952       5.934364       1.296349      11.687422           0.000050
          316              C       0.771018       9.213649      31.683066      -0.256507      28.393492 0.43130463E+03  0.10166464E+05                                 8.231085                            6.930947      -0.207751       1.918180                    0.998107      30.190598      88.222410       0.622140       0.417669      -1.058523      -0.026335       0.069605      -0.024549       0.078365      -0.008034      -0.012579       0.015603      -0.007403      -0.034548      -0.022468      -0.002936       0.025404              9.326471       7.208520      -1.025157      -2.258987       6.508959       2.227552      14.261935          -0.000011
          317              C       1.025308       8.228058      28.035445       0.132193      26.273218 0.32280573E+03  0.70648931E+04                                 7.851663                            6.110387       0.187983       2.094649                    0.999435      25.223490      70.618214       0.645230       0.433738      -1.050419       0.026514       0.032353       0.008851       0.042756      -0.029421       0.033690      -0.009886      -0.012984      -0.064924      -0.046167      -0.006802       0.052969              8.865743       8.756314       2.384067      -1.194691       6.745281       2.205769      11.095632          -0.000006
          318              C       0.516145       8.408890      29.370183      -0.209819      31.165792 0.40643810E+03  0.93954711E+04                                 8.549242                            6.699979       0.311987       2.080214                    0.999591      29.118532      82.997765       0.639732       0.414175      -1.065680      -0.014604       0.001090      -0.028941       0.032435       0.001907      -0.015218      -0.005638      -0.006414       0.000652      -0.017150       0.001042       0.016108              9.548618       8.999257       1.737569      -0.463634       5.907159       2.817533      13.739440           0.000002
          319              C       1.252249       9.036485      30.224613       0.180556      29.699862 0.35332010E+03  0.78559483E+04                                 8.449724                            6.328007      -0.110541       1.990594                    0.999180      24.923355      68.793080       0.648155       0.425008      -1.062945      -0.006244       0.010179       0.026652       0.029205      -0.019737      -0.018414      -0.004853      -0.018898       0.058795      -0.037526       0.010198       0.027329              9.974526       8.864188       1.727069      -1.660637       5.681169       2.604408      15.378221           0.000000
          320              C       2.425941       9.697825      29.886876      -0.227446      33.186718 0.47089196E+03  0.11233849E+05                                 8.822985                            7.148654       0.339228       2.071487                    0.999864      30.078812      85.603408       0.630870       0.406966      -1.076048      -0.006086       0.020050      -0.000800       0.020969       0.013604      -0.000292       0.023483       0.019910       0.065483      -0.035832       0.002749       0.033083              9.596304      10.168479       2.025967      -2.105049       5.574865       1.176249      13.045567           0.000018
          321              C       2.841418       9.507823      28.494251       0.077628      27.416502 0.36132539E+03  0.81266470E+04                                 7.982023                            6.402805       0.159541       2.055988                    0.999636      26.744566      75.682413       0.640059       0.425474      -1.056432      -0.043655      -0.023117      -0.023434       0.054674      -0.000105      -0.003901      -0.016457      -0.005079      -0.114107      -0.042524       0.016641       0.025883              8.783319       9.378425       2.115974      -1.454759       5.482199       0.964901      11.489332           0.000010
          322              C       2.370661       0.786419       1.667843       0.564633      25.619090 0.25938020E+03  0.54155437E+04                                 8.014690                            5.682655      -0.091049       2.021028                    0.999623      22.622128      63.411582       0.628353       0.466871      -1.023477       0.019166       0.017979      -0.042951       0.050352      -0.032059       0.011111       0.003601      -0.153320      -0.209781      -0.074955      -0.043112       0.118067             10.010804       8.407390       0.398055      -1.352078       4.237497      -0.656428      17.387526           0.002974
          323              C       1.986607       0.688117       3.067085       0.066325      36.327467 0.39406206E+03  0.90134958E+04                                 9.611794                            6.667355      -0.119234       1.981380                    0.999089      26.203564      73.606377       0.633000       0.423033      -1.063083      -0.013103       0.013523       0.046245       0.049932       0.012675       0.009667       0.001314       0.018226      -0.086215      -0.030497      -0.000899       0.031396             12.096714      11.421358      -2.772008      -2.352259       6.563918      -1.363160      18.304865           0.003929
          324              C       2.818142       0.021641       3.872559      -0.263441      35.974873 0.50003074E+03  0.12247758E+05                                 9.554012                            7.525242      -0.225480       1.887488                    0.998930      32.035217      95.873862       0.588804       0.424693      -1.052613       0.002202       0.023210      -0.029172       0.037344       0.015453      -0.017287       0.031979       0.001526      -0.130037      -0.062241       0.023086       0.039155             10.926856      10.138345      -2.515497       0.833103       7.791502      -3.451632      14.850722           0.004096
          325              C       2.489368      36.535114       5.261877       0.252625      34.316184 0.39302304E+03  0.90260800E+04                                 9.461736                            6.834714      -0.087957       1.987016                    0.999581      25.792120      73.718978       0.598372       0.445712      -1.044379       0.051459      -0.014867       0.061872       0.081836      -0.050525       0.023077      -0.031237       0.000426       0.069251      -0.062549      -0.007796       0.070345             11.902984      12.361628      -5.603651       0.623711      11.884061      -3.293904      11.463264          -0.040635
          326              C       1.309275       0.470604       5.752107      -0.324190      40.390332 0.54426615E+03  0.13556512E+05                                10.223149                            7.802467      -0.121321       1.924173                    0.997936      32.112750      95.519954       0.586254       0.419453      -1.060580      -0.003879       0.015997       0.022740       0.028072       0.040366      -0.007877       0.003395      -0.017484       0.020894      -0.046072       0.008078       0.037995             12.348254      14.684405      -5.646760      -0.162766      11.089906      -1.394708      11.270449           0.008955
          327              C       0.513236       1.119474       4.850043       0.299248      30.927003 0.35026299E+03  0.78357972E+04                                 8.868094                            6.467024      -0.014154       2.019316                    0.999524      25.011429      71.149608       0.611464       0.447761      -1.040510      -0.052974       0.017788       0.042157       0.069999      -0.023139      -0.020354       0.005538       0.047225      -0.044440      -0.026847      -0.020664       0.047510             10.963831      12.438810      -5.248928      -1.305804       9.292943       0.120624      11.159741          -0.000658
          328              C       0.730866       1.189166       3.505712      -0.233467      35.758937 0.47961581E+03  0.11597808E+05                                 9.514623                            7.375439      -0.068420       1.951812                    0.998147      30.695347      90.556793       0.595539       0.425318      -1.054778       0.021012      -0.007509      -0.048035       0.052965       0.012318       0.011302      -0.006157      -0.022694      -0.107627      -0.039894       0.005190       0.034704             10.916539      12.584603      -3.207691      -2.661989       6.625695       1.026240      13.539317           0.007628
          329              C       3.705539      34.640592       5.860937       0.252942      31.692264 0.36644000E+03  0.82696777E+04                                 8.960362                            6.582545       0.013750       2.025497                    0.999759      25.317616      71.737214       0.612075       0.443421      -1.045705      -0.023596       0.067074       0.024082       0.075071      -0.026098       0.011721      -0.006234      -0.099063      -0.121377      -0.048658      -0.028233       0.076891             11.275625      11.531224      -2.997463       2.339137      16.563388      -0.525109       5.732264          -0.039258
          330              C       2.833271      33.692781       5.337958      -0.233032      34.572361 0.47700925E+03  0.11508833E+05                                 9.216106                            7.299235      -0.052127       1.948043                    0.999202      31.021479      91.150776       0.606097       0.418851      -1.059768      -0.009669      -0.055780      -0.000467       0.056613      -0.004914       0.009811      -0.003950       0.060344       0.019723      -0.034110       0.002698       0.031412             10.730111      10.444085      -1.262750       1.525916      16.210444       0.627590       5.535806           0.003881
          331              C       3.206851      32.354694       5.292971      -0.051555      32.611019 0.42367264E+03  0.99616109E+04                                 9.090123                            7.042437      -0.190820       1.927005                    0.998840      28.979977      85.122463       0.593417       0.438982      -1.043386      -0.004736       0.024791       0.026617       0.036681       0.006909      -0.004493      -0.008407       0.013777       0.041920      -0.017987      -0.000485       0.018472             10.624589      11.271241      -2.655334       1.668004      15.026057       0.863793       5.576468           0.000253
          332              C       4.452117      31.964052       5.771624      -0.021677      36.513747 0.41639053E+03  0.96512171E+04                                 9.585734                            6.817832      -0.062103       1.997241                    0.999163      26.909475      75.959235       0.631251       0.418623      -1.066440      -0.025863       0.032348       0.015202       0.044119       0.007943      -0.003585      -0.001360       0.014978       0.012765      -0.013046       0.002073       0.010973             12.159802      11.543965      -3.097531       1.595404      19.118952       1.742513       5.816489           0.003369
          333              C       5.323803      32.911864       6.294603      -0.068381      33.266301 0.44657866E+03  0.10652763E+05                                 9.260612                            7.259587      -0.260419       1.902388                    0.998102      29.492620      87.615901       0.580209       0.442545      -1.039966      -0.026062       0.019826       0.008896       0.033933      -0.003701      -0.021573      -0.008359       0.013800       0.041521      -0.022936      -0.007125       0.030061             10.948109      11.080825      -0.616896       1.896428      15.882332       1.468627       5.881170          -0.000293
          334              C       4.950805      34.249950       6.339260      -0.224191      37.106616 0.49460351E+03  0.12058758E+05                                 9.756426                            7.498106      -0.050383       1.950376                    0.998048      31.072791      92.200972       0.589364       0.426263      -1.053654       0.017342      -0.040139       0.024045       0.049900       0.022157      -0.013416       0.015873      -0.009426       0.019170      -0.035792       0.014040       0.021752             11.762126      13.367448      -2.520581       2.462447      15.694675       0.050981       6.224255           0.004622
          335              C       4.883305      30.615329       5.748138       0.572127      24.747748 0.25755623E+03  0.53938370E+04                                 7.910852                            5.728739      -0.183049       1.987168                    0.999661      23.013529      65.628848       0.612073       0.477834      -1.012678       0.012230      -0.049926       0.015728       0.053755       0.017102      -0.031234      -0.006895       0.037260       0.235854      -0.064793      -0.023725       0.088518              9.892638       8.939180      -2.797514       0.583794      15.800443       1.645689       4.938291           0.000363
          336              C       4.860029       2.995656       5.313149       0.276418      30.861883 0.35747113E+03  0.80180038E+04                                 8.793136                            6.487006       0.115855       2.060059                    0.999773      25.115817      70.963814       0.618589       0.441447      -1.046800       0.013453      -0.067990       0.004888       0.069481      -0.019607      -0.008591       0.013832      -0.075944      -0.081148      -0.034536      -0.024513       0.059049             10.931038      12.088869      -2.268741      -2.194670      15.347679       0.785203       5.356567          -0.000023
          337              C       3.599633       3.352919       5.778901      -0.225414      38.108465 0.50158288E+03  0.12286641E+05                                 9.967682                            7.566262      -0.165458       1.911122                    0.997986      31.396715      93.750301       0.584204       0.428007      -1.051310      -0.015671       0.028502       0.013420       0.035186       0.018400       0.012761      -0.011988      -0.020065      -0.007625      -0.030312       0.007314       0.022998             12.131179      14.173889      -2.040552      -2.588434      16.022588       0.704562       6.197060          -0.000010
          338              C       3.242347       4.693573       5.857629      -0.078408      34.379757 0.45591505E+03  0.10935839E+05                                 9.458289                            7.332873      -0.284999       1.887773                    0.998313      29.928402      89.262519       0.577354       0.442278      -1.039746       0.023432      -0.015228      -0.000690       0.027954      -0.012638       0.017540       0.007657       0.023708       0.026080      -0.027747       0.001801       0.025947             11.267141      11.771944      -0.037623      -2.028433      16.299477      -0.604025       5.730003           0.000041
          339              C       4.146038       5.677697       5.472590      -0.032565      37.291515 0.44009043E+03  0.10315220E+05                                 9.676031                            6.970679      -0.003196       2.007838                    0.999125      27.303165      76.832230       0.631146       0.414037      -1.072228       0.011242      -0.036939       0.016132       0.041847       0.002020      -0.000052       0.005463       0.018141      -0.035607      -0.014525      -0.000714       0.015239             12.227291      11.918782      -1.890818      -1.812204      19.180454      -0.865144       5.582636          -0.000029
          340              C       5.406433       5.320434       5.008161      -0.072814      33.163684 0.42865471E+03  0.10098545E+05                                 9.138110                            7.043690      -0.118018       1.942134                    0.999222      29.293983      85.859366       0.599005       0.434034      -1.047353       0.006752      -0.028901       0.022453       0.037216       0.015276       0.002268       0.000889       0.008055       0.028213      -0.020516       0.007774       0.012742             10.681958      11.512597      -2.061808      -1.741760      15.105031      -0.190324       5.428246           0.000029
          341              C       5.763138       3.979413       4.928771      -0.230965      35.022455 0.47596185E+03  0.11478726E+05                                 9.304539                            7.300474       0.006878       1.964630                    0.998808      30.980258      91.048639       0.604816       0.419915      -1.058960       0.005135       0.051472       0.004476       0.051920      -0.004780      -0.014567       0.004548       0.045093      -0.008546      -0.022242      -0.008858       0.031100             10.832211      11.146223      -0.944417      -1.611386      15.885322       0.152252       5.465087          -0.000007
          342              C       3.752673       7.121055       5.523531       0.556893      25.501829 0.27256682E+03  0.57655301E+04                                 7.958118                            5.827246      -0.085539       2.010494                    0.999586      23.254597      65.747501       0.619805       0.467181      -1.022655      -0.015291       0.047463       0.018598       0.053221       0.014346       0.023620      -0.004026       0.057069       0.281282      -0.079348      -0.019193       0.098541              9.863414       9.449329      -1.058404      -0.870154      15.494672      -0.999123       4.646242          -0.000006
          343              C       2.473075       0.003668      29.619267       0.571060      24.977301 0.25246725E+03  0.52372194E+04                                 7.872904                            5.603466      -0.081785       2.023743                    0.999595      22.524752      62.993182       0.633098       0.466380      -1.023455       0.017080       0.001688       0.043339       0.046613      -0.006682      -0.018186      -0.026899      -0.147617      -0.212476      -0.082859      -0.030401       0.113260              9.775411       8.513173       0.002162       1.446862       4.299718       1.587011      16.513341           0.000020
          344              C       2.061672      36.508338      28.231934       0.049397      37.141891 0.40222214E+03  0.92299503E+04                                 9.697124                            6.697334      -0.052870       1.999030                    0.999112      26.339026      73.650672       0.638269       0.418186      -1.068167      -0.011478      -0.004713      -0.044383       0.046084       0.007019      -0.011286      -0.005848       0.032569      -0.058726      -0.023295      -0.007232       0.030527             12.258474      11.271922      -2.541210       2.354053       6.717752       2.172195      18.785748           0.002851
          345              C       2.873422      35.827190      27.409921      -0.254807      35.569999 0.46867708E+03  0.11302535E+05                                 9.478773                            7.295673      -0.173640       1.905378                    0.998775      31.461081      93.617936       0.596370       0.425881      -1.051217      -0.006612       0.022946       0.033761       0.041353       0.008858       0.012378      -0.030671       0.009098      -0.151225      -0.064118       0.028119       0.035999             10.950765       9.641110      -2.379704      -0.892652       7.894918       3.957535      15.316266          -0.000182
          346              C       2.623787      35.610044      26.076837       0.293222      32.990520 0.36944919E+03  0.83605154E+04                                 9.222994                            6.629337      -0.115918       1.986581                    0.999475      25.231351      71.755252       0.606752       0.446084      -1.043409       0.046411      -0.020775      -0.055058       0.074947      -0.032521      -0.009087       0.015064       0.003536      -0.000169      -0.033302      -0.006554       0.039856             11.530073      11.132771      -4.709287      -0.980239      11.274306       4.106631      12.183143           0.000274
          347              C       1.376194      36.204627      25.558820      -0.334166      40.975695 0.56360719E+03  0.14144047E+05                                10.296739                            7.916142      -0.045605       1.941012                    0.998172      32.446061      96.488419       0.585365       0.416948      -1.063469      -0.000201      -0.012253      -0.019742       0.023237       0.043824       0.006930      -0.002814      -0.008689       0.032755      -0.050305       0.011485       0.038820             12.362096      14.654868      -5.480321       0.228272      11.221109       1.902470      11.210312          -0.000095
          348              C       0.604594       0.235119      26.402996       0.289748      30.928392 0.35563578E+03  0.79804848E+04                                 8.847710                            6.502279      -0.012634       2.018060                    0.999537      25.122716      71.405170       0.612245       0.445817      -1.042405      -0.064530       0.007008      -0.033063       0.072845      -0.025044       0.030067      -0.008949       0.048835      -0.062312      -0.034216      -0.023550       0.057766             10.851805      12.334275      -5.200475       1.118046       9.318613       0.270513      10.902526           0.000234
          349              C       0.802440       0.330487      27.766513      -0.235677      36.465776 0.50074171E+03  0.12236367E+05                                 9.635924                            7.532749      -0.075821       1.941595                    0.998283      31.172329      92.361627       0.589852       0.424937      -1.055314       0.012794      -0.018358       0.037886       0.044000       0.010818      -0.015264       0.000921      -0.018108      -0.106704      -0.040574       0.008164       0.032410             11.001388      12.659779      -3.105116       2.654549       6.590063      -0.740125      13.754323          -0.000112
          350              C       3.744526      33.686545      25.346784       0.270556      31.009781 0.35487175E+03  0.79426716E+04                                 8.823808                            6.466073       0.056198       2.045117                    0.999816      24.949218      70.344753       0.619398       0.441816      -1.046913      -0.021458       0.068448      -0.018600       0.074105      -0.022755      -0.005637       0.004902      -0.088193      -0.079599      -0.038033      -0.025270       0.063302             11.084934      11.228242      -2.951172      -2.298771      16.364267       0.608102       5.662291           0.000015
          351              C       2.897280      32.744236      25.924012      -0.225544      34.106865 0.47694229E+03  0.11503506E+05                                 9.131603                            7.298561       0.034488       1.970607                    0.999016      30.996791      90.978072       0.606320       0.418832      -1.060084      -0.004753      -0.053876      -0.003040       0.054171      -0.010256      -0.015009       0.009247       0.066939      -0.017623      -0.034024      -0.009329       0.043352             10.513062      10.035918      -1.016519      -1.597260      15.929182      -0.711350       5.574087          -0.000023
          352              C       3.219653      31.391844      25.998109      -0.077222      31.627797 0.42482746E+03  0.99786083E+04                                 8.819577                            6.987382      -0.099108       1.949603                    0.999101      29.195971      85.239283       0.605064       0.430971      -1.049983      -0.016630       0.022142      -0.026344       0.038221       0.010549      -0.002471       0.006373       0.008391       0.011058      -0.015517       0.005478       0.010039             10.078924      10.431734      -1.739993      -1.742879      14.202569      -1.052009       5.602469          -0.000009
          353              C       4.464919      31.060624      25.460906      -0.025535      36.523999 0.45061133E+03  0.10624627E+05                                 9.568567                            7.070571       0.000516       2.007038                    0.999162      27.444647      77.465476       0.624391       0.416043      -1.070909      -0.019514       0.040043      -0.021514       0.049468       0.000642      -0.001644       0.004837       0.005569      -0.036184      -0.013600       0.004641       0.008959             11.875359      11.140458      -1.997804      -1.876327      18.520879      -1.675092       5.964741           0.000005
          354              C       5.330204      31.993396      24.938258      -0.078495      33.006113 0.43129604E+03  0.10220955E+05                                 9.223955                            7.154631      -0.306249       1.886216                    0.998396      29.623555      88.334010       0.580711       0.445072      -1.036260      -0.024577       0.017133      -0.002973       0.030107      -0.002062       0.020119       0.015283       0.023443       0.024496      -0.027292      -0.002828       0.030120             10.901583      10.915301      -0.740055      -2.049505      15.904390      -1.084658       5.885057          -0.000001
          355              C       4.988629      33.296270      24.942228      -0.213870      35.370479 0.45275924E+03  0.10806025E+05                                 9.429301                            7.150929       0.038781       1.984817                    0.998419      30.376365      89.415611       0.605925       0.423535      -1.054494       0.021074      -0.036318      -0.010823       0.043362       0.023999       0.013741      -0.012334      -0.012569       0.036000      -0.037643       0.017539       0.020104             11.395832      12.857277      -2.330190      -2.252683      15.528433       0.230302       5.801786           0.000010
          356              C       4.876904      29.578752      25.490016       0.553087      24.553537 0.27564813E+03  0.58540404E+04                                 7.816762                            5.897835      -0.123359       2.001157                    0.999412      23.388193      66.513977       0.609458       0.473218      -1.018172       0.018900      -0.052524      -0.019079       0.058991       0.010000       0.036406       0.006607       0.067010       0.245489      -0.075892      -0.019447       0.095339              9.521839       8.461284      -1.411241      -0.948696      14.998318      -1.696243       5.105915           0.000002
          357              C       4.939749       2.081590      25.943198       0.280207      30.262774 0.35440272E+03  0.79367425E+04                                 8.688253                            6.466006       0.093491       2.053158                    0.999814      25.088969      70.968966       0.618236       0.442391      -1.045624       0.009997      -0.062871       0.007758       0.064131      -0.018204       0.004516      -0.015796      -0.064674      -0.071356      -0.027379      -0.025158       0.052536             10.670339      11.764876      -1.963518       2.234838      14.890110      -0.838372       5.356030           0.000031
          358              C       0.009892       3.077085      26.330884      -0.235793      35.086831 0.48115638E+03  0.11642475E+05                                 9.330558                            7.354606       0.004728       1.962448                    0.998821      31.148837      91.874491       0.600459       0.421564      -1.057292       0.003169       0.048851       0.002556       0.049021      -0.002605       0.014220      -0.004283       0.048356      -0.012028      -0.023141      -0.008981       0.032122             10.762303      11.191973      -0.948290       1.720656      15.562801      -0.258453       5.532136           0.000041
          359              C       5.459968       4.413704      26.238594      -0.069026      32.761651 0.42741687E+03  0.10063394E+05                                 9.053576                            7.025529      -0.113694       1.942057                    0.999340      29.309788      85.916055       0.600725       0.433050      -1.047813       0.000280      -0.031008      -0.014554       0.034255       0.016157      -0.000096      -0.000781       0.013358       0.018161      -0.020524       0.006036       0.014488             10.473113      11.374209      -2.000933       1.870277      14.613755       0.054779       5.431375           0.000025
          360              C       4.201318       4.755195      25.757625      -0.051026      37.638853 0.44819803E+03  0.10555382E+05                                 9.722963                            7.031264      -0.000179       2.003571                    0.999246      27.632311      77.993869       0.628744       0.413645      -1.072271       0.014870      -0.039350      -0.002126       0.042119       0.005069      -0.000906      -0.000204       0.011629      -0.037615      -0.012572      -0.001443       0.014015             12.167385      11.875061      -1.897965       1.980323      19.012943       0.449063       5.614150           0.000000
          361              C       3.312175       3.760067      25.369608      -0.088367      34.143369 0.45936688E+03  0.11037006E+05                                 9.384149                            7.336289      -0.232900       1.900024                    0.998540      30.129916      89.873830       0.580217       0.439364      -1.041695       0.021311      -0.014677       0.012508       0.028740      -0.010466      -0.012684      -0.007503       0.028515       0.029159      -0.026209       0.003850       0.022359             11.071529      11.695798      -0.004538       2.058770      15.817290       0.431467       5.701499           0.000040
          362              C       3.681099       2.423081      25.462229      -0.232449      38.048082 0.50713657E+03  0.12462493E+05                                 9.963532                            7.610557      -0.170479       1.906800                    0.997950      31.629578      94.734940       0.581952       0.428291      -1.050666      -0.020357       0.026008       0.001052       0.033044       0.018023      -0.013054       0.010032      -0.027436      -0.007815      -0.030696       0.006266       0.024430             12.037707      14.114930      -2.049599       2.659752      15.756713      -0.843740       6.241477           0.000074
          363              C       3.805044       6.185715      25.610754       0.587558      23.768036 0.25254369E+03  0.52517206E+04                                 7.643304                            5.637370      -0.158328       1.995380                    0.999480      22.770596      64.258170       0.624156       0.471898      -1.018018      -0.016921       0.049408      -0.016667       0.054820       0.011340      -0.028597       0.007510       0.045627       0.265850      -0.071093      -0.024639       0.095732              9.385488       8.953874      -1.515547       0.944153      14.724301       0.542657       4.478291          -0.000004
          364              C       1.992426      27.468185       3.307238       0.134161      25.854120 0.32622326E+03  0.71699156E+04                                 7.802229                            6.168482       0.001874       2.032103                    0.998970      25.473020      71.840215       0.637139       0.437394      -1.046549       0.009145       0.050610      -0.004007       0.051586       0.031152       0.041535       0.019145      -0.021722      -0.024764      -0.050361      -0.011275       0.061636              8.735294       8.054847      -1.892654      -2.079539       8.017153      -2.586894      10.133884           0.000017
          365              C       2.776827      27.677994       2.090593      -0.205495      29.186969 0.40436955E+03  0.93478050E+04                                 8.234636                            6.724727       0.274270       2.073589                    0.999137      29.001559      83.014591       0.631790       0.419375      -1.060990       0.001127      -0.013482       0.042153       0.044271      -0.006253       0.001596       0.021730       0.022316       0.015112      -0.028970       0.009203       0.019767              8.982020       7.343063      -1.178227      -2.554943       7.472453      -2.695336      12.130545           0.000032
          366              C       2.570834      28.703200       1.388656       0.189049      26.788390 0.33477196E+03  0.73739921E+04                                 7.993847                            6.246661      -0.078340       2.011998                    0.999192      24.554350      68.365439       0.636172       0.437097      -1.051205       0.011847       0.021400      -0.028893       0.037857       0.013636      -0.005263       0.013065       0.019437       0.096947      -0.035793       0.000542       0.035251              9.165480       8.025170      -1.595835      -3.729710       6.795340      -1.282142      12.675930          -0.000001
          367              C       1.590333      29.557844       1.702576      -0.200705      29.485661 0.40017824E+03  0.92034712E+04                                 8.198736                            6.633565       0.334252       2.085972                    0.999812      28.849496      81.687553       0.645857       0.412355      -1.068183       0.018929       0.001232       0.009046       0.021015       0.001203       0.004648      -0.012679      -0.033548       0.022664      -0.021647      -0.001688       0.023335              8.880215       8.993540      -1.814088      -4.065015       7.028240      -0.331624      10.618866          -0.000005
          368              C       0.789056      29.299617       2.761104       0.077862      25.941460 0.33741453E+03  0.74667999E+04                                 7.675052                            6.176206       0.246212       2.089001                    0.999828      26.277288      73.977161       0.652866       0.423946      -1.056430       0.028697      -0.044771       0.037083       0.064831      -0.010898       0.016361       0.014960      -0.012245      -0.083033      -0.039509       0.012574       0.026935              8.399941       8.713735      -1.804392      -3.148724       6.886732      -0.972800       9.599356          -0.000005
          369              C       3.505366      28.930616       0.155802      -0.254209      29.530815 0.43561571E+03  0.10254283E+05                                 8.357989                            6.899146      -0.105131       1.950459                    0.998511      29.812993      85.977669       0.635018       0.409750      -1.067684      -0.073314      -0.011681      -0.042448       0.085517      -0.003297      -0.006372      -0.004445      -0.031850       0.056420      -0.026689       0.005871       0.020818              9.619984       8.417058       0.685522      -0.293221       5.666612       0.475173      14.776283           0.000009
          370              C       2.774499      28.897604      31.927851      -0.157332      24.812469 0.38432772E+03  0.87942810E+04                                 7.461498                            6.509782       0.072509       2.014278                    0.999412      28.685914      82.363510       0.647359       0.413488      -1.062085       0.005779      -0.073892       0.061209       0.096124       0.021183       0.021799       0.021753      -0.017391      -0.012621      -0.027242      -0.016865       0.044106              8.134175       6.760426       0.898628       1.461877       5.938824       1.300720      11.703276          -0.000004
          371              C       2.138482      27.553649      31.683066      -0.256250      28.398167 0.43136091E+03  0.10167327E+05                                 8.232392                            6.932227      -0.208380       1.918008                    0.998107      30.183666      88.177608       0.622020       0.417769      -1.058543       0.026176       0.069279      -0.024832       0.078111       0.008332       0.012471       0.015936      -0.007598      -0.037391      -0.023166      -0.002816       0.025982              9.329471       7.209841       1.029670       2.263779       6.512649       2.233784      14.265922           0.000062
          372              C       1.884192      26.568058      28.035445       0.135361      26.177554 0.32142541E+03  0.70272580E+04                                 7.836823                            6.100120       0.182598       2.094533                    0.999395      25.151777      70.383755       0.645316       0.434138      -1.050160      -0.027781       0.030312       0.009522       0.042205       0.030724      -0.033316      -0.010805      -0.013231      -0.066263      -0.046062      -0.008419       0.054480              8.849317       8.739627      -2.380733       1.186191       6.737683       2.208532      11.070641           0.000023
          373              C       2.393355      26.748890      29.370183      -0.209588      31.112120 0.40567541E+03  0.93719034E+04                                 8.536087                            6.691372       0.317875       2.082463                    0.999597      29.083736      82.828032       0.640581       0.413888      -1.066039       0.014076      -0.000881      -0.028919       0.032175      -0.001798       0.014966      -0.005177      -0.006747      -0.001698      -0.017086       0.001710       0.015376              9.534327       8.986156      -1.735924       0.458578       5.902899       2.819471      13.713927           0.000071
          374              C       1.657251      27.376485      30.224613       0.180105      29.705467 0.35340899E+03  0.78581076E+04                                 8.448666                            6.327265      -0.109463       1.990759                    0.999183      24.929894      68.803025       0.648455       0.424801      -1.063117       0.005605       0.009318       0.026980       0.029089       0.019822       0.018942      -0.004303      -0.018441       0.059326      -0.037660       0.009617       0.028043              9.974484       8.865568      -1.726330       1.661935       5.683489       2.609731      15.374396           0.000019
          375              C       0.483559      28.037825      29.886876      -0.230028      33.337511 0.47333562E+03  0.11308409E+05                                 8.850921                            7.167684       0.332510       2.068125                    0.999864      30.171409      85.969474       0.629874       0.407024      -1.075854       0.005361       0.017932      -0.000347       0.018720      -0.014132       0.000425       0.024784       0.021491       0.066971      -0.037648       0.003321       0.034327              9.630214      10.199529      -2.030403       2.114576       5.591022       1.187137      13.100089          -0.000003
          376              C       0.068082      27.847823      28.494251       0.076237      27.501609 0.36253396E+03  0.81618658E+04                                 8.000360                            6.414427       0.153355       2.053147                    0.999629      26.805299      75.928924       0.639245       0.425597      -1.056198       0.042276      -0.025803      -0.022784       0.054518       0.000133       0.004415      -0.016390      -0.004294      -0.113155      -0.042297       0.016911       0.025386              8.806448       9.397500      -2.119757       1.459724       5.495063       0.974149      11.526781          -0.000001
          377              N       3.905131      26.774566      20.136510      -0.226550      32.295445 0.49356787E+03  0.11758677E+05                                 8.432549                            7.197392       0.146260       2.080957                    0.998266      27.352641      74.525666       0.653221       0.393582      -1.099423       0.092260      -0.050350      -0.116630       0.157002       0.035346       0.058942       0.003249      -0.042367      -0.110527      -0.084142       0.012224       0.071919              9.019475       8.955498       2.397670      -2.117738       8.832775       1.691721       9.270151           0.000007
          378              N       3.735798      27.811510      11.066910      -0.215294      32.682418 0.47918044E+03  0.11328425E+05                                 8.483908                            7.076606       0.137958       2.081665                    0.998460      27.056110      73.363390       0.661079       0.391906      -1.100923       0.049379      -0.030407       0.140692       0.152175       0.024729      -0.039812       0.005749       0.006956      -0.218364      -0.086881       0.019905       0.066977              9.173650      10.415733       3.159810       0.890769       7.005801      -0.937561      10.099415           0.000004
          379              N       4.823369       8.434566      20.136510      -0.227882      32.313794 0.49384435E+03  0.11766234E+05                                 8.433486                            7.197514       0.152372       2.082611                    0.998277      27.365597      74.550024       0.653510       0.393375      -1.099631      -0.089978      -0.046656      -0.119069       0.156366      -0.035236      -0.058914       0.003892      -0.042443      -0.109510      -0.083825       0.011792       0.072034              9.020467       8.943149      -2.388307       2.109878       8.838629       1.714278       9.279622           0.000008
          380              N       4.992702       9.471510      11.066910      -0.214589      32.656405 0.47872253E+03  0.11314784E+05                                 8.479882                            7.073654       0.137123       2.081729                    0.998450      27.039853      73.307865       0.661163       0.391954      -1.100900      -0.049464      -0.030538       0.140407       0.151965      -0.024671       0.039969       0.005803       0.006769      -0.218728      -0.087092       0.020105       0.066986              9.169410      10.409908      -3.158731      -0.887144       7.004185      -0.939087      10.094137           0.000006
          381              N       1.913869       9.905434       3.597010      -0.229509      32.371826 0.49497099E+03  0.11799850E+05                                 8.441343                            7.204222       0.156013       2.082951                    0.998308      27.404860      74.679524       0.653407       0.393211      -1.099740      -0.090406       0.047319      -0.119695       0.157287       0.035517      -0.058635      -0.003710      -0.041831      -0.108433      -0.083410       0.011495       0.071915              9.027807       8.956005       2.394107       2.115434       8.841468      -1.706858       9.285947           0.000004
          382              N       2.083202       8.868490      27.606410      -0.212445      32.578488 0.47739057E+03  0.11275397E+05                                 8.468986                            7.065711       0.133775       2.081661                    0.998423      26.991547      73.150218       0.661270       0.392165      -1.100757      -0.050103       0.031976       0.139374       0.151519       0.024579       0.040315      -0.005851       0.006405      -0.220560      -0.087826       0.020615       0.067211              9.156384      10.398650       3.154918      -0.889964       6.995391       0.932277      10.075111           0.000001
          383              N       0.995631      28.245434       3.597010      -0.229773      32.380282 0.49511147E+03  0.11803976E+05                                 8.442491                            7.204929       0.156677       2.083046                    0.998313      27.409988      74.694684       0.653421       0.393177      -1.099770       0.090396       0.047278      -0.119898       0.157423      -0.035543       0.058641      -0.003689      -0.041793      -0.108170      -0.083386       0.011486       0.071900              9.029003       8.956123      -2.394227      -2.115311       8.842161      -1.707851       9.288724           0.000006
          384              N       0.826298      27.208490      27.606410      -0.212369      32.590791 0.47760057E+03  0.11282167E+05                                 8.473346                            7.068755       0.130381       2.080614                    0.998414      26.994885      73.177195       0.660885       0.392331      -1.100585       0.048912       0.029137       0.139824       0.150971      -0.024523      -0.040797      -0.005720       0.006303      -0.221136      -0.088248       0.020827       0.067421              9.162292      10.400352      -3.155473       0.884618       7.001038       0.943087      10.085485           0.000006
          385              O       0.659875      17.356242      17.892100      -0.546272      32.854657 0.49941214E+03  0.11792833E+05                                 8.126675                            6.883937       0.652878       2.248109                    0.998491      27.689908      72.267502       0.728956       0.355833      -1.140887      -0.030349      -0.020231       0.024931       0.044180      -0.012223      -0.033826      -0.006591       0.015960      -0.086973      -0.048142       0.006958       0.041184              8.965511      11.205698      -1.020529      -1.934921       4.837003       0.083988      10.853832          -0.000517
          386              O       4.423022      17.506630      17.243090      -0.585870      36.613640 0.55149581E+03  0.13358194E+05                                 8.783600                            7.269709       0.566671       2.203021                    0.998511      28.761105      76.181733       0.703684       0.359355      -1.137359       0.002896      -0.027900       0.017807       0.033225       0.026461       0.062931      -0.022261      -0.024393       0.153421      -0.086085       0.001712       0.084374             10.087652       8.721434      -0.027416       2.769654       5.056131      -0.285800      16.485392          -0.000283
          387              O       0.438753      19.083504      22.657792      -0.201277      33.598128 0.38617608E+03  0.85671311E+04                                 8.470502                            6.145844       0.089541       2.166470                    0.995145      22.795509      58.017664       0.752744       0.366783      -1.130166      -0.045922       0.056384      -0.099133       0.122945       0.096629       0.039464       0.020967      -0.068165      -0.144282      -0.090084      -0.045204       0.135288             10.880993       8.848538       4.821839       2.336712      16.369553       2.745713       7.424888          -0.000002
          388              O       1.148089      25.367521      21.847026      -0.648458      41.036043 0.69477738E+03  0.17732565E+05                                 9.347157                            8.095483       0.629517       2.211009                    0.997939      29.855023      79.749633       0.678436       0.353729      -1.148064       0.009106      -0.013910       0.010662       0.019750      -0.063246       0.007847      -0.050631      -0.067987      -0.074784      -0.071054      -0.031257       0.102312             10.587634       9.805809      -2.305110       1.185801      14.689468      -2.941039       7.267625           0.000009
          389              O       3.085234      24.806317      22.572448      -0.521434      34.486799 0.52971618E+03  0.12684221E+05                                 8.380813                            7.124871       0.516564       2.228857                    0.996405      26.982122      70.735210       0.711776       0.359370      -1.138946      -0.038679       0.002939      -0.006957       0.039409       0.040987      -0.016140       0.009932       0.012137       0.046864      -0.053959       0.018307       0.035652              9.507821      11.810494       3.075170       1.018562      10.730377      -0.543734       5.982591           0.000005
          390              O       2.227513      16.698937      21.947255      -0.238172      35.042001 0.41881199E+03  0.94525821E+04                                 8.670047                            6.368749       0.130975       2.169501                    0.995519      23.245703      59.082554       0.747230       0.363179      -1.136427       0.078273      -0.074249      -0.067285       0.127149       0.099041      -0.043924      -0.018750      -0.034084      -0.245724      -0.100666      -0.048722       0.149388             11.110211      11.923314       5.226161      -2.237500      15.286215      -2.013262       6.121103          -0.000003
          391              O       1.677036      10.306346      21.833463      -0.556658      38.567250 0.58626873E+03  0.14391740E+05                                 9.078344                            7.529107       0.404443       2.175195                    0.996017      27.995225      74.187617       0.688126       0.362595      -1.136974       0.006885       0.025967       0.006032       0.027533      -0.044574      -0.007338       0.020982      -0.030725       0.006040      -0.048988      -0.005840       0.054828             10.551759       9.997267      -2.974698      -1.341203      15.185465       2.158813       6.472546           0.000008
          392              O       5.426217      10.990428      22.335272      -0.546646      35.809225 0.56304053E+03  0.13635878E+05                                 8.526820                            7.288562       0.755829       2.295378                    0.996384      27.477615      71.522547       0.714805       0.353814      -1.147879       0.012713       0.035918       0.006118       0.038589       0.021688      -0.003718       0.004288       0.075978      -0.015037      -0.041943      -0.004429       0.046372              9.618784      12.783671       2.036029      -1.048572      10.260002       0.569424       5.812678           0.000011
          393              O       4.494014      18.102314      13.987455      -0.578226      35.866387 0.53999372E+03  0.13005433E+05                                 8.654223                            7.187159       0.621379       2.226876                    0.998613      28.466810      75.085824       0.708946       0.358721      -1.138335      -0.003507       0.004785      -0.014343       0.015522       0.013751      -0.060881      -0.013890      -0.003769       0.128017      -0.060080      -0.022406       0.082486              9.898812       8.655126       0.369665      -2.550434       5.138039      -1.347215      15.903272          -0.000291
          394              O       0.751815      18.330096      13.390048      -0.531664      31.640465 0.47000026E+03  0.10934288E+05                                 7.915306                            6.677743       0.657294       2.258918                    0.998437      27.174593      70.461990       0.739982       0.355789      -1.140597      -0.024966       0.005711      -0.021827       0.033650      -0.013412       0.028800       0.004653       0.003796      -0.088280      -0.045047       0.009794       0.035253              8.707906      11.002076      -0.301491       1.994537       4.636533      -0.694534      10.485110          -0.000514
          395              O       0.498688      19.996102       8.612448      -0.215197      34.587506 0.39575235E+03  0.88265731E+04                                 8.620499                            6.214228       0.096667       2.164409                    0.995460      22.975568      58.482068       0.750508       0.365917      -1.131723      -0.041469       0.061607       0.104759       0.128411       0.089981      -0.047737      -0.030029      -0.088753      -0.115810      -0.094805      -0.039907       0.134712             11.066885       8.555012       4.576905      -2.490088      16.679989      -3.221105       7.965653           0.000064
          396              O       1.217917      26.306896       9.321993      -0.535251      34.497702 0.52946147E+03  0.12695144E+05                                 8.422946                            7.167998       0.494430       2.212069                    0.996803      27.425769      72.290893       0.701956       0.363909      -1.133719       0.006838      -0.016360      -0.013124       0.022060      -0.029398       0.030055       0.021334      -0.026668       0.085763      -0.061610       0.017901       0.043709              9.539837       8.561921      -1.987543      -0.867883      13.416973       2.667403       6.640617           0.000007
          397              O       3.195213      25.719282       8.523135      -0.572329      37.072304 0.62360085E+03  0.15492782E+05                                 8.715954                            7.677819       0.688879       2.257487                    0.997246      28.332185      74.686633       0.695477       0.354487      -1.147366      -0.014789      -0.024381      -0.010199       0.030285       0.034221      -0.024362      -0.000751       0.067923      -0.074351      -0.042004      -0.024341       0.066345              9.623215      11.864989       1.881116      -1.676125      10.521942       0.526900       6.482716           0.000008
          398              O       2.261845      17.614103       9.343494      -0.240401      34.609982 0.42380339E+03  0.95906107E+04                                 8.591095                            6.404670       0.126481       2.165805                    0.995768      23.314170      59.274515       0.745700       0.362961      -1.136953       0.077116      -0.073418       0.064677       0.124580       0.096709       0.043037       0.020254      -0.032499      -0.267693      -0.104467      -0.046080       0.150547             10.838238      11.750912       4.750830       2.160862      14.752156       1.981906       6.011646           0.000007
          399              O       5.551326      11.843605       8.793721      -0.542436      34.666815 0.53519476E+03  0.12830605E+05                                 8.371643                            7.129884       0.625139       2.258784                    0.996629      27.194642      71.012094       0.717276       0.356192      -1.143062       0.028458       0.003857       0.004859       0.029126       0.039427      -0.004893       0.001924       0.028397       0.016843      -0.045093       0.005744       0.039349              9.442304      12.122139       2.405973       1.257442      10.463099      -0.324577       5.741675           0.000017
          400              O       1.727079      11.238018       9.321001      -0.600401      38.205743 0.59434773E+03  0.14617863E+05                                 8.950619                            7.519814       0.669383       2.248066                    0.997755      28.440235      75.065534       0.698004       0.356784      -1.143310      -0.006904       0.017872      -0.000332       0.019162      -0.051847       0.000716      -0.026241      -0.029916       0.023757      -0.061463       0.002187       0.059276             10.300128       9.937281      -2.827623       1.287988      14.573434      -2.036025       6.389670           0.000008
          401              O       2.249625      35.696242      17.892100      -0.549937      33.818268 0.51657195E+03  0.12314361E+05                                 8.323241                            7.032211       0.616154       2.234281                    0.998336      27.929689      73.490602       0.715716       0.358992      -1.137179       0.033427      -0.024187       0.012880       0.043223       0.015627       0.036270      -0.003589       0.013964      -0.099663      -0.052559       0.006858       0.045701              9.200805      11.475337       1.044417       1.981995       4.937080       0.075240      11.189997           0.016535
          402              O       4.305478      35.846630      17.243090      -0.577526      37.018195 0.55835857E+03  0.13576271E+05                                 8.884205                            7.344704       0.544689       2.199183                    0.998260      28.722626      76.408628       0.695300       0.362299      -1.134208      -0.011356      -0.031893       0.007071       0.034585      -0.028212      -0.065464      -0.020680      -0.031513       0.161651      -0.090754       0.003451       0.087302             10.210508       8.838750       0.030384      -2.797120       5.105278      -0.300196      16.687496           0.008708
          403              O       2.470747       0.743504      22.657792      -0.032802      28.289976 0.31896005E+03  0.67209570E+04                                 7.505765                            5.539685       0.200989       2.234768                    0.996217      20.833049      51.060237       0.805650       0.360799      -1.138993       0.065218       0.077799      -0.137440       0.170868      -0.101648      -0.043528       0.020283      -0.079743      -0.145971      -0.098891      -0.043663       0.142554              9.531771       7.805409      -4.131186      -2.020187      14.192445       2.330619       6.597460          -0.265776
          404              O       1.761411       7.027521      21.847026      -0.636531      40.396121 0.68177085E+03  0.17316641E+05                                 9.252950                            8.022114       0.628651       2.215559                    0.997787      29.594826      78.834652       0.681256       0.353973      -1.147995      -0.011740      -0.004347       0.010911       0.016606       0.067596      -0.005425      -0.050218      -0.068827      -0.057440      -0.076729      -0.026167       0.102896             10.469126       9.708433       2.293619      -1.176013      14.496533      -2.899670       7.202410           0.000655
          405              O       5.643266       6.466317      22.572448      -0.518747      34.315465 0.52706341E+03  0.12603928E+05                                 8.351707                            7.106766       0.520612       2.231222                    0.996393      26.924000      70.518725       0.712772       0.359346      -1.139050       0.039646       0.010179      -0.006143       0.041390      -0.043969       0.016709       0.012377       0.016214       0.055671      -0.059251       0.022102       0.037149              9.465237      11.751404      -3.049858      -1.014230      10.677156      -0.541438       5.967153           0.000394
          406              O       0.681987      35.038937      21.947255      -0.247996      35.547652 0.42568300E+03  0.96500781E+04                                 8.755526                            6.424232       0.124171       2.163143                    0.995638      23.432957      59.755563       0.743146       0.363570      -1.135739      -0.080052      -0.083789      -0.066938       0.133827      -0.101104       0.044041      -0.020111      -0.024643      -0.243761      -0.099441      -0.051537       0.150978             11.222580      12.056031      -5.303708       2.266164      15.424651      -2.047028       6.187058           0.000194
          407              O       1.232464      28.646346      21.833463      -0.550626      38.244557 0.58024442E+03  0.14205501E+05                                 9.027696                            7.490240       0.405148       2.178030                    0.995937      27.859731      73.701615       0.690000       0.362587      -1.137110      -0.005353       0.019377       0.005979       0.020973       0.047426       0.006531       0.021306      -0.031329       0.013317      -0.053137      -0.003236       0.056373             10.489674       9.941954       2.964956       1.334280      15.086590       2.141831       6.440478           0.000006
          408              O       3.302283      29.330428      22.335272      -0.548677      35.740737 0.56193210E+03  0.13600863E+05                                 8.511711                            7.278411       0.763624       2.298154                    0.996392      27.467375      71.449241       0.715818       0.353525      -1.148237      -0.013161       0.029066       0.005892       0.032446      -0.024181       0.003680       0.003210       0.079174      -0.009820      -0.045151      -0.003013       0.048164              9.599191      12.747725      -2.025844       1.043748      10.244554       0.568428       5.805294           0.000005
          409              O       4.234486      36.442314      13.987455      -0.577915      36.726119 0.55496945E+03  0.13469887E+05                                 8.828931                            7.316404       0.539596       2.200612                    0.998046      28.606389      75.968086       0.697676       0.361707      -1.134962      -0.000397       0.002258      -0.014036       0.014222      -0.013712       0.058593      -0.016729      -0.002940       0.134929      -0.057856      -0.025015       0.082871             10.114550       8.848473      -0.377503       2.599664       5.225255      -1.382804      16.269923           0.008630
          410              O       2.157685      -0.009904      13.390048      -0.533090      32.733442 0.48888107E+03  0.11501375E+05                                 8.145990                            6.850045       0.601620       2.239211                    0.998199      27.428583      71.830674       0.723344       0.359927      -1.135792       0.025500       0.003291      -0.020070       0.032617       0.013730      -0.027484       0.003685       0.005599      -0.093272      -0.044771       0.008713       0.036058              8.982593      11.331014       0.310969      -2.054415       4.751105      -0.728378      10.865660           0.018052
          411              O       2.410812       1.656102       8.612448      -0.215120      34.592520 0.39572385E+03  0.88258015E+04                                 8.621722                            6.214053       0.096875       2.164510                    0.995458      22.974588      58.479625       0.750508       0.365922      -1.131715       0.041662       0.061225       0.104988       0.128479      -0.090064       0.047435      -0.029920      -0.089072      -0.115940      -0.094734      -0.039981       0.134714             11.072722       8.554909      -4.576946       2.494696      16.683301      -3.231271       7.979956           0.000127
          412              O       1.691583       7.966896       9.321993      -0.535898      34.532862 0.53013673E+03  0.12715613E+05                                 8.428860                            7.172783       0.493829       2.211596                    0.996806      27.440853      72.347040       0.701678       0.363931      -1.133682      -0.006664      -0.016640      -0.013655       0.022534       0.029271      -0.030123       0.021327      -0.026622       0.085216      -0.061488       0.017869       0.043618              9.547406       8.567761       1.987553       0.867759      13.430836       2.666911       6.643620           0.000007
          413              O       5.533287       7.379282       8.523135      -0.572109      37.073493 0.62358604E+03  0.15492409E+05                                 8.716416                            7.677899       0.688351       2.257364                    0.997241      28.330358      74.683166       0.695447       0.354503      -1.147347       0.014811      -0.024744      -0.010611       0.030728      -0.034043       0.024387      -0.000647       0.067762      -0.074877      -0.041972      -0.024269       0.066241              9.624819      11.867570      -1.882245       1.677240      10.523741       0.524349       6.483145           0.000001
          414              O       0.647655      35.954103       9.343494      -0.240507      34.611482 0.42380562E+03  0.95905461E+04                                 8.590672                            6.404392       0.127383       2.166091                    0.995776      23.313916      59.270939       0.745777       0.362928      -1.136994      -0.077066      -0.073436       0.065044       0.124750      -0.096705      -0.042812       0.020223      -0.032368      -0.267711      -0.104314      -0.046164       0.150478             10.839588      11.752782      -4.750843      -2.164872      14.747257       1.986839       6.018724           0.000065
          415              O       3.177174      30.183605       8.793721      -0.542512      34.668381 0.53525440E+03  0.12832384E+05                                 8.371794                            7.130280       0.625361       2.258805                    0.996634      27.196366      71.017431       0.717257       0.356192      -1.143063      -0.028431       0.003863       0.005287       0.029175      -0.039464       0.004912       0.001930       0.028325       0.016940      -0.045134       0.005777       0.039357              9.442260      12.122081      -2.406583      -1.257990      10.462420      -0.322807       5.742279           0.000018
          416              O       1.182421      29.578018       9.321001      -0.600190      38.187932 0.59404339E+03  0.14608344E+05                                 8.947408                            7.517665       0.670180       2.248410                    0.997758      28.434391      75.042159       0.698143       0.356762      -1.143340       0.006968       0.017898       0.000213       0.019208       0.051841      -0.000721      -0.026291      -0.029890       0.024037      -0.061506       0.002231       0.059275             10.295114       9.933629       2.826088      -1.287194      14.564613      -2.032656       6.387100           0.000008
          417              O       5.159125      19.323758       1.352600      -0.550806      33.404642 0.50933449E+03  0.12092500E+05                                 8.233953                            6.965736       0.635468       2.240404                    0.998446      27.857379      73.021494       0.722156       0.357242      -1.139188       0.033605       0.024021       0.013046       0.043319      -0.016311       0.037080       0.002077       0.013416      -0.097585      -0.052489       0.005811       0.046678              9.093141      11.348915      -1.032651       1.962176       4.891799      -0.077158      11.038709           0.003279
          418              O       1.395978      19.173370       0.703590      -0.577389      36.603350 0.55105495E+03  0.13349104E+05                                 8.800170                            7.282022       0.555940       2.202694                    0.998375      28.654890      75.984016       0.700662       0.360861      -1.135807      -0.010018       0.031757       0.006599       0.033947       0.028337      -0.067133       0.019327      -0.032188       0.158228      -0.091456       0.003829       0.087627             10.105217       8.747019      -0.029544      -2.772996       5.064099       0.294001      16.504534           0.001845
          419              O       5.380247      17.596496       6.118292      -0.033274      28.309276 0.31919801E+03  0.67272428E+04                                 7.508785                            5.541604       0.202843       2.235139                    0.996241      20.841299      51.085718       0.805540       0.360780      -1.139006       0.065435      -0.077924      -0.137838       0.171327       0.101735      -0.043242      -0.020226      -0.079204      -0.146394      -0.098624      -0.043899       0.142523              9.534265       7.811910       4.135994      -2.020294      14.197123      -2.329698       6.593763          -0.265910
          420              O       4.670911      11.312479       5.307526      -0.637637      40.456177 0.68307220E+03  0.17358284E+05                                 9.261942                            8.029724       0.627999       2.214911                    0.997786      29.620870      78.928250       0.680926       0.353969      -1.147977      -0.011375       0.006270       0.009594       0.016147      -0.066895      -0.006041       0.050398      -0.068490      -0.058629      -0.075776      -0.026951       0.102727             10.477498       9.721000      -2.295864      -1.178128      14.502910       2.903338       7.208585           0.000567
          421              O       2.733766      11.873683       6.032948      -0.519212      34.376988 0.52822718E+03  0.12639598E+05                                 8.363809                            7.116351       0.515056       2.229059                    0.996390      26.946410      70.615240       0.711981       0.359522      -1.138832       0.039483      -0.008885      -0.006640       0.041011       0.043530       0.016669      -0.011894       0.015715       0.054653      -0.058481       0.021506       0.036976              9.478862      11.770206       3.055237      -1.015659      10.692071       0.543256       5.974309           0.000292
          422              O       3.591487      19.981063       5.407755      -0.247063      35.515095 0.42525648E+03  0.96379357E+04                                 8.750736                            6.421285       0.122831       2.162975                    0.995620      23.420513      59.715004       0.743274       0.363600      -1.135722      -0.080398       0.082572      -0.067309       0.133464       0.101206       0.043516       0.019816      -0.026142      -0.242814      -0.099059      -0.051730       0.150789             11.213584      12.052327       5.301611       2.263170      15.409632       2.042867       6.178792           0.000190
          423              O       4.141964      26.373654       5.293963      -0.552751      38.333552 0.58208915E+03  0.14262271E+05                                 9.040682                            7.501672       0.405929       2.177391                    0.995960      27.904584      73.855328       0.689523       0.362542      -1.137122      -0.006150      -0.022761       0.004925       0.024086      -0.046118       0.006896      -0.021052      -0.030960       0.011600      -0.051462      -0.003971       0.055433             10.500139       9.958872      -2.967326       1.336399      15.092704      -2.145081       6.448840           0.000005
          424              O       0.392782      25.689572       5.795772      -0.547403      35.755999 0.56228539E+03  0.13612354E+05                                 8.516515                            7.282748       0.758085       2.296362                    0.996371      27.468234      71.472946       0.715261       0.353724      -1.148008      -0.012673      -0.032285       0.005553       0.035125       0.023152       0.003644      -0.003717       0.078162      -0.010452      -0.044191      -0.003102       0.047293              9.602221      12.757449       2.027176       1.045909      10.241376      -0.568452       5.807838           0.000013
          425              O       1.324986      18.577686      30.526955      -0.581708      36.518472 0.55148590E+03  0.13358976E+05                                 8.776714                            7.277854       0.548567       2.201656                    0.998193      28.626293      75.847602       0.702043       0.360167      -1.136625       0.003267      -0.001693      -0.020171       0.020504       0.014023       0.056926       0.017093      -0.000171       0.131365      -0.055271      -0.025995       0.081266             10.048191       8.786296       0.374621       2.584600       5.198210       1.371304      16.160066           0.001872
          426              O       5.067185      18.349904      29.929548      -0.530286      32.214650 0.47982776E+03  0.11229203E+05                                 8.039388                            6.769906       0.625169       2.248141                    0.998284      27.289416      71.142840       0.730687       0.358188      -1.137832       0.024254      -0.002649      -0.026797       0.036240      -0.013936      -0.025762      -0.001459       0.004443      -0.088099      -0.041798       0.006707       0.035091              8.855051      11.182094      -0.307173      -2.028151       4.697017       0.712866      10.686042           0.003653
          427              O       5.320312      16.683898      25.151948      -0.207399      34.146509 0.39033306E+03  0.86736309E+04                                 8.545618                            6.169511       0.097972       2.168887                    0.995087      22.819178      57.930703       0.753777       0.365677      -1.132184       0.042108      -0.057395       0.100051       0.122791       0.090567       0.047039       0.028123      -0.093601      -0.112245      -0.096706      -0.037858       0.134564             10.959487       8.458690       4.510822       2.456726      16.518126       3.174518       7.901646           0.000012
          428              O       4.601083      10.373104      25.861493      -0.538930      34.671208 0.53277498E+03  0.12795260E+05                                 8.451127                            7.190391       0.494293       2.210526                    0.996835      27.503200      72.567082       0.700823       0.363909      -1.133655      -0.005721       0.018535      -0.015270       0.024687      -0.028484      -0.030167      -0.021437      -0.026195       0.082896      -0.060652       0.017437       0.043215              9.575249       8.588646      -1.988548       0.868357      13.479282      -2.676497       6.657819           0.000008
          429              O       2.623787      10.960718      25.062635      -0.570150      37.034978 0.62267488E+03  0.15464247E+05                                 8.711602                            7.673119       0.686404       2.257248                    0.997211      28.304565      74.603888       0.695544       0.354580      -1.147275       0.014744       0.027233      -0.012483       0.033390       0.033051       0.024623      -0.000268       0.066413      -0.077092      -0.042151      -0.023243       0.065394              9.619777      11.867105       1.881447       1.676537      10.514552      -0.523882       6.477675           0.000009
          430              O       3.557155      19.065897      25.882994      -0.238038      34.338541 0.42064262E+03  0.94993139E+04                                 8.541227                            6.377337       0.137047       2.171246                    0.995640      23.236618      58.976001       0.748050       0.362574      -1.137492      -0.077439       0.075133       0.059327       0.123132       0.095622      -0.044822      -0.021339      -0.028937      -0.262768      -0.103920      -0.045362       0.149282             10.761176      11.659594       4.689188      -2.149092      14.636941      -1.972867       5.986992           0.000020
          431              O       0.267674      24.836395      25.333221      -0.539560      34.599599 0.53377970E+03  0.12788256E+05                                 8.363221                            7.121686       0.620214       2.258331                    0.996539      27.148221      70.868318       0.717500       0.356316      -1.142959      -0.027962      -0.007550      -0.000272       0.028964       0.037763       0.004595      -0.000477       0.027884       0.014148      -0.042804       0.004542       0.038262              9.434717      12.122233       2.405674      -1.258031      10.445428       0.323988       5.736489           0.000008
          432              O       4.091921      25.441982      25.860501      -0.605195      38.451072 0.59916512E+03  0.14766935E+05                                 8.988255                            7.549654       0.597956       2.222893                    0.997269      28.542407      75.427015       0.696664       0.356729      -1.143290       0.004911      -0.021498      -0.004631       0.022533      -0.050393      -0.001127       0.026673      -0.029125       0.019035      -0.059364       0.000504       0.058860             10.347211       9.974355      -2.829440      -1.290766      14.654398       2.045852       6.412879           0.000009
          433              O       3.569375       0.983758       1.352600      -0.551251      33.927035 0.51853963E+03  0.12373782E+05                                 8.342479                            7.046766       0.611235       2.231873                    0.998345      27.973138      73.656939       0.714754       0.359111      -1.137015      -0.033742       0.023196       0.011877       0.042634       0.016074      -0.036432       0.002941       0.014361      -0.100267      -0.052667       0.006249       0.046417              9.223672      11.503105       1.046931      -1.987671       4.946126      -0.075530      11.221785           0.014826
          434              O       1.513522       0.833370       0.703590      -0.577124      37.029623 0.55850172E+03  0.13580989E+05                                 8.887221                            7.346661       0.542756       2.198648                    0.998252      28.721540      76.415967       0.695044       0.362399      -1.134099       0.011898       0.031017       0.006311       0.033815      -0.028267       0.065743       0.020450      -0.031627       0.162135      -0.090970       0.003373       0.087597             10.213991       8.842992       0.030406       2.798605       5.105979       0.299832      16.693003           0.008182
          435              O       3.348253      35.936496       6.118292      -0.033158      28.303568 0.31912146E+03  0.67251916E+04                                 7.507813                            5.540919       0.202618       2.235136                    0.996236      20.838687      51.076799       0.805598       0.360777      -1.139014      -0.065440      -0.077953      -0.137693       0.171226      -0.101717       0.043316      -0.020219      -0.079209      -0.146140      -0.098683      -0.043802       0.142485              9.533544       7.809625      -4.133903       2.021627      14.191757      -2.331463       6.599251          -0.265787
          436              O       4.057589      29.652479       5.307526      -0.637485      40.443651 0.68283985E+03  0.17350803E+05                                 9.259905                            8.028316       0.628249       2.215080                    0.997782      29.616231      78.910817       0.680995       0.353966      -1.147987       0.011292       0.006231       0.009538       0.016041       0.066940       0.006012       0.050387      -0.068431      -0.058217      -0.075848      -0.026840       0.102688             10.474647       9.718528       2.294909       1.178105      14.496845       2.903493       7.208567           0.000663
          437              O       0.175734      30.213683       6.032948      -0.519059      34.368753 0.52809633E+03  0.12635648E+05                                 8.362501                            7.115533       0.514890       2.229085                    0.996386      26.942966      70.603266       0.712014       0.359528      -1.138830      -0.039434      -0.008886      -0.006549       0.040950      -0.043535      -0.016676      -0.011922       0.015766       0.054813      -0.058524       0.021561       0.036963              9.477055      11.767899      -3.054460       1.015337      10.688706       0.544000       5.974562           0.000422
          438              O       5.137013       1.641063       5.407755      -0.246800      35.499310 0.42504914E+03  0.96319558E+04                                 8.747939                            6.419629       0.123278       2.163267                    0.995614      23.414561      59.693706       0.743394       0.363590      -1.135742       0.080426       0.082335      -0.067297       0.133327      -0.101215      -0.043444       0.019782      -0.026404      -0.242541      -0.098978      -0.051763       0.150742             11.210631      12.047231      -5.298319      -2.264599      15.402319       2.044218       6.182342           0.000176
          439              O       4.586536       8.033654       5.293963      -0.553015      38.352860 0.58244176E+03  0.14273225E+05                                 9.043892                            7.504097       0.405482       2.177125                    0.995963      27.911532      73.882303       0.689383       0.362556      -1.137098       0.006161      -0.022915       0.005027       0.024255       0.046009      -0.006923      -0.021110      -0.030964       0.011144      -0.051291      -0.004143       0.055434             10.504811       9.962358       2.967644      -1.336763      15.100883      -2.146487       6.451193          -0.000005
          440              O       2.516717       7.349572       5.795772      -0.547346      35.760603 0.56235740E+03  0.13614600E+05                                 8.517389                            7.283302       0.757832       2.296267                    0.996372      27.468933      71.477226       0.715217       0.353733      -1.147995       0.012681      -0.032482       0.005624       0.035320      -0.023063      -0.003656      -0.003787       0.078044      -0.010719      -0.044069      -0.003172       0.047241              9.604025      12.759727      -2.027904      -1.046027      10.243414      -0.568980       5.808936          -0.000006
          441              O       1.584514       0.237686      30.526955      -0.578643      36.733117 0.55512739E+03  0.13474310E+05                                 8.828405                            7.316104       0.540211       2.200509                    0.998057      28.617074      75.991334       0.697901       0.361575      -1.135097       0.000007      -0.002826      -0.015135       0.015396      -0.013534      -0.057976       0.016967      -0.002296       0.135045      -0.057049      -0.025442       0.082491             10.113865       8.846521      -0.377363      -2.598523       5.225005       1.382645      16.270069           0.007826
          442              O       3.661315       0.009904      29.929548      -0.532386      32.673251 0.48779678E+03  0.11468854E+05                                 8.134090                            6.840893       0.603640       2.240142                    0.998203      27.408059      71.741821       0.724114       0.359764      -1.135985      -0.025251      -0.003767      -0.021036       0.033081       0.013607       0.027071      -0.003256       0.005343      -0.092842      -0.044245       0.008490       0.035755              8.968397      11.314336       0.310448       2.050691       4.745185       0.726731      10.845671           0.016497
          443              O       3.408188      35.023898      25.151948      -0.215731      34.620124 0.39604538E+03  0.88349228E+04                                 8.626469                            6.216643       0.097454       2.164474                    0.995478      22.984257      58.514081       0.750326       0.365930      -1.131689      -0.041375      -0.062285       0.104891       0.128815      -0.089851      -0.048051       0.030371      -0.088270      -0.115851      -0.094731      -0.040044       0.134775             11.081250       8.558560      -4.580162      -2.495294      16.701865       3.234313       7.983324           0.000122
          444              O       4.127417      28.713104      25.861493      -0.535080      34.486248 0.52918469E+03  0.12686604E+05                                 8.420885                            7.165842       0.496415       2.212789                    0.996812      27.419423      72.264203       0.702117       0.363880      -1.133763       0.006750       0.014709      -0.016171       0.022878       0.030157       0.030848      -0.020848      -0.027084       0.086600      -0.062636       0.018607       0.044030              9.540146       8.556525       1.986055      -0.865579      13.426700      -2.663797       6.637212           0.000006
          445              O       0.285713      29.300718      25.062635      -0.572971      37.017994 0.62239358E+03  0.15453875E+05                                 8.704190                            7.667585       0.696030       2.259988                    0.997272      28.316889      74.602334       0.696387       0.354228      -1.147682      -0.015200       0.022423      -0.012315       0.029757      -0.034590      -0.024402       0.001578       0.069547      -0.073920      -0.041855      -0.025388       0.067243              9.611888      11.848919      -1.879462      -1.673905      10.512753      -0.521882       6.473991           0.000005
          446              O       5.171345       0.725897      25.882994      -0.240410      34.615338 0.42382966E+03  0.95913260E+04                                 8.591692                            6.404734       0.126756       2.165861                    0.995779      23.314605      59.275437       0.745722       0.362946      -1.136968       0.077046       0.073277       0.064993       0.124618      -0.096717       0.042907      -0.020290      -0.032692      -0.267920      -0.104443      -0.046139       0.150582             10.842319      11.752233      -4.751266       2.164791      14.755726      -1.987448       6.018997           0.000060
          447              O       2.641826       6.496395      25.333221      -0.542815      34.657999 0.53499853E+03  0.12824354E+05                                 8.369093                            7.127597       0.628167       2.259732                    0.996646      27.193490      70.998109       0.717560       0.356094      -1.143174       0.028697      -0.003074       0.004283       0.029177      -0.039629      -0.004874      -0.002286       0.028627       0.016721      -0.045351       0.005791       0.039560              9.440220      12.118235      -2.406657       1.257033      10.462897       0.321690       5.739529           0.000017
          448              O       4.636579       7.101982      25.860501      -0.600171      38.190470 0.59402262E+03  0.14607771E+05                                 8.948264                            7.517734       0.669835       2.248365                    0.997751      28.432686      75.038586       0.698108       0.356781      -1.143319      -0.007015      -0.016906      -0.001644       0.018377       0.052272       0.000594       0.025917      -0.030211       0.023522      -0.061803       0.002371       0.059432             10.298188       9.932073       2.826107       1.286276      14.576223       2.032088       6.386269           0.000006

******************************************************
Auxiliary information for the entire system
The total spin magnetic moment of the unit cell is   -0.578002
The total net atomic charge of the unit cell is   -0.000006
Accuracy of reproducing the electrostatic potential in the unit cell:
  The inner radius (bohr) =    5.0000
  The outer radius (bohr) =   12.0000
  Valid grid points have density less than (e/(bohr^3)) =    0.0001
  The number of valid grid points were=       298921
  The rms potential error without charges in kcal/mol is=      5.91332
  The rms potential error with partial charges in kcal/mol is=      0.85898
  The RRMSE value at monopole order=      0.14526
  The rms potential error with partial charges and cloud penetration in kcal/mol is=      0.86220
  The RRMSE value at monopole order with cloud penetration is=      0.14581
  The rms potential error with partial charges and atomic dipoles in kcal/mol is=      0.31629
  The RRMSE value at dipole order=      0.05349
  The rms potential error with partial charges, atomic dipoles and cloud penetration in kcal/mol is=      0.30638
  The RRMSE value at dipole order with cloud penetration=      0.05181

******************************************************
The electron densities and ab initio electrostatic potential were computed in VASP using the PBE functional and
projector augmented wave method. See the main text of the journal article for a description of computational details.
The atomic charges, dipoles, and quadrupoles were computed with the DDEC6 method as described in
(a) T. A. Manz and N. Gabaldon Limas, RSC Adv. 6 (2016) 47771-47801 DOI: 10.1039/c6ra04656h
(b) N. Gabaldon Limas and T. A. Manz, RSC Adv. 8 (2018) 2678-2707 DOI: 10.1039/c7ra11829e.
For each atom in the material, the electron cloud parameters were fit to the spherically averaged atom-in-material
electron density using radial positions for which this density was between 10^-4 and 10^-2 electrons per cubic bohr.
The polarizabilities, dispersion coefficients, and quantum Drude oscillator (QDO) parameters were fit using the MCLF method.
The magnetic structure of the system was optimized in VASP from the default ferromagnetic initial guess using spin polarization.
The atomic spin moments (ASMs) were computed on this optimized magnetic structure using the DDEC6 partition as inputs
to the method of T. A. Manz and D. S. Sholl, J. Chem. Theory Comput. 7 (2011) 4146-4164 DOI: 10.1021/ct200539n.
The RMSE and RRMSE were computed using a uniform grid with Ewald summation.
