# Supplementary material for: A collection of forcefield precursors for metal–organic frameworks
Source: RSC Adv. 2019 Nov 13;9(63):36492–507. doi: 10.1039/c9ra07327b (PMC9075174; doi:10.1039/c9ra07327b)
Supplement: RA-009-C9RA07327B-s4840 [file RA-009-C9RA07327B-s4840.xyz]

  166
jmolscript: load "" {1 1 1} spacegroup "x,y,z" unitcell [{      9.379600     0.000000     0.000000 }, {      3.875051    17.021584     0.000000 }, {     -3.875022    -3.315306    16.695607 }]
Mn     7.222233    11.084281     3.013056     1.050159
Mn     6.847192     0.796458    11.458863     1.050168
Mn     2.157396     2.621997    13.682551     1.050160
Mn     2.532437    12.909820     5.236744     1.050167
Mn     6.627325     8.510792     0.000000     1.188419
Mn    -1.937511    -1.657653     8.347803     1.188407
H      4.562853     7.891610    13.995927     0.148031
H      5.568000    11.685981    13.214573     0.153831
H      8.572958    13.884273     0.275478     0.140766
H      3.297396    13.102564    14.181249     0.127787
H     -1.015700    -2.030065    12.949113     0.108916
H      2.511552    -0.505157    14.056032     0.108989
H      2.967907    -2.426255    15.261454     0.130301
H      3.253951    11.132714    11.989115     0.123711
H      2.565013    12.364173    10.159277     0.105649
H      5.513845    10.808457     7.998865     0.121048
H      6.266322     9.633590     9.843730     0.138928
H      9.506589    12.190829    10.466476     0.148030
H      8.501447    10.685406    14.035997     0.153831
H      5.496466    -2.434048    13.672033     0.140764
H      1.392456    11.357659    15.613732     0.127777
H      5.705523    13.096514     0.530920     0.108911
H     11.557876    13.885226     2.242220     0.108988
H     11.101521    15.441737     0.592694     0.130304
H      1.435892     9.591178    13.254642     0.123712
H      2.124829     7.556532    14.106118     0.105652
H     -0.824010     5.740504    12.159411     0.121055
H      7.803115     7.778866    11.366369     0.138934
H      4.816776     5.814668     2.699680     0.148031
H      3.811629     2.020297     3.481034     0.153831
H      0.806671    -0.177995    16.420129     0.140766
H      6.082233     0.603714     2.514358     0.127787
H     10.395329    15.736343     3.746494     0.108916
H      6.868077    14.211435     2.639575     0.108989
H      6.411722    16.132533     1.434153     0.130301
H      6.125678     2.573564     4.706492     0.123711
H      6.814616     1.342105     6.536330     0.105649
H      3.865784     2.897821     8.696742     0.121048
H      3.113307     4.072688     6.851877     0.138928
H     -0.126960     1.515449     6.229131     0.148030
H      0.878182     3.020872     2.659610     0.153831
H      3.883163    16.140326     3.023574     0.140764
H      7.987173     2.348619     1.081875     0.127777
H      3.674106     0.609764    16.164687     0.108911
H     -2.178247    -0.178948    14.453387     0.108988
H     -1.721892    -1.735459    16.102913     0.130304
H      7.943737     4.115100     3.440965     0.123712
H      7.254800     6.149746     2.589489     0.105651
H     10.203639     7.965774     4.536196     0.121055
H      1.576514     5.927412     5.329238     0.138934
C      4.153424     8.009465    16.626320     0.637204
C      4.584282     9.070746    15.633766     0.017555
C      4.713122     8.759120    14.293777    -0.258144
C      5.067284     9.753613    13.404402     0.304944
C      5.303389    11.031622    13.818286    -0.359418
C      5.139085    11.330851    15.157274     0.301196
C      4.791799    10.357730    16.071024    -0.260294
C      5.101169    13.682617    14.837219     0.283527
C      3.918888    13.793414    14.151530    -0.223374
C     -0.218318    -2.101888    13.423101    -0.077114
C      0.702103    -1.068237    13.390879    -0.064981
C      1.888409    -1.195698    14.079906    -0.075588
C      2.162781    -2.337936    14.803828    -0.209711
C      0.376594     0.175744    12.632898     0.656329
C      4.800761    10.241622    11.073695     0.291793
C      3.709739    11.063870    11.182885    -0.229526
C      3.293003    11.790543    10.082143    -0.081238
C      3.942400    11.675722     8.876553    -0.052414
C      5.051964    10.874299     8.803927    -0.067655
C      5.500722    10.159466     9.903333    -0.213427
C      3.436368    12.347540     7.639743     0.588992
C      9.916025    14.747890    11.094398     0.637243
C      9.485166    13.567639    11.942034     0.017545
C      9.356323    12.314008    11.375385    -0.258144
C      9.002160    11.247968    12.177609     0.304943
C      8.766059    11.405007    13.511755    -0.359420
C      8.930366    12.660070    14.066049     0.301197
C      9.277652    13.745856    13.289536    -0.260289
C      8.968285    11.888090    16.310439     0.283528
C      0.770965    11.193953    16.285563    -0.223365
C      4.908142    13.575414     0.552792    -0.077130
C      3.987723    13.342483     1.560371    -0.064959
C     12.181018    14.043141     1.569554    -0.075589
C     11.906646    14.975672     0.590190    -0.209712
C      4.313232    12.356728     2.632897     0.656327
C     -0.110921     8.866848    12.202318     0.291801
C      0.980103     8.813797    13.030086    -0.229527
C      1.396838     7.592602    13.528450    -0.081245
C      0.747439     6.432465    13.181015    -0.052404
C     -0.362127     6.517323    12.380794    -0.067656
C      8.568716     7.734902    11.893783    -0.213454
C      1.253468     5.088490    13.599073     0.588999
C      5.226205     5.696813     0.069287     0.637204
C      4.795347     4.635532     1.061841     0.017554
C      4.666507     4.947158     2.401830    -0.258143
C      4.312345     3.952665     3.291205     0.304944
C      4.076240     2.674656     2.877321    -0.359419
C      4.240544     2.375427     1.538333     0.301196
C      4.587830     3.348548     0.624583    -0.260294
C      4.278460     0.023661     1.858388     0.283527
C      5.460741    -0.087136     2.544077    -0.223374
C      9.597947    15.808166     3.272506    -0.077113
C      8.677526    14.774515     3.304728    -0.064982
C      7.491220    14.901976     2.615701    -0.075587
C      7.216848    16.044214     1.891779    -0.209711
C      9.003035    13.530534     4.062709     0.656329
C      4.578868     3.464656     5.621912     0.291793
C      5.669890     2.642408     5.512722    -0.229526
C      6.086626     1.915735     6.613464    -0.081239
C      5.437229     2.030556     7.819054    -0.052415
C      4.327665     2.831979     7.891680    -0.067655
C      3.878907     3.546812     6.792274    -0.213428
C      5.943261     1.358738     9.055864     0.588992
C     -0.536396    -1.041612     5.601209     0.637244
C     -0.105537     0.138639     4.753573     0.017544
C      0.023306     1.392270     5.320222    -0.258144
C      0.377469     2.458310     4.517998     0.304943
C      0.613570     2.301271     3.183852    -0.359420
C      0.449263     1.046208     2.629558     0.301197
C      0.101977    -0.039578     3.406071    -0.260289
C      0.411344     1.818188     0.385168     0.283528
C      8.608664     2.512325     0.410044    -0.223365
C      4.471487     0.130864    16.142815    -0.077130
C      5.391906     0.363795    15.135236    -0.064960
C     -2.801389    -0.336863    15.126053    -0.075588
C     -2.527017    -1.269394    16.105417    -0.209712
C      5.066397     1.349550    14.062710     0.656327
C      9.490550     4.839430     4.493289     0.291801
C      8.399526     4.892481     3.665521    -0.229527
C      7.982791     6.113676     3.167157    -0.081245
C      8.632190     7.273813     3.514592    -0.052403
C      9.741756     7.188955     4.314813    -0.067656
C      0.810913     5.971376     4.801824    -0.213454
C      8.126161     8.617788     3.096534     0.588998
O      3.883868     6.892780    16.166356    -0.595214
O      7.991549    11.668596     1.129124    -0.558887
O      5.375822    12.593507    15.654469    -0.223193
O     -0.682699     0.173966    11.980100    -0.606577
O      1.173684     1.122017    12.647256    -0.574113
O      5.233297     9.390317    12.078604    -0.229409
O      2.438801    13.125556     7.676807    -0.639356
O      3.994369    12.058356     6.550187    -0.534230
O     10.185577    14.514233     9.909511    -0.595223
O      6.077873    -1.165201    11.665054    -0.558908
O      8.693632    12.901815    15.401364    -0.223195
O      5.372524    11.716778     2.504007    -0.606576
O      3.516144    12.186505     3.563844    -0.574115
O      8.836144    10.018321    11.563043    -0.229409
O      2.251038     4.973310    14.369408    -0.639363
O      0.695465     4.076126    13.103213    -0.534231
O      5.495761     6.813498     0.529251    -0.595214
O      1.388080     2.037682    15.566483    -0.558887
O      4.003807     1.112771     1.041138    -0.223193
O     10.062328    13.532312     4.715507    -0.606577
O      8.205945    12.584261     4.048351    -0.574113
O      4.146332     4.315961     4.617003    -0.229409
O      6.940828     0.580722     9.018800    -0.639356
O      5.385260     1.647922    10.145420    -0.534230
O     -0.805948    -0.807955     6.786096    -0.595223
O      3.301756    14.871479     5.030553    -0.558908
O      0.685997     0.804463     1.294243    -0.223196
O      4.007105     1.989500    14.191600    -0.606575
O      5.863485     1.519773    13.131763    -0.574115
O      0.543485     3.687957     5.132564    -0.229409
O      7.128591     8.732968     2.326199    -0.639363
O      8.684164     9.630152     3.592394    -0.534231

The following XYZ coordinates are in angstroms. Other properties are in atomic units.
The sperically averaged electron density of each atom fit to a function of the form exp(a - br)
eigen_1, eigen_2 and eigen_3 are the three eigenvalues of traceless quadrupole moment tensor
  atom number  atomic symbol              X              Y              Z     net charge C6 coefficient C8 coefficient C10 coefficient fluctuating dipole atomic polarizability isotropic forcefield polarizability              a              b squared Pearson coefficient          <r^3>          <r^4>         wp_QDO          m_QDO          q_QDO       dipole_x       dipole_y       dipole_z         dipole            Qxy            Qxz            Qyz     Q(x^2-y^2)  Q(3z^2 - R^2)        eigen_1        eigen_2        eigen_3 static polarizability      alpha(xx)      alpha(xy)      alpha(xz)      alpha(yy)      alpha(yz)      alpha(zz) atomic spin moment
            1             Mn       7.222233      11.084281       3.013056       1.050159     166.759156 0.35452742E+04  0.13198814E+06                                23.669894                           18.894348       0.094467       1.823199                    0.999827      53.582827     156.775786       0.435688       0.377612      -1.163762       0.003351       0.031360       0.022382       0.038673       0.029537      -0.031618      -0.035005       0.007859       0.073084      -0.042952      -0.025154       0.068106             28.984012      25.666254      -6.081150       1.749384      42.142342      -0.219287      19.143440           4.710361
            2             Mn       6.847192       0.796458      11.458863       1.050168     166.757944 0.35452396E+04  0.13198650E+06                                23.669758                           18.894235       0.094478       1.823203                    0.999827      53.582664     156.774988       0.435690       0.377611      -1.163763      -0.003360       0.015845       0.035118       0.038673       0.036768      -0.022819      -0.024614      -0.044464      -0.083826      -0.042955      -0.025154       0.068109             28.983843      25.666121      -2.900272       5.623957      20.099614      -4.596341      41.185796           4.710359
            3             Mn       2.157396       2.621997      13.682551       1.050160     166.759073 0.35452725E+04  0.13198806E+06                                23.669884                           18.894342       0.094468       1.823199                    0.999827      53.582817     156.775734       0.435688       0.377611      -1.163763      -0.003351      -0.031360      -0.022382       0.038673       0.029537      -0.031617      -0.035005       0.007859       0.073084      -0.042952      -0.025153       0.068105             28.983998      25.666244      -6.081146       1.749381      42.142317      -0.219286      19.143434           4.710361
            4             Mn       2.532437      12.909820       5.236744       1.050167     166.757965 0.35452405E+04  0.13198654E+06                                23.669762                           18.894240       0.094476       1.823203                    0.999827      53.582663     156.775000       0.435690       0.377611      -1.163763       0.003360      -0.015845      -0.035118       0.038674       0.036768      -0.022819      -0.024615      -0.044466      -0.083825      -0.042955      -0.025154       0.068109             28.983847      25.666128      -2.900272       5.623957      20.099616      -4.596338      41.185797           4.710360
            5             Mn       6.627325       8.510792       0.000000       1.188419     147.955446 0.30486624E+04  0.10878068E+06                                22.049359                           17.671514       0.159360       1.885470                    0.999975      48.537403     136.895034       0.446883       0.384122      -1.164303       0.000000      -0.000000      -0.000000       0.000000      -0.200107      -0.137540       0.026569       0.213556      -0.153824      -0.218775      -0.083336       0.302111             27.464362      17.540675      10.552587       3.024387      44.007598      -1.083078      20.844811           4.832605
            6             Mn      -1.937511      -1.657653       8.347803       1.188407     147.954423 0.30486502E+04  0.10878013E+06                                22.049268                           17.671492       0.159395       1.885481                    0.999975      48.537269     136.894588       0.446883       0.384123      -1.164302      -0.000000      -0.000000      -0.000000       0.000001       0.095938       0.223072       0.030251       0.195001      -0.209556      -0.218781      -0.083347       0.302127             27.464156      17.540523      -0.911193     -10.939350      22.137272      -5.425810      42.714674           4.832611
            7              H       4.562853       7.891610      13.995927       0.148031       1.124472 0.83100565E+01  0.82086618E+02                                 1.773383                            1.678140      -1.127412       2.367287                    0.997011       3.349553       9.304195       0.487926       1.270819      -0.712541      -0.004874      -0.036176      -0.011277       0.038205       0.001822       0.000164       0.009684      -0.023090       0.003367      -0.012287      -0.004726       0.017013              1.809094       1.548980       0.223200      -0.000787       2.310955       0.164718       1.567347          -0.000239
            8              H       5.568000      11.685981      13.214573       0.153831       1.017136 0.80483020E+01  0.80237979E+02                                 1.761096                            1.732771      -1.408163       2.236226                    0.993541       3.651193      10.778814       0.439158       1.398973      -0.683748       0.014632       0.021165      -0.021618       0.033607       0.007717      -0.007031      -0.006514      -0.012906       0.015441      -0.013508      -0.001968       0.015476              1.759443       1.605478       0.167193      -0.119977       1.846331      -0.213487       1.826520           0.000049
            9              H       8.572958      13.884273       0.275478       0.140766       0.912534 0.66102162E+01  0.63226359E+02                                 1.673821                            1.595022      -1.421700       2.216809                    0.993751       3.790189      11.241847       0.443685       1.443275      -0.673182       0.000339       0.005710       0.030930       0.031455       0.003376       0.002706       0.003914      -0.004338       0.014398      -0.006442      -0.001769       0.008211              1.706608       1.435291       0.040266      -0.110151       1.543109       0.199931       2.141424          -0.000087
           10              H       3.297396      13.102564      14.181249       0.127787       0.899224 0.64979190E+01  0.61109230E+02                                 1.589544                            1.530847      -0.977490       2.423140                    0.998175       3.454087       9.747726       0.481563       1.352449      -0.692914      -0.025042      -0.020070      -0.000359       0.032094       0.008853       0.006581      -0.005323       0.001856      -0.011541      -0.013947       0.002960       0.010986              1.616704       1.760248       0.349712       0.002969       1.777273       0.001444       1.312592          -0.000014
           11              H      -1.015700      -2.030065      12.949113       0.108916       1.017748 0.72721576E+01  0.70870756E+02                                 1.766227                            1.647357      -1.275279       2.272116                    0.993948       3.833688      11.285875       0.449117       1.399404      -0.681906      -0.032226       0.001613      -0.018272       0.037081       0.004544       0.007441      -0.000580       0.006615      -0.008888      -0.008780      -0.001615       0.010395              1.839230       2.304710      -0.044369       0.481449       1.501786      -0.064092       1.711195          -0.000406
           12              H       2.511552      -0.505157      14.056032       0.108989       1.054873 0.76177667E+01  0.74920195E+02                                 1.792869                            1.673869      -1.271952       2.273362                    0.993800       3.820446      11.207513       0.451532       1.379262      -0.686076       0.026929       0.025489      -0.001860       0.037125       0.007700      -0.000192      -0.002901       0.006734      -0.017066      -0.008030      -0.003400       0.011430              1.862982       2.086970       0.499340       0.074149       2.041609      -0.026901       1.460367          -0.000258
           13              H       2.967907      -2.426255      15.261454       0.130301       0.940612 0.66691916E+01  0.63667008E+02                                 1.683204                            1.582817      -1.330129       2.252945                    0.994870       3.727415      10.895968       0.455455       1.408703      -0.680096       0.028238       0.000272       0.013861       0.031458       0.006290       0.002283      -0.007011       0.007697       0.001675      -0.011891       0.004236       0.007655              1.759916       2.287189      -0.093155       0.390834       1.482425      -0.020799       1.510135          -0.000022
           14              H       3.253951      11.132714      11.989115       0.123711       0.952236 0.69031439E+01  0.66139283E+02                                 1.669896                            1.590732      -1.086857       2.366560                    0.996767       3.619070      10.426668       0.465067       1.374606      -0.687706      -0.020306       0.005426       0.025804       0.033281      -0.010472      -0.009653      -0.001385       0.002395       0.015761      -0.016005       0.002105       0.013899              1.714559       1.646765      -0.027840      -0.335111       1.343016      -0.004479       2.153896          -0.000025
           15              H       2.565013      12.364173      10.159277       0.105649       1.026488 0.74038684E+01  0.72076188E+02                                 1.731842                            1.627991      -1.326874       2.243300                    0.993291       3.814845      11.021908       0.468702       1.342383      -0.692884      -0.029587       0.021419       0.002717       0.036627      -0.009063      -0.000887       0.002169       0.004335       0.012918      -0.011557       0.003315       0.008241              1.755729       2.027216      -0.480133      -0.141477       1.665029      -0.001780       1.574942          -0.000223
           16              H       5.513845      10.808457       7.998865       0.121048       1.105870 0.77840004E+01  0.74522184E+02                                 1.652277                            1.544961      -0.873333       2.470167                    0.999180       3.179937       8.281964       0.556365       1.149908      -0.741567       0.022127      -0.004412      -0.034754       0.041435      -0.009735      -0.011117       0.000044       0.011633       0.006300      -0.014671      -0.002363       0.017034              1.702769       1.556234      -0.093993      -0.334997       1.331227      -0.019095       2.220845           0.000054
           17              H       6.266322       9.633590       9.843730       0.138928       1.092035 0.76783665E+01  0.73610449E+02                                 1.671220                            1.558725      -0.956316       2.440877                    0.998503       3.188305       8.439852       0.538436       1.186592      -0.732267       0.029485      -0.018280      -0.007275       0.035446      -0.012559      -0.010429      -0.003189       0.006938       0.012692      -0.018768       0.003226       0.015543              1.707715       2.039485      -0.471133       0.014882       1.591013      -0.003494       1.492646          -0.000017
           18              H       9.506589      12.190829      10.466476       0.148030       1.124476 0.83100946E+01  0.82087058E+02                                 1.773384                            1.678142      -1.127472       2.367259                    0.997009       3.349561       9.304210       0.487927       1.270815      -0.712542       0.004873      -0.004015      -0.037680       0.038205       0.000194      -0.001820       0.007066      -0.009901       0.042931      -0.012286      -0.004727       0.017013              1.809096       1.548981       0.044246      -0.218770       1.532621       0.010160       2.345684          -0.000239
           19              H       8.501447      10.685406      14.035997       0.153831       1.017148 0.80484752E+01  0.80240544E+02                                 1.761147                            1.732819      -1.408075       2.236270                    0.993542       3.651277      10.779297       0.439139       1.399020      -0.683739      -0.014632      -0.025327       0.016549       0.033607       0.008399      -0.006200      -0.005778      -0.016615       0.004317      -0.013509      -0.001967       0.015476              1.759494       1.605521       0.150251      -0.140630       1.908899      -0.201084       1.764062           0.000049
           20              H       5.496466      -2.434048      13.672033       0.140764       0.912557 0.66103889E+01  0.63228103E+02                                 1.673812                            1.595012      -1.421750       2.216778                    0.993753       3.790179      11.241639       0.443701       1.443219      -0.673192      -0.000338       0.029225       0.011625       0.031454      -0.001998      -0.003838       0.004578      -0.007682       0.004366      -0.006442      -0.001770       0.008211              1.706599       1.435282       0.115885      -0.018038       2.042330       0.299066       1.642185          -0.000087
           21              H       1.392456      11.357659      15.613732       0.127777       0.899253 0.64981548E+01  0.61111807E+02                                 1.589554                            1.530856      -0.977470       2.423143                    0.998176       3.454126       9.747763       0.481572       1.352415      -0.692920       0.025049       0.003556      -0.019764       0.032105      -0.004730      -0.009959      -0.005845       0.004478      -0.003683      -0.013943       0.002965       0.010979              1.616715       1.760260       0.065202      -0.343598       1.329675      -0.087440       1.760210          -0.000014
           22              H       5.705523      13.096514       0.530920       0.108911       1.017761 0.72722709E+01  0.70872034E+02                                 1.766232                            1.647360      -1.275279       2.272113                    0.993948       3.833708      11.285895       0.449120       1.399389      -0.681909       0.032226      -0.018236      -0.001976       0.037081      -0.006415      -0.005906      -0.000752       0.007486      -0.006274      -0.008781      -0.001615       0.010396              1.839235       2.304715      -0.480872      -0.050254       1.727743      -0.019223       1.485245          -0.000406
           23              H      11.557876      13.885226       2.242220       0.108988       1.054874 0.76177651E+01  0.74920164E+02                                 1.792867                            1.673867      -1.271973       2.273352                    0.993800       3.820454      11.207530       0.451533       1.379259      -0.686077      -0.026928      -0.006789       0.024638       0.037125       0.001689      -0.007515      -0.003667       0.010597      -0.005480      -0.008029      -0.003401       0.011431              1.862981       2.086968       0.024528      -0.504220       1.492694      -0.135901       2.009280          -0.000258
           24              H      11.101521      15.441737       0.592694       0.130304       0.940602 0.66691140E+01  0.63666093E+02                                 1.683194                            1.582809      -1.330135       2.252943                    0.994870       3.727400      10.895916       0.455456       1.408705      -0.680096      -0.028234       0.013548       0.002967       0.031457      -0.001013      -0.006614      -0.005582       0.000502      -0.019896      -0.011892       0.004238       0.007654              1.759904       2.287167      -0.401487       0.015247       1.517023      -0.013928       1.475523          -0.000022
           25              H       1.435892       9.591178      13.254642       0.123712       0.952233 0.69031183E+01  0.66138996E+02                                 1.669895                            1.590730      -1.086850       2.366564                    0.996767       3.619067      10.426666       0.465066       1.374609      -0.687706       0.020306       0.024253       0.010349       0.033282       0.007428       0.012151       0.000454      -0.006869      -0.012027      -0.016005       0.002106       0.013899              1.714557       1.646764       0.323270       0.092576       2.124843       0.150772       1.372065          -0.000025
           26              H       2.124829       7.556532      14.106118       0.105652       1.026482 0.74038157E+01  0.72075622E+02                                 1.731843                            1.627991      -1.326884       2.243299                    0.993291       3.814842      11.021933       0.468699       1.342393      -0.692882       0.029585      -0.001506       0.021538       0.036626      -0.000894       0.009062       0.003653      -0.003133      -0.009494      -0.011556       0.003313       0.008242              1.755730       2.027219       0.045251       0.498495       1.579039      -0.018856       1.660932          -0.000223
           27              H      -0.824010       5.740504      12.159411       0.121055       1.105870 0.77839995E+01  0.74522194E+02                                 1.652278                            1.544961      -0.873327       2.470171                    0.999180       3.179931       8.281957       0.556365       1.149910      -0.741567      -0.022124      -0.033226      -0.011094       0.041431       0.009010       0.011716       0.001756       0.003029      -0.019522      -0.014672      -0.002367       0.017038              1.702770       1.556236       0.310275       0.157440       2.194394       0.152306       1.357680           0.000054
           28              H       7.803115       7.778866      11.366369       0.138934       1.092015 0.76782093E+01  0.73608616E+02                                 1.671205                            1.558713      -0.956320       2.440879                    0.998503       3.188278       8.439781       0.538436       1.186598      -0.732266      -0.029484      -0.003574      -0.019346       0.035446       0.007783       0.014348      -0.001071      -0.003723      -0.019290      -0.018766       0.003224       0.015542              1.707699       2.039464      -0.106359       0.459203       1.497701      -0.022021       1.585933          -0.000017
           29              H       4.816776       5.814668       2.699680       0.148031       1.124473 0.83100647E+01  0.82086714E+02                                 1.773384                            1.678141      -1.127414       2.367286                    0.997011       3.349554       9.304197       0.487926       1.270819      -0.712541       0.004874       0.036176       0.011277       0.038205       0.001822       0.000164       0.009684      -0.023090       0.003366      -0.012287      -0.004726       0.017013              1.809095       1.548981       0.223201      -0.000787       2.310956       0.164719       1.567347          -0.000239
           30              H       3.811629       2.020297       3.481034       0.153831       1.017136 0.80482971E+01  0.80237921E+02                                 1.761096                            1.732771      -1.408163       2.236226                    0.993541       3.651192      10.778812       0.439158       1.398973      -0.683748      -0.014632      -0.021165       0.021618       0.033607       0.007717      -0.007031      -0.006514      -0.012906       0.015441      -0.013508      -0.001968       0.015476              1.759443       1.605478       0.167193      -0.119977       1.846331      -0.213487       1.826520           0.000049
           31              H       0.806671      -0.177995      16.420129       0.140766       0.912533 0.66102156E+01  0.63226355E+02                                 1.673821                            1.595022      -1.421700       2.216809                    0.993751       3.790189      11.241849       0.443685       1.443276      -0.673182      -0.000339      -0.005710      -0.030930       0.031455       0.003376       0.002706       0.003914      -0.004338       0.014398      -0.006442      -0.001769       0.008211              1.706608       1.435292       0.040266      -0.110151       1.543109       0.199931       2.141425          -0.000086
           32              H       6.082233       0.603714       2.514358       0.127787       0.899225 0.64979233E+01  0.61109277E+02                                 1.589544                            1.530847      -0.977491       2.423140                    0.998175       3.454088       9.747727       0.481563       1.352448      -0.692914       0.025042       0.020070       0.000359       0.032094       0.008853       0.006581      -0.005323       0.001857      -0.011541      -0.013947       0.002960       0.010986              1.616704       1.760248       0.349712       0.002969       1.777273       0.001444       1.312592          -0.000014
           33              H      10.395329      15.736343       3.746494       0.108916       1.017747 0.72721541E+01  0.70870712E+02                                 1.766227                            1.647356      -1.275278       2.272117                    0.993948       3.833687      11.285871       0.449117       1.399404      -0.681906       0.032226      -0.001613       0.018272       0.037081       0.004544       0.007441      -0.000580       0.006615      -0.008887      -0.008780      -0.001615       0.010395              1.839230       2.304709      -0.044369       0.481449       1.501785      -0.064092       1.711195          -0.000406
           34              H       6.868077      14.211435       2.639575       0.108989       1.054874 0.76177753E+01  0.74920302E+02                                 1.792870                            1.673870      -1.271953       2.273361                    0.993800       3.820448      11.207521       0.451532       1.379262      -0.686076      -0.026929      -0.025489       0.001859       0.037125       0.007700      -0.000192      -0.002901       0.006734      -0.017066      -0.008030      -0.003400       0.011430              1.862983       2.086971       0.499340       0.074150       2.041610      -0.026901       1.460368          -0.000258
           35              H       6.411722      16.132533       1.434153       0.130301       0.940611 0.66691873E+01  0.63666957E+02                                 1.683204                            1.582816      -1.330129       2.252945                    0.994870       3.727414      10.895965       0.455455       1.408703      -0.680096      -0.028238      -0.000271      -0.013861       0.031458       0.006290       0.002283      -0.007011       0.007697       0.001675      -0.011891       0.004236       0.007655              1.759916       2.287188      -0.093155       0.390834       1.482425      -0.020799       1.510135          -0.000022
           36              H       6.125678       2.573564       4.706492       0.123711       0.952236 0.69031435E+01  0.66139276E+02                                 1.669896                            1.590731      -1.086859       2.366559                    0.996767       3.619070      10.426667       0.465067       1.374606      -0.687706       0.020306      -0.005426      -0.025804       0.033281      -0.010472      -0.009653      -0.001385       0.002395       0.015761      -0.016005       0.002105       0.013900              1.714559       1.646765      -0.027840      -0.335111       1.343016      -0.004479       2.153896          -0.000025
           37              H       6.814616       1.342105       6.536330       0.105649       1.026488 0.74038639E+01  0.72076135E+02                                 1.731842                            1.627990      -1.326874       2.243300                    0.993291       3.814844      11.021905       0.468702       1.342383      -0.692884       0.029587      -0.021419      -0.002717       0.036627      -0.009063      -0.000887       0.002169       0.004335       0.012918      -0.011557       0.003315       0.008241              1.755729       2.027215      -0.480133      -0.141477       1.665029      -0.001780       1.574942          -0.000223
           38              H       3.865784       2.897821       8.696742       0.121048       1.105871 0.77840078E+01  0.74522269E+02                                 1.652277                            1.544961      -0.873334       2.470167                    0.999180       3.179939       8.281969       0.556366       1.149908      -0.741567      -0.022126       0.004412       0.034754       0.041435      -0.009735      -0.011117       0.000044       0.011633       0.006300      -0.014671      -0.002363       0.017034              1.702769       1.556234      -0.093993      -0.334997       1.331228      -0.019095       2.220846           0.000054
           39              H       3.113307       4.072688       6.851877       0.138928       1.092035 0.76783653E+01  0.73610435E+02                                 1.671219                            1.558725      -0.956316       2.440877                    0.998503       3.188305       8.439852       0.538436       1.186592      -0.732267      -0.029485       0.018280       0.007275       0.035446      -0.012559      -0.010429      -0.003189       0.006938       0.012691      -0.018768       0.003226       0.015543              1.707715       2.039485      -0.471133       0.014882       1.591013      -0.003494       1.492646          -0.000017
           40              H      -0.126960       1.515449       6.229131       0.148030       1.124476 0.83100906E+01  0.82087014E+02                                 1.773385                            1.678142      -1.127471       2.367259                    0.997009       3.349560       9.304209       0.487927       1.270816      -0.712542      -0.004873       0.004015       0.037680       0.038205       0.000194      -0.001820       0.007066      -0.009901       0.042931      -0.012286      -0.004727       0.017013              1.809096       1.548981       0.044246      -0.218770       1.532621       0.010160       2.345685          -0.000239
           41              H       0.878182       3.020872       2.659610       0.153831       1.017149 0.80484808E+01  0.80240613E+02                                 1.761147                            1.732819      -1.408075       2.236270                    0.993542       3.651278      10.779300       0.439139       1.399020      -0.683739       0.014632       0.025327      -0.016549       0.033607       0.008399      -0.006200      -0.005778      -0.016615       0.004317      -0.013509      -0.001967       0.015476              1.759495       1.605522       0.150251      -0.140630       1.908900      -0.201084       1.764062           0.000049
           42              H       3.883163      16.140326       3.023574       0.140764       0.912557 0.66103846E+01  0.63228053E+02                                 1.673811                            1.595012      -1.421750       2.216778                    0.993753       3.790178      11.241636       0.443701       1.443220      -0.673192       0.000338      -0.029225      -0.011625       0.031455      -0.001998      -0.003838       0.004578      -0.007682       0.004366      -0.006442      -0.001770       0.008211              1.706599       1.435282       0.115885      -0.018038       2.042329       0.299066       1.642184          -0.000087
           43              H       7.987173       2.348619       1.081875       0.127777       0.899252 0.64981491E+01  0.61111738E+02                                 1.589554                            1.530856      -0.977469       2.423144                    0.998176       3.454124       9.747755       0.481572       1.352415      -0.692920      -0.025049      -0.003556       0.019764       0.032105      -0.004730      -0.009959      -0.005845       0.004478      -0.003683      -0.013943       0.002965       0.010979              1.616714       1.760259       0.065202      -0.343597       1.329674      -0.087440       1.760209          -0.000014
           44              H       3.674106       0.609764      16.164687       0.108911       1.017761 0.72722640E+01  0.70871950E+02                                 1.766231                            1.647360      -1.275278       2.272114                    0.993948       3.833706      11.285888       0.449120       1.399389      -0.681909      -0.032226       0.018236       0.001977       0.037081      -0.006415      -0.005906      -0.000752       0.007486      -0.006274      -0.008781      -0.001615       0.010396              1.839234       2.304714      -0.480872      -0.050254       1.727743      -0.019223       1.485245          -0.000406
           45              H      -2.178247      -0.178948      14.453387       0.108988       1.054873 0.76177635E+01  0.74920149E+02                                 1.792867                            1.673868      -1.271972       2.273352                    0.993800       3.820454      11.207532       0.451532       1.379260      -0.686076       0.026929       0.006789      -0.024638       0.037125       0.001689      -0.007515      -0.003667       0.010597      -0.005480      -0.008029      -0.003401       0.011431              1.862981       2.086968       0.024528      -0.504220       1.492694      -0.135901       2.009281          -0.000258
           46              H      -1.721892      -1.735459      16.102913       0.130304       0.940603 0.66691183E+01  0.63666143E+02                                 1.683194                            1.582809      -1.330135       2.252943                    0.994870       3.727401      10.895919       0.455456       1.408704      -0.680096       0.028234      -0.013548      -0.002967       0.031457      -0.001013      -0.006614      -0.005582       0.000502      -0.019896      -0.011892       0.004238       0.007654              1.759905       2.287168      -0.401487       0.015247       1.517023      -0.013928       1.475523          -0.000022
           47              H       7.943737       4.115100       3.440965       0.123712       0.952232 0.69031113E+01  0.66138911E+02                                 1.669894                            1.590730      -1.086849       2.366565                    0.996767       3.619065      10.426658       0.465066       1.374609      -0.687706      -0.020306      -0.024253      -0.010349       0.033282       0.007428       0.012151       0.000454      -0.006869      -0.012027      -0.016005       0.002106       0.013899              1.714556       1.646763       0.323269       0.092576       2.124841       0.150771       1.372064          -0.000025
           48              H       7.254800       6.149746       2.589489       0.105651       1.026482 0.74038148E+01  0.72075613E+02                                 1.731844                            1.627991      -1.326883       2.243299                    0.993291       3.814842      11.021934       0.468698       1.342394      -0.692882      -0.029585       0.001506      -0.021538       0.036626      -0.000894       0.009062       0.003653      -0.003133      -0.009494      -0.011556       0.003314       0.008242              1.755730       2.027219       0.045251       0.498495       1.579039      -0.018856       1.660933          -0.000223
           49              H      10.203639       7.965774       4.536196       0.121055       1.105869 0.77839940E+01  0.74522126E+02                                 1.652277                            1.544961      -0.873327       2.470171                    0.999180       3.179930       8.281953       0.556365       1.149910      -0.741567       0.022124       0.033226       0.011094       0.041431       0.009010       0.011716       0.001756       0.003029      -0.019522      -0.014672      -0.002367       0.017038              1.702769       1.556235       0.310275       0.157440       2.194393       0.152306       1.357679           0.000054
           50              H       1.576514       5.927412       5.329238       0.138934       1.092014 0.76782015E+01  0.73608524E+02                                 1.671204                            1.558712      -0.956319       2.440879                    0.998503       3.188276       8.439775       0.538436       1.186598      -0.732266       0.029484       0.003575       0.019347       0.035446       0.007783       0.014348      -0.001071      -0.003723      -0.019290      -0.018766       0.003224       0.015542              1.707699       2.039463      -0.106359       0.459203       1.497701      -0.022021       1.585932          -0.000017
           51              C       4.153424       8.009465      16.626320       0.637204      23.275675 0.23628753E+03  0.48181156E+04                                 7.496021                            5.464062      -0.007133       2.065151                    0.999288      21.589714      59.741286       0.633940       0.473829      -1.020039      -0.005943      -0.061390       0.039291       0.073129      -0.057568       0.025139       0.019773       0.132449      -0.141581      -0.084786      -0.028329       0.113115              8.954683       5.095560       2.508665      -0.916075      12.291854      -0.723051       9.476635           0.013341
           52              C       4.584282       9.070746      15.633766       0.017555      35.228230 0.41809732E+03  0.96600303E+04                                 9.250360                            6.759557       0.084673       2.030854                    0.999111      26.764227      74.401389       0.646867       0.409817      -1.076636       0.025347       0.037815      -0.036545       0.058378      -0.004263       0.010590       0.019188       0.000114      -0.000567      -0.023943       0.003690       0.020254             11.145153       6.239622       3.344736      -1.972302      14.805155      -2.194515      12.390681           0.001336
           53              C       4.713122       8.759120      14.293777      -0.258144      35.643654 0.47516857E+03  0.11449346E+05                                 9.402435                            7.293400       0.008006       1.961272                    0.999384      31.121362      91.279873       0.605521       0.419801      -1.059537       0.004201      -0.014823       0.031902       0.035427      -0.004336       0.012000       0.033360       0.006932      -0.084835      -0.049777       0.019490       0.030286             10.484133       6.263288       2.412252      -1.979568      11.750592      -2.164352      13.438519           0.002134
           54              C       5.067284       9.753613      13.404402       0.304944      29.767992 0.34538938E+03  0.76742286E+04                                 8.556215                            6.376435       0.082271       2.050672                    0.999381      24.642073      69.106650       0.624457       0.441447      -1.047684       0.023021      -0.012611      -0.061053       0.066457      -0.000653      -0.004003       0.010162      -0.013726       0.119211      -0.026972      -0.014895       0.041867              9.886926       5.344835       1.815466      -1.012276      10.158731      -0.924009      14.157211          -0.000239
           55              C       5.303389      11.031622      13.818286      -0.359418      34.967487 0.53745069E+03  0.13371090E+05                                 9.253177                            7.743215      -0.153059       1.902660                    0.999205      32.802260      98.146415       0.588495       0.418346      -1.059183       0.019238       0.011068      -0.008895       0.023910       0.004560      -0.006330      -0.032612       0.050491      -0.041510      -0.048784       0.013416       0.035368              9.962548       6.030028       1.636584      -0.483810      11.537743       2.372909      12.319873           0.002027
           56              C       5.139085      11.330851      15.157274       0.301196      29.058251 0.34600245E+03  0.77057966E+04                                 8.434855                            6.390344       0.077345       2.048405                    0.999596      24.848667      70.198969       0.621394       0.442589      -1.045032       0.026219       0.056546       0.016114       0.064378       0.009056       0.001268       0.018335      -0.067077      -0.021393      -0.031243      -0.013545       0.044788              9.772029       5.319199       1.953739      -0.964492      14.009444       0.109117       9.987443          -0.000266
           57              C       4.791799      10.357730      16.071024      -0.260294      37.463912 0.50846783E+03  0.12485671E+05                                 9.803039                            7.605293      -0.161062       1.906609                    0.998948      31.684711      94.425202       0.584734       0.426579      -1.053212       0.008136      -0.036053       0.008668       0.037963      -0.013297       0.009849       0.025138       0.062636       0.011529      -0.049319       0.016093       0.033226             11.330996       6.811290       3.434759      -1.394946      16.124501      -1.171780      11.057196           0.001348
           58              C       5.101169      13.682617      14.837219       0.283527      28.514234 0.35089249E+03  0.78415608E+04                                 8.351383                            6.445460      -0.029162       2.015591                    0.999499      24.918714      70.499885       0.617323       0.443982      -1.044292       0.011863      -0.049434       0.047395       0.069504      -0.016882       0.011288      -0.032645      -0.066022      -0.012031      -0.035766      -0.022372       0.058138              9.559170       9.991420       0.542774       2.015044      12.595501      -2.147146       6.090588           0.003088
           59              C       3.918888      13.793414      14.151530      -0.223374      32.445099 0.46740079E+03  0.11212778E+05                                 8.818797                            7.235996       0.135521       2.012235                    0.999191      30.382055      88.835829       0.607776       0.420086      -1.059650      -0.023806       0.032428      -0.020841       0.045306       0.020312      -0.024342       0.006277      -0.004781      -0.009343      -0.035508       0.007175       0.028333              9.628150      10.773462      -0.718705       2.654934      11.042886      -2.430943       7.068102          -0.000729
           60              C      -0.218318      -2.101888      13.423101      -0.077114      31.172348 0.42681737E+03  0.10056897E+05                                 8.765438                            7.032696      -0.057632       1.962151                    0.999394      29.317133      86.282045       0.598207       0.434543      -1.045752       0.017997      -0.013222       0.025597       0.033970      -0.007328      -0.006688       0.017353       0.028247       0.040928      -0.028664       0.003270       0.025394              9.646282      10.498551       0.624302       2.334928      11.301263      -2.497213       7.139031           0.002921
           61              C       0.702103      -1.068237      13.390879      -0.064981      35.221666 0.43967619E+03  0.10288090E+05                                 9.223131                            6.925100       0.145492       2.049153                    0.999538      27.433042      76.766362       0.639962       0.409025      -1.077065       0.011083      -0.046478       0.027680       0.055220       0.004749      -0.003153       0.003720       0.011291       0.016385      -0.011365       0.003760       0.007606             10.789412      11.757865      -0.067465       3.347200      12.556692      -3.546735       8.053680          -0.000281
           62              C       1.888409      -1.195698      14.079906      -0.075588      32.020862 0.42989251E+03  0.10153295E+05                                 8.951544                            7.068479      -0.137621       1.935647                    0.999318      29.454375      86.948930       0.595026       0.435836      -1.044384      -0.007557      -0.032261       0.008794       0.034281       0.007454      -0.026590       0.014862       0.018134       0.026057      -0.032805      -0.001351       0.034155             10.112081      11.795481      -0.183002       3.014899      11.235846      -2.521603       7.304917           0.003186
           63              C       2.162781      -2.337936      14.803828      -0.209711      34.096432 0.47455331E+03  0.11457272E+05                                 9.239896                            7.361297      -0.093024       1.944531                    0.997879      30.553448      90.383169       0.592454       0.428208      -1.051864       0.007367       0.043890      -0.009971       0.045607      -0.018704      -0.002504       0.004700       0.025654       0.070162      -0.034529       0.009599       0.024930             10.412337      11.893366       0.970708       2.045684      12.710627      -2.168988       6.633017          -0.000783
           64              C       0.376594       0.175744      12.632898       0.656329      24.003391 0.22902550E+03  0.46382058E+04                                 7.625490                            5.390259      -0.060087       2.051591                    0.999212      21.378327      59.140496       0.635731       0.475737      -1.018032      -0.020333       0.064954      -0.051602       0.085412      -0.021135      -0.062408       0.055036       0.028468       0.147200      -0.067609      -0.043335       0.110944              9.060239      10.294689       1.484548       3.136184       9.952508      -1.702590       6.933520           0.024088
           65              C       4.800761      10.241622      11.073695       0.291793      29.370200 0.34250074E+03  0.75853493E+04                                 8.477915                            6.338782       0.038223       2.037722                    0.999614      24.569968      68.534425       0.628653       0.439928      -1.049794       0.016053      -0.044772       0.046667       0.066634      -0.009579       0.028400      -0.025208      -0.016980       0.092166      -0.036006      -0.018623       0.054629              9.900251       8.207373      -2.520022       0.015099       6.534983      -2.646362      14.958396           0.001988
           66              C       3.709739      11.063870      11.182885      -0.229526      34.272496 0.47496417E+03  0.11446132E+05                                 9.183701                            7.300903       0.067303       1.985651                    0.999282      30.762150      90.308829       0.603927       0.420846      -1.058607      -0.028112       0.025673      -0.029431       0.048121       0.011595      -0.017425       0.005490       0.004642       0.053613      -0.026472      -0.000458       0.026931             10.330771       9.244960      -2.966996       0.601673       7.484432      -3.063349      14.262922          -0.000459
           67              C       3.293003      11.790543      10.082143      -0.081238      34.036782 0.42921235E+03  0.10113108E+05                                 9.266412                            7.019799      -0.092663       1.944372                    0.999605      29.464929      86.314585       0.603789       0.430535      -1.049668       0.015950      -0.034604       0.011485       0.039797      -0.001761       0.009582       0.014454       0.016273      -0.050898      -0.027108       0.007655       0.019452             10.886576       8.474459      -2.637805      -0.471148       7.428181      -3.169442      16.757088           0.002398
           68              C       3.942400      11.675722       8.876553      -0.052414      38.800079 0.42861158E+03  0.99588517E+04                                 9.875299                            6.823418       0.007621       2.005728                    0.999370      27.274657      75.889797       0.647127       0.407353      -1.078887       0.008617      -0.030541       0.030245       0.043838      -0.006655      -0.004366      -0.000715       0.016049       0.009123      -0.012264       0.001399       0.010865             12.803000       9.422066      -3.594761       1.614940       8.551810      -5.060987      20.435123          -0.003020
           69              C       5.051964      10.874299       8.803927      -0.067655      31.862764 0.39565494E+03  0.90887221E+04                                 8.742344                            6.656936      -0.011037       1.973978                    0.999605      28.441595      80.923546       0.634828       0.420014      -1.061513      -0.004457      -0.009994       0.028208       0.030256       0.008005      -0.017187       0.011508       0.022161       0.010532      -0.025930       0.002026       0.023904             10.015610       8.896190      -3.346640       1.241303       7.465261      -3.200477      13.685379           0.002219
           70              C       5.500722      10.159466       9.903333      -0.213427      34.852747 0.43184709E+03  0.10123798E+05                                 9.188471                            6.889313       0.130744       2.010048                    0.999612      29.737775      85.042215       0.633927       0.412148      -1.068204       0.001674       0.007621      -0.043385       0.044081      -0.013215      -0.005557      -0.002675       0.010157      -0.065061      -0.023313      -0.001892       0.025205             10.637241       9.243797      -2.869117       0.182933       7.094223      -2.698572      15.573704          -0.000481
           71              C       3.436368      12.347540       7.639743       0.588992      25.999494 0.26044912E+03  0.54356463E+04                                 8.092271                            5.690169      -0.044270       2.032838                    0.999612      22.572751      62.964340       0.629534       0.466185      -1.025324      -0.033067       0.023687      -0.048334       0.063171       0.080078      -0.015755       0.018725       0.006032      -0.228096      -0.088812      -0.029352       0.118165             10.371508       7.266838      -2.953591       1.685277       7.493938      -3.716408      16.353748           0.017653
           72              C       9.916025      14.747890      11.094398       0.637243      23.275171 0.23628177E+03  0.48179700E+04                                 7.495931                            5.464007      -0.006954       2.065205                    0.999288      21.589412      59.740325       0.633941       0.473831      -1.020037       0.005963       0.050508      -0.052565       0.073142      -0.035858       0.051567       0.017397       0.144405      -0.105781      -0.084778      -0.028341       0.113119              8.954560       5.095492       1.387125      -2.282138       9.859572      -1.205969      11.908615           0.013338
           73              C       9.485166      13.567639      11.942034       0.017545      35.228464 0.41810178E+03  0.96601467E+04                                 9.250347                            6.759557       0.084770       2.030879                    0.999110      26.764394      74.401594       0.646873       0.409813      -1.076640      -0.025350      -0.043219       0.029983       0.058391      -0.011217       0.002121       0.017687       0.007673       0.022075      -0.023944       0.003695       0.020249             11.145119       6.239604       2.585988      -2.896499      13.320752      -2.489252      13.875001           0.001335
           74              C       9.356323      12.314008      11.375385      -0.258144      35.643754 0.47517012E+03  0.11449394E+05                                 9.402460                            7.293418       0.007986       1.961264                    0.999383      31.121429      91.280158       0.605520       0.419802      -1.059537      -0.004195       0.034171      -0.008334       0.035422      -0.012611       0.001922       0.023377       0.057163       0.065806      -0.049772       0.019501       0.030272             10.484162       6.263310       2.411515      -1.980496      14.201474      -1.677701      10.987702           0.002137
           75              C       9.002160      11.247968      12.177609       0.304943      29.768036 0.34538988E+03  0.76742446E+04                                 8.556233                            6.376446       0.082249       2.050666                    0.999381      24.642102      69.106818       0.624455       0.441448      -1.047683      -0.023023      -0.057426      -0.024260       0.066455       0.003801       0.001418       0.019468      -0.060592      -0.021362      -0.026976      -0.014894       0.041870              9.886947       5.344845       1.346510      -1.583538      14.358576      -0.090045       9.957420          -0.000240
           76              C       8.766059      11.405007      13.511755      -0.359420      34.967527 0.53745118E+03  0.13371109E+05                                 9.253169                            7.743200      -0.153051       1.902662                    0.999205      32.802337      98.146756       0.588497       0.418344      -1.059184      -0.019238      -0.010879       0.009123       0.023910       0.007092      -0.003247      -0.029281       0.033709      -0.091853      -0.048784       0.013417       0.035367              9.962541       6.030018       0.793324      -1.511003      11.383553       2.342263      12.474053           0.002029
           77              C       8.930366      12.660070      14.066049       0.301197      29.058223 0.34600241E+03  0.77057949E+04                                 8.434858                            6.390353       0.077360       2.048410                    0.999596      24.848624      70.198828       0.621392       0.442590      -1.045031      -0.026217       0.004792       0.058602       0.064377       0.000516      -0.009134       0.008494      -0.017512       0.127291      -0.031242      -0.013546       0.044788              9.772023       5.319194       1.326560      -1.728442      10.098351      -0.667511      13.898523          -0.000269
           78              C       9.277652      13.745856      13.289536      -0.260289      37.462962 0.50845237E+03  0.12485167E+05                                 9.802788                            7.605115      -0.160937       1.906648                    0.998949      31.684228      94.422575       0.584749       0.426572      -1.053219      -0.008143       0.015521      -0.033679       0.037967      -0.012250       0.011131       0.030322       0.036563      -0.066657      -0.049324       0.016103       0.033221             11.330678       6.811102       2.037165      -3.097149      11.696865      -2.050842      15.484067           0.001352
           79              C       8.968285      11.888090      16.310439       0.283528      28.513959 0.35088838E+03  0.78414425E+04                                 8.351315                            6.445413      -0.029107       2.015610                    0.999499      24.918552      70.499205       0.617327       0.443980      -1.044294      -0.011868       0.056120      -0.039263       0.069512      -0.014368       0.014364      -0.037627      -0.040950       0.063192      -0.035772      -0.022374       0.058146              9.559085       9.991340      -1.870729      -0.924833       7.157683      -3.226905      11.528231           0.003084
           80              C       0.770965      11.193953      16.285563      -0.223365      32.444814 0.46739483E+03  0.11212598E+05                                 8.818744                            7.235951       0.135544       2.012243                    0.999191      30.381905      88.835225       0.607778       0.420086      -1.059650       0.023808      -0.026751       0.027743       0.045300       0.027832      -0.015185       0.004453       0.004407       0.018234      -0.035509       0.007176       0.028333              9.628092      10.773410      -2.744055       0.187821       8.147649      -3.005822       9.963217          -0.000724
           81              C       4.908142      13.575414       0.552792      -0.077130      31.172587 0.42682103E+03  0.10057003E+05                                 8.765474                            7.032722      -0.057648       1.962144                    0.999395      29.317310      86.282625       0.598206       0.434543      -1.045752      -0.017968       0.027676      -0.008015       0.033957       0.005134       0.008524       0.022636       0.001571      -0.039061      -0.028670       0.003258       0.025412              9.646321      10.498592      -2.168626      -1.067131       8.251096      -3.102915      10.189275           0.002919
           82              C       3.987723      13.342483       1.560371      -0.064959      35.221443 0.43967288E+03  0.10287989E+05                                 9.223075                            6.925061       0.145557       2.049176                    0.999537      27.432940      76.765880       0.639965       0.409024      -1.077067      -0.011063       0.036213      -0.040206       0.055230       0.004032      -0.004054       0.006077      -0.000620      -0.019274      -0.011369       0.003753       0.007616             10.789343      11.757787      -3.296215      -0.585765       9.579579      -4.137865      11.030662          -0.000276
           83              C      12.181018      14.043141       1.569554      -0.075589      32.020749 0.42989038E+03  0.10153229E+05                                 8.951501                            7.068444      -0.137593       1.935657                    0.999318      29.454339      86.948645       0.595029       0.435834      -1.044386       0.007554       0.014911      -0.029929       0.034280       0.027535      -0.002133       0.017958       0.002550      -0.020684      -0.032807      -0.001352       0.034159             10.112029      11.795420      -2.992786      -0.407723       8.417448      -3.081233      10.123219           0.003182
           84              C      11.906646      14.975672       0.590190      -0.209712      34.096894 0.47456155E+03  0.11457537E+05                                 9.240035                            7.361409      -0.093131       1.944497                    0.997878      30.553739      90.384705       0.592443       0.428214      -1.051859      -0.007358      -0.018344       0.041106       0.045610      -0.001177       0.018830       0.013492      -0.018628      -0.062686      -0.034514       0.009591       0.024923             10.412492      11.893524      -1.817464      -1.350572       7.692414      -3.165551      11.651536          -0.000775
           85              C       4.313232      12.356728       2.632897       0.656327      24.003356 0.22902513E+03  0.46381952E+04                                 7.625472                            5.390248      -0.060073       2.051596                    0.999213      21.378322      59.140405       0.635733       0.475736      -1.018033       0.020335      -0.063266       0.053662       0.085415       0.057097       0.032881       0.067642      -0.035012      -0.043218      -0.067611      -0.043333       0.110944              9.060215      10.294649      -2.786969      -2.066950       7.698553      -2.150151       9.187442           0.024086
           86              C      -0.110921       8.866848      12.202318       0.291801      29.370087 0.34249937E+03  0.75853129E+04                                 8.477901                            6.338775       0.038195       2.037714                    0.999614      24.569904      68.534257       0.628652       0.439929      -1.049794      -0.016056       0.054487      -0.034827       0.066630      -0.029724       0.003862      -0.016115      -0.062777      -0.045246      -0.036004      -0.018627       0.054631              9.900232       8.207356      -0.505619       2.468809      15.649946      -0.836360       5.843393           0.001985
           87              C       0.980103       8.813797      13.030086      -0.229527      34.272584 0.47496600E+03  0.11446186E+05                                 9.183718                            7.300919       0.067318       1.985655                    0.999282      30.762182      90.308951       0.603926       0.420847      -1.058607       0.028112      -0.033870       0.019449       0.048122       0.019348      -0.007980       0.010638      -0.021283      -0.024171      -0.026472      -0.000459       0.026930             10.330789       9.244974      -1.168034       2.792987      15.176255      -1.535965       6.571137          -0.000455
           88              C       1.396838       7.592602      13.528450      -0.081245      34.036578 0.42920963E+03  0.10113018E+05                                 9.266332                            7.019743      -0.092656       1.944374                    0.999604      29.464847      86.313957       0.603796       0.430531      -1.049671      -0.015959       0.018009      -0.031707       0.039804      -0.009740      -0.000139       0.010053       0.038459       0.015628      -0.027111       0.007655       0.019456             10.886475       8.474395      -0.051636       2.679032      17.613988      -1.146765       6.571041           0.002396
           89              C       0.747439       6.432465      13.181015      -0.052404      38.800008 0.42861060E+03  0.99588276E+04                                 9.875315                            6.823429       0.007607       2.005723                    0.999370      27.274579      75.889685       0.647123       0.407356      -1.078885      -0.008614       0.035623      -0.024065       0.043844       0.002998       0.007393       0.001753       0.003676      -0.028044      -0.012279       0.001390       0.010889             12.803021       9.422075      -2.284160       3.211372      21.918080      -2.406819       7.068909          -0.003019
           90              C      -0.362127       6.517323      12.380794      -0.067656      31.862673 0.39565369E+03  0.90886867E+04                                 8.742332                            6.656928      -0.011015       1.973986                    0.999605      28.441531      80.923345       0.634829       0.420014      -1.061513       0.004441       0.029626      -0.004325       0.030268       0.018402      -0.004499       0.013751       0.010842      -0.023445      -0.025914       0.002025       0.023889             10.015593       8.896174      -1.869350       3.040767      14.672236      -1.769358       6.478369           0.002219
           91              C       8.568716       7.734902      11.893783      -0.213454      34.853397 0.43185752E+03  0.10124101E+05                                 9.188566                            6.889383       0.130712       2.010037                    0.999612      29.738153      85.043467       0.633926       0.412146      -1.068205      -0.001669      -0.044027      -0.000973       0.044069       0.002869       0.014036      -0.007722       0.035577       0.011146      -0.023330      -0.001880       0.025210             10.637352       9.243879      -0.738254       2.778555      16.283299      -0.873914       6.384878          -0.000478
           92              C       1.253468       5.088490      13.599073       0.588999      25.999589 0.26045026E+03  0.54356795E+04                                 8.092312                            5.690196      -0.044297       2.032828                    0.999612      22.572782      62.964611       0.629529       0.466188      -1.025322       0.033072      -0.052027       0.013823       0.063180       0.031045      -0.075470      -0.003908       0.120015       0.113829      -0.088812      -0.029348       0.118161             10.371563       7.266875      -2.228278       2.568795      17.437715      -1.741866       6.410098           0.017655
           93              C       5.226205       5.696813       0.069287       0.637204      23.275662 0.23628737E+03  0.48181114E+04                                 7.496018                            5.464060      -0.007132       2.065151                    0.999288      21.589705      59.741252       0.633940       0.473829      -1.020039       0.005943       0.061390      -0.039291       0.073129      -0.057568       0.025139       0.019773       0.132449      -0.141581      -0.084786      -0.028329       0.113115              8.954679       5.095558       2.508664      -0.916075      12.291850      -0.723050       9.476631           0.013342
           94              C       4.795347       4.635532       1.061841       0.017554      35.228221 0.41809721E+03  0.96600269E+04                                 9.250357                            6.759555       0.084675       2.030854                    0.999111      26.764223      74.401365       0.646867       0.409817      -1.076636      -0.025347      -0.037815       0.036545       0.058378      -0.004264       0.010590       0.019188       0.000114      -0.000567      -0.023943       0.003690       0.020254             11.145150       6.239620       3.344735      -1.972301      14.805152      -2.194514      12.390677           0.001336
           95              C       4.666507       4.947158       2.401830      -0.258143      35.643627 0.47516812E+03  0.11449332E+05                                 9.402430                            7.293396       0.008007       1.961272                    0.999384      31.121347      91.279814       0.605522       0.419801      -1.059537      -0.004201       0.014823      -0.031902       0.035427      -0.004337       0.012000       0.033360       0.006933      -0.084836      -0.049777       0.019491       0.030286             10.484128       6.263285       2.412251      -1.979566      11.750588      -2.164350      13.438511           0.002133
           96              C       4.312345       3.952665       3.291205       0.304944      29.767994 0.34538942E+03  0.76742294E+04                                 8.556215                            6.376435       0.082271       2.050672                    0.999381      24.642074      69.106652       0.624457       0.441447      -1.047684      -0.023021       0.012611       0.061053       0.066457      -0.000653      -0.004003       0.010162      -0.013726       0.119210      -0.026972      -0.014895       0.041867              9.886926       5.344835       1.815466      -1.012276      10.158732      -0.924009      14.157211          -0.000238
           97              C       4.076240       2.674656       2.877321      -0.359419      34.967497 0.53745087E+03  0.13371095E+05                                 9.253179                            7.743216      -0.153059       1.902660                    0.999205      32.802266      98.146439       0.588495       0.418346      -1.059183      -0.019238      -0.011068       0.008894       0.023910       0.004561      -0.006330      -0.032612       0.050491      -0.041511      -0.048784       0.013415       0.035368              9.962551       6.030029       1.636584      -0.483810      11.537746       2.372911      12.319877           0.002026
           98              C       4.240544       2.375427       1.538333       0.301196      29.058255 0.34600250E+03  0.77057981E+04                                 8.434856                            6.390345       0.077343       2.048404                    0.999596      24.848670      70.198982       0.621394       0.442589      -1.045032      -0.026219      -0.056546      -0.016114       0.064378       0.009056       0.001268       0.018335      -0.067077      -0.021393      -0.031243      -0.013545       0.044788              9.772030       5.319199       1.953740      -0.964492      14.009446       0.109117       9.987445          -0.000264
           99              C       4.587830       3.348548       0.624583      -0.260294      37.463921 0.50846798E+03  0.12485676E+05                                 9.803041                            7.605293      -0.161062       1.906609                    0.998948      31.684716      94.425219       0.584734       0.426579      -1.053212      -0.008136       0.036053      -0.008668       0.037962      -0.013297       0.009849       0.025138       0.062636       0.011530      -0.049319       0.016093       0.033226             11.330997       6.811290       3.434760      -1.394947      16.124504      -1.171781      11.057198           0.001348
          100              C       4.278460       0.023661       1.858388       0.283527      28.514237 0.35089252E+03  0.78415617E+04                                 8.351383                            6.445460      -0.029162       2.015591                    0.999499      24.918716      70.499892       0.617323       0.443982      -1.044292      -0.011863       0.049434      -0.047395       0.069504      -0.016882       0.011288      -0.032645      -0.066022      -0.012031      -0.035766      -0.022372       0.058138              9.559170       9.991420       0.542774       2.015044      12.595502      -2.147147       6.090589           0.003086
          101              C       5.460741      -0.087136       2.544077      -0.223374      32.445109 0.46740096E+03  0.11212783E+05                                 8.818799                            7.235997       0.135520       2.012234                    0.999191      30.382062      88.835854       0.607776       0.420086      -1.059650       0.023806      -0.032428       0.020841       0.045306       0.020313      -0.024342       0.006277      -0.004780      -0.009343      -0.035508       0.007175       0.028333              9.628152      10.773464      -0.718705       2.654935      11.042889      -2.430943       7.068103          -0.000726
          102              C       9.597947      15.808166       3.272506      -0.077113      31.172346 0.42681733E+03  0.10056896E+05                                 8.765438                            7.032695      -0.057632       1.962151                    0.999394      29.317131      86.282040       0.598207       0.434543      -1.045752      -0.017997       0.013222      -0.025597       0.033970      -0.007328      -0.006688       0.017353       0.028248       0.040929      -0.028665       0.003270       0.025394              9.646281      10.498550       0.624302       2.334928      11.301263      -2.497212       7.139030           0.002920
          103              C       8.677526      14.774515       3.304728      -0.064982      35.221677 0.43967633E+03  0.10288095E+05                                 9.223133                            6.925101       0.145492       2.049153                    0.999538      27.433047      76.766382       0.639961       0.409026      -1.077065      -0.011083       0.046478      -0.027680       0.055220       0.004749      -0.003153       0.003720       0.011291       0.016386      -0.011365       0.003760       0.007606             10.789415      11.757868      -0.067465       3.347201      12.556697      -3.546737       8.053682          -0.000279
          104              C       7.491220      14.901976       2.615701      -0.075587      32.020856 0.42989239E+03  0.10153292E+05                                 8.951543                            7.068477      -0.137620       1.935648                    0.999318      29.454373      86.948921       0.595026       0.435836      -1.044384       0.007557       0.032261      -0.008794       0.034281       0.007454      -0.026590       0.014862       0.018134       0.026058      -0.032805      -0.001351       0.034155             10.112079      11.795479      -0.183001       3.014898      11.235844      -2.521602       7.304915           0.003185
          105              C       7.216848      16.044214       1.891779      -0.209711      34.096443 0.47455351E+03  0.11457278E+05                                 9.239898                            7.361299      -0.093024       1.944531                    0.997879      30.553454      90.383189       0.592454       0.428208      -1.051864      -0.007367      -0.043890       0.009971       0.045607      -0.018704      -0.002504       0.004700       0.025654       0.070162      -0.034529       0.009599       0.024930             10.412339      11.893367       0.970709       2.045684      12.710630      -2.168989       6.633018          -0.000779
          106              C       9.003035      13.530534       4.062709       0.656329      24.003397 0.22902554E+03  0.46382071E+04                                 7.625491                            5.390260      -0.060089       2.051590                    0.999212      21.378331      59.140515       0.635731       0.475737      -1.018032       0.020333      -0.064954       0.051602       0.085412      -0.021135      -0.062408       0.055036       0.028468       0.147200      -0.067609      -0.043335       0.110944              9.060241      10.294691       1.484549       3.136185       9.952511      -1.702590       6.933521           0.024087
          107              C       4.578868       3.464656       5.621912       0.291793      29.370193 0.34250063E+03  0.75853464E+04                                 8.477914                            6.338781       0.038223       2.037722                    0.999614      24.569964      68.534415       0.628652       0.439928      -1.049794      -0.016053       0.044772      -0.046667       0.066634      -0.009579       0.028400      -0.025208      -0.016980       0.092166      -0.036006      -0.018622       0.054629              9.900250       8.207372      -2.520022       0.015100       6.534982      -2.646362      14.958396           0.001986
          108              C       5.669890       2.642408       5.512722      -0.229526      34.272505 0.47496431E+03  0.11446136E+05                                 9.183703                            7.300904       0.067303       1.985651                    0.999282      30.762155      90.308852       0.603927       0.420846      -1.058607       0.028112      -0.025673       0.029431       0.048121       0.011595      -0.017425       0.005490       0.004642       0.053614      -0.026472      -0.000459       0.026931             10.330774       9.244962      -2.966997       0.601674       7.484433      -3.063351      14.262927          -0.000459
          109              C       6.086626       1.915735       6.613464      -0.081239      34.036792 0.42921249E+03  0.10113112E+05                                 9.266415                            7.019801      -0.092663       1.944372                    0.999605      29.464934      86.314610       0.603789       0.430535      -1.049668      -0.015950       0.034604      -0.011485       0.039797      -0.001761       0.009582       0.014454       0.016273      -0.050898      -0.027108       0.007655       0.019452             10.886580       8.474461      -2.637806      -0.471148       7.428183      -3.169443      16.757096           0.002400
          110              C       5.437229       2.030556       7.819054      -0.052415      38.800104 0.42861183E+03  0.99588594E+04                                 9.875305                            6.823421       0.007621       2.005727                    0.999370      27.274665      75.889840       0.647127       0.407353      -1.078887      -0.008617       0.030541      -0.030245       0.043838      -0.006655      -0.004367      -0.000715       0.016049       0.009123      -0.012264       0.001399       0.010865             12.803009       9.422072      -3.594763       1.614942       8.551816      -5.060992      20.435140          -0.003022
          111              C       4.327665       2.831979       7.891680      -0.067655      31.862760 0.39565485E+03  0.90887197E+04                                 8.742344                            6.656936      -0.011037       1.973978                    0.999605      28.441592      80.923542       0.634828       0.420014      -1.061513       0.004457       0.009995      -0.028208       0.030256       0.008005      -0.017186       0.011508       0.022161       0.010532      -0.025929       0.002026       0.023904             10.015610       8.896190      -3.346640       1.241304       7.465261      -3.200478      13.685380           0.002218
          112              C       3.878907       3.546812       6.792274      -0.213428      34.852757 0.43184723E+03  0.10123802E+05                                 9.188474                            6.889314       0.130744       2.010048                    0.999612      29.737779      85.042235       0.633927       0.412148      -1.068204      -0.001674      -0.007621       0.043385       0.044081      -0.013215      -0.005557      -0.002675       0.010157      -0.065062      -0.023313      -0.001892       0.025205             10.637244       9.243799      -2.869118       0.182934       7.094225      -2.698574      15.573709          -0.000479
          113              C       5.943261       1.358738       9.055864       0.588992      25.999499 0.26044915E+03  0.54356473E+04                                 8.092273                            5.690170      -0.044272       2.032838                    0.999612      22.572755      62.964362       0.629534       0.466186      -1.025324       0.033067      -0.023686       0.048334       0.063171       0.080078      -0.015755       0.018725       0.006033      -0.228096      -0.088812      -0.029352       0.118164             10.371511       7.266840      -2.953591       1.685278       7.493940      -3.716409      16.353755           0.017656
          114              C      -0.536396      -1.041612       5.601209       0.637244      23.275167 0.23628173E+03  0.48179689E+04                                 7.495930                            5.464007      -0.006954       2.065205                    0.999288      21.589408      59.740313       0.633941       0.473831      -1.020037      -0.005964      -0.050508       0.052565       0.073141      -0.035857       0.051567       0.017397       0.144405      -0.105781      -0.084778      -0.028341       0.113119              8.954559       5.095492       1.387125      -2.282139       9.859571      -1.205969      11.908615           0.013343
          115              C      -0.105537       0.138639       4.753573       0.017544      35.228465 0.41810179E+03  0.96601472E+04                                 9.250348                            6.759557       0.084768       2.030879                    0.999110      26.764394      74.401600       0.646872       0.409813      -1.076640       0.025350       0.043219      -0.029983       0.058391      -0.011217       0.002121       0.017688       0.007673       0.022075      -0.023944       0.003695       0.020249             11.145121       6.239605       2.585988      -2.896500      13.320753      -2.489252      13.875003           0.001329
          116              C       0.023306       1.392270       5.320222      -0.258144      35.643747 0.47517001E+03  0.11449391E+05                                 9.402458                            7.293417       0.007986       1.961264                    0.999383      31.121424      91.280140       0.605520       0.419802      -1.059537       0.004195      -0.034171       0.008334       0.035422      -0.012611       0.001922       0.023377       0.057163       0.065806      -0.049772       0.019501       0.030272             10.484160       6.263309       2.411515      -1.980496      14.201471      -1.677700      10.987700           0.002137
          117              C       0.377469       2.458310       4.517998       0.304943      29.768028 0.34538978E+03  0.76742416E+04                                 8.556231                            6.376445       0.082251       2.050666                    0.999381      24.642097      69.106797       0.624455       0.441447      -1.047683       0.023023       0.057426       0.024260       0.066455       0.003801       0.001418       0.019468      -0.060592      -0.021361      -0.026976      -0.014894       0.041870              9.886945       5.344844       1.346509      -1.583538      14.358573      -0.090045       9.957419          -0.000240
          118              C       0.613570       2.301271       3.183852      -0.359420      34.967522 0.53745106E+03  0.13371105E+05                                 9.253167                            7.743199      -0.153050       1.902663                    0.999205      32.802333      98.146735       0.588497       0.418344      -1.059184       0.019238       0.010879      -0.009123       0.023910       0.007092      -0.003247      -0.029281       0.033709      -0.091853      -0.048785       0.013417       0.035367              9.962540       6.030017       0.793324      -1.511003      11.383551       2.342262      12.474051           0.002029
          119              C       0.449263       1.046208       2.629558       0.301197      29.058216 0.34600230E+03  0.77057919E+04                                 8.434857                            6.390352       0.077361       2.048411                    0.999596      24.848620      70.198813       0.621393       0.442590      -1.045031       0.026217      -0.004792      -0.058602       0.064378       0.000516      -0.009134       0.008494      -0.017512       0.127291      -0.031242      -0.013546       0.044788              9.772021       5.319194       1.326560      -1.728441      10.098349      -0.667511      13.898521          -0.000270
          120              C       0.101977      -0.039578       3.406071      -0.260289      37.462966 0.50845243E+03  0.12485169E+05                                 9.802789                            7.605116      -0.160938       1.906648                    0.998949      31.684229      94.422583       0.584749       0.426572      -1.053219       0.008143      -0.015521       0.033680       0.037967      -0.012250       0.011132       0.030322       0.036563      -0.066657      -0.049324       0.016103       0.033221             11.330680       6.811103       2.037165      -3.097150      11.696866      -2.050843      15.484070           0.001353
          121              C       0.411344       1.818188       0.385168       0.283528      28.513956 0.35088833E+03  0.78414411E+04                                 8.351315                            6.445412      -0.029107       2.015610                    0.999499      24.918551      70.499203       0.617327       0.443980      -1.044294       0.011868      -0.056120       0.039263       0.069512      -0.014368       0.014363      -0.037627      -0.040950       0.063192      -0.035772      -0.022374       0.058146              9.559084       9.991339      -1.870728      -0.924833       7.157683      -3.226905      11.528231           0.003087
          122              C       8.608664       2.512325       0.410044      -0.223365      32.444811 0.46739478E+03  0.11212596E+05                                 8.818744                            7.235951       0.135544       2.012243                    0.999191      30.381901      88.835207       0.607778       0.420086      -1.059650      -0.023808       0.026751      -0.027743       0.045300       0.027832      -0.015185       0.004452       0.004407       0.018234      -0.035509       0.007176       0.028334              9.628091      10.773409      -2.744054       0.187821       8.147649      -3.005821       9.963216          -0.000727
          123              C       4.471487       0.130864      16.142815      -0.077130      31.172572 0.42682078E+03  0.10056996E+05                                 8.765470                            7.032720      -0.057646       1.962145                    0.999395      29.317299      86.282578       0.598206       0.434543      -1.045752       0.017969      -0.027676       0.008015       0.033957       0.005134       0.008524       0.022636       0.001571      -0.039061      -0.028670       0.003258       0.025412              9.646317      10.498588      -2.168625      -1.067131       8.251093      -3.102914      10.189271           0.002921
          124              C       5.391906       0.363795      15.135236      -0.064960      35.221444 0.43967289E+03  0.10287990E+05                                 9.223076                            6.925062       0.145557       2.049176                    0.999537      27.432940      76.765881       0.639965       0.409024      -1.077067       0.011063      -0.036213       0.040206       0.055229       0.004032      -0.004054       0.006077      -0.000620      -0.019274      -0.011369       0.003753       0.007616             10.789343      11.757787      -3.296215      -0.585764       9.579579      -4.137866      11.030664          -0.000282
          125              C      -2.801389      -0.336863      15.126053      -0.075588      32.020741 0.42989026E+03  0.10153225E+05                                 8.951500                            7.068443      -0.137593       1.935657                    0.999318      29.454334      86.948629       0.595029       0.435834      -1.044386      -0.007554      -0.014911       0.029929       0.034280       0.027535      -0.002132       0.017958       0.002551      -0.020684      -0.032807      -0.001352       0.034159             10.112028      11.795417      -2.992785      -0.407723       8.417447      -3.081233      10.123219           0.003186
          126              C      -2.527017      -1.269394      16.105417      -0.209712      34.096907 0.47456175E+03  0.11457543E+05                                 9.240037                            7.361410      -0.093131       1.944497                    0.997878      30.553747      90.384734       0.592443       0.428214      -1.051859       0.007358       0.018344      -0.041106       0.045611      -0.001177       0.018830       0.013492      -0.018628      -0.062686      -0.034514       0.009591       0.024923             10.412494      11.893526      -1.817464      -1.350572       7.692416      -3.165553      11.651540          -0.000782
          127              C       5.066397       1.349550      14.062710       0.656327      24.003360 0.22902517E+03  0.46381963E+04                                 7.625473                            5.390249      -0.060073       2.051596                    0.999213      21.378325      59.140416       0.635733       0.475736      -1.018033      -0.020335       0.063266      -0.053662       0.085415       0.057097       0.032881       0.067642      -0.035012      -0.043218      -0.067611      -0.043333       0.110944              9.060216      10.294650      -2.786970      -2.066950       7.698554      -2.150152       9.187443           0.024089
          128              C       9.490550       4.839430       4.493289       0.291801      29.370087 0.34249938E+03  0.75853132E+04                                 8.477902                            6.338776       0.038194       2.037714                    0.999614      24.569904      68.534260       0.628652       0.439929      -1.049794       0.016056      -0.054487       0.034827       0.066630      -0.029724       0.003862      -0.016115      -0.062777      -0.045247      -0.036004      -0.018627       0.054631              9.900232       8.207356      -0.505620       2.468809      15.649948      -0.836360       5.843393           0.001989
          129              C       8.399526       4.892481       3.665521      -0.229527      34.272587 0.47496607E+03  0.11446188E+05                                 9.183718                            7.300920       0.067318       1.985655                    0.999282      30.762183      90.308954       0.603926       0.420847      -1.058607      -0.028112       0.033870      -0.019449       0.048122       0.019348      -0.007980       0.010638      -0.021283      -0.024171      -0.026472      -0.000459       0.026930             10.330790       9.244975      -1.168036       2.792987      15.176256      -1.535966       6.571138          -0.000462
          130              C       7.982791       6.113676       3.167157      -0.081245      34.036579 0.42920964E+03  0.10113018E+05                                 9.266333                            7.019743      -0.092656       1.944374                    0.999604      29.464847      86.313961       0.603796       0.430531      -1.049671       0.015959      -0.018009       0.031707       0.039803      -0.009740      -0.000139       0.010053       0.038459       0.015628      -0.027111       0.007655       0.019457             10.886476       8.474396      -0.051637       2.679032      17.613991      -1.146766       6.571042           0.002401
          131              C       8.632190       7.273813       3.514592      -0.052403      38.800002 0.42861050E+03  0.99588247E+04                                 9.875313                            6.823427       0.007608       2.005723                    0.999370      27.274576      75.889671       0.647124       0.407355      -1.078885       0.008614      -0.035623       0.024065       0.043844       0.002998       0.007393       0.001753       0.003676      -0.028044      -0.012279       0.001390       0.010889             12.803020       9.422073      -2.284160       3.211371      21.918079      -2.406819       7.068908          -0.003024
          132              C       9.741756       7.188955       4.314813      -0.067656      31.862681 0.39565382E+03  0.90886903E+04                                 8.742333                            6.656929      -0.011014       1.973986                    0.999605      28.441535      80.923357       0.634828       0.420014      -1.061513      -0.004441      -0.029626       0.004325       0.030268       0.018402      -0.004499       0.013751       0.010842      -0.023444      -0.025914       0.002025       0.023889             10.015595       8.896176      -1.869351       3.040768      14.672239      -1.769360       6.478370           0.002222
          133              C       0.810913       5.971376       4.801824      -0.213454      34.853387 0.43185739E+03  0.10124097E+05                                 9.188564                            6.889382       0.130713       2.010037                    0.999612      29.738148      85.043442       0.633926       0.412146      -1.068205       0.001669       0.044027       0.000973       0.044069       0.002869       0.014037      -0.007722       0.035577       0.011147      -0.023330      -0.001880       0.025210             10.637349       9.243876      -0.738254       2.778554      16.283294      -0.873915       6.384876          -0.000484
          134              C       8.126161       8.617788       3.096534       0.588998      25.999597 0.26045033E+03  0.54356815E+04                                 8.092315                            5.690198      -0.044298       2.032827                    0.999612      22.572788      62.964638       0.629529       0.466188      -1.025322      -0.033072       0.052027      -0.013823       0.063180       0.031045      -0.075470      -0.003908       0.120015       0.113829      -0.088812      -0.029348       0.118161             10.371566       7.266877      -2.228279       2.568796      17.437723      -1.741867       6.410099           0.017658
          135              O       3.883868       6.892780      16.166356      -0.595214      36.839521 0.47743878E+03  0.11123630E+05                                 8.675061                            6.636351       0.574055       2.229527                    0.998521      27.436043      70.622244       0.759985       0.345917      -1.151478       0.049509       0.048582      -0.010644       0.070176      -0.012288       0.020595       0.034571       0.020889      -0.135168      -0.067034       0.027884       0.039151             10.809171       6.786881       4.302915       0.353745      19.051149       0.903064       6.589484           0.033254
          136              O       7.991549      11.668596       1.129124      -0.558887      36.009577 0.53770191E+03  0.12935155E+05                                 8.608690                            7.191694       0.189530       2.119436                    0.995051      27.472100      72.395810       0.705869       0.360705      -1.136883       0.022450       0.002062      -0.023531       0.032588      -0.042528       0.015636       0.028621       0.097484       0.052883      -0.083796       0.027240       0.056556              9.210657       5.925423       0.434515      -1.089229       7.674201       0.526215      14.032347           0.050320
          137              O       5.375822      12.593507      15.654469      -0.223193      30.940234 0.40042958E+03  0.89433643E+04                                 7.931780                            6.229980      -0.009247       2.128890                    0.993853      22.989964      58.265425       0.754489       0.363478      -1.135365      -0.043307      -0.014265      -0.118298       0.126781       0.006146       0.019236      -0.033468      -0.225728      -0.139869      -0.098333      -0.043809       0.142142              9.140006       5.628795      -0.165179       0.736096      15.395428      -0.468547       6.395797           0.000594
          138              O      -0.682699       0.173966      11.980100      -0.606577      43.629434 0.54385953E+03  0.13109526E+05                                 9.710963                            7.142675       0.290238       2.132663                    0.997338      28.063795      73.825642       0.722336       0.351776      -1.144994       0.058798      -0.003262       0.019654       0.062082      -0.006410      -0.013499       0.040988       0.083858       0.070531      -0.071390       0.019775       0.051616             11.767390      17.820286      -0.487683       7.162345       6.695587      -0.910622      10.786295           0.057421
          139              O       1.173684       1.122017      12.647256      -0.574113      37.071489 0.48017955E+03  0.11222141E+05                                 8.729981                            6.707636       0.385465       2.180315                    0.996688      27.198464      70.500711       0.745877       0.351372      -1.145079      -0.035191      -0.029255      -0.021290       0.050473       0.020037      -0.046696       0.055937       0.020159       0.000958      -0.084587       0.021166       0.063420             10.207757      10.536957       5.903215       1.375018      13.649179       1.151768       6.437136           0.058368
          140              O       5.233297       9.390317      12.078604      -0.229409      26.571028 0.31673572E+03  0.66655356E+04                                 7.116001                            5.449730       0.440656       2.271776                    0.998752      22.547813      55.311963       0.827721       0.351629      -1.145812      -0.057967       0.122599       0.034726       0.139987      -0.017001       0.014452      -0.048450      -0.034936       0.430666      -0.096278      -0.059816       0.156095              8.257996       5.015591      -0.835191       0.874077       5.464768      -1.703226      14.293628           0.000590
          141              O       2.438801      13.125556       7.676807      -0.639356      37.275053 0.57943882E+03  0.14184231E+05                                 8.759478                            7.379970       0.427310       2.156259                    0.997140      29.132527      77.124540       0.709864       0.352479      -1.144903       0.004722      -0.066891       0.014814       0.068675      -0.003261      -0.001200       0.000669       0.045345      -0.249776      -0.083272       0.018727       0.064546              9.553809       9.093064      -3.987008       0.459174       9.501724      -1.047038      10.066639           0.063235
          142              O       3.994369      12.058356       6.550187      -0.534230      31.860786 0.44331574E+03  0.10142722E+05                                 7.915455                            6.404444       0.490964       2.214023                    0.998316      26.741849      68.297107       0.771585       0.346961      -1.150178       0.024763       0.006730       0.021936       0.033759       0.051679      -0.029701       0.018137       0.001324       0.086971      -0.077003       0.030408       0.046595              9.493706       6.399138      -1.056900      -1.010045       5.745576      -1.120281      16.336403           0.036474
          143              O      10.185577      14.514233       9.909511      -0.595223      36.838746 0.47742836E+03  0.11123316E+05                                 8.674899                            6.636247       0.574095       2.229541                    0.998521      27.435925      70.621494       0.759997       0.345914      -1.151482      -0.049510      -0.019910       0.045565       0.070170      -0.022589       0.008044       0.021030       0.089070       0.069335      -0.067026       0.027870       0.039156             10.808936       6.786732       0.491085      -4.289263       6.717057      -1.546062      18.923020           0.033255
          144              O       6.077873      -1.165201      11.665054      -0.558908      36.010672 0.53772249E+03  0.12935782E+05                                 8.608881                            7.191845       0.189489       2.119416                    0.995051      27.472553      72.397524       0.705859       0.360706      -1.136881      -0.022467      -0.023468      -0.002544       0.032588      -0.023607       0.038680       0.040795       0.036083      -0.131273      -0.083779       0.027226       0.056553              9.210868       5.925550       1.153056      -0.214046      13.590418       1.700983       8.116635           0.050320
          145              O       8.693632      12.901815      15.401364      -0.223195      30.940104 0.40042809E+03  0.89433188E+04                                 7.931740                            6.229958      -0.009246       2.128893                    0.993854      22.989939      58.265236       0.754493       0.363477      -1.135366       0.043315      -0.113256      -0.037033       0.126785      -0.017669      -0.009779      -0.065851      -0.062650       0.349371      -0.098334      -0.043810       0.142145              9.139948       5.628767      -0.754172       0.018675       6.916197      -2.152269      14.874880           0.000594
          146              O       5.372524      11.716778       2.504007      -0.606576      43.629225 0.54385655E+03  0.13109436E+05                                 9.710933                            7.142658       0.290229       2.132662                    0.997338      28.063717      73.825386       0.722337       0.351776      -1.144994      -0.058802       0.019915       0.000631       0.062086       0.011989       0.008915       0.052626       0.025246      -0.105285      -0.071390       0.019777       0.051614             11.767349      17.820206      -7.120139      -0.916675      10.979014      -0.060034       6.502826           0.057421
          147              O       3.516144      12.186505       3.563844      -0.574115      37.071513 0.48017969E+03  0.11222146E+05                                 8.729983                            6.707637       0.385533       2.180335                    0.996687      27.198500      70.500822       0.745877       0.351372      -1.145079       0.035189      -0.015184      -0.032848       0.050475       0.049705      -0.010550       0.053708       0.031376       0.034598      -0.084583       0.021158       0.063424             10.207757      10.536946      -0.198922      -6.057970       6.270662      -0.313396      13.815663           0.058369
          148              O       8.836144      10.018321      11.563043      -0.229409      26.570914 0.31673433E+03  0.66654984E+04                                 7.115978                            5.449718       0.440661       2.271780                    0.998752      22.547758      55.311784       0.827722       0.351629      -1.145812       0.057965       0.010183       0.127013       0.139986      -0.017487       0.013860      -0.006972      -0.243807      -0.195954      -0.096277      -0.059819       0.156096              8.257965       5.015575      -1.019982       0.648951      14.609404       0.112672       5.148916           0.000590
          149              O       2.251038       4.973310      14.369408      -0.639363      37.275221 0.57944260E+03  0.14184346E+05                                 8.759501                            7.379991       0.427296       2.156255                    0.997139      29.132605      77.124792       0.709863       0.352478      -1.144903      -0.004716       0.027562      -0.062719       0.068670       0.000544       0.003427      -0.018909       0.143930       0.045994      -0.083267       0.018724       0.064543              9.553833       9.093095      -1.226930       3.821227      10.445288      -0.859675       9.123116           0.063235
          150              O       0.695465       4.076126      13.103213      -0.534231      31.860813 0.44331633E+03  0.10142739E+05                                 7.915455                            6.404444       0.490976       2.214027                    0.998316      26.741876      68.297183       0.771586       0.346961      -1.150178      -0.024765       0.020204       0.010873       0.033760       0.039196      -0.044906       0.025194      -0.034219      -0.019659      -0.077003       0.030410       0.046593              9.493703       6.399144       0.784857       1.233387      16.362659       0.987990       5.719306           0.036473
          151              O       5.495761       6.813498       0.529251      -0.595214      36.839522 0.47743874E+03  0.11123629E+05                                 8.675060                            6.636350       0.574057       2.229528                    0.998521      27.436044      70.622244       0.759985       0.345917      -1.151478      -0.049509      -0.048582       0.010644       0.070176      -0.012288       0.020595       0.034571       0.020890      -0.135168      -0.067034       0.027884       0.039151             10.809172       6.786880       4.302915       0.353745      19.051150       0.903064       6.589484           0.033254
          152              O       1.388080       2.037682      15.566483      -0.558887      36.009577 0.53770194E+03  0.12935156E+05                                 8.608690                            7.191694       0.189531       2.119436                    0.995051      27.472101      72.395812       0.705869       0.360705      -1.136883      -0.022450      -0.002062       0.023531       0.032588      -0.042529       0.015636       0.028621       0.097484       0.052882      -0.083796       0.027239       0.056556              9.210657       5.925423       0.434516      -1.089229       7.674202       0.526215      14.032346           0.050320
          153              O       4.003807       1.112771       1.041138      -0.223193      30.940238 0.40042963E+03  0.89433657E+04                                 7.931780                            6.229980      -0.009246       2.128890                    0.993853      22.989966      58.265431       0.754489       0.363478      -1.135365       0.043307       0.014266       0.118298       0.126781       0.006146       0.019236      -0.033468      -0.225728      -0.139869      -0.098333      -0.043809       0.142142              9.140007       5.628795      -0.165179       0.736096      15.395430      -0.468547       6.395797           0.000594
          154              O      10.062328      13.532312       4.715507      -0.606577      43.629443 0.54385963E+03  0.13109530E+05                                 9.710965                            7.142676       0.290236       2.132662                    0.997338      28.063796      73.825650       0.722336       0.351776      -1.144994      -0.058798       0.003262      -0.019654       0.062082      -0.006411      -0.013498       0.040988       0.083858       0.070531      -0.071391       0.019775       0.051616             11.767392      17.820290      -0.487683       7.162347       6.695588      -0.910621      10.786298           0.057420
          155              O       8.205945      12.584261       4.048351      -0.574113      37.071519 0.48017999E+03  0.11222154E+05                                 8.729986                            6.707639       0.385463       2.180314                    0.996688      27.198475      70.500752       0.745877       0.351372      -1.145079       0.035191       0.029255       0.021289       0.050472       0.020038      -0.046696       0.055937       0.020159       0.000957      -0.084587       0.021167       0.063421             10.207763      10.536963       5.903219       1.375020      13.649188       1.151769       6.437140           0.058368
          156              O       4.146332       4.315961       4.617003      -0.229409      26.571031 0.31673576E+03  0.66655366E+04                                 7.116001                            5.449730       0.440655       2.271775                    0.998752      22.547814      55.311968       0.827721       0.351629      -1.145812       0.057967      -0.122599      -0.034726       0.139988      -0.017001       0.014452      -0.048450      -0.034936       0.430666      -0.096278      -0.059816       0.156095              8.257997       5.015592      -0.835191       0.874077       5.464769      -1.703227      14.293630           0.000590
          157              O       6.940828       0.580722       9.018800      -0.639356      37.275065 0.57943904E+03  0.14184238E+05                                 8.759481                            7.379973       0.427308       2.156259                    0.997140      29.132529      77.124555       0.709863       0.352479      -1.144903      -0.004722       0.066891      -0.014814       0.068675      -0.003261      -0.001200       0.000669       0.045345      -0.249775      -0.083272       0.018727       0.064545              9.553812       9.093067      -3.987009       0.459174       9.501727      -1.047038      10.066644           0.063236
          158              O       5.385260       1.647922      10.145420      -0.534230      31.860825 0.44331635E+03  0.10142740E+05                                 7.915462                            6.404449       0.490964       2.214023                    0.998316      26.741862      68.297158       0.771585       0.346961      -1.150178      -0.024763      -0.006731      -0.021936       0.033759       0.051679      -0.029702       0.018136       0.001324       0.086971      -0.077002       0.030407       0.046595              9.493716       6.399143      -1.056901      -1.010045       5.745581      -1.120284      16.336423           0.036472
          159              O      -0.805948      -0.807955       6.786096      -0.595223      36.838734 0.47742815E+03  0.11123310E+05                                 8.674896                            6.636245       0.574096       2.229541                    0.998521      27.435922      70.621480       0.759997       0.345914      -1.151482       0.049510       0.019910      -0.045565       0.070170      -0.022589       0.008044       0.021030       0.089070       0.069334      -0.067026       0.027870       0.039156             10.808933       6.786731       0.491085      -4.289262       6.717055      -1.546062      18.923013           0.033255
          160              O       3.301756      14.871479       5.030553      -0.558908      36.010646 0.53772204E+03  0.12935768E+05                                 8.608876                            7.191841       0.189490       2.119417                    0.995051      27.472545      72.397487       0.705859       0.360706      -1.136881       0.022466       0.023469       0.002543       0.032588      -0.023607       0.038680       0.040795       0.036083      -0.131271      -0.083779       0.027226       0.056553              9.210862       5.925547       1.153055      -0.214046      13.590409       1.700983       8.116631           0.050320
          161              O       0.685997       0.804463       1.294243      -0.223196      30.940120 0.40042833E+03  0.89433256E+04                                 7.931744                            6.229960      -0.009248       2.128892                    0.993854      22.989944      58.265260       0.754492       0.363477      -1.135366      -0.043315       0.113256       0.037033       0.126785      -0.017669      -0.009779      -0.065851      -0.062650       0.349370      -0.098334      -0.043810       0.142145              9.139953       5.628770      -0.754172       0.018675       6.916200      -2.152271      14.874889           0.000593
          162              O       4.007105       1.989500      14.191600      -0.606575      43.629208 0.54385630E+03  0.13109429E+05                                 9.710930                            7.142656       0.290232       2.132663                    0.997338      28.063712      73.825365       0.722337       0.351776      -1.144994       0.058802      -0.019915      -0.000631       0.062086       0.011989       0.008915       0.052626       0.025246      -0.105285      -0.071390       0.019776       0.051614             11.767345      17.820200      -7.120136      -0.916675      10.979010      -0.060034       6.502824           0.057421
          163              O       5.863485       1.519773      13.131763      -0.574115      37.071544 0.48018016E+03  0.11222160E+05                                 8.729988                            6.707640       0.385533       2.180334                    0.996687      27.198512      70.500865       0.745877       0.351372      -1.145079      -0.035189       0.015184       0.032848       0.050475       0.049705      -0.010550       0.053708       0.031376       0.034598      -0.084583       0.021158       0.063425             10.207763      10.536951      -0.198922      -6.057974       6.270665      -0.313396      13.815673           0.058369
          164              O       0.543485       3.687957       5.132564      -0.229409      26.570911 0.31673428E+03  0.66654973E+04                                 7.115978                            5.449718       0.440662       2.271780                    0.998752      22.547755      55.311777       0.827722       0.351629      -1.145812      -0.057965      -0.010183      -0.127013       0.139986      -0.017487       0.013860      -0.006973      -0.243807      -0.195955      -0.096277      -0.059819       0.156096              8.257965       5.015575      -1.019982       0.648951      14.609404       0.112672       5.148916           0.000590
          165              O       7.128591       8.732968       2.326199      -0.639363      37.275241 0.57944294E+03  0.14184356E+05                                 8.759505                            7.379993       0.427294       2.156254                    0.997139      29.132611      77.124819       0.709863       0.352478      -1.144903       0.004716      -0.027563       0.062719       0.068671       0.000544       0.003427      -0.018909       0.143930       0.045994      -0.083267       0.018724       0.064542              9.553837       9.093099      -1.226930       3.821230      10.445294      -0.859675       9.123119           0.063234
          166              O       8.684164       9.630152       3.592394      -0.534231      31.860851 0.44331695E+03  0.10142757E+05                                 7.915462                            6.404449       0.490974       2.214026                    0.998316      26.741889      68.297236       0.771585       0.346961      -1.150178       0.024765      -0.020204      -0.010873       0.033759       0.039196      -0.044906       0.025194      -0.034219      -0.019658      -0.077003       0.030410       0.046593              9.493712       6.399150       0.784858       1.233388      16.362677       0.987991       5.719310           0.036472

******************************************************
Auxiliary information for the entire system
The total spin magnetic moment of the unit cell is   29.988829
The total net atomic charge of the unit cell is   -0.000002
Accuracy of reproducing the electrostatic potential in the unit cell:
  The inner radius (bohr) =    5.0000
  The outer radius (bohr) =   12.0000
  Valid grid points have density less than (e/(bohr^3)) =    0.0001
  The number of valid grid points were=       121094
  The rms potential error without charges in kcal/mol is=      3.61578
  The rms potential error with partial charges in kcal/mol is=      0.97467
  The RRMSE value at monopole order=      0.26956
  The rms potential error with partial charges and cloud penetration in kcal/mol is=      0.97181
  The RRMSE value at monopole order with cloud penetration is=      0.26877
  The rms potential error with partial charges and atomic dipoles in kcal/mol is=      1.24493
  The RRMSE value at dipole order=      0.34430
  The rms potential error with partial charges, atomic dipoles and cloud penetration in kcal/mol is=      1.23449
  The RRMSE value at dipole order with cloud penetration=      0.34142

******************************************************
The electron densities and ab initio electrostatic potential were computed in VASP using the PBE functional and
projector augmented wave method. See the main text of the journal article for a description of computational details.
The atomic charges, dipoles, and quadrupoles were computed with the DDEC6 method as described in
(a) T. A. Manz and N. Gabaldon Limas, RSC Adv. 6 (2016) 47771-47801 DOI: 10.1039/c6ra04656h
(b) N. Gabaldon Limas and T. A. Manz, RSC Adv. 8 (2018) 2678-2707 DOI: 10.1039/c7ra11829e.
For each atom in the material, the electron cloud parameters were fit to the spherically averaged atom-in-material
electron density using radial positions for which this density was between 10^-4 and 10^-2 electrons per cubic bohr.
The polarizabilities, dispersion coefficients, and quantum Drude oscillator (QDO) parameters were fit using the MCLF method.
The magnetic structure of the system was optimized in VASP from the default ferromagnetic initial guess using spin polarization.
The atomic spin moments (ASMs) were computed on this optimized magnetic structure using the DDEC6 partition as inputs
to the method of T. A. Manz and D. S. Sholl, J. Chem. Theory Comput. 7 (2011) 4146-4164 DOI: 10.1021/ct200539n.
The RMSE and RRMSE were computed using a uniform grid with Ewald summation.
