# Supplementary material for: A collection of forcefield precursors for metal–organic frameworks
Source: RSC Adv. 2019 Nov 13;9(63):36492–507. doi: 10.1039/c9ra07327b (PMC9075174; doi:10.1039/c9ra07327b)
Supplement: RA-009-C9RA07327B-s4841 [file RA-009-C9RA07327B-s4841.xyz]

  146
jmolscript: load "" {1 1 1} spacegroup "x,y,z" unitcell [{     13.458800     0.000000     0.000000 }, {     -0.116674    13.458294     0.000000 }, {     -6.228167    -6.282395    14.655878 }]
Cd     6.816114     3.471147     3.663969     0.422728
Cd     0.297845     3.704752    10.991908     0.422723
H      6.580865     1.720942     0.826592     0.051464
H      9.855379     3.164057     2.737718     0.059524
H      1.814714    -5.774752    13.980242     0.108983
H     11.284866     2.059136     1.280924     0.119524
H      3.905449     6.768688    13.659278     0.145004
H      4.332444    -5.526726    12.999764     0.147435
H      5.563280     3.738233     6.628854     0.072015
H      6.135213     6.495448     4.033298     0.072701
H      5.033157     5.383797     8.249794     0.122563
H      5.697106     8.146943     5.583890     0.122789
H      4.566047     7.578943     8.893187     0.139114
H      5.878772     8.324761     8.503340     0.141599
H      8.564215     3.721561     6.501347     0.051463
H      7.149541     0.434659     4.590221     0.059524
H      9.790142     2.270117     8.003575     0.108982
H      8.266812    -0.985196     6.047015     0.119524
H     -2.734702     0.070722     8.324539     0.145004
H      9.563952    -0.249669     8.984053     0.147434
H      6.538178     4.721619     0.699085     0.072014
H      3.786024     4.125806     3.294641     0.072700
H     -1.340087    -1.044938    13.734023     0.122562
H      2.130793     4.549580     1.744049     0.122788
H     -3.539200    -0.596875    13.090630     0.139113
H     -4.273610    -1.916017    13.480477     0.141599
H      0.533094     5.454957    13.829286     0.051464
H     -2.741420     4.011842    11.918160     0.059524
H      5.299245    12.950651     0.675636     0.108983
H     -4.170907     5.116763    13.374954     0.119525
H      3.208510     0.407211     0.996600     0.145004
H      2.781515    12.702625     1.656114     0.147434
H      1.550679     3.437666     8.027024     0.072015
H      0.978746     0.680451    10.622580     0.072702
H      2.080802     1.792102     6.406084     0.122563
H      1.416853    -0.971044     9.071988     0.122789
H      2.547912    -0.403044     5.762691     0.139114
H      1.235187    -1.148862     6.152538     0.141599
H     -1.450256     3.454338     8.154531     0.051463
H     -0.035582     6.741240    10.065657     0.059523
H     -2.676183     4.905782     6.652303     0.108982
H     -1.152853     8.161095     8.608863     0.119523
H      9.848661     7.105177     6.331339     0.145003
H     -2.449993     7.425568     5.671825     0.147434
H      0.575781     2.454280    13.956793     0.072017
H      3.327935     3.050093    11.361237     0.072702
H      8.454046     8.220837     0.921855     0.122564
H      4.983166     2.626319    12.911829     0.122790
H     10.653159     7.772774     1.565248     0.139115
H     11.387569     9.091916     1.175401     0.141599
C      7.663178     1.769500     0.964796     0.078539
C      9.481386     2.621996     2.003898     0.064996
C      8.445200     1.078549     0.059649    -0.231225
C     10.333997     1.957176     1.141400    -0.209686
C      9.813129     1.139889     0.155792     0.181561
C      4.436517    -5.927045    13.829726    -0.307474
C      5.878638    -6.099042    14.253574    -0.041848
C     12.373584    12.645317     0.478075     0.113143
C      0.226175    12.472867     0.862792     0.115591
C      5.558127     4.675752     6.446095     0.050127
C      5.921223     6.309191     4.912064     0.053355
C      5.235770     5.608810     7.408400    -0.230911
C      5.621839     7.291217     5.818530    -0.234722
C      5.302499     6.953348     7.118800     0.177789
C      5.044835     7.981802     8.197326    -0.286801
C      4.256508     9.180923     7.733321    -0.054982
C      2.873007     9.196735     7.777435     0.113567
C      2.263385    -3.155176     7.396968     0.111554
C      8.525041     2.638867     6.363143     0.078539
C      7.688339     0.813337     5.324041     0.064998
C      9.222745     1.862864     7.268290    -0.231224
C      8.360525    -0.033479     6.186539    -0.209686
C      9.173266     0.494455     7.172147     0.181563
C     -3.493642    -0.350267     8.154091    -0.307474
C     -3.309150    -1.790843     7.730243    -0.041848
C     -2.309533    -2.165644     6.849864     0.113143
C     -2.242395     9.982803     6.465147     0.115591
C      5.600650     4.718644     0.881844     0.050130
C      3.970419     4.341402     2.415875     0.053356
C     -1.563335    -1.249494    14.575417    -0.230911
C      2.985834     4.632261     1.509409    -0.234722
C      3.320923     4.954519     0.209139     0.177793
C     -3.937893    -1.079138    13.786491    -0.286801
C     -5.143803    -0.301236    14.250496    -0.054982
C     -5.171608     1.082076    14.206382     0.113567
C     -6.284246     1.798754    14.586849     0.111555
C     -0.549219     5.406399    13.691082     0.078537
C     -2.367427     4.553903    12.651980     0.064995
C     -1.331241     6.097350    14.596229    -0.231225
C     -3.220038     5.218723    13.514478    -0.209687
C     -2.699170     6.036010    14.500086     0.181561
C      2.794116    -0.355350     0.826152    -0.307475
C      1.351995    -0.183353     0.402304    -0.041838
C     -5.259625    -5.469418    14.177803     0.113141
C      6.887784    -5.296968    13.793086     0.115599
C      1.555832     2.500147     8.209783     0.050128
C      1.192736     0.866708     9.743814     0.053355
C      1.878189     1.567089     7.247478    -0.230910
C      1.492120    -0.115318     8.837348    -0.234722
C      1.811460     0.222551     7.537078     0.177790
C      2.069124    -0.805903     6.458552    -0.286802
C      2.857451    -2.005024     6.922557    -0.054979
C      4.240952    -2.020836     6.878443     0.113566
C      4.967248    -3.127219     7.258910     0.111557
C     -1.411082     4.537032     8.292735     0.078539
C     -0.574380     6.362562     9.331837     0.064999
C     -2.108786     5.313035     7.387588    -0.231224
C     -1.246566     7.209378     8.469339    -0.209686
C     -2.059307     6.681444     7.483731     0.181565
C     -2.851199     7.526166     6.501787    -0.307474
C     -3.035691     8.966742     6.925635    -0.041839
C      9.423492     9.341543     7.806014     0.113141
C      9.356354    -2.806904     8.190731     0.115599
C      1.513309     2.457255    13.774034     0.050125
C      3.143540     2.834497    12.240003     0.053352
C      8.677294     8.425393     0.080461    -0.230911
C      4.128125     2.543638    13.146469    -0.234723
C      3.793036     2.221380    14.446739     0.177785
C     11.051852     8.255037     0.869387    -0.286802
C     12.257762     7.477135     0.405382    -0.054979
C     12.285567     6.093823     0.449496     0.113566
C     -0.060595     5.377145     0.069029     0.111557
N      8.155743     2.515881     1.942197    -0.252016
N      5.921947     5.003098     5.208992    -0.253852
N      7.782958     2.139850     5.385742    -0.252015
N      5.276470     4.352000     2.118947    -0.253849
N     -1.041784     4.660018    12.713681    -0.252014
N      1.192012     2.172801     9.446886    -0.253849
N     -0.668999     5.036049     9.270136    -0.252012
N      1.837489     2.823899    12.536931    -0.253852
F     11.436572    11.820430     0.978280    -0.108489
F      0.501431    11.499629     1.758998    -0.122273
F      2.212093     8.112470     8.223413    -0.122092
F      0.918213    -3.209309     7.497508    -0.117942
F     -1.492800    -1.221517     6.349659    -0.108489
F     -1.266808     9.715994     5.568941    -0.122274
F     -4.093113     1.752365    13.760404    -0.122093
F     -6.241776     3.144345    14.486309    -0.117942
F     -4.322613    -4.644531    13.677598    -0.108489
F      6.612528    -4.323730    12.896880    -0.122274
F      4.901866    -0.936571     6.432465    -0.122092
F      6.312420    -3.073086     7.158370    -0.117942
F      8.606759     8.397416     8.306219    -0.108489
F      8.380767    -2.540095     9.086937    -0.122274
F     11.207072     5.423534     0.895474    -0.122092
F     -0.103065     4.031554     0.169569    -0.117942

The following XYZ coordinates are in angstroms. Other properties are in atomic units.
The sperically averaged electron density of each atom fit to a function of the form exp(a - br)
eigen_1, eigen_2 and eigen_3 are the three eigenvalues of traceless quadrupole moment tensor
  atom number  atomic symbol              X              Y              Z     net charge C6 coefficient C8 coefficient C10 coefficient fluctuating dipole atomic polarizability isotropic forcefield polarizability              a              b squared Pearson coefficient          <r^3>          <r^4>         wp_QDO          m_QDO          q_QDO       dipole_x       dipole_y       dipole_z         dipole            Qxy            Qxz            Qyz     Q(x^2-y^2)  Q(3z^2 - R^2)        eigen_1        eigen_2        eigen_3 static polarizability      alpha(xx)      alpha(xy)      alpha(xz)      alpha(yy)      alpha(yz)      alpha(zz) atomic spin moment
            1             Cd       6.816114       3.471147       3.663969       0.422728     305.551979 0.76304300E+04  0.33720211E+06                                34.898214                           27.733969       0.512176       1.782277                    0.998128      98.414202     293.695206       0.366656       0.378013      -1.187183      -0.012321       0.012200      -0.000002       0.017339      -0.030504      -0.060990      -0.061520       0.000527       0.011361      -0.102804       0.028611       0.074193             42.848187      38.155809     -18.251447       2.587027      37.839391       2.609684      52.549360           0.231204
            2             Cd       0.297845       3.704752      10.991908       0.422723     305.560042 0.76306731E+04  0.33721571E+06                                34.898842                           27.734440       0.512154       1.782266                    0.998128      98.415398     293.700502       0.366652       0.378013      -1.187182       0.012310      -0.012212      -0.000001       0.017340      -0.030538      -0.060993      -0.061524       0.000537       0.011418      -0.102827       0.028636       0.074191             42.848981      38.156570     -18.251835       2.587175      37.840095       2.609680      52.550277           0.231207
            3              H       6.580865       1.720942       0.826592       0.051464       2.475120 0.20862386E+02  0.25973553E+03                                 2.957950                            2.609723      -1.705104       1.999121                    0.991625       5.132349      16.072506       0.401867       1.224211      -0.718303      -0.051454       0.001771      -0.020719       0.055497      -0.001977       0.017444       0.022485       0.029120      -0.040710      -0.037027       0.006870       0.030158              3.204061       4.920811       0.104365       0.285865       2.454939       0.202073       2.236433           0.007294
            4              H       9.855379       3.164057       2.737718       0.059524       2.340139 0.19765593E+02  0.24328174E+03                                 2.901440                            2.591308      -1.688588       2.045451                    0.990256       4.763347      14.932135       0.390613       1.273971      -0.709719       0.025632       0.009174       0.031470       0.041611       0.008905       0.007654      -0.001898       0.065558       0.013527      -0.036430       0.002858       0.033572              3.040731       2.590650       0.466503       0.444081       2.904466       0.991450       3.627078           0.011913
            5              H       1.814714      -5.774752      13.980242       0.108983       1.727351 0.13853969E+02  0.15674829E+03                                 2.419390                            2.203110      -1.420756       2.179458                    0.992552       4.261536      13.003649       0.412048       1.313800      -0.701021      -0.008345      -0.020468      -0.021015       0.030499      -0.000486      -0.003362       0.010930       0.021858      -0.027823      -0.018957       0.002739       0.016218              2.543161       2.585727       0.518401       0.503806       2.427363       0.750849       2.616392           0.004290
            6              H      11.284866       2.059136       1.280924       0.119524       1.492635 0.11830555E+02  0.12834859E+03                                 2.183120                            2.032579      -1.315905       2.248360                    0.994155       3.893685      11.538364       0.431121       1.309547      -0.703369       0.034411       0.008092       0.010128       0.036772       0.003424       0.008902       0.012949       0.021687       0.011388      -0.019899       0.000460       0.019439              2.262332       3.205890       0.080972      -0.044878       1.838644       0.112764       1.742461           0.000325
            7              H       3.905449       6.768688      13.659278       0.145004       0.868337 0.61765921E+01  0.57231606E+02                                 1.555697                            1.492920      -0.739350       2.550563                    0.999845       3.222763       8.964125       0.488499       1.353180      -0.694320      -0.013776      -0.018209      -0.008165       0.024249       0.001169      -0.003764       0.002893       0.004000      -0.027929      -0.010855       0.003298       0.007557              1.588024       1.565847       0.239723       0.050466       1.865544       0.104794       1.332681           0.002180
            8              H       4.332444      -5.526726      12.999764       0.147435       0.992404 0.73751277E+01  0.70840405E+02                                 1.656025                            1.597530      -0.682589       2.572319                    0.999904       3.199921       8.818029       0.491400       1.297656      -0.707521      -0.009429       0.006266      -0.021188       0.024023      -0.007336       0.001935      -0.004699       0.004721       0.010663      -0.010052       0.000677       0.009375              1.680503       1.493507      -0.011423       0.025532       1.522896      -0.284080       2.025107           0.004378
            9              H       5.563280       3.738233       6.628854       0.072015       1.741578 0.13469413E+02  0.15094285E+03                                 2.410828                            2.159451      -1.443858       2.178718                    0.992394       4.198798      12.645074       0.420991       1.298283      -0.704903       0.007111      -0.044736       0.009306       0.046244      -0.006674      -0.010791      -0.009362      -0.039906       0.033502      -0.030296       0.007943       0.022353              2.556551       1.915608      -0.124367      -0.079904       3.792095      -0.269783       1.961951           0.005626
           10              H       6.135213       6.495448       4.033298       0.072701       1.559838 0.11974378E+02  0.13068236E+03                                 2.266469                            2.057004      -1.241245       2.270699                    0.994129       4.077429      12.234731       0.423539       1.325100      -0.699255       0.001197       0.008734      -0.042016       0.042930       0.003724      -0.000975      -0.006850      -0.050322       0.036379      -0.031503       0.007957       0.023546              2.360962       1.772012       0.054839      -0.321352       1.910506      -0.095802       3.400369           0.005036
           11              H       5.033157       5.383797       8.249794       0.122563       1.118373 0.82387160E+01  0.81473037E+02                                 1.791013                            1.691558      -0.884635       2.466854                    0.999394       3.404344       9.563429       0.475561       1.302404      -0.705866      -0.003736      -0.004401       0.030205       0.030752      -0.001628      -0.001108       0.001106      -0.029507       0.023192      -0.018750       0.007393       0.011356              1.825611       1.470267       0.055223      -0.269459       1.705445      -0.203799       2.301122           0.001603
           12              H       5.697106       8.146943       5.583890       0.122789       1.120714 0.83122416E+01  0.82586156E+02                                 1.806847                            1.708962      -1.058506       2.385554                    0.997776       3.473922       9.860818       0.467885       1.317582      -0.702092       0.006773       0.030646      -0.009045       0.032663       0.003719      -0.008412      -0.004810      -0.023147       0.033261      -0.019651       0.003173       0.016478              1.845535       1.429604      -0.009368      -0.067503       2.532102      -0.046247       1.574898           0.001432
           13              H       4.566047       7.578943       8.893187       0.139114       1.064228 0.80085282E+01  0.78966095E+02                                 1.769466                            1.689905      -0.875217       2.476582                    0.998842       3.413424       9.706227       0.464531       1.337221      -0.698309      -0.012801      -0.010254       0.015043       0.022255      -0.005266      -0.000301       0.001487      -0.012404       0.005993      -0.009140       0.001597       0.007543              1.807906       1.711034       0.097835      -0.313971       1.726250      -0.230908       1.986432           0.001187
           14              H       5.878772       8.324761       8.503340       0.141599       1.080550 0.81166234E+01  0.80390943E+02                                 1.787256                            1.699492      -1.026477       2.399635                    0.997480       3.504966      10.025598       0.463426       1.334424      -0.697890       0.021205       0.012256       0.007099       0.025500      -0.001634       0.005627       0.001925      -0.001921       0.002382      -0.006846       0.001355       0.005492              1.833441       2.239103       0.259090       0.270257       1.673414       0.101287       1.587805           0.004654
           15              H       8.564215       3.721561       6.501347       0.051463       2.475149 0.20862674E+02  0.25973998E+03                                 2.957970                            2.609739      -1.705114       1.999115                    0.991625       5.132380      16.072625       0.401866       1.224209      -0.718304      -0.002216       0.051436       0.020720       0.055497      -0.002229       0.022333       0.017639      -0.029048      -0.040712      -0.037028       0.006870       0.030159              3.204084       2.453330       0.082974       0.199590       4.922476       0.287608       2.236447           0.007295
           16              H       7.149541       0.434659       4.590221       0.059524       2.340118 0.19765381E+02  0.24327850E+03                                 2.901426                            2.591297      -1.688578       2.045457                    0.990256       4.763323      14.932044       0.390613       1.273973      -0.709718      -0.008951      -0.025710      -0.031470       0.041611       0.008334      -0.001964       0.007637      -0.065856       0.013527      -0.036429       0.002858       0.033571              3.040716       2.896339       0.469150       0.987556       2.598749       0.452658       3.627059           0.011913
           17              H       9.790142       2.270117       8.003575       0.108982       1.727335 0.13853813E+02  0.15674604E+03                                 2.419374                            2.203096      -1.420744       2.179464                    0.992552       4.261510      13.003536       0.412050       1.313799      -0.701021       0.020395       0.008522       0.021015       0.030499      -0.000676       0.010958      -0.003267      -0.021838      -0.027822      -0.018957       0.002739       0.016218              2.543142       2.418370       0.516944       0.746446       2.594682       0.510290       2.616375           0.004291
           18              H       8.266812      -0.985196       6.047015       0.119524       1.492633 0.11830537E+02  0.12834834E+03                                 2.183118                            2.032577      -1.315903       2.248360                    0.994155       3.893683      11.538354       0.431121       1.309546      -0.703369      -0.007793      -0.034480      -0.010128       0.036772       0.003236       0.012871       0.009014      -0.021803       0.011388      -0.019899       0.000460       0.019439              2.262330       1.837341       0.069108       0.113148       3.207188      -0.043899       1.742460           0.000326
           19              H      -2.734702       0.070722       8.324539       0.145004       0.868336 0.61765828E+01  0.57231480E+02                                 1.555695                            1.492917      -0.739349       2.550563                    0.999845       3.222757       8.964096       0.488500       1.353177      -0.694320       0.018089       0.013934       0.008165       0.024249       0.001135       0.002926      -0.003739      -0.004040      -0.027928      -0.010855       0.003298       0.007557              1.588021       1.861361       0.242284       0.104353       1.570023       0.051372       1.332678           0.002181
           20              H       9.563952      -0.249669       8.984053       0.147434       0.992403 0.73751139E+01  0.70840237E+02                                 1.656024                            1.597529      -0.682589       2.572319                    0.999904       3.199917       8.818015       0.491400       1.297657      -0.707521      -0.006347       0.009374       0.021188       0.024023      -0.007376      -0.004715       0.001895      -0.004465       0.010663      -0.010052       0.000677       0.009375              1.680502       1.523091      -0.011166      -0.284291       1.493310       0.023068       2.025106           0.004378
           21              H       6.538178       4.721619       0.699085       0.072014       1.741558 0.13469231E+02  0.15094027E+03                                 2.410809                            2.159435      -1.443837       2.178728                    0.992394       4.198772      12.644962       0.420993       1.298282      -0.704903       0.044795      -0.006723      -0.009306       0.046243      -0.006328      -0.009268      -0.010871       0.040129       0.033499      -0.030294       0.007942       0.022352              2.556529       3.794072      -0.108079      -0.269077       1.913579      -0.082238       1.961936           0.005626
           22              H       3.786024       4.125806       3.294641       0.072700       1.559814 0.11974147E+02  0.13067910E+03                                 2.266439                            2.056980      -1.241216       2.270713                    0.994130       4.077387      12.234537       0.423543       1.325094      -0.699256      -0.008724      -0.001273       0.042015       0.042930       0.004159      -0.006841      -0.001034       0.050183       0.036377      -0.031502       0.007957       0.023545              2.360930       1.909521       0.056030      -0.093012       1.772953      -0.322163       3.400316           0.005037
           23              H      -1.340087      -1.044938      13.734023       0.122562       1.118374 0.82387233E+01  0.81473084E+02                                 1.791010                            1.691556      -0.884626       2.466857                    0.999394       3.404343       9.563408       0.475563       1.302398      -0.705867       0.004369       0.003773      -0.030205       0.030751      -0.001372       0.001116      -0.001098       0.029559       0.023192      -0.018750       0.007393       0.011356              1.825608       1.704467       0.057253      -0.201455       1.471240      -0.271215       2.301118           0.001605
           24              H       2.130793       4.549580       1.744049       0.122788       1.120702 0.83121151E+01  0.82584490E+02                                 1.806825                            1.708942      -1.058486       2.385562                    0.997776       3.473894       9.860677       0.467891       1.317572      -0.702095      -0.030586      -0.007039       0.009045       0.032663       0.003918      -0.004737      -0.008453       0.023014       0.033260      -0.019650       0.003173       0.016477              1.845512       2.532146       0.000190      -0.045660       1.429510      -0.067900       1.574880           0.001433
           25              H      -3.539200      -0.596875      13.090630       0.139113       1.064231 0.80085569E+01  0.78966430E+02                                 1.769467                            1.689907      -0.875214       2.476582                    0.998842       3.413428       9.706234       0.464532       1.337219      -0.698310       0.010142       0.012889      -0.015043       0.022255      -0.005158       0.001489      -0.000288       0.012584       0.005993      -0.009140       0.001597       0.007543              1.807907       1.724554       0.097953      -0.228178       1.712733      -0.315961       1.986434           0.001188
           26              H      -4.273610      -1.916017      13.480477       0.141599       1.080546 0.81165873E+01  0.80390503E+02                                 1.787253                            1.699489      -1.026473       2.399638                    0.997480       3.504957      10.025570       0.463426       1.334426      -0.697890      -0.012072      -0.021310      -0.007099       0.025500      -0.001617       0.001876       0.005644       0.001978       0.002381      -0.006847       0.001355       0.005492              1.833438       1.668961       0.254147       0.098940       2.243549       0.271124       1.587802           0.004654
           27              H       0.533094       5.454957      13.829286       0.051464       2.475192 0.20863109E+02  0.25974689E+03                                 2.958006                            2.609767      -1.705137       1.999103                    0.991625       5.132443      16.072894       0.401864       1.224210      -0.718303       0.051453      -0.001770       0.020720       0.055497      -0.001977       0.017445       0.022486       0.029121      -0.040716      -0.037030       0.006871       0.030160              3.204127       4.920927       0.104368       0.285873       2.454983       0.202080       2.236471           0.007293
           28              H      -2.741420       4.011842      11.918160       0.059524       2.340165 0.19765860E+02  0.24328592E+03                                 2.901463                            2.591327      -1.688600       2.045445                    0.990256       4.763382      14.932287       0.390611       1.273972      -0.709718      -0.025632      -0.009173      -0.031469       0.041611       0.008905       0.007654      -0.001899       0.065560       0.013527      -0.036431       0.002859       0.033573              3.040756       2.590671       0.466508       0.444087       2.904489       0.991461       3.627108           0.011914
           29              H       5.299245      12.950651       0.675636       0.108983       1.727336 0.13853830E+02  0.15674631E+03                                 2.419376                            2.203099      -1.420749       2.179462                    0.992552       4.261516      13.003567       0.412049       1.313801      -0.701021       0.008345       0.020468       0.021015       0.030500      -0.000486      -0.003362       0.010931       0.021858      -0.027821      -0.018958       0.002740       0.016218              2.543145       2.585710       0.518394       0.503799       2.427348       0.750841       2.616377           0.004290
           30              H      -4.170907       5.116763      13.374954       0.119525       1.492641 0.11830613E+02  0.12834940E+03                                 2.183127                            2.032585      -1.315912       2.248356                    0.994155       3.893695      11.538410       0.431120       1.309548      -0.703369      -0.034411      -0.008092      -0.010128       0.036772       0.003425       0.008902       0.012949       0.021687       0.011388      -0.019899       0.000460       0.019439              2.262340       3.205904       0.080972      -0.044879       1.838649       0.112764       1.742466           0.000325
           31              H       3.208510       0.407211       0.996600       0.145004       0.868334 0.61765577E+01  0.57231172E+02                                 1.555690                            1.492913      -0.739349       2.550564                    0.999845       3.222748       8.964056       0.488502       1.353175      -0.694321       0.013777       0.018209       0.008165       0.024249       0.001169      -0.003764       0.002893       0.004000      -0.027928      -0.010855       0.003298       0.007557              1.588016       1.565839       0.239720       0.050465       1.865533       0.104793       1.332675           0.002180
           32              H       2.781515      12.702625       1.656114       0.147434       0.992402 0.73751039E+01  0.70840093E+02                                 1.656020                            1.597526      -0.682588       2.572319                    0.999904       3.199915       8.817997       0.491401       1.297654      -0.707521       0.009429      -0.006266       0.021188       0.024023      -0.007336       0.001936      -0.004699       0.004721       0.010663      -0.010051       0.000677       0.009375              1.680498       1.493503      -0.011423       0.025532       1.522892      -0.284078       2.025101           0.004378
           33              H       1.550679       3.437666       8.027024       0.072015       1.741579 0.13469421E+02  0.15094296E+03                                 2.410829                            2.159451      -1.443860       2.178717                    0.992394       4.198798      12.645073       0.420991       1.298282      -0.704903      -0.007111       0.044736      -0.009306       0.046244      -0.006675      -0.010791      -0.009362      -0.039906       0.033503      -0.030296       0.007942       0.022353              2.556552       1.915608      -0.124366      -0.079904       3.792096      -0.269784       1.961952           0.005626
           34              H       0.978746       0.680451      10.622580       0.072702       1.559848 0.11974479E+02  0.13068380E+03                                 2.266482                            2.057016      -1.241252       2.270696                    0.994129       4.077450      12.234830       0.423537       1.325103      -0.699254      -0.001197      -0.008734       0.042015       0.042930       0.003724      -0.000975      -0.006850      -0.050323       0.036378      -0.031504       0.007958       0.023546              2.360976       1.772021       0.054839      -0.321354       1.910517      -0.095802       3.400391           0.005035
           35              H       2.080802       1.792102       6.406084       0.122563       1.118365 0.82386386E+01  0.81472032E+02                                 1.791001                            1.691547      -0.884628       2.466858                    0.999394       3.404325       9.563343       0.475564       1.302399      -0.705867       0.003736       0.004401      -0.030205       0.030752      -0.001628      -0.001108       0.001106      -0.029507       0.023192      -0.018749       0.007393       0.011356              1.825599       1.470258       0.055222      -0.269456       1.705433      -0.203796       2.301105           0.001603
           36              H       1.416853      -0.971044       9.071988       0.122789       1.120710 0.83122079E+01  0.82585735E+02                                 1.806843                            1.708958      -1.058501       2.385556                    0.997776       3.473916       9.860795       0.467886       1.317582      -0.702092      -0.006774      -0.030646       0.009045       0.032663       0.003719      -0.008412      -0.004810      -0.023147       0.033260      -0.019650       0.003173       0.016478              1.845531       1.429602      -0.009368      -0.067503       2.532096      -0.046246       1.574895           0.001433
           37              H       2.547912      -0.403044       5.762691       0.139114       1.064225 0.80084962E+01  0.78965670E+02                                 1.769460                            1.689900      -0.875214       2.476583                    0.998842       3.413414       9.706180       0.464533       1.337218      -0.698310       0.012801       0.010254      -0.015043       0.022255      -0.005266      -0.000301       0.001486      -0.012404       0.005993      -0.009140       0.001597       0.007543              1.807899       1.711029       0.097835      -0.313969       1.726244      -0.230907       1.986426           0.001187
           38              H       1.235187      -1.148862       6.152538       0.141599       1.080549 0.81166139E+01  0.80390823E+02                                 1.787254                            1.699491      -1.026477       2.399636                    0.997480       3.504963      10.025587       0.463426       1.334424      -0.697890      -0.021205      -0.012256      -0.007099       0.025500      -0.001634       0.005627       0.001925      -0.001921       0.002382      -0.006847       0.001355       0.005492              1.833440       2.239101       0.259090       0.270257       1.673413       0.101287       1.587805           0.004654
           39              H      -1.450256       3.454338       8.154531       0.051463       2.475143 0.20862618E+02  0.25973909E+03                                 2.957965                            2.609736      -1.705107       1.999118                    0.991625       5.132372      16.072590       0.401867       1.224209      -0.718304       0.002217      -0.051436      -0.020721       0.055497      -0.002229       0.022333       0.017639      -0.029047      -0.040711      -0.037028       0.006870       0.030159              3.204079       2.453327       0.082975       0.199590       4.922467       0.287609       2.236444           0.007296
           40              H      -0.035582       6.741240      10.065657       0.059523       2.340145 0.19765661E+02  0.24328284E+03                                 2.901447                            2.591315      -1.688589       2.045451                    0.990256       4.763359      14.932192       0.390612       1.273973      -0.709718       0.008950       0.025710       0.031469       0.041610       0.008335      -0.001967       0.007638      -0.065857       0.013527      -0.036430       0.002859       0.033572              3.040739       2.896360       0.469155       0.987566       2.598769       0.452661       3.627088           0.011915
           41              H      -2.676183       4.905782       6.652303       0.108982       1.727323 0.13853693E+02  0.15674426E+03                                 2.419359                            2.203084      -1.420731       2.179470                    0.992553       4.261488      13.003429       0.412052       1.313795      -0.701022      -0.020394      -0.008523      -0.021015       0.030499      -0.000676       0.010958      -0.003267      -0.021838      -0.027821      -0.018957       0.002739       0.016218              2.543125       2.418355       0.516939       0.746439       2.594664       0.510285       2.616358           0.004292
           42              H      -1.152853       8.161095       8.608863       0.119523       1.492632 0.11830521E+02  0.12834807E+03                                 2.183113                            2.032573      -1.315898       2.248362                    0.994155       3.893681      11.538329       0.431123       1.309542      -0.703370       0.007793       0.034480       0.010128       0.036772       0.003236       0.012871       0.009014      -0.021803       0.011388      -0.019899       0.000460       0.019439              2.262324       1.837337       0.069107       0.113148       3.207180      -0.043899       1.742456           0.000327
           43              H       9.848661       7.105177       6.331339       0.145003       0.868335 0.61765723E+01  0.57231338E+02                                 1.555691                            1.492915      -0.739347       2.550564                    0.999845       3.222751       8.964065       0.488502       1.353174      -0.694321      -0.018089      -0.013934      -0.008165       0.024249       0.001135       0.002926      -0.003739      -0.004040      -0.027928      -0.010855       0.003298       0.007557              1.588018       1.861357       0.242283       0.104352       1.570019       0.051372       1.332676           0.002180
           44              H      -2.449993       7.425568       5.671825       0.147434       0.992398 0.73750666E+01  0.70839632E+02                                 1.656015                            1.597521      -0.682587       2.572320                    0.999904       3.199905       8.817958       0.491402       1.297653      -0.707522       0.006347      -0.009374      -0.021188       0.024023      -0.007376      -0.004715       0.001895      -0.004465       0.010664      -0.010052       0.000677       0.009375              1.680493       1.523083      -0.011166      -0.284288       1.493302       0.023068       2.025094           0.004378
           45              H       0.575781       2.454280      13.956793       0.072017       1.741602 0.13469640E+02  0.15094612E+03                                 2.410853                            2.159471      -1.443882       2.178706                    0.992393       4.198837      12.645245       0.420988       1.298285      -0.704902      -0.044796       0.006723       0.009306       0.046244      -0.006328      -0.009269      -0.010873       0.040133       0.033504      -0.030297       0.007943       0.022354              2.556579       3.794157      -0.108083      -0.269085       1.913610      -0.082241       1.961970           0.005624
           46              H       3.327935       3.050093      11.361237       0.072702       1.559863 0.11974624E+02  0.13068585E+03                                 2.266500                            2.057031      -1.241271       2.270687                    0.994129       4.077478      12.234957       0.423534       1.325107      -0.699253       0.008723       0.001273      -0.042016       0.042931       0.004160      -0.006841      -0.001035       0.050188       0.036380      -0.031505       0.007958       0.023547              2.360996       1.909571       0.056032      -0.093013       1.772994      -0.322175       3.400422           0.005035
           47              H       8.454046       8.220837       0.921855       0.122564       1.118367 0.82386652E+01  0.81472418E+02                                 1.791008                            1.691554      -0.884636       2.466855                    0.999394       3.404335       9.563400       0.475561       1.302405      -0.705866      -0.004369      -0.003774       0.030206       0.030753      -0.001371       0.001116      -0.001098       0.029559       0.023192      -0.018750       0.007394       0.011356              1.825606       1.704466       0.057253      -0.201453       1.471239      -0.271214       2.301113           0.001601
           48              H       4.983166       2.626319      12.911829       0.122790       1.120721 0.83123155E+01  0.82587145E+02                                 1.806861                            1.708974      -1.058517       2.385549                    0.997776       3.473941       9.860915       0.467881       1.317590      -0.702091       0.030587       0.007039      -0.009045       0.032664       0.003919      -0.004737      -0.008454       0.023015       0.033261      -0.019651       0.003173       0.016478              1.845549       2.532204       0.000189      -0.045659       1.429534      -0.067902       1.574910           0.001431
           49              H      10.653159       7.772774       1.565248       0.139115       1.064222 0.80084713E+01  0.78965373E+02                                 1.769458                            1.689898      -0.875215       2.476583                    0.998842       3.413410       9.706169       0.464533       1.337220      -0.698309      -0.010143      -0.012889       0.015043       0.022255      -0.005158       0.001489      -0.000288       0.012585       0.005993      -0.009140       0.001597       0.007543              1.807897       1.724544       0.097952      -0.228176       1.712725      -0.315958       1.986423           0.001186
           50              H      11.387569       9.091916       1.175401       0.141599       1.080553 0.81166472E+01  0.80391226E+02                                 1.787257                            1.699493      -1.026479       2.399634                    0.997480       3.504970      10.025608       0.463426       1.334422      -0.697890       0.012072       0.021310       0.007099       0.025500      -0.001617       0.001876       0.005643       0.001978       0.002382      -0.006846       0.001355       0.005492              1.833442       1.668966       0.254147       0.098941       2.243554       0.271125       1.587807           0.004654
           51              C       7.663178       1.769500       0.964796       0.078539      32.178513 0.39584475E+03  0.91480016E+04                                 8.919958                            6.666312       0.073087       2.009475                    0.999719      28.167773      81.950779       0.629545       0.420996      -1.054651       0.057373       0.033359       0.027874       0.071982      -0.002408       0.028540      -0.021542       0.005226      -0.061421      -0.043159       0.007139       0.036020             10.359051      13.742364      -0.661748      -0.398983       7.781830       3.965275       9.552959           0.026774
           52              C       9.481386       2.621996       2.003898       0.064996      29.565792 0.36331946E+03  0.82695976E+04                                 8.514312                            6.439672       0.013391       1.997553                    0.999621      28.167444      82.999575       0.628695       0.428026      -1.043776      -0.049044      -0.030274      -0.026079       0.063261       0.024077       0.027180      -0.025669       0.028842       0.051856      -0.054824       0.014956       0.039868              9.664521      12.249487      -0.420725      -1.323910       7.257659       3.605906       9.486415           0.061487
           53              C       8.445200       1.078549       0.059649      -0.231225      38.328783 0.48985629E+03  0.11900987E+05                                 9.874435                            7.325996       0.129686       1.998294                    0.999625      31.391318      92.644232       0.613615       0.410862      -1.064577       0.007658       0.005963       0.008515       0.012912       0.009871       0.004562       0.025290      -0.041944       0.015571      -0.025841      -0.013856       0.039697             11.677062      16.768380      -0.954190      -1.335932       8.380006       4.182829       9.882799           0.020830
           54              C      10.333997       1.957176       1.141400      -0.209686      34.803731 0.47068086E+03  0.11334127E+05                                 9.321281                            7.237482       0.108966       1.998923                    0.999125      30.845433      90.959977       0.609488       0.417330      -1.059250      -0.008632       0.010841      -0.002202       0.014032       0.008464       0.004425      -0.017704       0.049783      -0.023437      -0.034703       0.004437       0.030266             10.522450      13.274687      -1.188349      -2.125520       8.532616       4.284711       9.760047           0.002544
           55              C       9.813129       1.139889       0.155792       0.181561      31.805219 0.37829576E+03  0.85933734E+04                                 9.067274                            6.662568      -0.019141       2.025276                    0.999597      25.352896      71.742728       0.612761       0.440031      -1.049188       0.020177      -0.020397      -0.025195       0.038183      -0.021425      -0.030341       0.020429      -0.005930       0.020573      -0.031680      -0.017149       0.048829             11.002679      15.735021      -2.302870      -2.436468       8.129817       4.148021       9.143198           0.081905
           56              C       4.436517      -5.927045      13.829726      -0.307474      31.932623 0.42758539E+03  0.10157456E+05                                 9.250469                            7.131339      -0.484037       1.831760                    0.996348      31.346846      94.992458       0.578087       0.446016      -1.030990       0.063298       0.017990       0.056573       0.086780      -0.011605       0.006364       0.020812       0.053606      -0.048650      -0.040489       0.003084       0.037405             11.131365      16.629599      -2.899563      -0.941629       8.140647       1.469646       8.623848           0.005910
           57              C       5.878638      -6.099042      14.253574      -0.041848      39.093416 0.46516570E+03  0.11110805E+05                                10.102993                            7.249165      -0.241205       1.912511                    0.999021      28.547513      82.439619       0.605297       0.423643      -1.060749      -0.104140       0.019546      -0.025791       0.109052      -0.013208       0.018797       0.011153       0.052578      -0.036942      -0.035174      -0.005416       0.040590             12.462099      20.527490      -1.405116       0.781215       9.709817      -2.768466       7.148989           0.006240
           58              C      12.373584      12.645317       0.478075       0.113143      35.011936 0.43369895E+03  0.10182294E+05                                 9.380209                            7.093011      -0.043361       1.973479                    0.999581      27.627317      79.172083       0.599715       0.435015      -1.053445      -0.104955      -0.064371       0.035377       0.128105       0.036900      -0.019845      -0.018150       0.009999      -0.041049      -0.030448      -0.024209       0.054657             10.872161      15.375230      -0.795155       1.300881      10.347414      -3.249404       6.893839           0.000775
           59              C       0.226175      12.472867       0.862792       0.115591      34.918177 0.42568990E+03  0.99457435E+04                                 9.349928                            7.013131      -0.056872       1.970642                    0.999560      27.509002      78.588464       0.605063       0.433273      -1.054720       0.053041      -0.086671       0.078961       0.128685      -0.019856       0.008000      -0.036241      -0.036891       0.024559      -0.033914      -0.019092       0.053006             10.916475      16.243131       0.629345       0.293123       9.224668      -3.092807       7.281627           0.004324
           60              C       5.558127       4.675752       6.446095       0.050127      29.507844 0.36489566E+03  0.82990917E+04                                 8.483137                            6.455747      -0.014346       1.984111                    0.999659      28.147985      82.410599       0.628765       0.428307      -1.045538       0.017609       0.046713      -0.037195       0.062255      -0.012566       0.003265      -0.027936      -0.044387      -0.011310      -0.025743      -0.018033       0.043777              9.720766       5.342551      -1.322397      -2.054646      13.187367       1.511526      10.632380           0.067817
           61              C       5.921223       6.309191       4.912064       0.053355      29.201290 0.35798546E+03  0.81256564E+04                                 8.499705                            6.450582      -0.046927       1.975769                    0.999580      28.232447      83.328312       0.619084       0.435877      -1.038080      -0.028215      -0.040785       0.033280       0.059725       0.027954       0.015589      -0.031200      -0.034534       0.094492      -0.058397       0.007234       0.051163              9.700872       4.965963      -1.091458      -1.733393      12.281879       2.546365      11.854774           0.042125
           62              C       5.235770       5.608810       7.408400      -0.230911      34.341650 0.44646339E+03  0.10620150E+05                                 9.270254                            7.086604       0.140865       2.006264                    0.999547      30.788804      90.523377       0.610435       0.421815      -1.055406       0.003478      -0.008289      -0.010017       0.013459       0.000606      -0.007257      -0.010515      -0.001455       0.138498      -0.024801      -0.023673       0.048474             10.728622       5.632945      -1.404789      -2.162171      15.672360       2.372744      10.880560           0.005291
           63              C       5.621839       7.291217       5.818530      -0.234722      33.421229 0.45077420E+03  0.10771611E+05                                 9.174009                            7.175159       0.020134       1.969732                    0.999148      31.010874      92.027931       0.598479       0.428287      -1.049138      -0.001279      -0.006688       0.001127       0.006902       0.017054      -0.003407      -0.012453      -0.071558      -0.038655      -0.033211      -0.015565       0.048776             10.385564       5.643149      -1.493000      -2.440097      13.445469       3.499551      12.068074           0.020252
           64              C       5.302499       6.953348       7.118800       0.177789      31.328884 0.38280479E+03  0.87243823E+04                                 8.998882                            6.717330      -0.027248       2.025409                    0.999580      25.378126      72.007097       0.607997       0.442025      -1.047668      -0.004963       0.029985       0.022130       0.037596      -0.010897      -0.013778       0.028151      -0.045426       0.052971      -0.035489      -0.012357       0.047847             10.868043       5.568505      -2.132642      -2.323446      16.024951       3.607861      11.010671           0.107418
           65              C       5.044835       7.981802       8.197326      -0.286801      32.043979 0.43335474E+03  0.10302324E+05                                 9.105793                            7.052579      -0.428667       1.849674                    0.996575      31.083697      93.436393       0.598592       0.430411      -1.042909      -0.030258       0.028784      -0.054142       0.068377      -0.034642       0.010814      -0.012786      -0.062412       0.017119      -0.049893       0.000213       0.049681             10.858635       9.241661      -3.417357      -0.602820      14.516986       2.035861       8.817257           0.006196
           66              C       4.256508       9.180923       7.733321      -0.054982      40.357703 0.47880162E+03  0.11527399E+05                                10.343840                            7.375857      -0.198130       1.921881                    0.999416      28.936559      84.084581       0.597076       0.426089      -1.058489       0.057516      -0.080534       0.026482       0.102446      -0.028534       0.014486      -0.004974      -0.014970       0.005545      -0.032657      -0.001208       0.033865             12.708327      14.804323      -4.312520      -0.328832      17.516384      -2.141686       5.804275           0.012573
           67              C       2.873007       9.196735       7.777435       0.113567      36.157069 0.42290356E+03  0.98754781E+04                                 9.573777                            6.997511       0.014660       1.990921                    0.999767      27.606895      79.136179       0.604105       0.434187      -1.052986      -0.038777      -0.115069       0.039220       0.127604       0.034043      -0.009521      -0.018949      -0.031056      -0.057672      -0.029061      -0.024115       0.053176             11.272071      14.576444      -2.333199      -0.517590      13.773765      -2.359650       5.466003           0.002301
           68              C       2.263385      -3.155176       7.396968       0.111554      35.970125 0.41974260E+03  0.97724431E+04                                 9.513239                            6.950844       0.031975       1.999019                    0.999751      27.425377      78.214442       0.609485       0.431642      -1.055706      -0.127017       0.019146      -0.006820       0.128633       0.004870      -0.000281       0.000440       0.085707      -0.094228      -0.031461      -0.027373       0.058835             11.244253      13.464852      -1.744329      -0.165450      14.946668      -2.389847       5.321239           0.006962
           69              C       8.525041       2.638867       6.363143       0.078539      32.178547 0.39584512E+03  0.91480140E+04                                 8.919972                            6.666321       0.073070       2.009470                    0.999719      28.167785      81.950885       0.629544       0.420996      -1.054650      -0.032859      -0.057658      -0.027873       0.071980      -0.002455      -0.021788       0.028354      -0.005136      -0.061414      -0.043159       0.007137       0.036022             10.359068       7.793753      -0.713322       3.968583      13.730486      -0.364596       9.552966           0.026773
           70              C       7.688339       0.813337       5.324041       0.064998      29.565628 0.36331717E+03  0.82695312E+04                                 8.514282                            6.439653       0.013390       1.997554                    0.999621      28.167319      82.999094       0.628696       0.428026      -1.043776       0.029847       0.049304       0.026080       0.063260       0.023823      -0.025906       0.026956      -0.029670       0.051858      -0.054825       0.014956       0.039868              9.664485       7.265296      -0.463930       3.617226      12.241783      -1.292591       9.486376           0.061483
           71              C       9.222745       1.862864       7.268290      -0.231224      38.328602 0.48985361E+03  0.11900903E+05                                 9.874402                            7.325974       0.129690       1.998297                    0.999625      31.391210      92.643778       0.613616       0.410862      -1.064578      -0.005897      -0.007708      -0.008515       0.012911       0.010233       0.025247       0.004781       0.041595       0.015570      -0.025841      -0.013854       0.039695             11.677020       8.397144      -1.026772       4.194230      16.751154      -1.299630       9.882762           0.020832
           72              C       8.360525      -0.033479       6.186539      -0.209686      34.803626 0.47067945E+03  0.11334084E+05                                 9.321265                            7.237474       0.108959       1.998922                    0.999125      30.845366      90.959730       0.609488       0.417330      -1.059250      -0.010916       0.008538       0.002201       0.014032       0.008030      -0.017742       0.004271      -0.050067      -0.023436      -0.034702       0.004438       0.030265             10.522428       8.553551      -1.229270       4.302958      13.253712      -2.088288       9.760022           0.002546
           73              C       9.173266       0.494455       7.172147       0.181563      31.805128 0.37829465E+03  0.85933423E+04                                 9.067263                            6.662563      -0.019144       2.025276                    0.999597      25.352842      71.742563       0.612760       0.440031      -1.049187       0.020572      -0.020000       0.025195       0.038184      -0.021370       0.020689      -0.030163       0.006675       0.020574      -0.031682      -0.017145       0.048827             11.002662       8.170300      -2.368448       4.168976      15.694505      -2.400414       9.143182           0.081897
           74              C      -3.493642      -0.350267       8.154091      -0.307474      31.932542 0.42758440E+03  0.10157425E+05                                 9.250452                            7.131331      -0.484037       1.831760                    0.996348      31.346793      94.992232       0.578088       0.446016      -1.030990      -0.017440      -0.063452      -0.056573       0.086780      -0.012069       0.020756       0.006544      -0.053195      -0.048649      -0.040488       0.003084       0.037404             11.131339       8.191541      -2.972702       1.477750      16.578642      -0.928849       8.623835           0.005911
           75              C      -3.309150      -1.790843       7.730243      -0.041848      39.093382 0.46516557E+03  0.11110800E+05                                10.102985                            7.249163      -0.241204       1.912512                    0.999021      28.547503      82.439563       0.605297       0.423642      -1.060749      -0.020448       0.103967       0.025791       0.109052      -0.013662       0.010989       0.018893      -0.052113      -0.036942      -0.035174      -0.005416       0.040590             12.462081       9.734987      -1.498669      -2.775135      20.502270       0.757186       7.148986           0.006240
           76              C      -2.309533      -2.165644       6.849864       0.113143      35.011910 0.43369876E+03  0.10182288E+05                                 9.380203                            7.093009      -0.043362       1.973478                    0.999581      27.627310      79.172047       0.599715       0.435015      -1.053446       0.063459       0.105509      -0.035377       0.128105       0.036808      -0.017977      -0.020002      -0.011278      -0.041049      -0.030448      -0.024208       0.054657             10.872150      10.361575      -0.838615      -3.260559      15.361036       1.272662       6.893838           0.000775
           77              C      -2.242395       9.982803       6.465147       0.115591      34.918171 0.42569003E+03  0.99457475E+04                                 9.349926                            7.013132      -0.056874       1.970641                    0.999560      27.509007      78.588481       0.605063       0.433273      -1.054720       0.087127      -0.052287      -0.078961       0.128685      -0.019534      -0.036309       0.007685       0.037574       0.024560      -0.033914      -0.019092       0.053006             10.916468       9.214287       0.568413      -3.095234      16.253488       0.266303       7.281628           0.004324
           78              C       5.600650       4.718644       0.881844       0.050130      29.507587 0.36489211E+03  0.82989926E+04                                 8.483110                            6.455734      -0.014350       1.984112                    0.999659      28.147780      82.409957       0.628763       0.428310      -1.045536      -0.046557      -0.018010       0.037190       0.062250      -0.012178      -0.027963       0.003026       0.044798      -0.011316      -0.025737      -0.018035       0.043772              9.720732      13.209644      -1.254190       1.529279       5.320202      -2.041459      10.632350           0.067810
           79              C       3.970419       4.341402       2.415875       0.053356      29.201032 0.35798215E+03  0.81255602E+04                                 8.499663                            6.450561      -0.046920       1.975773                    0.999580      28.232223      83.327462       0.619084       0.435878      -1.038079       0.040534       0.028568      -0.033279       0.059721       0.028248      -0.031334       0.015321       0.033551       0.094475      -0.058395       0.007236       0.051158              9.700817      12.300186      -1.027867       2.561280       4.947568      -1.711235      11.854697           0.042121
           80              C      -1.563335      -1.249494      14.575417      -0.230911      34.341376 0.44645936E+03  0.10620030E+05                                 9.270213                            7.086579       0.140863       2.006266                    0.999547      30.788618      90.522712       0.610435       0.421816      -1.055405       0.008323      -0.003407       0.010018       0.013462       0.000619      -0.010450      -0.007345       0.001433       0.138482      -0.024797      -0.023671       0.048468             10.728570      15.695881      -1.317542       2.391385       5.609324      -2.141508      10.880505           0.005292
           81              C       2.985834       4.632261       1.509409      -0.234722      33.420890 0.45076927E+03  0.10771461E+05                                 9.173950                            7.175125       0.020137       1.969736                    0.999148      31.010633      92.026978       0.598480       0.428288      -1.049138       0.006677       0.001336      -0.001122       0.006901       0.017671      -0.012423      -0.003513       0.070945      -0.038650      -0.033206      -0.015564       0.048770             10.385487      13.470658      -1.425125       3.520533       5.617820      -2.409646      12.067984           0.020252
           82              C       3.320923       4.954519       0.209139       0.177793      31.328612 0.38280119E+03  0.87242846E+04                                 8.998864                            6.717323      -0.027269       2.025404                    0.999580      25.377968      72.006713       0.607994       0.442029      -1.047665      -0.030029       0.004703      -0.022132       0.037599      -0.010502       0.028269      -0.013528       0.045777       0.052954      -0.035475      -0.012364       0.047840             10.868014      16.061101      -2.041670       3.627850       5.532307      -2.292073      11.010634           0.107399
           83              C      -3.937893      -1.079138      13.786491      -0.286801      32.043840 0.43335285E+03  0.10302269E+05                                 9.105774                            7.052569      -0.428674       1.849674                    0.996575      31.083606      93.436091       0.598591       0.430412      -1.042909      -0.029044       0.030007       0.054143       0.068377      -0.034097      -0.012877       0.010704       0.063601       0.017114      -0.049892       0.000212       0.049680             10.858607      14.575796      -3.371097       2.040995       9.182794      -0.585144       8.817231           0.006198
           84              C      -5.143803      -0.301236      14.250496      -0.054982      40.357660 0.47880123E+03  0.11527387E+05                                10.343834                            7.375854      -0.198127       1.921882                    0.999416      28.936542      84.084515       0.597076       0.426089      -1.058489       0.081030      -0.056816      -0.026482       0.102446      -0.028400      -0.005100       0.014442       0.015958       0.005545      -0.032656      -0.001209       0.033865             12.708317      17.590931      -4.288347      -2.138758      14.729747      -0.347384       5.804271           0.012574
           85              C      -5.171608       1.082076      14.206382       0.113567      36.157061 0.42290345E+03  0.98754748E+04                                 9.573777                            6.997510       0.014661       1.990922                    0.999767      27.606885      79.136147       0.604105       0.434187      -1.052986       0.114729       0.039773      -0.039219       0.127604       0.034307      -0.018866      -0.009685       0.029871      -0.057672      -0.029062      -0.024115       0.053176             11.272072      13.814283      -2.339797      -2.355074      14.535931      -0.538026       5.466002           0.002301
           86              C      -6.284246       1.798754      14.586849       0.111555      35.970119 0.41974258E+03  0.97724420E+04                                 9.513238                            6.950843       0.031976       1.999019                    0.999751      27.425367      78.214399       0.609485       0.431642      -1.055706      -0.020246       0.126846       0.006820       0.128633       0.004126       0.000443      -0.000277      -0.085863      -0.094229      -0.031462      -0.027373       0.058835             11.244253      14.976812      -1.731218      -2.388321      13.434710      -0.186162       5.321237           0.006962
           87              C      -0.549219       5.406399      13.691082       0.078537      32.178848 0.39584889E+03  0.91481286E+04                                 8.920034                            6.666356       0.073063       2.009465                    0.999719      28.167995      81.951779       0.629542       0.420997      -1.054649      -0.057374      -0.033359      -0.027875       0.071984      -0.002408       0.028541      -0.021539       0.005226      -0.061426      -0.043160       0.007140       0.036020             10.359151      13.742539      -0.661757      -0.398986       7.781887       3.965304       9.553026           0.026772
           88              C      -2.367427       4.553903      12.651980       0.064995      29.565905 0.36332071E+03  0.82696357E+04                                 8.514337                            6.439684       0.013389       1.997552                    0.999621      28.167533      82.999968       0.628694       0.428026      -1.043775       0.049046       0.030274       0.026079       0.063262       0.024078       0.027180      -0.025669       0.028844       0.051859      -0.054824       0.014956       0.039868              9.664555      12.249548      -0.420722      -1.323906       7.257679       3.605917       9.486437           0.061488
           89              C      -1.331241       6.097350      14.596229      -0.231225      38.328918 0.48985807E+03  0.11901041E+05                                 9.874457                            7.326008       0.129685       1.998293                    0.999625      31.391385      92.644479       0.613615       0.410862      -1.064577      -0.007660      -0.005963      -0.008515       0.012913       0.009872       0.004561       0.025292      -0.041944       0.015574      -0.025842      -0.013857       0.039700             11.677094      16.768451      -0.954217      -1.335962       8.380018       4.182832       9.882813           0.020829
           90              C      -3.220038       5.218723      13.514478      -0.209687      34.803831 0.47068228E+03  0.11334170E+05                                 9.321294                            7.237488       0.108969       1.998923                    0.999125      30.845503      90.960215       0.609488       0.417330      -1.059250       0.008633      -0.010840       0.002202       0.014032       0.008464       0.004425      -0.017704       0.049786      -0.023439      -0.034704       0.004436       0.030268             10.522468      13.274730      -1.188355      -2.125528       8.532621       4.284712       9.760052           0.002544
           91              C      -2.699170       6.036010      14.500086       0.181561      31.805281 0.37829641E+03  0.85933907E+04                                 9.067278                            6.662568      -0.019137       2.025277                    0.999597      25.352928      71.742796       0.612761       0.440030      -1.049188      -0.020176       0.020397       0.025195       0.038182      -0.021425      -0.030341       0.020431      -0.005928       0.020573      -0.031679      -0.017151       0.048831             11.002689      15.735046      -2.302882      -2.436481       8.129820       4.148022       9.143200           0.081907
           92              C       2.794116      -0.355350       0.826152      -0.307475      31.932700 0.42758645E+03  0.10157485E+05                                 9.250482                            7.131348      -0.484033       1.831760                    0.996348      31.346857      94.992445       0.578087       0.446016      -1.030990      -0.063298      -0.017990      -0.056572       0.086779      -0.011604       0.006366       0.020813       0.053607      -0.048649      -0.040490       0.003086       0.037405             11.131386      16.629637      -2.899582      -0.941642       8.140659       1.469653       8.623863           0.005910
           93              C       1.351995      -0.183353       0.402304      -0.041838      39.093033 0.46516054E+03  0.11110644E+05                                10.102910                            7.249111      -0.241191       1.912518                    0.999021      28.547336      82.438816       0.605302       0.423641      -1.060750       0.104140      -0.019546       0.025791       0.109052      -0.013208       0.018797       0.011152       0.052578      -0.036943      -0.035174      -0.005416       0.040590             12.461991      20.527299      -1.405104       0.781206       9.709740      -2.768442       7.148935           0.006240
           94              C      -5.259625      -5.469418      14.177803       0.113141      35.012025 0.43370024E+03  0.10182331E+05                                 9.380223                            7.093021      -0.043361       1.973478                    0.999581      27.627350      79.172178       0.599714       0.435015      -1.053446       0.104955       0.064371      -0.035377       0.128105       0.036900      -0.019845      -0.018150       0.009999      -0.041050      -0.030448      -0.024209       0.054657             10.872179      15.375262      -0.795158       1.300882      10.347429      -3.249408       6.893847           0.000775
           95              C       6.887784      -5.296968      13.793086       0.115599      34.918047 0.42568798E+03  0.99456880E+04                                 9.349905                            7.013115      -0.056872       1.970643                    0.999560      27.508944      78.588268       0.605063       0.433273      -1.054720      -0.053041       0.086671      -0.078961       0.128685      -0.019856       0.008000      -0.036241      -0.036891       0.024559      -0.033914      -0.019093       0.053006             10.916447      16.243081       0.629349       0.293119       9.224650      -3.092801       7.281610           0.004324
           96              C       1.555832       2.500147       8.209783       0.050128      29.507779 0.36489469E+03  0.82990650E+04                                 8.483131                            6.455744      -0.014351       1.984111                    0.999659      28.147935      82.410458       0.628765       0.428308      -1.045537      -0.017609      -0.046712       0.037194       0.062253      -0.012567       0.003266      -0.027936      -0.044382      -0.011308      -0.025743      -0.018033       0.043776              9.720759       5.342545      -1.322393      -2.054641      13.187356       1.511521      10.632375           0.067816
           97              C       1.192736       0.866708       9.743814       0.053355      29.201338 0.35798602E+03  0.81256767E+04                                 8.499732                            6.450599      -0.046936       1.975767                    0.999580      28.232482      83.328602       0.619081       0.435878      -1.038078       0.028216       0.040784      -0.033279       0.059724       0.027955       0.015591      -0.031200      -0.034535       0.094489      -0.058398       0.007236       0.051162              9.700905       4.965976      -1.091461      -1.733397      12.281924       2.546386      11.854816           0.042122
           98              C       1.878189       1.567089       7.247478      -0.230910      34.341503 0.44646123E+03  0.10620084E+05                                 9.270226                            7.086587       0.140869       2.006266                    0.999547      30.788702      90.522949       0.610436       0.421815      -1.055406      -0.003478       0.008290       0.010017       0.013460       0.000606      -0.007257      -0.010515      -0.001454       0.138492      -0.024800      -0.023672       0.048472             10.728586       5.632928      -1.404782      -2.162160      15.672305       2.372742      10.880526           0.005292
           99              C       1.492120      -0.115318       8.837348      -0.234722      33.421165 0.45077297E+03  0.10771576E+05                                 9.174005                            7.175154       0.020134       1.969733                    0.999148      31.010814      92.027749       0.598479       0.428288      -1.049138       0.001278       0.006688      -0.001126       0.006901       0.017054      -0.003407      -0.012453      -0.071555      -0.038654      -0.033210      -0.015564       0.048774             10.385561       5.643146      -1.493001      -2.440096      13.445464       3.499565      12.068074           0.020254
          100              C       1.811460       0.222551       7.537078       0.177790      31.328813 0.38280379E+03  0.87243546E+04                                 8.998875                            6.717326      -0.027253       2.025408                    0.999580      25.378081      72.006966       0.607997       0.442026      -1.047667       0.004963      -0.029986      -0.022130       0.037597      -0.010897      -0.013777       0.028150      -0.045422       0.052967      -0.035486      -0.012358       0.047845             10.868034       5.568501      -2.132640      -2.323445      16.024931       3.607869      11.010669           0.107412
          101              C       2.069124      -0.805903       6.458552      -0.286802      32.043958 0.43335441E+03  0.10302313E+05                                 9.105790                            7.052577      -0.428669       1.849674                    0.996575      31.083668      93.436264       0.598592       0.430411      -1.042909       0.030258      -0.028784       0.054142       0.068377      -0.034642       0.010814      -0.012785      -0.062412       0.017119      -0.049893       0.000213       0.049680             10.858631       9.241658      -3.417356      -0.602819      14.516978       2.035865       8.817259           0.006195
          102              C       2.857451      -2.005024       6.922557      -0.054979      40.357574 0.47880001E+03  0.11527348E+05                                10.343812                            7.375840      -0.198124       1.921884                    0.999416      28.936504      84.084324       0.597078       0.426089      -1.058489      -0.057516       0.080534      -0.026482       0.102446      -0.028534       0.014486      -0.004974      -0.014970       0.005543      -0.032656      -0.001209       0.033865             12.708290      14.804282      -4.312506      -0.328831      17.516326      -2.141678       5.804261           0.012573
          103              C       4.240952      -2.020836       6.878443       0.113566      36.157117 0.42290430E+03  0.98754998E+04                                 9.573787                            6.997518       0.014660       1.990921                    0.999767      27.606913      79.136251       0.604104       0.434187      -1.052986       0.038777       0.115069      -0.039220       0.127604       0.034043      -0.009521      -0.018949      -0.031056      -0.057673      -0.029061      -0.024115       0.053177             11.272082      14.576458      -2.333204      -0.517590      13.773780      -2.359651       5.466008           0.002301
          104              C       4.967248      -3.127219       7.258910       0.111557      35.970092 0.41974211E+03  0.97724294E+04                                 9.513235                            6.950841       0.031974       1.999019                    0.999751      27.425362      78.214406       0.609485       0.431642      -1.055706       0.127017      -0.019146       0.006820       0.128633       0.004870      -0.000281       0.000440       0.085707      -0.094229      -0.031462      -0.027373       0.058835             11.244248      13.464846      -1.744323      -0.165451      14.946661      -2.389846       5.321237           0.006962
          105              C      -1.411082       4.537032       8.292735       0.078539      32.178454 0.39584375E+03  0.91479738E+04                                 8.919957                            6.666311       0.073074       2.009472                    0.999719      28.167716      81.950627       0.629544       0.420997      -1.054650       0.032858       0.057658       0.027872       0.071978      -0.002456      -0.021789       0.028355      -0.005133      -0.061410      -0.043159       0.007136       0.036023             10.359051       7.793742      -0.713315       3.968578      13.730458      -0.364590       9.552951           0.026771
          106              C      -0.574380       6.362562       9.331837       0.064999      29.565629 0.36331689E+03  0.82695289E+04                                 8.514307                            6.439668       0.013372       1.997549                    0.999621      28.167327      82.999329       0.628692       0.428028      -1.043774      -0.029847      -0.049301      -0.026080       0.063258       0.023823      -0.025912       0.026957      -0.029669       0.051858      -0.054829       0.014959       0.039870              9.664517       7.265320      -0.463934       3.617242      12.241823      -1.292600       9.486408           0.061480
          107              C      -2.108786       5.313035       7.387588      -0.231224      38.328411 0.48985095E+03  0.11900818E+05                                 9.874363                            7.325951       0.129697       1.998300                    0.999625      31.391100      92.643279       0.613618       0.410861      -1.064578       0.005897       0.007706       0.008515       0.012910       0.010232       0.025245       0.004781       0.041595       0.015571      -0.025841      -0.013853       0.039693             11.676970       8.397112      -1.026767       4.194212      16.751073      -1.299626       9.882724           0.020831
          108              C      -1.246566       7.209378       8.469339      -0.209686      34.803520 0.47067753E+03  0.11334025E+05                                 9.321245                            7.237457       0.108961       1.998923                    0.999125      30.845290      90.959417       0.609489       0.417330      -1.059250       0.010916      -0.008538      -0.002200       0.014032       0.008030      -0.017741       0.004272      -0.050065      -0.023432      -0.034701       0.004438       0.030263             10.522407       8.553537      -1.229275       4.302953      13.253677      -2.088292       9.760007           0.002546
          109              C      -2.059307       6.681444       7.483731       0.181565      31.805012 0.37829311E+03  0.85932999E+04                                 9.067253                            6.662558      -0.019153       2.025273                    0.999597      25.352772      71.742369       0.612759       0.440033      -1.049186      -0.020572       0.020001      -0.025196       0.038185      -0.021370       0.020684      -0.030163       0.006680       0.020576      -0.031685      -0.017140       0.048824             11.002648       8.170296      -2.368447       4.168975      15.694471      -2.400414       9.143177           0.081887
          110              C      -2.851199       7.526166       6.501787      -0.307474      31.932515 0.42758416E+03  0.10157416E+05                                 9.250446                            7.131329      -0.484037       1.831761                    0.996348      31.346749      94.992012       0.578088       0.446016      -1.030990       0.017441       0.063452       0.056573       0.086780      -0.012068       0.020756       0.006545      -0.053194      -0.048645      -0.040488       0.003084       0.037403             11.131330       8.191537      -2.972700       1.477752      16.578622      -0.928852       8.623831           0.005912
          111              C      -3.035691       8.966742       6.925635      -0.041839      39.093005 0.46516070E+03  0.11110649E+05                                10.102906                            7.249114      -0.241188       1.912519                    0.999021      28.547334      82.438815       0.605301       0.423641      -1.060750       0.020448      -0.103967      -0.025790       0.109052      -0.013662       0.010989       0.018893      -0.052113      -0.036943      -0.035174      -0.005416       0.040590             12.461975       9.734913      -1.498648      -2.775114      20.502077       0.757177       7.148936           0.006241
          112              C       9.423492       9.341543       7.806014       0.113141      35.011989 0.43369989E+03  0.10182321E+05                                 9.380216                            7.093018      -0.043361       1.973478                    0.999581      27.627340      79.172144       0.599714       0.435015      -1.053446      -0.063459      -0.105509       0.035377       0.128105       0.036808      -0.017977      -0.020002      -0.011278      -0.041050      -0.030448      -0.024209       0.054657             10.872167      10.361588      -0.838610      -3.260563      15.361069       1.272659       6.893845           0.000775
          113              C       9.356354      -2.806904       8.190731       0.115599      34.918024 0.42568785E+03  0.99456837E+04                                 9.349899                            7.013113      -0.056872       1.970643                    0.999560      27.508939      78.588239       0.605064       0.433273      -1.054720      -0.087127       0.052287       0.078961       0.128685      -0.019533      -0.036309       0.007685       0.037574       0.024560      -0.033914      -0.019092       0.053006             10.916436       9.214261       0.568419      -3.095224      16.253440       0.266298       7.281607           0.004324
          114              C       1.513309       2.457255      13.774034       0.050125      29.508090 0.36489915E+03  0.82991934E+04                                 8.483179                            6.455773      -0.014351       1.984107                    0.999659      28.148189      82.411386       0.628765       0.428307      -1.045538       0.046559       0.018015      -0.037198       0.062258      -0.012181      -0.027964       0.003019       0.044825      -0.011306      -0.025749      -0.018031       0.043780              9.720819      13.209796      -1.254205       1.529282       5.320238      -2.041473      10.632422           0.067821
          115              C       3.143540       2.834497      12.240003       0.053352      29.201615 0.35798993E+03  0.81257895E+04                                 8.499779                            6.450629      -0.046939       1.975763                    0.999580      28.232698      83.329421       0.619080       0.435878      -1.038078      -0.040542      -0.028568       0.033280       0.059728       0.028250      -0.031334       0.015317       0.033567       0.094505      -0.058400       0.007233       0.051167              9.700964      12.300382      -1.027889       2.561333       4.947627      -1.711268      11.854883           0.042127
          116              C       8.677294       8.425393       0.080461      -0.230911      34.341854 0.44646641E+03  0.10620240E+05                                 9.270289                            7.086627       0.140867       2.006262                    0.999547      30.788923      90.523826       0.610434       0.421815      -1.055406      -0.008316       0.003406      -0.010017       0.013457       0.000620      -0.010453      -0.007351       0.001434       0.138507      -0.024802      -0.023676       0.048478             10.728667      15.696042      -1.317563       2.391421       5.609366      -2.141529      10.880592           0.005288
          117              C       4.128125       2.543638      13.146469      -0.234723      33.421464 0.45077771E+03  0.10771720E+05                                 9.174057                            7.175188       0.020130       1.969729                    0.999148      31.011043      92.028656       0.598478       0.428288      -1.049137      -0.006677      -0.001337       0.001131       0.006903       0.017672      -0.012424      -0.003516       0.070963      -0.038657      -0.033214      -0.015565       0.048780             10.385626      13.470865      -1.425156       3.520609       5.617878      -2.409682      12.068134           0.020252
          118              C       3.793036       2.221380      14.446739       0.177785      31.329085 0.38280746E+03  0.87244568E+04                                 8.998906                            6.717342      -0.027238       2.025411                    0.999580      25.378239      72.007430       0.607998       0.442024      -1.047669       0.030026      -0.004702       0.022128       0.037594      -0.010501       0.028269      -0.013537       0.045810       0.052981      -0.035498      -0.012353       0.047851             10.868077      16.061198      -2.041688       3.627888       5.532331      -2.292091      11.010702           0.107433
          119              C      11.051852       8.255037       0.869387      -0.286802      32.044081 0.43335614E+03  0.10302364E+05                                 9.105807                            7.052587      -0.428663       1.849675                    0.996575      31.083741      93.436505       0.598592       0.430411      -1.042910       0.029045      -0.030007      -0.054141       0.068376      -0.034096      -0.012880       0.010702       0.063605       0.017123      -0.049893       0.000213       0.049680             10.858657      14.575872      -3.371124       2.041032       9.182823      -0.585153       8.817276           0.006194
          120              C      12.257762       7.477135       0.405382      -0.054979      40.357595 0.47880009E+03  0.11527350E+05                                10.343814                            7.375839      -0.198127       1.921883                    0.999416      28.936510      84.084334       0.597078       0.426089      -1.058490      -0.081030       0.056816       0.026482       0.102446      -0.028401      -0.005099       0.014442       0.015956       0.005544      -0.032657      -0.001209       0.033865             12.708296      17.590907      -4.288355      -2.138741      14.729721      -0.347389       5.804261           0.012572
          121              C      12.285567       6.093823       0.449496       0.113566      36.157120 0.42290441E+03  0.98755023E+04                                 9.573785                            6.997517       0.014659       1.990921                    0.999767      27.606911      79.136223       0.604105       0.434187      -1.052986      -0.114728      -0.039773       0.039220       0.127604       0.034307      -0.018865      -0.009686       0.029871      -0.057671      -0.029061      -0.024116       0.053176             11.272080      13.814283      -2.339814      -2.355072      14.535951      -0.538029       5.466007           0.002300
          122              C      -0.060595       5.377145       0.069029       0.111557      35.970109 0.41974243E+03  0.97724379E+04                                 9.513236                            6.950842       0.031973       1.999018                    0.999751      27.425366      78.214404       0.609485       0.431642      -1.055706       0.020247      -0.126846      -0.006819       0.128633       0.004126       0.000442      -0.000277      -0.085864      -0.094227      -0.031461      -0.027374       0.058835             11.244249      14.976789      -1.731212      -2.388323      13.434722      -0.186164       5.321237           0.006962
          123              N       8.155743       2.515881       1.942197      -0.252016      40.223048 0.56841351E+03  0.14179780E+05                                10.156328                            7.957484      -0.246816       1.934275                    0.997014      29.564362      85.370381       0.587736       0.417752      -1.071593       0.086336      -0.073338      -0.082056       0.139877       0.006172       0.033529      -0.023156       0.028689       0.038844      -0.043225      -0.003461       0.046686             11.601282      15.202320       0.094633       0.078502       8.260548       3.836655      11.340978           0.089966
          124              N       5.921947       5.003098       5.208992      -0.253852      39.190251 0.57284297E+03  0.14308812E+05                                 9.947233                            7.968864      -0.263946       1.931136                    0.996546      29.476268      84.992058       0.589861       0.415708      -1.073599      -0.035153       0.095096       0.095919       0.139568      -0.014340       0.008453      -0.048185      -0.057854       0.056351      -0.041995      -0.027762       0.069758             11.230179       6.244183      -1.265793      -1.872038      14.001087       0.198623      13.445267           0.095817
          125              N       7.782958       2.139850       5.385742      -0.252015      40.222950 0.56841207E+03  0.14179735E+05                                10.156313                            7.957475      -0.246818       1.934275                    0.997014      29.564311      85.370199       0.587737       0.417752      -1.071592       0.074082      -0.085696       0.082055       0.139875       0.005922      -0.023447       0.033327      -0.028894       0.038845      -0.043225      -0.003461       0.046686             11.601262       8.259410       0.034448       3.835816      15.203422       0.111769      11.340954           0.089959
          126              N       5.276470       4.352000       2.118947      -0.253849      39.189876 0.57283699E+03  0.14308623E+05                                 9.947173                            7.968827      -0.263931       1.931143                    0.996546      29.476059      84.991288       0.589862       0.415709      -1.073599      -0.095394       0.034327      -0.095914       0.139563      -0.013835      -0.048255       0.008038       0.058325       0.056340      -0.041985      -0.027767       0.069752             11.230103      14.022340      -1.198350       0.214840       6.222790      -1.870227      13.445180           0.095802
          127              N      -1.041784       4.660018      12.713681      -0.252014      40.223163 0.56841486E+03  0.14179828E+05                                10.156354                            7.957497      -0.246828       1.934270                    0.997014      29.564429      85.370715       0.587735       0.417752      -1.071592      -0.086336       0.073337       0.082056       0.139877       0.006170       0.033529      -0.023155       0.028689       0.038847      -0.043223      -0.003464       0.046687             11.601317      15.202397       0.094644       0.078525       8.260564       3.836661      11.340992           0.089968
          128              N       1.192012       2.172801       9.446886      -0.253849      39.190192 0.57284197E+03  0.14308785E+05                                 9.947231                            7.968863      -0.263957       1.931133                    0.996546      29.476248      84.992069       0.589860       0.415709      -1.073598       0.035152      -0.095094      -0.095918       0.139567      -0.014341       0.008454      -0.048185      -0.057852       0.056351      -0.041995      -0.027763       0.069757             11.230175       6.244178      -1.265787      -1.872026      14.001085       0.198617      13.445262           0.095811
          129              N      -0.668999       5.036049       9.270136      -0.252012      40.222882 0.56841071E+03  0.14179697E+05                                10.156312                            7.957473      -0.246820       1.934275                    0.997014      29.564276      85.370163       0.587736       0.417753      -1.071592      -0.074081       0.085694      -0.082055       0.139873       0.005921      -0.023452       0.033326      -0.028892       0.038848      -0.043228      -0.003460       0.046688             11.601263       8.259410       0.034452       3.835814      15.203431       0.111774      11.340947           0.089952
          130              N       1.837489       2.823899      12.536931      -0.253852      39.190534 0.57284762E+03  0.14308964E+05                                 9.947285                            7.968898      -0.263966       1.931128                    0.996546      29.476433      84.992761       0.589859       0.415708      -1.073598       0.095398      -0.034327       0.095922       0.139571      -0.013838      -0.048257       0.008033       0.058354       0.056361      -0.042003      -0.027759       0.069762             11.230243      14.022546      -1.198371       0.214835       6.222848      -1.870249      13.445333           0.095828
          131              F      11.436572      11.820430       0.978280      -0.108489      13.267115 0.17135098E+03  0.30566145E+04                                 4.284597                            3.922526       1.152565       2.633916                    0.999197      18.092528      39.329998       1.019708       0.336726      -1.171917       0.079311       0.072563      -0.050312       0.118688       0.081581      -0.043141      -0.040579       0.008332      -0.133823      -0.065338      -0.059370       0.124708              4.490625       4.934751       1.388309      -0.680331       5.123182      -0.692984       3.413943           0.000238
          132              F       0.501431      11.499629       1.758998      -0.122273      12.925904 0.16786036E+03  0.29810167E+04                                 4.187694                            3.867886       0.903607       2.531001                    0.999099      18.336441      39.860282       1.031952       0.334219      -1.173306      -0.017748       0.079069      -0.080005       0.113875      -0.031497       0.022101      -0.091282      -0.094938       0.055929      -0.068615      -0.059480       0.128094              4.327966       3.466624      -0.241697       0.327075       4.901859      -1.431156       4.615414           0.000708
          133              F       2.212093       8.112470       8.223413      -0.122092      16.047408 0.21092417E+03  0.39701476E+04                                 4.968280                            4.432005       0.817276       2.503402                    0.999184      18.748553      42.107418       0.931795       0.349225      -1.159240       0.060688       0.096421      -0.049814       0.124345       0.069359      -0.032489      -0.036810      -0.054926      -0.142239      -0.064726      -0.048379       0.113104              5.291231       5.478439       1.872513      -0.887386       6.613981      -1.260018       3.781274           0.003793
          134              F       0.918213      -3.209309       7.497508      -0.117942      15.800646 0.20016922E+03  0.37039344E+04                                 4.858841                            4.259700       0.994633       2.573276                    0.998496      18.338168      40.307139       0.973751       0.339932      -1.171746       0.114015       0.009492      -0.019578       0.116072       0.006811      -0.010909       0.000789       0.175858      -0.192414      -0.064942      -0.055958       0.120900              5.280029       8.591307       0.408712      -0.106873       4.066262      -0.082189       3.182519           0.001252
          135              F      -1.492800      -1.221517       6.349659      -0.108489      13.267096 0.17135065E+03  0.30566070E+04                                 4.284592                            3.922521       1.152567       2.633917                    0.999197      18.092523      39.329975       1.019709       0.336726      -1.171917      -0.071873      -0.079937       0.050312       0.118688       0.081497      -0.040204      -0.043491      -0.011160      -0.133823      -0.065338      -0.059370       0.124708              4.490620       5.099093       1.389731      -0.687060       4.958827      -0.686312       3.413939           0.000241
          136              F      -1.266808       9.715994       5.568941      -0.122274      12.925901 0.16786028E+03  0.29810150E+04                                 4.187693                            3.867885       0.903606       2.531001                    0.999099      18.336441      39.860280       1.031952       0.334219      -1.173306      -0.079220       0.017062       0.080005       0.113875      -0.030669      -0.091470       0.021309       0.096015       0.055929      -0.068614      -0.059480       0.128094              4.327965       4.905941      -0.229220      -1.433938       3.462540       0.314656       4.615414           0.000709
          137              F      -4.093113       1.752365      13.760404      -0.122093      16.047476 0.21092525E+03  0.39701732E+04                                 4.968296                            4.432018       0.817262       2.503396                    0.999184      18.748582      42.107522       0.931793       0.349225      -1.159239      -0.095892      -0.061523       0.049815       0.124345       0.069823      -0.036526      -0.032806       0.052512      -0.142237      -0.064725      -0.048378       0.113103              5.291251       6.581459       1.882086      -1.252282       5.511010      -0.898279       3.781284           0.003792
          138              F      -6.241776       3.144345      14.486309      -0.117942      15.800633 0.20016907E+03  0.37039306E+04                                 4.858838                            4.259698       0.994638       2.573278                    0.998496      18.338159      40.307107       0.973752       0.339932      -1.171746      -0.008503      -0.114093       0.019578       0.116072       0.005285       0.000883      -0.010902      -0.176067      -0.192414      -0.064942      -0.055958       0.120900              5.280025       4.059516       0.369428      -0.081259       8.598041      -0.107581       3.182517           0.001251
          139              F      -4.322613      -4.644531      13.677598      -0.108489      13.267099 0.17135072E+03  0.30566086E+04                                 4.284593                            3.922522       1.152563       2.633915                    0.999197      18.092525      39.329982       1.019709       0.336726      -1.171917      -0.079311      -0.072563       0.050311       0.118688       0.081581      -0.043141      -0.040579       0.008332      -0.133822      -0.065338      -0.059370       0.124709              4.490621       4.934747       1.388305      -0.680330       5.123177      -0.692983       3.413939           0.000239
          140              F       6.612528      -4.323730      12.896880      -0.122274      12.925937 0.16786087E+03  0.29810282E+04                                 4.187703                            3.867894       0.903608       2.531002                    0.999099      18.336448      39.860319       1.031950       0.334219      -1.173306       0.017748      -0.079069       0.080004       0.113875      -0.031497       0.022101      -0.091282      -0.094937       0.055929      -0.068614      -0.059480       0.128094              4.327975       3.466629      -0.241697       0.327075       4.901873      -1.431162       4.615423           0.000708
          141              F       4.901866      -0.936571       6.432465      -0.122092      16.047360 0.21092342E+03  0.39701296E+04                                 4.968266                            4.431994       0.817271       2.503399                    0.999184      18.748549      42.107374       0.931797       0.349225      -1.159240      -0.060689      -0.096421       0.049814       0.124345       0.069358      -0.032488      -0.036810      -0.054926      -0.142237      -0.064725      -0.048379       0.113104              5.291216       5.478422       1.872505      -0.887381       6.613960      -1.260012       3.781265           0.003793
          142              F       6.312420      -3.073086       7.158370      -0.117942      15.800662 0.20016945E+03  0.37039397E+04                                 4.858845                            4.259703       0.994634       2.573276                    0.998496      18.338170      40.307153       0.973751       0.339932      -1.171746      -0.114015      -0.009492       0.019578       0.116072       0.006811      -0.010909       0.000789       0.175858      -0.192414      -0.064942      -0.055958       0.120900              5.280034       8.591316       0.408715      -0.106874       4.066265      -0.082190       3.182521           0.001252
          143              F       8.606759       8.397416       8.306219      -0.108489      13.267110 0.17135086E+03  0.30566118E+04                                 4.284596                            3.922524       1.152567       2.633917                    0.999197      18.092527      39.329994       1.019708       0.336726      -1.171917       0.071873       0.079937      -0.050312       0.118688       0.081497      -0.040204      -0.043491      -0.011160      -0.133823      -0.065338      -0.059370       0.124708              4.490624       5.099097       1.389733      -0.687060       4.958834      -0.686313       3.413942           0.000240
          144              F       8.380767      -2.540095       9.086937      -0.122274      12.925934 0.16786082E+03  0.29810270E+04                                 4.187702                            3.867893       0.903607       2.531001                    0.999099      18.336450      39.860321       1.031950       0.334219      -1.173306       0.079219      -0.017062      -0.080004       0.113875      -0.030669      -0.091470       0.021309       0.096015       0.055929      -0.068614      -0.059480       0.128094              4.327974       4.905952      -0.229219      -1.433943       3.462546       0.314656       4.615423           0.000708
          145              F      11.207072       5.423534       0.895474      -0.122092      16.047369 0.21092361E+03  0.39701340E+04                                 4.968268                            4.431996       0.817265       2.503397                    0.999184      18.748555      42.107392       0.931797       0.349225      -1.159240       0.095892       0.061522      -0.049814       0.124345       0.069823      -0.036527      -0.032806       0.052513      -0.142237      -0.064725      -0.048379       0.113103              5.291217       6.581409       1.882068      -1.252272       5.510977      -0.898273       3.781266           0.003790
          146              F      -0.103065       4.031554       0.169569      -0.117942      15.800658 0.20016940E+03  0.37039386E+04                                 4.858844                            4.259702       0.994631       2.573275                    0.998496      18.338175      40.307162       0.973751       0.339932      -1.171746       0.008503       0.114093      -0.019578       0.116072       0.005285       0.000883      -0.010902      -0.176068      -0.192414      -0.064942      -0.055958       0.120900              5.280033       4.059517       0.369428      -0.081261       8.598062      -0.107583       3.182521           0.001252

******************************************************
Auxiliary information for the entire system
The total spin magnetic moment of the unit cell is   3.356009
The total net atomic charge of the unit cell is   -0.000002
Accuracy of reproducing the electrostatic potential in the unit cell:
  The inner radius (bohr) =    5.0000
  The outer radius (bohr) =   12.0000
  Valid grid points have density less than (e/(bohr^3)) =    0.0001
  The number of valid grid points were=        94426
  The rms potential error without charges in kcal/mol is=      3.57189
  The rms potential error with partial charges in kcal/mol is=      0.52570
  The RRMSE value at monopole order=      0.14718
  The rms potential error with partial charges and cloud penetration in kcal/mol is=      0.52725
  The RRMSE value at monopole order with cloud penetration is=      0.14761
  The rms potential error with partial charges and atomic dipoles in kcal/mol is=      0.42041
  The RRMSE value at dipole order=      0.11770
  The rms potential error with partial charges, atomic dipoles and cloud penetration in kcal/mol is=      0.42461
  The RRMSE value at dipole order with cloud penetration=      0.11888

******************************************************
The electron densities and ab initio electrostatic potential were computed in VASP using the PBE functional and
projector augmented wave method. See the main text of the journal article for a description of computational details.
The atomic charges, dipoles, and quadrupoles were computed with the DDEC6 method as described in
(a) T. A. Manz and N. Gabaldon Limas, RSC Adv. 6 (2016) 47771-47801 DOI: 10.1039/c6ra04656h
(b) N. Gabaldon Limas and T. A. Manz, RSC Adv. 8 (2018) 2678-2707 DOI: 10.1039/c7ra11829e.
For each atom in the material, the electron cloud parameters were fit to the spherically averaged atom-in-material
electron density using radial positions for which this density was between 10^-4 and 10^-2 electrons per cubic bohr.
The polarizabilities, dispersion coefficients, and quantum Drude oscillator (QDO) parameters were fit using the MCLF method.
The magnetic structure of the system was optimized in VASP from the default ferromagnetic initial guess using spin polarization.
The atomic spin moments (ASMs) were computed on this optimized magnetic structure using the DDEC6 partition as inputs
to the method of T. A. Manz and D. S. Sholl, J. Chem. Theory Comput. 7 (2011) 4146-4164 DOI: 10.1021/ct200539n.
The RMSE and RRMSE were computed using a uniform grid with Ewald summation.
