# Supplementary material for: A collection of forcefield precursors for metal–organic frameworks
Source: RSC Adv. 2019 Nov 13;9(63):36492–507. doi: 10.1039/c9ra07327b (PMC9075174; doi:10.1039/c9ra07327b)
Supplement: RA-009-C9RA07327B-s4842 [file RA-009-C9RA07327B-s4842.xyz]

  146
jmolscript: load "" {1 1 1} spacegroup "x,y,z" unitcell [{     12.826700     0.000000     0.000000 }, {     -1.334632    12.757076     0.000000 }, {     -5.346064    -5.934541    14.654587 }]
Cd     6.119357     3.354613     3.663647     0.555414
Cd     0.026647     3.467922    10.990940     0.555416
H      9.263913     2.617581     3.320729     0.076648
H      6.500825     2.705620     0.542220     0.073186
H     10.885295     2.073762     1.771740     0.118266
H      2.689859    -3.797329    13.573078     0.122795
H      5.686960    -3.369300    13.363518     0.126742
H      4.831160    -4.663879    12.972240     0.130121
H      6.351157     5.646343     5.960021     0.064990
H      3.159380     3.612519     4.959112     0.075214
H      5.117128     6.947642     7.415221     0.117623
H      1.844220     4.872168     6.365953     0.119755
H      2.875232     6.811185     8.911454     0.125729
H      1.579472     6.580227     8.004335     0.127891
H      7.179584     0.303815     4.006564     0.076644
H      6.804521     3.042744     6.785074     0.073183
H      7.889157    -1.252181     5.555554     0.118261
H      7.529572     1.575123     8.408802     0.122789
H      7.415717    -1.450247     8.618363     0.126743
H      8.614222    -0.464390     9.009640     0.130117
H      3.864186     2.885615     1.367273     0.064991
H      5.554863     6.271689     2.368181     0.075214
H     -2.904515    -1.956997    14.566659     0.117625
H      4.165208     7.448642     0.961341     0.119757
H     -3.002071     0.286928    13.070426     0.125730
H     -2.907191     1.599687    13.977545     0.127894
H     -3.117909     4.204954    11.333858     0.076647
H     -0.354821     4.116915    14.112367     0.073185
H     -4.739291     4.748773    12.882847     0.118266
H      3.456145    10.619864     1.081509     0.122794
H      0.459044    10.191835     1.291069     0.126743
H      1.314844    11.486414     1.682347     0.130121
H     -0.205153     1.176192     8.694566     0.064991
H      2.986624     3.210016     9.695475     0.075214
H      1.028876    -0.125107     7.239366     0.117623
H      4.301784     1.950367     8.288634     0.119755
H      3.270772     0.011350     5.743133     0.125729
H      4.566532     0.242308     6.650252     0.127891
H     -1.033580     6.518720    10.648023     0.076644
H     -0.658517     3.779791     7.869513     0.073184
H     -1.743153     8.074716     9.099033     0.118262
H     -1.383568     5.247412     6.245785     0.122789
H     -1.269713     8.272782     6.036224     0.126743
H     -2.468218     7.286925     5.644947     0.130118
H      2.281818     3.936920    13.287314     0.064991
H      0.591141     0.550846    12.286406     0.075214
H      9.050519     8.779532     0.087928     0.117624
H      1.980796    -0.626107    13.693246     0.119756
H      9.148075     6.535607     1.584161     0.125730
H      9.053195     5.222848     0.677042     0.127894
C      9.011175     2.525541     2.409214     0.037090
C      7.406827     2.572830     0.797356     0.037052
C      9.987576     2.198659     1.489785    -0.221994
C      2.973159    -3.694715    14.473603    -0.223072
C      9.648313     2.053855     0.152554     0.147679
C      5.304295    -4.212134    13.715961    -0.262467
C      6.428163    -5.097499    14.188864    -0.061043
C      0.113474     1.351625     0.069902     0.113169
C      1.134544     0.542089     0.517160     0.113437
C      5.417273     5.488183     6.034612     0.040195
C      3.566234     4.314189     5.454877     0.055176
C      4.683245     6.273492     6.905681    -0.212462
C      2.772536     5.060313     6.295757    -0.205943
C      3.330030     6.083836     7.037572     0.154607
C      2.507908     6.920859     7.998620    -0.257521
C      2.484716     8.395010     7.655703    -0.062277
C      1.762132     8.869236     6.568772     0.114409
C      3.012912    -2.541113     6.260146     0.113538
C      7.244826     0.564759     4.918079     0.037099
C      7.030859     2.155478     6.529937     0.037064
C      7.671530    -0.372330     5.837508    -0.221985
C      7.456992     1.282683     7.508278    -0.223064
C      7.780247    -0.019841     7.174739     0.147684
C      8.214160    -0.981961     8.265920    -0.262462
C      9.211659    -2.007606     7.793016    -0.061046
C      7.486555     9.536309     7.257391     0.113167
C      8.397940     8.605015     6.810133     0.113438
C      3.924316     3.830887     1.292681     0.040192
C      4.899335     5.794033     1.872417     0.055174
C      3.066893     4.479217     0.421612    -0.212466
C      4.074676     6.505788     1.031536    -0.205948
C      3.114717     5.844821     0.289721     0.154610
C     -3.149370     0.640847    13.983260    -0.257527
C     -4.617932     0.510526    14.326178    -0.062275
C      0.181294     7.114385     0.758521     0.114408
C     -1.166848     7.057654     1.067147     0.113538
C     -2.865171     4.296994    12.245373     0.037091
C     -1.260823     4.249705    13.857231     0.037054
C     -3.841572     4.623876    13.164802    -0.221994
C      3.172845    10.517250     0.180984    -0.223072
C     -3.502309     4.768680    14.502033     0.147682
C      0.841709    11.034669     0.938626    -0.262468
C     -0.282159    11.920034     0.465723    -0.061045
C      6.032530     5.470910    14.584685     0.113169
C      5.011460     6.280446    14.137427     0.113436
C      0.728731     1.334352     8.619975     0.040195
C      2.579770     2.508346     9.199710     0.055176
C      1.462759     0.549043     7.748906    -0.212462
C      3.373468     1.762222     8.358830    -0.205942
C      2.815974     0.738699     7.617015     0.154606
C      3.638096    -0.098324     6.655967    -0.257521
C      3.661288    -1.572475     6.998884    -0.062276
C      4.383872    -2.046701     8.085815     0.114409
C      4.467724    -3.393428     8.394441     0.113538
C     -1.098822     6.257776     9.736508     0.037097
C     -0.884855     4.667057     8.124650     0.037063
C     -1.525526     7.194865     8.817079    -0.221985
C     -1.310988     5.539852     7.146309    -0.223064
C     -1.634243     6.842376     7.479848     0.147679
C     -2.068156     7.804496     6.388667    -0.262462
C     -3.065655     8.830141     6.861571    -0.061046
C     -1.340551    -2.713774     7.397196     0.113167
C     -2.251936    -1.782480     7.844454     0.113438
C      2.221688     2.991648    13.361906     0.040193
C      1.246669     1.028502    12.782170     0.055174
C      3.079111     2.343318    14.232975    -0.212466
C      2.071328     0.316747    13.623051    -0.205948
C      3.031287     0.977714    14.364866     0.154611
C      9.295374     6.181688     0.671327    -0.257526
C     10.763936     6.312009     0.328409    -0.062275
C      5.964710    -0.291850    13.896066     0.114408
C     -5.513848    -0.235119    13.587440     0.113539
N      7.730132     2.717860     2.085201    -0.267895
N      4.878915     4.520930     5.295288    -0.246653
N      6.920257     1.818837     5.242092    -0.267899
N      4.830302     4.466966     2.032005    -0.246647
N     -1.584128     4.104675    12.569386    -0.267893
N      1.267089     2.301605     9.359299    -0.246654
N     -0.774253     5.003698     9.412495    -0.267902
N      1.315702     2.355569    12.622582    -0.246647
F      0.257603     2.689723     0.162812    -0.113180
F      2.248608     1.116405     1.022157    -0.116047
F      1.120866     7.981678     5.779769    -0.104644
F      0.939423    10.567898     5.185379    -0.127829
F      6.170717     9.253732     7.164481    -0.113182
F      7.942661     7.437240     6.305136    -0.116049
F      0.997311     7.844521     1.547524    -0.104643
F     -1.593752     7.755881     2.141914    -0.127829
F      5.888401     4.132812    14.491775    -0.113180
F      3.897396     5.706130    13.632430    -0.116047
F      5.025138    -1.159143     8.874818    -0.104644
F      5.206581    -3.745363     9.469208    -0.127829
F     -0.024713    -2.431197     7.490106    -0.113181
F     -1.796657    -0.614705     8.349451    -0.116049
F      5.148693    -1.021986    13.107063    -0.104642
F      7.739756    -0.933346    12.512673    -0.127829

The following XYZ coordinates are in angstroms. Other properties are in atomic units.
The sperically averaged electron density of each atom fit to a function of the form exp(a - br)
eigen_1, eigen_2 and eigen_3 are the three eigenvalues of traceless quadrupole moment tensor
  atom number  atomic symbol              X              Y              Z     net charge C6 coefficient C8 coefficient C10 coefficient fluctuating dipole atomic polarizability isotropic forcefield polarizability              a              b squared Pearson coefficient          <r^3>          <r^4>         wp_QDO          m_QDO          q_QDO       dipole_x       dipole_y       dipole_z         dipole            Qxy            Qxz            Qyz     Q(x^2-y^2)  Q(3z^2 - R^2)        eigen_1        eigen_2        eigen_3 static polarizability      alpha(xx)      alpha(xy)      alpha(xz)      alpha(yy)      alpha(yz)      alpha(zz) atomic spin moment
            1             Cd       6.119357       3.354613       3.663647       0.555414     250.183271 0.58404840E+04  0.24011702E+06                                30.122231                           23.805678       0.956557       1.939564                    0.997456      90.083200     254.770334       0.409438       0.363868      -1.205037       0.002672      -0.002417       0.000002       0.003603       0.196948       0.102106       0.113329      -0.041206      -0.260984      -0.154525      -0.146902       0.301427             37.213128      33.837336     -13.598203      -5.950683      30.991957      -6.605440      46.810092           0.134132
            2             Cd       0.026647       3.467922      10.990940       0.555416     250.181060 0.58404216E+04  0.24011378E+06                                30.122045                           23.805539       0.956568       1.939569                    0.997456      90.082872     254.768902       0.409440       0.363867      -1.205038      -0.002671       0.002417      -0.000001       0.003603       0.196954       0.102107       0.113331      -0.041208      -0.260999      -0.154529      -0.146906       0.301436             37.212894      33.837101     -13.598111      -5.950618      30.991788      -6.605425      46.809793           0.134127
            3              H       9.263913       2.617581       3.320729       0.076648       1.619559 0.12691388E+02  0.13964626E+03                                 2.274579                            2.081384      -1.210938       2.281722                    0.994473       4.008910      11.830524       0.434870       1.280049      -0.709821       0.017513      -0.000376       0.043747       0.047124      -0.002852       0.010146       0.000653       0.045719       0.035986      -0.029077       0.004152       0.024925              2.351166       1.912677       0.029406       0.144864       1.731727       0.056410       3.409092           0.005399
            4              H       6.500825       2.705620       0.542220       0.073186       1.564793 0.11770457E+02  0.12770841E+03                                 2.247692                            2.017230      -1.358636       2.207762                    0.992913       4.141681      12.328714       0.435443       1.296429      -0.704179      -0.041648       0.009047      -0.016647       0.045755      -0.005461       0.006551       0.002128       0.032788       0.048497      -0.025606       0.005713       0.019893              2.380087       3.499778      -0.369098       0.190625       1.811983      -0.023973       1.828501           0.005342
            5              H      10.885295       2.073762       1.771740       0.118266       1.370566 0.10826192E+02  0.11461629E+03                                 2.043214                            1.930677      -1.310697       2.252902                    0.994782       3.761778      10.930954       0.448085       1.291144      -0.707462       0.033604      -0.001942       0.012093       0.035766      -0.002957       0.008629       0.004223       0.028748       0.041133      -0.022293       0.002433       0.019860              2.083087       2.845424      -0.270752       0.096326       1.632875       0.021688       1.770962           0.000922
            6              H       2.689859      -3.797329      13.573078       0.122795       1.207603 0.91819415E+01  0.92655202E+02                                 1.837279                            1.748129      -0.975265       2.415630                    0.998505       3.427231       9.509427       0.486326       1.248084      -0.718349      -0.008429      -0.002067      -0.033535       0.034640      -0.005999       0.002206       0.002370       0.030996       0.032515      -0.022264       0.009403       0.012861              1.860922       1.695600      -0.003174       0.217610       1.523985       0.150684       2.363181           0.001262
            7              H       5.686960      -3.369300      13.363518       0.126742       1.243116 0.97339231E+01  0.10108852E+03                                 1.965166                            1.859878      -1.227324       2.282551                    0.996252       3.874825      11.422456       0.442568       1.332638      -0.696752       0.012723       0.022541      -0.010643       0.027986       0.001913      -0.003772      -0.002457       0.004140       0.000848      -0.003767      -0.002315       0.006082              2.025191       1.778857       0.275449      -0.125648       2.555085      -0.335887       1.741632           0.007576
            8              H       4.831160      -4.663879      12.972240       0.130121       1.232668 0.97007506E+01  0.10015724E+03                                 1.933314                            1.843525      -1.022502       2.391041                    0.997231       3.652297      10.561581       0.451549       1.313784      -0.702735      -0.013534      -0.011249      -0.020386       0.026931      -0.005103       0.002364       0.004166       0.014341       0.008218      -0.011698       0.004007       0.007691              1.978843       1.839503       0.103835       0.297032       1.879371       0.334181       2.217655           0.001494
            9              H       6.351157       5.646343       5.960021       0.064990       1.656788 0.12718781E+02  0.14137739E+03                                 2.356936                            2.113462      -1.652643       2.073878                    0.990915       4.469870      13.681514       0.418405       1.316966      -0.698042       0.039918       0.009202      -0.000505       0.040968       0.002462       0.001448       0.012792       0.010621      -0.016704      -0.016942       0.005646       0.011296              2.469330       3.502697       0.364564      -0.136507       2.093187       0.083321       1.812106           0.006697
           10              H       3.159380       3.612519       4.959112       0.075214       1.504598 0.11762323E+02  0.12618530E+03                                 2.118079                            1.968198      -1.059018       2.354666                    0.997313       3.801123      10.849329       0.462290       1.235026      -0.720754      -0.025179      -0.030102      -0.021570       0.044781       0.010294      -0.000904       0.010908       0.021870      -0.029979      -0.020606       0.000213       0.020393              2.175699       1.864361       0.355457       0.197369       2.501283       0.547953       2.161453           0.005283
           11              H       5.117128       6.947642       7.415221       0.117623       1.451481 0.11349783E+02  0.12251000E+03                                 2.177523                            2.017141      -1.451798       2.189762                    0.991640       3.983878      11.981445       0.422091       1.344362      -0.695076       0.011775       0.024359       0.020614       0.034014      -0.000246      -0.000391       0.015108       0.015473      -0.001338      -0.019495       0.007901       0.011594              2.249989       2.170819       0.489581       0.218779       2.607494       0.585376       1.971652           0.000952
           12              H       1.844220       4.872168       6.365953       0.119755       1.158879 0.87801875E+01  0.88497537E+02                                 1.841195                            1.747794      -1.132262       2.338836                    0.996479       3.653777      10.469056       0.465769       1.304691      -0.703347      -0.032519      -0.007488       0.001668       0.033411       0.007593       0.000646       0.013011       0.006008      -0.015104      -0.016887       0.002001       0.014886              1.870797       2.487334       0.131129      -0.212588       1.615676       0.034431       1.509381           0.001915
           13              H       2.875232       6.811185       8.911454       0.125729       1.296226 0.10637276E+02  0.11206002E+03                                 1.977593                            1.915114      -1.011388       2.390437                    0.997483       3.699181      10.703220       0.449672       1.292975      -0.707600       0.014819      -0.002070       0.022459       0.026987      -0.007052       0.005543      -0.002410       0.000441       0.001504      -0.008018      -0.002179       0.010197              2.001661       1.730368      -0.027049       0.234751       1.824166      -0.114569       2.450450           0.005485
           14              H       1.579472       6.580227       8.004335       0.127891       1.018575 0.77202875E+01  0.76605009E+02                                 1.798053                            1.715560      -1.332912       2.246765                    0.991099       3.940997      11.824161       0.431790       1.429584      -0.676208      -0.027642      -0.011500      -0.002719       0.030061       0.003066      -0.002666       0.001647       0.002374      -0.031174      -0.011105       0.002530       0.008575              1.846540       2.378473       0.294526      -0.120010       1.696639      -0.030226       1.464506           0.000331
           15              H       7.179584       0.303815       4.006564       0.076644       1.619501 0.12690832E+02  0.13963864E+03                                 2.274532                            2.081344      -1.210860       2.281761                    0.994474       4.008830      11.830232       0.434872       1.280056      -0.709820       0.002198      -0.017381      -0.043743       0.047121      -0.007518      -0.000409       0.010157      -0.043541       0.035978      -0.029070       0.004150       0.024921              2.351116       1.727569       0.010045       0.041028       1.916767       0.149946       3.409013           0.005399
           16              H       6.804521       3.042744       6.785074       0.073183       1.564621 0.11768879E+02  0.12768650E+03                                 2.247504                            2.017078      -1.358469       2.207847                    0.992915       4.141381      12.327428       0.435466       1.296408      -0.704185      -0.013329       0.040480       0.016648       0.045754      -0.008734       0.001435       0.006738      -0.029811       0.048482      -0.025600       0.005709       0.019891              2.379876       1.906498      -0.535693      -0.043674       3.404766       0.187080       1.828363           0.005343
           17              H       7.889157      -1.252181       5.555554       0.118261       1.370499 0.10825483E+02  0.11460646E+03                                 2.043116                            1.930590      -1.310604       2.252942                    0.994784       3.761654      10.930342       0.448106       1.291112      -0.707469       0.005427      -0.033217      -0.012093       0.035764      -0.005868       0.003302       0.009021      -0.026899       0.041127      -0.022290       0.002433       0.019857              2.082984       1.701965      -0.390341       0.011545       2.776106       0.098057       1.770882           0.000925
           18              H       7.529572       1.575123       8.408802       0.122789       1.207565 0.91815188E+01  0.92649463E+02                                 1.837207                            1.748062      -0.975197       2.415657                    0.998506       3.427149       9.508987       0.486348       1.248046      -0.718358       0.001179       0.008600       0.033532       0.034637      -0.009075       0.002127       0.002440      -0.027840       0.032511      -0.022262       0.009402       0.012860              1.860849       1.526444      -0.020862       0.127216       1.693019       0.232100       2.363083           0.001265
           19              H       7.415717      -1.450247       8.618363       0.126743       1.243094 0.97337093E+01  0.10108580E+03                                 1.965151                            1.859864      -1.227319       2.282558                    0.996252       3.874778      11.422311       0.442567       1.332647      -0.696750      -0.021094      -0.015000       0.010643       0.027987       0.001444      -0.002052      -0.004009      -0.004843       0.000848      -0.003768      -0.002316       0.006084              2.025175       2.489651       0.349812      -0.320987       1.844255      -0.159913       1.741618           0.007576
           20              H       8.614222      -0.464390       9.009640       0.130117       1.232678 0.97008378E+01  0.10015825E+03                                 1.933316                            1.843526      -1.022485       2.391045                    0.997231       3.652303      10.561566       0.451552       1.313774      -0.702737       0.009780       0.014630       0.020385       0.026930      -0.006476       0.003898       0.002785      -0.011917       0.008220      -0.011698       0.004007       0.007690              1.978844       1.857447       0.105715       0.301462       1.861427       0.330196       2.217659           0.001496
           21              H       3.864186       2.885615       1.367273       0.064991       1.656833 0.12719209E+02  0.14138367E+03                                 2.356998                            2.113511      -1.652689       2.073854                    0.990915       4.469982      13.682038       0.418395       1.316983      -0.698038      -0.004998      -0.040660       0.000507       0.040969       0.001311       0.012574       0.002770      -0.011410      -0.016707      -0.016944       0.005647       0.011297              2.469399       2.033048       0.210814       0.097076       3.563003      -0.127102       1.812147           0.006696
           22              H       5.554863       6.271689       2.368181       0.075214       1.504686 0.11763194E+02  0.12619721E+03                                 2.118174                            1.968280      -1.059116       2.354617                    0.997313       3.801253      10.849876       0.462276       1.235037      -0.720751       0.027319       0.028175       0.021571       0.044782       0.007809       0.010945       0.000235      -0.025663      -0.029982      -0.020609       0.000213       0.020396              2.175799       2.420935       0.413701       0.524479       1.944912       0.253330       2.161551           0.005283
           23              H      -2.904515      -1.956997      14.566659       0.117625       1.451488 0.11349879E+02  0.12251146E+03                                 2.177541                            2.017157      -1.451831       2.189748                    0.991639       3.983917      11.981638       0.422086       1.344372      -0.695073      -0.023002      -0.014246      -0.020615       0.034015      -0.001841       0.015068       0.001182      -0.015037      -0.001339      -0.019496       0.007902       0.011595              2.250008       2.501460       0.524173       0.559440       2.276897       0.278500       1.971666           0.000952
           24              H       4.165208       7.448642       0.961341       0.119757       1.158916 0.87805686E+01  0.88502514E+02                                 1.841245                            1.747839      -1.132352       2.338792                    0.996478       3.653879      10.469483       0.465759       1.304703      -0.703344       0.004063       0.033121      -0.001668       0.033411       0.006807       0.012873       0.001998      -0.009018      -0.015102      -0.016886       0.002000       0.014887              1.870849       1.598015       0.038085       0.056367       2.505113      -0.207861       1.509418           0.001916
           25              H      -3.002071       0.286928      13.070426       0.125730       1.296249 0.10637544E+02  0.11206365E+03                                 1.977623                            1.915142      -1.011417       2.390423                    0.997483       3.699232      10.703438       0.449667       1.292981      -0.707599       0.003600      -0.014524      -0.022459       0.026987      -0.006945      -0.002974       0.005262       0.002487       0.001501      -0.008017      -0.002180       0.010197              2.001692       1.828779      -0.016757      -0.138375       1.725809       0.221559       2.450487           0.005486
           26              H      -2.907191       1.599687      13.977545       0.127894       1.018568 0.77202272E+01  0.76604334E+02                                 1.798051                            1.715559      -1.332927       2.246760                    0.991099       3.941001      11.824204       0.431788       1.429593      -0.676207       0.008561       0.028689       0.002719       0.030062       0.002754       0.001916      -0.002480      -0.003592      -0.031174      -0.011105       0.002530       0.008575              1.846538       1.643062       0.217587      -0.017574       2.432047      -0.122503       1.464506           0.000331
           27              H      -3.117909       4.204954      11.333858       0.076647       1.619553 0.12691334E+02  0.13964547E+03                                 2.274571                            2.081377      -1.210935       2.281723                    0.994473       4.008900      11.830473       0.434871       1.280046      -0.709821      -0.017513       0.000376      -0.043747       0.047124      -0.002852       0.010146       0.000653       0.045719       0.035986      -0.029076       0.004152       0.024925              2.351158       1.912671       0.029406       0.144863       1.731723       0.056409       3.409079           0.005399
           28              H      -0.354821       4.116915      14.112367       0.073185       1.564780 0.11770337E+02  0.12770673E+03                                 2.247677                            2.017217      -1.358625       2.207768                    0.992913       4.141656      12.328603       0.435445       1.296426      -0.704180       0.041648      -0.009047       0.016647       0.045755      -0.005461       0.006552       0.002128       0.032788       0.048496      -0.025606       0.005712       0.019894              2.380070       3.499749      -0.369094       0.190624       1.811972      -0.023973       1.828490           0.005343
           29              H      -4.739291       4.748773      12.882847       0.118266       1.370562 0.10826155E+02  0.11461578E+03                                 2.043209                            1.930672      -1.310693       2.252904                    0.994782       3.761771      10.930922       0.448086       1.291143      -0.707462      -0.033604       0.001942      -0.012093       0.035766      -0.002957       0.008629       0.004223       0.028748       0.041133      -0.022292       0.002433       0.019860              2.083082       2.845415      -0.270751       0.096326       1.632872       0.021688       1.770958           0.000923
           30              H       3.456145      10.619864       1.081509       0.122794       1.207602 0.91819357E+01  0.92655125E+02                                 1.837278                            1.748128      -0.975263       2.415630                    0.998506       3.427229       9.509419       0.486326       1.248084      -0.718349       0.008429       0.002067       0.033535       0.034640      -0.005999       0.002206       0.002370       0.030996       0.032515      -0.022264       0.009403       0.012861              1.860921       1.695600      -0.003174       0.217610       1.523985       0.150684       2.363180           0.001263
           31              H       0.459044      10.191835       1.291069       0.126743       1.243114 0.97339053E+01  0.10108829E+03                                 1.965164                            1.859876      -1.227324       2.282552                    0.996252       3.874822      11.422446       0.442568       1.332638      -0.696752      -0.012723      -0.022541       0.010643       0.027986       0.001914      -0.003772      -0.002457       0.004140       0.000848      -0.003767      -0.002315       0.006082              2.025189       1.778855       0.275449      -0.125648       2.555082      -0.335887       1.741630           0.007576
           32              H       1.314844      11.486414       1.682347       0.130121       1.232669 0.97007630E+01  0.10015741E+03                                 1.933316                            1.843527      -1.022504       2.391041                    0.997231       3.652301      10.561597       0.451549       1.313785      -0.702735       0.013533       0.011248       0.020386       0.026931      -0.005103       0.002364       0.004166       0.014341       0.008218      -0.011698       0.004007       0.007691              1.978844       1.839504       0.103836       0.297033       1.879372       0.334181       2.217656           0.001495
           33              H      -0.205153       1.176192       8.694566       0.064991       1.656782 0.12718723E+02  0.14137655E+03                                 2.356929                            2.113456      -1.652638       2.073881                    0.990915       4.469857      13.681456       0.418406       1.316965      -0.698042      -0.039918      -0.009202       0.000505       0.040968       0.002462       0.001448       0.012792       0.010621      -0.016704      -0.016942       0.005646       0.011296              2.469322       3.502684       0.364561      -0.136507       2.093181       0.083320       1.812101           0.006697
           34              H       2.986624       3.210016       9.695475       0.075214       1.504592 0.11762263E+02  0.12618448E+03                                 2.118072                            1.968193      -1.059012       2.354669                    0.997313       3.801113      10.849286       0.462291       1.235024      -0.720754       0.025179       0.030102       0.021570       0.044781       0.010294      -0.000904       0.010909       0.021870      -0.029980      -0.020606       0.000213       0.020393              2.175692       1.864355       0.355455       0.197369       2.501274       0.547951       2.161446           0.005283
           35              H       1.028876      -0.125107       7.239366       0.117623       1.451483 0.11349802E+02  0.12251027E+03                                 2.177526                            2.017143      -1.451800       2.189761                    0.991640       3.983882      11.981465       0.422090       1.344363      -0.695076      -0.011775      -0.024359      -0.020614       0.034014      -0.000246      -0.000391       0.015108       0.015473      -0.001338      -0.019495       0.007901       0.011594              2.249992       2.170822       0.489582       0.218779       2.607498       0.585377       1.971655           0.000951
           36              H       4.301784       1.950367       8.288634       0.119755       1.158877 0.87801698E+01  0.88497309E+02                                 1.841193                            1.747792      -1.132257       2.338839                    0.996479       3.653772      10.469037       0.465770       1.304691      -0.703347       0.032519       0.007488      -0.001668       0.033411       0.007593       0.000646       0.013011       0.006008      -0.015104      -0.016887       0.002001       0.014886              1.870795       2.487331       0.131129      -0.212588       1.615674       0.034431       1.509379           0.001916
           37              H       3.270772       0.011350       5.743133       0.125729       1.296231 0.10637329E+02  0.11206074E+03                                 1.977599                            1.915120      -1.011392       2.390435                    0.997483       3.699191      10.703262       0.449671       1.292976      -0.707600      -0.014819       0.002070      -0.022459       0.026987      -0.007052       0.005543      -0.002410       0.000441       0.001503      -0.008018      -0.002179       0.010197              2.001667       1.730373      -0.027049       0.234752       1.824172      -0.114569       2.450458           0.005486
           38              H       4.566532       0.242308       6.650252       0.127891       1.018575 0.77202861E+01  0.76604997E+02                                 1.798053                            1.715560      -1.332912       2.246764                    0.991099       3.940997      11.824164       0.431790       1.429585      -0.676208       0.027642       0.011500       0.002719       0.030061       0.003066      -0.002666       0.001647       0.002374      -0.031175      -0.011105       0.002530       0.008575              1.846540       2.378474       0.294526      -0.120010       1.696640      -0.030226       1.464507           0.000332
           39              H      -1.033580       6.518720      10.648023       0.076644       1.619505 0.12690870E+02  0.13963918E+03                                 2.274536                            2.081348      -1.210865       2.281759                    0.994474       4.008837      11.830261       0.434872       1.280057      -0.709820      -0.002197       0.017380       0.043743       0.047121      -0.007519      -0.000408       0.010157      -0.043541       0.035978      -0.029071       0.004150       0.024921              2.351121       1.727572       0.010045       0.041028       1.916770       0.149946       3.409020           0.005398
           40              H      -0.658517       3.779791       7.869513       0.073184       1.564629 0.11768949E+02  0.12768745E+03                                 2.247510                            2.017083      -1.358477       2.207843                    0.992915       4.141393      12.327473       0.435466       1.296407      -0.704185       0.013329      -0.040480      -0.016648       0.045754      -0.008734       0.001435       0.006738      -0.029811       0.048483      -0.025600       0.005710       0.019891              2.379883       1.906503      -0.535696      -0.043674       3.404778       0.187081       1.828368           0.005343
           41              H      -1.743153       8.074716       9.099033       0.118262       1.370509 0.10825588E+02  0.11460790E+03                                 2.043129                            1.930601      -1.310613       2.252938                    0.994783       3.761672      10.930426       0.448103       1.291115      -0.707468      -0.005427       0.033217       0.012093       0.035764      -0.005868       0.003302       0.009021      -0.026899       0.041127      -0.022291       0.002433       0.019857              2.082998       1.701975      -0.390345       0.011545       2.776126       0.098058       1.770893           0.000924
           42              H      -1.383568       5.247412       6.245785       0.122789       1.207574 0.91816122E+01  0.92650681E+02                                 1.837220                            1.748074      -0.975207       2.415652                    0.998506       3.427166       9.509062       0.486345       1.248049      -0.718357      -0.001179      -0.008599      -0.033532       0.034637      -0.009075       0.002127       0.002440      -0.027840       0.032511      -0.022262       0.009402       0.012860              1.860861       1.526453      -0.020863       0.127218       1.693030       0.232102       2.363101           0.001264
           43              H      -1.269713       8.272782       6.036224       0.126743       1.243097 0.97337385E+01  0.10108618E+03                                 1.965153                            1.859866      -1.227320       2.282558                    0.996252       3.874784      11.422332       0.442567       1.332647      -0.696751       0.021094       0.015000      -0.010643       0.027987       0.001444      -0.002052      -0.004009      -0.004843       0.000848      -0.003768      -0.002316       0.006084              2.025177       2.489654       0.349813      -0.320988       1.844258      -0.159913       1.741620           0.007576
           44              H      -2.468218       7.286925       5.644947       0.130118       1.232679 0.97008484E+01  0.10015841E+03                                 1.933318                            1.843528      -1.022487       2.391044                    0.997231       3.652307      10.561585       0.451552       1.313775      -0.702737      -0.009780      -0.014630      -0.020385       0.026930      -0.006476       0.003898       0.002785      -0.011917       0.008220      -0.011698       0.004007       0.007690              1.978846       1.857449       0.105715       0.301462       1.861428       0.330196       2.217661           0.001496
           45              H       2.281818       3.936920      13.287314       0.064991       1.656818 0.12719070E+02  0.14138164E+03                                 2.356978                            2.113495      -1.652674       2.073861                    0.990915       4.469948      13.681879       0.418398       1.316978      -0.698039       0.004998       0.040660      -0.000507       0.040969       0.001310       0.012574       0.002770      -0.011410      -0.016706      -0.016944       0.005647       0.011297              2.469378       2.033031       0.210811       0.097075       3.562969      -0.127101       1.812134           0.006697
           46              H       0.591141       0.550846      12.286406       0.075214       1.504669 0.11763034E+02  0.12619502E+03                                 2.118156                            1.968265      -1.059098       2.354626                    0.997313       3.801230      10.849777       0.462279       1.235034      -0.720751      -0.027319      -0.028175      -0.021571       0.044782       0.007809       0.010945       0.000235      -0.025662      -0.029981      -0.020608       0.000213       0.020395              2.175780       2.420912       0.413695       0.524472       1.944896       0.253326       2.161532           0.005283
           47              H       9.050519       8.779532       0.087928       0.117624       1.451489 0.11349883E+02  0.12251149E+03                                 2.177540                            2.017156      -1.451826       2.189750                    0.991640       3.983915      11.981621       0.422087       1.344370      -0.695074       0.023002       0.014246       0.020615       0.034015      -0.001841       0.015067       0.001182      -0.015037      -0.001339      -0.019496       0.007902       0.011595              2.250007       2.501459       0.524173       0.559439       2.276896       0.278501       1.971665           0.000952
           48              H       1.980796      -0.626107      13.693246       0.119756       1.158918 0.87805822E+01  0.88502667E+02                                 1.841245                            1.747839      -1.132350       2.338792                    0.996478       3.653881      10.469483       0.465760       1.304701      -0.703345      -0.004063      -0.033121       0.001667       0.033411       0.006806       0.012873       0.001997      -0.009018      -0.015102      -0.016886       0.002000       0.014886              1.870849       1.598015       0.038085       0.056367       2.505114      -0.207861       1.509418           0.001916
           49              H       9.148075       6.535607       1.584161       0.125730       1.296252 0.10637573E+02  0.11206405E+03                                 1.977627                            1.915146      -1.011419       2.390422                    0.997483       3.699237      10.703462       0.449666       1.292982      -0.707599      -0.003600       0.014524       0.022459       0.026987      -0.006945      -0.002974       0.005262       0.002487       0.001501      -0.008017      -0.002180       0.010197              2.001695       1.828782      -0.016757      -0.138376       1.725812       0.221559       2.450492           0.005486
           50              H       9.053195       5.222848       0.677042       0.127894       1.018569 0.77202390E+01  0.76604484E+02                                 1.798052                            1.715560      -1.332926       2.246760                    0.991099       3.941005      11.824220       0.431788       1.429593      -0.676207      -0.008561      -0.028689      -0.002719       0.030062       0.002754       0.001916      -0.002480      -0.003592      -0.031175      -0.011105       0.002530       0.008575              1.846540       1.643063       0.217587      -0.017574       2.432049      -0.122503       1.464506           0.000330
           51              C       9.011175       2.525541       2.409214       0.037090      29.235039 0.37069699E+03  0.84571774E+04                                 8.392817                            6.495828       0.016715       1.989127                    0.999716      28.383723      82.999422       0.628953       0.426856      -1.047313      -0.049991      -0.005518      -0.040768       0.064742       0.017678       0.033471      -0.006907       0.014303       0.092639      -0.044004      -0.006186       0.050190              9.425451      11.651584      -1.575293      -2.114241       4.952061       0.780648      11.672707           0.074000
           52              C       7.406827       2.572830       0.797356       0.037052      29.458758 0.37635233E+03  0.86233351E+04                                 8.486083                            6.572912       0.011054       1.986568                    0.999763      28.519689      83.722113       0.620974       0.430479      -1.044548       0.043300       0.007167       0.051303       0.067515      -0.015286       0.033452      -0.014233       0.039581      -0.041192      -0.034101      -0.017823       0.051924              9.606334      12.725698      -2.024957      -1.605660       5.375072       0.992042      10.718231           0.067813
           53              C       9.987576       2.198659       1.489785      -0.221994      33.753846 0.47423276E+03  0.11446472E+05                                 9.112238                            7.269054       0.075212       1.983544                    0.999562      31.228009      92.336615       0.607338       0.417826      -1.058442      -0.007528       0.005152      -0.005494       0.010649       0.001791       0.016928      -0.001098       0.069499      -0.055934      -0.026155      -0.022223       0.048379             10.157454      12.827212      -2.326631      -3.085226       5.718131       1.716532      11.927020           0.010971
           54              C       2.973159      -3.694715      14.473603      -0.223072      34.637849 0.47197968E+03  0.11355880E+05                                 9.248913                            7.239990       0.156933       2.009829                    0.999638      30.949609      90.774973       0.611258       0.416470      -1.061416       0.007960       0.005425       0.005922       0.011308      -0.007194       0.009263      -0.001355       0.011865       0.172145      -0.038096      -0.020392       0.058489             10.507379      14.663989      -2.557078      -2.198631       6.115318       1.545077      10.742830           0.010893
           55              C       9.648313       2.053855       0.152554       0.147679      31.721609 0.40743181E+03  0.94516513E+04                                 9.111653                            6.969488      -0.142826       1.978640                    0.999445      26.285574      75.771486       0.590575       0.447073      -1.042473       0.022199      -0.005337      -0.020980       0.031007      -0.017326      -0.029586       0.014800       0.047876       0.049081      -0.038398      -0.013396       0.051795             10.765706      14.800503      -3.451358      -3.327476       6.317018       2.045939      11.179598           0.151992
           56              C       5.304295      -4.212134      13.715961      -0.262467      33.830342 0.46503139E+03  0.11235658E+05                                 9.347764                            7.248424      -0.436138       1.841095                    0.996774      31.478322      94.936391       0.598348       0.423678      -1.048561       0.028721      -0.030331       0.052291       0.066927      -0.036011       0.012832      -0.006038       0.059285       0.017911      -0.049627       0.001230       0.048397             11.066238      13.200679      -4.041399      -1.620180      10.894963       0.504554       9.103073           0.006408
           57              C       6.428163      -5.097499      14.188864      -0.061043      41.487636 0.48839811E+03  0.11826249E+05                                10.544794                            7.461023      -0.261973       1.896553                    0.999321      29.321097      85.667855       0.591806       0.427419      -1.056830      -0.070566       0.060902      -0.025867       0.096735      -0.028845      -0.000523      -0.013588       0.007154       0.026085      -0.035965       0.007198       0.028767             13.000163      16.141617      -4.722536       2.454720      16.703283       0.143129       6.155589           0.016314
           58              C       0.113474       1.351625       0.069902       0.113169      35.704023 0.41987916E+03  0.97735041E+04                                 9.458180                            6.947944       0.047559       2.003429                    0.999742      27.383774      78.011349       0.610324       0.431141      -1.056327      -0.012741       0.130077      -0.006356       0.130854       0.011664       0.000278       0.002835      -0.086938      -0.103355      -0.034537      -0.027780       0.062316             11.122350      13.859534      -1.781574       2.674806      13.973180      -0.061757       5.534337           0.009873
           59              C       1.134544       0.542089       0.517160       0.113437      36.735249 0.42305367E+03  0.98674274E+04                                 9.641718                            6.973553       0.052595       2.002067                    0.999766      27.520437      78.518581       0.609191       0.431066      -1.056216       0.116477       0.028955       0.047262       0.128992       0.033568       0.023315       0.015415       0.039693      -0.054280      -0.031036      -0.027202       0.058239             11.446023      12.778585      -2.194161       2.659557      15.786821       0.392097       5.772664           0.002152
           60              C       5.417273       5.488183       6.034612       0.040195      29.513008 0.37328859E+03  0.85446366E+04                                 8.499299                            6.557114       0.014218       1.992128                    0.999677      28.439075      83.730464       0.619505       0.431929      -1.042576      -0.051072      -0.029225      -0.021966       0.062809       0.008528       0.012289      -0.019697       0.032714      -0.042843      -0.035364       0.007971       0.027393              9.487328      10.935175       0.008774      -1.359962       9.693339       3.883383       7.833470           0.047906
           61              C       3.566234       4.314189       5.454877       0.055176      26.916294 0.35329403E+03  0.79331741E+04                                 7.870331                            6.295906       0.176504       2.049035                    0.999794      27.402704      78.501850       0.648312       0.420738      -1.055161       0.051343       0.031159       0.007675       0.060547       0.029897       0.025790      -0.001512      -0.017722      -0.012960      -0.042228       0.003328       0.038900              8.680507       9.816764      -0.328219      -1.996097       8.480740       3.205973       7.744019           0.048766
           62              C       4.683245       6.273492       6.905681      -0.212462      34.662558 0.47173373E+03  0.11402962E+05                                 9.349292                            7.303331      -0.060972       1.942881                    0.998552      31.298589      93.463303       0.597598       0.424010      -1.051617      -0.006985      -0.000359      -0.011200       0.013205       0.003416       0.014131       0.024023      -0.044252       0.053466      -0.035055      -0.006856       0.041912             10.403115      12.716571      -0.763197      -2.231363      10.382842       4.139687       8.109933           0.008928
           63              C       2.772536       5.060313       6.295757      -0.205943      33.623877 0.47094389E+03  0.11326074E+05                                 9.084410                            7.257520       0.103106       1.995213                    0.999411      30.680840      90.001978       0.607236       0.419410      -1.059426       0.008270       0.001451      -0.003864       0.009243       0.014932      -0.008275      -0.006398       0.052063      -0.046370      -0.024466      -0.014974       0.039440             10.162200      10.619433      -0.734371      -2.405261      11.229801       4.414933       8.637366           0.007038
           64              C       3.330030       6.083836       7.037572       0.154607      31.033456 0.39285923E+03  0.90157707E+04                                 8.893349                            6.792998      -0.067459       2.003868                    0.999566      25.857826      73.730067       0.605931       0.440471      -1.048123      -0.019466       0.026701       0.013011       0.035513      -0.017834      -0.023325       0.021785      -0.009350       0.013341      -0.025258      -0.017286       0.042544             10.397803      11.267694      -1.923058      -2.650550      11.857143       4.798033       8.068573           0.103248
           65              C       2.507908       6.920859       7.998620      -0.257521      33.324523 0.46940463E+03  0.11362954E+05                                 9.251436                            7.285617      -0.435032       1.844045                    0.996360      31.375804      94.583131       0.596686       0.424050      -1.048787       0.030996       0.053643      -0.048938       0.078951       0.003682       0.002285       0.004321      -0.036678      -0.091229      -0.030851      -0.003377       0.034227             10.891396       8.933248      -2.059351      -1.682627      15.388578       1.126435       8.352362           0.006463
           66              C       2.484716       8.395010       7.655703      -0.062277      39.705304 0.49756564E+03  0.12123985E+05                                10.306801                            7.577727      -0.206346       1.917386                    0.999420      29.485699      86.877243       0.580834       0.432772      -1.051844       0.011397      -0.095829       0.021628       0.098898      -0.011686      -0.011019      -0.015212      -0.035903      -0.053578      -0.031588      -0.001599       0.033187             12.427470       7.869704      -0.234953       2.686738      20.980860      -0.164488       8.431847           0.019186
           67              C       1.762132       8.869236       6.568772       0.114409      33.728827 0.43774962E+03  0.10317622E+05                                 9.190735                            7.153923      -0.040032       1.975231                    0.999652      27.806030      80.253768       0.592732       0.438424      -1.049729      -0.048539      -0.101787      -0.056116       0.125959       0.032304       0.025460       0.033427      -0.010755      -0.000850      -0.033343      -0.028098       0.061441             10.408219       7.707431      -0.169457       2.987085      15.332111      -0.919403       8.185116           0.003031
           68              C       3.012912      -2.541113       6.260146       0.113538      35.025720 0.43364649E+03  0.10182995E+05                                 9.365049                            7.080511      -0.028773       1.977020                    0.999707      27.711066      79.476698       0.601647       0.433536      -1.054111      -0.060343       0.062510      -0.092163       0.126661      -0.016937       0.037939      -0.017990       0.012338       0.102873      -0.037054      -0.025520       0.062573             10.809489       7.375137       0.983732       2.952520      16.291538       0.282542       8.761792           0.007683
           69              C       7.244826       0.564759       4.918079       0.037099      29.233834 0.37067961E+03  0.84566843E+04                                 8.392663                            6.495738       0.016694       1.989134                    0.999716      28.382745      82.996169       0.628949       0.426864      -1.047307       0.000292       0.050270       0.040763       0.064721       0.015828      -0.010364       0.032569      -0.021274       0.092534      -0.044007      -0.006156       0.050163              9.425264       5.350540      -2.234418       0.996372      11.252748      -2.021495      11.672505           0.073985
           70              C       7.030859       2.155478       6.529937       0.037064      29.457139 0.37632966E+03  0.86226709E+04                                 8.485809                            6.572755       0.011074       1.986590                    0.999763      28.518351      83.717003       0.620976       0.430485      -1.044546      -0.002616      -0.043803      -0.051281       0.067493      -0.019028      -0.017639       0.031790      -0.032338      -0.041214      -0.034114      -0.017784       0.051898              9.605985       5.873565      -2.741626       1.153684      12.226437      -1.493657      10.717954           0.067802
           71              C       7.671530      -0.372330       5.837508      -0.221985      33.752176 0.47420530E+03  0.11445629E+05                                 9.111963                            7.268870       0.075225       1.983566                    0.999562      31.226758      92.331804       0.607343       0.417829      -1.058442      -0.005911       0.006950       0.005473       0.010639      -0.005428      -0.002853       0.016716      -0.068689      -0.055915      -0.026137      -0.022213       0.048350             10.157124       6.276449      -3.011789       2.028165      12.268208      -2.889770      11.926713           0.010974
           72              C       7.456992       1.282683       7.508278      -0.223064      34.636045 0.47195263E+03  0.11355050E+05                                 9.248604                            7.239801       0.156936       2.009846                    0.999638      30.948418      90.770339       0.611265       0.416472      -1.061416      -0.004573      -0.008459      -0.005923       0.011294      -0.008258      -0.002317       0.009067      -0.008623       0.172050      -0.038072      -0.020385       0.058457             10.506980       6.736871      -3.386178       1.765372      14.041572      -2.025797      10.742495           0.010895
           73              C       7.780247      -0.019841       7.174739       0.147684      31.720372 0.40741521E+03  0.94511842E+04                                 9.111536                            6.969438      -0.142889       1.978625                    0.999445      26.284840      75.769412       0.590565       0.447084      -1.042464       0.007622      -0.021533       0.020989       0.031021      -0.021880       0.017783      -0.027890      -0.039585       0.048986      -0.038333      -0.013430       0.051762             10.765521       7.123081      -4.254417       2.381014      13.993996      -3.096463      11.179487           0.151950
           74              C       8.214160      -0.981961       8.265920      -0.262462      33.829484 0.46501974E+03  0.11235306E+05                                 9.347632                            7.248352      -0.436164       1.841097                    0.996774      31.477801      94.934513       0.598348       0.423680      -1.048559       0.033157      -0.025409      -0.052294       0.066930      -0.041363      -0.007342       0.012125      -0.043081       0.017896      -0.049618       0.001230       0.048389             11.066035      11.756167      -4.192345       0.670356      12.338977      -1.558803       9.102961           0.006408
           75              C       9.211659      -2.007606       7.793016      -0.061046      41.487265 0.48839568E+03  0.11826172E+05                                10.544731                            7.461006      -0.261957       1.896559                    0.999321      29.320979      85.667377       0.591806       0.427419      -1.056830      -0.067912       0.063849       0.025869       0.096736      -0.028960      -0.013461      -0.001936       0.004933       0.026083      -0.035965       0.007199       0.028766             13.000029      17.674440      -4.562032      -0.113084      15.170077       2.456301       6.155571           0.016314
           76              C       7.486555       9.536309       7.257391       0.113167      35.703886 0.41987873E+03  0.97734887E+04                                 9.458145                            6.947936       0.047550       2.003425                    0.999742      27.383751      78.011186       0.610325       0.431141      -1.056328      -0.130697      -0.000865       0.006356       0.130854       0.020409       0.002790       0.000570       0.080226      -0.103350      -0.034535      -0.027780       0.062315             11.122277      14.340604      -1.731186      -0.339739      13.491893       2.653860       5.534334           0.009874
           77              C       8.397940       8.605015       6.810133       0.113438      36.734902 0.42305081E+03  0.98673407E+04                                 9.641651                            6.973527       0.052596       2.002069                    0.999766      27.520314      78.518062       0.609193       0.431066      -1.056216      -0.016678      -0.118858      -0.047261       0.128992       0.028733       0.012905       0.024791      -0.052730      -0.054285      -0.031035      -0.027202       0.058238             11.445909      16.208215      -1.835291       0.113226      12.356871       2.685902       5.772640           0.002154
           78              C       3.924316       3.830887       1.292681       0.040192      29.513746 0.37329894E+03  0.85449383E+04                                 8.499422                            6.557185       0.014218       1.992121                    0.999677      28.439653      83.732661       0.619505       0.431926      -1.042577       0.023760       0.053841       0.021976       0.062820       0.004957      -0.020857       0.010165      -0.035556      -0.042871      -0.035357       0.007955       0.027402              9.487482       9.705145      -0.119938       4.003867      10.923758      -0.948529       7.833543           0.047905
           79              C       4.899335       5.794033       1.872417       0.055174      26.916884 0.35330259E+03  0.79334181E+04                                 7.870415                            6.295951       0.176507       2.049029                    0.999794      27.403252      78.503802       0.648314       0.420733      -1.055163      -0.025650      -0.054317      -0.007673       0.060557       0.031091      -0.004172       0.025491       0.004955      -0.012970      -0.042223       0.003309       0.038913              8.680611       8.563256      -0.459362       3.396323       9.734496      -1.651669       7.744082           0.048766
           80              C       3.066893       4.479217       0.421612      -0.212466      34.663632 0.47175069E+03  0.11403486E+05                                 9.349496                            7.303469      -0.060995       1.942865                    0.998552      31.299305      93.466239       0.597591       0.424011      -1.051616      -0.000373       0.006997       0.011198       0.013210       0.007928       0.022435       0.016554       0.041884       0.053466      -0.035057      -0.006869       0.041927             10.403361      10.566348      -0.988232       4.349504      12.533656      -1.788568       8.110081           0.008928
           81              C       4.074676       6.505788       1.031536      -0.205948      33.624926 0.47096104E+03  0.11326603E+05                                 9.084609                            7.257657       0.103064       1.995190                    0.999411      30.681566      90.004930       0.607229       0.419410      -1.059425      -0.000591      -0.008378       0.003859       0.009243       0.009221      -0.005500      -0.008898      -0.057133      -0.046395      -0.024469      -0.014983       0.039453             10.162442      11.375480      -0.655333       4.641366      10.474308      -1.932879       8.637536           0.007038
           82              C       3.114717       5.844821       0.289721       0.154610      31.034042 0.39286724E+03  0.90159949E+04                                 8.893404                            6.793022      -0.067434       2.003874                    0.999566      25.858190      73.731121       0.605936       0.440465      -1.048127      -0.028579       0.016578      -0.013004       0.035507      -0.016477       0.024118      -0.020933       0.016508       0.013308      -0.025255      -0.017305       0.042559             10.397888      12.248906      -1.820440       5.047830      10.876150      -2.136935       8.068608           0.103253
           83              C      -3.149370       0.640847      13.983260      -0.257527      33.325069 0.46941301E+03  0.11363211E+05                                 9.251529                            7.285675      -0.435015       1.844045                    0.996360      31.376167      94.584546       0.596684       0.424049      -1.048787      -0.050128      -0.036409       0.048938       0.078951       0.007402       0.004063       0.002726       0.034348      -0.091237      -0.030854      -0.003371       0.034225             10.891533      15.745169      -1.346760       1.295436       8.576997      -1.556309       8.352432           0.006461
           84              C      -4.617932       0.510526      14.326178      -0.062275      39.705563 0.49756828E+03  0.12124069E+05                                10.306850                            7.577747      -0.206346       1.917386                    0.999420      29.485824      86.877774       0.580833       0.432772      -1.051843       0.096492      -0.001367      -0.021628       0.098896      -0.007718      -0.013985      -0.012538       0.039964      -0.053581      -0.031586      -0.001603       0.033189             12.427560      20.887762       1.126949      -0.443156       7.963064       2.655041       8.431853           0.019186
           85              C       0.181294       7.114385       0.758521       0.114408      33.729007 0.43775183E+03  0.10317689E+05                                 9.190767                            7.153938      -0.040033       1.975229                    0.999652      27.806129      80.254145       0.592731       0.438423      -1.049729       0.096184       0.058866       0.056115       0.125959       0.032718       0.030597       0.028800      -0.002851      -0.000848      -0.033344      -0.028097       0.061442             10.408270      15.284763       0.623260      -1.225227       7.754938       2.875207       8.185111           0.003031
           86              C      -1.166848       7.057654       1.067147       0.113538      35.025916 0.43364869E+03  0.10183062E+05                                 9.365094                            7.080535      -0.028769       1.977021                    0.999707      27.711151      79.477096       0.601645       0.433536      -1.054110      -0.068452       0.053511       0.092162       0.126661      -0.017847      -0.021840       0.035863      -0.005056       0.102873      -0.037055      -0.025520       0.062575             10.809557      15.991549       1.885168      -0.026206       7.675316       2.965900       8.761805           0.007683
           87              C      -2.865171       4.296994      12.245373       0.037091      29.234965 0.37069595E+03  0.84571469E+04                                 8.392803                            6.495820       0.016716       1.989128                    0.999716      28.383661      82.999172       0.628954       0.426856      -1.047313       0.049990       0.005517       0.040767       0.064741       0.017678       0.033471      -0.006907       0.014302       0.092635      -0.044004      -0.006185       0.050190              9.425433      11.651558      -1.575289      -2.114238       4.952054       0.780646      11.672688           0.073997
           88              C      -1.260823       4.249705      13.857231       0.037054      29.458651 0.37635087E+03  0.86232912E+04                                 8.486059                            6.572898       0.011059       1.986571                    0.999763      28.519600      83.721728       0.620975       0.430479      -1.044548      -0.043299      -0.007167      -0.051303       0.067514      -0.015285       0.033452      -0.014233       0.039579      -0.041192      -0.034102      -0.017822       0.051923              9.606303      12.725646      -2.024947      -1.605655       5.375059       0.992038      10.718206           0.067811
           89              C      -3.841572       4.623876      13.164802      -0.221994      33.753802 0.47423217E+03  0.11446455E+05                                 9.112234                            7.269053       0.075210       1.983544                    0.999562      31.227973      92.336496       0.607338       0.417826      -1.058442       0.007528      -0.005153       0.005493       0.010648       0.001791       0.016928      -0.001098       0.069497      -0.055934      -0.026154      -0.022223       0.048377             10.157447      12.827193      -2.326627      -3.085223       5.718130       1.716532      11.927019           0.010972
           90              C       3.172845      10.517250       0.180984      -0.223072      34.637796 0.47197904E+03  0.11355860E+05                                 9.248906                            7.239987       0.156931       2.009829                    0.999638      30.949575      90.774858       0.611258       0.416470      -1.061416      -0.007959      -0.005426      -0.005922       0.011307      -0.007193       0.009263      -0.001356       0.011865       0.172141      -0.038096      -0.020392       0.058488             10.507367      14.663966      -2.557073      -2.198623       6.115314       1.545074      10.742820           0.010894
           91              C      -3.502309       4.768680      14.502033       0.147682      31.721539 0.40743091E+03  0.94516254E+04                                 9.111641                            6.969482      -0.142825       1.978641                    0.999445      26.285537      75.771361       0.590575       0.447073      -1.042473      -0.022200       0.005337       0.020980       0.031007      -0.017326      -0.029586       0.014799       0.047874       0.049079      -0.038397      -0.013397       0.051794             10.765688      14.800470      -3.451351      -3.327466       6.317011       2.045935      11.179584           0.151982
           92              C       0.841709      11.034669       0.938626      -0.262468      33.830338 0.46503144E+03  0.11235660E+05                                 9.347764                            7.248426      -0.436139       1.841095                    0.996774      31.478323      94.936406       0.598348       0.423678      -1.048561      -0.028722       0.030331      -0.052291       0.066927      -0.036011       0.012832      -0.006038       0.059285       0.017911      -0.049627       0.001230       0.048397             11.066238      13.200672      -4.041398      -1.620177      10.894969       0.504554       9.103072           0.006408
           93              C      -0.282159      11.920034       0.465723      -0.061045      41.487672 0.48839860E+03  0.11826264E+05                                10.544802                            7.461027      -0.261973       1.896553                    0.999321      29.321114      85.667930       0.591805       0.427419      -1.056830       0.070566      -0.060902       0.025867       0.096735      -0.028845      -0.000523      -0.013588       0.007154       0.026085      -0.035965       0.007198       0.028767             13.000172      16.141620      -4.722535       2.454721      16.703303       0.143130       6.155593           0.016314
           94              C       6.032530       5.470910      14.584685       0.113169      35.704007 0.41987900E+03  0.97734990E+04                                 9.458175                            6.947942       0.047559       2.003429                    0.999742      27.383768      78.011314       0.610324       0.431141      -1.056327       0.012741      -0.130077       0.006356       0.130854       0.011664       0.000278       0.002835      -0.086938      -0.103355      -0.034537      -0.027780       0.062316             11.122344      13.859519      -1.781571       2.674803      13.973178      -0.061756       5.534335           0.009874
           95              C       5.011460       6.280446      14.137427       0.113436      36.735243 0.42305383E+03  0.98674310E+04                                 9.641714                            6.973553       0.052594       2.002066                    0.999766      27.520435      78.518547       0.609191       0.431066      -1.056216      -0.116477      -0.028955      -0.047262       0.128992       0.033569       0.023315       0.015416       0.039693      -0.054280      -0.031036      -0.027202       0.058239             11.446016      12.778573      -2.194167       2.659554      15.786815       0.392095       5.772661           0.002152
           96              C       0.728731       1.334352       8.619975       0.040195      29.513005 0.37328862E+03  0.85446365E+04                                 8.499295                            6.557112       0.014223       1.992129                    0.999677      28.439070      83.730410       0.619506       0.431928      -1.042576       0.051072       0.029226       0.021966       0.062809       0.008528       0.012289      -0.019697       0.032715      -0.042845      -0.035363       0.007970       0.027393              9.487322      10.935163       0.008771      -1.359962       9.693338       3.883382       7.833466           0.047907
           97              C       2.579770       2.508346       9.199710       0.055176      26.916294 0.35329415E+03  0.79331764E+04                                 7.870328                            6.295905       0.176507       2.049036                    0.999794      27.402702      78.501811       0.648312       0.420737      -1.055161      -0.051343      -0.031159      -0.007675       0.060547       0.029898       0.025789      -0.001511      -0.017722      -0.012960      -0.042228       0.003327       0.038901              8.680503       9.816758      -0.328220      -1.996095       8.480736       3.205970       7.744015           0.048767
           98              C       1.462759       0.549043       7.748906      -0.212462      34.662598 0.47173443E+03  0.11402983E+05                                 9.349299                            7.303336      -0.060972       1.942880                    0.998552      31.298619      93.463425       0.597598       0.424010      -1.051617       0.006986       0.000359       0.011200       0.013205       0.003416       0.014131       0.024023      -0.044252       0.053465      -0.035055      -0.006857       0.041912             10.403123      12.716578      -0.763197      -2.231364      10.382853       4.139691       8.109938           0.008928
           99              C       3.373468       1.762222       8.358830      -0.205942      33.623862 0.47094370E+03  0.11326067E+05                                 9.084403                            7.257515       0.103111       1.995214                    0.999411      30.680834      90.001926       0.607236       0.419409      -1.059427      -0.008270      -0.001451       0.003864       0.009243       0.014932      -0.008275      -0.006398       0.052064      -0.046372      -0.024466      -0.014975       0.039441             10.162191      10.619423      -0.734368      -2.405256      11.229793       4.414928       8.637359           0.007039
          100              C       2.815974       0.738699       7.617015       0.154606      31.033491 0.39285978E+03  0.90157862E+04                                 8.893354                            6.793002      -0.067458       2.003867                    0.999566      25.857848      73.730140       0.605931       0.440471      -1.048123       0.019466      -0.026701      -0.013011       0.035512      -0.017834      -0.023325       0.021786      -0.009349       0.013340      -0.025258      -0.017286       0.042544             10.397809      11.267699      -1.923059      -2.650551      11.857150       4.798036       8.068578           0.103251
          101              C       3.638096      -0.098324       6.655967      -0.257521      33.324531 0.46940472E+03  0.11362958E+05                                 9.251437                            7.285617      -0.435032       1.844045                    0.996360      31.375817      94.583192       0.596686       0.424049      -1.048786      -0.030996      -0.053643       0.048938       0.078951       0.003682       0.002285       0.004322      -0.036678      -0.091230      -0.030851      -0.003376       0.034227             10.891398       8.933248      -2.059351      -1.682626      15.388580       1.126433       8.352365           0.006464
          102              C       3.661288      -1.572475       6.998884      -0.062276      39.705284 0.49756528E+03  0.12123974E+05                                10.306796                            7.577723      -0.206344       1.917387                    0.999420      29.485686      86.877182       0.580835       0.432771      -1.051844      -0.011397       0.095829      -0.021628       0.098898      -0.011686      -0.011019      -0.015212      -0.035903      -0.053578      -0.031588      -0.001599       0.033187             12.427465       7.869700      -0.234953       2.686737      20.980853      -0.164491       8.431843           0.019187
          103              C       4.383872      -2.046701       8.085815       0.114409      33.728822 0.43774954E+03  0.10317620E+05                                 9.190733                            7.153921      -0.040031       1.975231                    0.999652      27.806026      80.253741       0.592732       0.438424      -1.049730       0.048539       0.101787       0.056116       0.125959       0.032304       0.025460       0.033427      -0.010755      -0.000850      -0.033343      -0.028097       0.061441             10.408217       7.707429      -0.169458       2.987085      15.332106      -0.919403       8.185115           0.003031
          104              C       4.467724      -3.393428       8.394441       0.113538      35.025716 0.43364646E+03  0.10182993E+05                                 9.365049                            7.080511      -0.028773       1.977020                    0.999707      27.711064      79.476689       0.601647       0.433535      -1.054111       0.060343      -0.062510       0.092163       0.126661      -0.016937       0.037939      -0.017990       0.012338       0.102873      -0.037054      -0.025520       0.062573             10.809488       7.375138       0.983732       2.952521      16.291533       0.282543       8.761793           0.007683
          105              C      -1.098822       6.257776       9.736508       0.037097      29.233958 0.37068142E+03  0.84567353E+04                                 8.392678                            6.495746       0.016698       1.989133                    0.999716      28.382842      82.996479       0.628949       0.426863      -1.047308      -0.000291      -0.050272      -0.040763       0.064723       0.015827      -0.010362       0.032569      -0.021277       0.092544      -0.044006      -0.006159       0.050165              9.425282       5.350548      -2.234424       0.996375      11.252771      -2.021500      11.672528           0.073991
          106              C      -0.884855       4.667057       8.124650       0.037063      29.457257 0.37633138E+03  0.86227196E+04                                 8.485823                            6.572763       0.011077       1.986590                    0.999763      28.518447      83.717317       0.620977       0.430484      -1.044547       0.002617       0.043803       0.051284       0.067495      -0.019029      -0.017639       0.031789      -0.032343      -0.041214      -0.034113      -0.017787       0.051900              9.606003       5.873575      -2.741634       1.153687      12.226463      -1.493661      10.717972           0.067807
          107              C      -1.525526       7.194865       8.817079      -0.221985      33.752319 0.47420757E+03  0.11445700E+05                                 9.111987                            7.268884       0.075223       1.983564                    0.999562      31.226871      92.332248       0.607343       0.417829      -1.058442       0.005910      -0.006951      -0.005475       0.010641      -0.005430      -0.002853       0.016717      -0.068693      -0.055917      -0.026139      -0.022214       0.048353             10.157152       6.276464      -3.011801       2.028170      12.268248      -2.889776      11.926744           0.010973
          108              C      -1.310988       5.539852       7.146309      -0.223064      34.636175 0.47195458E+03  0.11355110E+05                                 9.248623                            7.239812       0.156936       2.009845                    0.999638      30.948519      90.770723       0.611265       0.416472      -1.061416       0.004572       0.008462       0.005923       0.011295      -0.008259      -0.002317       0.009067      -0.008624       0.172059      -0.038074      -0.020386       0.058460             10.507004       6.736884      -3.386187       1.765377      14.041603      -2.025798      10.742523           0.010894
          109              C      -1.634243       6.842376       7.479848       0.147679      31.720532 0.40741751E+03  0.94512501E+04                                 9.111557                            6.969451      -0.142886       1.978625                    0.999445      26.284937      75.769725       0.590565       0.447084      -1.042465      -0.007622       0.021533      -0.020988       0.031020      -0.021882       0.017784      -0.027890      -0.039593       0.048994      -0.038338      -0.013427       0.051765             10.765549       7.123098      -4.254431       2.381020      13.994034      -3.096469      11.179515           0.151966
          110              C      -2.068156       7.804496       6.388667      -0.262462      33.829539 0.46502053E+03  0.11235330E+05                                 9.347640                            7.248357      -0.436162       1.841096                    0.996774      31.477845      94.934685       0.598348       0.423680      -1.048559      -0.033156       0.025409       0.052294       0.066930      -0.041363      -0.007342       0.012125      -0.043082       0.017897      -0.049619       0.001230       0.048389             11.066046      11.756179      -4.192350       0.670358      12.338990      -1.558808       9.102970           0.006409
          111              C      -3.065655       8.830141       6.861571      -0.061046      41.487309 0.48839616E+03  0.11826187E+05                                10.544740                            7.461011      -0.261960       1.896558                    0.999321      29.320997      85.667462       0.591806       0.427420      -1.056830       0.067912      -0.063849      -0.025868       0.096736      -0.028960      -0.013461      -0.001936       0.004933       0.026085      -0.035966       0.007200       0.028766             13.000042      17.674461      -4.562038      -0.113082      15.170091       2.456301       6.155575           0.016314
          112              C      -1.340551      -2.713774       7.397196       0.113167      35.703877 0.41987859E+03  0.97734848E+04                                 9.458144                            6.947935       0.047550       2.003425                    0.999742      27.383746      78.011176       0.610325       0.431141      -1.056328       0.130697       0.000865      -0.006356       0.130854       0.020409       0.002790       0.000570       0.080226      -0.103350      -0.034535      -0.027780       0.062315             11.122277      14.340602      -1.731185      -0.339738      13.491895       2.653859       5.534334           0.009873
          113              C      -2.251936      -1.782480       7.844454       0.113438      36.734898 0.42305085E+03  0.98673417E+04                                 9.641650                            6.973527       0.052598       2.002069                    0.999766      27.520311      78.518045       0.609193       0.431066      -1.056216       0.016678       0.118858       0.047261       0.128992       0.028733       0.012905       0.024792      -0.052730      -0.054285      -0.031035      -0.027203       0.058238             11.445907      16.208210      -1.835293       0.113224      12.356870       2.685901       5.772639           0.002154
          114              C       2.221688       2.991648      13.361906       0.040193      29.513599 0.37329690E+03  0.85448782E+04                                 8.499396                            6.557170       0.014221       1.992123                    0.999677      28.439532      83.732180       0.619505       0.431926      -1.042576      -0.023758      -0.053840      -0.021974       0.062818       0.004957      -0.020859       0.010166      -0.035553      -0.042866      -0.035358       0.007958       0.027400              9.487450       9.705113      -0.119939       4.003854      10.923714      -0.948526       7.833522           0.047904
          115              C       1.246669       1.028502      12.782170       0.055174      26.916798 0.35330136E+03  0.79333835E+04                                 7.870406                            6.295947       0.176504       2.049029                    0.999794      27.403167      78.503517       0.648313       0.420734      -1.055163       0.025650       0.054315       0.007673       0.060555       0.031090      -0.004175       0.025492       0.004957      -0.012968      -0.042224       0.003313       0.038911              8.680600       8.563241      -0.459368       3.396315       9.734485      -1.651674       7.744074           0.048764
          116              C       3.079111       2.343318      14.232975      -0.212466      34.663490 0.47174848E+03  0.11403419E+05                                 9.349470                            7.303452      -0.060995       1.942866                    0.998552      31.299213      93.465875       0.597591       0.424011      -1.051616       0.000373      -0.006995      -0.011199       0.013209       0.007927       0.022433       0.016554       0.041883       0.053466      -0.035057      -0.006867       0.041924             10.403330      10.566313      -0.988222       4.349487      12.533619      -1.788557       8.110058           0.008929
          117              C       2.071328       0.316747      13.623051      -0.205948      33.624835 0.47095961E+03  0.11326560E+05                                 9.084596                            7.257648       0.103060       1.995189                    0.999411      30.681507      90.004729       0.607229       0.419411      -1.059424       0.000590       0.008378      -0.003861       0.009243       0.009221      -0.005500      -0.008898      -0.057130      -0.046391      -0.024468      -0.014982       0.039451             10.162425      11.375458      -0.655329       4.641354      10.474295      -1.932875       8.637523           0.007038
          118              C       3.031287       0.977714      14.364866       0.154611      31.033952 0.39286603E+03  0.90159626E+04                                 8.893401                            6.793022      -0.067445       2.003871                    0.999566      25.858140      73.731025       0.605934       0.440466      -1.048126       0.028580      -0.016579       0.013006       0.035508      -0.016478       0.024114      -0.020933       0.016511       0.013315      -0.025255      -0.017302       0.042557             10.397882      12.248898      -1.820434       5.047826      10.876144      -2.136932       8.068605           0.103246
          119              C       9.295374       6.181688       0.671327      -0.257526      33.325026 0.46941245E+03  0.11363195E+05                                 9.251525                            7.285672      -0.435021       1.844043                    0.996360      31.376152      94.584521       0.596684       0.424049      -1.048786       0.050127       0.036409      -0.048938       0.078951       0.007402       0.004062       0.002726       0.034349      -0.091237      -0.030854      -0.003372       0.034226             10.891525      15.745157      -1.346754       1.295431       8.576991      -1.556305       8.352427           0.006461
          120              C      10.763936       6.312009       0.328409      -0.062275      39.705540 0.49756796E+03  0.12124060E+05                                10.306849                            7.577746      -0.206346       1.917386                    0.999420      29.485813      86.877746       0.580833       0.432772      -1.051843      -0.096493       0.001366       0.021628       0.098896      -0.007718      -0.013985      -0.012538       0.039965      -0.053581      -0.031586      -0.001603       0.033189             12.427557      20.887758       1.126953      -0.443158       7.963062       2.655040       8.431852           0.019186
          121              C       5.964710      -0.291850      13.896066       0.114408      33.729001 0.43775176E+03  0.10317687E+05                                 9.190766                            7.153938      -0.040032       1.975229                    0.999652      27.806124      80.254131       0.592731       0.438423      -1.049729      -0.096184      -0.058866      -0.056116       0.125959       0.032718       0.030597       0.028800      -0.002850      -0.000848      -0.033344      -0.028097       0.061441             10.408270      15.284761       0.623260      -1.225227       7.754936       2.875207       8.185111           0.003031
          122              C      -5.513848      -0.235119      13.587440       0.113539      35.025895 0.43364839E+03  0.10183054E+05                                 9.365090                            7.080532      -0.028768       1.977021                    0.999707      27.711140      79.477052       0.601645       0.433536      -1.054110       0.068452      -0.053511      -0.092162       0.126661      -0.017847      -0.021840       0.035863      -0.005056       0.102874      -0.037055      -0.025519       0.062575             10.809552      15.991541       1.885166      -0.026205       7.675312       2.965899       8.761803           0.007683
          123              N       7.730132       2.717860       2.085201      -0.267895      39.086694 0.57847624E+03  0.14452090E+05                                 9.838040                            7.948194      -0.178292       1.949106                    0.997866      29.651219      84.872753       0.598657       0.409527      -1.080075       0.102190      -0.041901      -0.103337       0.151252      -0.016578       0.043840      -0.014340       0.065731       0.073501      -0.049379      -0.021179       0.070559             11.017386      13.692874      -1.854996      -0.888812       5.972243       0.254880      13.387040           0.112412
          124              N       4.878915       4.520930       5.295288      -0.246653      37.015275 0.55302317E+03  0.13626470E+05                                 9.433321                            7.736687      -0.043785       2.005936                    0.997621      28.698488      80.895667       0.612446       0.405880      -1.085287      -0.085949       0.087400       0.084021       0.148612       0.034865       0.023388      -0.001553       0.034754      -0.054279      -0.040224      -0.013039       0.053263             10.414962      11.955312       0.381966      -1.355645       9.924664       3.447483       9.364911           0.090385
          125              N       6.920257       1.818837       5.242092      -0.267899      39.085166 0.57845090E+03  0.14451284E+05                                 9.837794                            7.948032      -0.178248       1.949128                    0.997866      29.650364      84.869534       0.598663       0.409528      -1.080075       0.052303      -0.097258       0.103322       0.151229      -0.023000      -0.018832       0.042102      -0.057383       0.073422      -0.049331      -0.021199       0.070529             11.017082       6.439610      -2.613693       0.345953      13.224940      -0.857437      13.386696           0.112381
          126              N       4.830302       4.466966       2.032005      -0.246647      37.015814 0.55303166E+03  0.13626736E+05                                 9.433407                            7.736738      -0.043799       2.005929                    0.997620      28.698798      80.896805       0.612445       0.405879      -1.085287      -0.095881       0.076393      -0.084023       0.148623       0.030516      -0.003963       0.023097      -0.048459      -0.054295      -0.040214      -0.013063       0.053277             10.415069       9.867705       0.163553       3.569854      12.012559      -0.989560       9.364942           0.090385
          127              N      -1.584128       4.104675      12.569386      -0.267893      39.086521 0.57847338E+03  0.14451995E+05                                 9.838001                            7.948166      -0.178282       1.949110                    0.997866      29.651127      84.872319       0.598660       0.409526      -1.080076      -0.102189       0.041902       0.103337       0.151251      -0.016577       0.043839      -0.014340       0.065730       0.073499      -0.049378      -0.021180       0.070558             11.017338      13.692805      -1.854984      -0.888806       5.972223       0.254877      13.386985           0.112403
          128              N       1.267089       2.301605       9.359299      -0.246654      37.015268 0.55302314E+03  0.13626468E+05                                 9.433317                            7.736685      -0.043782       2.005936                    0.997621      28.698485      80.895633       0.612447       0.405880      -1.085287       0.085949      -0.087400      -0.084021       0.148612       0.034865       0.023388      -0.001552       0.034754      -0.054280      -0.040223      -0.013040       0.053264             10.414958      11.955304       0.381961      -1.355645       9.924663       3.447482       9.364907           0.090387
          129              N      -0.774253       5.003698       9.412495      -0.267902      39.085306 0.57845318E+03  0.14451355E+05                                 9.837814                            7.948045      -0.178247       1.949127                    0.997866      29.650440      84.869787       0.598662       0.409528      -1.080075      -0.052303       0.097259      -0.103323       0.151230      -0.023001      -0.018831       0.042103      -0.057388       0.073428      -0.049334      -0.021197       0.070531             11.017107       6.439622      -2.613702       0.345956      13.224973      -0.857443      13.386726           0.112393
          130              N       1.315702       2.355569      12.622582      -0.246647      37.015657 0.55302900E+03  0.13626651E+05                                 9.433375                            7.736717      -0.043788       2.005933                    0.997620      28.698709      80.896434       0.612446       0.405879      -1.085288       0.095879      -0.076392       0.084023       0.148621       0.030515      -0.003966       0.023097      -0.048456      -0.054291      -0.040216      -0.013058       0.053274             10.415032       9.867668       0.163548       3.569839      12.012514      -0.989562       9.364914           0.090380
          131              F       0.257603       2.689723       0.162812      -0.113180      15.485404 0.19657063E+03  0.36220868E+04                                 4.801217                            4.226783       0.994767       2.585002                    0.998713      18.226744      40.021405       0.975289       0.340826      -1.170589      -0.017585      -0.109436      -0.014284       0.111757       0.021461      -0.000153       0.008053      -0.163700      -0.199329      -0.066877      -0.051305       0.118182              5.216144       4.208739       0.732697       0.132780       8.312172       0.143490       3.127520           0.001653
          132              F       2.248608       1.116405       1.022157      -0.116047      15.511285 0.19729336E+03  0.36423408E+04                                 4.831541                            4.245453       1.092672       2.611293                    0.998931      18.326907      40.410017       0.968436       0.342584      -1.167929      -0.096083      -0.047715      -0.053501       0.119879       0.074051       0.047479       0.025656       0.067421      -0.147471      -0.067447      -0.055343       0.122790              5.200445       6.315476       1.906791       1.320731       5.499348       0.882063       3.786510           0.002201
          133              F       1.120866       7.981678       5.779769      -0.104644      13.865052 0.18645601E+03  0.33941506E+04                                 4.417073                            4.115083       1.057413       2.607372                    0.998262      18.109232      39.656152       0.987960       0.340575      -1.169593       0.053738       0.067930       0.076691       0.115688       0.062341       0.049622       0.067973      -0.026621      -0.037017      -0.066241      -0.056152       0.122393              4.575474       4.503337       0.967855       0.828091       4.938332       1.070750       4.284753           0.000811
          134              F       0.939423      10.567898       5.185379      -0.127829      13.322335 0.17378899E+03  0.31089160E+04                                 4.260360                            3.928902       0.959782       2.548824                    0.999362      18.357022      39.871194       1.027940       0.333082      -1.175924       0.063414      -0.029001       0.093192       0.116393      -0.029007       0.082554      -0.034814       0.050451       0.173193      -0.067609      -0.058803       0.126413              4.409171       3.980813      -0.250183       1.328808       3.639844      -0.551029       5.606854           0.001677
          135              F       6.170717       9.253732       7.164481      -0.113182      15.485274 0.19656874E+03  0.36220428E+04                                 4.801183                            4.226757       0.994770       2.585001                    0.998713      18.226739      40.021328       0.975294       0.340825      -1.170590       0.107012       0.028876       0.014284       0.111757       0.037936       0.008026       0.000686       0.151274      -0.199326      -0.066876      -0.051307       0.118183              5.216101       8.116026       1.141466       0.128895       4.404770       0.146991       3.127506           0.001654
          136              F       7.942661       7.437240       6.305136      -0.116049      15.510972 0.19728879E+03  0.36422333E+04                                 4.831457                            4.245390       1.092713       2.611308                    0.998931      18.326839      40.409667       0.968449       0.342582      -1.167932       0.037459       0.100526       0.053502       0.119880       0.065470       0.020577       0.049890      -0.096614      -0.147472      -0.067447      -0.055343       0.122790              5.200345       5.113424       1.780992       0.739832       6.701151       1.405310       3.786459           0.002202
          137              F       0.997311       7.844521       1.547524      -0.104643      13.865107 0.18645701E+03  0.33941737E+04                                 4.417088                            4.115097       1.057397       2.607366                    0.998262      18.109245      39.656221       0.987957       0.340575      -1.169592      -0.061969      -0.060515      -0.076690       0.115688       0.063746       0.062441       0.056425       0.000240      -0.037017      -0.066241      -0.056152       0.122393              4.575491       4.733328       0.991920       0.978778       4.708385       0.935009       4.284759           0.000810
          138              F      -1.593752       7.755881       2.141914      -0.127829      13.322401 0.17379010E+03  0.31089413E+04                                 4.260378                            3.928918       0.959777       2.548823                    0.999362      18.357032      39.871266       1.027937       0.333083      -1.175923       0.035441      -0.060053      -0.093192       0.116393      -0.033600      -0.043214       0.078484      -0.037351       0.173193      -0.067609      -0.058804       0.126413              4.409188       3.695335      -0.280052      -0.686304       3.925358       1.264267       5.606871           0.001677
          139              F       5.888401       4.132812      14.491775      -0.113180      15.485382 0.19657028E+03  0.36220786E+04                                 4.801212                            4.226779       0.994768       2.585002                    0.998713      18.226740      40.021382       0.975290       0.340826      -1.170589       0.017586       0.109436       0.014284       0.111757       0.021461      -0.000153       0.008053      -0.163700      -0.199329      -0.066877      -0.051305       0.118182              5.216138       4.208733       0.732696       0.132780       8.312163       0.143490       3.127517           0.001654
          140              F       3.897396       5.706130      13.632430      -0.116047      15.511175 0.19729174E+03  0.36423027E+04                                 4.831512                            4.245431       1.092678       2.611295                    0.998931      18.326881      40.409891       0.968441       0.342583      -1.167930       0.096083       0.047715       0.053501       0.119879       0.074051       0.047479       0.025656       0.067421      -0.147470      -0.067447      -0.055343       0.122790              5.200411       6.315433       1.906772       1.320720       5.499310       0.882055       3.786490           0.002201
          141              F       5.025138      -1.159143       8.874818      -0.104644      13.865041 0.18645582E+03  0.33941463E+04                                 4.417070                            4.115081       1.057414       2.607372                    0.998262      18.109228      39.656137       0.987960       0.340574      -1.169593      -0.053738      -0.067930      -0.076691       0.115688       0.062341       0.049622       0.067973      -0.026621      -0.037017      -0.066241      -0.056152       0.122393              4.575471       4.503334       0.967854       0.828090       4.938329       1.070749       4.284751           0.000812
          142              F       5.206581      -3.745363       9.469208      -0.127829      13.322324 0.17378880E+03  0.31089119E+04                                 4.260358                            3.928899       0.959783       2.548825                    0.999362      18.357019      39.871180       1.027941       0.333082      -1.175924      -0.063414       0.029001      -0.093192       0.116393      -0.029007       0.082554      -0.034814       0.050452       0.173193      -0.067609      -0.058804       0.126413              4.409168       3.980811      -0.250182       1.328808       3.639841      -0.551028       5.606851           0.001677
          143              F      -0.024713      -2.431197       7.490106      -0.113181      15.485278 0.19656880E+03  0.36220444E+04                                 4.801184                            4.226758       0.994770       2.585002                    0.998713      18.226739      40.021330       0.975294       0.340825      -1.170590      -0.107012      -0.028877      -0.014284       0.111757       0.037936       0.008026       0.000686       0.151274      -0.199327      -0.066876      -0.051307       0.118183              5.216102       8.116027       1.141468       0.128895       4.404772       0.146990       3.127507           0.001653
          144              F      -1.796657      -0.614705       8.349451      -0.116049      15.510926 0.19728808E+03  0.36422168E+04                                 4.831446                            4.245381       1.092718       2.611310                    0.998931      18.326825      40.409608       0.968450       0.342581      -1.167932      -0.037459      -0.100526      -0.053502       0.119880       0.065470       0.020577       0.049890      -0.096615      -0.147472      -0.067447      -0.055343       0.122790              5.200331       5.113409       1.780984       0.739828       6.701133       1.405305       3.786450           0.002203
          145              F       5.148693      -1.021986      13.107063      -0.104642      13.865097 0.18645685E+03  0.33941699E+04                                 4.417085                            4.115095       1.057398       2.607366                    0.998262      18.109242      39.656208       0.987957       0.340575      -1.169592       0.061969       0.060515       0.076690       0.115688       0.063746       0.062441       0.056425       0.000240      -0.037017      -0.066241      -0.056152       0.122393              4.575488       4.733325       0.991919       0.978777       4.708382       0.935008       4.284757           0.000810
          146              F       7.739756      -0.933346      12.512673      -0.127829      13.322396 0.17379001E+03  0.31089392E+04                                 4.260376                            3.928917       0.959778       2.548823                    0.999362      18.357030      39.871257       1.027937       0.333083      -1.175923      -0.035441       0.060053       0.093192       0.116393      -0.033600      -0.043214       0.078484      -0.037351       0.173193      -0.067609      -0.058803       0.126413              4.409187       3.695333      -0.280052      -0.686304       3.925357       1.264266       5.606870           0.001678

******************************************************
Auxiliary information for the entire system
The total spin magnetic moment of the unit cell is   3.685964
The total net atomic charge of the unit cell is   -0.000001
Accuracy of reproducing the electrostatic potential in the unit cell:
  The inner radius (bohr) =    5.0000
  The outer radius (bohr) =   12.0000
  Valid grid points have density less than (e/(bohr^3)) =    0.0001
  The number of valid grid points were=        58514
  The rms potential error without charges in kcal/mol is=      2.78268
  The rms potential error with partial charges in kcal/mol is=      0.56725
  The RRMSE value at monopole order=      0.20385
  The rms potential error with partial charges and cloud penetration in kcal/mol is=      0.57694
  The RRMSE value at monopole order with cloud penetration is=      0.20733
  The rms potential error with partial charges and atomic dipoles in kcal/mol is=      0.43247
  The RRMSE value at dipole order=      0.15541
  The rms potential error with partial charges, atomic dipoles and cloud penetration in kcal/mol is=      0.44109
  The RRMSE value at dipole order with cloud penetration=      0.15851

******************************************************
The electron densities and ab initio electrostatic potential were computed in VASP using the PBE functional and
projector augmented wave method. See the main text of the journal article for a description of computational details.
The atomic charges, dipoles, and quadrupoles were computed with the DDEC6 method as described in
(a) T. A. Manz and N. Gabaldon Limas, RSC Adv. 6 (2016) 47771-47801 DOI: 10.1039/c6ra04656h
(b) N. Gabaldon Limas and T. A. Manz, RSC Adv. 8 (2018) 2678-2707 DOI: 10.1039/c7ra11829e.
For each atom in the material, the electron cloud parameters were fit to the spherically averaged atom-in-material
electron density using radial positions for which this density was between 10^-4 and 10^-2 electrons per cubic bohr.
The polarizabilities, dispersion coefficients, and quantum Drude oscillator (QDO) parameters were fit using the MCLF method.
The magnetic structure of the system was optimized in VASP from the default ferromagnetic initial guess using spin polarization.
The atomic spin moments (ASMs) were computed on this optimized magnetic structure using the DDEC6 partition as inputs
to the method of T. A. Manz and D. S. Sholl, J. Chem. Theory Comput. 7 (2011) 4146-4164 DOI: 10.1021/ct200539n.
The RMSE and RRMSE were computed using a uniform grid with Ewald summation.
