# Supplementary material for: A collection of forcefield precursors for metal–organic frameworks
Source: RSC Adv. 2019 Nov 13;9(63):36492–507. doi: 10.1039/c9ra07327b (PMC9075174; doi:10.1039/c9ra07327b)
Supplement: RA-009-C9RA07327B-s4843 [file RA-009-C9RA07327B-s4843.xyz]

  146
jmolscript: load "" {1 1 1} spacegroup "x,y,z" unitcell [{     13.152300     0.000000     0.000000 }, {     -0.958764    13.117308     0.000000 }, {     -5.992042    -6.445994    14.047240 }]
Cd    -0.712224     9.884117     3.511810     0.539488
Cd     6.913718    -3.212803    10.535430     0.539493
H      9.417612    10.464992     4.416452     0.076533
H      0.396868    -0.928512     5.993957     0.066891
H      8.971995    -1.384286     5.755154     0.126810
H     -0.940985     0.351662     7.374801     0.125804
H      2.469729     9.233153     3.256150     0.073050
H     -0.250154     9.250144     0.386299     0.074026
H      4.105736     8.709501     1.750286     0.120290
H     -4.614272     2.249166    12.864462     0.123596
H     -1.608481     2.712355    12.801250     0.131360
H     -2.451947     1.434294    12.256217     0.129335
H     -3.382664     0.308558     8.460653     0.133569
H      8.685124     0.135123     7.443632     0.133167
H     -0.553118    -0.261112     2.607168     0.076533
H     10.152487     9.566184     1.029663     0.066890
H     11.232150     1.047096     1.268466     0.126809
H      2.786151     4.361163    13.696059     0.125803
H      0.168963     6.758083     3.767470     0.073054
H     -0.046255     9.469491     6.637321     0.074031
H      0.810482     5.164601     5.273334     0.120296
H      0.625925     7.886355     8.206398     0.123604
H      0.383080     4.854796     8.269610     0.131359
H      1.596256     5.789185     8.814643     0.129340
H      2.651150     6.799488    12.610207     0.133570
H      3.703829    -5.223550    13.627228     0.133168
H     -3.216118    -3.793678     9.630788     0.076533
H      5.804626     7.599826     8.053283     0.066890
H     -2.770501     8.055600     8.292086     0.126809
H      7.142479     6.319652     6.672439     0.125803
H      3.731765    -2.561839    10.791090     0.073054
H      6.451648    -2.578830    13.660941     0.074030
H      2.095758    -2.038187    12.296954     0.120294
H     10.815766     4.422148     1.182778     0.123600
H      7.809975     3.958959     1.245990     0.131359
H      8.653441     5.237020     1.791023     0.129338
H      9.584158     6.362756     5.586587     0.133570
H     -2.483630     6.536191     6.603608     0.133169
H      6.754612     6.932426    11.440072     0.076533
H     -3.950993    -2.894870    13.017577     0.066891
H     -5.030656     5.624218    12.778774     0.126808
H      3.415343     2.310151     0.351181     0.125802
H      6.032531    -0.086769    10.279770     0.073051
H      6.247749    -2.798177     7.409919     0.074026
H      5.391012     1.506713     8.773906     0.120291
H      5.575569    -1.215041     5.840842     0.123597
H      5.818414     1.816518     5.777630     0.131360
H      4.605238     0.882129     5.232597     0.129336
H      3.550344    -0.128174     1.437033     0.133569
H      2.497665    11.894864     0.420012     0.133166
C      2.234787     9.160667     2.305854     0.044201
C      0.666388     9.161104     0.651230     0.046906
C      3.245225     8.850894     1.413574    -0.225764
C     -4.373097     2.402496    13.746348    -0.231081
C      2.938303     8.682580     0.070096     0.158519
C     -2.008780     1.891792    13.069833    -0.264799
C     -0.924794     0.980586    13.575393    -0.058449
C     -1.056468    -0.394830    13.558958     0.112887
C     -0.061800    -1.228940    14.011139     0.109531
C     10.766881    -2.046313     5.035936     0.043786
C     -0.543718    -1.054929     5.949006     0.042734
C      9.914619    -1.287651     5.815557    -0.205939
C     -1.336409    -0.263028     6.767960    -0.218012
C     -2.661012    -0.379510     6.686205     0.172596
C      9.573156     0.450627     7.562191    -0.288103
C     -3.510863     1.933858     7.283073    -0.057998
C      8.978894     2.504409     6.213516     0.109894
C      9.001209     3.860092     5.961087     0.112338
C      0.224130     6.997684     4.717766     0.044187
C      0.109362     8.561879     6.372390     0.046891
C      0.606736     6.012516     5.610046    -0.225773
C      0.490583     7.634644     7.324512    -0.231090
C      0.752229     6.330891     6.953524     0.158505
C      1.172280     5.313847     8.001027    -0.264804
C      2.160081     4.299169     7.495467    -0.058445
C      3.522239     4.530756     7.511902     0.112886
C      4.426638     3.599539     7.059721     0.109530
C     12.023257    -0.694754     1.987684     0.043788
C     10.210002    10.513483     1.074614     0.042736
C     11.204487     0.099936     1.208063    -0.205939
C      9.362423    11.246338     0.255660    -0.218011
C      9.382035    12.575908     0.337415     0.172599
C      3.453900    -6.132219    13.508669    -0.288103
C      1.979593    -6.308441    13.787787    -0.057997
C      7.354304     0.756742     0.810104     0.109895
C      6.003855     0.635660     1.062533     0.112338
C      3.966707    -2.489353    11.741386     0.044189
C      5.535106    -2.489790    13.396010     0.046894
C      2.956269    -2.179580    12.633666    -0.225767
C     10.574591     4.268818     0.300892    -0.231084
C      3.263191    -2.011266    13.977144     0.158496
C      8.210274     4.779522     0.977407    -0.264799
C      7.126288     5.690728     0.471847    -0.058443
C      7.257962     7.066144     0.488282     0.112886
C      6.263294     7.900254     0.036101     0.109532
C     -4.565387     8.717627     9.011304     0.043789
C      6.745212     7.726243     8.098234     0.042736
C     -3.713125     7.958965     8.231683    -0.205940
C      7.537903     6.934342     7.279280    -0.218012
C      8.862506     7.050824     7.361035     0.172602
C     -3.371662     6.220687     6.485049    -0.288104
C     -3.439943     4.737456     6.764167    -0.057997
C     -2.777400     4.166905     7.833724     0.109895
C     -2.799715     2.811222     8.086153     0.112338
C      5.977364    -0.326370     9.329474     0.044199
C      6.092132    -1.890565     7.674850     0.046903
C      5.594758     0.658798     8.437194    -0.225768
C      5.710911    -0.963330     6.722728    -0.231085
C      5.449265     0.340423     7.093716     0.158522
C      5.029214     1.357467     6.046213    -0.264803
C      4.041413     2.372145     6.551773    -0.058444
C      2.679255     2.140558     6.535338     0.112885
C      1.774856     3.071775     6.987519     0.109534
C     -5.821763     7.366068    12.059556     0.043788
C     -4.008508    -3.842169    12.972626     0.042736
C     -5.002993     6.571378    12.839177    -0.205938
C     -3.160929    -4.575024    13.791580    -0.218011
C     -3.180541    -5.904594    13.709825     0.172598
C      2.747594    12.803533     0.538571    -0.288102
C      5.180665    -0.137553     0.259453    -0.057998
C     -1.152810     5.914572    13.237136     0.109895
C      0.197639     6.035654    12.984707     0.112338
N      0.955284     9.315968     1.945121    -0.267957
N     -1.002088    -1.988899     5.096339    -0.259489
N     -0.024030     8.262462     5.078499    -0.267958
N     11.108073    11.038718     1.927281    -0.259487
N      5.246210    -2.644654    12.102119    -0.267968
N      7.203582     8.660213     8.950901    -0.259486
N      6.225524    -1.591148     8.968741    -0.267953
N     -4.906579    -4.367404    12.119959    -0.259487
F     -2.196150    -0.932660    13.090202    -0.118227
F     -0.270354    -2.562553    13.965064    -0.115981
F      8.285104     1.703444     5.376581    -0.109000
F      8.323863     4.327845     4.904875    -0.116757
F      3.975559     5.706612     7.980658    -0.118225
F      5.741500     3.904755     7.105796    -0.115982
F      8.102563     1.507074     1.647039    -0.109000
F      5.487970     1.277107     2.118745    -0.116757
F      8.397644     7.603974     0.957038    -0.118225
F      6.471848     9.233867     0.082176    -0.115982
F     -2.083610     4.967870     8.670659    -0.108999
F     -2.122369     2.343469     9.142365    -0.116757
F      2.225935     0.964702     6.066582    -0.118226
F      0.459994     2.766559     6.941444    -0.115981
F     -1.901069     5.164240    12.400201    -0.109001
F      0.713524     5.394207    11.928495    -0.116757

The following XYZ coordinates are in angstroms. Other properties are in atomic units.
The sperically averaged electron density of each atom fit to a function of the form exp(a - br)
eigen_1, eigen_2 and eigen_3 are the three eigenvalues of traceless quadrupole moment tensor
  atom number  atomic symbol              X              Y              Z     net charge C6 coefficient C8 coefficient C10 coefficient fluctuating dipole atomic polarizability isotropic forcefield polarizability              a              b squared Pearson coefficient          <r^3>          <r^4>         wp_QDO          m_QDO          q_QDO       dipole_x       dipole_y       dipole_z         dipole            Qxy            Qxz            Qyz     Q(x^2-y^2)  Q(3z^2 - R^2)        eigen_1        eigen_2        eigen_3 static polarizability      alpha(xx)      alpha(xy)      alpha(xz)      alpha(yy)      alpha(yz)      alpha(zz) atomic spin moment
            1             Cd      -0.712224       9.884117       3.511810       0.539488     258.332272 0.61479091E+04  0.25633390E+06                                30.912873                           24.550269       0.845527       1.901397                    0.997726      91.520555     261.711628       0.399587       0.367635      -1.200459       0.000562      -0.000503      -0.000003       0.000754       0.152991       0.086310       0.092856      -0.022380      -0.161729      -0.126445      -0.109380       0.235825             37.939379      36.642788     -15.392406      -6.341070      34.392946      -6.821917      42.782403           0.154223
            2             Cd       6.913718      -3.212803      10.535430       0.539493     258.325043 0.61477072E+04  0.25632325E+06                                30.912280                           24.549837       0.845556       1.901410                    0.997726      91.519476     261.706981       0.399591       0.367634      -1.200461      -0.000550       0.000516      -0.000000       0.000754       0.153015       0.086320       0.092857      -0.022362      -0.161779      -0.126460      -0.109394       0.235854             37.938612      36.642245     -15.392022      -6.341291      34.392021      -6.821438      42.781571           0.154219
            3              H       9.417612      10.464992       4.416452       0.076533       1.531323 0.12139228E+02  0.13160912E+03                                 2.160753                            2.012411      -1.233585       2.277395                    0.995397       3.899670      11.287052       0.451583       1.251046      -0.716527      -0.026802      -0.023247      -0.030959       0.047087       0.005632       0.008167       0.012807       0.032293      -0.017063      -0.022860      -0.001039       0.023899              2.217617       1.879420       0.277065       0.239201       2.319357       0.618244       2.454075           0.005145
            4              H       0.396868      -0.928512       5.993957       0.066891       1.660261 0.12881275E+02  0.14343669E+03                                 2.359153                            2.127696      -1.536066       2.131595                    0.991167       4.364873      13.310585       0.417362       1.317928      -0.698898       0.040212       0.010636       0.004054       0.041792       0.002974       0.004321       0.015188       0.011372      -0.012642      -0.019127       0.004135       0.014992              2.460424       3.535376       0.243847       0.055635       2.041472       0.096445       1.804425           0.006594
            5              H       8.971995      -1.384286       5.755154       0.126810       1.159909 0.87708407E+01  0.87981933E+02                                 1.812541                            1.724981      -1.156944       2.331878                    0.996271       3.546735       9.989784       0.479949       1.272210      -0.710995      -0.033585      -0.003658      -0.003643       0.033980       0.003355       0.004833       0.014607       0.011182      -0.004828      -0.017914       0.002594       0.015320              1.833407       2.461610       0.049983      -0.064578       1.548368       0.078328       1.490242           0.001435
            6              H      -0.940985       0.351662       7.374801       0.125804       1.425943 0.11155558E+02  0.11967787E+03                                 2.147384                            1.998592      -1.342905       2.249990                    0.992441       3.840674      11.447428       0.425202       1.342728      -0.696549       0.011231       0.021741       0.022511       0.033250      -0.001098       0.002032       0.013994       0.020198      -0.006342      -0.020138       0.008532       0.011606              2.205325       2.070285       0.344434       0.265992       2.410371       0.631420       2.135319           0.000696
            7              H       2.469729       9.233153       3.256150       0.073050       1.833728 0.14827527E+02  0.16945065E+03                                 2.457634                            2.238101      -1.428886       2.178975                    0.993223       4.231627      12.684973       0.423068       1.266840      -0.712378       0.017780      -0.003690       0.044402       0.047971      -0.002672       0.010117      -0.002964       0.050413       0.037402      -0.031721       0.005111       0.026610              2.543950       2.046589       0.037031       0.143366       1.860207       0.064839       3.725056           0.006138
            8              H      -0.250154       9.250144       0.386299       0.074026       1.660705 0.12649143E+02  0.13967768E+03                                 2.337446                            2.090791      -1.471332       2.166555                    0.991991       4.201263      12.599753       0.428005       1.295959      -0.704530      -0.041941       0.007584      -0.015470       0.045342      -0.005817       0.005635       0.004644       0.037293       0.051036      -0.028694       0.008485       0.020209              2.474423       3.676597      -0.315597       0.230849       1.835305      -0.009323       1.911367           0.005992
            9              H       4.105736       8.709501       1.750286       0.120290       1.288666 0.10058923E+02  0.10451931E+03                                 1.960068                            1.861534      -1.219749       2.300212                    0.995729       3.651457      10.500167       0.456288       1.291879      -0.707596       0.031806      -0.003675       0.016128       0.035850      -0.002941       0.008392       0.003193       0.027166       0.042631      -0.021498       0.001883       0.019615              1.989791       2.644537      -0.250695       0.159414       1.586032       0.007769       1.738804           0.001199
           10              H      -4.614272       2.249166      12.864462       0.123596       1.135073 0.84471483E+01  0.83684400E+02                                 1.776568                            1.687307      -0.940653       2.436245                    0.998804       3.386891       9.385524       0.489173       1.263890      -0.714355      -0.007069      -0.005744      -0.032964       0.034200      -0.004610       0.002228       0.003628       0.028867       0.029823      -0.020629       0.008680       0.011949              1.803902       1.630498       0.003172       0.176882       1.473821       0.176514       2.307386           0.001344
           11              H      -1.608481       2.712355      12.801250       0.131360       1.114311 0.84888412E+01  0.85385851E+02                                 1.844422                            1.751409      -1.136470       2.336545                    0.996962       3.726638      10.891778       0.449377       1.355058      -0.692283       0.013827       0.023397      -0.004803       0.027599       0.000482      -0.003473      -0.001737       0.003956      -0.001910      -0.003706      -0.001185       0.004891              1.900465       1.710955       0.252123      -0.103173       2.363409      -0.259634       1.627031           0.005898
           12              H      -2.451947       1.434294      12.256217       0.129335       1.359467 0.10972105E+02  0.11677915E+03                                 2.057205                            1.954156      -1.155303       2.318545                    0.995893       3.824269      11.213621       0.440931       1.305148      -0.704175      -0.010554      -0.013776      -0.020761       0.027060      -0.004894       0.002572       0.007981       0.012516       0.005573      -0.013461       0.006410       0.007051              2.113072       1.895985       0.077604       0.330323       1.943830       0.346334       2.499401           0.001169
           13              H      -3.382664       0.308558       8.460653       0.133569       1.033122 0.79025386E+01  0.77461313E+02                                 1.714427                            1.663137      -0.778881       2.517050                    0.999393       3.391710       9.535098       0.476066       1.312565      -0.703382       0.005736      -0.004089       0.022414       0.023495      -0.004322       0.001235      -0.003038      -0.004698       0.004016      -0.005629      -0.000725       0.006355              1.736077       1.487331       0.002743       0.106535       1.569009      -0.105505       2.151892           0.004253
           14              H       8.685124       0.135123       7.443632       0.133167       0.913356 0.66966815E+01  0.64137957E+02                                 1.677116                            1.603580      -1.228554       2.307560                    0.993005       3.714895      10.956515       0.444117       1.439969      -0.674869      -0.022010      -0.012303      -0.002388       0.025328       0.003322      -0.001105       0.000647      -0.002023      -0.023232      -0.007940       0.000594       0.007346              1.718108       2.196828       0.248575      -0.001667       1.564447       0.028763       1.393051           0.000075
           15              H      -0.553118      -0.261112       2.607168       0.076533       1.531274 0.12138739E+02  0.13160237E+03                                 2.160701                            2.012366      -1.233538       2.277418                    0.995397       3.899597      11.286743       0.451590       1.251041      -0.716529       0.021232       0.028425       0.030958       0.047087       0.003224       0.012178       0.009078      -0.033584      -0.017063      -0.022859      -0.001039       0.023897              2.217563       2.276676       0.306094       0.599140       1.922000       0.283622       2.454011           0.005145
           16              H      10.152487       9.566184       1.029663       0.066890       1.660254 0.12881204E+02  0.14343563E+03                                 2.359144                            2.127689      -1.536056       2.131601                    0.991168       4.364848      13.310477       0.417364       1.317926      -0.698898      -0.007677      -0.040880      -0.004055       0.041792       0.002115       0.014831       0.005418      -0.012115      -0.012641      -0.019125       0.004134       0.014992              2.460414       2.013943       0.132644       0.092132       3.562880       0.062517       1.804420           0.006595
           17              H      11.232150       1.047096       1.268466       0.126809       1.159917 0.87709130E+01  0.87982811E+02                                 1.812546                            1.724985      -1.156954       2.331871                    0.996270       3.546749       9.989822       0.479950       1.272206      -0.710996       0.001200       0.033762       0.003643       0.033979       0.002505       0.014215       0.005885      -0.012038      -0.004827      -0.017913       0.002594       0.015320              1.833412       1.545957      -0.016944       0.082828       2.464034      -0.058697       1.490246           0.001433
           18              H       2.786151       4.361163      13.696059       0.125803       1.425938 0.11155500E+02  0.11967702E+03                                 2.147375                            1.998584      -1.342890       2.249996                    0.992441       3.840658      11.447351       0.425204       1.342725      -0.696550      -0.020864      -0.012786      -0.022510       0.033249      -0.002555       0.013808       0.003046      -0.019664      -0.006342      -0.020137       0.008532       0.011606              2.205316       2.358469       0.365497       0.610347       2.122166       0.311312       2.135312           0.000698
           19              H       0.168963       6.758083       3.767470       0.073054       1.833867 0.14828909E+02  0.16947067E+03                                 2.457765                            2.238209      -1.429020       2.178909                    0.993221       4.231819      12.685775       0.423055       1.266845      -0.712376       0.004975      -0.017462      -0.044405       0.047974      -0.006311      -0.003692       0.009876      -0.049112       0.037410      -0.031728       0.005113       0.026615              2.544090       1.855897       0.023087       0.054222       2.051086       0.147719       3.725288           0.006137
           20              H      -0.046255       9.469491       6.637321       0.074031       1.660863 0.12650603E+02  0.13969819E+03                                 2.337604                            2.090918      -1.471499       2.166473                    0.991989       4.201518      12.600819       0.427989       1.295967      -0.704528      -0.010623       0.041279       0.015468       0.045344      -0.008468       0.004222       0.005958      -0.035214       0.051052      -0.028702       0.008488       0.020214              2.474601       1.891097      -0.446162      -0.026127       3.621219       0.229574       1.911486           0.005989
           21              H       0.810482       5.164601       5.273334       0.120296       1.288739 0.10059702E+02  0.10452995E+03                                 1.960180                            1.861635      -1.219853       2.300167                    0.995727       3.651601      10.500879       0.456263       1.291919      -0.707587       0.005984      -0.031456      -0.016127       0.035852      -0.004885       0.002573       0.008604      -0.026026       0.042638      -0.021501       0.001883       0.019618              1.989908       1.628196      -0.325017      -0.003870       2.602629       0.159563       1.738899           0.001195
           22              H       0.625925       7.886355       8.206398       0.123604       1.135108 0.84475394E+01  0.83689681E+02                                 1.776643                            1.687375      -0.940724       2.436217                    0.998804       3.386983       9.386018       0.489148       1.263934      -0.714345       0.005214       0.007468       0.032968       0.034203      -0.006661       0.003456       0.002487      -0.027222       0.029825      -0.020630       0.008680       0.011950              1.803979       1.474250      -0.008255       0.163161       1.630197       0.189287       2.307491           0.001339
           23              H       0.383080       4.854796       8.269610       0.131359       1.114332 0.84890394E+01  0.85388296E+02                                 1.844437                            1.751423      -1.136479       2.336536                    0.996962       3.726685      10.891925       0.449377       1.355049      -0.692284      -0.022328      -0.015496       0.004803       0.027599       0.000189      -0.001479      -0.003589      -0.004053      -0.001909      -0.003704      -0.001185       0.004889              1.900481       2.323300       0.296880      -0.251424       1.751098      -0.121827       1.627046           0.005899
           24              H       1.596256       5.789185       8.814643       0.129340       1.359449 0.10971941E+02  0.11677713E+03                                 2.057198                            1.954151      -1.155325       2.318539                    0.995893       3.824258      11.213628       0.440928       1.305161      -0.704172       0.012970       0.011531       0.020762       0.027060      -0.005752       0.007771       0.003147      -0.010961       0.005569      -0.013461       0.006408       0.007053              2.113065       1.932288       0.080254       0.321331       1.907518       0.354684       2.499390           0.001165
           25              H       2.651150       6.799488      12.610207       0.133570       1.033122 0.79025423E+01  0.77461368E+02                                 1.714428                            1.663138      -0.778881       2.517050                    0.999393       3.391711       9.535106       0.476066       1.312565      -0.703382       0.004496      -0.005423      -0.022413       0.023494      -0.003934      -0.003120       0.001010       0.005906       0.004016      -0.005629      -0.000725       0.006354              1.736078       1.568177       0.008652      -0.112991       1.488164       0.098561       2.151894           0.004251
           26              H       3.703829      -5.223550      13.627228       0.133168       0.913356 0.66966862E+01  0.64138018E+02                                 1.677117                            1.603581      -1.228550       2.307561                    0.993005       3.714898      10.956528       0.444117       1.439969      -0.674869       0.010666       0.022848       0.002388       0.025328       0.003434       0.000726      -0.001055       0.001035      -0.023233      -0.007940       0.000594       0.007346              1.718109       1.531663       0.199958       0.028807       2.229613       0.000435       1.393051           0.000071
           27              H      -3.216118      -3.793678       9.630788       0.076533       1.531269 0.12138679E+02  0.13160152E+03                                 2.160693                            2.012359      -1.233537       2.277419                    0.995397       3.899588      11.286697       0.451592       1.251038      -0.716529       0.026802       0.023248       0.030958       0.047087       0.005631       0.008166       0.012807       0.032289      -0.017064      -0.022859      -0.001038       0.023897              2.217554       1.879371       0.277053       0.239191       2.319289       0.618217       2.454001           0.005146
           28              H       5.804626       7.599826       8.053283       0.066890       1.660244 0.12881107E+02  0.14343426E+03                                 2.359133                            2.127680      -1.536045       2.131606                    0.991168       4.364832      13.310406       0.417365       1.317925      -0.698899      -0.040212      -0.010636      -0.004054       0.041792       0.002973       0.004321       0.015187       0.011373      -0.012641      -0.019126       0.004135       0.014991              2.460403       3.535344       0.243843       0.055634       2.041453       0.096443       1.804412           0.006595
           29              H      -2.770501       8.055600       8.292086       0.126809       1.159939 0.87711234E+01  0.87985469E+02                                 1.812568                            1.725005      -1.156990       2.331853                    0.996270       3.546793       9.989984       0.479947       1.272204      -0.710996       0.033584       0.003658       0.003643       0.033979       0.003353       0.004833       0.014607       0.011180      -0.004825      -0.017913       0.002593       0.015320              1.833435       2.461654       0.049985      -0.064580       1.548389       0.078330       1.490262           0.001434
           30              H       7.142479       6.319652       6.672439       0.125803       1.425943 0.11155559E+02  0.11967783E+03                                 2.147381                            1.998590      -1.342896       2.249993                    0.992441       3.840670      11.447400       0.425203       1.342725      -0.696549      -0.011231      -0.021741      -0.022510       0.033249      -0.001098       0.002032       0.013994       0.020198      -0.006342      -0.020138       0.008532       0.011606              2.205322       2.070283       0.344434       0.265992       2.410366       0.631419       2.135317           0.000698
           31              H       3.731765      -2.561839      10.791090       0.073054       1.833794 0.14828184E+02  0.16946020E+03                                 2.457697                            2.238153      -1.428956       2.178941                    0.993222       4.231720      12.685365       0.423062       1.266843      -0.712377      -0.017778       0.003689      -0.044404       0.047973      -0.002673       0.010118      -0.002962       0.050419       0.037406      -0.031725       0.005112       0.026612              2.544018       2.046638       0.037031       0.143370       1.860247       0.064843       3.725169           0.006136
           32              H       6.451648      -2.578830      13.660941       0.074030       1.660770 0.12649737E+02  0.13968591E+03                                 2.337501                            2.090836      -1.471412       2.166516                    0.991990       4.201361      12.600131       0.428002       1.295954      -0.704531       0.041943      -0.007584       0.015469       0.045343      -0.005817       0.005635       0.004644       0.037298       0.051045      -0.028699       0.008486       0.020212              2.474485       3.676702      -0.315610       0.230855       1.835344      -0.009322       1.911409           0.005989
           33              H       2.095758      -2.038187      12.296954       0.120294       1.288713 0.10059420E+02  0.10452609E+03                                 1.960139                            1.861598      -1.219812       2.300185                    0.995728       3.651547      10.500613       0.456272       1.291904      -0.707591      -0.031808       0.003675      -0.016127       0.035851      -0.002941       0.008393       0.003193       0.027169       0.042635      -0.021500       0.001883       0.019617              1.989865       2.644646      -0.250710       0.159420       1.586084       0.007771       1.738865           0.001194
           34              H      10.815766       4.422148       1.182778       0.123600       1.135105 0.84474865E+01  0.83688899E+02                                 1.776629                            1.687361      -0.940701       2.436225                    0.998804       3.386967       9.385913       0.489154       1.263921      -0.714348       0.007068       0.005744       0.032966       0.034201      -0.004611       0.002228       0.003628       0.028869       0.029824      -0.020630       0.008680       0.011950              1.803965       1.630553       0.003171       0.176890       1.473867       0.176523       2.307474           0.001338
           35              H       7.809975       3.958959       1.245990       0.131359       1.114325 0.84889702E+01  0.85387441E+02                                 1.844431                            1.751418      -1.136475       2.336540                    0.996962       3.726668      10.891871       0.449377       1.355052      -0.692284      -0.013827      -0.023398       0.004803       0.027599       0.000481      -0.003472      -0.001737       0.003955      -0.001910      -0.003705      -0.001185       0.004890              1.900475       1.710965       0.252124      -0.103174       2.363421      -0.259635       1.627040           0.005899
           36              H       8.653441       5.237020       1.791023       0.129338       1.359458 0.10972031E+02  0.11677829E+03                                 2.057205                            1.954157      -1.155318       2.318541                    0.995893       3.824271      11.213665       0.440928       1.305158      -0.704173       0.010555       0.013776       0.020762       0.027060      -0.004894       0.002572       0.007980       0.012517       0.005571      -0.013461       0.006409       0.007052              2.113072       1.895985       0.077602       0.330320       1.943831       0.346334       2.499401           0.001165
           37              H       9.584158       6.362756       5.586587       0.133570       1.033133 0.79026602E+01  0.77462879E+02                                 1.714446                            1.663154      -0.778894       2.517043                    0.999393       3.391741       9.535239       0.476061       1.312572      -0.703381      -0.005737       0.004089      -0.022413       0.023494      -0.004322       0.001235      -0.003038      -0.004698       0.004015      -0.005629      -0.000725       0.006354              1.736096       1.487345       0.002743       0.106536       1.569026      -0.105507       2.151917           0.004251
           38              H      -2.483630       6.536191       6.603608       0.133169       0.913357 0.66966933E+01  0.64138136E+02                                 1.677120                            1.603584      -1.228556       2.307558                    0.993005       3.714910      10.956586       0.444115       1.439973      -0.674868       0.022010       0.012303       0.002388       0.025328       0.003322      -0.001105       0.000647      -0.002022      -0.023234      -0.007940       0.000594       0.007346              1.718113       2.196834       0.248577      -0.001666       1.564450       0.028763       1.393054           0.000073
           39              H       6.754612       6.932426      11.440072       0.076533       1.531271 0.12138696E+02  0.13160173E+03                                 2.160693                            2.012359      -1.233536       2.277419                    0.995397       3.899587      11.286688       0.451592       1.251037      -0.716530      -0.021232      -0.028425      -0.030958       0.047087       0.003224       0.012177       0.009078      -0.033584      -0.017064      -0.022858      -0.001039       0.023897              2.217554       2.276668       0.306093       0.599136       1.921993       0.283621       2.454002           0.005146
           40              H      -3.950993      -2.894870      13.017577       0.066891       1.660224 0.12880926E+02  0.14343171E+03                                 2.359114                            2.127665      -1.536029       2.131614                    0.991168       4.364799      13.310274       0.417366       1.317925      -0.698899       0.007677       0.040881       0.004054       0.041792       0.002114       0.014831       0.005417      -0.012116      -0.012640      -0.019126       0.004135       0.014990              2.460382       2.013921       0.132640       0.092130       3.562826       0.062516       1.804400           0.006595
           41              H      -5.030656       5.624218      12.778774       0.126808       1.159894 0.87706932E+01  0.87980017E+02                                 1.812522                            1.724964      -1.156909       2.331895                    0.996271       3.546699       9.989633       0.479953       1.272206      -0.710996      -0.001201      -0.033763      -0.003643       0.033980       0.002506       0.014215       0.005884      -0.012040      -0.004829      -0.017913       0.002594       0.015320              1.833387       1.545938      -0.016943       0.082826       2.463996      -0.058695       1.490228           0.001436
           42              H       3.415343       2.310151       0.351181       0.125802       1.425942 0.11155542E+02  0.11967759E+03                                 2.147380                            1.998588      -1.342892       2.249995                    0.992441       3.840665      11.447378       0.425204       1.342725      -0.696550       0.020864       0.012786       0.022510       0.033249      -0.002555       0.013809       0.003046      -0.019664      -0.006341      -0.020138       0.008532       0.011606              2.205321       2.358476       0.365499       0.610349       2.122171       0.311313       2.135315           0.000698
           43              H       6.032531      -0.086769      10.279770       0.073051       1.833742 0.14827655E+02  0.16945236E+03                                 2.457638                            2.238103      -1.428910       2.178963                    0.993223       4.231636      12.684976       0.423070       1.266832      -0.712380      -0.004976       0.017463       0.044403       0.047972      -0.006310      -0.003692       0.009875      -0.049102       0.037406      -0.031723       0.005112       0.026611              2.543954       1.855815       0.023086       0.054216       2.050986       0.147711       3.725062           0.006136
           44              H       6.247749      -2.798177       7.409919       0.074026       1.660762 0.12649669E+02  0.13968508E+03                                 2.337504                            2.090838      -1.471389       2.166527                    0.991990       4.201354      12.600136       0.427999       1.295963      -0.704529       0.010622      -0.041278      -0.015469       0.045343      -0.008467       0.004221       0.005958      -0.035208       0.051042      -0.028697       0.008486       0.020211              2.474488       1.891024      -0.446131      -0.026127       3.621031       0.229562       1.911410           0.005992
           45              H       5.391012       1.506713       8.773906       0.120291       1.288690 0.10059176E+02  0.10452276E+03                                 1.960104                            1.861567      -1.219784       2.300198                    0.995728       3.651502      10.500388       0.456280       1.291891      -0.707594      -0.005984       0.031454       0.016128       0.035851      -0.004885       0.002573       0.008603      -0.026023       0.042633      -0.021499       0.001883       0.019616              1.989829       1.628138      -0.324997      -0.003872       2.602513       0.159559       1.738835           0.001198
           46              H       5.575569      -1.215041       5.840842       0.123597       1.135085 0.84472845E+01  0.83686249E+02                                 1.776595                            1.687332      -0.940676       2.436236                    0.998804       3.386923       9.385700       0.489163       1.263907      -0.714351      -0.005213      -0.007469      -0.032966       0.034201      -0.006661       0.003456       0.002487      -0.027220       0.029825      -0.020629       0.008680       0.011949              1.803929       1.474214      -0.008254       0.163154       1.630153       0.189282       2.307422           0.001344
           47              H       5.818414       1.816518       5.777630       0.131360       1.114317 0.84888976E+01  0.85386547E+02                                 1.844426                            1.751413      -1.136474       2.336542                    0.996962       3.726652      10.891822       0.449377       1.355055      -0.692283       0.022327       0.015496      -0.004803       0.027599       0.000189      -0.001479      -0.003590      -0.004054      -0.001910      -0.003705      -0.001185       0.004890              1.900470       2.323287       0.296879      -0.251423       1.751087      -0.121825       1.627034           0.005898
           48              H       4.605238       0.882129       5.232597       0.129336       1.359463 0.10972071E+02  0.11677877E+03                                 2.057206                            1.954158      -1.155315       2.318541                    0.995893       3.824272      11.213656       0.440929       1.305155      -0.704173      -0.012970      -0.011531      -0.020762       0.027060      -0.005752       0.007772       0.003147      -0.010960       0.005572      -0.013461       0.006409       0.007052              2.113073       1.932294       0.080256       0.321333       1.907525       0.354689       2.499401           0.001169
           49              H       3.550344      -0.128174       1.437033       0.133569       1.033122 0.79025442E+01  0.77461383E+02                                 1.714428                            1.663138      -0.778880       2.517050                    0.999393       3.391711       9.535102       0.476066       1.312564      -0.703382      -0.004496       0.005423       0.022413       0.023494      -0.003935      -0.003120       0.001010       0.005905       0.004015      -0.005629      -0.000725       0.006354              1.736078       1.568177       0.008651      -0.112991       1.488164       0.098561       2.151894           0.004253
           50              H       2.497665      11.894864       0.420012       0.133166       0.913358 0.66966940E+01  0.64138091E+02                                 1.677117                            1.603581      -1.228548       2.307562                    0.993006       3.714893      10.956502       0.444118       1.439967      -0.674869      -0.010666      -0.022848      -0.002388       0.025328       0.003434       0.000726      -0.001055       0.001035      -0.023232      -0.007940       0.000594       0.007346              1.718109       1.531663       0.199958       0.028807       2.229613       0.000435       1.393051           0.000076
           51              C       2.234787       9.160667       2.305854       0.044201      29.452166 0.37645050E+03  0.86077845E+04                                 8.385625                            6.504878       0.089047       2.011948                    0.999790      28.299666      82.414774       0.635508       0.421504      -1.052304      -0.050978      -0.009805      -0.045271       0.068879       0.011717       0.028674      -0.015434       0.011247       0.086141      -0.040235      -0.005052       0.045288              9.385319      11.751569      -1.425215      -1.945712       4.902131       0.769249      11.502258           0.066621
           52              C       0.666388       9.161104       0.651230       0.046906      29.328219 0.37220994E+03  0.85009982E+04                                 8.444694                            6.519673       0.040265       1.998825                    0.999760      28.294136      82.803524       0.626223       0.428248      -1.046380       0.044849       0.011623       0.050445       0.068493      -0.015464       0.032623      -0.007906       0.037322      -0.026931      -0.029467      -0.018783       0.048250              9.554810      12.892341      -1.791720      -1.684668       5.191965       1.024410      10.580125           0.066151
           53              C       3.245225       8.850894       1.413574      -0.225764      33.222024 0.47019177E+03  0.11323871E+05                                 9.027251                            7.250007       0.126106       1.998629                    0.999397      31.135298      91.939250       0.606671       0.419211      -1.057643      -0.002446       0.005715      -0.008602       0.010613       0.002520       0.017303      -0.005861       0.068537      -0.059441      -0.030584      -0.017984       0.048568             10.012819      12.472893      -2.187126      -2.838918       5.693527       1.664465      11.872036           0.012103
           54              C      -4.373097       2.402496      13.746348      -0.231081      34.563808 0.46805646E+03  0.11243394E+05                                 9.256656                            7.225330       0.170035       2.013844                    0.999704      30.977731      90.926578       0.609619       0.418262      -1.059770       0.003185       0.006705       0.006051       0.009577      -0.004284       0.008973       0.000133       0.008609       0.174533      -0.035305      -0.023833       0.059138             10.530003      14.764644      -2.377274      -2.234681       5.998032       1.533441      10.827333           0.011423
           55              C       2.938303       8.682580       0.070096       0.158519      31.518318 0.40158669E+03  0.92802726E+04                                 9.077946                            6.921623      -0.105993       1.993686                    0.999479      26.038900      74.858430       0.592457       0.447371      -1.042545       0.023573      -0.004765      -0.019049       0.030680      -0.015090      -0.029732       0.008968       0.052136       0.041208      -0.037014      -0.012888       0.049902             10.731112      14.870854      -3.377745      -3.216286       6.263634       2.005049      11.058848           0.139751
           56              C      -2.008780       1.891792      13.069833      -0.264799      34.061318 0.46593558E+03  0.11260931E+05                                 9.392124                            7.256680      -0.438231       1.841337                    0.996561      31.452749      94.817533       0.597966       0.423820      -1.048663       0.024808      -0.032842       0.054929       0.068639      -0.036834       0.010181      -0.006273       0.050614       0.000132      -0.044727      -0.002931       0.047658             11.161506      13.242864      -4.202073      -1.455193      10.998188       0.470050       9.243467           0.006182
           57              C      -0.924794       0.980586      13.575393      -0.058449      41.001944 0.48438124E+03  0.11701567E+05                                10.458841                            7.425224      -0.241672       1.904466                    0.999367      29.186115      85.097153       0.594000       0.426838      -1.057481      -0.068146       0.064810      -0.028077       0.098145      -0.027727      -0.002733      -0.014518      -0.001890       0.015898      -0.034191       0.005596       0.028595             12.867916      16.085291      -4.794873       2.723644      16.349462      -0.473929       6.168994           0.015565
           58              C      -1.056468      -0.394830      13.558958       0.112887      36.171440 0.42092060E+03  0.98083449E+04                                 9.544764                            6.959658       0.002682       1.986623                    0.999782      27.531681      78.593616       0.609121       0.431526      -1.055604      -0.116596      -0.026993      -0.044670       0.127744       0.032072       0.020602       0.012308       0.043528      -0.046683      -0.031163      -0.023553       0.054716             11.260004      12.676426      -2.307630       2.727300      15.372093      -0.149835       5.731493           0.002381
           59              C      -0.061800      -1.228940      14.011139       0.109531      35.679391 0.41984641E+03  0.97662576E+04                                 9.431448                            6.932706       0.039477       2.000493                    0.999784      27.372633      77.789870       0.613369       0.429286      -1.058148       0.005291      -0.127602       0.010658       0.128155       0.013077       0.001469      -0.000629      -0.081742      -0.095030      -0.032151      -0.026601       0.058752             11.073961      13.881133      -1.888492       2.813478      13.757316      -0.496457       5.583434           0.008569
           60              C      10.766881      -2.046313       5.035936       0.043786      28.059016 0.38234149E+03  0.87572741E+04                                 8.113603                            6.563908       0.044721       1.997958                    0.999803      28.132843      81.413255       0.632825       0.422576      -1.053944       0.060845       0.026364       0.017019       0.068461       0.030394       0.031884       0.006935       0.012076       0.003584      -0.039356      -0.009722       0.049078              8.895044      10.046594      -1.100391      -1.371800       8.155511       3.586700       8.483027           0.050414
           61              C      -0.543718      -1.054929       5.949006       0.042734      29.626542 0.37785054E+03  0.86691365E+04                                 8.504717                            6.582660       0.051397       2.001764                    0.999741      28.472457      83.729313       0.620778       0.430045      -1.044465      -0.053903      -0.024237      -0.028664       0.065686       0.013190       0.016529      -0.016922       0.033373      -0.049866      -0.037115       0.004917       0.032198              9.468098      11.056516      -0.750605      -0.910973       9.275060       3.992745       8.072718           0.060098
           62              C       9.914619      -1.287651       5.815557      -0.205939      33.044239 0.46505294E+03  0.11135998E+05                                 8.953314                            7.193448       0.152087       2.013827                    0.999444      30.412145      88.675175       0.613022       0.417256      -1.062053      -0.000067       0.000395      -0.000650       0.000763       0.010020       0.000832       0.001129       0.045369      -0.033126      -0.019382      -0.010964       0.030346              9.923957      10.630517      -1.206051      -1.712006      10.266184       4.627273       8.875171           0.003530
           63              C      -1.336409      -0.263028       6.767960      -0.218012      33.516876 0.45099176E+03  0.10779942E+05                                 9.118764                            7.126512      -0.003354       1.966003                    0.998529      30.921069      91.825719       0.606794       0.422296      -1.052661       0.004322      -0.000140      -0.008034       0.009124       0.002316       0.003887       0.023765      -0.031460       0.054834      -0.025218      -0.012014       0.037232             10.096372      12.587781      -1.564479      -1.443562       9.637607       4.084760       8.063728           0.005990
           64              C      -2.661012      -0.379510       6.686205       0.172596      29.560832 0.37243607E+03  0.84445656E+04                                 8.644111                            6.637133      -0.058784       2.013276                    0.999611      25.442435      72.411456       0.609032       0.443548      -1.044962      -0.022840       0.022319       0.010718       0.033685      -0.022989      -0.028148       0.020979      -0.010861       0.010948      -0.031495      -0.016755       0.048250             10.001472      11.498854      -2.252266      -1.823834      10.616639       4.582722       7.888925           0.098360
           65              C       9.573156       0.450627       7.562191      -0.288103      31.939188 0.44836308E+03  0.10754796E+05                                 9.108895                            7.201264      -0.482654       1.830314                    0.996220      31.391804      94.916424       0.588728       0.433729      -1.040468       0.037685       0.052129      -0.040817       0.076181       0.007780      -0.003158      -0.003264      -0.049089      -0.076573      -0.026255      -0.012470       0.038725             10.674125       8.945634      -1.820871      -1.818311      14.974274       1.376686       8.102466           0.006349
           66              C      -3.510863       1.933858       7.283073      -0.057998      39.099985 0.49153702E+03  0.11931577E+05                                10.172412                            7.513320      -0.189757       1.923384                    0.999483      29.280530      85.895291       0.585903       0.430664      -1.053928       0.002875      -0.098190       0.015750       0.099486      -0.004364      -0.009594      -0.014753      -0.051313      -0.057861      -0.030480      -0.008618       0.039098             12.170724       7.670911       0.185958       2.770101      20.172704       0.001170       8.668557           0.017963
           67              C       8.978894       2.504409       6.213516       0.109894      33.843467 0.43192668E+03  0.10143166E+05                                 9.180803                            7.088868      -0.002360       1.986629                    0.999704      27.747331      79.855882       0.597816       0.436290      -1.051341      -0.055454      -0.097396      -0.061956       0.128062       0.031358       0.028229       0.032618      -0.002841       0.009011      -0.033518      -0.028078       0.061596             10.416944       7.534327       0.287343       3.039493      15.203915      -0.812419       8.512591           0.002775
           68              C       9.001209       3.860092       5.961087       0.112338      34.890215 0.43008814E+03  0.10076648E+05                                 9.335890                            7.050133      -0.034631       1.975921                    0.999628      27.630404      79.104454       0.603225       0.433380      -1.054416      -0.056053       0.069946      -0.090002       0.127022      -0.016402       0.033740      -0.022266      -0.001109       0.087937      -0.034691      -0.023217       0.057908             10.769382       7.230928       1.261823       3.028284      15.933660       0.322257       9.143557           0.007426
           69              C       0.224130       6.997684       4.717766       0.044187      29.453684 0.37647195E+03  0.86084019E+04                                 8.385842                            6.505001       0.089040       2.011930                    0.999790      28.300889      82.419086       0.635511       0.421496      -1.052309       0.006060       0.051584       0.045278       0.068904       0.010762      -0.017473       0.027473      -0.014579       0.086255      -0.040232      -0.005083       0.045316              9.385587       5.145883      -1.908121       0.909081      11.508274      -1.884509      11.502603           0.066644
           70              C       0.109362       8.561879       6.372390       0.046891      29.329875 0.37223341E+03  0.85016762E+04                                 8.444947                            6.519819       0.040250       1.998803                    0.999760      28.295497      82.808458       0.626224       0.428240      -1.046384      -0.008328      -0.045584      -0.050472       0.068518      -0.018033      -0.010257       0.031961      -0.032502      -0.026907      -0.029455      -0.018823       0.048278              9.555128       5.493571      -2.332645       1.144533      12.591407      -1.605553      10.580405           0.066174
           71              C       0.606736       6.012516       5.610046      -0.225773      33.223904 0.47022229E+03  0.11324809E+05                                 9.027578                            7.250221       0.126075       1.998600                    0.999397      31.136682      91.944676       0.606664       0.419209      -1.057642      -0.005873       0.002022       0.008627       0.010630      -0.002500      -0.007108       0.016836      -0.068596      -0.059464      -0.030600      -0.018002       0.048601             10.013214       6.047787      -2.656912       1.867080      12.119385      -2.710164      11.872471           0.012099
           72              C       0.490583       7.634644       7.324512      -0.231090      34.565751 0.46808607E+03  0.11244299E+05                                 9.256984                            7.225536       0.170024       2.013822                    0.999704      30.979035      90.931596       0.609612       0.418259      -1.059770      -0.006448      -0.003689      -0.006051       0.009581      -0.004869      -0.000514       0.008964      -0.007280       0.174634      -0.035328      -0.023844       0.059172             10.530414       6.390514      -2.989536       1.692349      14.373009      -2.117062      10.827719           0.011419
           73              C       0.752229       6.330891       6.953524       0.158505      31.519677 0.40160515E+03  0.92807856E+04                                 9.078053                            6.921665      -0.105921       1.993704                    0.999479      26.039717      74.860598       0.592472       0.447356      -1.042556       0.006469      -0.023151       0.019038       0.030664      -0.018745       0.011131      -0.028994      -0.047289       0.041313      -0.037086      -0.012852       0.049938             10.731275       6.800604      -3.967710       2.234215      14.334228      -3.061612      11.058993           0.139822
           74              C       1.172280       5.313847       8.001027      -0.264804      34.062379 0.46595082E+03  0.11261397E+05                                 9.392313                            7.256797      -0.438205       1.841334                    0.996562      31.453389      94.820024       0.597961       0.423820      -1.048663       0.034561      -0.022349      -0.054927       0.068636      -0.040125      -0.006997       0.009706      -0.039381       0.000152      -0.044736      -0.002928       0.047664             11.161771      11.621386      -4.320786       0.574925      12.620274      -1.417157       9.243653           0.006180
           75              C       2.160081       4.299169       7.495467      -0.058445      41.002143 0.48438216E+03  0.11701597E+05                                10.458872                            7.425228      -0.241687       1.904461                    0.999367      29.186174      85.097390       0.594000       0.426838      -1.057481      -0.069607       0.063238       0.028074       0.098144      -0.027296      -0.014279      -0.003784       0.009942       0.015901      -0.034192       0.005597       0.028595             12.867987      17.045368      -4.724795      -0.671194      15.389593       2.681831       6.168999           0.015563
           76              C       3.522239       4.530756       7.511902       0.112886      36.171687 0.42092310E+03  0.98084202E+04                                 9.544810                            6.959680       0.002672       1.986618                    0.999782      27.531792      78.594070       0.609120       0.431526      -1.055604       0.018422       0.118253       0.044671       0.127744       0.028567       0.010775       0.021445      -0.052392      -0.046681      -0.031164      -0.023552       0.054716             11.260074      15.693440      -2.087169      -0.348242      12.355269       2.709132       5.731514           0.002380
           77              C       4.426638       3.599539       7.059721       0.109530      35.679536 0.41984777E+03  0.97662984E+04                                 9.431475                            6.932718       0.039475       2.000491                    0.999784      27.372690      77.790104       0.613369       0.429286      -1.058148       0.127648       0.004024      -0.010656       0.128155       0.018881      -0.000735       0.001422       0.077072      -0.095030      -0.032152      -0.026601       0.058753             11.074005      14.032646      -1.877450      -0.700235      13.605922       2.769812       5.583446           0.008571
           78              C      12.023257      -0.694754       1.987684       0.043788      28.058773 0.38233757E+03  0.87571576E+04                                 8.113563                            6.563882       0.044734       1.997965                    0.999803      28.132592      81.412280       0.632826       0.422577      -1.053944      -0.021857      -0.062601      -0.017019       0.068457       0.029191       0.004587       0.032304      -0.020781       0.003584      -0.039357      -0.009716       0.049073              8.895000       8.325505      -1.226189       3.677128       9.876506      -1.106716       8.482987           0.050409
           79              C      10.210002      10.513483       1.074614       0.042736      29.626300 0.37784704E+03  0.86690363E+04                                 8.504686                            6.582643       0.051387       2.001763                    0.999741      28.472261      83.728644       0.620777       0.430047      -1.044464       0.020240       0.055525       0.028660       0.065681       0.010626      -0.018088       0.015254      -0.036843      -0.049853      -0.037119       0.004927       0.032192              9.468060       9.393597      -0.872132       4.048512      10.937871      -0.617493       8.072710           0.060094
           80              C      11.204487       0.099936       1.208063      -0.205939      33.044062 0.46504999E+03  0.11135911E+05                                 8.953294                            7.193435       0.152074       2.013825                    0.999444      30.412032      88.674833       0.613021       0.417258      -1.062053      -0.000397       0.000038       0.000652       0.000764       0.006615       0.001064       0.000913      -0.047792      -0.033116      -0.019380      -0.010961       0.030341              9.923931      10.443435      -1.219713       4.739738      10.453207      -1.370139       8.875153           0.003528
           81              C       9.362423      11.246338       0.255660      -0.218011      33.516482 0.45098554E+03  0.10779752E+05                                 9.118690                            7.126461      -0.003346       1.966009                    0.998529      30.920795      91.824616       0.606797       0.422296      -1.052661       0.000456      -0.004304       0.008034       0.009126       0.004577       0.023413       0.005608       0.030451       0.054832      -0.025217      -0.012008       0.037225             10.096284       9.880653      -1.762312       4.179081      12.344523      -1.141947       8.063676           0.005992
           82              C       9.382035      12.575908       0.337415       0.172599      29.560645 0.37243352E+03  0.84444971E+04                                 8.644100                            6.637130      -0.058794       2.013274                    0.999611      25.442314      72.411166       0.609029       0.443551      -1.044960      -0.023926       0.021154      -0.010720       0.033687      -0.021955       0.022967      -0.026544       0.017438       0.010956      -0.031499      -0.016746       0.048245             10.001455      10.948782      -2.292459       4.703471      11.166662      -1.484916       7.888921           0.098345
           83              C       3.453900      -6.132219      13.508669      -0.288103      31.939065 0.44836149E+03  0.10754749E+05                                 9.108874                            7.201253      -0.482659       1.830313                    0.996220      31.391743      94.916215       0.588728       0.433730      -1.040468      -0.049242      -0.041385       0.040818       0.076181       0.011266      -0.003027      -0.003388       0.046308      -0.076574      -0.026255      -0.012471       0.038726             10.674090      15.206931      -1.363206       1.505565       8.712883      -1.713111       8.102456           0.006345
           84              C       1.979593      -6.308441      13.787787      -0.057997      39.099997 0.49153755E+03  0.11931595E+05                                10.172421                            7.513330      -0.189761       1.923383                    0.999483      29.280542      85.895397       0.585902       0.430665      -1.053928       0.098139       0.004291      -0.015749       0.099487      -0.000586      -0.014014      -0.010644       0.052038      -0.057862      -0.030480      -0.008619       0.039099             12.170726      20.079216       1.092906      -0.200763       7.764389       2.762821       8.668573           0.017961
           85              C       7.354304       0.756742       0.810104       0.109895      33.843433 0.43192640E+03  0.10143158E+05                                 9.180798                            7.088867      -0.002359       1.986629                    0.999704      27.747318      79.855840       0.597816       0.436290      -1.051341       0.093095       0.062406       0.061957       0.128062       0.031231       0.030473       0.030531      -0.006308       0.009010      -0.033518      -0.028078       0.061595             10.416933      15.121345       0.841894      -1.031829       7.616860       2.972183       8.512595           0.002774
           86              C       6.003855       0.635660       1.062533       0.112338      34.890121 0.43008699E+03  0.10076611E+05                                 9.335863                            7.050117      -0.034629       1.975922                    0.999628      27.630347      79.104150       0.603226       0.433379      -1.054417      -0.073845       0.050804       0.090002       0.127022      -0.016147      -0.024666       0.032026       0.005866       0.087937      -0.034690      -0.023217       0.057907             10.769346      15.703877       1.881119       0.100640       7.460626       3.043708       9.143535           0.007426
           87              C       3.966707      -2.489353      11.741386       0.044189      29.453039 0.37646306E+03  0.86081426E+04                                 8.385737                            6.504942       0.089055       2.011941                    0.999790      28.300367      82.417130       0.635511       0.421498      -1.052308       0.050995       0.009804       0.045275       0.068895       0.011710       0.028673      -0.015426       0.011274       0.086211      -0.040232      -0.005072       0.045304              9.385457      11.751741      -1.425247      -1.945737       4.902188       0.769273      11.502443           0.066647
           88              C       5.535106      -2.489790      13.396010       0.046894      29.329126 0.37222300E+03  0.85013701E+04                                 8.444815                            6.519744       0.040272       1.998817                    0.999760      28.294870      82.806006       0.626226       0.428242      -1.046384      -0.044853      -0.011626      -0.050462       0.068508      -0.015470       0.032623      -0.007903       0.037369      -0.026921      -0.029460      -0.018806       0.048266              9.554960      12.892570      -1.791763      -1.684698       5.192034       1.024435      10.580277           0.066176
           89              C       2.956269      -2.179580      12.633666      -0.225767      33.223056 0.47020855E+03  0.11324387E+05                                 9.027427                            7.250121       0.126092       1.998613                    0.999397      31.136087      91.942332       0.606667       0.419210      -1.057643       0.002446      -0.005711       0.008618       0.010624       0.002516       0.017307      -0.005861       0.068572      -0.059456      -0.030593      -0.017995       0.048588             10.013030      12.473181      -2.187190      -2.838978       5.693630       1.664511      11.872279           0.012099
           90              C      10.574591       4.268818       0.300892      -0.231084      34.564840 0.46807219E+03  0.11243876E+05                                 9.256821                            7.225432       0.170033       2.013833                    0.999704      30.978467      90.929386       0.609617       0.418260      -1.059770      -0.003201      -0.006701      -0.006051       0.009580      -0.004286       0.008976       0.000137       0.008617       0.174593      -0.035319      -0.023839       0.059159             10.530205      14.764930      -2.377333      -2.234719       5.998130       1.533484      10.827554           0.011418
           91              C       3.263191      -2.011266      13.977144       0.158496      31.519288 0.40160044E+03  0.92806577E+04                                 9.078037                            6.921671      -0.105950       1.993695                    0.999479      26.039484      74.860061       0.592465       0.447362      -1.042551      -0.023566       0.004765       0.019042       0.030670      -0.015101      -0.029730       0.008980       0.052199       0.041272      -0.037058      -0.012866       0.049924             10.731234      14.871034      -3.377794      -3.216312       6.263693       2.005078      11.058976           0.139831
           92              C       8.210274       4.779522       0.977407      -0.264799      34.061861 0.46594363E+03  0.11261178E+05                                 9.392220                            7.256742      -0.438216       1.841336                    0.996561      31.453106      94.818940       0.597963       0.423820      -1.048663      -0.024808       0.032841      -0.054928       0.068637      -0.036835       0.010187      -0.006272       0.050625       0.000145      -0.044733      -0.002929       0.047662             11.161634      13.243032      -4.202149      -1.455244      10.998307       0.470071       9.243564           0.006181
           93              C       7.126288       5.690728       0.471847      -0.058443      41.001885 0.48437981E+03  0.11701523E+05                                10.458823                            7.425208      -0.241676       1.904465                    0.999367      29.186081      85.096992       0.594001       0.426837      -1.057482       0.068145      -0.064811       0.028075       0.098145      -0.027728      -0.002734      -0.014517      -0.001894       0.015901      -0.034192       0.005597       0.028594             12.867902      16.085267      -4.794876       2.723624      16.349459      -0.473914       6.168979           0.015562
           94              C       7.257962       7.066144       0.488282       0.112886      36.171575 0.42092192E+03  0.98083854E+04                                 9.544790                            6.959670       0.002676       1.986620                    0.999782      27.531748      78.593898       0.609120       0.431526      -1.055604       0.116595       0.026993       0.044671       0.127744       0.032072       0.020602       0.012309       0.043527      -0.046682      -0.031163      -0.023553       0.054716             11.260040      12.676459      -2.307640       2.727313      15.372153      -0.149828       5.731509           0.002379
           95              C       6.263294       7.900254       0.036101       0.109532      35.679427 0.41984684E+03  0.97662706E+04                                 9.431453                            6.932709       0.039471       2.000491                    0.999784      27.372656      77.789963       0.613369       0.429286      -1.058148      -0.005291       0.127602      -0.010656       0.128155       0.013077       0.001471      -0.000629      -0.081744      -0.095028      -0.032151      -0.026602       0.058753             11.073966      13.881128      -1.888496       2.813487      13.757331      -0.496459       5.583441           0.008571
           96              C      -4.565387       8.717627       9.011304       0.043789      28.058802 0.38233816E+03  0.87571740E+04                                 8.113566                            6.563886       0.044738       1.997965                    0.999803      28.132616      81.412341       0.632826       0.422577      -1.053944      -0.060842      -0.026363      -0.017019       0.068457       0.030392       0.031884       0.006931       0.012070       0.003584      -0.039357      -0.009717       0.049074              8.895003      10.046573      -1.100402      -1.371824       8.155452       3.586665       8.482983           0.050409
           97              C       6.745212       7.726243       8.098234       0.042736      29.626304 0.37784719E+03  0.86690377E+04                                 8.504675                            6.582636       0.051399       2.001767                    0.999741      28.472261      83.728543       0.620778       0.430046      -1.044465       0.053902       0.024234       0.028661       0.065682       0.013191       0.016530      -0.016926       0.033367      -0.049858      -0.037118       0.004924       0.032194              9.468047      11.056468      -0.750598      -0.910977       9.274986       3.992718       8.072687           0.060093
           98              C      -3.713125       7.958965       8.231683      -0.205940      33.044247 0.46505308E+03  0.11136007E+05                                 8.953331                            7.193462       0.152062       2.013819                    0.999444      30.412169      88.675418       0.613020       0.417258      -1.062052       0.000067      -0.000394       0.000653       0.000765       0.010018       0.000833       0.001129       0.045363      -0.033117      -0.019380      -0.010961       0.030342              9.923974      10.630571      -1.206041      -1.712010      10.266173       4.627264       8.875177           0.003528
           99              C       7.537903       6.934342       7.279280      -0.218012      33.516643 0.45098813E+03  0.10779831E+05                                 9.118718                            7.126482      -0.003352       1.966006                    0.998529      30.920913      91.825084       0.606796       0.422296      -1.052661      -0.004325       0.000140       0.008035       0.009126       0.002315       0.003887       0.023762      -0.031458       0.054832      -0.025217      -0.012011       0.037228             10.096318      12.587736      -1.564456      -1.443552       9.637529       4.084726       8.063688           0.005992
          100              C       8.862506       7.050824       7.361035       0.172602      29.560680 0.37243400E+03  0.84445113E+04                                 8.644104                            6.637132      -0.058796       2.013273                    0.999611      25.442351      72.411306       0.609029       0.443550      -1.044960       0.022842      -0.022320      -0.010719       0.033687      -0.022989      -0.028148       0.020972      -0.010866       0.010955      -0.031498      -0.016748       0.048247             10.001460      11.498854      -2.252248      -1.823829      10.616608       4.582712       7.888919           0.098342
          101              C      -3.371662       6.220687       6.485049      -0.288104      31.939131 0.44836273E+03  0.10754789E+05                                 9.108888                            7.201263      -0.482662       1.830311                    0.996220      31.391830      94.916617       0.588728       0.433730      -1.040467      -0.037685      -0.052128       0.040819       0.076182       0.007780      -0.003157      -0.003265      -0.049091      -0.076577      -0.026256      -0.012470       0.038726             10.674110       8.945624      -1.820851      -1.818305      14.974241       1.376681       8.102466           0.006346
          102              C      -3.439943       4.737456       6.764167      -0.057997      39.100077 0.49153853E+03  0.11931628E+05                                10.172444                            7.513343      -0.189765       1.923382                    0.999483      29.280586      85.895639       0.585900       0.430666      -1.053927      -0.002875       0.098190      -0.015749       0.099487      -0.004363      -0.009593      -0.014752      -0.051315      -0.057863      -0.030479      -0.008619       0.039099             12.170761       7.670934       0.185970       2.770111      20.172766       0.001170       8.668584           0.017962
          103              C      -2.777400       4.166905       7.833724       0.109895      33.843443 0.43192648E+03  0.10143161E+05                                 9.180800                            7.088867      -0.002358       1.986630                    0.999704      27.747324      79.855868       0.597816       0.436290      -1.051341       0.055453       0.097397       0.061957       0.128062       0.031358       0.028228       0.032618      -0.002841       0.009011      -0.033518      -0.028078       0.061595             10.416938       7.534324       0.287345       3.039493      15.203899      -0.812420       8.512592           0.002775
          104              C      -2.799715       2.811222       8.086153       0.112338      34.890130 0.43008695E+03  0.10076611E+05                                 9.335868                            7.050118      -0.034627       1.975923                    0.999628      27.630360      79.104219       0.603226       0.433379      -1.054416       0.056052      -0.069946       0.090002       0.127022      -0.016402       0.033739      -0.022266      -0.001109       0.087937      -0.034691      -0.023217       0.057907             10.769356       7.230909       1.261814       3.028275      15.933622       0.322250       9.143537           0.007426
          105              C       5.977364      -0.326370       9.329474       0.044199      29.452525 0.37645571E+03  0.86079290E+04                                 8.385657                            6.504897       0.089056       2.011946                    0.999790      28.299944      82.415570       0.635511       0.421501      -1.052307      -0.006061      -0.051565      -0.045273       0.068887       0.010770      -0.017479       0.027473      -0.014547       0.086179      -0.040233      -0.005063       0.045297              9.385358       5.145784      -1.908059       0.909045      11.507993      -1.884461      11.502297           0.066622
          106              C       6.092132      -1.890565       7.674850       0.046903      29.328735 0.37221739E+03  0.85012134E+04                                 8.444773                            6.519720       0.040258       1.998818                    0.999760      28.294566      82.805086       0.626224       0.428245      -1.046382       0.008325       0.045580       0.050453       0.068501      -0.018019      -0.010262       0.031960      -0.032454      -0.026921      -0.029462      -0.018797       0.048259              9.554908       5.493466      -2.332564       1.144501      12.591064      -1.605519      10.580195           0.066154
          107              C       5.594758       0.658798       8.437194      -0.225768      33.222653 0.47020242E+03  0.11324198E+05                                 9.027362                            7.250085       0.126091       1.998618                    0.999397      31.135759      91.941073       0.606668       0.419211      -1.057642       0.005877      -0.002022      -0.008610       0.010618      -0.002493      -0.007107       0.016832      -0.068558      -0.059449      -0.030589      -0.017990       0.048579             10.012947       6.047650      -2.656811       1.867011      12.119023      -2.710058      11.872168           0.012104
          108              C       5.710911      -0.963330       6.722728      -0.231085      34.564501 0.46806728E+03  0.11243727E+05                                 9.256782                            7.225412       0.170024       2.013835                    0.999704      30.978186      90.928399       0.609615       0.418262      -1.059769       0.006453       0.003673       0.006050       0.009578      -0.004867      -0.000520       0.008961      -0.007274       0.174567      -0.035314      -0.023836       0.059150             10.530159       6.390382      -2.989438       1.692292      14.372640      -2.116989      10.827455           0.011424
          109              C       5.449265       0.340423       7.093716       0.158522      31.518671 0.40159144E+03  0.92804040E+04                                 9.077965                            6.921627      -0.105967       1.993693                    0.999479      26.039127      74.859014       0.592462       0.447366      -1.042548      -0.006470       0.023159      -0.019045       0.030675      -0.018728       0.011118      -0.028997      -0.047225       0.041243      -0.037038      -0.012876       0.049914             10.731143       6.800540      -3.967643       2.234177      14.334032      -3.061561      11.058858           0.139758
          110              C       5.029214       1.357467       6.046213      -0.264803      34.061757 0.46594208E+03  0.11261129E+05                                 9.392202                            7.256730      -0.438223       1.841335                    0.996561      31.453004      94.818528       0.597964       0.423820      -1.048663      -0.034562       0.022349       0.054928       0.068638      -0.040123      -0.006998       0.009700      -0.039370       0.000139      -0.044730      -0.002930       0.047660             11.161616      11.621247      -4.320685       0.574894      12.620070      -1.417089       9.243530           0.006180
          111              C       4.041413       2.372145       6.551773      -0.058444      41.001950 0.48438042E+03  0.11701542E+05                                10.458837                            7.425213      -0.241671       1.904467                    0.999367      29.186098      85.097066       0.594001       0.426837      -1.057481       0.069606      -0.063239      -0.028076       0.098145      -0.027295      -0.014280      -0.003783       0.009937       0.015896      -0.034190       0.005595       0.028596             12.867929      17.045290      -4.724734      -0.671207      15.389513       2.681840       6.168985           0.015565
          112              C       2.679255       2.140558       6.535338       0.112885      36.171616 0.42092201E+03  0.98083880E+04                                 9.544797                            6.959670       0.002681       1.986621                    0.999782      27.531758      78.593928       0.609120       0.431526      -1.055604      -0.018422      -0.118253      -0.044670       0.127744       0.028567       0.010774       0.021445      -0.052392      -0.046682      -0.031163      -0.023553       0.054716             11.260059      15.693385      -2.087142      -0.348245      12.355285       2.709136       5.731506           0.002381
          113              C       1.774856       3.071775       6.987519       0.109534      35.679414 0.41984608E+03  0.97662490E+04                                 9.431454                            6.932704       0.039481       2.000494                    0.999784      27.372627      77.789874       0.613369       0.429286      -1.058148      -0.127648      -0.004024       0.010658       0.128156       0.018880      -0.000735       0.001420       0.077071      -0.095033      -0.032152      -0.026601       0.058753             11.073981      14.032583      -1.877451      -0.700234      13.605929       2.769804       5.583432           0.008570
          114              C      -5.821763       7.366068      12.059556       0.043788      28.058749 0.38233762E+03  0.87571578E+04                                 8.113556                            6.563884       0.044733       1.997964                    0.999803      28.132576      81.412189       0.632825       0.422577      -1.053944       0.021858       0.062601       0.017019       0.068456       0.029191       0.004587       0.032305      -0.020781       0.003584      -0.039358      -0.009716       0.049073              8.894985       8.325503      -1.226181       3.677119       9.876477      -1.106699       8.482976           0.050410
          115              C      -4.008508      -3.842169      12.972626       0.042736      29.626181 0.37784563E+03  0.86689911E+04                                 8.504653                            6.582625       0.051406       2.001770                    0.999741      28.472157      83.728133       0.620779       0.430046      -1.044465      -0.020240      -0.055524      -0.028660       0.065681       0.010624      -0.018088       0.015253      -0.036845      -0.049854      -0.037119       0.004927       0.032192              9.468018       9.393581      -0.872130       4.048493      10.937802      -0.617485       8.072671           0.060093
          116              C      -5.002993       6.571378      12.839177      -0.205938      33.043858 0.46504701E+03  0.11135815E+05                                 8.953238                            7.193399       0.152099       2.013834                    0.999444      30.411901      88.674167       0.613025       0.417256      -1.062054       0.000396      -0.000039      -0.000653       0.000764       0.006616       0.001065       0.000912      -0.047795      -0.033119      -0.019381      -0.010962       0.030343              9.923863      10.443378      -1.219693       4.739703      10.453113      -1.370115       8.875097           0.003530
          117              C      -3.160929      -4.575024      13.791580      -0.218011      33.516491 0.45098603E+03  0.10779767E+05                                 9.118691                            7.126466      -0.003350       1.966008                    0.998529      30.920814      91.824697       0.606797       0.422296      -1.052661      -0.000456       0.004305      -0.008035       0.009126       0.004576       0.023413       0.005608       0.030450       0.054832      -0.025216      -0.012009       0.037226             10.096281       9.880669      -1.762303       4.179078      12.344506      -1.141934       8.063670           0.005990
          118              C      -3.180541      -5.904594      13.709825       0.172598      29.560649 0.37243380E+03  0.84445050E+04                                 8.644103                            6.637135      -0.058799       2.013272                    0.999611      25.442318      72.411193       0.609028       0.443551      -1.044960       0.023926      -0.021154       0.010720       0.033688      -0.021954       0.022966      -0.026545       0.017439       0.010957      -0.031500      -0.016745       0.048244             10.001454      10.948792      -2.292456       4.703467      11.166652      -1.484910       7.888917           0.098345
          119              C       2.747594      12.803533       0.538571      -0.288102      31.939002 0.44836032E+03  0.10754713E+05                                 9.108860                            7.201242      -0.482659       1.830314                    0.996220      31.391693      94.915999       0.588729       0.433730      -1.040468       0.049243       0.041384      -0.040818       0.076181       0.011265      -0.003025      -0.003390       0.046308      -0.076573      -0.026256      -0.012470       0.038726             10.674072      15.206911      -1.363199       1.505547       8.712866      -1.713103       8.102439           0.006352
          120              C       5.180665      -0.137553       0.259453      -0.057998      39.099901 0.49153603E+03  0.11931545E+05                                10.172396                            7.513312      -0.189756       1.923385                    0.999483      29.280483      85.895094       0.585903       0.430664      -1.053928      -0.098139      -0.004291       0.015750       0.099487      -0.000586      -0.014013      -0.010645       0.052037      -0.057860      -0.030481      -0.008617       0.039098             12.170697      20.079171       1.092902      -0.200776       7.764369       2.762812       8.668552           0.017963
          121              C      -1.152810       5.914572      13.237136       0.109895      33.843415 0.43192604E+03  0.10143147E+05                                 9.180793                            7.088862      -0.002359       1.986629                    0.999704      27.747302      79.855760       0.597816       0.436290      -1.051341      -0.093095      -0.062407      -0.061957       0.128062       0.031231       0.030473       0.030531      -0.006308       0.009011      -0.033517      -0.028078       0.061595             10.416928      15.121338       0.841892      -1.031829       7.616853       2.972181       8.512594           0.002776
          122              C       0.197639       6.035654      12.984707       0.112338      34.890181 0.43008784E+03  0.10076638E+05                                 9.335879                            7.050128      -0.034631       1.975922                    0.999628      27.630375      79.104303       0.603225       0.433379      -1.054416       0.073845      -0.050804      -0.090002       0.127022      -0.016147      -0.024666       0.032027       0.005867       0.087937      -0.034691      -0.023217       0.057908             10.769366      15.703900       1.881125       0.100649       7.460640       3.043716       9.143557           0.007425
          123              N       0.955284       9.315968       1.945121      -0.267957      39.070369 0.58210073E+03  0.14570711E+05                                 9.854886                            7.991021      -0.168000       1.952507                    0.997632      29.713657      85.235604       0.594820       0.411375      -1.078464       0.103828      -0.034710      -0.101817       0.149505      -0.013754       0.042001      -0.018077       0.054059       0.066735      -0.043284      -0.022817       0.066101             10.986764      13.904219      -1.654345      -0.923311       5.913484       0.395864      13.142589           0.111097
          124              N      -1.002088      -1.988899       5.096339      -0.259489      38.284100 0.59321598E+03  0.14865353E+05                                 9.659466                            8.023953      -0.082976       1.988765                    0.996932      29.212925      82.858819       0.600549       0.407001      -1.085276      -0.091706       0.089764       0.068869       0.145638       0.030914       0.032285       0.012057       0.048986      -0.025417      -0.036007      -0.024713       0.060720             10.604716      11.863030      -0.763837      -0.431960      10.067869       3.815627       9.883248           0.101095
          125              N      -0.024030       8.262462       5.078499      -0.267958      39.072093 0.58212883E+03  0.14571605E+05                                 9.855164                            7.991199      -0.168065       1.952478                    0.997632      29.714610      85.239176       0.594815       0.411373      -1.078464       0.042192      -0.101041       0.101836       0.149532      -0.017557      -0.021081       0.040579      -0.049562       0.066821      -0.043332      -0.022800       0.066133             10.987110       6.196656      -2.217829       0.462155      13.621693      -0.892023      13.142980           0.111150
          126              N      11.108073      11.038718       1.927281      -0.259487      38.283758 0.59320945E+03  0.14865140E+05                                 9.659397                            8.023900      -0.082964       1.988770                    0.996932      29.212732      82.857993       0.600552       0.407000      -1.085277      -0.096206       0.084918      -0.068869       0.145635       0.027025       0.009666       0.033079      -0.057442      -0.025411      -0.036008      -0.024708       0.060716             10.604640      10.188370      -0.886214       3.836945      11.742335      -0.152686       9.883213           0.101086
          127              N       5.246210      -2.644654      12.102119      -0.267968      39.071408 0.58211772E+03  0.14571247E+05                                 9.855046                            7.991124      -0.168030       1.952492                    0.997632      29.714226      85.237638       0.594818       0.411373      -1.078465      -0.103840       0.034712       0.101828       0.149522      -0.013761       0.042006      -0.018069       0.054107       0.066785      -0.043311      -0.022808       0.066119             10.986964      13.904503      -1.654396      -0.923347       5.913567       0.395894      13.142823           0.111158
          128              N       7.203582       8.660213       8.950901      -0.259486      38.283667 0.59320774E+03  0.14865082E+05                                 9.659372                            8.023881      -0.082945       1.988776                    0.996932      29.212683      82.857721       0.600554       0.406999      -1.085278       0.091705      -0.089760      -0.068869       0.145635       0.030915       0.032285       0.012052       0.048977      -0.025413      -0.036008      -0.024708       0.060717             10.604611      11.862917      -0.763826      -0.431981      10.067746       3.815587       9.883170           0.101083
          129              N       6.225524      -1.591148       8.968741      -0.267953      39.070605 0.58210448E+03  0.14570821E+05                                 9.854893                            7.991021      -0.167999       1.952506                    0.997632      29.713802      85.235915       0.594824       0.411372      -1.078467      -0.042188       0.101029      -0.101824       0.149515      -0.017544      -0.021086       0.040575      -0.049512       0.066766      -0.043300      -0.022812       0.066112             10.986775       6.196503      -2.217724       0.462121      13.621227      -0.891981      13.142594           0.111100
          130              N      -4.906579      -4.367404      12.119959      -0.259487      38.283576 0.59320673E+03  0.14865049E+05                                 9.659356                            8.023875      -0.082945       1.988777                    0.996932      29.212644      82.857578       0.600554       0.406999      -1.085278       0.096205      -0.084917       0.068869       0.145634       0.027025       0.009664       0.033078      -0.057445      -0.025412      -0.036009      -0.024707       0.060715             10.604586      10.188341      -0.886210       3.836912      11.742266      -0.152668       9.883150           0.101083
          131              F      -2.196150      -0.932660      13.090202      -0.118227      15.246538 0.19683972E+03  0.36351256E+04                                 4.763674                            4.243481       1.060480       2.592226                    0.999212      18.446452      40.799140       0.966799       0.343054      -1.166485       0.101545       0.050308       0.049710       0.123747       0.067103       0.043105       0.020567       0.084702      -0.138399      -0.061505      -0.054902       0.116406              5.061613       6.325334       1.656771       1.252830       5.126016       0.715168       3.733488           0.002314
          132              F      -0.270354      -2.562553      13.965064      -0.115981      14.975329 0.19027229E+03  0.34777673E+04                                 4.673704                            4.145381       1.085272       2.611658                    0.999359      18.233198      39.880026       0.989456       0.338676      -1.172387       0.024327       0.114271       0.010005       0.117259       0.027007      -0.000180       0.001552      -0.162533      -0.202939      -0.067670      -0.051802       0.119472              5.040077       4.042335       0.787311       0.136434       7.978924       0.027627       3.098971           0.001566
          133              F       8.285104       1.703444       5.376581      -0.109000      14.440202 0.19338894E+03  0.35491358E+04                                 4.538560                            4.188535       1.129938       2.631607                    0.998633      18.162613      39.807090       0.981050       0.340192      -1.171074       0.059783       0.061311       0.080662       0.117641       0.060321       0.056157       0.065703      -0.003651      -0.016865      -0.066400      -0.055284       0.121684              4.737912       4.688745       1.049073       1.061632       4.818743       1.145665       4.706247           0.000658
          134              F       8.323863       4.327845       4.904875      -0.116757      13.231689 0.16976984E+03  0.30162909E+04                                 4.234847                            3.873957       1.124381       2.616638                    0.999318      18.105120      39.062048       1.039952       0.331497      -1.178503       0.060886      -0.039380       0.097487       0.121497      -0.036078       0.072901      -0.045787       0.023873       0.162998      -0.066403      -0.054902       0.121305              4.416898       3.775768      -0.377520       1.250776       3.762706      -0.746267       5.712220           0.001470
          135              F       3.975559       5.706612       7.980658      -0.118225      15.246653 0.19684158E+03  0.36351691E+04                                 4.763703                            4.243506       1.060462       2.592219                    0.999212      18.446484      40.799288       0.966795       0.343055      -1.166484      -0.042771      -0.104942      -0.049710       0.123746       0.060232       0.017369       0.044489      -0.103317      -0.138400      -0.061505      -0.054901       0.116406              5.061644       4.891523       1.551982       0.621946       6.559900       1.301642       3.733509           0.002311
          136              F       5.741500       3.904755       7.105796      -0.115982      14.975374 0.19027290E+03  0.34777814E+04                                 4.673715                            4.145389       1.085263       2.611654                    0.999359      18.233213      39.880084       0.989455       0.338676      -1.172387      -0.112194      -0.032592      -0.010004       0.117259       0.038537       0.001560      -0.000066       0.152952      -0.202938      -0.067670      -0.051803       0.119472              5.040092       7.843561       1.065146       0.017607       4.177740       0.138087       3.098976           0.001570
          137              F       8.102563       1.507074       1.647039      -0.109000      14.440203 0.19338897E+03  0.35491363E+04                                 4.538560                            4.188535       1.129938       2.631607                    0.998633      18.162614      39.807091       0.981050       0.340192      -1.171074      -0.056790      -0.064093      -0.080662       0.117641       0.059946       0.061435       0.060797      -0.013930      -0.016866      -0.066401      -0.055284       0.121685              4.737911       4.665507       1.047374       1.065226       4.841977       1.142324       4.706249           0.000654
          138              F       5.487970       1.277107       2.118745      -0.116757      13.231648 0.16976921E+03  0.30162768E+04                                 4.234837                            3.873947       1.124380       2.616637                    0.999318      18.105116      39.062010       1.039954       0.331497      -1.178503       0.043714      -0.057853      -0.097487       0.121497      -0.037430      -0.050979       0.069370      -0.013128       0.162997      -0.066403      -0.054902       0.121305              4.416887       3.817661      -0.374457      -0.835459       3.720796       1.193044       5.712204           0.001471
          139              F       8.397644       7.603974       0.957038      -0.118225      15.246766 0.19684329E+03  0.36352095E+04                                 4.763733                            4.243530       1.060465       2.592220                    0.999212      18.446511      40.799423       0.966790       0.343056      -1.166483      -0.101545      -0.050307      -0.049710       0.123747       0.067103       0.043103       0.020566       0.084702      -0.138401      -0.061504      -0.054901       0.116405              5.061678       6.325412       1.656801       1.252854       5.126090       0.715185       3.733532           0.002310
          140              F       6.471848       9.233867       0.082176      -0.115982      14.975350 0.19027261E+03  0.34777746E+04                                 4.673709                            4.145385       1.085264       2.611654                    0.999359      18.233215      39.880079       0.989455       0.338676      -1.172387      -0.024327      -0.114271      -0.010005       0.117259       0.027008      -0.000180       0.001551      -0.162534      -0.202938      -0.067669      -0.051803       0.119472              5.040083       4.042333       0.787307       0.136436       7.978941       0.027627       3.098974           0.001570
          141              F      -2.083610       4.967870       8.670659      -0.108999      14.440206 0.19338904E+03  0.35491380E+04                                 4.538561                            4.188536       1.129932       2.631605                    0.998633      18.162614      39.807095       0.981050       0.340192      -1.171074      -0.059783      -0.061311      -0.080662       0.117641       0.060321       0.056157       0.065704      -0.003651      -0.016866      -0.066401      -0.055284       0.121685              4.737912       4.688746       1.049074       1.061632       4.818742       1.145664       4.706249           0.000655
          142              F      -2.122369       2.343469       9.142365      -0.116757      13.231649 0.16976919E+03  0.30162764E+04                                 4.234837                            3.873947       1.124379       2.616637                    0.999318      18.105114      39.062006       1.039954       0.331497      -1.178503      -0.060886       0.039380      -0.097487       0.121497      -0.036078       0.072902      -0.045786       0.023873       0.162996      -0.066403      -0.054901       0.121304              4.416887       3.775758      -0.377520       1.250772       3.762699      -0.746266       5.712205           0.001471
          143              F       2.225935       0.964702       6.066582      -0.118226      15.246780 0.19684341E+03  0.36352122E+04                                 4.763738                            4.243532       1.060466       2.592221                    0.999212      18.446509      40.799424       0.966789       0.343056      -1.166483       0.042771       0.104942       0.049710       0.123747       0.060232       0.017369       0.044488      -0.103316      -0.138399      -0.061504      -0.054901       0.116406              5.061686       4.891558       1.552003       0.621951       6.559970       1.301656       3.733531           0.002314
          144              F       0.459994       2.766559       6.941444      -0.115981      14.975379 0.19027307E+03  0.34777852E+04                                 4.673716                            4.145391       1.085270       2.611657                    0.999359      18.233204      39.880064       0.989454       0.338676      -1.172387       0.112194       0.032593       0.010005       0.117260       0.038537       0.001561      -0.000067       0.152951      -0.202940      -0.067670      -0.051802       0.119472              5.040091       7.843548       1.065150       0.017606       4.177750       0.138085       3.098976           0.001566
          145              F      -1.901069       5.164240      12.400201      -0.109001      14.440174 0.19338845E+03  0.35491245E+04                                 4.538553                            4.188528       1.129944       2.631610                    0.998633      18.162606      39.807057       0.981051       0.340192      -1.171074       0.056790       0.064093       0.080662       0.117641       0.059946       0.061435       0.060797      -0.013930      -0.016865      -0.066400      -0.055284       0.121684              4.737904       4.665501       1.047371       1.065225       4.841967       1.142322       4.706244           0.000658
          146              F       0.713524       5.394207      11.928495      -0.116757      13.231651 0.16976925E+03  0.30162775E+04                                 4.234837                            3.873948       1.124386       2.616640                    0.999318      18.105112      39.062001       1.039954       0.331497      -1.178503      -0.043714       0.057853       0.097487       0.121497      -0.037430      -0.050979       0.069370      -0.013128       0.162998      -0.066403      -0.054902       0.121305              4.416888       3.817659      -0.374456      -0.835456       3.720796       1.193044       5.712209           0.001470

******************************************************
Auxiliary information for the entire system
The total spin magnetic moment of the unit cell is   3.667788
The total net atomic charge of the unit cell is   0.000006
Accuracy of reproducing the electrostatic potential in the unit cell:
  The inner radius (bohr) =    5.0000
  The outer radius (bohr) =   12.0000
  Valid grid points have density less than (e/(bohr^3)) =    0.0001
  The number of valid grid points were=        56790
  The rms potential error without charges in kcal/mol is=      2.19653
  The rms potential error with partial charges in kcal/mol is=      0.56838
  The RRMSE value at monopole order=      0.25876
  The rms potential error with partial charges and cloud penetration in kcal/mol is=      0.57594
  The RRMSE value at monopole order with cloud penetration is=      0.26220
  The rms potential error with partial charges and atomic dipoles in kcal/mol is=      0.40428
  The RRMSE value at dipole order=      0.18405
  The rms potential error with partial charges, atomic dipoles and cloud penetration in kcal/mol is=      0.41094
  The RRMSE value at dipole order with cloud penetration=      0.18709

******************************************************
The electron densities and ab initio electrostatic potential were computed in VASP using the PBE functional and
projector augmented wave method. See the main text of the journal article for a description of computational details.
The atomic charges, dipoles, and quadrupoles were computed with the DDEC6 method as described in
(a) T. A. Manz and N. Gabaldon Limas, RSC Adv. 6 (2016) 47771-47801 DOI: 10.1039/c6ra04656h
(b) N. Gabaldon Limas and T. A. Manz, RSC Adv. 8 (2018) 2678-2707 DOI: 10.1039/c7ra11829e.
For each atom in the material, the electron cloud parameters were fit to the spherically averaged atom-in-material
electron density using radial positions for which this density was between 10^-4 and 10^-2 electrons per cubic bohr.
The polarizabilities, dispersion coefficients, and quantum Drude oscillator (QDO) parameters were fit using the MCLF method.
The magnetic structure of the system was optimized in VASP from the default ferromagnetic initial guess using spin polarization.
The atomic spin moments (ASMs) were computed on this optimized magnetic structure using the DDEC6 partition as inputs
to the method of T. A. Manz and D. S. Sholl, J. Chem. Theory Comput. 7 (2011) 4146-4164 DOI: 10.1021/ct200539n.
The RMSE and RRMSE were computed using a uniform grid with Ewald summation.
