# Supplementary material for: A collection of forcefield precursors for metal–organic frameworks
Source: RSC Adv. 2019 Nov 13;9(63):36492–507. doi: 10.1039/c9ra07327b (PMC9075174; doi:10.1039/c9ra07327b)
Supplement: RA-009-C9RA07327B-s4844 [file RA-009-C9RA07327B-s4844.xyz]

  146
jmolscript: load "" {1 1 1} spacegroup "x,y,z" unitcell [{     13.036600     0.000000     0.000000 }, {     -1.243795    12.977130     0.000000 }, {     -5.431442    -5.976910    14.089485 }]
Cd     6.268612     3.422158     3.522371     0.514645
Cd     0.092751     3.578062    10.567114     0.514647
H      3.290277     3.807208     4.619942     0.074814
H      6.469080     5.712863     5.869679     0.068635
H      1.915560     5.094738     5.965488     0.120979
H      5.167074     7.086145     7.218043     0.118930
H      6.670640     2.646600     0.408595     0.071495
H      9.390669     2.727591     3.139137     0.081684
H      2.835064    -3.889593    12.962326     0.128357
H     11.035916     2.159526     1.718917     0.120038
H      5.028570    -4.695004    12.367750     0.138217
H      5.838702    -3.427652    12.800297     0.133649
H      1.557652     6.778164     7.528012     0.123488
H      2.770654     6.948102     8.580496     0.124161
H      5.601162     6.350170     2.424800     0.074814
H      4.007483     3.004053     1.175063     0.068636
H      4.188346     7.595776     1.079255     0.120979
H     -2.915198    -1.807812    13.916184     0.118930
H      7.078989     3.095958     6.636147     0.071496
H      7.257880     0.380610     3.905605     0.081684
H      7.787979     1.560732     8.171901     0.128358
H      7.980323    -1.202934     5.325825     0.120039
H      8.798993    -0.545925     8.766478     0.138218
H      7.614716    -1.473276     8.333930     0.133650
H     -2.952990     1.814528    13.606216     0.123487
H     -3.006423     0.590847    12.553731     0.124161
H      3.071086     3.193012     9.469543     0.074814
H     -0.107717     1.287357     8.219806     0.068635
H      4.445803     1.905482     8.123997     0.120978
H      1.194289    -0.085925     6.871442     0.118930
H     -0.309277     4.353620    13.680890     0.071494
H     -3.029306     4.272629    10.950348     0.081683
H      3.526299    10.889813     1.127159     0.128356
H     -4.674553     4.840694    12.370568     0.120037
H      1.332793    11.695224     1.721735     0.138217
H      0.522661    10.427872     1.289188     0.133649
H      4.803711     0.222056     6.561473     0.123488
H      3.590709     0.052118     5.508989     0.124161
H      0.760201     0.650050    11.664685     0.074814
H      2.353880     3.996167    12.914422     0.068636
H      2.173017    -0.595556    13.010230     0.120978
H      9.276561     8.808032     0.173301     0.118930
H     -0.717626     3.904262     7.453338     0.071496
H     -0.896517     6.619610    10.183880     0.081685
H     -1.426616     5.439488     5.917584     0.128357
H     -1.618960     8.203154     8.763660     0.120038
H     -2.437630     7.546145     5.323007     0.138218
H     -1.253353     8.473496     5.755555     0.133650
H      9.314353     5.185692     0.483269     0.123488
H      9.367786     6.409373     1.535754     0.124161
C      7.588837     2.573898     0.666855     0.044293
C      9.170998     2.592017     2.305744     0.024944
C      3.093193    -3.743261    13.804314    -0.239369
C     10.167245     2.252010     1.412189    -0.220452
C      9.851369     2.069101     0.075801     0.160042
C      5.449646    -4.253732    13.107025    -0.280068
C      6.558859    -5.132780    13.615092    -0.054861
C      5.169762     6.468502    13.702306     0.113269
C     11.617103    11.632673     0.060021     0.106925
C      3.684995     4.479707     5.163796     0.056267
C      5.527611     5.583501     5.880951     0.043852
C      2.850350     5.254050     5.957034    -0.204798
C      4.751512     6.413661     6.692505    -0.214370
C      3.390997     6.257562     6.732238     0.160225
C      2.515014     7.105485     7.638051    -0.255518
C      2.566552     8.587027     7.327378    -0.067338
C      1.879783     9.122987     6.255450     0.115723
C      3.098661    -2.499484     5.981409     0.113164
C      7.238962     2.188887     6.377887     0.044293
C      7.371877     0.612215     4.738998     0.024943
C      7.666942     1.289819     7.329914    -0.239370
C      7.805383    -0.347049     5.632553    -0.220453
C      7.957320    -0.015162     6.968941     0.160043
C      8.399909    -1.007181     8.027202    -0.280069
C      9.380775    -2.027466     7.519135    -0.054860
C     -2.300117    -1.751560     7.431922     0.113269
C     -1.394160    -2.685283     6.984721     0.106925
C      4.969389     5.893091     1.880946     0.056267
C      4.046431     3.953570     1.163791     0.043852
C      4.118948     6.650050     1.087708    -0.204797
C      3.146012     4.646924     0.352237    -0.214369
C      3.171595     6.016126     0.312505     0.160224
C     -3.187478     0.830305    13.496177    -0.255518
C     -4.657344     0.637651    13.806850    -0.067338
C      0.175059     7.247062     0.789293     0.115723
C     11.860803     7.142620     1.063333     0.113164
C     -1.227474     4.426322    13.422630     0.044295
C     -2.809635     4.408203    11.783741     0.024946
C      3.268170    10.743481     0.285171    -0.239369
C     -3.805882     4.748210    12.677296    -0.220452
C     -3.490006     4.931119    14.013684     0.160048
C      0.911717    11.253952     0.982460    -0.280070
C     -0.197496    12.133000     0.474393    -0.054857
C      1.191601     0.531718     0.387179     0.113268
C     -5.255740    -4.632453    14.029464     0.106928
C      2.676368     2.520513     8.925689     0.056267
C      0.833752     1.416719     8.208534     0.043852
C      3.511013     1.746170     8.132451    -0.204797
C      1.609851     0.586559     7.396980    -0.214369
C      2.970366     0.742658     7.357247     0.160224
C      3.846349    -0.105265     6.451434    -0.255519
C      3.794811    -1.586807     6.762107    -0.067337
C      4.481580    -2.122767     7.834035     0.115723
C      3.262702     9.499704     8.108076     0.113164
C     -0.877599     4.811333     7.711598     0.044292
C     -1.010514     6.388005     9.350487     0.024942
C     -1.305579     5.710401     6.759571    -0.239369
C     -1.444020     7.347269     8.456932    -0.220452
C     -1.595957     7.015382     7.120544     0.160037
C     -2.038546     8.007401     6.062283    -0.280068
C     -3.019412     9.027686     6.570350    -0.054857
C      8.661480     8.751780     6.657563     0.113269
C      7.755523     9.685503     7.104764     0.106928
C      1.391974     1.107129    12.208539     0.056267
C      2.314932     3.046650    12.925694     0.043852
C      2.242415     0.350170    13.001777    -0.204797
C      3.215351     2.353296    13.737248    -0.214369
C      3.189768     0.984094    13.776980     0.160225
C      9.548841     6.169915     0.593308    -0.255519
C     11.018707     6.362569     0.282635    -0.067337
C      6.186304    -0.246842    13.300192     0.115723
C     -5.499440    -0.142400    13.026152     0.113164
N      7.892098     2.763296     1.958579    -0.259447
N      5.013860     4.626514     5.125473    -0.244880
N      7.079362     1.868939     5.086163    -0.259446
N      4.950036     4.556281     1.919270    -0.244881
N     -1.530735     4.236924    12.130906    -0.259443
N      1.347503     2.373706     8.964012    -0.244882
N     -0.717999     5.131281     9.003322    -0.259452
N      1.411327     2.443939    12.170215    -0.244881
F      4.003143     5.907178    13.328935    -0.117542
F     11.406950    10.297932     0.101726    -0.115112
F      1.196855     8.289989     5.440796    -0.108934
F      2.387335    -2.071459     4.926529    -0.117791
F     -1.852658    -0.536708     7.805293    -0.117542
F     -0.085559    -2.348743     6.943016    -0.115111
F      0.939101     8.006350     1.603947    -0.108934
F     -1.669736     7.809864     2.118213    -0.117791
F      2.358220     1.093042     0.760550    -0.117542
F     -5.045587    -3.297712    13.987759    -0.115112
F      5.164508    -1.289769     8.648689    -0.108934
F      5.217823    -3.905451     9.162956    -0.117791
F      8.214021     7.536928     6.284192    -0.117542
F      6.446922     9.348963     7.146469    -0.115111
F      5.422262    -1.006130    12.485538    -0.108934
F     -5.005501    -0.809644    11.971272    -0.117791

The following XYZ coordinates are in angstroms. Other properties are in atomic units.
The sperically averaged electron density of each atom fit to a function of the form exp(a - br)
eigen_1, eigen_2 and eigen_3 are the three eigenvalues of traceless quadrupole moment tensor
  atom number  atomic symbol              X              Y              Z     net charge C6 coefficient C8 coefficient C10 coefficient fluctuating dipole atomic polarizability isotropic forcefield polarizability              a              b squared Pearson coefficient          <r^3>          <r^4>         wp_QDO          m_QDO          q_QDO       dipole_x       dipole_y       dipole_z         dipole            Qxy            Qxz            Qyz     Q(x^2-y^2)  Q(3z^2 - R^2)        eigen_1        eigen_2        eigen_3 static polarizability      alpha(xx)      alpha(xy)      alpha(xz)      alpha(yy)      alpha(yz)      alpha(zz) atomic spin moment
            1             Cd       6.268612       3.422158       3.522371       0.514645     262.905757 0.62592576E+04  0.26212771E+06                                31.244039                           24.743546       0.850880       1.899720                    0.997736      92.216374     264.208117       0.398734       0.366803      -1.201243       0.004979      -0.004518       0.000001       0.006723       0.146959       0.086032       0.094671      -0.028173      -0.160637      -0.120860      -0.110902       0.231761             38.467990      36.633383     -15.601401      -5.997131      33.642752      -6.599456      45.127835           0.165334
            2             Cd       0.092751       3.578062      10.567114       0.514647     262.906067 0.62592656E+04  0.26212813E+06                                31.244059                           24.743559       0.850880       1.899719                    0.997736      92.216432     264.208324       0.398734       0.366802      -1.201243      -0.004974       0.004524       0.000001       0.006724       0.146958       0.086030       0.094671      -0.028171      -0.160632      -0.120859      -0.110900       0.231759             38.468019      36.633398     -15.601422      -5.997123      33.642793      -6.599467      45.127867           0.165336
            3              H       3.290277       3.807208       4.619942       0.074814       1.570588 0.12465769E+02  0.13601782E+03                                 2.198517                            2.040592      -1.221158       2.282007                    0.995861       3.911213      11.348218       0.448131       1.252635      -0.716465      -0.025511      -0.026309      -0.025207       0.044478       0.008415       0.003298       0.011180       0.028825      -0.022854      -0.020867      -0.001028       0.021895              2.256956       1.918625       0.339815       0.222669       2.520257       0.607752       2.331985           0.006005
            4              H       6.469080       5.712863       5.869679       0.068635       1.649130 0.12697082E+02  0.14124633E+03                                 2.366007                            2.124515      -1.508985       2.133262                    0.990611       4.438751      13.645258       0.413034       1.333051      -0.695087       0.039153       0.008641       0.003159       0.040219       0.002492       0.005633       0.013182       0.006884      -0.022963      -0.017802       0.003439       0.014362              2.473346       3.550982       0.279985      -0.023074       2.063099       0.095257       1.805955           0.006919
            5              H       1.915560       5.094738       5.965488       0.120979       1.157295 0.87960826E+01  0.88511617E+02                                 1.824857                            1.738777      -1.120180       2.343368                    0.996895       3.612288      10.270889       0.472243       1.288931      -0.706972      -0.032790      -0.006296      -0.000496       0.033393       0.005572       0.002601       0.012627       0.006540      -0.011606      -0.015462       0.001417       0.014045              1.846851       2.462361       0.101254      -0.142209       1.586505       0.056814       1.491689           0.001659
            6              H       5.167074       7.086145       7.218043       0.118930       1.418737 0.11031606E+02  0.11830132E+03                                 2.147956                            1.991309      -1.448206       2.192832                    0.991521       3.966085      11.911832       0.423726       1.347938      -0.694208       0.010813       0.025149       0.020643       0.034286      -0.001725      -0.000419       0.013771       0.013969      -0.008222      -0.018061       0.007432       0.010629              2.217259       2.114894       0.438049       0.230462       2.553770       0.601144       1.983112           0.000994
            7              H       6.670640       2.646600       0.408595       0.071495       1.643560 0.12526768E+02  0.13786111E+03                                 2.314949                            2.076166      -1.431157       2.183778                    0.992600       4.166588      12.436536       0.431308       1.290376      -0.705954      -0.042720       0.005199      -0.015886       0.045873      -0.005781       0.005737       0.006451       0.037296       0.050213      -0.029050       0.008792       0.020258              2.446078       3.623766      -0.286082       0.216220       1.830670      -0.002248       1.883800           0.005745
            8              H       9.390669       2.727591       3.139137       0.081684       1.197367 0.87679131E+01  0.88271397E+02                                 1.882943                            1.750083      -0.959494       2.417716                    0.998235       3.624660      10.352184       0.464440       1.309943      -0.703211       0.014876       0.002831       0.038987       0.041824      -0.001544       0.010029       0.001237       0.039583       0.028220      -0.024639       0.001963       0.022676              1.931060       1.621284       0.024590       0.088033       1.487812       0.098684       2.684084           0.005702
            9              H       2.835064      -3.889593      12.962326       0.128357       0.996752 0.71677058E+01  0.68100372E+02                                 1.624164                            1.551693      -0.837166       2.494566                    0.999780       3.199554       8.661195       0.511769       1.259687      -0.715498      -0.008500      -0.004663      -0.031274       0.032743      -0.004640       0.001904       0.003491       0.028352       0.025544      -0.019673       0.008282       0.011391              1.644773       1.507882       0.004736       0.161483       1.365541       0.160702       2.060895           0.001237
           10              H      11.035916       2.159526       1.718917       0.120038       1.232405 0.94911496E+01  0.97110812E+02                                 1.898995                            1.805391      -1.097900       2.359506                    0.997118       3.559517      10.127568       0.464839       1.287819      -0.708787       0.032128       0.000046       0.013252       0.034754      -0.001024       0.005977       0.004918       0.027923       0.038785      -0.021261       0.004134       0.017127              1.926755       2.574832      -0.211741       0.140800       1.534500       0.017905       1.670932           0.000947
           11              H       5.028570      -4.695004      12.367750       0.138217       1.087170 0.82299001E+01  0.81743103E+02                                 1.796123                            1.712918      -0.876934       2.472631                    0.998278       3.478306       9.942422       0.461253       1.336934      -0.698012      -0.011005      -0.011800      -0.019559       0.025355      -0.005548       0.001864       0.005746       0.011631       0.002503      -0.011421       0.003764       0.007656              1.840457       1.682405       0.087062       0.266507       1.731371       0.300060       2.107594           0.001084
           12              H       5.838702      -3.427652      12.800297       0.133649       1.130612 0.86294477E+01  0.87096966E+02                                 1.857774                            1.762337      -1.129604       2.338835                    0.997115       3.725990      10.883809       0.449635       1.349665      -0.693454       0.011935       0.020661      -0.007270       0.024944       0.000966      -0.002304      -0.001703       0.002870       0.001691      -0.002650      -0.001160       0.003810              1.912138       1.713324       0.252585      -0.109789       2.377341      -0.282332       1.645749           0.006363
           13              H       1.557652       6.778164       7.528012       0.123488       1.091106 0.84889431E+01  0.86291489E+02                                 1.879417                            1.794846      -1.492717       2.160937                    0.989622       4.148218      12.614714       0.423409       1.423089      -0.676689      -0.026856      -0.011789      -0.006052       0.029947       0.003701      -0.001314       0.002318       0.001663      -0.033695      -0.011750       0.002332       0.009418              1.929243       2.513456       0.287525      -0.048010       1.753028       0.004812       1.521245           0.000124
           14              H       2.770654       6.948102       8.580496       0.124161       1.319701 0.10905808E+02  0.11583635E+03                                 2.013244                            1.947949      -1.043991       2.372860                    0.997043       3.783875      11.064656       0.441968       1.304754      -0.704601       0.010998      -0.003906       0.022994       0.025786      -0.006765       0.003881      -0.000883      -0.003716      -0.000091      -0.007899      -0.000324       0.008223              2.040284       1.715786      -0.010427       0.151877       1.853224      -0.158701       2.551840           0.006203
           15              H       5.601162       6.350170       2.424800       0.074814       1.570577 0.12465668E+02  0.13601642E+03                                 2.198507                            2.040583      -1.221152       2.282010                    0.995861       3.911198      11.348156       0.448132       1.252634      -0.716466       0.023755       0.027904       0.025207       0.044479       0.005524       0.010815       0.004350      -0.031497      -0.022855      -0.020867      -0.001028       0.021895              2.256945       2.450223       0.390764       0.583732       1.988638       0.279635       2.331974           0.006006
           16              H       4.007483       3.004053       1.175063       0.068636       1.649133 0.12697113E+02  0.14124678E+03                                 2.366010                            2.124517      -1.508989       2.133261                    0.990611       4.438756      13.645281       0.413034       1.333051      -0.695087      -0.004866      -0.039799      -0.003159       0.040219       0.001793       0.012585       0.006865      -0.007706      -0.022963      -0.017802       0.003439       0.014363              2.473349       2.023464       0.133579       0.097024       3.590625      -0.013881       1.805958           0.006919
           17              H       4.188346       7.595776       1.079255       0.120979       1.157292 0.87960637E+01  0.88511377E+02                                 1.824855                            1.738775      -1.120179       2.343368                    0.996895       3.612284      10.270874       0.472243       1.288931      -0.706972       0.003139       0.033242       0.000496       0.033393       0.004850       0.012321       0.003794      -0.008538      -0.011606      -0.015462       0.001417       0.014045              1.846849       1.575243       0.016228       0.070123       2.473617      -0.136138       1.491687           0.001660
           18              H      -2.915198      -1.807812      13.916184       0.118930       1.418735 0.11031588E+02  0.11830110E+03                                 2.147955                            1.991308      -1.448207       2.192832                    0.991521       3.966084      11.911831       0.423726       1.347939      -0.694208      -0.024003      -0.013163      -0.020643       0.034286      -0.003020       0.013749       0.000896      -0.013059      -0.008223      -0.018061       0.007432       0.010629              2.217258       2.466569       0.471754       0.576414       2.202093       0.286764       1.983112           0.000994
           19              H       7.078989       3.095958       6.636147       0.071496       1.643566 0.12526829E+02  0.13786200E+03                                 2.314958                            2.076173      -1.431170       2.183772                    0.992600       4.166601      12.436600       0.431306       1.290378      -0.705953      -0.009251       0.042029       0.015886       0.045874      -0.009218       0.005875       0.006326      -0.034422       0.050215      -0.029051       0.008792       0.020259              2.446088       1.901338      -0.451171      -0.022867       3.553120       0.215022       1.883807           0.005744
           20              H       7.257880       0.380610       3.905605       0.081684       1.197376 0.87679978E+01  0.88272498E+02                                 1.882955                            1.750094      -0.959509       2.417709                    0.998235       3.624677      10.352261       0.464438       1.309946      -0.703210      -0.001398      -0.015078      -0.038987       0.041825      -0.005275       0.000274       0.010101      -0.038277       0.028221      -0.024640       0.001963       0.022676              1.931073       1.484365       0.011466       0.089835       1.624750       0.097048       2.684104           0.005702
           21              H       7.787979       1.560732       8.171901       0.128358       0.996749 0.71676837E+01  0.68100132E+02                                 1.624163                            1.551692      -0.837171       2.494565                    0.999780       3.199552       8.661197       0.511768       1.259690      -0.715497       0.003831       0.008906       0.031275       0.032743      -0.007249       0.003294       0.002228      -0.026073       0.025544      -0.019673       0.008282       0.011391              1.644772       1.365937      -0.008869       0.144562       1.507486       0.176079       2.060892           0.001238
           22              H       7.980323      -1.202934       5.325825       0.120039       1.232404 0.94911430E+01  0.97110757E+02                                 1.898996                            1.805392      -1.097905       2.359505                    0.997118       3.559517      10.127579       0.464838       1.287822      -0.708786       0.003020      -0.031986      -0.013252       0.034754      -0.003657       0.004326       0.006419      -0.027026       0.038785      -0.021261       0.004134       0.017128              1.926756       1.584190      -0.306689       0.004390       2.525145       0.141866       1.670934           0.000948
           23              H       8.798993      -0.545925       8.766478       0.138218       1.087168 0.82298843E+01  0.81742934E+02                                 1.796123                            1.712918      -0.876938       2.472630                    0.998278       3.478305       9.942429       0.461252       1.336937      -0.698011       0.010696       0.012081       0.019559       0.025355      -0.006552       0.005542       0.002404      -0.009311       0.002503      -0.011421       0.003764       0.007657              1.840457       1.714388       0.090127       0.273264       1.699387       0.293919       2.107594           0.001085
           24              H       7.614716      -1.473276       8.333930       0.133650       1.130612 0.86294478E+01  0.87096967E+02                                 1.857773                            1.762336      -1.129605       2.338834                    0.997115       3.725991      10.883812       0.449635       1.349664      -0.693454      -0.019428      -0.013852       0.007270       0.024944       0.000676      -0.001476      -0.002456      -0.003184       0.001691      -0.002650      -0.001160       0.003809              1.912137       2.323319       0.311049      -0.270568       1.767345      -0.136225       1.645749           0.006363
           25              H      -2.952990       1.814528      13.606216       0.123487       1.091108 0.84889608E+01  0.86291718E+02                                 1.879420                            1.794848      -1.492720       2.160936                    0.989622       4.148224      12.614738       0.423408       1.423090      -0.676689       0.009173       0.027858       0.006052       0.029947       0.003475       0.002433      -0.001087      -0.003039      -0.033695      -0.011750       0.002332       0.009418              1.929246       1.705338       0.210071       0.009371       2.561151      -0.047331       1.521247           0.000125
           26              H      -3.006423       0.590847      12.553731       0.124161       1.319709 0.10905894E+02  0.11583751E+03                                 2.013254                            1.947957      -1.043999       2.372856                    0.997043       3.783889      11.064715       0.441966       1.304755      -0.704601       0.004937      -0.010575      -0.022994       0.025786      -0.006289      -0.001249       0.003779       0.006218      -0.000092      -0.007899      -0.000324       0.008223              2.040293       1.853962       0.002816      -0.172469       1.715064       0.136043       2.551854           0.006205
           27              H       3.071086       3.193012       9.469543       0.074814       1.570586 0.12465758E+02  0.13601766E+03                                 2.198516                            2.040591      -1.221158       2.282007                    0.995861       3.911211      11.348210       0.448131       1.252635      -0.716465       0.025510       0.026309       0.025207       0.044479       0.008415       0.003298       0.011180       0.028826      -0.022855      -0.020867      -0.001028       0.021895              2.256955       1.918624       0.339814       0.222668       2.520255       0.607752       2.331984           0.006005
           28              H      -0.107717       1.287357       8.219806       0.068635       1.649137 0.12697145E+02  0.14124724E+03                                 2.366015                            2.124521      -1.508991       2.133259                    0.990611       4.438765      13.645321       0.413033       1.333052      -0.695087      -0.039153      -0.008641      -0.003159       0.040219       0.002492       0.005633       0.013182       0.006884      -0.022963      -0.017802       0.003439       0.014363              2.473354       3.550995       0.279986      -0.023074       2.063106       0.095257       1.805961           0.006918
           29              H       4.445803       1.905482       8.123997       0.120978       1.157298 0.87961201E+01  0.88512097E+02                                 1.824862                            1.738781      -1.120186       2.343364                    0.996894       3.612296      10.270921       0.472242       1.288932      -0.706972       0.032790       0.006296       0.000496       0.033393       0.005572       0.002601       0.012627       0.006539      -0.011606      -0.015462       0.001417       0.014045              1.846856       2.462369       0.101255      -0.142209       1.586509       0.056815       1.491692           0.001659
           30              H       1.194289      -0.085925       6.871442       0.118930       1.418738 0.11031619E+02  0.11830151E+03                                 2.147958                            1.991311      -1.448209       2.192831                    0.991521       3.966089      11.911851       0.423726       1.347939      -0.694208      -0.010813      -0.025149      -0.020643       0.034286      -0.001725      -0.000419       0.013771       0.013969      -0.008222      -0.018062       0.007432       0.010629              2.217261       2.114896       0.438049       0.230462       2.553773       0.601145       1.983114           0.000994
           31              H      -0.309277       4.353620      13.680890       0.071494       1.643567 0.12526828E+02  0.13786192E+03                                 2.314955                            2.076170      -1.431166       2.183774                    0.992600       4.166595      12.436560       0.431307       1.290375      -0.705954       0.042720      -0.005199       0.015886       0.045873      -0.005781       0.005737       0.006451       0.037296       0.050215      -0.029051       0.008792       0.020259              2.446085       3.623777      -0.286083       0.216222       1.830673      -0.002248       1.883804           0.005745
           32              H      -3.029306       4.272629      10.950348       0.081683       1.197373 0.87679659E+01  0.88272080E+02                                 1.882951                            1.750090      -0.959503       2.417712                    0.998235       3.624670      10.352229       0.464439       1.309945      -0.703210      -0.014876      -0.002830      -0.038987       0.041825      -0.001544       0.010029       0.001236       0.039584       0.028221      -0.024639       0.001963       0.022676              1.931068       1.621290       0.024590       0.088033       1.487817       0.098685       2.684098           0.005702
           33              H       3.526299      10.889813       1.127159       0.128356       0.996748 0.71676686E+01  0.68099930E+02                                 1.624160                            1.551689      -0.837166       2.494567                    0.999780       3.199546       8.661168       0.511769       1.259688      -0.715498       0.008500       0.004663       0.031274       0.032743      -0.004640       0.001904       0.003491       0.028352       0.025544      -0.019673       0.008282       0.011391              1.644769       1.507878       0.004736       0.161483       1.365539       0.160702       2.060889           0.001239
           34              H      -4.674553       4.840694      12.370568       0.120037       1.232402 0.94911154E+01  0.97110378E+02                                 1.898992                            1.805389      -1.097901       2.359507                    0.997118       3.559511      10.127548       0.464839       1.287821      -0.708786      -0.032128      -0.000046      -0.013252       0.034754      -0.001024       0.005977       0.004918       0.027923       0.038785      -0.021261       0.004134       0.017127              1.926752       2.574828      -0.211740       0.140800       1.534498       0.017905       1.670930           0.000948
           35              H       1.332793      11.695224       1.721735       0.138217       1.087168 0.82298815E+01  0.81742884E+02                                 1.796122                            1.712917      -0.876936       2.472631                    0.998278       3.478303       9.942416       0.461253       1.336935      -0.698012       0.011005       0.011800       0.019559       0.025355      -0.005548       0.001864       0.005746       0.011631       0.002503      -0.011421       0.003764       0.007656              1.840456       1.682404       0.087062       0.266507       1.731370       0.300060       2.107592           0.001085
           36              H       0.522661      10.427872       1.289188       0.133649       1.130611 0.86294413E+01  0.87096888E+02                                 1.857773                            1.762336      -1.129605       2.338834                    0.997115       3.725989      10.883806       0.449635       1.349665      -0.693454      -0.011936      -0.020661       0.007270       0.024944       0.000966      -0.002304      -0.001703       0.002870       0.001691      -0.002650      -0.001160       0.003810              1.912137       1.713323       0.252585      -0.109789       2.377340      -0.282331       1.645749           0.006363
           37              H       4.803711       0.222056       6.561473       0.123488       1.091107 0.84889545E+01  0.86291636E+02                                 1.879419                            1.794847      -1.492718       2.160936                    0.989622       4.148222      12.614730       0.423408       1.423089      -0.676689       0.026856       0.011789       0.006052       0.029947       0.003701      -0.001314       0.002318       0.001663      -0.033695      -0.011750       0.002332       0.009418              1.929244       2.513458       0.287525      -0.048010       1.753029       0.004812       1.521246           0.000124
           38              H       3.590709       0.052118       5.508989       0.124161       1.319705 0.10905852E+02  0.11583695E+03                                 2.013249                            1.947953      -1.043995       2.372858                    0.997043       3.783883      11.064689       0.441967       1.304754      -0.704601      -0.010998       0.003906      -0.022994       0.025786      -0.006765       0.003881      -0.000883      -0.003716      -0.000092      -0.007899      -0.000324       0.008223              2.040288       1.715790      -0.010427       0.151877       1.853229      -0.158702       2.551847           0.006205
           39              H       0.760201       0.650050      11.664685       0.074814       1.570593 0.12465821E+02  0.13601856E+03                                 2.198524                            2.040598      -1.221164       2.282004                    0.995861       3.911221      11.348256       0.448130       1.252637      -0.716465      -0.023755      -0.027904      -0.025207       0.044479       0.005524       0.010814       0.004350      -0.031498      -0.022854      -0.020867      -0.001028       0.021895              2.256963       2.450243       0.390768       0.583739       1.988653       0.279638       2.331992           0.006005
           40              H       2.353880       3.996167      12.914422       0.068636       1.649133 0.12697109E+02  0.14124672E+03                                 2.366010                            2.124517      -1.508988       2.133261                    0.990611       4.438755      13.645279       0.413034       1.333052      -0.695087       0.004866       0.039799       0.003159       0.040219       0.001793       0.012585       0.006865      -0.007706      -0.022963      -0.017802       0.003439       0.014363              2.473349       2.023464       0.133579       0.097024       3.590625      -0.013881       1.805958           0.006919
           41              H       2.173017      -0.595556      13.010230       0.120978       1.157294 0.87960756E+01  0.88511541E+02                                 1.824858                            1.738777      -1.120179       2.343368                    0.996894       3.612288      10.270893       0.472242       1.288933      -0.706972      -0.003139      -0.033242      -0.000496       0.033393       0.004850       0.012321       0.003794      -0.008538      -0.011606      -0.015462       0.001417       0.014045              1.846852       1.575245       0.016228       0.070123       2.473620      -0.136139       1.491689           0.001659
           42              H       9.276561       8.808032       0.173301       0.118930       1.418736 0.11031594E+02  0.11830116E+03                                 2.147955                            1.991308      -1.448207       2.192832                    0.991521       3.966085      11.911832       0.423726       1.347938      -0.694208       0.024003       0.013163       0.020643       0.034286      -0.003020       0.013749       0.000896      -0.013059      -0.008223      -0.018061       0.007432       0.010629              2.217258       2.466569       0.471754       0.576414       2.202092       0.286765       1.983112           0.000994
           43              H      -0.717626       3.904262       7.453338       0.071496       1.643563 0.12526802E+02  0.13786163E+03                                 2.314956                            2.076171      -1.431161       2.183776                    0.992600       4.166600      12.436596       0.431306       1.290379      -0.705953       0.009251      -0.042029      -0.015886       0.045873      -0.009218       0.005875       0.006326      -0.034421       0.050214      -0.029051       0.008792       0.020258              2.446085       1.901336      -0.451170      -0.022867       3.553115       0.215021       1.883805           0.005745
           44              H      -0.896517       6.619610      10.183880       0.081685       1.197369 0.87679342E+01  0.88271668E+02                                 1.882945                            1.750085      -0.959497       2.417715                    0.998235       3.624664      10.352201       0.464440       1.309943      -0.703211       0.001398       0.015078       0.038987       0.041824      -0.005275       0.000274       0.010101      -0.038276       0.028220      -0.024639       0.001963       0.022676              1.931062       1.484358       0.011466       0.089834       1.624742       0.097047       2.684087           0.005703
           45              H      -1.426616       5.439488       5.917584       0.128357       0.996753 0.71677155E+01  0.68100488E+02                                 1.624165                            1.551694      -0.837169       2.494564                    0.999780       3.199558       8.661208       0.511769       1.259687      -0.715498      -0.003831      -0.008906      -0.031274       0.032742      -0.007249       0.003294       0.002228      -0.026073       0.025544      -0.019673       0.008282       0.011391              1.644774       1.365938      -0.008869       0.144562       1.507487       0.176080       2.060895           0.001237
           46              H      -1.618960       8.203154       8.763660       0.120038       1.232410 0.94911955E+01  0.97111407E+02                                 1.899000                            1.805395      -1.097904       2.359504                    0.997118       3.559526      10.127603       0.464838       1.287820      -0.708786      -0.003020       0.031986       0.013252       0.034754      -0.003658       0.004326       0.006419      -0.027026       0.038785      -0.021261       0.004134       0.017127              1.926760       1.584193      -0.306690       0.004389       2.525152       0.141867       1.670937           0.000947
           47              H      -2.437630       7.546145       5.323007       0.138218       1.087172 0.82299172E+01  0.81743317E+02                                 1.796124                            1.712920      -0.876937       2.472630                    0.998278       3.478310       9.942437       0.461253       1.336933      -0.698012      -0.010696      -0.012081      -0.019559       0.025355      -0.006552       0.005542       0.002404      -0.009311       0.002503      -0.011421       0.003764       0.007656              1.840458       1.714389       0.090128       0.273264       1.699389       0.293920       2.107596           0.001084
           48              H      -1.253353       8.473496       5.755555       0.133650       1.130613 0.86294603E+01  0.87097125E+02                                 1.857775                            1.762337      -1.129604       2.338834                    0.997115       3.725993      10.883820       0.449635       1.349664      -0.693454       0.019428       0.013852      -0.007270       0.024944       0.000676      -0.001476      -0.002456      -0.003184       0.001691      -0.002650      -0.001160       0.003810              1.912139       2.323321       0.311050      -0.270569       1.767346      -0.136225       1.645750           0.006363
           49              H       9.314353       5.185692       0.483269       0.123488       1.091106 0.84889408E+01  0.86291458E+02                                 1.879417                            1.794846      -1.492718       2.160937                    0.989622       4.148218      12.614713       0.423409       1.423089      -0.676689      -0.009173      -0.027858      -0.006052       0.029947       0.003475       0.002433      -0.001087      -0.003039      -0.033695      -0.011750       0.002332       0.009418              1.929242       1.705336       0.210071       0.009371       2.561147      -0.047331       1.521245           0.000124
           50              H       9.367786       6.409373       1.535754       0.124161       1.319702 0.10905814E+02  0.11583643E+03                                 2.013245                            1.947949      -1.043992       2.372860                    0.997043       3.783875      11.064656       0.441968       1.304754      -0.704602      -0.004937       0.010575       0.022994       0.025786      -0.006289      -0.001249       0.003779       0.006218      -0.000092      -0.007899      -0.000325       0.008223              2.040284       1.853954       0.002816      -0.172467       1.715057       0.136043       2.551841           0.006204
           51              C       7.588837       2.573898       0.666855       0.044293      29.064533 0.37207335E+03  0.84919181E+04                                 8.367697                            6.504348       0.062910       2.005500                    0.999797      28.254632      82.494403       0.629388       0.426393      -1.048155       0.042834       0.008422       0.045591       0.063121      -0.017237       0.031717      -0.005729       0.044017      -0.013384      -0.029004      -0.020200       0.049204              9.435740      12.637998      -1.776429      -1.613769       5.267281       1.161125      10.401942           0.067237
           52              C       9.170998       2.592017       2.305744       0.024944      27.936210 0.35903011E+03  0.81611633E+04                                 8.307740                            6.529358      -0.113541       1.951373                    0.999428      28.538896      84.491625       0.605123       0.445288      -1.031809      -0.044308      -0.009025      -0.035623       0.057565       0.024920       0.035384      -0.006723       0.018291       0.099940      -0.052040      -0.002318       0.054358              9.262672      11.723124      -1.540478      -2.156130       5.015818       0.918319      11.049076           0.071879
           53              C       3.093193      -3.743261      13.804314      -0.239369      33.825848 0.46030161E+03  0.11025881E+05                                 9.192346                            7.224346       0.146754       2.006945                    0.999429      30.970405      91.177268       0.601381       0.425193      -1.054002       0.006570       0.005338       0.000987       0.008522      -0.002877       0.009195       0.002627       0.013841       0.182764      -0.038158      -0.023806       0.061964             10.425709      14.686636      -2.460483      -2.162653       6.108027       1.629450      10.482466           0.011424
           54              C      10.167245       2.252010       1.412189      -0.220452      32.418810 0.45786916E+03  0.10949386E+05                                 8.860969                            7.140721       0.172522       2.017011                    0.999422      30.774846      90.426069       0.613315       0.417613      -1.059112      -0.005201       0.005232       0.001370       0.007503       0.004585       0.012469       0.005110       0.077411      -0.031596      -0.034577      -0.012498       0.047075              9.804308      12.275878      -2.206410      -2.822436       5.682622       1.775041      11.454423           0.012135
           55              C       9.851369       2.069101       0.075801       0.160042      31.397013 0.40122920E+03  0.92664163E+04                                 9.045123                            6.912711      -0.118210       1.990561                    0.999508      25.962814      74.524373       0.593815       0.446617      -1.043382       0.021005      -0.006830      -0.023304       0.032108      -0.015662      -0.026863       0.015806       0.063213       0.059211      -0.046727      -0.006138       0.052865             10.682860      14.784377      -3.443383      -3.268549       6.339230       2.116585      10.924974           0.146771
           56              C       5.449646      -4.253732      13.107025      -0.280068      32.953873 0.44906483E+03  0.10766680E+05                                 9.240105                            7.157699      -0.446850       1.840786                    0.996433      31.338141      94.469577       0.597124       0.427828      -1.044926       0.024025      -0.032482       0.052725       0.066425      -0.038466       0.016192      -0.004057       0.061672       0.016902      -0.052320       0.000085       0.052235             10.950375      13.106365      -4.085831      -1.486316      10.692330       0.412555       9.052429           0.006606
           57              C       6.558859      -5.132780      13.615092      -0.054861      41.030954 0.48457270E+03  0.11706057E+05                                10.469585                            7.428533      -0.244633       1.904611                    0.999314      29.123634      84.883871       0.593712       0.427050      -1.057467      -0.070169       0.064117      -0.029652       0.099569      -0.029702       0.005413      -0.011699       0.003441       0.016994      -0.033214       0.000858       0.032356             12.867216      16.496786      -4.436842       2.479988      16.135489      -0.825962       5.969372           0.016641
           58              C       5.169762       6.468502      13.702306       0.113269      36.515052 0.42543889E+03  0.99439379E+04                                 9.624024                            7.008259      -0.008919       1.982093                    0.999709      27.634430      79.106374       0.605300       0.432927      -1.054345      -0.120387      -0.028468      -0.037517       0.129271       0.033568       0.020176       0.008978       0.043112      -0.069738      -0.030556      -0.026961       0.057518             11.354303      13.069331      -2.002236       2.500794      15.450077      -0.536541       5.543501           0.002419
           59              C      11.617103      11.632673       0.060021       0.106925      35.972344 0.42128950E+03  0.98094113E+04                                 9.481123                            6.943556       0.062734       2.006729                    0.999790      27.440371      78.051040       0.612956       0.429155      -1.058102       0.006193      -0.128518       0.017199       0.129812       0.015638      -0.000411      -0.006140      -0.082049      -0.096870      -0.032792      -0.027660       0.060452             11.142741      14.222016      -1.569136       2.517557      13.798156      -0.795988       5.408051           0.009271
           60              C       3.684995       4.479707       5.163796       0.056267      26.937603 0.35795890E+03  0.80707054E+04                                 7.891071                            6.343549       0.117028       2.029650                    0.999828      27.555099      79.303816       0.644414       0.421563      -1.053811       0.051679       0.031093       0.012221       0.061537       0.029189       0.024782      -0.000757      -0.004491       0.001592      -0.039273       0.001883       0.037390              8.663211       9.868333      -0.641507      -1.604692       8.363609       3.329723       7.757691           0.046608
           61              C       5.527611       5.583501       5.880951       0.043852      29.354276 0.37295079E+03  0.85371332E+04                                 8.475334                            6.555827       0.027528       1.997531                    0.999575      28.406919      83.706096       0.619171       0.432150      -1.042178      -0.051456      -0.028052      -0.020503       0.062089       0.010018       0.016201      -0.018871       0.026143      -0.041240      -0.035646       0.008959       0.026687              9.427139      11.032914      -0.352222      -0.992019       9.602072       3.864342       7.646431           0.041460
           62              C       2.850350       5.254050       5.957034      -0.204798      33.335834 0.46979347E+03  0.11288616E+05                                 9.035037                            7.249333       0.131559       2.005940                    0.999426      30.590010      89.621812       0.607648       0.419489      -1.059647       0.006105      -0.002829      -0.002593       0.007211       0.011969      -0.002906      -0.007582       0.051217      -0.041312      -0.025430      -0.010137       0.035567             10.063294      10.601243      -1.056455      -2.126374      11.051889       4.519028       8.536752           0.004477
           63              C       4.751512       6.413661       6.692505      -0.214370      34.802982 0.47772421E+03  0.11582120E+05                                 9.383650                            7.358135      -0.044861       1.948390                    0.998478      31.352514      93.707103       0.594437       0.425001      -1.051198      -0.003274      -0.002139      -0.010509       0.011213       0.005396       0.007909       0.025323      -0.041352       0.048355      -0.030127      -0.010908       0.041035             10.406497      12.753508      -1.172937      -1.841521      10.539913       4.188686       7.926069           0.009968
           64              C       3.390997       6.257562       6.732238       0.160225      30.747432 0.39060069E+03  0.89594214E+04                                 8.869243                            6.793443      -0.067704       2.005085                    0.999559      25.856866      73.934758       0.602672       0.443076      -1.045599      -0.019832       0.026364       0.012862       0.035409      -0.017621      -0.021931       0.018997      -0.011297       0.001252      -0.024924      -0.014343       0.039267             10.332395      11.380464      -2.220691      -2.360762      11.707352       4.784103       7.909370           0.089296
           65              C       2.515014       7.105485       7.638051      -0.255518      33.942617 0.48050627E+03  0.11698026E+05                                 9.353921                            7.360813      -0.449693       1.837776                    0.996486      31.557833      95.353762       0.594989       0.422848      -1.049696       0.039525       0.054851      -0.042694       0.079960       0.003837       0.002785       0.005722      -0.043657      -0.096098      -0.032726      -0.005954       0.038680             11.004346       9.053749      -1.895749      -1.682833      15.606931       1.177883       8.352359           0.006201
           66              C       2.566552       8.587027       7.327378      -0.067338      40.166573 0.50205708E+03  0.12260579E+05                                10.378041                            7.607810      -0.221578       1.910054                    0.999431      29.635938      87.408338       0.580164       0.432312      -1.052154       0.006891      -0.095812       0.017843       0.097703      -0.010238      -0.011664      -0.013186      -0.039495      -0.059049      -0.031950      -0.002182       0.034132             12.517169       7.880668       0.158748       2.811320      20.965800      -0.145024       8.705039           0.016983
           67              C       1.879783       9.122987       6.255450       0.115723      33.859006 0.43250894E+03  0.10163054E+05                                 9.198019                            7.099701      -0.036462       1.975946                    0.999660      27.755099      79.974445       0.596432       0.437035      -1.050603      -0.052849      -0.099477      -0.057760       0.126589       0.032605       0.027200       0.034723      -0.004052       0.006107      -0.035475      -0.027782       0.063256             10.457675       7.594170       0.079325       3.052109      15.368041      -0.928932       8.410816           0.002307
           68              C       3.098661      -2.499484       5.981409       0.113164      35.193697 0.43314864E+03  0.10166550E+05                                 9.391558                            7.074441      -0.038326       1.974131                    0.999612      27.689869      79.350595       0.602269       0.433290      -1.054451      -0.057911       0.068365      -0.090046       0.127027      -0.015089       0.035347      -0.019636       0.006762       0.091983      -0.033500      -0.024932       0.058433             10.865755       7.401393       1.151706       3.073942      16.177701       0.271727       9.018170           0.007548
           69              C       7.238962       2.188887       6.377887       0.044293      29.064596 0.37207449E+03  0.84919501E+04                                 8.367702                            6.504351       0.062908       2.005499                    0.999797      28.254697      82.494605       0.629389       0.426392      -1.048156      -0.004298      -0.043442      -0.045594       0.063123      -0.021105      -0.008729       0.031025      -0.036674      -0.013380      -0.029006      -0.020201       0.049207              9.435745       5.671801      -2.444108       1.309791      12.233494      -1.495618      10.401941           0.067237
           70              C       7.371877       0.612215       4.738998       0.024943      27.936299 0.35903145E+03  0.81612020E+04                                 8.307752                            6.529364      -0.113547       1.951370                    0.999428      28.538981      84.491931       0.605123       0.445288      -1.031810       0.004756       0.044970       0.035624       0.057567       0.022728      -0.010067       0.034581      -0.027431       0.099948      -0.052041      -0.002320       0.054361              9.262686       5.369485      -2.149448       1.119841      11.369480      -2.058673      11.049094           0.071879
           71              C       7.666942       1.289819       7.329914      -0.239370      33.825967 0.46030374E+03  0.11025947E+05                                 9.192372                            7.224366       0.146749       2.006942                    0.999429      30.970494      91.177640       0.601379       0.425193      -1.054002      -0.004686      -0.007051      -0.000986       0.008524      -0.004139       0.001737       0.009405      -0.012495       0.182770      -0.038159      -0.023808       0.061966             10.425739       6.653493      -3.230436       1.828353      14.141239      -1.997323      10.482486           0.011425
           72              C       7.805383      -0.347049       5.632553      -0.220453      32.418972 0.45787214E+03  0.10949477E+05                                 8.861003                            7.140747       0.172515       2.017007                    0.999422      30.774947      90.426488       0.613314       0.417613      -1.059111      -0.005704       0.004678      -0.001368       0.007502      -0.002851       0.003897       0.012901      -0.077746      -0.031600      -0.034578      -0.012499       0.047077              9.804346       6.161759      -2.792434       2.036236      11.796810      -2.640220      11.454468           0.012137
           73              C       7.957320      -0.015162       6.968941       0.160043      31.397091 0.40123050E+03  0.92664517E+04                                 9.045122                            6.912710      -0.118217       1.990559                    0.999508      25.962877      74.524517       0.593817       0.446616      -1.043383       0.008803      -0.020256       0.023303       0.032106      -0.021383       0.018299      -0.025231      -0.056123       0.059223      -0.046735      -0.006133       0.052869             10.682857       7.070156      -4.182752       2.418770      14.053447      -3.051687      10.924968           0.146768
           74              C       8.399909      -1.007181       8.027202      -0.280069      32.954004 0.44906697E+03  0.10766744E+05                                 9.240130                            7.157716      -0.446847       1.840785                    0.996433      31.338212      94.469854       0.597123       0.427828      -1.044926       0.034626      -0.020817      -0.052724       0.066424      -0.043623      -0.005583       0.015732      -0.045939       0.016905      -0.052321       0.000086       0.052236             10.950408      11.490429      -4.240742       0.552480      12.308346      -1.440180       9.052449           0.006605
           75              C       9.380775      -2.027466       7.519135      -0.054860      41.030952 0.48457237E+03  0.11706048E+05                                10.469584                            7.428530      -0.244635       1.904610                    0.999314      29.123642      84.883905       0.593712       0.427050      -1.057467      -0.070519       0.063732       0.029652       0.099569      -0.029489      -0.012162       0.004272       0.007906       0.016994      -0.033214       0.000857       0.032357             12.867217      16.981545      -4.390373      -1.058800      15.650736       2.389868       5.969369           0.016641
           76              C      -2.300117      -1.751560       7.431922       0.113269      36.515104 0.42543941E+03  0.99439539E+04                                 9.624036                            7.008264      -0.008920       1.982092                    0.999709      27.634452      79.106474       0.605299       0.432927      -1.054345       0.016852       0.122553       0.037517       0.129270       0.028863       0.007012       0.020941      -0.055080      -0.069738      -0.030557      -0.026961       0.057518             11.354319      15.808749      -1.739677      -0.772687      12.710701       2.438200       5.543507           0.002419
           77              C      -1.394160      -2.685283       6.984721       0.106925      35.972374 0.42128978E+03  0.98094204E+04                                 9.481130                            6.943559       0.062732       2.006728                    0.999790      27.440388      78.051124       0.612956       0.429155      -1.058102       0.128523       0.006097      -0.017199       0.129812       0.023146      -0.006073      -0.000994       0.074613      -0.096871      -0.032792      -0.027659       0.060452             11.142752      14.100080      -1.580814      -1.032552      13.920122       2.430129       5.408054           0.009270
           78              C       4.969389       5.893091       1.880946       0.056267      26.937593 0.35795871E+03  0.80706988E+04                                 7.891064                            6.343544       0.117031       2.029651                    0.999828      27.555081      79.303713       0.644415       0.421563      -1.053811      -0.026020      -0.054410      -0.012221       0.061538       0.029084      -0.003117       0.024596      -0.006679       0.001592      -0.039272       0.001882       0.037390              8.663204       8.499151      -0.772740       3.467631       9.732777      -1.279696       7.757684           0.046611
           79              C       4.046431       3.953570       1.163791       0.043852      29.354324 0.37295154E+03  0.85371558E+04                                 8.475346                            6.555836       0.027522       1.997529                    0.999575      28.406954      83.706260       0.619171       0.432150      -1.042178       0.023014       0.053898       0.020503       0.062089       0.007353      -0.020331       0.014327      -0.029473      -0.041241      -0.035646       0.008959       0.026687              9.427153       9.682012      -0.481707       3.941369      10.952999      -0.618808       7.646446           0.041462
           80              C       4.118948       6.650050       1.087708      -0.204797      33.335973 0.46979584E+03  0.11288692E+05                                 9.035082                            7.249369       0.131561       2.005941                    0.999427      30.590079      89.622244       0.607644       0.419491      -1.059645       0.003398      -0.005808       0.002593       0.007211       0.006887      -0.007270      -0.003616      -0.054832      -0.041312      -0.025430      -0.010137       0.035567             10.063346      11.248518      -0.994433       4.701311      10.404727      -1.685536       8.536794           0.004480
           81              C       3.146012       4.646924       0.352237      -0.214369      34.802977 0.47772412E+03  0.11582119E+05                                 9.383652                            7.358135      -0.044862       1.948389                    0.998478      31.352522      93.707156       0.594437       0.425001      -1.051197       0.001817       0.003464       0.010509       0.011214       0.009225       0.024453       0.010289       0.038549       0.048355      -0.030127      -0.010908       0.041035             10.406498      10.782859      -1.361814       4.345277      12.510562      -1.433484       7.926072           0.009969
           82              C       3.171595       6.016126       0.312505       0.160224      30.747456 0.39060110E+03  0.89594330E+04                                 8.869245                            6.793445      -0.067702       2.005086                    0.999559      25.856882      73.934813       0.602672       0.443076      -1.045599      -0.028136       0.017226      -0.012862       0.035409      -0.016227       0.021003      -0.020018       0.017785       0.001251      -0.024923      -0.014344       0.039267             10.332400      12.126195      -2.149220       4.987516      10.961634      -1.893552       7.909370           0.089299
           83              C      -3.187478       0.830305      13.496177      -0.255518      33.942629 0.48050631E+03  0.11698028E+05                                 9.353923                            7.360812      -0.449693       1.837775                    0.996486      31.557849      95.353835       0.594989       0.422847      -1.049696      -0.050830      -0.044578       0.042694       0.079961       0.007913       0.005431       0.003319       0.041404      -0.096100      -0.032727      -0.005953       0.038680             11.004350      15.907375      -1.238861       1.333064       8.753312      -1.562776       8.352363           0.006203
           84              C      -4.657344       0.637651      13.806850      -0.067338      40.166600 0.50205729E+03  0.12260585E+05                                10.378045                            7.607811      -0.221576       1.910055                    0.999431      29.635941      87.408341       0.580164       0.432312      -1.052154       0.096032       0.002281      -0.017843       0.097703      -0.006301      -0.012014      -0.012869       0.042665      -0.059050      -0.031950      -0.002183       0.034132             12.517177      20.816564       1.398589      -0.412591       8.029929       2.784656       8.705038           0.016984
           85              C       0.175059       7.247062       0.789293       0.115723      33.859009 0.43250884E+03  0.10163051E+05                                 9.198019                            7.099699      -0.036460       1.975947                    0.999660      27.755096      79.974428       0.596432       0.437035      -1.050604       0.093981       0.062098       0.057760       0.126589       0.032397       0.031969       0.030389      -0.008409       0.006107      -0.035475      -0.027782       0.063256             10.457677      15.282221       0.816187      -1.215892       7.679997       2.949556       8.410812           0.002308
           86              C      11.860803       7.142620       1.063333       0.113164      35.193699 0.43314850E+03  0.10166546E+05                                 9.391558                            7.074440      -0.038325       1.974131                    0.999612      27.689869      79.350594       0.602270       0.433290      -1.054451      -0.073579       0.051124       0.090046       0.127027      -0.015456      -0.022919       0.033313      -0.000907       0.091983      -0.033500      -0.024933       0.058433             10.865757      15.879062       1.964248      -0.022792       7.700040       3.085843       9.018168           0.007548
           87              C      -1.227474       4.426322      13.422630       0.044295      29.064487 0.37207257E+03  0.84918946E+04                                 8.367683                            6.504337       0.062912       2.005502                    0.999797      28.254603      82.494256       0.629389       0.426393      -1.048156      -0.042834      -0.008423      -0.045592       0.063121      -0.017237       0.031716      -0.005729       0.044018      -0.013381      -0.029005      -0.020200       0.049205              9.435724      12.637979      -1.776425      -1.613761       5.267272       1.161122      10.401920           0.067231
           88              C      -2.809635       4.408203      11.783741       0.024946      27.936176 0.35902950E+03  0.81611460E+04                                 8.307732                            6.529350      -0.113544       1.951372                    0.999428      28.538878      84.491553       0.605124       0.445288      -1.031810       0.044309       0.009026       0.035623       0.057565       0.024920       0.035384      -0.006723       0.018293       0.099941      -0.052041      -0.002318       0.054359              9.262663      11.723107      -1.540475      -2.156123       5.015812       0.918318      11.049069           0.071872
           89              C       3.268170      10.743481       0.285171      -0.239369      33.825858 0.46030183E+03  0.11025887E+05                                 9.192350                            7.224350       0.146752       2.006944                    0.999429      30.970398      91.177246       0.601380       0.425193      -1.054002      -0.006570      -0.005337      -0.000986       0.008522      -0.002877       0.009196       0.002626       0.013838       0.182763      -0.038157      -0.023807       0.061964             10.425714      14.686646      -2.460485      -2.162656       6.108030       1.629451      10.482466           0.011426
           90              C      -3.805882       4.748210      12.677296      -0.220452      32.418830 0.45786954E+03  0.10949397E+05                                 8.860976                            7.140727       0.172520       2.017010                    0.999422      30.774849      90.426091       0.613315       0.417613      -1.059111       0.005200      -0.005231      -0.001370       0.007503       0.004586       0.012470       0.005109       0.077409      -0.031598      -0.034576      -0.012499       0.047075              9.804315      12.275883      -2.206412      -2.822442       5.682627       1.775044      11.454436           0.012137
           91              C      -3.490006       4.931119      14.013684       0.160048      31.396962 0.40122853E+03  0.92663934E+04                                 9.045098                            6.912694      -0.118203       1.990564                    0.999508      25.962784      74.524165       0.593818       0.446616      -1.043383      -0.021004       0.006830       0.023303       0.032107      -0.015662      -0.026862       0.015807       0.063217       0.059216      -0.046730      -0.006136       0.052866             10.682827      14.784326      -3.443368      -3.268536       6.339212       2.116578      10.924945           0.146754
           92              C       0.911717      11.253952       0.982460      -0.280070      32.953948 0.44906610E+03  0.10766718E+05                                 9.240120                            7.157711      -0.446849       1.840785                    0.996433      31.338180      94.469727       0.597123       0.427828      -1.044926      -0.024025       0.032483      -0.052725       0.066424      -0.038466       0.016192      -0.004057       0.061673       0.016904      -0.052320       0.000086       0.052235             10.950393      13.106387      -4.085841      -1.486319      10.692348       0.412555       9.052443           0.006605
           93              C      -0.197496      12.133000       0.474393      -0.054857      41.030806 0.48457076E+03  0.11705996E+05                                10.469553                            7.428513      -0.244627       1.904613                    0.999314      29.123570      84.883575       0.593714       0.427049      -1.057467       0.070169      -0.064117       0.029652       0.099569      -0.029702       0.005413      -0.011699       0.003441       0.016993      -0.033214       0.000857       0.032357             12.867173      16.496727      -4.436822       2.479981      16.135436      -0.825960       5.969356           0.016642
           94              C       1.191601       0.531718       0.387179       0.113268      36.515094 0.42543945E+03  0.99439542E+04                                 9.624031                            7.008263      -0.008919       1.982093                    0.999709      27.634448      79.106433       0.605300       0.432927      -1.054345       0.120387       0.028468       0.037517       0.129271       0.033568       0.020176       0.008978       0.043112      -0.069738      -0.030557      -0.026961       0.057518             11.354311      13.069343      -2.002239       2.500797      15.450086      -0.536542       5.543505           0.002420
           95              C      -5.255740      -4.632453      14.029464       0.106928      35.972307 0.42128898E+03  0.98093966E+04                                 9.481118                            6.943552       0.062732       2.006729                    0.999790      27.440355      78.050996       0.612956       0.429155      -1.058102      -0.006193       0.128518      -0.017199       0.129812       0.015638      -0.000410      -0.006140      -0.082049      -0.096870      -0.032792      -0.027660       0.060452             11.142735      14.222009      -1.569133       2.517555      13.798146      -0.795988       5.408049           0.009271
           96              C       2.676368       2.520513       8.925689       0.056267      26.937635 0.35795940E+03  0.80707190E+04                                 7.891072                            6.343550       0.117031       2.029651                    0.999828      27.555126      79.303886       0.644415       0.421563      -1.053811      -0.051680      -0.031093      -0.012221       0.061538       0.029189       0.024781      -0.000755      -0.004491       0.001591      -0.039272       0.001881       0.037391              8.663213       9.868337      -0.641508      -1.604693       8.363609       3.329723       7.757692           0.046611
           97              C       0.833752       1.416719       8.208534       0.043852      29.354370 0.37295215E+03  0.85371739E+04                                 8.475354                            6.555840       0.027522       1.997528                    0.999575      28.406995      83.706424       0.619170       0.432150      -1.042178       0.051457       0.028052       0.020504       0.062090       0.010019       0.016201      -0.018871       0.026144      -0.041243      -0.035646       0.008958       0.026688              9.427163      11.032944      -0.352224      -0.992023       9.602096       3.864353       7.646451           0.041461
           98              C       3.511013       1.746170       8.132451      -0.204797      33.335883 0.46979424E+03  0.11288639E+05                                 9.035045                            7.249338       0.131558       2.005939                    0.999427      30.590048      89.621962       0.607648       0.419489      -1.059647      -0.006106       0.002828       0.002592       0.007211       0.011970      -0.002906      -0.007582       0.051218      -0.041314      -0.025430      -0.010137       0.035568             10.063304      10.601258      -1.056456      -2.126378      11.051896       4.519031       8.536758           0.004478
           99              C       1.609851       0.586559       7.396980      -0.214369      34.803049 0.47772520E+03  0.11582151E+05                                 9.383663                            7.358142      -0.044862       1.948389                    0.998478      31.352559      93.707290       0.594437       0.425000      -1.051198       0.003275       0.002139       0.010509       0.011214       0.005396       0.007909       0.025324      -0.041353       0.048354      -0.030127      -0.010909       0.041036             10.406512      12.753529      -1.172942      -1.841527      10.539928       4.188694       7.926080           0.009968
          100              C       2.970366       0.742658       7.357247       0.160224      30.747489 0.39060146E+03  0.89594432E+04                                 8.869250                            6.793447      -0.067701       2.005086                    0.999559      25.856900      73.934866       0.602672       0.443076      -1.045599       0.019831      -0.026364      -0.012862       0.035408      -0.017621      -0.021931       0.018999      -0.011296       0.001249      -0.024923      -0.014345       0.039268             10.332406      11.380478      -2.220696      -2.360767      11.707361       4.784108       7.909377           0.089301
          101              C       3.846349      -0.105265       6.451434      -0.255519      33.942658 0.48050690E+03  0.11698046E+05                                 9.353929                            7.360818      -0.449692       1.837775                    0.996486      31.557869      95.353913       0.594989       0.422848      -1.049696      -0.039525      -0.054851       0.042694       0.079960       0.003837       0.002786       0.005722      -0.043656      -0.096100      -0.032727      -0.005953       0.038680             11.004356       9.053759      -1.895753      -1.682837      15.606943       1.177885       8.352368           0.006202
          102              C       3.794811      -1.586807       6.762107      -0.067337      40.166576 0.50205710E+03  0.12260579E+05                                10.378040                            7.607809      -0.221577       1.910054                    0.999431      29.635940      87.408343       0.580164       0.432312      -1.052154      -0.006891       0.095812      -0.017843       0.097703      -0.010239      -0.011664      -0.013186      -0.039495      -0.059050      -0.031950      -0.002182       0.034133             12.517169       7.880668       0.158746       2.811320      20.965800      -0.145026       8.705038           0.016984
          103              C       4.481580      -2.122767       7.834035       0.115723      33.859019 0.43250910E+03  0.10163059E+05                                 9.198022                            7.099702      -0.036462       1.975946                    0.999660      27.755106      79.974476       0.596432       0.437035      -1.050603       0.052849       0.099477       0.057760       0.126589       0.032605       0.027200       0.034723      -0.004052       0.006107      -0.035475      -0.027782       0.063256             10.457679       7.594172       0.079325       3.052110      15.368046      -0.928933       8.410818           0.002308
          104              C       3.262702       9.499704       8.108076       0.113164      35.193700 0.43314866E+03  0.10166551E+05                                 9.391559                            7.074442      -0.038326       1.974131                    0.999612      27.689869      79.350605       0.602269       0.433290      -1.054450       0.057911      -0.068365       0.090046       0.127027      -0.015088       0.035347      -0.019636       0.006762       0.091983      -0.033500      -0.024933       0.058433             10.865757       7.401394       1.151706       3.073943      16.177705       0.271726       9.018172           0.007548
          105              C      -0.877599       4.811333       7.711598       0.044292      29.064574 0.37207414E+03  0.84919418E+04                                 8.367707                            6.504355       0.062905       2.005498                    0.999797      28.254677      82.494599       0.629388       0.426393      -1.048155       0.004298       0.043442       0.045592       0.063122      -0.021104      -0.008729       0.031026      -0.036669      -0.013384      -0.029005      -0.020201       0.049205              9.435752       5.671805      -2.444111       1.309794      12.233503      -1.495624      10.401948           0.067241
          106              C      -1.010514       6.388005       9.350487       0.024942      27.936261 0.35903091E+03  0.81611869E+04                                 8.307751                            6.529365      -0.113545       1.951371                    0.999428      28.538941      84.491813       0.605122       0.445288      -1.031809      -0.004756      -0.044968      -0.035624       0.057566       0.022729      -0.010068       0.034581      -0.027426       0.099942      -0.052040      -0.002319       0.054359              9.262686       5.369486      -2.149450       1.119840      11.369487      -2.058676      11.049084           0.071885
          107              C      -1.305579       5.710401       6.759571      -0.239369      33.825870 0.46030204E+03  0.11025895E+05                                 9.192353                            7.224351       0.146751       2.006943                    0.999429      30.970439      91.177418       0.601380       0.425193      -1.054002       0.004686       0.007050       0.000987       0.008523      -0.004139       0.001737       0.009404      -0.012496       0.182766      -0.038159      -0.023806       0.061965             10.425718       6.653477      -3.230427       1.828350      14.141208      -1.997319      10.482468           0.011423
          108              C      -1.444020       7.347269       8.456932      -0.220452      32.418864 0.45787018E+03  0.10949417E+05                                 8.860981                            7.140730       0.172518       2.017009                    0.999422      30.774882      90.426228       0.613315       0.417613      -1.059112       0.005704      -0.004678       0.001369       0.007503      -0.002851       0.003897       0.012900      -0.077745      -0.031597      -0.034578      -0.012498       0.047076              9.804321       6.161742      -2.792427       2.036226      11.796789      -2.640206      11.454431           0.012135
          109              C      -1.595957       7.015382       7.120544       0.160037      31.397091 0.40123045E+03  0.92664542E+04                                 9.045142                            6.912725      -0.118229       1.990555                    0.999508      25.962875      74.524632       0.593814       0.446618      -1.043381      -0.008803       0.020257      -0.023304       0.032107      -0.021380       0.018298      -0.025233      -0.056115       0.059214      -0.046729      -0.006137       0.052866             10.682884       7.070171      -4.182764       2.418776      14.053487      -3.051697      10.924992           0.146779
          110              C      -2.038546       8.007401       6.062283      -0.280068      32.953932 0.44906588E+03  0.10766712E+05                                 9.240118                            7.157709      -0.446849       1.840785                    0.996433      31.338174      94.469716       0.597123       0.427828      -1.044926      -0.034626       0.020816       0.052725       0.066425      -0.043623      -0.005583       0.015732      -0.045937       0.016902      -0.052320       0.000085       0.052235             10.950393      11.490409      -4.240732       0.552479      12.308332      -1.440176       9.052439           0.006608
          111              C      -3.019412       9.027686       6.570350      -0.054857      41.030808 0.48457052E+03  0.11705990E+05                                10.469558                            7.428514      -0.244630       1.904612                    0.999314      29.123577      84.883638       0.593713       0.427049      -1.057467       0.070519      -0.063732      -0.029651       0.099569      -0.029488      -0.012162       0.004272       0.007905       0.016994      -0.033214       0.000857       0.032356             12.867182      16.981491      -4.390359      -1.058798      15.650699       2.389864       5.969357           0.016641
          112              C       8.661480       8.751780       6.657563       0.113269      36.515105 0.42543961E+03  0.99439590E+04                                 9.624034                            7.008265      -0.008920       1.982092                    0.999709      27.634450      79.106445       0.605300       0.432927      -1.054345      -0.016852      -0.122554      -0.037517       0.129271       0.028863       0.007012       0.020941      -0.055080      -0.069738      -0.030557      -0.026961       0.057518             11.354315      15.808742      -1.739678      -0.772688      12.710698       2.438199       5.543506           0.002419
          113              C       7.755523       9.685503       7.104764       0.106928      35.972291 0.42128877E+03  0.98093901E+04                                 9.481113                            6.943549       0.062735       2.006730                    0.999790      27.440352      78.050972       0.612956       0.429155      -1.058102      -0.128523      -0.006097       0.017199       0.129812       0.023146      -0.006073      -0.000994       0.074613      -0.096871      -0.032792      -0.027659       0.060452             11.142730      14.100051      -1.580807      -1.032549      13.920093       2.430123       5.408046           0.009270
          114              C       1.391974       1.107129      12.208539       0.056267      26.937630 0.35795917E+03  0.80707135E+04                                 7.891074                            6.343549       0.117025       2.029649                    0.999828      27.555122      79.303904       0.644415       0.421563      -1.053811       0.026021       0.054410       0.012221       0.061538       0.029084      -0.003117       0.024596      -0.006680       0.001592      -0.039273       0.001882       0.037391              8.663216       8.499165      -0.772738       3.467640       9.732787      -1.279695       7.757696           0.046610
          115              C       2.314932       3.046650      12.925694       0.043852      29.354325 0.37295153E+03  0.85371551E+04                                 8.475344                            6.555834       0.027523       1.997529                    0.999575      28.406955      83.706254       0.619171       0.432150      -1.042178      -0.023015      -0.053898      -0.020504       0.062089       0.007353      -0.020330       0.014326      -0.029474      -0.041240      -0.035646       0.008959       0.026687              9.427151       9.682010      -0.481704       3.941369      10.952998      -0.618805       7.646445           0.041462
          116              C       2.242415       0.350170      13.001777      -0.204797      33.335982 0.46979585E+03  0.11288694E+05                                 9.035087                            7.249370       0.131560       2.005941                    0.999427      30.590081      89.622277       0.607644       0.419491      -1.059645      -0.003398       0.005808      -0.002593       0.007211       0.006887      -0.007271      -0.003616      -0.054832      -0.041312      -0.025431      -0.010136       0.035567             10.063354      11.248529      -0.994435       4.701319      10.404731      -1.685538       8.536802           0.004479
          117              C       3.215351       2.353296      13.737248      -0.214369      34.802994 0.47772439E+03  0.11582127E+05                                 9.383655                            7.358138      -0.044863       1.948389                    0.998478      31.352532      93.707199       0.594436       0.425001      -1.051197      -0.001817      -0.003464      -0.010509       0.011213       0.009225       0.024453       0.010289       0.038550       0.048355      -0.030127      -0.010908       0.041035             10.406502      10.782864      -1.361813       4.345279      12.510565      -1.433482       7.926076           0.009970
          118              C       3.189768       0.984094      13.776980       0.160225      30.747447 0.39060094E+03  0.89594281E+04                                 8.869242                            6.793442      -0.067701       2.005086                    0.999559      25.856876      73.934780       0.602672       0.443076      -1.045599       0.028136      -0.017226       0.012861       0.035409      -0.016227       0.021003      -0.020018       0.017784       0.001251      -0.024923      -0.014344       0.039267             10.332396      12.126193      -2.149218       4.987515      10.961629      -1.893549       7.909367           0.089298
          119              C       9.548841       6.169915       0.593308      -0.255519      33.942646 0.48050660E+03  0.11698036E+05                                 9.353926                            7.360815      -0.449691       1.837776                    0.996486      31.557842      95.353787       0.594989       0.422847      -1.049696       0.050830       0.044578      -0.042693       0.079960       0.007913       0.005430       0.003318       0.041404      -0.096099      -0.032726      -0.005953       0.038679             11.004354      15.907385      -1.238863       1.333069       8.753314      -1.562778       8.352363           0.006202
          120              C      11.018707       6.362569       0.282635      -0.067337      40.166586 0.50205713E+03  0.12260580E+05                                10.378041                            7.607809      -0.221575       1.910055                    0.999431      29.635936      87.408316       0.580164       0.432312      -1.052154      -0.096032      -0.002281       0.017843       0.097703      -0.006301      -0.012014      -0.012869       0.042666      -0.059050      -0.031950      -0.002183       0.034133             12.517172      20.816553       1.398588      -0.412587       8.029928       2.784656       8.705036           0.016984
          121              C       6.186304      -0.246842      13.300192       0.115723      33.859020 0.43250901E+03  0.10163056E+05                                 9.198022                            7.099702      -0.036461       1.975946                    0.999660      27.755102      79.974457       0.596432       0.437035      -1.050603      -0.093981      -0.062099      -0.057760       0.126589       0.032397       0.031969       0.030389      -0.008409       0.006107      -0.035475      -0.027782       0.063256             10.457680      15.282227       0.816188      -1.215891       7.679999       2.949556       8.410814           0.002308
          122              C      -5.499440      -0.142400      13.026152       0.113164      35.193693 0.43314842E+03  0.10166544E+05                                 9.391557                            7.074439      -0.038325       1.974131                    0.999612      27.689867      79.350588       0.602270       0.433290      -1.054451       0.073579      -0.051124      -0.090046       0.127027      -0.015456      -0.022919       0.033313      -0.000907       0.091983      -0.033500      -0.024933       0.058433             10.865755      15.879062       1.964249      -0.022792       7.700039       3.085841       9.018165           0.007549
          123              N       7.892098       2.763296       1.958579      -0.259447      38.482049 0.57487486E+03  0.14338782E+05                                 9.736820                            7.925624      -0.168476       1.956545                    0.997442      29.443282      84.191259       0.599297       0.409756      -1.079994       0.108350      -0.042243      -0.096193       0.150921      -0.015634       0.050250      -0.013720       0.071699       0.087021      -0.053822      -0.025064       0.078886             10.852054      13.547597      -1.732200      -0.969843       5.965246       0.494762      13.043318           0.114441
          124              N       5.013860       4.626514       5.125473      -0.244880      36.788780 0.55503510E+03  0.13714415E+05                                 9.444698                            7.791353      -0.108250       1.984624                    0.997328      28.904348      82.096493       0.604384       0.410144      -1.080407      -0.087333       0.091413       0.071776       0.145380       0.033437       0.027197      -0.003208       0.034996      -0.012138      -0.043962      -0.005166       0.049128             10.355566      11.985120       0.047760      -0.785406       9.915820       3.518301       9.165758           0.084020
          125              N       7.079362       1.868939       5.086163      -0.259446      38.482144 0.57487635E+03  0.14338828E+05                                 9.736831                            7.925630      -0.168493       1.956540                    0.997442      29.443340      84.191444       0.599298       0.409755      -1.079995       0.052388      -0.103827       0.096196       0.150925      -0.022162      -0.018451       0.048714      -0.064465       0.087030      -0.053829      -0.025062       0.078891             10.852066       6.363295      -2.420788       0.585034      13.149574      -0.918208      13.043330           0.114438
          126              N       4.950036       4.556281       1.919270      -0.244881      36.788809 0.55503564E+03  0.13714432E+05                                 9.444702                            7.791356      -0.108255       1.984622                    0.997328      28.904361      82.096536       0.604384       0.410144      -1.080407      -0.099329       0.078214      -0.071776       0.145380       0.029505      -0.005787       0.026768      -0.047061      -0.012140      -0.043961      -0.005168       0.049129             10.355572       9.925588      -0.149645       3.577193      11.975356      -0.446161       9.165773           0.084022
          127              N      -1.530735       4.236924      12.130906      -0.259443      38.482011 0.57487420E+03  0.14338759E+05                                 9.736807                            7.925615      -0.168482       1.956544                    0.997442      29.443259      84.191126       0.599298       0.409755      -1.079995      -0.108350       0.042243       0.096194       0.150923      -0.015635       0.050251      -0.013720       0.071704       0.087024      -0.053825      -0.025063       0.078888             10.852038      13.547577      -1.732196      -0.969831       5.965238       0.494760      13.043298           0.114427
          128              N       1.347503       2.373706       8.964012      -0.244882      36.788890 0.55503705E+03  0.13714477E+05                                 9.444719                            7.791368      -0.108258       1.984621                    0.997328      28.904412      82.096751       0.604383       0.410144      -1.080407       0.087335      -0.091414      -0.071776       0.145381       0.033437       0.027197      -0.003206       0.034996      -0.012140      -0.043961      -0.005168       0.049129             10.355590      11.985146       0.047757      -0.785410       9.915845       3.518313       9.165780           0.084023
          129              N      -0.717999       5.131281       9.003322      -0.259452      38.482218 0.57487768E+03  0.14338874E+05                                 9.736856                            7.925649      -0.168491       1.956539                    0.997442      29.443376      84.191669       0.599296       0.409756      -1.079994      -0.052388       0.103826      -0.096194       0.150922      -0.022160      -0.018451       0.048713      -0.064457       0.087022      -0.053823      -0.025064       0.078887             10.852097       6.363312      -2.420798       0.585039      13.149615      -0.918222      13.043364           0.114447
          130              N       1.411327       2.443939      12.170215      -0.244881      36.788847 0.55503627E+03  0.13714452E+05                                 9.444710                            7.791360      -0.108257       1.984621                    0.997328      28.904382      82.096621       0.604383       0.410144      -1.080407       0.099329      -0.078214       0.071776       0.145381       0.029505      -0.005786       0.026767      -0.047063      -0.012140      -0.043961      -0.005168       0.049129             10.355581       9.925593      -0.149642       3.577195      11.975370      -0.446158       9.165779           0.084021
          131              F       4.003143       5.907178      13.328935      -0.117542      15.692688 0.20211557E+03  0.37572950E+04                                 4.880009                            4.312258       1.028780       2.588803                    0.999368      18.445704      40.931561       0.954970       0.345017      -1.164830       0.103102       0.050085       0.039587       0.121267       0.071611       0.035930       0.017394       0.078161      -0.175417      -0.068045      -0.051655       0.119700              5.220952       6.633250       1.865266       1.095371       5.412257       0.677220       3.617349           0.002364
          132              F      11.406950      10.297932       0.101726      -0.115112      15.473958 0.19582231E+03  0.36026441E+04                                 4.786215                            4.208004       1.052413       2.601969                    0.999141      18.227544      39.911583       0.981806       0.339095      -1.172801       0.023184       0.113045       0.001851       0.115413       0.029485      -0.000134      -0.007617      -0.163890      -0.205907      -0.069018      -0.052685       0.121704              5.186617       4.150797       0.878604       0.115632       8.269397      -0.184633       3.139657           0.001537
          133              F       1.196855       8.289989       5.440796      -0.108934      14.261821 0.19164393E+03  0.35102939E+04                                 4.500290                            4.170330       1.009778       2.593311                    0.998674      18.166183      39.818687       0.982609       0.340312      -1.170589       0.056665       0.062994       0.077727       0.114981       0.061717       0.053642       0.066836      -0.010692      -0.025081      -0.066853      -0.055357       0.122210              4.682295       4.619243       1.033163       0.997640       4.855966       1.106844       4.571675           0.000579
          134              F       2.387335      -2.071459       4.926529      -0.117791      13.377278 0.17247399E+03  0.30764921E+04                                 4.267925                            3.908396       1.099654       2.605702                    0.999267      18.158216      39.255340       1.033877       0.332127      -1.177934       0.061415      -0.035799       0.096001       0.119455      -0.034957       0.077171      -0.041366       0.035169       0.165749      -0.067798      -0.055765       0.123563              4.445580       3.922781      -0.340701       1.313540       3.720246      -0.674616       5.693714           0.001492
          135              F      -1.852658      -0.536708       7.805293      -0.117542      15.692747 0.20211645E+03  0.37573158E+04                                 4.880024                            4.312270       1.028775       2.588801                    0.999368      18.445716      40.931625       0.954967       0.345018      -1.164829      -0.040019      -0.107410      -0.039587       0.121267       0.062885       0.013886       0.037425      -0.103943      -0.175417      -0.068045      -0.051655       0.119700              5.220970       5.069091       1.715356       0.569627       6.976459       1.154992       3.617359           0.002364
          136              F      -0.085559      -2.348743       6.943016      -0.115111      15.473984 0.19582260E+03  0.36026510E+04                                 4.786221                            4.208008       1.052411       2.601968                    0.999141      18.227550      39.911612       0.981805       0.339095      -1.172801      -0.110317      -0.033864      -0.001851       0.115413       0.044514      -0.007569      -0.000860       0.149704      -0.205908      -0.069019      -0.052685       0.121703              5.186625       8.065033       1.253769      -0.194824       4.355182       0.097489       3.139659           0.001535
          137              F       0.939101       8.006350       1.603947      -0.108934      14.261822 0.19164398E+03  0.35102950E+04                                 4.500291                            4.170330       1.009779       2.593311                    0.998674      18.166182      39.818683       0.982609       0.340312      -1.170589      -0.057300      -0.062417      -0.077727       0.114981       0.061609       0.061413       0.059774      -0.012949      -0.025081      -0.066853      -0.055357       0.122210              4.682295       4.657567       1.036836       1.006612       4.817643       1.098690       4.571675           0.000581
          138              F      -1.669736       7.809864       2.118213      -0.117791      13.377285 0.17247412E+03  0.30764951E+04                                 4.267928                            3.908398       1.099652       2.605701                    0.999267      18.158220      39.255354       1.033877       0.332128      -1.177933       0.041495      -0.057719      -0.096001       0.119455      -0.037661      -0.048540       0.072872      -0.021249       0.165749      -0.067798      -0.055765       0.123563              4.445582       3.786807      -0.353735      -0.796863       3.856224       1.243185       5.693716           0.001491
          139              F       2.358220       1.093042       0.760550      -0.117542      15.692694 0.20211565E+03  0.37572969E+04                                 4.880010                            4.312259       1.028779       2.588802                    0.999368      18.445704      40.931566       0.954969       0.345017      -1.164830      -0.103102      -0.050085      -0.039587       0.121267       0.071611       0.035930       0.017394       0.078161      -0.175417      -0.068045      -0.051655       0.119700              5.220954       6.633253       1.865266       1.095371       5.412258       0.677220       3.617350           0.002366
          140              F      -5.045587      -3.297712      13.987759      -0.115112      15.473971 0.19582251E+03  0.36026487E+04                                 4.786218                            4.208007       1.052412       2.601968                    0.999141      18.227549      39.911601       0.981805       0.339095      -1.172801      -0.023184      -0.113045      -0.001851       0.115413       0.029485      -0.000134      -0.007617      -0.163890      -0.205907      -0.069018      -0.052685       0.121704              5.186620       4.150800       0.878605       0.115632       8.269403      -0.184634       3.139658           0.001536
          141              F       5.164508      -1.289769       8.648689      -0.108934      14.261834 0.19164415E+03  0.35102990E+04                                 4.500294                            4.170333       1.009777       2.593310                    0.998674      18.166186      39.818703       0.982608       0.340312      -1.170589      -0.056665      -0.062994      -0.077727       0.114981       0.061717       0.053642       0.066836      -0.010692      -0.025081      -0.066853      -0.055357       0.122210              4.682298       4.619247       1.033164       0.997641       4.855970       1.106845       4.571678           0.000580
          142              F       5.217823      -3.905451       9.162956      -0.117791      13.377278 0.17247398E+03  0.30764920E+04                                 4.267925                            3.908396       1.099654       2.605702                    0.999267      18.158217      39.255342       1.033878       0.332127      -1.177934      -0.061415       0.035799      -0.096001       0.119455      -0.034957       0.077171      -0.041366       0.035169       0.165749      -0.067798      -0.055765       0.123563              4.445580       3.922781      -0.340702       1.313540       3.720246      -0.674617       5.693714           0.001491
          143              F       8.214021       7.536928       6.284192      -0.117542      15.692680 0.20211544E+03  0.37572919E+04                                 4.880007                            4.312256       1.028779       2.588802                    0.999368      18.445702      40.931550       0.954970       0.345017      -1.164830       0.040020       0.107410       0.039587       0.121267       0.062885       0.013887       0.037425      -0.103943      -0.175417      -0.068045      -0.051655       0.119700              5.220949       5.069071       1.715346       0.569623       6.976430       1.154986       3.617348           0.002363
          144              F       6.446922       9.348963       7.146469      -0.115111      15.473953 0.19582213E+03  0.36026399E+04                                 4.786213                            4.208002       1.052414       2.601969                    0.999141      18.227543      39.911576       0.981806       0.339095      -1.172801       0.110317       0.033864       0.001851       0.115413       0.044514      -0.007569      -0.000860       0.149704      -0.205907      -0.069018      -0.052685       0.121703              5.186616       8.065018       1.253767      -0.194823       4.355174       0.097489       3.139655           0.001536
          145              F       5.422262      -1.006130      12.485538      -0.108934      14.261828 0.19164408E+03  0.35102973E+04                                 4.500292                            4.170332       1.009779       2.593311                    0.998674      18.166182      39.818687       0.982609       0.340312      -1.170589       0.057300       0.062416       0.077727       0.114981       0.061609       0.061413       0.059774      -0.012949      -0.025081      -0.066853      -0.055357       0.122210              4.682297       4.657569       1.036836       1.006613       4.817645       1.098690       4.571676           0.000580
          146              F      -5.005501      -0.809644      11.971272      -0.117791      13.377287 0.17247414E+03  0.30764956E+04                                 4.267928                            3.908398       1.099654       2.605702                    0.999267      18.158218      39.255351       1.033877       0.332128      -1.177933      -0.041495       0.057719       0.096001       0.119455      -0.037661      -0.048540       0.072872      -0.021249       0.165749      -0.067798      -0.055765       0.123563              4.445583       3.786808      -0.353735      -0.796863       3.856225       1.243185       5.693716           0.001492

******************************************************
Auxiliary information for the entire system
The total spin magnetic moment of the unit cell is   3.597298
The total net atomic charge of the unit cell is   -0.000007
Accuracy of reproducing the electrostatic potential in the unit cell:
  The inner radius (bohr) =    5.0000
  The outer radius (bohr) =   12.0000
  Valid grid points have density less than (e/(bohr^3)) =    0.0001
  The number of valid grid points were=        59340
  The rms potential error without charges in kcal/mol is=      2.44225
  The rms potential error with partial charges in kcal/mol is=      0.54530
  The RRMSE value at monopole order=      0.22328
  The rms potential error with partial charges and cloud penetration in kcal/mol is=      0.55477
  The RRMSE value at monopole order with cloud penetration is=      0.22716
  The rms potential error with partial charges and atomic dipoles in kcal/mol is=      0.46287
  The RRMSE value at dipole order=      0.18953
  The rms potential error with partial charges, atomic dipoles and cloud penetration in kcal/mol is=      0.47066
  The RRMSE value at dipole order with cloud penetration=      0.19272

******************************************************
The electron densities and ab initio electrostatic potential were computed in VASP using the PBE functional and
projector augmented wave method. See the main text of the journal article for a description of computational details.
The atomic charges, dipoles, and quadrupoles were computed with the DDEC6 method as described in
(a) T. A. Manz and N. Gabaldon Limas, RSC Adv. 6 (2016) 47771-47801 DOI: 10.1039/c6ra04656h
(b) N. Gabaldon Limas and T. A. Manz, RSC Adv. 8 (2018) 2678-2707 DOI: 10.1039/c7ra11829e.
For each atom in the material, the electron cloud parameters were fit to the spherically averaged atom-in-material
electron density using radial positions for which this density was between 10^-4 and 10^-2 electrons per cubic bohr.
The polarizabilities, dispersion coefficients, and quantum Drude oscillator (QDO) parameters were fit using the MCLF method.
The magnetic structure of the system was optimized in VASP from the default ferromagnetic initial guess using spin polarization.
The atomic spin moments (ASMs) were computed on this optimized magnetic structure using the DDEC6 partition as inputs
to the method of T. A. Manz and D. S. Sholl, J. Chem. Theory Comput. 7 (2011) 4146-4164 DOI: 10.1021/ct200539n.
The RMSE and RRMSE were computed using a uniform grid with Ewald summation.
