# Supplementary material for: A collection of forcefield precursors for metal–organic frameworks
Source: RSC Adv. 2019 Nov 13;9(63):36492–507. doi: 10.1039/c9ra07327b (PMC9075174; doi:10.1039/c9ra07327b)
Supplement: RA-009-C9RA07327B-s4845 [file RA-009-C9RA07327B-s4845.xyz]

  146
jmolscript: load "" {1 1 1} spacegroup "x,y,z" unitcell [{     13.047000     0.000000     0.000000 }, {     -0.633398    13.263885     0.000000 }, {     -5.530177    -6.257756    14.363121 }]
Cd     6.429281     3.460275     3.601840     0.569789
Cd     0.454144     3.545854    10.761281     0.569793
H      6.759306     2.737954     0.443820     0.075614
H      9.622202     2.831299     3.161323     0.077460
H      2.738318    -4.084533    13.189654     0.120151
H     11.186216     2.220138     1.620160     0.116923
H      4.911006    -4.993030    12.556240     0.131103
H      5.791497    -3.702534    12.909573     0.131081
H      3.976103     2.996169     1.394659     0.073444
H      5.833951     6.334511     2.329698     0.076950
H     -2.836063    -2.094958    14.182146     0.117528
H      4.453903     7.573024     0.942221     0.120285
H     -2.764320     1.499776    13.630602     0.130289
H     -2.895513     0.208603    12.691254     0.127469
H      3.609302     3.733403     5.127634     0.072436
H      6.782325     5.969119     5.716522     0.071920
H      2.297148     5.076368     6.502185     0.123090
H      5.560776     7.401054     7.069528     0.120148
H      3.356023     7.103069     8.843374     0.128281
H      2.066772     6.948611     7.904025     0.130937
H      7.436636     0.419411     3.905333     0.077336
H      7.152448     3.102180     6.762157     0.075453
H      8.194731    -1.178287     5.404842     0.119732
H      7.940700     1.622925     8.327738     0.126306
H      9.107269    -0.439776     8.830447     0.126953
H      7.795752    -1.315072     8.580528     0.131816
H      0.124119     4.268175    13.919301     0.075613
H     -2.738777     4.174830    11.201798     0.077458
H      4.145107    11.090662     1.173467     0.120147
H     -4.302791     4.785991    12.742961     0.116920
H      1.972419    11.999159     1.806881     0.131101
H      1.091928    10.708663     1.453548     0.131081
H      2.907322     4.009960    12.968462     0.073444
H      1.049474     0.671618    12.033423     0.076951
H      9.719488     9.101087     0.180975     0.117529
H      2.429522    -0.566895    13.420900     0.120285
H      9.647745     5.506353     0.732519     0.130290
H      9.778938     6.797526     1.671867     0.127469
H      3.274123     3.272726     9.235487     0.072436
H      0.101100     1.037010     8.646599     0.071920
H      4.586277     1.929761     7.860936     0.123090
H      1.322649    -0.394925     7.293593     0.120149
H      3.527402    -0.096940     5.519747     0.128281
H      4.816653     0.057518     6.459096     0.130938
H     -0.553211     6.586718    10.457788     0.077336
H     -0.269023     3.903949     7.600964     0.075453
H     -1.311306     8.184416     8.958279     0.119732
H     -1.057275     5.383204     6.035383     0.126305
H     -2.223844     7.445905     5.532674     0.126953
H     -0.912327     8.321201     5.782593     0.131816
C      7.673020     2.636252     0.689430     0.032338
C      9.337426     2.683969     2.266500     0.035417
C      3.041187    -3.963806    14.081604    -0.222115
C     10.282157     2.327173     1.350133    -0.223133
C      9.923127     2.118392     0.005745     0.143273
C      5.387700    -4.522349    13.287323    -0.264788
C      6.481470    -5.417482    13.828813    -0.061442
C     -5.364916    -4.873877    14.304232     0.109579
C      1.150941     0.567656     0.456747     0.107061
C      4.111646     3.929831     1.288372     0.030660
C      5.161123     5.874170     1.842788     0.056806
C      3.308610     4.643130     0.360514    -0.207663
C      4.347347     6.629907     0.991055    -0.208953
C      3.393012     6.002440     0.224065     0.157543
C     -3.029557     0.546280    13.611930    -0.257794
C     -4.489074     0.423370    13.985371    -0.069357
C      0.518772     7.458653     0.650649     0.114015
C     -0.788567     7.419408     1.002546     0.124800
C      4.009639     4.497194     5.526929     0.074469
C      5.859508     5.797852     5.863026     0.022697
C      3.212411     5.281421     6.354245    -0.223530
C      5.140312     6.639039     6.687469    -0.204928
C      3.820682     6.378143     6.957496     0.159441
C      3.014977     7.233608     7.922698    -0.257155
C      3.111842     8.740417     7.542075    -0.070125
C      2.360746     9.282122     6.493567     0.115030
C      3.001079    -2.635624     6.131616     0.114962
C      7.543197     0.667294     4.815954     0.055929
C      7.387015     2.224810     6.483513     0.021160
C      7.994417    -0.299692     5.705032    -0.236451
C      7.839916     1.344760     7.425734    -0.210927
C      8.147030     0.047958     7.059474     0.144292
C      8.600140    -0.939842     8.142453    -0.268124
C      9.461759    -2.088654     7.652671    -0.062404
C     -2.224462    -1.926583     7.636871     0.114101
C     -1.425225    -2.972915     7.185869     0.112409
C     -0.789595     4.369877    13.673691     0.032344
C     -2.454001     4.322160    12.096621     0.035422
C      3.842238    10.969935     0.281517    -0.222110
C     -3.398732     4.678956    13.012988    -0.223127
C      2.490475    11.145493    -0.005745     0.143274
C      1.495725    11.528478     1.075798    -0.264784
C      0.401955    12.423611     0.534308    -0.061444
C     12.248341    11.880006     0.058889     0.109577
C      5.732484     6.438473    13.906374     0.107061
C      2.771779     3.076298    13.074749     0.030658
C      1.722302     1.131959    12.520333     0.056804
C      3.574815     2.362999    14.002607    -0.207665
C      2.536078     0.376222    13.372066    -0.208954
C      3.490413     1.003689    14.139056     0.157544
C      9.912982     6.459849     0.751191    -0.257796
C     11.372499     6.582759     0.377750    -0.069357
C      6.364653    -0.452524    13.712472     0.114015
C     -5.375008    -0.413279    13.360575     0.124799
C      2.873786     2.508935     8.836192     0.074467
C      1.023917     1.208277     8.500095     0.022697
C      3.671014     1.724708     8.008876    -0.223531
C      1.743113     0.367090     7.675652    -0.204931
C      3.062743     0.627986     7.405625     0.159443
C      3.868448    -0.227479     6.440423    -0.257157
C      3.771583    -1.734288     6.821046    -0.070119
C      4.522679    -2.275993     7.869554     0.115028
C      4.515744    -3.622132     8.231505     0.114967
C     -0.659772     6.338835     9.547167     0.055931
C     -0.503590     4.781319     7.879608     0.021160
C     -1.110992     7.305821     8.658089    -0.236450
C     -0.956491     5.661369     6.937387    -0.210925
C     -1.263605     6.958171     7.303647     0.144289
C     -1.716715     7.945971     6.220668    -0.268123
C     -2.578334     9.094783     6.710450    -0.062404
C      9.107887     8.932712     6.726250     0.114102
C      8.308650     9.979044     7.177252     0.112408
N      8.018957     2.841883     1.989292    -0.283153
N      5.062325     4.547190     2.023764    -0.248876
N      5.277596     4.732188     5.255466    -0.254877
N      7.254621     1.907789     5.159233    -0.273507
N     -1.135532     4.164246    12.373829    -0.283158
N      1.821100     2.458939    12.339357    -0.248876
N      1.605829     2.273941     9.107655    -0.254876
N     -0.371196     5.098340     9.203888    -0.273513
F     -5.191381    -3.527790    14.271197    -0.111522
F      2.288022     1.163370     0.870405    -0.117093
F      1.354070     8.312817     1.311353    -0.114185
F     -1.180548     8.212804     2.003655    -0.119036
F      1.580315     8.447935     5.759612    -0.116441
F      2.245626    -2.203233     5.087417    -0.123141
F     -1.652930    -0.796586     8.066329    -0.103717
F     -0.112080    -2.782942     7.197360    -0.104043
F     12.074806    10.533919     0.091924    -0.111523
F      4.595403     5.842759    13.492716    -0.117092
F      5.529355    -1.306688    13.051768    -0.114185
F     -4.983027    -1.206675    12.359466    -0.119036
F      5.303110    -1.441806     8.603509    -0.116441
F      5.271197    -4.054523     9.275704    -0.123141
F      8.536355     7.802715     6.296792    -0.103717
F      6.995505     9.789071     7.165761    -0.104043

The following XYZ coordinates are in angstroms. Other properties are in atomic units.
The sperically averaged electron density of each atom fit to a function of the form exp(a - br)
eigen_1, eigen_2 and eigen_3 are the three eigenvalues of traceless quadrupole moment tensor
  atom number  atomic symbol              X              Y              Z     net charge C6 coefficient C8 coefficient C10 coefficient fluctuating dipole atomic polarizability isotropic forcefield polarizability              a              b squared Pearson coefficient          <r^3>          <r^4>         wp_QDO          m_QDO          q_QDO       dipole_x       dipole_y       dipole_z         dipole            Qxy            Qxz            Qyz     Q(x^2-y^2)  Q(3z^2 - R^2)        eigen_1        eigen_2        eigen_3 static polarizability      alpha(xx)      alpha(xy)      alpha(xz)      alpha(yy)      alpha(yz)      alpha(zz) atomic spin moment
            1             Cd       6.429281       3.460275       3.601840       0.569789     246.618219 0.57580957E+04  0.23581302E+06                                29.835948                           23.623557       0.980453       1.947473                    0.997494      89.594023     252.624406       0.411504       0.363449      -1.205781       0.037361       0.035508       0.000070       0.051543       0.204100       0.105501       0.102755      -0.044297      -0.313641      -0.164357      -0.145361       0.309718             36.851922      33.807547     -14.430849      -5.140512      31.758992      -6.026100      44.989227           0.127497
            2             Cd       0.454144       3.545854      10.761281       0.569793     246.612617 0.57579424E+04  0.23580508E+06                                29.835485                           23.623220       0.980473       1.947484                    0.997493      89.593160     252.620753       0.411508       0.363448      -1.205782      -0.037366      -0.035513      -0.000068       0.051550       0.204121       0.105497       0.102757      -0.044313      -0.313673      -0.164366      -0.145374       0.309739             36.851319      33.806929     -14.430605      -5.140265      31.758506      -6.026060      44.988523           0.127499
            3              H       6.759306       2.737954       0.443820       0.075614       1.585697 0.12015794E+02  0.13078575E+03                                 2.253994                            2.029008      -1.422081       2.190671                    0.992828       4.099563      12.144143       0.437978       1.284832      -0.707159      -0.042406       0.006271      -0.016954       0.046098      -0.003947       0.007325       0.005135       0.034353       0.047319      -0.026370       0.005722       0.020649              2.380749       3.517312      -0.322790       0.170498       1.788639       0.005379       1.836295           0.005374
            4              H       9.622202       2.831299       3.161323       0.077460       1.530590 0.11937989E+02  0.12878572E+03                                 2.154564                            1.991437      -1.207401       2.290764                    0.995490       3.863391      11.125520       0.455760       1.245757      -0.717854       0.019050       0.003375       0.042416       0.046619      -0.003301       0.009095       0.004122       0.042459       0.029411      -0.027046       0.004316       0.022730              2.212955       1.834639       0.046724       0.165090       1.686656       0.146353       3.117570           0.004363
            5              H       2.738318      -4.084533      13.189654       0.120151       1.222989 0.92757581E+01  0.93575638E+02                                 1.832015                            1.740415      -0.992630       2.404298                    0.998362       3.414588       9.386093       0.495799       1.224580      -0.723811      -0.009344      -0.002357      -0.032969       0.034349      -0.004809       0.001121       0.003294       0.031682       0.029463      -0.021836       0.009962       0.011874              1.858669       1.698318       0.007201       0.232955       1.505086       0.168607       2.372603           0.000745
            6              H      11.186216       2.220138       1.620160       0.116923       1.376572 0.10900321E+02  0.11552083E+03                                 2.043883                            1.932762      -1.311205       2.251329                    0.994821       3.765833      10.924513       0.449714       1.285135      -0.708761       0.033796      -0.002140       0.011698       0.035827      -0.001513       0.008649       0.004603       0.028059       0.038609      -0.021351       0.001876       0.019475              2.085502       2.844870      -0.261538       0.075240       1.653473       0.038341       1.758164           0.000777
            7              H       4.911006      -4.993030      12.556240       0.131103       1.219010 0.94937920E+01  0.97459191E+02                                 1.916704                            1.822048      -0.991448       2.406195                    0.997119       3.621161      10.429549       0.455000       1.311328      -0.703311      -0.013662      -0.012275      -0.019570       0.026839      -0.004936       0.002996       0.006066       0.010517       0.002012      -0.011339       0.004365       0.006973              1.966917       1.814213       0.124357       0.312162       1.852796       0.336138       2.233741           0.001226
            8              H       5.791497      -3.702534      12.909573       0.131081       1.267486 0.99246168E+01  0.10340827E+03                                 1.980758                            1.870996      -1.232465       2.281912                    0.996809       3.838691      11.276827       0.444428       1.322705      -0.699148       0.012135       0.021938      -0.012088       0.027832      -0.002254      -0.003111      -0.006663       0.007612       0.002625      -0.009823       0.003554       0.006270              2.044630       1.811535       0.302436      -0.137392       2.507804      -0.342292       1.814552           0.008366
            9              H       3.976103       2.996169       1.394659       0.073444       1.651469 0.12765031E+02  0.14203492E+03                                 2.360195                            2.125281      -1.494496       2.142299                    0.990815       4.391559      13.453133       0.414850       1.326912      -0.696658      -0.009615      -0.042409       0.001384       0.043507       0.005021       0.012648       0.003449      -0.011953      -0.018896      -0.017349       0.002608       0.014741              2.464018       2.034905       0.318887       0.082624       3.512765      -0.168825       1.844385           0.007785
           10              H       5.833951       6.334511       2.329698       0.076950       1.510157 0.11867540E+02  0.12778740E+03                                 2.136078                            1.986769      -1.168054       2.310075                    0.996282       3.823355      10.986200       0.456051       1.247284      -0.717910       0.029458       0.026539       0.021062       0.044897       0.007711       0.012918      -0.001931      -0.021563      -0.034873      -0.022654       0.003407       0.019248              2.192923       2.458022       0.399950       0.535087       1.946677       0.229673       2.174070           0.004213
           11              H      -2.836063      -2.094958      14.182146       0.117528       1.420962 0.11139477E+02  0.11954234E+03                                 2.139882                            1.993500      -1.364963       2.232148                    0.992039       3.925173      11.726738       0.426629       1.337824      -0.696719      -0.022746      -0.014754      -0.023705       0.036014      -0.000813       0.012684       0.000706      -0.016307       0.001560      -0.017440       0.007932       0.009508              2.202338       2.414366       0.441839       0.568093       2.184979       0.276429       2.007668           0.000330
           12              H       4.453903       7.573024       0.942221       0.120285       1.187546 0.90666998E+01  0.92035776E+02                                 1.863758                            1.770302      -1.222378       2.297030                    0.995420       3.675360      10.536059       0.465502       1.296214      -0.705154       0.001600       0.034911      -0.001181       0.034967       0.004986       0.014489       0.000311      -0.009744      -0.012226      -0.018377       0.004969       0.013408              1.890578       1.620938       0.068528       0.061723       2.530257      -0.174957       1.520539           0.002091
           13              H      -2.764320       1.499776      13.630602       0.130289       1.039355 0.79098177E+01  0.78755078E+02                                 1.805477                            1.724364      -1.282507       2.271209                    0.992282       3.877613      11.554024       0.436386       1.409687      -0.680373       0.008481       0.029305       0.003979       0.030766       0.005435       0.003460      -0.000937      -0.001721      -0.032713      -0.011893       0.000827       0.011066              1.851001       1.668481       0.244553      -0.021618       2.399232      -0.094808       1.485289           0.000397
           14              H      -2.895513       0.208603      12.691254       0.127469       1.222134 0.97421342E+01  0.10002032E+03                                 1.874212                            1.811509      -0.913376       2.436232                    0.998504       3.546489      10.005775       0.472295       1.263160      -0.714436       0.002657      -0.012958      -0.024192       0.027572      -0.006376      -0.003035       0.004720       0.003681       0.010947      -0.008824      -0.000795       0.009620              1.900015       1.703154      -0.010861      -0.135276       1.632247       0.205508       2.364643           0.004455
           15              H       3.609302       3.733403       5.127634       0.072436       1.625454 0.12960114E+02  0.14288937E+03                                 2.256535                            2.086015      -1.241235       2.273118                    0.995240       3.963045      11.583933       0.441222       1.259092      -0.715064      -0.024137      -0.032275      -0.014876       0.042960       0.011797      -0.003029       0.007305       0.017883      -0.043110      -0.019581      -0.002415       0.021996              2.326417       1.984893       0.436533       0.141019       2.874583       0.500036       2.119774           0.005372
           16              H       6.782325       5.969119       5.716522       0.071920       1.652701 0.12661130E+02  0.13999303E+03                                 2.325525                            2.090180      -1.531581       2.135034                    0.991530       4.295116      12.934826       0.428101       1.293976      -0.704046       0.041663       0.010152      -0.002798       0.042973       0.004165      -0.003938       0.015201       0.009218      -0.032186      -0.022215       0.009928       0.012287              2.433282       3.439196       0.349983      -0.255821       2.016854       0.059062       1.843796           0.007116
           17              H       2.297148       5.076368       6.502185       0.123090       1.122723 0.83867920E+01  0.83757655E+02                                 1.813487                            1.716121      -1.213989       2.299956                    0.996163       3.674007      10.556050       0.465743       1.316835      -0.700141      -0.033364      -0.006564       0.004016       0.034240       0.008634      -0.002577       0.014372       0.000971      -0.020148      -0.019360       0.003300       0.016060              1.849096       2.434782       0.160765      -0.275806       1.616471       0.002546       1.496034           0.002904
           18              H       5.560776       7.401054       7.069528       0.120148       1.326491 0.10102432E+02  0.10623361E+03                                 2.067614                            1.914113      -1.454866       2.190223                    0.991370       3.954429      11.853177       0.428282       1.360005      -0.691009       0.012090       0.027226       0.015416       0.033542       0.002560      -0.003210       0.010385       0.004532      -0.009443      -0.013355       0.004805       0.008549              2.144717       2.038685       0.455526       0.134163       2.626438       0.510845       1.769027          -0.000149
           19              H       3.356023       7.103069       8.843374       0.128281       1.271218 0.10314346E+02  0.10769990E+03                                 1.943976                            1.879675      -0.977170       2.407066                    0.998096       3.639335      10.444222       0.456644       1.284562      -0.709572       0.013517      -0.004016       0.023242       0.027186      -0.007259       0.006208      -0.001215      -0.001107       0.005379      -0.009601      -0.000328       0.009929              1.971483       1.680903      -0.005343       0.227209       1.771141      -0.113153       2.462406           0.006119
           20              H       2.066772       6.948611       7.904025       0.130937       1.021206 0.77507459E+01  0.76869018E+02                                 1.792799                            1.713632      -1.289712       2.269898                    0.992020       3.875325      11.568123       0.434686       1.420768      -0.678259      -0.028364      -0.010978      -0.004185       0.030700       0.004025      -0.000410       0.003566       0.002323      -0.031954      -0.011563       0.001877       0.009686              1.837013       2.379180       0.247790      -0.088324       1.666046      -0.012850       1.465813           0.000080
           21              H       7.436636       0.419411       3.905333       0.077336       1.605245 0.12557336E+02  0.13766683E+03                                 2.253757                            2.064843      -1.199805       2.288672                    0.994622       3.970624      11.657885       0.438800       1.273233      -0.711482      -0.000172      -0.017709      -0.043628       0.047086      -0.004954       0.000106       0.011782      -0.039744       0.031616      -0.025821       0.001015       0.024807              2.328046       1.728973       0.014236       0.096861       1.896913       0.138767       3.358250           0.004503
           22              H       7.152448       3.102180       6.762157       0.075453       1.560654 0.11797077E+02  0.12752468E+03                                 2.212533                            1.998076      -1.303554       2.241200                    0.994581       4.025785      11.796148       0.446483       1.269056      -0.710971      -0.014169       0.040756       0.019984       0.047552      -0.011830       0.000213       0.008547      -0.031204       0.055167      -0.028962       0.005481       0.023481              2.331753       1.891427      -0.509321      -0.050636       3.277701       0.210679       1.826130           0.006026
           23              H       8.194731      -1.178287       5.404842       0.119732       1.367559 0.10772036E+02  0.11361963E+03                                 2.020735                            1.911323      -1.276571       2.267390                    0.995375       3.716209      10.692039       0.456614       1.271750      -0.711896       0.005325      -0.033821      -0.013096       0.036657      -0.005488       0.004350       0.008727      -0.028719       0.042686      -0.023448       0.003304       0.020143              2.058158       1.679110      -0.360061       0.000694       2.731031       0.124489       1.764334           0.001776
           24              H       7.940700       1.622925       8.327738       0.126306       1.171508 0.87602624E+01  0.87082710E+02                                 1.779540                            1.691087      -0.911078       2.449276                    0.998821       3.324164       9.057482       0.503321       1.224182      -0.724188       0.002472       0.008616       0.032985       0.034181      -0.008473       0.003610       0.002436      -0.025652       0.028893      -0.020757       0.009084       0.011673              1.805136       1.475130      -0.015306       0.155802       1.631151       0.214653       2.309127           0.000120
           25              H       9.107269      -0.439776       8.830447       0.126953       1.244874 0.98290087E+01  0.10167876E+03                                 1.933636                            1.845475      -1.044992       2.375809                    0.997429       3.670087      10.576888       0.455667       1.299384      -0.705620       0.012786       0.014514       0.019236       0.027279      -0.004457       0.005813       0.004189      -0.013425       0.003158      -0.012139       0.003502       0.008636              1.980142       1.944272       0.129760       0.345381       1.862157       0.298815       2.133997           0.002146
           26              H       7.795752      -1.315072       8.580528       0.131816       1.208463 0.94345342E+01  0.97007179E+02                                 1.915955                            1.822431      -1.116093       2.338439                    0.997065       3.759936      10.951068       0.451242       1.320119      -0.699909      -0.022040      -0.011875       0.013541       0.028463      -0.003361      -0.007407      -0.002445      -0.006764       0.002185      -0.010522       0.004293       0.006230              1.968363       2.371324       0.263725      -0.350671       1.747354      -0.149320       1.786411           0.006920
           27              H       0.124119       4.268175      13.919301       0.075613       1.585641 0.12015277E+02  0.13077870E+03                                 2.253944                            2.028967      -1.422011       2.190706                    0.992829       4.099478      12.143819       0.437981       1.284835      -0.707158       0.042404      -0.006271       0.016954       0.046096      -0.003947       0.007324       0.005134       0.034347       0.047310      -0.026365       0.005720       0.020645              2.380693       3.517217      -0.322778       0.170494       1.788603       0.005379       1.836257           0.005376
           28              H      -2.738777       4.174830      11.201798       0.077458       1.530512 0.11937215E+02  0.12877498E+03                                 2.154474                            1.991360      -1.207317       2.290804                    0.995491       3.863267      11.124973       0.455774       1.245741      -0.717858      -0.019050      -0.003374      -0.042414       0.046618      -0.003301       0.009094       0.004121       0.042453       0.029406      -0.027042       0.004315       0.022727              2.212860       1.834567       0.046722       0.165084       1.686595       0.146344       3.117418           0.004364
           29              H       4.145107      11.090662       1.173467       0.120147       1.222977 0.92756213E+01  0.93573718E+02                                 1.831987                            1.740389      -0.992594       2.404310                    0.998363       3.414564       9.385936       0.495809       1.224562      -0.723816       0.009345       0.002356       0.032967       0.034347      -0.004809       0.001120       0.003294       0.031681       0.029463      -0.021835       0.009962       0.011873              1.858640       1.698291       0.007201       0.232952       1.505064       0.168603       2.372563           0.000747
           30              H      -4.302791       4.785991      12.742961       0.116920       1.376534 0.10899906E+02  0.11551501E+03                                 2.043823                            1.932708      -1.311151       2.251351                    0.994822       3.765759      10.924135       0.449727       1.285112      -0.708766      -0.033794       0.002140      -0.011698       0.035826      -0.001513       0.008648       0.004603       0.028058       0.038605      -0.021350       0.001877       0.019473              2.085440       2.844777      -0.261525       0.075242       1.653429       0.038338       1.758116           0.000778
           31              H       1.972419      11.999159       1.806881       0.131101       1.219024 0.94939127E+01  0.97460677E+02                                 1.916712                            1.822055      -0.991441       2.406195                    0.997119       3.621176      10.429584       0.455002       1.311321      -0.703312       0.013662       0.012276       0.019569       0.026838      -0.004936       0.002996       0.006066       0.010516       0.002014      -0.011339       0.004366       0.006973              1.966925       1.814222       0.124359       0.312167       1.852803       0.336141       2.233752           0.001227
           32              H       1.091928      10.708663       1.453548       0.131081       1.267471 0.99244744E+01  0.10340647E+03                                 1.980750                            1.870987      -1.232461       2.281917                    0.996809       3.838660      11.276735       0.444427       1.322713      -0.699147      -0.012135      -0.021938       0.012088       0.027832      -0.002253      -0.003113      -0.006664       0.007612       0.002625      -0.009824       0.003553       0.006271              2.044621       1.811527       0.302435      -0.137390       2.507794      -0.342290       1.814542           0.008365
           33              H       2.907322       4.009960      12.968462       0.073444       1.651491 0.12765234E+02  0.14203778E+03                                 2.360216                            2.125298      -1.494515       2.142289                    0.990815       4.391595      13.453281       0.414848       1.326913      -0.696658       0.009615       0.042410      -0.001385       0.043508       0.005021       0.012650       0.003448      -0.011955      -0.018897      -0.017352       0.002609       0.014742              2.464042       2.034921       0.318891       0.082626       3.512804      -0.168827       1.844400           0.007785
           34              H       1.049474       0.671618      12.033423       0.076951       1.510173 0.11867702E+02  0.12778965E+03                                 2.136098                            1.986786      -1.168072       2.310067                    0.996282       3.823380      10.986316       0.456048       1.247288      -0.717909      -0.029459      -0.026539      -0.021062       0.044897       0.007711       0.012919      -0.001932      -0.021562      -0.034876      -0.022656       0.003408       0.019248              2.192944       2.458047       0.399955       0.535095       1.946694       0.229676       2.174091           0.004213
           35              H       9.719488       9.101087       0.180975       0.117529       1.420956 0.11139429E+02  0.11954177E+03                                 2.139881                            1.993500      -1.364970       2.232147                    0.992039       3.925173      11.726758       0.426627       1.337829      -0.696718       0.022746       0.014754       0.023706       0.036014      -0.000813       0.012684       0.000706      -0.016307       0.001560      -0.017440       0.007932       0.009508              2.202337       2.414363       0.441837       0.568091       2.184980       0.276428       2.007667           0.000330
           36              H       2.429522      -0.566895      13.420900       0.120285       1.187574 0.90669819E+01  0.92039446E+02                                 1.863792                            1.770333      -1.222430       2.297004                    0.995420       3.675425      10.536325       0.465496       1.296219      -0.705153      -0.001599      -0.034910       0.001181       0.034967       0.004985       0.014490       0.000311      -0.009742      -0.012225      -0.018377       0.004968       0.013408              1.890614       1.620966       0.068530       0.061725       2.530310      -0.174963       1.520564           0.002090
           37              H       9.647745       5.506353       0.732519       0.130290       1.039351 0.79097847E+01  0.78754717E+02                                 1.805477                            1.724364      -1.282514       2.271207                    0.992282       3.877618      11.554060       0.436385       1.409693      -0.680372      -0.008481      -0.029306      -0.003979       0.030767       0.005435       0.003459      -0.000937      -0.001721      -0.032714      -0.011893       0.000827       0.011067              1.851001       1.668481       0.244552      -0.021618       2.399232      -0.094808       1.485289           0.000395
           38              H       9.778938       6.797526       1.671867       0.127469       1.222143 0.97422425E+01  0.10002177E+03                                 1.874226                            1.811523      -0.913387       2.436227                    0.998504       3.546510      10.005870       0.472292       1.263164      -0.714435      -0.002657       0.012959       0.024191       0.027572      -0.006376      -0.003035       0.004720       0.003680       0.010945      -0.008824      -0.000796       0.009620              1.900029       1.703167      -0.010861      -0.135278       1.632259       0.205510       2.364662           0.004456
           39              H       3.274123       3.272726       9.235487       0.072436       1.625474 0.12960315E+02  0.14289224E+03                                 2.256559                            2.086036      -1.241258       2.273108                    0.995240       3.963075      11.584074       0.441219       1.259097      -0.715063       0.024137       0.032275       0.014876       0.042960       0.011797      -0.003030       0.007306       0.017883      -0.043110      -0.019582      -0.002415       0.021997              2.326442       1.984912       0.436540       0.141021       2.874617       0.500044       2.119797           0.005371
           40              H       0.101100       1.037010       8.646599       0.071920       1.652722 0.12661318E+02  0.13999562E+03                                 2.325542                            2.090194      -1.531597       2.135025                    0.991530       4.295146      12.934936       0.428100       1.293973      -0.704046      -0.041664      -0.010151       0.002800       0.042974       0.004165      -0.003940       0.015204       0.009220      -0.032188      -0.022218       0.009930       0.012287              2.433301       3.439227       0.349987      -0.255824       2.016868       0.059063       1.843808           0.007116
           41              H       4.586277       1.929761       7.860936       0.123090       1.122734 0.83869069E+01  0.83759164E+02                                 1.813505                            1.716137      -1.214013       2.299944                    0.996162       3.674039      10.556195       0.465738       1.316842      -0.700140       0.033364       0.006563      -0.004016       0.034240       0.008634      -0.002577       0.014373       0.000970      -0.020150      -0.019361       0.003300       0.016060              1.849115       2.434809       0.160767      -0.275811       1.616487       0.002546       1.496048           0.002904
           42              H       1.322649      -0.394925       7.293593       0.120149       1.326479 0.10102333E+02  0.10623238E+03                                 2.067608                            1.914109      -1.454871       2.190223                    0.991370       3.954420      11.853165       0.428280       1.360013      -0.691007      -0.012090      -0.027226      -0.015416       0.033543       0.002560      -0.003210       0.010385       0.004532      -0.009443      -0.013355       0.004805       0.008549              2.144710       2.038680       0.455522       0.134161       2.626427       0.510841       1.769023          -0.000149
           43              H       3.527402      -0.096940       5.519747       0.128281       1.271225 0.10314421E+02  0.10770091E+03                                 1.943984                            1.879683      -0.977177       2.407062                    0.998096       3.639349      10.444281       0.456642       1.284564      -0.709571      -0.013517       0.004016      -0.023242       0.027185      -0.007259       0.006209      -0.001215      -0.001107       0.005377      -0.009601      -0.000329       0.009930              1.971492       1.680909      -0.005343       0.227210       1.771149      -0.113154       2.462417           0.006120
           44              H       4.816653       0.057518       6.459096       0.130938       1.021199 0.77506877E+01  0.76868319E+02                                 1.792794                            1.713628      -1.289714       2.269899                    0.992020       3.875316      11.568098       0.434685       1.420771      -0.678258       0.028364       0.010978       0.004185       0.030701       0.004024      -0.000410       0.003567       0.002323      -0.031954      -0.011563       0.001877       0.009686              1.837007       2.379172       0.247788      -0.088324       1.666041      -0.012849       1.465810           0.000081
           45              H      -0.553211       6.586718      10.457788       0.077336       1.605211 0.12556987E+02  0.13766181E+03                                 2.253711                            2.064803      -1.199779       2.288684                    0.994622       3.970564      11.657595       0.438808       1.273219      -0.711485       0.000172       0.017709       0.043628       0.047085      -0.004954       0.000106       0.011782      -0.039742       0.031614      -0.025820       0.001015       0.024806              2.327997       1.728943       0.014236       0.096858       1.896877       0.138765       3.358170           0.004502
           46              H      -0.269023       3.903949       7.600964       0.075453       1.560659 0.11797125E+02  0.12752534E+03                                 2.212537                            1.998080      -1.303556       2.241199                    0.994581       4.025794      11.796183       0.446483       1.269056      -0.710971       0.014169      -0.040755      -0.019984       0.047551      -0.011830       0.000212       0.008547      -0.031203       0.055166      -0.028961       0.005481       0.023480              2.331758       1.891431      -0.509323      -0.050635       3.277710       0.210679       1.826133           0.006026
           47              H      -1.311306       8.184416       8.958279       0.119732       1.367551 0.10771941E+02  0.11361826E+03                                 2.020719                            1.911308      -1.276565       2.267392                    0.995375       3.716191      10.691936       0.456618       1.271741      -0.711898      -0.005326       0.033821       0.013096       0.036657      -0.005488       0.004349       0.008727      -0.028719       0.042686      -0.023447       0.003304       0.020143              2.058141       1.679098      -0.360057       0.000694       2.731006       0.124490       1.764320           0.001775
           48              H      -1.057275       5.383204       6.035383       0.126305       1.171510 0.87602801E+01  0.87082901E+02                                 1.779540                            1.691086      -0.911078       2.449275                    0.998821       3.324169       9.057487       0.503323       1.224179      -0.724189      -0.002472      -0.008616      -0.032985       0.034181      -0.008473       0.003609       0.002436      -0.025652       0.028893      -0.020757       0.009084       0.011673              1.805135       1.475129      -0.015306       0.155803       1.631150       0.214654       2.309126           0.000119
           49              H      -2.223844       7.445905       5.532674       0.126953       1.244877 0.98290470E+01  0.10167926E+03                                 1.933640                            1.845478      -1.044993       2.375808                    0.997429       3.670095      10.576920       0.455667       1.299385      -0.705620      -0.012786      -0.014514      -0.019235       0.027279      -0.004457       0.005813       0.004189      -0.013425       0.003158      -0.012139       0.003503       0.008636              1.980147       1.944276       0.129760       0.345382       1.862162       0.298817       2.134002           0.002146
           50              H      -0.912327       8.321201       5.782593       0.131816       1.208463 0.94345297E+01  0.97007114E+02                                 1.915954                            1.822430      -1.116092       2.338440                    0.997065       3.759934      10.951059       0.451242       1.320118      -0.699909       0.022040       0.011875      -0.013541       0.028463      -0.003361      -0.007407      -0.002446      -0.006764       0.002185      -0.010522       0.004293       0.006230              1.968362       2.371322       0.263725      -0.350670       1.747354      -0.149320       1.786410           0.006920
           51              C       7.673020       2.636252       0.689430       0.032338      29.850279 0.38270190E+03  0.87989218E+04                                 8.537542                            6.617200       0.008246       1.982142                    0.999789      28.671671      84.104654       0.620895       0.429061      -1.046200       0.044468       0.008374       0.053813       0.070309      -0.012602       0.036490      -0.011273       0.053047      -0.030968      -0.032857      -0.023460       0.056317              9.654232      12.842481      -1.925182      -1.737412       5.359602       1.340816      10.760614           0.079213
           52              C       9.337426       2.683969       2.266500       0.035417      29.146089 0.37140962E+03  0.84602669E+04                                 8.324005                            6.474444       0.066248       2.002714                    0.999807      28.273746      82.066103       0.635319       0.423236      -1.051683      -0.057353      -0.009379      -0.038424       0.069669       0.016527       0.037085      -0.003581       0.014991       0.100216      -0.043964      -0.011256       0.055220              9.338336      11.788322      -1.532828      -2.234233       5.046029       1.184943      11.180658           0.072300
           53              C       3.041187      -3.963806      14.081604      -0.222115      34.781194 0.46624635E+03  0.11176260E+05                                 9.239607                            7.173133       0.212806       2.025405                    0.999809      30.882754      90.213848       0.617435       0.413841      -1.063807       0.010599       0.006934       0.009192       0.015650      -0.001115       0.012817       0.002716       0.008297       0.178551      -0.034304      -0.027168       0.061472             10.529604      14.789601      -2.490362      -2.272276       6.010049       1.704294      10.789163           0.006234
           54              C      10.282157       2.327173       1.350133      -0.223133      34.074993 0.47872021E+03  0.11583779E+05                                 9.170824                            7.311330       0.055378       1.975370                    0.999502      31.378589      92.944201       0.604499       0.418738      -1.057705      -0.007757       0.001106      -0.008480       0.011546       0.005426       0.018181      -0.001751       0.072855      -0.062058      -0.028900      -0.022760       0.051659             10.238480      12.832636      -2.384396      -3.121799       5.986663       2.094924      11.896139           0.010265
           55              C       9.923127       2.118392       0.005745       0.143273      32.750118 0.42009102E+03  0.98057573E+04                                 9.270308                            7.055244      -0.153004       1.971995                    0.999460      26.417591      76.022620       0.590550       0.444336      -1.045607       0.022071      -0.008647      -0.019894       0.030946      -0.019921      -0.027398       0.016895       0.056390       0.066807      -0.046763      -0.007598       0.054361             10.981382      15.136043      -3.587294      -3.388648       6.606874       2.378391      11.201228           0.174095
           56              C       5.387700      -4.522349      13.287323      -0.264788      33.793980 0.46751120E+03  0.11308885E+05                                 9.329306                            7.266360      -0.433095       1.841152                    0.996607      31.566104      95.210012       0.597868       0.423519      -1.048818       0.024942      -0.028809       0.054240       0.066288      -0.038836       0.017084      -0.007291       0.057488       0.016395      -0.051075      -0.001765       0.052840             10.982033      12.715898      -3.780935      -1.323356      10.731391       0.326097       9.498812           0.007130
           57              C       6.481470      -5.417482      13.828813      -0.061442      42.437719 0.51464721E+03  0.12609742E+05                                10.687220                            7.648882      -0.264213       1.892018                    0.999249      29.646805      86.765480       0.586397       0.426302      -1.058887      -0.071600       0.055735      -0.027051       0.094683      -0.028273       0.005189      -0.013434       0.001713       0.004859      -0.030349      -0.002677       0.033026             13.111833      15.996932      -4.630722       2.647067      17.044225      -0.766867       6.294341           0.022977
           58              C      -5.364916      -4.873877      14.304232       0.109579      36.217529 0.43230444E+03  0.10133311E+05                                 9.538835                            7.045684       0.016548       1.990063                    0.999732      27.663971      79.007817       0.606815       0.430614      -1.056969      -0.007187       0.134205      -0.017058       0.135475       0.015109      -0.002056      -0.006207      -0.071912      -0.101121      -0.034226      -0.022097       0.056323             11.199679      13.740100      -1.763871       2.674828      14.223678      -0.850887       5.635260           0.010929
           59              C       1.150941       0.567656       0.456747       0.107061      37.475592 0.43957220E+03  0.10344702E+05                                 9.752053                            7.099237       0.005024       1.982429                    0.999735      27.870317      79.705080       0.605332       0.429956      -1.057577       0.115248       0.023987       0.040469       0.124480       0.035682       0.024987       0.015967       0.047884      -0.067859      -0.034432      -0.029904       0.064336             11.540368      12.762341      -2.107980       2.721265      16.048690      -0.553803       5.810074           0.002569
           60              C       4.111646       3.929831       1.288372       0.030660      30.421715 0.39502859E+03  0.91589245E+04                                 8.660153                            6.739532       0.027444       1.992237                    0.999576      28.795530      84.954365       0.612672       0.431184      -1.044417       0.026373       0.052753       0.021399       0.062740       0.009412      -0.006767       0.013539      -0.041355      -0.051885      -0.026770      -0.007402       0.034172              9.615391       9.654191       0.170018       3.948475      11.104799      -1.194434       8.087184           0.061096
           61              C       5.161123       5.874170       1.842788       0.056806      27.434807 0.36265781E+03  0.81950845E+04                                 7.975107                            6.380610       0.146496       2.037253                    0.999822      27.583758      79.214407       0.643859       0.420977      -1.055241      -0.032175      -0.057553      -0.008469       0.066478       0.026763       0.002453       0.026827       0.009300      -0.019189      -0.037776      -0.001701       0.039478              8.794554       8.621382      -0.536825       3.457738       9.902490      -1.811916       7.859789           0.040538
           62              C       3.308610       4.643130       0.360514      -0.207663      34.949814 0.48463888E+03  0.11785117E+05                                 9.400653                            7.407772      -0.038194       1.948086                    0.998515      31.434744      93.913509       0.593201       0.424608      -1.052059       0.005999       0.001866       0.012814       0.014272       0.010538       0.027282       0.019608       0.042517       0.050385      -0.036834      -0.011345       0.048178             10.397889      10.136616      -1.014013       4.304400      12.632278      -1.903753       8.424772           0.001672
           63              C       4.347347       6.629907       0.991055      -0.208953      34.080538 0.47807598E+03  0.11536256E+05                                 9.154384                            7.305404       0.061728       1.982771                    0.999574      30.826649      90.462987       0.606339       0.418623      -1.060349      -0.003078      -0.006155       0.007119       0.009902       0.006476      -0.002777      -0.012411      -0.058476      -0.046035      -0.022697      -0.017785       0.040482             10.220253      11.286753      -0.676146       4.747635      10.584074      -1.898930       8.789933           0.012133
           64              C       3.393012       6.002440       0.224065       0.157543      30.599132 0.39157942E+03  0.89707585E+04                                 8.779119                            6.765038      -0.073114       2.002320                    0.999571      25.783331      73.231718       0.610021       0.438280      -1.050403      -0.028889       0.019069      -0.012711       0.036875      -0.018800       0.022796      -0.019417       0.010320       0.012723      -0.022275      -0.019162       0.041438             10.167380      11.667368      -1.699290       4.869107      10.814089      -2.087211       8.020682           0.094683
           65              C      -3.029557       0.546280      13.611930      -0.257794      33.323116 0.47758135E+03  0.11592863E+05                                 9.244774                            7.357165      -0.397529       1.855212                    0.996633      31.317258      94.057988       0.593687       0.425016      -1.049822      -0.047223      -0.032071       0.048179       0.074698       0.006430       0.005550       0.000758       0.042964      -0.076482      -0.026007      -0.009677       0.035683             10.763689      15.168707      -1.222733       0.944191       8.597050      -1.541067       8.525309           0.005465
           66              C      -4.489074       0.423370      13.985371      -0.069357      39.494533 0.49188057E+03  0.11939737E+05                                10.213555                            7.501430      -0.195721       1.918980                    0.999473      29.405391      86.207488       0.588181       0.429002      -1.055147       0.093133      -0.000629      -0.019653       0.095186      -0.007192      -0.017494      -0.013206       0.044404      -0.047982      -0.033372      -0.002850       0.036222             12.255261      20.239745       1.184625      -0.700481       8.609236       2.793410       7.916803           0.020084
           67              C       0.518772       7.458653       0.650649       0.114015      33.931345 0.43023727E+03  0.10096061E+05                                 9.212905                            7.083692      -0.044804       1.973304                    0.999721      27.681017      79.699190       0.596787       0.437363      -1.050439       0.100766       0.069105       0.043476       0.129689       0.037507       0.027953       0.025794      -0.007236      -0.017407      -0.035784      -0.026056       0.061840             10.481285      15.185898       0.723756      -1.508178       8.625674       3.023635       7.632282           0.003994
           68              C      -0.788567       7.419408       1.002546       0.124800      33.789080 0.40867435E+03  0.94659827E+04                                 9.156875                            6.888502      -0.070851       1.970302                    0.999543      27.259711      77.934025       0.607315       0.435415      -1.051788      -0.070401       0.061478       0.085716       0.126819      -0.018131      -0.016134       0.029804      -0.018260       0.068210      -0.031805      -0.018591       0.050395             10.553736      15.333875       1.923564      -0.365491       8.271279       3.069481       8.056054           0.006918
           69              C       4.009639       4.497194       5.526929       0.074469      26.611641 0.34572748E+03  0.77339156E+04                                 7.825234                            6.230903       0.106690       2.027942                    0.999818      27.350851      78.621085       0.650191       0.421114      -1.053213       0.046935       0.039961       0.004052       0.061776       0.028453       0.032093      -0.009097      -0.023064      -0.012355      -0.050786       0.013835       0.036951              8.657096       9.593683      -0.062104      -2.311589       9.102219       2.888752       7.275387           0.023698
           70              C       5.859508       5.797852       5.863026       0.022697      30.222405 0.38372515E+03  0.88260937E+04                                 8.577844                            6.611885       0.093360       2.012170                    0.999745      28.621143      83.904031       0.623299       0.427230      -1.047586      -0.052173      -0.040564      -0.014109       0.067576       0.014337       0.003018      -0.001840       0.035961      -0.054843      -0.019665      -0.012573       0.032237              9.584131      10.927315       0.210482      -1.692758      10.300575       3.690207       7.524502           0.076961
           71              C       3.212411       5.281421       6.354245      -0.223530      34.602453 0.48680863E+03  0.11791010E+05                                 9.245370                            7.368509       0.107766       1.996804                    0.999445      30.918085      90.668652       0.604618       0.418246      -1.061419       0.000539       0.004603      -0.005348       0.007077       0.011321      -0.014624       0.005403       0.049365      -0.036112      -0.026979      -0.009817       0.036797             10.380067      10.743503      -0.314674      -2.612610      12.130822       4.090362       8.265875           0.026334
           72              C       5.140312       6.639039       6.687469      -0.204928      34.849108 0.47133492E+03  0.11387663E+05                                 9.399598                            7.321050      -0.043053       1.951037                    0.998557      31.138163      92.874556       0.594501       0.426431      -1.050421      -0.002174      -0.002163      -0.008592       0.009123       0.010663       0.020595       0.016552      -0.045511       0.045115      -0.038567      -0.000303       0.038870             10.487105      12.205373      -0.629206      -2.675552      11.346034       4.072575       7.909907          -0.003580
           73              C       3.820682       6.378143       6.957496       0.159441      30.755854 0.39197899E+03  0.89830704E+04                                 8.812166                            6.767027      -0.055499       2.007526                    0.999539      25.779062      73.255591       0.610070       0.438091      -1.050415      -0.018343       0.022344       0.011766       0.031211      -0.020198      -0.022398       0.022982      -0.009630       0.004793      -0.024722      -0.019333       0.044055             10.247251      10.679929      -1.164954      -2.739658      12.293984       4.467203       7.767840           0.101102
           74              C       3.014977       7.233608       7.922698      -0.257155      33.424751 0.48388316E+03  0.11786692E+05                                 9.270316                            7.404628      -0.405216       1.852152                    0.996322      31.442663      94.659072       0.591776       0.424910      -1.049682       0.031750       0.052617      -0.046789       0.077239       0.006058       0.002290       0.004121      -0.057099      -0.107598      -0.036228      -0.011116       0.047344             10.798818       8.694090      -1.399450      -1.614143      15.071715       1.105109       8.630650           0.006112
           75              C       3.111842       8.740417       7.542075      -0.070125      40.305929 0.51168127E+03  0.12536876E+05                                10.366965                            7.657613      -0.221621       1.908208                    0.999265      29.693959      87.309488       0.581698       0.429753      -1.055246       0.001798      -0.094767       0.017290       0.096348      -0.009828      -0.013723      -0.014925      -0.045845      -0.047413      -0.033925      -0.001938       0.035864             12.476610       8.384577       0.547098       2.881759      20.617729      -0.579399       8.427523           0.019932
           76              C       2.360746       9.282122       6.493567       0.115030      35.027972 0.45036847E+03  0.10682742E+05                                 9.405774                            7.243122      -0.056524       1.965649                    0.999623      28.020514      80.932436       0.591121       0.436832      -1.051470      -0.055238      -0.093550      -0.045706       0.117864       0.042156       0.030164       0.033597      -0.006630      -0.012543      -0.040232      -0.031128       0.071359             10.728819       8.405922       0.355813       3.187882      15.562608      -1.432484       8.217927           0.003467
           77              C       3.001079      -2.635624       6.131616       0.114962      35.275893 0.43713355E+03  0.10283523E+05                                 9.404945                            7.106631      -0.065412       1.964605                    0.999582      27.790848      79.729016       0.600944       0.433256      -1.054479      -0.065666       0.063216      -0.095112       0.131736      -0.015877       0.034133      -0.015389       0.015866       0.087596      -0.033304      -0.022392       0.055696             10.874353       7.905326       1.487440       3.136669      15.934131      -0.305712       8.783603           0.008436
           78              C       7.543197       0.667294       4.815954       0.055929      28.512876 0.36078966E+03  0.81779574E+04                                 8.260944                            6.416529       0.011800       1.991301                    0.999685      28.090360      81.953130       0.631448       0.427935      -1.046349       0.006340       0.044852       0.039093       0.059835       0.025133      -0.012742       0.033754      -0.003782       0.096762      -0.054024       0.004029       0.049996              9.258714       5.321499      -2.192253       1.114980      11.194564      -1.871176      11.260080           0.049290
           79              C       7.387015       2.224810       6.483513       0.021160      30.209664 0.38839410E+03  0.89583330E+04                                 8.599890                            6.667565       0.026725       1.986745                    0.999789      28.776766      84.409665       0.618669       0.429233      -1.046619      -0.003952      -0.046135      -0.058411       0.074538      -0.024640      -0.016951       0.035391      -0.048260       0.008591      -0.036137      -0.023836       0.059973              9.727606       6.050079      -2.848291       1.311154      12.253459      -1.488334      10.879281           0.096995
           80              C       7.994417      -0.299692       5.705032      -0.236451      34.529994 0.48972364E+03  0.11897216E+05                                 9.216394                            7.369322       0.115758       1.991706                    0.999686      31.479492      92.908881       0.606285       0.415849      -1.061348      -0.002935       0.007656       0.007173       0.010894      -0.009926       0.002145       0.015954      -0.084965      -0.019676      -0.040844      -0.010294       0.051138             10.262532       6.375429      -3.039276       2.088333      12.563222      -2.802640      11.848944           0.028624
           81              C       7.839916       1.344760       7.425734      -0.210927      33.908907 0.45471224E+03  0.10829863E+05                                 9.092241                            7.091294       0.240145       2.037955                    0.999705      30.491068      88.733454       0.620118       0.414711      -1.063432      -0.005648      -0.006678      -0.002150       0.009006      -0.001488      -0.001154       0.009724       0.002634       0.162021      -0.029886      -0.025276       0.055161             10.341089       6.615779      -3.344549       1.875802      13.864867      -1.883828      10.542622          -0.004683
           82              C       8.147030       0.047958       7.059474       0.144292      32.430216 0.41630684E+03  0.96908871E+04                                 9.200007                            7.015467      -0.087739       1.993497                    0.999504      26.320463      75.522908       0.593506       0.443334      -1.046692       0.003188      -0.024360       0.017340       0.030071      -0.024590       0.018218      -0.028808      -0.053049       0.057407      -0.046560      -0.010168       0.056728             10.900061       7.063705      -4.240557       2.459286      14.404589      -3.061616      11.231888           0.157241
           83              C       8.600140      -0.939842       8.142453      -0.268124      34.396096 0.47539272E+03  0.11536202E+05                                 9.444873                            7.324104      -0.417651       1.844640                    0.996676      31.595488      95.140405       0.596497       0.423144      -1.050096       0.030191      -0.028960      -0.057880       0.071416      -0.043045      -0.005209       0.019977      -0.052204       0.018854      -0.053975      -0.001386       0.055361             11.222196      11.179089      -4.406236       0.753907      13.327126      -1.544793       9.160372           0.005506
           84              C       9.461759      -2.088654       7.652671      -0.062404      41.002332 0.48693344E+03  0.11777739E+05                                10.445080                            7.445639      -0.261873       1.897745                    0.999268      29.261838      85.348110       0.593128       0.426939      -1.057504      -0.063052       0.066784       0.025519       0.095325      -0.032177      -0.014229       0.001473      -0.008052       0.028747      -0.039211       0.006496       0.032716             12.802476      16.229750      -4.068296      -0.339452      16.137327       2.529177       6.040350           0.004757
           85              C      -2.224462      -1.926583       7.636871       0.114101      35.948206 0.41836849E+03  0.97260931E+04                                 9.489073                            6.927305       0.026364       1.995183                    0.999788      27.397657      77.910814       0.612528       0.430131      -1.057325       0.030601       0.127161       0.044790       0.138248       0.027353       0.008747       0.015120      -0.037104      -0.043211      -0.025909      -0.019443       0.045352             11.217875      15.357981      -1.816363      -0.139416      12.712220       2.560053       5.583423           0.001482
           86              C      -1.425225      -2.972915       7.185869       0.112409      35.820387 0.41932402E+03  0.97518957E+04                                 9.458383                            6.934052       0.056494       2.006410                    0.999787      27.352065      77.744095       0.612507       0.429987      -1.057627       0.122921      -0.015198      -0.016578       0.124961       0.008766      -0.001900      -0.000400       0.083143      -0.093002      -0.031053      -0.026975       0.058028             11.133931      14.008673      -1.523875      -0.490852      13.921166       2.563213       5.471954           0.004015
           87              C      -0.789595       4.369877      13.673691       0.032344      29.849502 0.38269064E+03  0.87986006E+04                                 8.537451                            6.617149       0.008233       1.982147                    0.999789      28.671030      84.102549       0.620891       0.429067      -1.046196      -0.044464      -0.008370      -0.053797       0.070294      -0.012594       0.036489      -0.011279       0.053000      -0.030983      -0.032867      -0.023434       0.056300              9.654120      12.842308      -1.925152      -1.737398       5.359554       1.340805      10.760498           0.079207
           88              C      -2.454001       4.322160      12.096621       0.035422      29.145224 0.37139733E+03  0.84599117E+04                                 8.323874                            6.474369       0.066251       2.002723                    0.999808      28.273025      82.063471       0.635319       0.423241      -1.051681       0.057338       0.009381       0.038422       0.069655       0.016530       0.037083      -0.003591       0.014963       0.100156      -0.043965      -0.011237       0.055202              9.338174      11.788126      -1.532797      -2.234184       5.045962       1.184915      11.180435           0.072295
           89              C       3.842238      10.969935       0.281517      -0.222110      34.780202 0.46623105E+03  0.11175797E+05                                 9.239453                            7.173032       0.212801       2.025414                    0.999808      30.882085      90.211394       0.617438       0.413843      -1.063806      -0.010586      -0.006937      -0.009194       0.015644      -0.001115       0.012813       0.002711       0.008294       0.178497      -0.034293      -0.027160       0.061453             10.529418      14.789328      -2.490305      -2.272224       6.009956       1.704259      10.788969           0.006235
           90              C      -3.398732       4.678956      13.012988      -0.223127      34.073874 0.47870227E+03  0.11583226E+05                                 9.170631                            7.311205       0.055386       1.975384                    0.999502      31.377790      92.941081       0.604503       0.418739      -1.057705       0.007757      -0.001108       0.008465       0.011535       0.005430       0.018177      -0.001752       0.072822      -0.062042      -0.028892      -0.022748       0.051641             10.238243      12.832325      -2.384322      -3.121687       5.986546       2.094860      11.895858           0.010265
           91              C       2.490475      11.145493      -0.005745       0.143274      32.749358 0.42008029E+03  0.98054614E+04                                 9.270277                            7.055237      -0.153062       1.971979                    0.999460      26.417142      76.021591       0.590538       0.444347      -1.045599      -0.022077       0.008649       0.019901       0.030956      -0.019910      -0.027401       0.016881       0.056325       0.066742      -0.046715      -0.007623       0.054338             10.981333      15.135979      -3.587274      -3.388625       6.606855       2.378374      11.201163           0.174069
           92              C       1.495725      11.528478       1.075798      -0.264784      33.793336 0.46750146E+03  0.11308588E+05                                 9.329191                            7.266285      -0.433110       1.841154                    0.996607      31.565701      95.208456       0.597871       0.423519      -1.048819      -0.024942       0.028810      -0.054243       0.066290      -0.038835       0.017078      -0.007294       0.057478       0.016383      -0.051068      -0.001766       0.052834             10.981881      12.715714      -3.780847      -1.323296      10.731246       0.326080       9.498684           0.007134
           93              C       0.401955      12.423611       0.534308      -0.061444      42.437625 0.51464664E+03  0.12609724E+05                                10.687207                            7.648881      -0.264202       1.892022                    0.999249      29.646768      86.765337       0.586397       0.426303      -1.058887       0.071601      -0.055735       0.027053       0.094683      -0.028272       0.005189      -0.013435       0.001718       0.004854      -0.030348      -0.002678       0.033026             13.111808      15.996914      -4.630690       2.647084      17.044171      -0.766877       6.294339           0.022978
           94              C      12.248341      11.880006       0.058889       0.109577      36.217648 0.43230587E+03  0.10133354E+05                                 9.538859                            7.045699       0.016543       1.990061                    0.999732      27.664029      79.008069       0.606814       0.430614      -1.056968       0.007187      -0.134205       0.017056       0.135475       0.015110      -0.002055      -0.006207      -0.071913      -0.101119      -0.034226      -0.022098       0.056324             11.199710      13.740118      -1.763875       2.674841      14.223736      -0.850888       5.635276           0.010929
           95              C       5.732484       6.438473      13.906374       0.107061      37.475746 0.43957393E+03  0.10344756E+05                                 9.752085                            7.099255       0.005015       1.982426                    0.999735      27.870385      79.705391       0.605331       0.429957      -1.057576      -0.115248      -0.023987      -0.040470       0.124480       0.035683       0.024987       0.015968       0.047883      -0.067858      -0.034432      -0.029904       0.064336             11.540412      12.762368      -2.108001       2.721273      16.048776      -0.553799       5.810092           0.002569
           96              C       2.771779       3.076298      13.074749       0.030658      30.422050 0.39503366E+03  0.91590716E+04                                 8.660199                            6.739561       0.027443       1.992233                    0.999576      28.795793      84.955282       0.612672       0.431182      -1.044418      -0.026377      -0.052755      -0.021402       0.062745       0.009414      -0.006759       0.013534      -0.041366      -0.051896      -0.026764      -0.007413       0.034178              9.615444       9.654219       0.170025       3.948493      11.104884      -1.194440       8.087229           0.061098
           97              C       1.722302       1.131959      12.520333       0.056804      27.435022 0.36266094E+03  0.81951726E+04                                 7.975134                            6.380624       0.146504       2.037253                    0.999822      27.583937      79.214995       0.643861       0.420975      -1.055242       0.032174       0.057558       0.008469       0.066482       0.026765       0.002460       0.026826       0.009301      -0.019194      -0.037774      -0.001709       0.039483              8.794587       8.621408      -0.536824       3.457758       9.902530      -1.811927       7.859823           0.040539
           98              C       3.574815       2.362999      14.002607      -0.207665      34.950228 0.48464581E+03  0.11785332E+05                                 9.400735                            7.407832      -0.038200       1.948081                    0.998515      31.435002      93.914592       0.593198       0.424609      -1.052058      -0.005998      -0.001870      -0.012813       0.014270       0.010541       0.027286       0.019609       0.042521       0.050384      -0.036836      -0.011348       0.048184             10.397981      10.136687      -1.014031       4.304436      12.632413      -1.903781       8.424844           0.001673
           99              C       2.536078       0.376222      13.372066      -0.208954      34.080950 0.47808254E+03  0.11536461E+05                                 9.154468                            7.305461       0.061715       1.982764                    0.999574      30.826938      90.464226       0.606335       0.418624      -1.060348       0.003081       0.006156      -0.007115       0.009900       0.006475      -0.002776      -0.012413      -0.058481      -0.046045      -0.022697      -0.017789       0.040486             10.220352      11.286847      -0.676153       4.747685      10.584194      -1.898959       8.790016           0.012134
          100              C       3.490413       1.003689      14.139056       0.157544      30.599276 0.39158138E+03  0.89708115E+04                                 8.779121                            6.765035      -0.073091       2.002327                    0.999571      25.783433      73.231957       0.610024       0.438278      -1.050405       0.028888      -0.019068       0.012708       0.036873      -0.018798       0.022805      -0.019418       0.010313       0.012709      -0.022269      -0.019174       0.041443             10.167384      11.667359      -1.699285       4.869111      10.814103      -2.087212       8.020689           0.094685
          101              C       9.912982       6.459849       0.751191      -0.257796      33.323297 0.47758454E+03  0.11592963E+05                                 9.244807                            7.357188      -0.397525       1.855212                    0.996633      31.317400      94.058574       0.593686       0.425015      -1.049822       0.047223       0.032071      -0.048179       0.074698       0.006433       0.005551       0.000760       0.042961      -0.076487      -0.026009      -0.009675       0.035684             10.763727      15.168754      -1.222745       0.944202       8.597082      -1.541079       8.525345           0.005464
          102              C      11.372499       6.582759       0.377750      -0.069357      39.494652 0.49188230E+03  0.11939793E+05                                10.213584                            7.501450      -0.195723       1.918979                    0.999473      29.405459      86.207825       0.588180       0.429003      -1.055147      -0.093133       0.000630       0.019653       0.095186      -0.007192      -0.017495      -0.013205       0.044403      -0.047984      -0.033372      -0.002852       0.036223             12.255294      20.239798       1.184624      -0.700483       8.609262       2.793420       7.916822           0.020084
          103              C       6.364653      -0.452524      13.712472       0.114015      33.931399 0.43023798E+03  0.10096084E+05                                 9.212920                            7.083702      -0.044805       1.973303                    0.999721      27.681052      79.699376       0.596786       0.437364      -1.050438      -0.100765      -0.069105      -0.043475       0.129689       0.037507       0.027953       0.025795      -0.007237      -0.017410      -0.035784      -0.026057       0.061841             10.481303      15.185925       0.723758      -1.508184       8.625691       3.023640       7.632294           0.003994
          104              C      -5.375008      -0.413279      13.360575       0.124799      33.789092 0.40867443E+03  0.94659849E+04                                 9.156876                            6.888502      -0.070851       1.970302                    0.999543      27.259716      77.934031       0.607316       0.435415      -1.051789       0.070401      -0.061479      -0.085715       0.126819      -0.018131      -0.016135       0.029804      -0.018262       0.068209      -0.031804      -0.018591       0.050395             10.553738      15.333883       1.923563      -0.365499       8.271276       3.069479       8.056055           0.006917
          105              C       2.873786       2.508935       8.836192       0.074467      26.611882 0.34573119E+03  0.77340220E+04                                 7.825279                            6.230933       0.106691       2.027939                    0.999818      27.351063      78.621900       0.650190       0.421113      -1.053213      -0.046940      -0.039961      -0.004053       0.061779       0.028456       0.032092      -0.009093      -0.023069      -0.012359      -0.050786       0.013831       0.036955              8.657148       9.593735      -0.062101      -2.311601       9.102278       2.888776       7.275430           0.023698
          106              C       1.023917       1.208277       8.500095       0.022697      30.222669 0.38372909E+03  0.88262046E+04                                 8.577865                            6.611897       0.093372       2.012171                    0.999745      28.621365      83.904702       0.623301       0.427227      -1.047588       0.052176       0.040569       0.014112       0.067582       0.014339       0.003010      -0.001830       0.035971      -0.054862      -0.019660      -0.012585       0.032245              9.584155      10.927361       0.210493      -1.692758      10.300588       3.690209       7.524514           0.076960
          107              C       3.671014       1.724708       8.008876      -0.223531      34.602791 0.48681417E+03  0.11791181E+05                                 9.245427                            7.368547       0.107766       1.996801                    0.999445      30.918320      90.669567       0.604617       0.418246      -1.061419      -0.000540      -0.004607       0.005344       0.007076       0.011322      -0.014628       0.005406       0.049369      -0.036127      -0.026984      -0.009818       0.036803             10.380134      10.743576      -0.314676      -2.612633      12.130898       4.090394       8.265928           0.026334
          108              C       1.743113       0.367090       7.675652      -0.204931      34.849590 0.47134307E+03  0.11387914E+05                                 9.399694                            7.321122      -0.043061       1.951030                    0.998558      31.138461      92.875799       0.594497       0.426432      -1.050420       0.002177       0.002162       0.008590       0.009122       0.010666       0.020597       0.016555      -0.045516       0.045114      -0.038571      -0.000305       0.038876             10.487212      12.205512      -0.629223      -2.675588      11.346138       4.072615       7.909985          -0.003579
          109              C       3.062743       0.627986       7.405625       0.159443      30.756036 0.39198160E+03  0.89831416E+04                                 8.812171                            6.767027      -0.055477       2.007532                    0.999539      25.779188      73.255897       0.610074       0.438088      -1.050417       0.018343      -0.022341      -0.011764       0.031209      -0.020194      -0.022403       0.022991      -0.009624       0.004776      -0.024724      -0.019338       0.044062             10.247258      10.679937      -1.164953      -2.739660      12.293988       4.467208       7.767847           0.101103
          110              C       3.868448      -0.227479       6.440423      -0.257157      33.424957 0.48388668E+03  0.11786800E+05                                 9.270352                            7.404655      -0.405208       1.852152                    0.996323      31.442794      94.659582       0.591775       0.424910      -1.049682      -0.031749      -0.052617       0.046789       0.077238       0.006060       0.002290       0.004122      -0.057097      -0.107604      -0.036231      -0.011114       0.047345             10.798863       8.694122      -1.399466      -1.614157      15.071778       1.105119       8.630689           0.006112
          111              C       3.771583      -1.734288       6.821046      -0.070119      40.305722 0.51167818E+03  0.12536778E+05                                10.366919                            7.657581      -0.221609       1.908213                    0.999265      29.693864      87.309054       0.581701       0.429752      -1.055247      -0.001799       0.094766      -0.017290       0.096347      -0.009828      -0.013723      -0.014926      -0.045844      -0.047414      -0.033925      -0.001939       0.035864             12.476551       8.384544       0.547091       2.881749      20.617618      -0.579400       8.427490           0.019932
          112              C       4.522679      -2.275993       7.869554       0.115028      35.028087 0.45037002E+03  0.10682789E+05                                 9.405796                            7.243136      -0.056525       1.965647                    0.999623      28.020571      80.932663       0.591120       0.436833      -1.051470       0.055239       0.093550       0.045705       0.117864       0.042156       0.030164       0.033597      -0.006629      -0.012545      -0.040231      -0.031128       0.071360             10.728847       8.405942       0.355818       3.187891      15.562654      -1.432487       8.217946           0.003467
          113              C       4.515744      -3.622132       8.231505       0.114967      35.275837 0.43713265E+03  0.10283497E+05                                 9.404935                            7.106622      -0.065413       1.964605                    0.999582      27.790822      79.728928       0.600944       0.433256      -1.054479       0.065667      -0.063216       0.095111       0.131736      -0.015876       0.034133      -0.015390       0.015867       0.087595      -0.033303      -0.022393       0.055696             10.874342       7.905315       1.487441       3.136664      15.934115      -0.305712       8.783595           0.008436
          114              C      -0.659772       6.338835       9.547167       0.055931      28.512634 0.36078625E+03  0.81778545E+04                                 8.260886                            6.416494       0.011816       1.991308                    0.999685      28.090149      81.952173       0.631451       0.427934      -1.046350      -0.006342      -0.044851      -0.039093       0.059834       0.025133      -0.012744       0.033753      -0.003777       0.096754      -0.054024       0.004031       0.049993              9.258644       5.321470      -2.192238       1.114970      11.194488      -1.871147      11.259973           0.049291
          115              C      -0.503590       4.781319       7.879608       0.021160      30.209611 0.38839320E+03  0.89583090E+04                                 8.599892                            6.667568       0.026716       1.986743                    0.999789      28.776721      84.409585       0.618667       0.429234      -1.046618       0.003951       0.046134       0.058409       0.074536      -0.024638      -0.016952       0.035390      -0.048255       0.008587      -0.036133      -0.023837       0.059971              9.727611       6.050085      -2.848299       1.311164      12.253475      -1.488340      10.879273           0.096999
          116              C      -1.110992       7.305821       8.658089      -0.236450      34.529766 0.48972014E+03  0.11897105E+05                                 9.216347                            7.369294       0.115764       1.991710                    0.999686      31.479345      92.908235       0.606286       0.415848      -1.061349       0.002935      -0.007656      -0.007171       0.010893      -0.009925       0.002143       0.015954      -0.084960      -0.019674      -0.040841      -0.010294       0.051135             10.262472       6.375401      -3.039254       2.088314      12.563152      -2.802599      11.848864           0.028625
          117              C      -0.956491       5.661369       6.937387      -0.210925      33.908781 0.45470997E+03  0.10829795E+05                                 9.092221                            7.091276       0.240144       2.037957                    0.999705      30.490979      88.733121       0.620119       0.414711      -1.063432       0.005648       0.006676       0.002151       0.009006      -0.001488      -0.001155       0.009723       0.002633       0.162016      -0.029884      -0.025275       0.055160             10.341069       6.615766      -3.344546       1.875801      13.864850      -1.883825      10.542589          -0.004684
          118              C      -1.263605       6.958171       7.303647       0.144289      32.430157 0.41630598E+03  0.96908641E+04                                 9.200009                            7.015470      -0.087750       1.993493                    0.999504      26.320421      75.522827       0.593505       0.443335      -1.046691      -0.003189       0.024361      -0.017342       0.030072      -0.024588       0.018216      -0.028809      -0.053040       0.057398      -0.046554      -0.010171       0.056725             10.900064       7.063710      -4.240563       2.459285      14.404609      -3.061611      11.231873           0.157249
          119              C      -1.716715       7.945971       6.220668      -0.268123      34.396015 0.47539150E+03  0.11536166E+05                                 9.444862                            7.324098      -0.417654       1.844640                    0.996676      31.595448      95.140286       0.596497       0.423144      -1.050096      -0.030191       0.028960       0.057880       0.071416      -0.043045      -0.005209       0.019976      -0.052203       0.018852      -0.053974      -0.001386       0.055360             11.222181      11.179070      -4.406228       0.753905      13.327120      -1.544779       9.160355           0.005505
          120              C      -2.578334       9.094783       6.710450      -0.062404      41.002348 0.48693370E+03  0.11777747E+05                                10.445085                            7.445642      -0.261873       1.897745                    0.999268      29.261844      85.348144       0.593127       0.426939      -1.057504       0.063052      -0.066784      -0.025519       0.095325      -0.032176      -0.014229       0.001473      -0.008053       0.028747      -0.039211       0.006496       0.032716             12.802482      16.229743      -4.068297      -0.339456      16.137347       2.529186       6.040354           0.004757
          121              C       9.107887       8.932712       6.726250       0.114102      35.948150 0.41836793E+03  0.97260757E+04                                 9.489059                            6.927298       0.026365       1.995183                    0.999788      27.397634      77.910699       0.612528       0.430131      -1.057325      -0.030601      -0.127161      -0.044790       0.138248       0.027353       0.008747       0.015120      -0.037104      -0.043211      -0.025910      -0.019443       0.045352             11.217856      15.357951      -1.816361      -0.139420      12.712203       2.560050       5.583416           0.001482
          122              C       8.308650       9.979044       7.177252       0.112408      35.820355 0.41932371E+03  0.97518856E+04                                 9.458375                            6.934048       0.056496       2.006411                    0.999787      27.352050      77.744015       0.612507       0.429987      -1.057627      -0.122921       0.015198       0.016578       0.124961       0.008765      -0.001900      -0.000400       0.083143      -0.093002      -0.031052      -0.026975       0.058028             11.133920      14.008659      -1.523875      -0.490854      13.921153       2.563207       5.471949           0.004015
          123              N       8.018957       2.841883       1.989292      -0.283153      40.102948 0.60302834E+03  0.15174797E+05                                 9.926587                            8.054133      -0.057414       1.983116                    0.998220      29.781418      84.675217       0.603378       0.403396      -1.087589       0.102146      -0.045241      -0.107000       0.154691      -0.015010       0.046200      -0.003265       0.090163       0.094559      -0.063514      -0.014313       0.077826             11.143998      14.083382      -1.747507      -1.316955       6.053924       0.720959      13.294687           0.123738
          124              N       5.062325       4.547190       2.023764      -0.248876      37.490556 0.56616944E+03  0.14027063E+05                                 9.510259                            7.824961      -0.043138       2.003582                    0.997616      28.880362      81.527128       0.609588       0.405554      -1.085931      -0.088082       0.072271      -0.086840       0.143258       0.029301       0.001284       0.026066      -0.032509      -0.068330      -0.038285      -0.013928       0.052213             10.480558      10.121672       0.125187       3.701770      11.923376      -1.026024       9.396626           0.091898
          125              N       5.277596       4.732188       5.255466      -0.254877      37.747080 0.56311694E+03  0.13935032E+05                                 9.555163                            7.808459      -0.041609       2.004352                    0.997299      28.880831      81.527098       0.609584       0.406035      -1.085420      -0.075157       0.099806       0.083890       0.150490       0.039223       0.016572      -0.006053       0.034403      -0.040061      -0.043139      -0.008155       0.051295             10.577267      11.937967       0.850740      -1.843271      10.776840       3.166586       9.016995           0.086006
          126              N       7.254621       1.907789       5.159233      -0.273507      39.665841 0.58889118E+03  0.14765995E+05                                 9.912863                            8.006142      -0.165227       1.950884                    0.997956      29.775553      85.156504       0.598461       0.408172      -1.081854       0.054599      -0.096312       0.107070       0.154016      -0.018207      -0.019792       0.041459      -0.065908       0.098813      -0.055375      -0.017499       0.072874             11.108816       6.460105      -2.574742       0.515919      13.410455      -0.858933      13.455887           0.112242
          127              N      -1.135532       4.164246      12.373829      -0.283158      40.101971 0.60301214E+03  0.15174282E+05                                 9.926441                            8.054039      -0.057381       1.983131                    0.998220      29.780903      84.673335       0.603381       0.403397      -1.087588      -0.102136       0.045238       0.106988       0.154676      -0.015002       0.046196      -0.003273       0.090112       0.094511      -0.063478      -0.014328       0.077805             11.143815      14.083126      -1.747468      -1.316924       6.053850       0.720948      13.294470           0.123723
          128              N       1.821100       2.458939      12.339357      -0.248876      37.490755 0.56617257E+03  0.14027155E+05                                 9.510272                            7.824965      -0.043135       2.003582                    0.997616      28.880470      81.527379       0.609590       0.405553      -1.085933       0.088087      -0.072274       0.086843       0.143264       0.029305       0.001293       0.026064      -0.032517      -0.068343      -0.038281      -0.013940       0.052220             10.480576      10.121671       0.125199       3.701784      11.923406      -1.026027       9.396651           0.091900
          129              N       1.605829       2.273941       9.107655      -0.254876      37.747253 0.56311996E+03  0.13935122E+05                                 9.555178                            7.808468      -0.041611       2.004351                    0.997299      28.880934      81.527383       0.609585       0.406034      -1.085421       0.075158      -0.099810      -0.083893       0.150496       0.039226       0.016567      -0.006046       0.034411      -0.040076      -0.043135      -0.008166       0.051302             10.577283      11.937990       0.850754      -1.843266      10.776853       3.166591       9.017006           0.086005
          130              N      -0.371196       5.098340       9.203888      -0.273513      39.665760 0.58888996E+03  0.14765953E+05                                 9.912843                            8.006130      -0.165216       1.950887                    0.997956      29.775506      85.156254       0.598462       0.408171      -1.081855      -0.054599       0.096312      -0.107068       0.154015      -0.018205      -0.019792       0.041459      -0.065903       0.098808      -0.055372      -0.017501       0.072873             11.108792       6.460099      -2.574741       0.515933      13.410427      -0.858937      13.455851           0.112249
          131              F      -5.191381      -3.527790      14.271197      -0.111522      15.747485 0.19986139E+03  0.36970529E+04                                 4.855964                            4.262576       0.921641       2.556918                    0.998508      18.275782      40.171999       0.971254       0.340915      -1.170825      -0.023670      -0.110915      -0.004859       0.113516       0.019944      -0.001255      -0.007526      -0.172731      -0.210694      -0.070539      -0.053513       0.124053              5.290423       4.172741       0.731632       0.082816       8.509677      -0.234999       3.188849           0.001679
          132              F       2.288022       1.163370       0.870405      -0.117093      15.256661 0.19540955E+03  0.36000321E+04                                 4.766710                            4.220864       1.047046       2.594731                    0.999384      18.367111      40.497212       0.972428       0.341891      -1.168159      -0.099881      -0.051589      -0.044842       0.121030       0.076481       0.038840       0.021587       0.068536      -0.161864      -0.066045      -0.055917       0.121961              5.095882       6.367541       1.842790       1.154020       5.304168       0.711040       3.615937           0.001684
          133              F       1.354070       8.312817       1.311353      -0.114185      14.370591 0.19208528E+03  0.35211592E+04                                 4.542139                            4.179677       1.039331       2.598694                    0.998066      18.223823      39.988903       0.979697       0.341054      -1.169700      -0.062565      -0.066198      -0.063525       0.111050       0.075792       0.054729       0.058293      -0.020108      -0.104006      -0.073395      -0.058698       0.132093              4.756404       4.892161       1.329120       0.800864       5.414769       0.956517       3.962282           0.000822
          134              F      -1.180548       8.212804       2.003655      -0.119036      13.005651 0.16728521E+03  0.29630449E+04                                 4.183149                            3.844487       1.035299       2.581239                    0.999156      18.160383      39.200390       1.043698       0.331322      -1.177930       0.035969      -0.068911      -0.092240       0.120627      -0.036142      -0.035041       0.083224      -0.054854       0.133644      -0.068902      -0.055773       0.124675              4.336878       3.599633      -0.331861      -0.604867       4.178398       1.338400       5.232602           0.001334
          135              F       1.580315       8.447935       5.759612      -0.116441      14.182723 0.18993362E+03  0.34748063E+04                                 4.496170                            4.154792       0.984937       2.578666                    0.998729      18.304563      40.235058       0.982312       0.340822      -1.168929       0.064361       0.062841       0.069042       0.113393       0.070220       0.055733       0.057707       0.002545      -0.054837      -0.064387      -0.060057       0.124444              4.684657       5.004737       1.231270       0.995101       4.874039       0.919802       4.175195           0.000791
          136              F       2.245626      -2.203233       5.087417      -0.123141      13.178882 0.16993793E+03  0.30206379E+04                                 4.225287                            3.874921       1.075070       2.594284                    0.999225      18.225958      39.357717       1.039994       0.331335      -1.178408       0.064381      -0.033089       0.089839       0.115373      -0.039802       0.082506      -0.045589       0.037347       0.157262      -0.071519      -0.059336       0.130856              4.404887       4.005728      -0.329819       1.359608       3.654474      -0.645659       5.554458           0.001393
          137              F      -1.652930      -0.796586       8.066329      -0.103717      14.640679 0.18347209E+03  0.33237415E+04                                 4.611077                            4.067510       1.168249       2.642791                    0.999218      18.051677      39.332312       0.999840       0.338157      -1.172611      -0.052236      -0.100133      -0.045376       0.121713       0.072824       0.023843       0.044020      -0.077177      -0.151708      -0.065609      -0.056573       0.122182              4.949053       5.131040       1.795870       0.689942       6.197336       1.136567       3.518784           0.001733
          138              F      -0.112080      -2.782942       7.197360      -0.104043      15.413752 0.19276501E+03  0.35369805E+04                                 4.787270                            4.186813       1.045848       2.598971                    0.998531      18.160770      39.878289       0.978885       0.341012      -1.169657      -0.116286      -0.024738      -0.009082       0.119234       0.025080      -0.000464      -0.000844       0.154773      -0.184337      -0.061501      -0.050573       0.112074              5.216515       8.419787       0.765699      -0.099379       4.086823       0.088620       3.142936           0.000896
          139              F      12.074806      10.533919       0.091924      -0.111523      15.747558 0.19986242E+03  0.36970773E+04                                 4.855982                            4.262589       0.921633       2.556914                    0.998508      18.275807      40.172101       0.971251       0.340916      -1.170825       0.023669       0.110915       0.004859       0.113516       0.019945      -0.001254      -0.007526      -0.172731      -0.210693      -0.070539      -0.053514       0.124053              5.290445       4.172751       0.731632       0.082819       8.509725      -0.234997       3.188859           0.001679
          140              F       4.595403       5.842759      13.492716      -0.117092      15.256739 0.19541079E+03  0.36000611E+04                                 4.766730                            4.220881       1.047033       2.594726                    0.999384      18.367128      40.497300       0.972425       0.341892      -1.168159       0.099881       0.051588       0.044841       0.121030       0.076482       0.038840       0.021587       0.068537      -0.161864      -0.066045      -0.055916       0.121962              5.095904       6.367559       1.842801       1.154026       5.304199       0.711048       3.615952           0.001684
          141              F       5.529355      -1.306688      13.051768      -0.114185      14.370684 0.19208686E+03  0.35211961E+04                                 4.542163                            4.179698       1.039319       2.598689                    0.998066      18.223847      39.989017       0.979693       0.341054      -1.169699       0.062565       0.066199       0.063525       0.111050       0.075792       0.054729       0.058294      -0.020107      -0.104006      -0.073395      -0.058697       0.132093              4.756430       4.892186       1.329130       0.800867       5.414802       0.956522       3.962301           0.000821
          142              F      -4.983027      -1.206675      12.359466      -0.119036      13.005670 0.16728550E+03  0.29630515E+04                                 4.183154                            3.844491       1.035291       2.581235                    0.999156      18.160394      39.200429       1.043697       0.331322      -1.177929      -0.035969       0.068911       0.092240       0.120627      -0.036142      -0.035041       0.083224      -0.054854       0.133645      -0.068902      -0.055773       0.124675              4.336883       3.599639      -0.331863      -0.604871       4.178401       1.338401       5.232610           0.001333
          143              F       5.303110      -1.441806       8.603509      -0.116441      14.182818 0.18993523E+03  0.34748437E+04                                 4.496196                            4.154814       0.984927       2.578662                    0.998729      18.304588      40.235181       0.982307       0.340823      -1.168928      -0.064361      -0.062841      -0.069042       0.113393       0.070220       0.055733       0.057707       0.002544      -0.054836      -0.064387      -0.060057       0.124444              4.684684       5.004766       1.231280       0.995107       4.874068       0.919808       4.175218           0.000792
          144              F       5.271197      -4.054523       9.275704      -0.123141      13.178888 0.16993803E+03  0.30206401E+04                                 4.225288                            3.874923       1.075069       2.594283                    0.999225      18.225963      39.357731       1.039994       0.331335      -1.178408      -0.064380       0.033089      -0.089839       0.115372      -0.039802       0.082506      -0.045590       0.037347       0.157264      -0.071519      -0.059337       0.130856              4.404889       4.005728      -0.329819       1.359608       3.654475      -0.645660       5.554463           0.001393
          145              F       8.536355       7.802715       6.296792      -0.103717      14.640622 0.18347127E+03  0.33237226E+04                                 4.611062                            4.067499       1.168255       2.642793                    0.999218      18.051667      39.332254       0.999842       0.338157      -1.172611       0.052236       0.100133       0.045376       0.121713       0.072824       0.023843       0.044020      -0.077177      -0.151707      -0.065608      -0.056573       0.122181              4.949036       5.131019       1.795860       0.689937       6.197315       1.136563       3.518774           0.001733
          146              F       6.995505       9.789071       7.165761      -0.104043      15.413710 0.19276439E+03  0.35369660E+04                                 4.787258                            4.186804       1.045849       2.598972                    0.998531      18.160761      39.878240       0.978887       0.341012      -1.169657       0.116286       0.024738       0.009082       0.119234       0.025080      -0.000464      -0.000844       0.154774      -0.184336      -0.061501      -0.050573       0.112074              5.216502       8.419763       0.765696      -0.099381       4.086814       0.088619       3.142930           0.000896

******************************************************
Auxiliary information for the entire system
The total spin magnetic moment of the unit cell is   3.745486
The total net atomic charge of the unit cell is   -0.000002
Accuracy of reproducing the electrostatic potential in the unit cell:
  The inner radius (bohr) =    5.0000
  The outer radius (bohr) =   12.0000
  Valid grid points have density less than (e/(bohr^3)) =    0.0001
  The number of valid grid points were=        72762
  The rms potential error without charges in kcal/mol is=      3.02676
  The rms potential error with partial charges in kcal/mol is=      0.65305
  The RRMSE value at monopole order=      0.21576
  The rms potential error with partial charges and cloud penetration in kcal/mol is=      0.66265
  The RRMSE value at monopole order with cloud penetration is=      0.21893
  The rms potential error with partial charges and atomic dipoles in kcal/mol is=      0.43977
  The RRMSE value at dipole order=      0.14530
  The rms potential error with partial charges, atomic dipoles and cloud penetration in kcal/mol is=      0.44933
  The RRMSE value at dipole order with cloud penetration=      0.14845

******************************************************
The electron densities and ab initio electrostatic potential were computed in VASP using the PBE functional and
projector augmented wave method. See the main text of the journal article for a description of computational details.
The atomic charges, dipoles, and quadrupoles were computed with the DDEC6 method as described in
(a) T. A. Manz and N. Gabaldon Limas, RSC Adv. 6 (2016) 47771-47801 DOI: 10.1039/c6ra04656h
(b) N. Gabaldon Limas and T. A. Manz, RSC Adv. 8 (2018) 2678-2707 DOI: 10.1039/c7ra11829e.
For each atom in the material, the electron cloud parameters were fit to the spherically averaged atom-in-material
electron density using radial positions for which this density was between 10^-4 and 10^-2 electrons per cubic bohr.
The polarizabilities, dispersion coefficients, and quantum Drude oscillator (QDO) parameters were fit using the MCLF method.
The magnetic structure of the system was optimized in VASP from the default ferromagnetic initial guess using spin polarization.
The atomic spin moments (ASMs) were computed on this optimized magnetic structure using the DDEC6 partition as inputs
to the method of T. A. Manz and D. S. Sholl, J. Chem. Theory Comput. 7 (2011) 4146-4164 DOI: 10.1021/ct200539n.
The RMSE and RRMSE were computed using a uniform grid with Ewald summation.
