# Supplementary material for: A collection of forcefield precursors for metal–organic frameworks
Source: RSC Adv. 2019 Nov 13;9(63):36492–507. doi: 10.1039/c9ra07327b (PMC9075174; doi:10.1039/c9ra07327b)
Supplement: RA-009-C9RA07327B-s4846 [file RA-009-C9RA07327B-s4846.xyz]

  146
jmolscript: load "" {1 1 1} spacegroup "x,y,z" unitcell [{     12.929900     0.000000     0.000000 }, {     -0.868440    13.151358     0.000000 }, {     -5.181227    -6.372647    14.334036 }]
Cd     3.088458     6.597356     3.642709     0.511141
Cd     3.791775     0.181355    10.691327     0.511135
H      2.757543     7.489890     6.791466     0.074149
H     -0.005752     7.014198     4.172638     0.080618
H      1.260172     8.050155     8.371077     0.125111
H     -1.645244     7.511393     5.663378     0.118718
H     -1.862475     7.368761     8.545952     0.139283
H     -1.020016     8.612720     8.998908     0.146108
H      2.054664     9.636586     3.291095     0.076618
H      2.061403     6.827182     0.579095     0.073031
H      1.342677    11.162789     1.804655     0.125074
H     -3.864601     1.974665    13.369355     0.125835
H     -3.585631     4.913634    13.065474     0.144359
H     -4.783666     4.066734    12.790260     0.139331
H      2.905595     4.023055     1.721518     0.061501
H      5.835973     6.512153     1.968063     0.076816
H      4.234641     2.619416     0.394186     0.121810
H      7.145928     5.257275     0.604896     0.122090
H      2.385691    -3.225136    13.850979     0.140844
H      1.258070    -3.333713    12.870531     0.139296
H      3.885102     3.743008     4.744566     0.071928
H      5.326329     7.165262     5.924257     0.057987
H      5.089362     2.608022     6.321310     0.119892
H      6.738151     6.019852     7.414997     0.125024
H      6.978262     3.807245     8.815432     0.133197
H      6.758483     2.526769     8.012726     0.135401
H      4.122690    -0.711179     7.542570     0.074151
H      6.885985    -0.235487    10.161398     0.080618
H      5.620061    -1.271444     5.962959     0.125112
H      8.525477    -0.732682     8.670658     0.118718
H      8.742708    -0.590050     5.788084     0.139282
H      7.900249    -1.834009     5.335128     0.146109
H      4.825569    -2.857875    11.042941     0.076618
H      4.818830    -0.048471    13.754941     0.073029
H      5.537556    -4.384078    12.529381     0.125073
H     10.744834     4.804046     0.964681     0.125833
H     10.465864     1.865077     1.268562     0.144359
H     11.663899     2.711977     1.543776     0.139330
H      3.974638     2.755656    12.612518     0.061500
H      1.044260     0.266558    12.365973     0.076816
H      2.645592     4.159295    13.939850     0.121809
H     -0.265695     1.521436    13.729140     0.122090
H      4.494542    10.003847     0.483057     0.140845
H      5.622163    10.112424     1.463505     0.139297
H      2.995131     3.035703     9.589470     0.071928
H      1.553904    -0.386551     8.409779     0.057987
H      1.790871     4.170689     8.012726     0.119892
H      0.142082     0.758859     6.919039     0.125023
H     -0.098029     2.971466     5.518604     0.133197
H      0.121750     4.251942     6.321310     0.135400
C      1.866291     7.460598     6.561835     0.034559
C      0.214499     7.169527     5.018346     0.029367
C      0.957027     7.784802     7.543000    -0.227217
C     -0.755685     7.478444     5.941601    -0.216222
C     -0.396946     7.800914     7.241412     0.163625
C     -1.423763     8.178098     8.295393    -0.290702
C     -2.479977     9.091132     7.733786    -0.057234
C     -1.411689    -2.687253     7.638894     0.107962
C     -2.363959    -1.846129     7.102371     0.106604
C      1.917084     9.394028     2.428902     0.039620
C      1.931462     7.758807     0.833238     0.045958
C      1.468572    10.333993     1.526288    -0.235223
C     -3.696253     2.271990    14.207753    -0.239168
C      1.258261     9.974291     0.206983     0.168358
C     -4.328456     4.572299    13.451346    -0.297967
C     -5.204697     5.708545    13.922649    -0.043005
C      6.356161     5.555980    14.056672     0.109187
C     10.724451    12.967115     0.121266     0.109315
C      3.806381     4.225293     1.473396     0.052759
C      5.511766     5.721722     1.622040     0.055515
C      4.550818     3.391787     0.667536    -0.225998
C      6.298832     4.947805     0.807866    -0.217764
C      5.835793     3.741725     0.317929     0.176305
C      1.504104    -3.497739    13.745911    -0.291491
C      1.381240    -4.979246    14.042625    -0.052994
C      7.197216     0.817820     0.789375     0.113319
C      6.243675    12.615276     1.074766     0.113366
C      4.501883     4.209190     5.299293     0.066599
C      5.355321     6.177715     6.002378     0.063348
C      5.316405     3.497551     6.152168    -0.214458
C      6.193499     5.534481     6.893668    -0.226088
C      6.176993     4.158754     6.984402     0.172373
C      7.073240     3.413519     7.958400    -0.282035
C      8.528853     3.419456     7.546583    -0.057576
C      8.997205     2.615581     6.530013     0.111808
C     -2.604918     2.578783     6.155752     0.110712
C      5.013942    -0.681887     7.772201     0.034556
C      6.665734    -0.390816     9.315690     0.029365
C      5.923206    -1.006091     6.791036    -0.227216
C      7.635918    -0.699733     8.392435    -0.216221
C      7.277179    -1.022203     7.092624     0.163619
C      8.303996    -1.399387     6.038643    -0.290701
C      9.360210    -2.312421     6.600250    -0.057235
C      8.291922     9.465964     6.695142     0.107963
C      9.244192     8.624840     7.231665     0.106602
C      4.963149    -2.615317    11.905134     0.039622
C      4.948771    -0.980096    13.500798     0.045960
C      5.411661    -3.555282    12.807748    -0.235224
C     10.576486     4.506721     0.126283    -0.239168
C      5.621972    -3.195580    14.127053     0.168364
C     11.208689     2.206412     0.882690    -0.297968
C     12.084930     1.070166     0.411387    -0.043003
C      0.524072     1.222731     0.277364     0.109186
C     -3.844218    -6.188404    14.212770     0.109317
C      3.073852     2.553418    12.860640     0.052759
C      1.368467     1.056989    12.711996     0.055515
C      2.329415     3.386924    13.666500    -0.225999
C      0.581401     1.830906    13.526170    -0.217764
C      1.044440     3.036986    14.016107     0.176306
C      5.376129    10.276450     0.588125    -0.291492
C      5.498993    11.757957     0.291411    -0.052989
C     -0.316983     5.960891    13.544661     0.113318
C      0.636558    -5.836565    13.259270     0.113371
C      2.378350     2.569521     9.034743     0.066599
C      1.524912     0.600996     8.331658     0.063349
C      1.563828     3.281160     8.181868    -0.214458
C      0.686734     1.244230     7.440368    -0.226087
C      0.703240     2.619957     7.349634     0.172373
C     -0.193007     3.365192     6.375636    -0.282034
C     -1.648620     3.359255     6.787453    -0.057576
C     -2.116972     4.163130     7.804023     0.111808
C     -3.444749     4.199928     8.178284     0.110712
N      1.521491     7.154091     5.302733    -0.254099
N      2.159617     8.114335     2.103950    -0.271629
N      4.259543     5.376942     1.973653    -0.257693
N      4.496586     5.535360     5.219453    -0.255243
N      5.358742    -0.375380     9.031303    -0.254102
N      4.720616    -1.335624    12.230086    -0.271623
N      2.620690     1.401769    12.360383    -0.257691
N      2.383647     1.243351     9.114583    -0.255242
F     -0.251014    -2.166116     8.080956    -0.114993
F     -2.108562    -0.521288     7.063383    -0.114359
F      5.793390     4.361580    13.778592    -0.116691
F      9.394797    12.733998     0.227338    -0.116138
F      7.928495     1.607157     1.610572    -0.111704
F      6.918822    12.143841     2.140788    -0.119012
F      8.118002     1.834139     5.862334    -0.106765
F     10.684545     1.771536     5.137892    -0.122355
F      7.131247     8.944827     6.253080    -0.114993
F      8.988795     7.299999     7.270653    -0.114359
F      1.086843     2.417131     0.555444    -0.116691
F     -2.514564    -5.955287    14.106698    -0.116138
F     -1.048262     5.171554    12.723464    -0.111704
F     -0.038589    -5.365130    12.193248    -0.119013
F     -1.237769     4.944572     8.471702    -0.106765
F     -3.804312     5.007175     9.196144    -0.122355

The following XYZ coordinates are in angstroms. Other properties are in atomic units.
The sperically averaged electron density of each atom fit to a function of the form exp(a - br)
eigen_1, eigen_2 and eigen_3 are the three eigenvalues of traceless quadrupole moment tensor
  atom number  atomic symbol              X              Y              Z     net charge C6 coefficient C8 coefficient C10 coefficient fluctuating dipole atomic polarizability isotropic forcefield polarizability              a              b squared Pearson coefficient          <r^3>          <r^4>         wp_QDO          m_QDO          q_QDO       dipole_x       dipole_y       dipole_z         dipole            Qxy            Qxz            Qyz     Q(x^2-y^2)  Q(3z^2 - R^2)        eigen_1        eigen_2        eigen_3 static polarizability      alpha(xx)      alpha(xy)      alpha(xz)      alpha(yy)      alpha(yz)      alpha(zz) atomic spin moment
            1             Cd       3.088458       6.597356       3.642709       0.511141     266.586150 0.63591367E+04  0.26736858E+06                                31.532246                           24.964010       0.828209       1.892194                    0.997738      92.507543     265.574862       0.396399       0.367504      -1.200660      -0.053891      -0.056191      -0.005808       0.078073       0.142655       0.084281       0.084619      -0.050640      -0.231569      -0.127617      -0.102051       0.229667             38.898798      36.744247     -15.263432      -4.917290      32.113184      -6.305465      47.838962           0.168287
            2             Cd       3.791775       0.181355      10.691327       0.511135     266.592699 0.63593250E+04  0.26737859E+06                                31.532777                           24.964405       0.828183       1.892182                    0.997738      92.508536     265.579139       0.396395       0.367505      -1.200659       0.053892       0.056193       0.005809       0.078076       0.142632       0.084279       0.084614      -0.050629      -0.231525      -0.127605      -0.102034       0.229639             38.899472      36.744921     -15.263715      -4.917453      32.113711      -6.305535      47.839783           0.168295
            3              H       2.757543       7.489890       6.791466       0.074149       1.461126 0.10867333E+02  0.11588136E+03                                 2.172540                            1.959180      -1.250262       2.267643                    0.993289       4.039119      12.021474       0.433669       1.324515      -0.698593       0.039782       0.000028       0.017147       0.043320      -0.001516       0.007334       0.011633       0.033568       0.042095      -0.027420       0.006169       0.021251              2.289780       3.403854      -0.118265       0.161378       1.689846       0.049091       1.775639           0.006291
            4              H      -0.005752       7.014198       4.172638       0.080618       1.256512 0.92765215E+01  0.94374038E+02                                 1.917026                            1.778404      -0.987133       2.400886                    0.997898       3.641961      10.332736       0.470903       1.278519      -0.710069      -0.012438      -0.001026      -0.040007       0.041909       0.000174       0.007667       0.001554       0.039775       0.025997      -0.024295       0.003757       0.020538              1.965983       1.642176       0.042054       0.102205       1.525116       0.156813       2.730657           0.004756
            5              H       1.260172       8.050155       8.371077       0.125111       1.151317 0.85753328E+01  0.85440840E+02                                 1.810254                            1.713490      -0.909440       2.454409                    0.999055       3.399985       9.508988       0.478793       1.283936      -0.710167       0.009480       0.008872       0.029470       0.032204      -0.002145       0.000471       0.006551       0.033719       0.021805      -0.022098       0.008737       0.013362              1.840753       1.691535       0.063069       0.231685       1.532749       0.286746       2.297973           0.001737
            6              H      -1.645244       7.511393       5.663378       0.118718       1.278771 0.99561799E+01  0.10316145E+03                                 1.949357                            1.850705      -1.156281       2.328968                    0.996249       3.638163      10.438952       0.458214       1.290069      -0.708017      -0.032738      -0.000767      -0.013043       0.035249      -0.000325       0.007314       0.007341       0.027936       0.040533      -0.022345       0.003108       0.019237              1.983074       2.701493      -0.141198       0.096030       1.573842       0.052660       1.673886           0.001138
            7              H      -1.862475       7.368761       8.545952       0.139283       1.127617 0.85327475E+01  0.86011608E+02                                 1.866961                            1.762631      -1.191731       2.317227                    0.996445       3.706624      10.875165       0.445013       1.365417      -0.690377      -0.013651      -0.019303       0.003256       0.023866       0.002363      -0.001164      -0.000830       0.001976       0.005341      -0.003452       0.000296       0.003155              1.926364       1.754853       0.301988      -0.113493       2.385942      -0.257199       1.638297           0.005628
            8              H      -1.020016       8.612720       8.998908       0.146108       0.973827 0.70866865E+01  0.67830938E+02                                 1.673512                            1.594649      -0.816604       2.513066                    0.999311       3.292432       9.250114       0.475558       1.345608      -0.696618       0.010444       0.014161       0.018399       0.025458      -0.004501       0.000706       0.005432       0.008959       0.002587      -0.009511       0.003011       0.006500              1.713976       1.574294       0.084435       0.248696       1.614296       0.261481       1.953339           0.000272
            9              H       2.054664       9.636586       3.291095       0.076618       1.419339 0.10763345E+02  0.11405898E+03                                 2.109721                            1.937856      -1.140988       2.323687                    0.995710       3.866125      11.328065       0.441771       1.308359      -0.703430       0.000377       0.015161       0.040190       0.042956      -0.002872      -0.000525       0.009287      -0.046290       0.029834      -0.028295       0.003940       0.024354              2.176532       1.641750       0.018098       0.163800       1.796090       0.148283       3.091757           0.006801
           10              H       2.061403       6.827182       0.579095       0.073031       1.774467 0.13840235E+02  0.15539655E+03                                 2.397670                            2.155432      -1.416324       2.185548                    0.993611       4.163328      12.352259       0.433363       1.258799      -0.713834       0.008917      -0.043838      -0.018303       0.048335      -0.009502       0.005326       0.009206      -0.037943       0.052497      -0.031096       0.007318       0.023779              2.527019       1.960913      -0.392522       0.001076       3.672707       0.239394       1.947438           0.005413
           11              H       1.342677      11.162789       1.804655       0.125074       1.056063 0.77812866E+01  0.75770671E+02                                 1.714013                            1.636905      -0.936641       2.445849                    0.999138       3.337311       9.267930       0.487113       1.291299      -0.708198      -0.001269       0.030365       0.012470       0.032850      -0.001269       0.004784       0.006036      -0.023147       0.033484      -0.018156       0.002670       0.015486              1.736173       1.424990      -0.221654       0.017223       2.258417       0.109435       1.525111           0.000850
           12              H      -3.864601       1.974665      13.369355       0.125835       1.079543 0.79269653E+01  0.77176473E+02                                 1.709052                            1.628295      -0.882873       2.468512                    0.999424       3.287371       8.986410       0.501577       1.254268      -0.716802      -0.004851      -0.010346      -0.030265       0.032350      -0.006861       0.004542       0.002659      -0.028883       0.024382      -0.020921       0.008311       0.012610              1.731669       1.435365       0.016759       0.206985       1.607805       0.213240       2.151836           0.001558
           13              H      -3.585631       4.913634      13.065474       0.144359       0.905460 0.64970643E+01  0.61082211E+02                                 1.606781                            1.535199      -0.898514       2.468453                    0.999067       3.355904       9.460585       0.478922       1.360327      -0.692100       0.017780       0.008643      -0.012533       0.023408      -0.003998      -0.004525      -0.000771      -0.006147       0.008623      -0.008244       0.002810       0.005434              1.645452       1.948444       0.211612      -0.250759       1.505355      -0.115226       1.482558           0.005385
           14              H      -4.783666       4.066734      12.790260       0.139331       1.057074 0.79357569E+01  0.77857492E+02                                 1.741530                            1.665734      -0.821444       2.498485                    0.999038       3.383488       9.511889       0.476146       1.311155      -0.703671      -0.007542      -0.014312      -0.015963       0.022727      -0.004102       0.003028       0.003207      -0.009633      -0.000735      -0.008226       0.001150       0.007076              1.780420       1.708542       0.132885       0.296432       1.718681       0.261238       1.914037           0.001647
           15              H       2.905595       4.023055       1.721518       0.061501       1.815849 0.14236430E+02  0.16182642E+03                                 2.460855                            2.204218      -1.565869       2.110812                    0.991268       4.438222      13.478988       0.421035       1.279792      -0.707156      -0.037597      -0.006925       0.009824       0.039471       0.003866      -0.005137       0.010166      -0.005681      -0.030274      -0.016755       0.004066       0.012689              2.576348       3.575590       0.420581      -0.410720       2.115927       0.026877       2.037525           0.007016
           16              H       5.835973       6.512153       1.968063       0.076816       1.506910 0.11751513E+02  0.12678635E+03                                 2.166112                            2.003105      -1.155841       2.312802                    0.995542       3.880898      11.324686       0.443387       1.280397      -0.710079       0.019230       0.032858       0.013653       0.040446       0.012933      -0.004011       0.004007       0.014502      -0.042247      -0.017298      -0.004629       0.021927              2.237546       1.832705       0.354003       0.061303       2.901426       0.414141       1.978507           0.007050
           17              H       4.234641       2.619416       0.394186       0.121810       1.012201 0.72188068E+01  0.70192187E+02                                 1.762252                            1.647119      -1.278315       2.285668                    0.994980       3.687226      10.827718       0.446958       1.409340      -0.680985      -0.008127      -0.027448      -0.011016       0.030672       0.002095      -0.007755       0.005955      -0.001716      -0.003519      -0.011200       0.002828       0.008372              1.820660       1.682536       0.297480       0.044431       2.295343       0.376991       1.484102           0.000290
           18              H       7.145928       5.257275       0.604896       0.122090       1.060000 0.78311086E+01  0.76816329E+02                                 1.744808                            1.658629      -1.076313       2.371784                    0.997190       3.543181      10.062258       0.473990       1.317366      -0.700644       0.028675       0.012440      -0.005934       0.031816       0.009483      -0.006218       0.012441      -0.005090      -0.021265      -0.019783       0.004060       0.015723              1.775703       2.205312       0.231556      -0.304702       1.646851      -0.060195       1.474945           0.001634
           19              H       2.385691      -3.225136      13.850979       0.140844       0.850779 0.61100919E+01  0.57182800E+02                                 1.601471                            1.534265      -1.083016       2.383921                    0.995533       3.561628      10.377159       0.453006       1.444722      -0.674445       0.022309       0.010242       0.005579       0.025174       0.003987       0.001273       0.001918      -0.002942      -0.028115      -0.009657       0.000437       0.009220              1.638725       2.101131       0.195304      -0.004087       1.499650       0.009766       1.315393           0.000012
           20              H       1.258070      -3.333713      12.870531       0.139296       1.058851 0.81402124E+01  0.80490438E+02                                 1.753451                            1.696745      -0.809274       2.507093                    0.999269       3.410519       9.671502       0.467056       1.326260      -0.700634      -0.008716       0.003690      -0.018597       0.020867      -0.004533       0.004238      -0.000244      -0.002825      -0.005267      -0.006470      -0.000152       0.006622              1.778932       1.512605      -0.007777       0.150729       1.633067      -0.121858       2.191124           0.006411
           21              H       3.885102       3.743008       4.744566       0.071928       1.561626 0.12252941E+02  0.13308350E+03                                 2.184270                            2.017455      -1.226420       2.277554                    0.995636       3.918291      11.332197       0.452714       1.245658      -0.717670      -0.023985      -0.023599      -0.025922       0.042475       0.005244       0.013697      -0.000161      -0.026964      -0.020624      -0.022661       0.004461       0.018201              2.247968       2.356631       0.386497       0.600531       1.986501       0.308912       2.400770           0.005134
           22              H       5.326329       7.165262       5.924257       0.057987       2.017854 0.16213493E+02  0.19109753E+03                                 2.662231                            2.365593      -1.748580       2.015394                    0.989987       4.817633      15.080309       0.401507       1.294299      -0.702555      -0.001697       0.040534      -0.000929       0.040581       0.002779       0.011489       0.010766      -0.007928      -0.025427      -0.018592       0.001175       0.017417              2.798334       2.277359       0.070127       0.112466       4.114250      -0.131284       2.003394           0.009718
           23              H       5.089362       2.608022       6.321310       0.119892       1.120782 0.84779751E+01  0.84847963E+02                                 1.815039                            1.729288      -1.053147       2.379994                    0.997165       3.612957      10.371863       0.462683       1.322738      -0.699767      -0.013925      -0.030005       0.011360       0.034974       0.010414       0.012681      -0.006340      -0.006988      -0.000772      -0.020575       0.008234       0.012341              1.840015       1.615967       0.156301       0.029962       2.390884      -0.247805       1.513195           0.001611
           24              H       6.738151       6.019852       7.414997       0.125024       1.185835 0.88210906E+01  0.89462524E+02                                 1.911631                            1.787786      -1.228610       2.309481                    0.995091       3.647628      10.657738       0.444475       1.358752      -0.692747       0.020495       0.015153       0.020549       0.032741      -0.003564       0.012178       0.001824      -0.016567       0.000335      -0.017612       0.008232       0.009380              1.961917       2.097480       0.389726       0.458862       1.988126       0.255505       1.800145           0.000875
           25              H       6.978262       3.807245       8.815432       0.133197       1.104506 0.85308875E+01  0.84996087E+02                                 1.776259                            1.715561      -0.820521       2.495149                    0.999142       3.409846       9.576306       0.475173       1.293747      -0.707913      -0.003214       0.014037       0.020748       0.025256      -0.006642      -0.003337       0.004927       0.000670       0.006090      -0.007883      -0.002068       0.009951              1.799279       1.614756      -0.013966      -0.067593       1.601594       0.242315       2.181487           0.003356
           26              H       6.758483       2.526769       8.012726       0.135401       0.933364 0.68622063E+01  0.65886444E+02                                 1.681649                            1.608744      -1.068575       2.384554                    0.995493       3.617755      10.557506       0.451058       1.414300      -0.680372      -0.011492      -0.023637      -0.003639       0.026533       0.006068       0.002780       0.001234       0.001074      -0.028141      -0.009893      -0.001295       0.011188              1.721418       1.582398       0.239191      -0.024106       2.174294      -0.124718       1.407561           0.001218
           27              H       4.122690      -0.711179       7.542570       0.074151       1.461140 0.10867468E+02  0.11588325E+03                                 2.172559                            1.959196      -1.250279       2.267634                    0.993289       4.039150      12.021617       0.433666       1.324520      -0.698592      -0.039782      -0.000028      -0.017146       0.043320      -0.001516       0.007334       0.011634       0.033569       0.042096      -0.027422       0.006169       0.021252              2.289801       3.403890      -0.118267       0.161380       1.689859       0.049091       1.775654           0.006290
           28              H       6.885985      -0.235487      10.161398       0.080618       1.256537 0.92767647E+01  0.94377262E+02                                 1.917062                            1.778435      -0.987158       2.400874                    0.997898       3.642012      10.332969       0.470895       1.278530      -0.710066       0.012438       0.001025       0.040007       0.041909       0.000174       0.007668       0.001554       0.039777       0.025997      -0.024296       0.003757       0.020539              1.966020       1.642205       0.042055       0.102207       1.525141       0.156818       2.730716           0.004755
           29              H       5.620061      -1.271444       5.962959       0.125112       1.151315 0.85753168E+01  0.85440654E+02                                 1.810253                            1.713489      -0.909445       2.454408                    0.999055       3.399983       9.508986       0.478793       1.283938      -0.710167      -0.009479      -0.008872      -0.029471       0.032204      -0.002145       0.000471       0.006551       0.033719       0.021805      -0.022098       0.008737       0.013362              1.840752       1.691534       0.063069       0.231684       1.532749       0.286746       2.297973           0.001734
           30              H       8.525477      -0.732682       8.670658       0.118718       1.278782 0.99562934E+01  0.10316300E+03                                 1.949374                            1.850720      -1.156295       2.328962                    0.996249       3.638184      10.439057       0.458210       1.290076      -0.708015       0.032738       0.000767       0.013043       0.035249      -0.000325       0.007314       0.007341       0.027936       0.040534      -0.022345       0.003108       0.019237              1.983091       2.701521      -0.141201       0.096030       1.573854       0.052661       1.673899           0.001136
           31              H       8.742708      -0.590050       5.788084       0.139282       1.127620 0.85327742E+01  0.86011935E+02                                 1.866963                            1.762633      -1.191731       2.317226                    0.996445       3.706630      10.875182       0.445013       1.365415      -0.690377       0.013651       0.019304      -0.003256       0.023866       0.002363      -0.001163      -0.000830       0.001976       0.005341      -0.003452       0.000297       0.003155              1.926366       1.754855       0.301988      -0.113493       2.385944      -0.257200       1.638300           0.005628
           32              H       7.900249      -1.834009       5.335128       0.146109       0.973823 0.70866537E+01  0.67830535E+02                                 1.673508                            1.594645      -0.816603       2.513067                    0.999311       3.292423       9.250078       0.475559       1.345606      -0.696619      -0.010444      -0.014161      -0.018399       0.025458      -0.004501       0.000707       0.005433       0.008959       0.002586      -0.009511       0.003012       0.006500              1.713971       1.574290       0.084435       0.248694       1.614291       0.261480       1.953333           0.000271
           33              H       4.825569      -2.857875      11.042941       0.076618       1.419351 0.10763466E+02  0.11406063E+03                                 2.109737                            1.937869      -1.141001       2.323681                    0.995710       3.866148      11.328170       0.441768       1.308363      -0.703430      -0.000376      -0.015161      -0.040190       0.042956      -0.002872      -0.000526       0.009287      -0.046291       0.029834      -0.028295       0.003941       0.024355              2.176549       1.641761       0.018098       0.163802       1.796103       0.148284       3.091783           0.006801
           34              H       4.818830      -0.048471      13.754941       0.073029       1.774475 0.13840314E+02  0.15539769E+03                                 2.397681                            2.155440      -1.416329       2.185546                    0.993611       4.163340      12.352317       0.433361       1.258802      -0.713833      -0.008917       0.043838       0.018303       0.048335      -0.009502       0.005326       0.009206      -0.037943       0.052498      -0.031097       0.007318       0.023779              2.527031       1.960921      -0.392525       0.001076       3.672727       0.239396       1.947446           0.005414
           35              H       5.537556      -4.384078      12.529381       0.125073       1.056058 0.77812458E+01  0.75770177E+02                                 1.714009                            1.636902      -0.936638       2.445851                    0.999138       3.337303       9.267903       0.487113       1.291301      -0.708198       0.001269      -0.030365      -0.012470       0.032850      -0.001269       0.004784       0.006036      -0.023146       0.033484      -0.018156       0.002670       0.015486              1.736169       1.424987      -0.221653       0.017223       2.258412       0.109434       1.525108           0.000852
           36              H      10.744834       4.804046       0.964681       0.125833       1.079535 0.79268859E+01  0.77175462E+02                                 1.709040                            1.628284      -0.882868       2.468515                    0.999425       3.287354       8.986333       0.501580       1.254264      -0.716803       0.004851       0.010346       0.030265       0.032350      -0.006861       0.004542       0.002659      -0.028883       0.024381      -0.020920       0.008310       0.012610              1.731656       1.435356       0.016759       0.206983       1.607794       0.213238       2.151819           0.001559
           37              H      10.465864       1.865077       1.268562       0.144359       0.905459 0.64970579E+01  0.61082135E+02                                 1.606780                            1.535198      -0.898514       2.468453                    0.999067       3.355902       9.460578       0.478923       1.360327      -0.692100      -0.017780      -0.008643       0.012533       0.023408      -0.003997      -0.004525      -0.000772      -0.006147       0.008623      -0.008244       0.002810       0.005434              1.645452       1.948442       0.211611      -0.250759       1.505354      -0.115226       1.482558           0.005385
           38              H      11.663899       2.711977       1.543776       0.139330       1.057071 0.79357271E+01  0.77857101E+02                                 1.741525                            1.665729      -0.821441       2.498486                    0.999038       3.383479       9.511847       0.476147       1.311153      -0.703672       0.007542       0.014312       0.015963       0.022727      -0.004102       0.003029       0.003207      -0.009633      -0.000735      -0.008226       0.001150       0.007076              1.780415       1.708537       0.132884       0.296430       1.718676       0.261236       1.914031           0.001648
           39              H       3.974638       2.755656      12.612518       0.061500       1.815883 0.14236758E+02  0.16183119E+03                                 2.460891                            2.204247      -1.565893       2.110799                    0.991267       4.438279      13.479234       0.421031       1.279796      -0.707155       0.037596       0.006925      -0.009823       0.039471       0.003866      -0.005135       0.010166      -0.005683      -0.030274      -0.016754       0.004064       0.012690              2.576386       3.575650       0.420591      -0.410728       2.115956       0.026878       2.037552           0.007017
           40              H       1.044260       0.266558      12.365973       0.076816       1.506927 0.11751684E+02  0.12678870E+03                                 2.166132                            2.003121      -1.155856       2.312794                    0.995542       3.880925      11.324805       0.443384       1.280400      -0.710079      -0.019230      -0.032858      -0.013653       0.040445       0.012933      -0.004011       0.004007       0.014503      -0.042247      -0.017297      -0.004630       0.021927              2.237568       1.832721       0.354008       0.061303       2.901457       0.414147       1.978524           0.007051
           41              H       2.645592       4.159295      13.939850       0.121809       1.012201 0.72188048E+01  0.70192159E+02                                 1.762252                            1.647119      -1.278314       2.285669                    0.994980       3.687225      10.827712       0.446958       1.409340      -0.680985       0.008127       0.027448       0.011016       0.030672       0.002095      -0.007755       0.005955      -0.001716      -0.003519      -0.011200       0.002828       0.008372              1.820660       1.682536       0.297479       0.044430       2.295343       0.376991       1.484101           0.000291
           42              H      -0.265695       1.521436      13.729140       0.122090       1.060002 0.78311207E+01  0.76816477E+02                                 1.744809                            1.658630      -1.076316       2.371782                    0.997190       3.543184      10.062268       0.473990       1.317366      -0.700644      -0.028675      -0.012440       0.005934       0.031816       0.009483      -0.006218       0.012441      -0.005090      -0.021265      -0.019783       0.004060       0.015723              1.775704       2.205314       0.231556      -0.304703       1.646852      -0.060195       1.474945           0.001633
           43              H       4.494542      10.003847       0.483057       0.140845       0.850779 0.61100920E+01  0.57182797E+02                                 1.601470                            1.534264      -1.083016       2.383921                    0.995533       3.561627      10.377153       0.453007       1.444720      -0.674445      -0.022309      -0.010242      -0.005579       0.025173       0.003987       0.001273       0.001918      -0.002942      -0.028115      -0.009657       0.000437       0.009220              1.638724       2.101129       0.195303      -0.004087       1.499649       0.009766       1.315393           0.000012
           44              H       5.622163      10.112424       1.463505       0.139297       1.058842 0.81401254E+01  0.80489331E+02                                 1.753439                            1.696734      -0.809265       2.507097                    0.999269       3.410499       9.671418       0.467058       1.326258      -0.700635       0.008716      -0.003690       0.018597       0.020867      -0.004533       0.004238      -0.000245      -0.002825      -0.005266      -0.006470      -0.000152       0.006622              1.778920       1.512596      -0.007777       0.150728       1.633056      -0.121857       2.191108           0.006411
           45              H       2.995131       3.035703       9.589470       0.071928       1.561644 0.12253114E+02  0.13308591E+03                                 2.184290                            2.017472      -1.226434       2.277546                    0.995636       3.918317      11.332312       0.452711       1.245661      -0.717669       0.023985       0.023599       0.025922       0.042475       0.005244       0.013697      -0.000161      -0.026965      -0.020623      -0.022661       0.004460       0.018201              2.247989       2.356654       0.386502       0.600540       1.986519       0.308917       2.400793           0.005134
           46              H       1.553904      -0.386551       8.409779       0.057987       2.017876 0.16213712E+02  0.19110079E+03                                 2.662250                            2.365608      -1.748592       2.015387                    0.989987       4.817673      15.080469       0.401506       1.294298      -0.702555       0.001697      -0.040534       0.000928       0.040580       0.002780       0.011489       0.010767      -0.007926      -0.025428      -0.018592       0.001174       0.017418              2.798355       2.277375       0.070129       0.112468       4.114283      -0.131285       2.003406           0.009719
           47              H       1.790871       4.170689       8.012726       0.119892       1.120776 0.84779210E+01  0.84847261E+02                                 1.815032                            1.729281      -1.053139       2.379998                    0.997165       3.612944      10.371806       0.462684       1.322736      -0.699768       0.013925       0.030005      -0.011360       0.034975       0.010414       0.012681      -0.006339      -0.006989      -0.000772      -0.020575       0.008234       0.012341              1.840007       1.615961       0.156300       0.029962       2.390872      -0.247803       1.513189           0.001612
           48              H       0.142082       0.758859       6.919039       0.125023       1.185835 0.88210849E+01  0.89462443E+02                                 1.911630                            1.787785      -1.228610       2.309481                    0.995091       3.647626      10.657727       0.444475       1.358751      -0.692748      -0.020495      -0.015153      -0.020549       0.032741      -0.003564       0.012178       0.001824      -0.016567       0.000335      -0.017612       0.008232       0.009380              1.961916       2.097480       0.389725       0.458862       1.988124       0.255505       1.800145           0.000875
           49              H      -0.098029       2.971466       5.518604       0.133197       1.104499 0.85308136E+01  0.84995124E+02                                 1.776248                            1.715551      -0.820514       2.495152                    0.999142       3.409830       9.576233       0.475176       1.293743      -0.707914       0.003215      -0.014037      -0.020748       0.025256      -0.006641      -0.003337       0.004927       0.000670       0.006091      -0.007883      -0.002068       0.009952              1.799268       1.614746      -0.013966      -0.067592       1.601585       0.242312       2.181472           0.003356
           50              H       0.121750       4.251942       6.321310       0.135400       0.933364 0.68621996E+01  0.65886336E+02                                 1.681646                            1.608742      -1.068570       2.384557                    0.995493       3.617747      10.557465       0.451059       1.414297      -0.680373       0.011492       0.023637       0.003639       0.026533       0.006068       0.002780       0.001234       0.001074      -0.028140      -0.009892      -0.001295       0.011188              1.721414       1.582395       0.239191      -0.024106       2.174289      -0.124718       1.407559           0.001219
           51              C       1.866291       7.460598       6.561835       0.034559      28.886889 0.37047354E+03  0.84663048E+04                                 8.409260                            6.549181      -0.015496       1.979054                    0.999697      28.526526      83.988368       0.617336       0.434158      -1.040972      -0.042871      -0.019449      -0.044087       0.064496      -0.008502       0.035709      -0.001459       0.047098      -0.044041      -0.034699      -0.016749       0.051448              9.460699      12.660904      -1.263639      -1.614682       5.226871       1.683123      10.494323           0.064728
           52              C       0.214499       7.169527       5.018346       0.029367      27.603890 0.35189357E+03  0.79341743E+04                                 8.141329                            6.388180       0.038564       2.000906                    0.999731      28.078619      81.954744       0.624657       0.434885      -1.041159       0.045021       0.017588       0.032605       0.058303       0.016717       0.036713      -0.007267       0.007602       0.090728      -0.045212      -0.006504       0.051716              9.088993      11.645666      -1.003066      -2.313997       4.869077       1.222301      10.752237           0.062446
           53              C       0.957027       7.784802       7.543000      -0.227217      33.868907 0.45778481E+03  0.10939625E+05                                 9.130464                            7.140256       0.161935       2.015388                    0.999562      30.765868      90.172637       0.613716       0.417636      -1.059798      -0.002855      -0.009192      -0.001843       0.009800      -0.000792       0.005602       0.011480       0.016292       0.148005      -0.034523      -0.016823       0.051346             10.343696      14.699800      -1.643774      -2.038461       5.848313       1.989124      10.482975           0.010739
           54              C      -0.755685       7.478444       5.941601      -0.216222      32.517564 0.46098340E+03  0.11051499E+05                                 8.909813                            7.192227       0.095570       1.993975                    0.999156      30.835907      90.959205       0.607152       0.420797      -1.056247       0.006527      -0.005620       0.000902       0.008660       0.008406       0.009538       0.000124       0.069262      -0.037421      -0.029464      -0.014017       0.043482              9.864358      12.537701      -1.761975      -2.922097       5.833773       2.178587      11.221602           0.011380
           55              C      -0.396946       7.800914       7.241412       0.163625      31.164557 0.40424936E+03  0.93506980E+04                                 8.991607                            6.936295      -0.169483       1.972746                    0.999493      25.976093      74.542635       0.593300       0.446310      -1.043895      -0.021428       0.009032       0.023379       0.032974      -0.016014      -0.030683       0.018436       0.055937       0.063263      -0.044821      -0.011455       0.056276             10.529299      14.908716      -2.806312      -3.037863       6.267645       2.382629      10.411537           0.138331
           56              C      -1.423763       8.178098       8.295393      -0.290702      31.395527 0.43244640E+03  0.10281957E+05                                 8.971642                            7.048433      -0.456987       1.840549                    0.996334      31.186915      93.949639       0.597969       0.430808      -1.041998      -0.019018       0.034618      -0.047602       0.061855      -0.038145       0.012992      -0.003208       0.060453       0.023917      -0.052785       0.003904       0.048881             10.489189      12.095385      -3.544911      -1.150735      10.544106       0.242129       8.828077           0.006548
           57              C      -2.479977       9.091132       7.733786      -0.057234      40.508211 0.48815431E+03  0.11810046E+05                                10.364718                            7.447546      -0.232228       1.907022                    0.999360      29.189037      85.037144       0.594171       0.426089      -1.058444       0.066978      -0.065779       0.034956       0.100174      -0.027548       0.012789      -0.016945      -0.003641       0.018824      -0.030918      -0.007464       0.038382             12.615563      15.460523      -4.158045       2.830138      16.223351      -1.038913       6.162815           0.023050
           58              C      -1.411689      -2.687253       7.638894       0.107962      36.376921 0.42780081E+03  0.10006807E+05                                 9.574439                            7.012392       0.011125       1.987343                    0.999760      27.680337      79.108276       0.607477       0.431044      -1.056147       0.118546       0.024028       0.045689       0.129298       0.031942       0.026393       0.011462       0.044696      -0.063385      -0.032265      -0.027476       0.059741             11.237470      12.510485      -1.773470       2.823766      15.421828      -0.760892       5.780097           0.003296
           59              C      -2.363959      -1.846129       7.102371       0.106604      35.924701 0.42495326E+03  0.99181364E+04                                 9.475518                            6.980726       0.048011       2.001051                    0.999773      27.536585      78.468358       0.610275       0.430023      -1.057357      -0.001291       0.128211      -0.018203       0.129503       0.018006       0.000199      -0.007627      -0.080862      -0.114934      -0.039075      -0.024878       0.063953             11.091035      13.697350      -1.493189       2.856730      13.903539      -0.987652       5.672216           0.011025
           60              C       1.917084       9.394028       2.428902       0.039620      28.333016 0.36081660E+03  0.81978972E+04                                 8.307903                            6.477463      -0.019771       1.981510                    0.999623      28.338253      83.409630       0.618209       0.436068      -1.038999      -0.009359      -0.046524      -0.038804       0.061301       0.020606      -0.013343       0.033046      -0.044120       0.090018      -0.053367      -0.000160       0.053527              9.288007       5.337103      -2.031621       1.455068      11.231901      -1.932500      11.295016           0.074903
           61              C       1.931462       7.758807       0.833238       0.045958      29.144701 0.37324498E+03  0.85113199E+04                                 8.325750                            6.474497       0.089253       2.011634                    0.999838      28.191690      81.833510       0.637755       0.421162      -1.053129       0.009188       0.046121       0.046562       0.066179      -0.016850      -0.009555       0.031363      -0.040088      -0.015269      -0.025995      -0.022685       0.048680              9.374581       5.667609      -2.237368       1.668590      12.056940      -1.301908      10.399195           0.067977
           62              C       1.468572      10.333993       1.526288      -0.235223      31.940865 0.44664640E+03  0.10626358E+05                                 8.831759                            7.102174       0.159960       2.013609                    0.999466      30.786642      90.546253       0.607905       0.423497      -1.054280       0.003434      -0.004113       0.000422       0.005375       0.000776       0.000128       0.014466      -0.082801      -0.049255      -0.033199      -0.019448       0.052647              9.788420       6.132393      -2.560980       2.339498      11.577933      -2.650069      11.654935           0.012068
           63              C      -3.696253       2.271990      14.207753      -0.239168      33.962834 0.46092856E+03  0.11028135E+05                                 9.155523                            7.179356       0.193646       2.019650                    0.999684      30.914768      90.517135       0.610477       0.419342      -1.059244       0.006333       0.005885       0.003297       0.009252      -0.001557       0.005766       0.011395      -0.014127       0.177896      -0.037427      -0.023737       0.061165             10.396266       6.488578      -2.906896       2.154045      14.256340      -1.957796      10.443881           0.010656
           64              C       1.258261       9.974291       0.206983       0.168358      31.178917 0.39268037E+03  0.90067852E+04                                 8.970433                            6.812764      -0.013110       2.028098                    0.999560      25.590393      72.845867       0.602472       0.443240      -1.046930      -0.005647       0.023289      -0.023438       0.033520      -0.022521       0.019914      -0.026575      -0.060882       0.074350      -0.052011      -0.005116       0.057126             10.642428       6.692022      -3.742334       2.657568      14.115461      -3.192707      11.119802           0.148493
           65              C      -4.328456       4.572299      13.451346      -0.297967      32.090068 0.43425481E+03  0.10334517E+05                                 9.167732                            7.103592      -0.469177       1.835882                    0.996279      31.225715      94.073958       0.590633       0.435755      -1.039150      -0.028850       0.033475       0.054714       0.070332      -0.045375      -0.008077       0.019931      -0.058204       0.037264      -0.060206       0.002435       0.057770             10.896890      10.479229      -4.273594       0.738303      13.285509      -1.693630       8.925931           0.006990
           66              C      -5.204697       5.708545      13.922649      -0.043005      40.203728 0.47318409E+03  0.11354345E+05                                10.318086                            7.334836      -0.216163       1.919293                    0.999324      28.697011      83.148387       0.598677       0.426365      -1.058713       0.066100      -0.072873      -0.025933       0.101745      -0.033048      -0.012247       0.004193       0.002392       0.007179      -0.035114      -0.000901       0.036015             12.663160      15.697438      -4.226854      -0.826980      16.677519       1.808699       5.614523           0.012151
           67              C       6.356161       5.555980      14.056672       0.109187      36.467369 0.42709258E+03  0.99838123E+04                                 9.592509                            7.008206      -0.010432       1.980854                    0.999752      27.628774      78.876380       0.607587       0.431244      -1.056267      -0.030172      -0.122495      -0.026620       0.128934       0.033104       0.006189       0.014554      -0.047989      -0.074650      -0.029305      -0.027085       0.056390             11.310486      15.300100      -1.894878      -0.709043      13.341733       2.052216       5.289625           0.002106
           68              C      10.724451      12.967115       0.121266       0.109315      35.755159 0.41689938E+03  0.96757059E+04                                 9.425738                            6.895012       0.076681       2.012435                    0.999819      27.301579      77.370872       0.617141       0.427632      -1.059710      -0.128697       0.004301       0.021512       0.130554       0.011727      -0.009336      -0.000611       0.081444      -0.089370      -0.030919      -0.027341       0.058261             11.091563      13.701881      -1.435606      -0.986044      14.427861       1.904302       5.144946           0.007660
           69              C       3.806381       4.225293       1.473396       0.052759      28.923998 0.35966456E+03  0.81437292E+04                                 8.317850                            6.382934       0.109871       2.025864                    0.999753      27.945060      81.408398       0.636804       0.424790      -1.048584       0.050053       0.038205      -0.000769       0.062973       0.018235       0.002263      -0.010199       0.023221      -0.041366      -0.024374      -0.004350       0.028724              9.313423      10.292515      -0.033367      -2.368130      10.311087       3.348518       7.336667           0.054774
           70              C       5.511766       5.721722       1.622040       0.055515      26.623984 0.34802952E+03  0.78113915E+04                                 7.887036                            6.295947       0.063317       2.014300                    0.999778      27.601759      79.909907       0.638935       0.427108      -1.047745      -0.044337      -0.038232       0.003507       0.058649       0.026992       0.024693      -0.008767      -0.012076      -0.019564      -0.042117       0.008681       0.033436              8.734575       9.174874       0.044042      -2.723817       9.723235       2.526244       7.305616           0.039503
           71              C       4.550818       3.391787       0.667536      -0.225998      34.091811 0.45969089E+03  0.11056632E+05                                 9.356486                            7.308743      -0.105709       1.933038                    0.998318      31.171793      93.303901       0.584384       0.435763      -1.042906      -0.005276       0.003820       0.002804       0.007091       0.011619       0.013995       0.018159      -0.055553       0.024223      -0.036842      -0.003098       0.039940             10.452596      11.726895      -0.830642      -3.213928      11.735598       3.837750       7.895297           0.005214
           72              C       6.298832       4.947805       0.807866      -0.217764      33.300538 0.45465427E+03  0.10834123E+05                                 9.017959                            7.120149       0.170917       2.020474                    0.999422      30.378746      88.589393       0.614703       0.418146      -1.060655      -0.008819      -0.001822       0.004307       0.009982       0.009314      -0.014171      -0.003961       0.059014      -0.020730      -0.027666      -0.011380       0.039046             10.216459       9.664168      -0.217469      -2.854089      13.108460       3.598853       7.876749           0.008071
           73              C       5.835793       3.741725       0.317929       0.176305      30.583100 0.37727698E+03  0.85541089E+04                                 8.776540                            6.629842       0.037360       2.045872                    0.999650      25.166992      70.869281       0.618321       0.436895      -1.052336       0.021965      -0.024226      -0.017792       0.037228      -0.012521      -0.027829       0.027804      -0.000722      -0.016284      -0.035771      -0.009806       0.045577             10.371542      10.178221      -1.490758      -3.140998      13.431353       4.283914       7.505051           0.103706
           74              C       1.504104      -3.497739      13.745911      -0.291491      31.497199 0.43678486E+03  0.10414111E+05                                 9.049364                            7.121610      -0.490836       1.831193                    0.995860      31.210102      94.240899       0.589972       0.435432      -1.038916      -0.039083      -0.055490       0.043950       0.080859       0.012111      -0.006742       0.003487      -0.054164      -0.128759      -0.044441      -0.006729       0.051170             10.694841       8.486435      -1.510364      -1.587165      15.530564       1.242774       8.067525           0.006736
           75              C       1.381240      -4.979246      14.042625      -0.052994      39.211047 0.48231545E+03  0.11650742E+05                                10.201862                            7.440782      -0.208894       1.921114                    0.999350      29.032717      84.920560       0.589042       0.430464      -1.054203      -0.000601       0.100649      -0.019089       0.102445      -0.004277      -0.013669      -0.016601      -0.043129      -0.067146      -0.035237      -0.002136       0.037373             12.415770       7.818812       0.595584       2.738587      20.724383      -0.207619       8.704115           0.012129
           76              C       7.197216       0.817820       0.789375       0.113319      34.547814 0.44066955E+03  0.10398836E+05                                 9.325574                            7.168679      -0.063807       1.965497                    0.999617      27.859625      80.333061       0.593523       0.437317      -1.050886       0.060446       0.094554       0.060120       0.127313       0.030551       0.031024       0.030507      -0.003874       0.003527      -0.032208      -0.029209       0.061418             10.675328       7.793245       0.422386       3.068095      15.615968      -1.185603       8.616772           0.001739
           77              C       6.243675      12.615276       1.074766       0.113366      35.312547 0.43160018E+03  0.10120232E+05                                 9.417102                            7.063229      -0.038431       1.975693                    0.999519      27.638988      79.142602       0.602616       0.433467      -1.054437       0.054686      -0.071084       0.092303       0.128699      -0.020027       0.030890      -0.021010      -0.005005       0.090594      -0.037590      -0.018983       0.056572             10.971060       7.542740       1.600925       3.145251      16.042286       0.126454       9.328155           0.006240
           78              C       4.501883       4.209190       5.299293       0.066599      26.481215 0.34387155E+03  0.76710044E+04                                 7.782812                            6.200824       0.186051       2.056277                    0.999841      27.112197      77.461551       0.654811       0.419309      -1.055864       0.030329       0.053280       0.007800       0.061802       0.031151      -0.008553       0.016040       0.006613       0.011322      -0.040318       0.009998       0.030320              8.569862       8.014673      -0.722108       3.612324       9.544172      -1.310976       8.150741           0.040331
           79              C       5.355321       6.177715       6.002378       0.063348      29.427470 0.37005395E+03  0.84437365E+04                                 8.446767                            6.490863       0.056380       2.009660                    0.999700      28.076313      82.262089       0.628732       0.426944      -1.046652      -0.016494      -0.057430      -0.021636       0.063549       0.005292      -0.017979       0.020139      -0.019353      -0.041986      -0.034679       0.007573       0.027107              9.416629       9.251176      -0.586779       3.986057      11.097034      -0.876049       7.901677           0.041710
           80              C       5.316405       3.497551       6.152168      -0.214458      32.847282 0.45919067E+03  0.10980431E+05                                 8.954876                            7.171476       0.101519       1.996217                    0.999517      30.578647      89.621229       0.609852       0.420006      -1.058416       0.008532       0.004484      -0.013589       0.016660       0.006485      -0.005748      -0.018653      -0.046080      -0.067256      -0.028832      -0.012180       0.041012              9.964368      10.792295      -0.479173       4.717429      10.079781      -1.881354       9.021026           0.007187
           81              C       6.193499       5.534481       6.893668      -0.226088      33.902672 0.46191822E+03  0.11120757E+05                                 9.290475                            7.296971      -0.102231       1.932129                    0.998270      31.272958      93.571942       0.588553       0.432266      -1.045280       0.003693      -0.005015      -0.008680       0.010683       0.010165       0.023937       0.020502       0.037969       0.065575      -0.037135      -0.009382       0.046516             10.292333      10.115907      -1.295600       4.257590      12.567194      -1.584998       8.193899           0.009365
           82              C       6.176993       4.158754       6.984402       0.172373      30.077616 0.37808400E+03  0.85822349E+04                                 8.685377                            6.639872      -0.014101       2.027314                    0.999630      25.312956      71.463789       0.617066       0.437283      -1.051460       0.033199      -0.015690       0.011581       0.038503      -0.014290       0.026649      -0.022141       0.002728       0.016996      -0.026285      -0.017063       0.043348             10.113477      11.445008      -2.086930       4.979601      10.769346      -1.955398       8.126076           0.090757
           83              C       7.073240       3.413519       7.958400      -0.282035      31.934107 0.44745617E+03  0.10721371E+05                                 9.089058                            7.184364      -0.458583       1.838107                    0.996351      31.309088      94.435193       0.590947       0.432571      -1.041770       0.054786       0.030651      -0.053104       0.082225       0.004826       0.002214       0.005112       0.034014      -0.074088      -0.025944      -0.004237       0.030181             10.642929      15.272890      -1.727045       1.117428       8.298444      -1.436366       8.357454           0.007128
           84              C       8.528853       3.419456       7.546583      -0.057576      39.052725 0.48765290E+03  0.11805111E+05                                10.136776                            7.464186      -0.198727       1.921187                    0.999437      29.175181      85.263727       0.590556       0.428435      -1.056076      -0.096199       0.011121       0.023978       0.099764      -0.006864      -0.018564      -0.006978       0.050108      -0.050021      -0.029146      -0.010716       0.039862             12.149248      20.128696       0.339384      -0.681776       8.440215       2.843634       7.878833           0.021817
           85              C       8.997205       2.615581       6.530013       0.111808      33.736882 0.43238917E+03  0.10157821E+05                                 9.165859                            7.095610      -0.023303       1.979373                    0.999667      27.779823      79.992031       0.597096       0.436653      -1.051011      -0.100750      -0.059331      -0.046441       0.125807       0.036112       0.028731       0.027539       0.003258      -0.027572      -0.031560      -0.031198       0.062758             10.375083      14.959293       0.291147      -1.305007       8.532776       3.102809       7.633181           0.003498
           86              C      -2.604918       2.578783       6.155752       0.110712      34.830655 0.43137427E+03  0.10105884E+05                                 9.303006                            7.043917      -0.016772       1.981349                    0.999678      27.600227      78.799251       0.606151       0.431326      -1.056551       0.061785      -0.068269      -0.089699       0.128546      -0.017961      -0.015832       0.041126      -0.015408       0.065980      -0.035970      -0.023444       0.059414             10.707504      15.810370       1.523782      -0.267753       8.178212       3.074080       8.133929           0.008999
           87              C       5.013942      -0.681887       7.772201       0.034556      28.887150 0.37047737E+03  0.84664169E+04                                 8.409306                            6.549210      -0.015505       1.979049                    0.999697      28.526745      83.989222       0.617335       0.434158      -1.040972       0.042872       0.019450       0.044090       0.064500      -0.008503       0.035709      -0.001456       0.047109      -0.044039      -0.034699      -0.016753       0.051452              9.460757      12.660993      -1.263649      -1.614692       5.226896       1.683133      10.494382           0.064735
           88              C       6.665734      -0.390816       9.315690       0.029365      27.604132 0.35189693E+03  0.79342733E+04                                 8.141376                            6.388206       0.038554       2.000901                    0.999731      28.078848      81.955680       0.624656       0.434884      -1.041159      -0.045025      -0.017589      -0.032605       0.058307       0.016717       0.036713      -0.007265       0.007609       0.090741      -0.045212      -0.006508       0.051720              9.089051      11.645741      -1.003075      -2.314016       4.869099       1.222313      10.752314           0.062452
           89              C       5.923206      -1.006091       6.791036      -0.227216      33.869080 0.45778731E+03  0.10939699E+05                                 9.130488                            7.140269       0.161940       2.015387                    0.999562      30.765985      90.173034       0.613716       0.417635      -1.059799       0.002859       0.009192       0.001842       0.009801      -0.000792       0.005603       0.011483       0.016292       0.148016      -0.034525      -0.016825       0.051350             10.343728      14.699849      -1.643783      -2.038478       5.848325       1.989132      10.483010           0.010737
           90              C       7.635918      -0.699733       8.392435      -0.216221      32.517764 0.46098632E+03  0.11051589E+05                                 8.909846                            7.192244       0.095570       1.993972                    0.999156      30.836058      90.959789       0.607152       0.420796      -1.056247      -0.006527       0.005619      -0.000905       0.008660       0.008406       0.009539       0.000125       0.069270      -0.037424      -0.029468      -0.014018       0.043486              9.864404      12.537773      -1.761989      -2.922126       5.833790       2.178599      11.221649           0.011379
           91              C       7.277179      -1.022203       7.092624       0.163619      31.164787 0.40425256E+03  0.93507873E+04                                 8.991631                            6.936307      -0.169474       1.972748                    0.999493      25.976220      74.542980       0.593302       0.446308      -1.043896       0.021427      -0.009032      -0.023377       0.032972      -0.016015      -0.030683       0.018440       0.055951       0.063273      -0.044831      -0.011450       0.056281             10.529335      14.908772      -2.806327      -3.037886       6.267661       2.382640      10.411573           0.138358
           92              C       8.303996      -1.399387       6.038643      -0.290701      31.395615 0.43244754E+03  0.10281990E+05                                 8.971657                            7.048441      -0.456983       1.840549                    0.996334      31.186965      93.949816       0.597969       0.430808      -1.041998       0.019018      -0.034618       0.047602       0.061855      -0.038144       0.012994      -0.003207       0.060455       0.023920      -0.052786       0.003904       0.048881             10.489213      12.095418      -3.544926      -1.150749      10.544122       0.242133       8.828098           0.006546
           93              C       9.360210      -2.312421       6.600250      -0.057235      40.508266 0.48815495E+03  0.11810065E+05                                10.364726                            7.447550      -0.232231       1.907020                    0.999360      29.189061      85.037231       0.594170       0.426089      -1.058444      -0.066978       0.065779      -0.034955       0.100174      -0.027548       0.012788      -0.016944      -0.003642       0.018825      -0.030918      -0.007463       0.038381             12.615577      15.460547      -4.158066       2.830136      16.223365      -1.038912       6.162819           0.023049
           94              C       8.291922       9.465964       6.695142       0.107963      36.376921 0.42780109E+03  0.10006814E+05                                 9.574437                            7.012393       0.011123       1.987343                    0.999760      27.680337      79.108258       0.607478       0.431044      -1.056147      -0.118546      -0.024028      -0.045690       0.129298       0.031942       0.026393       0.011463       0.044696      -0.063385      -0.032265      -0.027476       0.059741             11.237465      12.510467      -1.773482       2.823761      15.421833      -0.760894       5.780095           0.003295
           95              C       9.244192       8.624840       7.231665       0.106602      35.924736 0.42495371E+03  0.99181499E+04                                 9.475525                            6.980730       0.048010       2.001050                    0.999773      27.536602      78.468426       0.610275       0.430023      -1.057357       0.001291      -0.128211       0.018202       0.129503       0.018006       0.000199      -0.007627      -0.080863      -0.114933      -0.039075      -0.024878       0.063954             11.091043      13.697346      -1.493185       2.856731      13.903564      -0.987651       5.672220           0.011026
           96              C       4.963149      -2.615317      11.905134       0.039622      28.333027 0.36081663E+03  0.81979017E+04                                 8.307918                            6.477472      -0.019781       1.981508                    0.999623      28.338272      83.409828       0.618207       0.436070      -1.038998       0.009360       0.046523       0.038804       0.061300       0.020607      -0.013346       0.033046      -0.044122       0.090015      -0.053369      -0.000158       0.053527              9.288025       5.337110      -2.031624       1.455070      11.231924      -1.932506      11.295041           0.074895
           97              C       4.948771      -0.980096      13.500798       0.045960      29.144676 0.37324452E+03  0.85113085E+04                                 8.325751                            6.474497       0.089248       2.011633                    0.999838      28.191674      81.833510       0.637754       0.421163      -1.053128      -0.009188      -0.046121      -0.046561       0.066178      -0.016850      -0.009555       0.031363      -0.040086      -0.015266      -0.025995      -0.022684       0.048680              9.374583       5.667607      -2.237368       1.668586      12.056949      -1.301903      10.399194           0.067972
           98              C       5.411661      -3.555282      12.807748      -0.235224      31.940832 0.44664573E+03  0.10626338E+05                                 8.831756                            7.102170       0.159960       2.013610                    0.999466      30.786602      90.546111       0.607905       0.423497      -1.054280      -0.003434       0.004113      -0.000423       0.005375       0.000777       0.000127       0.014466      -0.082799      -0.049254      -0.033198      -0.019448       0.052646              9.788419       6.132391      -2.560981       2.339499      11.577932      -2.650080      11.654933           0.012069
           99              C      10.576486       4.506721       0.126283      -0.239168      33.962747 0.46092718E+03  0.11028091E+05                                 9.155508                            7.179347       0.193650       2.019652                    0.999684      30.914695      90.516832       0.610477       0.419342      -1.059244      -0.006333      -0.005883      -0.003296       0.009251      -0.001557       0.005766       0.011396      -0.014126       0.177892      -0.037426      -0.023738       0.061163             10.396249       6.488566      -2.906892       2.154041      14.256320      -1.957801      10.443861           0.010656
          100              C       5.621972      -3.195580      14.127053       0.168364      31.178806 0.39267875E+03  0.90067378E+04                                 8.970411                            6.812749      -0.013107       2.028100                    0.999560      25.590325      72.845603       0.602473       0.443240      -1.046931       0.005647      -0.023289       0.023438       0.033521      -0.022520       0.019914      -0.026575      -0.060880       0.074348      -0.052009      -0.005116       0.057125             10.642402       6.692005      -3.742321       2.657561      14.115423      -3.192705      11.119778           0.148475
          101              C      11.208689       2.206412       0.882690      -0.297968      32.090076 0.43425495E+03  0.10334520E+05                                 9.167733                            7.103593      -0.469177       1.835882                    0.996279      31.225703      94.073887       0.590633       0.435755      -1.039150       0.028850      -0.033475      -0.054714       0.070332      -0.045375      -0.008077       0.019931      -0.058204       0.037264      -0.060205       0.002436       0.057770             10.896892      10.479228      -4.273596       0.738302      13.285513      -1.693633       8.925935           0.006990
          102              C      12.084930       1.070166       0.411387      -0.043003      40.203610 0.47318261E+03  0.11354298E+05                                10.318059                            7.334820      -0.216158       1.919296                    0.999324      28.696960      83.148144       0.598678       0.426365      -1.058714      -0.066100       0.072873       0.025933       0.101745      -0.033048      -0.012247       0.004193       0.002392       0.007178      -0.035114      -0.000902       0.036015             12.663125      15.697392      -4.226843      -0.826978      16.677473       1.808694       5.614511           0.012152
          103              C       0.524072       1.222731       0.277364       0.109186      36.467367 0.42709273E+03  0.99838156E+04                                 9.592506                            7.008205      -0.010431       1.980855                    0.999752      27.628772      78.876345       0.607588       0.431244      -1.056267       0.030172       0.122495       0.026620       0.128934       0.033104       0.006190       0.014555      -0.047989      -0.074650      -0.029305      -0.027085       0.056390             11.310481      15.300093      -1.894883      -0.709044      13.341725       2.052214       5.289624           0.002107
          104              C      -3.844218      -6.188404      14.212770       0.109317      35.755132 0.41689899E+03  0.96756951E+04                                 9.425734                            6.895009       0.076680       2.012435                    0.999819      27.301567      77.370838       0.617141       0.427632      -1.059710       0.128697      -0.004301      -0.021512       0.130554       0.011727      -0.009336      -0.000611       0.081444      -0.089370      -0.030919      -0.027341       0.058261             11.091558      13.701878      -1.435599      -0.986042      14.427852       1.904300       5.144944           0.007659
          105              C       3.073852       2.553418      12.860640       0.052759      28.924028 0.35966461E+03  0.81437339E+04                                 8.317863                            6.382938       0.109861       2.025861                    0.999753      27.945099      81.408638       0.636803       0.424791      -1.048584      -0.050053      -0.038205       0.000769       0.062973       0.018235       0.002265      -0.010200       0.023219      -0.041364      -0.024375      -0.004348       0.028723              9.313442      10.292550      -0.033361      -2.368139      10.311100       3.348522       7.336677           0.054772
          106              C       1.368467       1.056989      12.711996       0.055515      26.623995 0.34802941E+03  0.78113904E+04                                 7.887042                            6.295948       0.063311       2.014299                    0.999778      27.601778      79.910037       0.638934       0.427108      -1.047745       0.044336       0.038232      -0.003508       0.058649       0.026992       0.024694      -0.008769      -0.012074      -0.019563      -0.042117       0.008682       0.033436              8.734585       9.174885       0.044048      -2.723818       9.723251       2.526249       7.305619           0.039501
          107              C       2.329415       3.386924      13.666500      -0.225999      34.091782 0.45969014E+03  0.11056609E+05                                 9.356480                            7.308736      -0.105707       1.933039                    0.998318      31.171766      93.303778       0.584385       0.435763      -1.042906       0.005276      -0.003820      -0.002804       0.007092       0.011619       0.013996       0.018158      -0.055552       0.024225      -0.036842      -0.003097       0.039939             10.452592      11.726894      -0.830650      -3.213933      11.735588       3.837752       7.895296           0.005214
          108              C       0.581401       1.830906      13.526170      -0.217764      33.300528 0.45465393E+03  0.10834113E+05                                 9.017957                            7.120146       0.170916       2.020474                    0.999422      30.378734      88.589340       0.614703       0.418146      -1.060655       0.008819       0.001821      -0.004307       0.009982       0.009314      -0.014171      -0.003961       0.059014      -0.020728      -0.027666      -0.011380       0.039045             10.216458       9.664169      -0.217474      -2.854092      13.108457       3.598857       7.876749           0.008070
          109              C       1.044440       3.036986      14.016107       0.176306      30.583058 0.37727628E+03  0.85540886E+04                                 8.776532                            6.629836       0.037360       2.045872                    0.999650      25.166963      70.869164       0.618322       0.436895      -1.052336      -0.021966       0.024226       0.017792       0.037228      -0.012521      -0.027828       0.027803      -0.000722      -0.016281      -0.035770      -0.009807       0.045577             10.371533      10.178217      -1.490759      -3.140996      13.431338       4.283910       7.505044           0.103701
          110              C       5.376129      10.276450       0.588125      -0.291492      31.497230 0.43678541E+03  0.10414126E+05                                 9.049370                            7.121615      -0.490835       1.831194                    0.995860      31.210093      94.240830       0.589972       0.435432      -1.038916       0.039083       0.055489      -0.043949       0.080859       0.012111      -0.006742       0.003486      -0.054165      -0.128756      -0.044440      -0.006730       0.051170             10.694850       8.486444      -1.510369      -1.587170      15.530579       1.242782       8.067526           0.006735
          111              C       5.498993      11.757957       0.291411      -0.052989      39.210853 0.48231280E+03  0.11650658E+05                                10.201819                            7.440754      -0.208886       1.921117                    0.999350      29.032625      84.920140       0.589044       0.430464      -1.054204       0.000601      -0.100649       0.019089       0.102445      -0.004277      -0.013669      -0.016601      -0.043129      -0.067146      -0.035237      -0.002136       0.037373             12.415714       7.818782       0.595582       2.738576      20.724279      -0.207612       8.704081           0.012129
          112              C      -0.316983       5.960891      13.544661       0.113318      34.547853 0.44067017E+03  0.10398854E+05                                 9.325580                            7.168684      -0.063806       1.965497                    0.999617      27.859640      80.333101       0.593523       0.437317      -1.050886      -0.060447      -0.094554      -0.060120       0.127313       0.030551       0.031024       0.030507      -0.003874       0.003527      -0.032208      -0.029209       0.061418             10.675336       7.793250       0.422388       3.068097      15.615983      -1.185600       8.616774           0.001739
          113              C       0.636558      -5.836565      13.259270       0.113371      35.312467 0.43159901E+03  0.10120198E+05                                 9.417086                            7.063218      -0.038430       1.975694                    0.999519      27.638953      79.142473       0.602617       0.433467      -1.054437      -0.054686       0.071084      -0.092303       0.128699      -0.020027       0.030890      -0.021010      -0.005005       0.090594      -0.037590      -0.018983       0.056572             10.971041       7.542729       1.600924       3.145246      16.042257       0.126455       9.328138           0.006240
          114              C       2.378350       2.569521       9.034743       0.066599      26.481223 0.34387151E+03  0.76710050E+04                                 7.782815                            6.200824       0.186046       2.056276                    0.999841      27.112218      77.461671       0.654811       0.419309      -1.055864      -0.030330      -0.053280      -0.007800       0.061802       0.031150      -0.008554       0.016040       0.006612       0.011324      -0.040319       0.009999       0.030319              8.569867       8.014682      -0.722102       3.612330       9.544175      -1.310968       8.150743           0.040330
          115              C       1.524912       0.600996       8.331658       0.063349      29.427533 0.37005461E+03  0.84437589E+04                                 8.446789                            6.490876       0.056369       2.009656                    0.999700      28.076365      82.262386       0.628730       0.426945      -1.046651       0.016493       0.057430       0.021636       0.063549       0.005293      -0.017980       0.020141      -0.019351      -0.041985      -0.034681       0.007573       0.027107              9.416657       9.251207      -0.586779       3.986071      11.097068      -0.876050       7.901695           0.041709
          116              C       1.563828       3.281160       8.181868      -0.214458      32.847250 0.45919005E+03  0.10980411E+05                                 8.954868                            7.171468       0.101524       1.996219                    0.999517      30.578616      89.621070       0.609853       0.420006      -1.058416      -0.008532      -0.004484       0.013589       0.016660       0.006485      -0.005748      -0.018652      -0.046081      -0.067255      -0.028832      -0.012180       0.041012              9.964359      10.792292      -0.479178       4.717429      10.079765      -1.881352       9.021019           0.007187
          117              C       0.686734       1.244230       7.440368      -0.226087      33.902648 0.46191766E+03  0.11120739E+05                                 9.290469                            7.296964      -0.102229       1.932130                    0.998270      31.272940      93.571852       0.588553       0.432266      -1.045280      -0.003693       0.005014       0.008680       0.010683       0.010165       0.023937       0.020502       0.037968       0.065576      -0.037134      -0.009382       0.046516             10.292328      10.115908      -1.295604       4.257592      12.567180      -1.584999       8.193895           0.009365
          118              C       0.703240       2.619957       7.349634       0.172373      30.077605 0.37808378E+03  0.85822277E+04                                 8.685373                            6.639868      -0.014101       2.027315                    0.999630      25.312943      71.463718       0.617066       0.437283      -1.051460      -0.033199       0.015690      -0.011582       0.038503      -0.014290       0.026649      -0.022141       0.002728       0.016997      -0.026284      -0.017063       0.043348             10.113473      11.445008      -2.086934       4.979600      10.769340      -1.955398       8.126071           0.090755
          119              C      -0.193007       3.365192       6.375636      -0.282034      31.934079 0.44745559E+03  0.10721351E+05                                 9.089052                            7.184359      -0.458580       1.838109                    0.996351      31.309043      94.434973       0.590948       0.432571      -1.041770      -0.054786      -0.030651       0.053103       0.082225       0.004826       0.002213       0.005111       0.034015      -0.074085      -0.025943      -0.004238       0.030181             10.642923      15.272884      -1.727047       1.117430       8.298438      -1.436367       8.357446           0.007129
          120              C      -1.648620       3.359255       6.787453      -0.057576      39.052696 0.48765250E+03  0.11805098E+05                                10.136767                            7.464181      -0.198725       1.921188                    0.999437      29.175165      85.263636       0.590557       0.428435      -1.056077       0.096199      -0.011121      -0.023978       0.099764      -0.006864      -0.018564      -0.006978       0.050108      -0.050020      -0.029146      -0.010715       0.039861             12.149238      20.128677       0.339382      -0.681772       8.440208       2.843632       7.878827           0.021818
          121              C      -2.116972       4.163130       7.804023       0.111808      33.736875 0.43238906E+03  0.10157817E+05                                 9.165857                            7.095608      -0.023303       1.979373                    0.999667      27.779818      79.992000       0.597097       0.436652      -1.051011       0.100750       0.059331       0.046441       0.125807       0.036112       0.028731       0.027539       0.003258      -0.027572      -0.031560      -0.031198       0.062758             10.375081      14.959292       0.291147      -1.305005       8.532774       3.102808       7.633178           0.003498
          122              C      -3.444749       4.199928       8.178284       0.110712      34.830668 0.43137444E+03  0.10105889E+05                                 9.303010                            7.043919      -0.016772       1.981349                    0.999678      27.600234      78.799289       0.606150       0.431326      -1.056551      -0.061785       0.068269       0.089699       0.128546      -0.017962      -0.015832       0.041126      -0.015408       0.065980      -0.035970      -0.023444       0.059414             10.707508      15.810377       1.523784      -0.267752       8.178216       3.074082       8.133930           0.008999
          123              N       1.521491       7.154091       5.302733      -0.254099      37.900574 0.56462045E+03  0.13997814E+05                                 9.594647                            7.819345      -0.070473       1.990325                    0.998022      29.097601      82.526865       0.608397       0.406084      -1.084127      -0.103579       0.038824       0.101766       0.150307      -0.007060       0.051936      -0.002055       0.071753       0.085299      -0.050991      -0.026416       0.077407             10.690891      13.650942      -1.021718      -0.990141       5.791805       1.150835      12.629927           0.106885
          124              N       2.159617       8.114335       2.103950      -0.271629      39.306618 0.58865484E+03  0.14770743E+05                                 9.878166                            8.025279      -0.160343       1.953819                    0.997679      29.778688      85.425672       0.594941       0.410290      -1.079566      -0.052031       0.098156      -0.101791       0.150676      -0.019089      -0.017485       0.043399      -0.071085       0.067474      -0.052426      -0.019992       0.072418             11.013038       6.491300      -2.344332       1.167869      13.337781      -0.716422      13.210031           0.119587
          125              N       4.259543       5.376942       1.973653      -0.257693      37.628514 0.56606348E+03  0.14027713E+05                                 9.539810                            7.827629      -0.035745       2.006947                    0.997083      28.899938      81.666670       0.608916       0.405907      -1.085391       0.089802      -0.088834      -0.073882       0.146337       0.046568       0.009307      -0.009651       0.024124      -0.034035      -0.047366      -0.006444       0.053810             10.559288      11.327110       1.011237      -2.482193      11.452214       2.680345       8.898540           0.093609
          126              N       4.496586       5.535360       5.219453      -0.255243      37.008425 0.55567588E+03  0.13729604E+05                                 9.466912                            7.782242      -0.072325       1.992743                    0.997834      29.001966      82.281624       0.606528       0.408714      -1.081714       0.091147      -0.075573       0.080503       0.143177       0.019463      -0.009863       0.036294      -0.026665      -0.033978      -0.045404      -0.000126       0.045530             10.392417       9.649086      -0.089053       3.756964      12.138073      -0.288945       9.390093           0.084644
          127              N       5.358742      -0.375380       9.031303      -0.254102      37.901041 0.56462838E+03  0.13998072E+05                                 9.594746                            7.819414      -0.070504       1.990313                    0.998022      29.097853      82.527991       0.608392       0.406085      -1.084125       0.103581      -0.038824      -0.101768       0.150310      -0.007062       0.051937      -0.002054       0.071763       0.085309      -0.050998      -0.026413       0.077411             10.691012      13.651113      -1.021736      -0.990162       5.791857       1.150849      12.630065           0.106905
          128              N       4.720616      -1.335624      12.230086      -0.271623      39.306623 0.58865494E+03  0.14770751E+05                                 9.878178                            8.025287      -0.160357       1.953816                    0.997679      29.778692      85.425793       0.594939       0.410291      -1.079565       0.052031      -0.098155       0.101791       0.150675      -0.019090      -0.017487       0.043398      -0.071085       0.067474      -0.052426      -0.019992       0.072418             11.013049       6.491303      -2.344332       1.167863      13.337800      -0.716414      13.210045           0.119573
          129              N       2.620690       1.401769      12.360383      -0.257691      37.628552 0.56606384E+03  0.14027730E+05                                 9.539829                            7.827640      -0.035752       2.006944                    0.997083      28.899957      81.666844       0.608915       0.405908      -1.085390      -0.089802       0.088834       0.073882       0.146337       0.046566       0.009308      -0.009652       0.024123      -0.034032      -0.047367      -0.006442       0.053808             10.559312      11.327143       1.011254      -2.482196      11.452242       2.680348       8.898551           0.093607
          130              N       2.383647       1.243351       9.114583      -0.255242      37.008511 0.55567733E+03  0.13729654E+05                                 9.466939                            7.782261      -0.072339       1.992738                    0.997834      29.002016      82.281926       0.606525       0.408715      -1.081713      -0.091147       0.075573      -0.080502       0.143177       0.019462      -0.009864       0.036294      -0.026663      -0.033975      -0.045404      -0.000125       0.045530             10.392448       9.649119      -0.089048       3.756975      12.138113      -0.288937       9.390113           0.084642
          131              F      -0.251014      -2.166116       8.080956      -0.114993      15.590237 0.20087728E+03  0.37294856E+04                                 4.862278                            4.302784       1.089009       2.608331                    0.999094      18.415931      40.873025       0.954528       0.345620      -1.164027      -0.103902      -0.047744      -0.047270       0.123732       0.066476       0.041368       0.015649       0.081368      -0.155674      -0.066184      -0.049157       0.115341              5.198817       6.642566       1.789117       1.239240       5.263844       0.682477       3.690042           0.002214
          132              F      -2.108562      -0.521288       7.063383      -0.114359      15.635724 0.19769031E+03  0.36449118E+04                                 4.818164                            4.228753       0.981014       2.579167                    0.998669      18.213948      39.898591       0.979341       0.339212      -1.172939      -0.024944      -0.109948      -0.003711       0.112803       0.033617      -0.000478      -0.007887      -0.154510      -0.208280      -0.069815      -0.049475       0.119290              5.231745       4.298202       1.021273       0.094975       8.261513      -0.214670       3.135519           0.001703
          133              F       5.793390       4.361580      13.778592      -0.116691      15.130515 0.19372670E+03  0.35632750E+04                                 4.744224                            4.207139       1.011320       2.581222                    0.999364      18.388877      40.585199       0.971921       0.342622      -1.166895       0.049041       0.105063       0.028429       0.119379       0.071181       0.021663       0.033423      -0.084686      -0.183523      -0.070089      -0.051952       0.122041              5.075124       5.147327       1.807094       0.562496       6.669204       0.888264       3.408841           0.002359
          134              F       9.394797      12.733998       0.227338      -0.116138      15.498063 0.19516143E+03  0.35860645E+04                                 4.785179                            4.196009       1.071712       2.608995                    0.999135      18.207721      39.793303       0.985308       0.338306      -1.173938       0.111846       0.025370      -0.002381       0.114712       0.031958      -0.014726       0.002095       0.164454      -0.201089      -0.069597      -0.053184       0.122780              5.194146       8.328443       0.856512      -0.374159       4.069251       0.049736       3.184745           0.001379
          135              F       7.928495       1.607157       1.610572      -0.111704      13.672612 0.18152997E+03  0.32824845E+04                                 4.366881                            4.046549       1.048389       2.602631                    0.999061      18.157315      39.630876       1.001381       0.338262      -1.171569      -0.060719      -0.059971      -0.077077       0.114996       0.066468       0.058387       0.062767       0.001106      -0.013969      -0.065902      -0.059385       0.125287              4.540798       4.611274       1.024496       1.055143       4.561658       1.010964       4.449463           0.000674
          136              F       6.918822      12.143841       2.140788      -0.119012      13.413598 0.17173053E+03  0.30606633E+04                                 4.284790                            3.900391       0.997147       2.568571                    0.999381      18.192693      39.344414       1.034518       0.332200      -1.177585      -0.055806       0.038941      -0.094542       0.116485      -0.036920       0.075580      -0.045852       0.022410       0.174587      -0.069882      -0.055506       0.125389              4.493322       3.875519      -0.361314       1.339225       3.741867      -0.795385       5.862581           0.001197
          137              F       8.118002       1.834139       5.862334      -0.106765      14.327796 0.19287156E+03  0.35406216E+04                                 4.533205                            4.196339       1.003040       2.588462                    0.997694      18.179020      39.972000       0.974519       0.342377      -1.168094       0.069132       0.063661       0.065550       0.114581       0.069175       0.055271       0.054883      -0.000954      -0.090866      -0.069697      -0.054017       0.123714              4.721803       5.030199       1.215622       0.888231       5.145888       0.884978       3.989321           0.000714
          138              F      10.684545       1.771536       5.137892      -0.122355      13.103510 0.17005089E+03  0.30244235E+04                                 4.204082                            3.879123       0.969202       2.555369                    0.999351      18.250290      39.476203       1.037822       0.331833      -1.177469      -0.029103       0.068482       0.091209       0.117711      -0.031828      -0.033483       0.085442      -0.056530       0.137422      -0.066774      -0.058608       0.125381              4.345816       3.584789      -0.262435      -0.521181       4.251035       1.317458       5.201623           0.001554
          139              F       7.131247       8.944827       6.253080      -0.114993      15.590086 0.20087501E+03  0.37294318E+04                                 4.862237                            4.302752       1.089015       2.608333                    0.999094      18.415896      40.872846       0.954534       0.345619      -1.164028       0.103902       0.047744       0.047270       0.123732       0.066476       0.041369       0.015649       0.081369      -0.155673      -0.066184      -0.049157       0.115341              5.198770       6.642499       1.789092       1.239225       5.263796       0.682468       3.690015           0.002212
          140              F       8.988795       7.299999       7.270653      -0.114359      15.635737 0.19769045E+03  0.36449151E+04                                 4.818168                            4.228755       0.981011       2.579166                    0.998669      18.213953      39.898610       0.979340       0.339212      -1.172939       0.024944       0.109948       0.003711       0.112803       0.033617      -0.000478      -0.007887      -0.154510      -0.208280      -0.069815      -0.049475       0.119290              5.231750       4.298203       1.021275       0.094976       8.261525      -0.214669       3.135521           0.001704
          141              F       1.086843       2.417131       0.555444      -0.116691      15.130437 0.19372553E+03  0.35632476E+04                                 4.744203                            4.207123       1.011322       2.581223                    0.999364      18.388860      40.585111       0.971924       0.342622      -1.166896      -0.049041      -0.105063      -0.028429       0.119379       0.071181       0.021663       0.033423      -0.084686      -0.183522      -0.070089      -0.051952       0.122041              5.075099       5.147300       1.807080       0.562492       6.669170       0.888257       3.408828           0.002360
          142              F      -2.514564      -5.955287      14.106698      -0.116138      15.498077 0.19516162E+03  0.35860690E+04                                 4.785182                            4.196011       1.071711       2.608995                    0.999135      18.207726      39.793321       0.985307       0.338306      -1.173938      -0.111846      -0.025370       0.002381       0.114712       0.031958      -0.014726       0.002095       0.164454      -0.201089      -0.069597      -0.053184       0.122780              5.194151       8.328451       0.856515      -0.374159       4.069254       0.049736       3.184747           0.001379
          143              F      -1.048262       5.171554      12.723464      -0.111704      13.672607 0.18152989E+03  0.32824827E+04                                 4.366880                            4.046548       1.048389       2.602631                    0.999061      18.157314      39.630871       1.001381       0.338261      -1.171569       0.060719       0.059971       0.077077       0.114996       0.066468       0.058387       0.062767       0.001106      -0.013969      -0.065902      -0.059385       0.125287              4.540797       4.611274       1.024496       1.055142       4.561658       1.010964       4.449460           0.000673
          144              F      -0.038589      -5.365130      12.193248      -0.119013      13.413625 0.17173097E+03  0.30606732E+04                                 4.284798                            3.900397       0.997147       2.568570                    0.999381      18.192700      39.344448       1.034517       0.332201      -1.177584       0.055806      -0.038941       0.094542       0.116485      -0.036920       0.075580      -0.045852       0.022410       0.174586      -0.069882      -0.055506       0.125389              4.493330       3.875526      -0.361314       1.339228       3.741873      -0.795387       5.862591           0.001198
          145              F      -1.237769       4.944572       8.471702      -0.106765      14.327784 0.19287136E+03  0.35406169E+04                                 4.533202                            4.196337       1.003040       2.588462                    0.997694      18.179017      39.971986       0.974520       0.342377      -1.168094      -0.069132      -0.063661      -0.065550       0.114581       0.069175       0.055271       0.054883      -0.000955      -0.090866      -0.069697      -0.054017       0.123714              4.721800       5.030197       1.215621       0.888231       5.145886       0.884977       3.989318           0.000717
          146              F      -3.804312       5.007175       9.196144      -0.122355      13.103521 0.17005108E+03  0.30244277E+04                                 4.204085                            3.879125       0.969203       2.555369                    0.999351      18.250291      39.476213       1.037822       0.331833      -1.177469       0.029104      -0.068482      -0.091209       0.117711      -0.031827      -0.033483       0.085442      -0.056530       0.137422      -0.066774      -0.058608       0.125381              4.345819       3.584792      -0.262435      -0.521181       4.251039       1.317460       5.201626           0.001554

******************************************************
Auxiliary information for the entire system
The total spin magnetic moment of the unit cell is   3.628123
The total net atomic charge of the unit cell is   0.000002
Accuracy of reproducing the electrostatic potential in the unit cell:
  The inner radius (bohr) =    5.0000
  The outer radius (bohr) =   12.0000
  Valid grid points have density less than (e/(bohr^3)) =    0.0001
  The number of valid grid points were=        66162
  The rms potential error without charges in kcal/mol is=      3.15435
  The rms potential error with partial charges in kcal/mol is=      0.54151
  The RRMSE value at monopole order=      0.17167
  The rms potential error with partial charges and cloud penetration in kcal/mol is=      0.54770
  The RRMSE value at monopole order with cloud penetration is=      0.17363
  The rms potential error with partial charges and atomic dipoles in kcal/mol is=      0.43956
  The RRMSE value at dipole order=      0.13935
  The rms potential error with partial charges, atomic dipoles and cloud penetration in kcal/mol is=      0.44677
  The RRMSE value at dipole order with cloud penetration=      0.14164

******************************************************
The electron densities and ab initio electrostatic potential were computed in VASP using the PBE functional and
projector augmented wave method. See the main text of the journal article for a description of computational details.
The atomic charges, dipoles, and quadrupoles were computed with the DDEC6 method as described in
(a) T. A. Manz and N. Gabaldon Limas, RSC Adv. 6 (2016) 47771-47801 DOI: 10.1039/c6ra04656h
(b) N. Gabaldon Limas and T. A. Manz, RSC Adv. 8 (2018) 2678-2707 DOI: 10.1039/c7ra11829e.
For each atom in the material, the electron cloud parameters were fit to the spherically averaged atom-in-material
electron density using radial positions for which this density was between 10^-4 and 10^-2 electrons per cubic bohr.
The polarizabilities, dispersion coefficients, and quantum Drude oscillator (QDO) parameters were fit using the MCLF method.
The magnetic structure of the system was optimized in VASP from the default ferromagnetic initial guess using spin polarization.
The atomic spin moments (ASMs) were computed on this optimized magnetic structure using the DDEC6 partition as inputs
to the method of T. A. Manz and D. S. Sholl, J. Chem. Theory Comput. 7 (2011) 4146-4164 DOI: 10.1021/ct200539n.
The RMSE and RRMSE were computed using a uniform grid with Ewald summation.
