# Supplementary material for: A collection of forcefield precursors for metal–organic frameworks
Source: RSC Adv. 2019 Nov 13;9(63):36492–507. doi: 10.1039/c9ra07327b (PMC9075174; doi:10.1039/c9ra07327b)
Supplement: RA-009-C9RA07327B-s4847 [file RA-009-C9RA07327B-s4847.xyz]

  372
jmolscript: load "" {1 1 1} spacegroup "x,y,z" unitcell [{     12.783300     0.000000     0.000000 }, {      0.000000    25.559900     0.000000 }, {      0.000000     0.000000    25.559900 }]
Zn    10.731580    24.424529    20.316287     1.030390
Zn    10.731580     1.135371     5.243613     1.030390
Zn     4.339930    18.023563    11.644579     1.030390
Zn     4.339930     7.536337    13.915321     1.030390
Zn     8.443370    13.915321     7.536337     1.030390
Zn     8.443370    11.644579    18.023563     1.030390
Zn     2.051720    20.316287    24.424529     1.030390
Zn     2.051720     5.243613     1.135371     1.030390
Zn     0.000000    22.361334    22.361334     1.048458
Zn     0.000000     3.198566     3.198566     1.048458
Zn     6.391650    15.978516     9.581384     1.048458
Zn     6.391650     9.581384    15.978516     1.048458
H     11.513918    19.716907    15.670775     0.118888
H     10.867083    21.309289    17.263156     0.116368
H      1.535274    20.767419    19.256829     0.124388
H      2.132254    19.106025    17.759019     0.115456
H      3.526912    16.153857    17.329612     0.115429
H      5.353646    14.737838    17.853590     0.117544
H      4.805242    12.805510    14.339104     0.116148
H      3.027085    14.234308    13.789566     0.118878
H      0.126555    14.610039    12.396551     0.111870
H     11.568886    14.106509    10.558795     0.108873
H      9.454529    17.465080    11.182456     0.117864
H     10.939948    18.121969    12.848962     0.115380
H     11.513918     5.842993     9.889125     0.118888
H     10.867083     4.250611     8.296744     0.116368
H      1.535274     4.792481     6.303071     0.124388
H      2.132254     6.453875     7.800881     0.115456
H      3.526912     9.406043     8.230288     0.115429
H      5.353646    10.822062     7.706310     0.117544
H      4.805242    12.754390    11.220796     0.116148
H      3.027085    11.325592    11.770334     0.118878
H      0.126555    10.949861    13.163348     0.111870
H     11.568886    11.453391    15.001105     0.108873
H      9.454529     8.094820    14.377444     0.117864
H     10.939948     7.437931    12.710938     0.115380
H      5.122268    22.669075     6.936957     0.118888
H      4.475433    21.076694     8.529339     0.116368
H      7.926924    19.083021     7.987469     0.124388
H      8.523904    20.580831     6.326075     0.115456
H      9.918562    21.010238     3.373907     0.115429
H     11.745296    20.486260     1.957888     0.117544
H     11.196892    24.000746     0.025560     0.116148
H      9.418735    24.550284     1.454358     0.118878
H      6.518205     0.383398     1.830089     0.111870
H      5.177237     2.221155     1.326559     0.108873
H      3.062879     1.597494     4.685130     0.117864
H      4.548298    25.490888     5.342019     0.115380
H      5.122268     2.890825    18.622943     0.118888
H      4.475433     4.483206    17.030561     0.116368
H      7.926924     6.476879    17.572431     0.124388
H      8.523904     4.979069    19.233825     0.115456
H      9.918562     4.549662    22.185993     0.115429
H     11.745296     5.073640    23.602012     0.117544
H     11.196892     1.559154    -0.025560     0.116148
H      9.418735     1.009616    24.105542     0.118878
H      6.518205    25.176501    23.729811     0.111870
H      5.177237    23.338745    24.233341     0.108873
H      3.062879    23.962406    20.874770     0.117864
H      4.548298     0.069012    20.217881     0.115380
H      7.661032    18.622943     2.890825     0.118888
H      8.307867    17.030561     4.483206     0.116368
H      4.856376    17.572431     6.476879     0.124388
H      4.259396    19.233825     4.979069     0.115456
H      2.864738    22.185993     4.549662     0.115429
H      1.038004    23.602012     5.073640     0.117544
H      1.586408    -0.025560     1.559154     0.116148
H      3.364565    24.105542     1.009616     0.118878
H      6.265095    23.729811    25.176501     0.111870
H      7.606064    24.233341    23.338745     0.108873
H      9.720421    20.874770    23.962406     0.117864
H      8.235002    20.217881     0.069012     0.115380
H      7.661032     6.936957    22.669075     0.118888
H      8.307867     8.529339    21.076694     0.116368
H      4.856376     7.987469    19.083021     0.124388
H      4.259396     6.326075    20.580831     0.115456
H      2.864738     3.373907    21.010238     0.115429
H      1.038004     1.957888    20.486260     0.117544
H      1.586408     0.025560    24.000746     0.116148
H      3.364565     1.454358    24.550284     0.118878
H      6.265095     1.830089     0.383398     0.111870
H      7.606064     1.326559     2.221155     0.108873
H      9.720421     4.685130     1.597494     0.117864
H      8.235002     5.342019    25.490888     0.115380
H      1.269382    15.670775    19.716907     0.118888
H      1.916217    17.263156    21.309289     0.116368
H     11.248026    19.256829    20.767419     0.124388
H     10.651046    17.759019    19.106025     0.115456
H      9.256388    17.329612    16.153857     0.115429
H      7.429654    17.853590    14.737838     0.117544
H      7.978058    14.339104    12.805510     0.116148
H      9.756215    13.789566    14.234308     0.118878
H     12.656745    12.396551    14.610039     0.111870
H      1.214414    10.558795    14.106509     0.108873
H      3.328771    11.182456    17.465080     0.117864
H      1.843352    12.848962    18.121969     0.115380
H      1.269382     9.889125     5.842993     0.118888
H      1.916217     8.296744     4.250611     0.116368
H     11.248026     6.303071     4.792481     0.124388
H     10.651046     7.800881     6.453875     0.115456
H      9.256388     8.230288     9.406043     0.115429
H      7.429654     7.706310    10.822062     0.117544
H      7.978058    11.220796    12.754390     0.116148
H      9.756215    11.770334    11.325592     0.118878
H     12.656745    13.163348    10.949861     0.111870
H      1.214414    15.001105    11.453391     0.108873
H      3.328771    14.377444     8.094820     0.117864
H      1.843352    12.710938     7.437931     0.115380
C     12.080219    22.324017    19.256829     0.606491
C      6.417217    12.585695    16.657387     0.635972
C      9.485209    15.249036     9.618190     0.636227
C      0.728648    18.035065    15.755122     0.352030
C      2.134811    16.240760    15.228588     0.362668
C      0.255666    16.690615    13.873914     0.363236
C      0.434632    19.172481    16.654831     0.032533
C     12.054652    19.885602    16.429904    -0.110299
C     11.709503    20.884994    17.329612    -0.115542
C     12.578767    21.265837    18.336672    -0.015593
C      0.958748    20.555272    18.528372    -0.080696
C      1.303897    19.550768    17.664447    -0.112239
C      3.246958    15.335940    15.489299     0.015776
C      3.834990    15.491855    16.718731    -0.104864
C      4.883221    14.638155    17.035673    -0.123914
C      5.215586    13.643875    16.128297    -0.032615
C      4.550855    13.498183    14.937206    -0.092140
C      3.515408    14.341660    14.594703    -0.104022
C     12.029085    16.406900    12.831070     0.027760
C     12.220835    15.210696    12.133285    -0.110022
C     11.415487    14.898866    11.054657    -0.125496
C     10.367256    15.729562    10.699374    -0.019755
C     10.188290    16.900206    11.404827    -0.080507
C     11.031988    17.275936    12.427223    -0.109240
C     12.080219     3.235883     6.303071     0.606491
C      6.417217    12.974205     8.902513     0.635972
C      9.485209    10.310864    15.941710     0.636227
C      0.728648     7.524835     9.804778     0.352030
C      2.134811     9.319140    10.331312     0.362668
C      0.255666     8.869285    11.685986     0.363236
C      0.434632     6.387419     8.905069     0.032533
C     12.054652     5.674298     9.129996    -0.110299
C     11.709503     4.674906     8.230288    -0.115542
C     12.578767     4.294063     7.223228    -0.015593
C      0.958748     5.004628     7.031528    -0.080696
C      1.303897     6.009132     7.895453    -0.112239
C      3.246958    10.223960    10.070601     0.015776
C      3.834990    10.068045     8.841169    -0.104864
C      4.883221    10.921745     8.524227    -0.123914
C      5.215586    11.916025     9.431603    -0.032615
C      4.550855    12.061717    10.622694    -0.092140
C      3.515408    11.218240    10.965197    -0.104022
C     12.029085     9.153000    12.728830     0.027760
C     12.220835    10.349204    13.426615    -0.110022
C     11.415487    10.661034    14.505243    -0.125496
C     10.367256     9.830338    14.860526    -0.019755
C     10.188290     8.659694    14.155073    -0.080507
C     11.031988     8.283964    13.132677    -0.109241
C      5.688569    19.083021     9.544067     0.606491
C      0.025567    21.682463    25.365645     0.635972
C      3.093559     3.161760     2.469086     0.636227
C      7.120298    22.584728     5.255115     0.352030
C      8.526461    23.111262     3.460810     0.362668
C      6.647316    24.465936     3.910665     0.363236
C      6.826282    21.685019     6.392531     0.032533
C      5.663002    21.909946     7.105652    -0.110299
C      5.317853    21.010238     8.105044    -0.115542
C      6.187117    20.003178     8.485887    -0.015593
C      7.350398    19.811478     7.775322    -0.080696
C      7.695547    20.675403     6.770818    -0.112239
C      9.638608    22.850551     2.555990     0.015776
C     10.226640    21.621119     2.711905    -0.104864
C     11.274871    21.304177     1.858205    -0.123914
C     11.607236    22.211553     0.863925    -0.032615
C     10.942505    23.402644     0.718233    -0.092140
C      9.907058    23.745147     1.561710    -0.104022
C      5.637435    25.508780     3.626950     0.027760
C      5.829185     0.646665     2.430746    -0.110022
C      5.023837     1.725293     2.118916    -0.125496
C      3.975606     2.080576     2.949612    -0.019755
C      3.796640     1.375123     4.120256    -0.080507
C      4.640338     0.352727     4.495986    -0.109241
C      5.688569     6.476879    16.015833     0.606491
C      0.025567     3.877437     0.194255     0.635972
C      3.093559    22.398140    23.090814     0.636227
C      7.120298     2.975172    20.304785     0.352030
C      8.526461     2.448638    22.099090     0.362668
C      6.647316     1.093964    21.649235     0.363236
C      6.826282     3.874881    19.167369     0.032533
C      5.663002     3.649954    18.454248    -0.110299
C      5.317853     4.549662    17.454856    -0.115542
C      6.187117     5.556722    17.074013    -0.015593
C      7.350398     5.748422    17.784578    -0.080696
C      7.695547     4.884497    18.789082    -0.112239
C      9.638608     2.709349    23.003910     0.015776
C     10.226640     3.938781    22.847995    -0.104864
C     11.274871     4.255723    23.701695    -0.123914
C     11.607236     3.348347    24.695975    -0.032615
C     10.942505     2.157256    24.841667    -0.092140
C      9.907058     1.814753    23.998190    -0.104022
C      5.637435     0.051120    21.932950     0.027760
C      5.829185    24.913235    23.129154    -0.110022
C      5.023837    23.834607    23.440984    -0.125496
C      3.975606    23.479324    22.610288    -0.019755
C      3.796640    24.184777    21.439644    -0.080507
C      4.640338    25.207173    21.063914    -0.109241
C      7.094732    16.015833     6.476879     0.606491
C     -0.025567     0.194255     3.877437     0.635972
C      9.689741    23.090814    22.398140     0.636227
C      5.663002    20.304785     2.975172     0.352030
C      4.256839    22.099090     2.448638     0.362668
C      6.135984    21.649235     1.093964     0.363236
C      5.957018    19.167369     3.874881     0.032533
C      7.120298    18.454248     3.649954    -0.110299
C      7.465447    17.454856     4.549662    -0.115542
C      6.596183    17.074013     5.556722    -0.015593
C      5.432902    17.784578     5.748422    -0.080696
C      5.087753    18.789082     4.884497    -0.112239
C      3.144692    23.003910     2.709349     0.015776
C      2.556660    22.847995     3.938781    -0.104864
C      1.508429    23.701695     4.255723    -0.123914
C      1.176064    24.695975     3.348347    -0.032615
C      1.840795    24.841667     2.157256    -0.092140
C      2.876242    23.998190     1.814753    -0.104022
C      7.145865    21.932950     0.051120     0.027760
C      6.954115    23.129154    24.913235    -0.110022
C      7.759463    23.440984    23.834607    -0.125496
C      8.807694    22.610288    23.479324    -0.019755
C      8.986660    21.439644    24.184777    -0.080507
C      8.142962    21.063914    25.207173    -0.109240
C      7.094732     9.544067    19.083021     0.606491
C     -0.025567    25.365645    21.682463     0.635972
C      9.689741     2.469086     3.161760     0.636227
C      5.663002     5.255115    22.584728     0.352030
C      4.256839     3.460810    23.111262     0.362668
C      6.135984     3.910665    24.465936     0.363236
C      5.957018     6.392531    21.685019     0.032533
C      7.120298     7.105652    21.909946    -0.110299
C      7.465447     8.105044    21.010238    -0.115542
C      6.596183     8.485887    20.003178    -0.015593
C      5.432902     7.775322    19.811478    -0.080696
C      5.087753     6.770818    20.675403    -0.112239
C      3.144692     2.555990    22.850551     0.015776
C      2.556660     2.711905    21.621119    -0.104864
C      1.508429     1.858205    21.304177    -0.123914
C      1.176064     0.863925    22.211553    -0.032615
C      1.840795     0.718233    23.402644    -0.092140
C      2.876242     1.561710    23.745147    -0.104022
C      7.145865     3.626950    25.508780     0.027760
C      6.954115     2.430746     0.646665    -0.110022
C      7.759463     2.118916     1.725293    -0.125496
C      8.807694     2.949612     2.080576    -0.019755
C      8.986660     4.120256     1.375123    -0.080507
C      8.142962     4.495986     0.352727    -0.109240
C      0.703082    19.256829    22.324017     0.606491
C      6.366083    16.657387    12.585695     0.635972
C      3.298091     9.618190    15.249036     0.636227
C     12.054652    15.755122    18.035065     0.352030
C     10.648489    15.228588    16.240760     0.362668
C     12.527634    13.873914    16.690615     0.363236
C     12.348668    16.654831    19.172481     0.032533
C      0.728648    16.429904    19.885602    -0.110299
C      1.073797    17.329612    20.884994    -0.115542
C      0.204533    18.336672    21.265837    -0.015593
C     11.824553    18.528372    20.555272    -0.080696
C     11.479403    17.664447    19.550768    -0.112239
C      9.536342    15.489299    15.335940     0.015776
C      8.948310    16.718731    15.491855    -0.104864
C      7.900079    17.035673    14.638155    -0.123914
C      7.567714    16.128297    13.643875    -0.032615
C      8.232445    14.937206    13.498183    -0.092140
C      9.267893    14.594703    14.341660    -0.104022
C      0.754215    12.831070    16.406900     0.027760
C      0.562465    12.133285    15.210696    -0.110022
C      1.367813    11.054657    14.898866    -0.125496
C      2.416044    10.699374    15.729562    -0.019755
C      2.595010    11.404827    16.900206    -0.080507
C      1.751312    12.427223    17.275936    -0.109240
C      0.703082     6.303071     3.235883     0.606491
C      6.366083     8.902513    12.974205     0.635972
C      3.298091    15.941710    10.310864     0.636227
C     12.054652     9.804778     7.524835     0.352030
C     10.648489    10.331312     9.319140     0.362668
C     12.527634    11.685986     8.869285     0.363236
C     12.348668     8.905069     6.387419     0.032533
C      0.728648     9.129996     5.674298    -0.110299
C      1.073797     8.230288     4.674906    -0.115542
C      0.204533     7.223228     4.294063    -0.015593
C     11.824553     7.031528     5.004628    -0.080696
C     11.479403     7.895453     6.009132    -0.112239
C      9.536342    10.070601    10.223960     0.015776
C      8.948310     8.841169    10.068045    -0.104864
C      7.900079     8.524227    10.921745    -0.123914
C      7.567714     9.431603    11.916025    -0.032615
C      8.232445    10.622694    12.061717    -0.092140
C      9.267893    10.965197    11.218240    -0.104022
C      0.754215    12.728830     9.153000     0.027760
C      0.562465    13.426615    10.349204    -0.110022
C      1.367813    14.505243    10.661034    -0.125496
C      2.416044    14.860526     9.830338    -0.019755
C      2.595010    14.155073     8.659694    -0.080507
C      1.751312    13.132677     8.283964    -0.109240
N     12.697652    17.736015    14.679051    -0.425021
N      1.764095    17.214593    16.120629    -0.414778
N      1.316680    15.877810    14.203636    -0.416388
N     12.697652     7.823885    10.880849    -0.425021
N      1.764095     8.345307     9.439271    -0.414778
N      1.316680     9.682090    11.356264    -0.416388
N      6.306002    23.660799     4.956065    -0.425021
N      8.155745    22.219221     4.434643    -0.414778
N      7.708330    24.136214     3.097860    -0.416388
N      6.306002     1.899101    20.603835    -0.425021
N      8.155745     3.340679    21.125257    -0.414778
N      7.708330     1.423686    22.462040    -0.416388
N      6.477298    20.603835     1.899101    -0.425021
N      4.627555    21.125257     3.340679    -0.414778
N      5.074970    22.462040     1.423686    -0.416388
N      6.477298     4.956065    23.660799    -0.425021
N      4.627555     4.434643    22.219221    -0.414778
N      5.074970     3.097860    24.136214    -0.416388
N      0.085648    14.679051    17.736015    -0.425021
N     11.019205    16.120629    17.214593    -0.414778
N     11.466620    14.203636    15.877810    -0.416388
N      0.085648    10.880849     7.823885    -0.425021
N     11.019205     9.439271     8.345307    -0.414778
N     11.466620    11.356264     9.682090    -0.416388
O      0.093318    22.433924    20.284337    -0.602902
O     11.115079    23.057586    19.024234    -0.547364
O      6.427443    11.693654    15.905926    -0.554672
O      7.089618    12.907749    17.574987    -0.538888
O      9.697411    14.362108     8.889733    -0.517513
O      8.507286    16.097625     9.518507    -0.629928
O      0.093318     3.125976     5.275563    -0.602902
O     11.115079     2.502314     6.535666    -0.547364
O      6.427443    13.866246     9.653974    -0.554672
O      7.089618    12.652150     7.984913    -0.538888
O      9.697411    11.197792    16.670167    -0.517513
O      8.507286     9.462275    16.041393    -0.629928
O      6.484968    18.055513     9.653974    -0.602902
O      4.723429    19.315616    10.277636    -0.547364
O      0.035793    22.433924    24.473604    -0.554672
O      0.697968    20.764863     0.127799    -0.538888
O      3.305761     3.890217     1.582158    -0.517513
O      2.115636     3.261443     3.317675    -0.629928
O      6.484968     7.504387    15.905926    -0.602902
O      4.723429     6.244284    15.282264    -0.547364
O      0.035793     3.125976     1.086296    -0.554672
O      0.697968     4.795037    25.432100    -0.538888
O      3.305761    21.669683    23.977742    -0.517513
O      2.115636    22.298457    22.242225    -0.629928
O      6.298332    15.905926     7.504387    -0.602902
O      8.059871    15.282264     6.244284    -0.547364
O     -0.035793     1.086296     3.125976    -0.554672
O     12.085332    25.432100     4.795037    -0.538888
O      9.477539    23.977742    21.669683    -0.517513
O     10.667664    22.242225    22.298457    -0.629928
O      6.298332     9.653974    18.055513    -0.602902
O      8.059871    10.277636    19.315616    -0.547364
O     -0.035793    24.473604    22.433924    -0.554672
O     12.085332     0.127799    20.764863    -0.538888
O      9.477539     1.582158     3.890217    -0.517513
O     10.667664     3.317675     3.261443    -0.629928
O     12.689982    20.284337    22.433924    -0.602902
O      1.668221    19.024234    23.057586    -0.547364
O      6.355857    15.905926    11.693654    -0.554672
O      5.693682    17.574987    12.907749    -0.538888
O      3.085889     8.889733    14.362108    -0.517513
O      4.276014     9.518507    16.097625    -0.629928
O     12.689982     5.275563     3.125976    -0.602902
O      1.668221     6.535666     2.502314    -0.547364
O      6.355857     9.653974    13.866246    -0.554672
O      5.693682     7.984913    12.652150    -0.538888
O      3.085889    16.670167    11.197792    -0.517513
O      4.276014    16.041393     9.462275    -0.629928

The following XYZ coordinates are in angstroms. Other properties are in atomic units.
The sperically averaged electron density of each atom fit to a function of the form exp(a - br)
eigen_1, eigen_2 and eigen_3 are the three eigenvalues of traceless quadrupole moment tensor
  atom number  atomic symbol              X              Y              Z     net charge C6 coefficient C8 coefficient C10 coefficient fluctuating dipole atomic polarizability isotropic forcefield polarizability              a              b squared Pearson coefficient          <r^3>          <r^4>         wp_QDO          m_QDO          q_QDO       dipole_x       dipole_y       dipole_z         dipole            Qxy            Qxz            Qyz     Q(x^2-y^2)  Q(3z^2 - R^2)        eigen_1        eigen_2        eigen_3 static polarizability      alpha(xx)      alpha(xy)      alpha(xz)      alpha(yy)      alpha(yz)      alpha(zz) atomic spin moment
            1             Zn      10.731580      24.424529      20.316287       1.030390      63.067072 0.12583731E+04  0.36294712E+05                                13.198577                           11.774202       0.311140       2.009542                    0.998891      41.401822     107.920219       0.514029       0.413128      -1.133693      -0.080541       0.062779      -0.073284       0.125692      -0.079518       0.092276      -0.079336       0.018997      -0.011444      -0.090138      -0.077974       0.168112             15.420075      15.478278       0.242532      -3.062642      15.665922       4.789744      15.116025           0.000000
            2             Zn      10.731580       1.135371       5.243613       1.030390      63.067073 0.12583733E+04  0.36294718E+05                                13.198577                           11.774203       0.311140       2.009542                    0.998891      41.401822     107.920220       0.514029       0.413128      -1.133693      -0.080541      -0.062779       0.073284       0.125692       0.079518      -0.092276      -0.079336       0.018997      -0.011444      -0.090138      -0.077974       0.168112             15.420075      15.478275      -0.242531       3.062645      15.665924       4.789744      15.116026           0.000000
            3             Zn       4.339930      18.023563      11.644579       1.030390      63.067075 0.12583732E+04  0.36294714E+05                                13.198577                           11.774203       0.311140       2.009542                    0.998891      41.401822     107.920221       0.514029       0.413128      -1.133693      -0.080541       0.073284       0.062779       0.125692      -0.092276      -0.079518       0.079336       0.015220      -0.022773      -0.090138      -0.077974       0.168112             15.420076      15.478278       3.062643       0.242532      15.116026      -4.789745      15.665923           0.000000
            4             Zn       4.339930       7.536337      13.915321       1.030390      63.067072 0.12583732E+04  0.36294717E+05                                13.198577                           11.774203       0.311140       2.009542                    0.998891      41.401821     107.920218       0.514029       0.413128      -1.133693      -0.080541      -0.073284      -0.062779       0.125692       0.092276       0.079518       0.079336       0.015220      -0.022774      -0.090138      -0.077974       0.168112             15.420075      15.478275      -3.062645      -0.242531      15.116026      -4.789744      15.665924           0.000000
            5             Zn       8.443370      13.915321       7.536337       1.030390      63.067075 0.12583733E+04  0.36294718E+05                                13.198577                           11.774203       0.311140       2.009542                    0.998891      41.401822     107.920220       0.514029       0.413128      -1.133693       0.080541      -0.062779      -0.073284       0.125692      -0.079518      -0.092276       0.079336       0.018997      -0.011444      -0.090138      -0.077974       0.168112             15.420076      15.478276       0.242530       3.062645      15.665926      -4.789745      15.116026           0.000000
            6             Zn       8.443370      11.644579      18.023563       1.030390      63.067077 0.12583731E+04  0.36294713E+05                                13.198577                           11.774203       0.311140       2.009542                    0.998891      41.401822     107.920220       0.514029       0.413128      -1.133693       0.080541       0.062779       0.073284       0.125692       0.079518       0.092276       0.079336       0.018997      -0.011444      -0.090138      -0.077974       0.168112             15.420076      15.478279      -0.242532      -3.062643      15.665925      -4.789745      15.116026           0.000000
            7             Zn       2.051720      20.316287      24.424529       1.030390      63.067076 0.12583731E+04  0.36294713E+05                                13.198578                           11.774203       0.311140       2.009542                    0.998891      41.401821     107.920218       0.514029       0.413128      -1.133693       0.080541      -0.073284       0.062779       0.125692      -0.092276       0.079518      -0.079336       0.015220      -0.022774      -0.090138      -0.077974       0.168112             15.420076      15.478279       3.062643      -0.242532      15.116026       4.789745      15.665925           0.000000
            8             Zn       2.051720       5.243613       1.135371       1.030390      63.067074 0.12583732E+04  0.36294716E+05                                13.198577                           11.774203       0.311140       2.009542                    0.998891      41.401822     107.920219       0.514029       0.413128      -1.133693       0.080541       0.073284      -0.062779       0.125692       0.092276      -0.079518      -0.079336       0.015220      -0.022773      -0.090138      -0.077974       0.168112             15.420076      15.478276      -3.062645       0.242530      15.116026       4.789745      15.665926           0.000000
            9             Zn       0.000000      22.361334      22.361334       1.048458      88.429518 0.16035734E+04  0.49561720E+05                                17.851588                           14.467972       0.101679       1.896105                    0.999871      45.005599     124.870516       0.404847       0.489506      -1.077391       0.000000      -0.007744      -0.007744       0.010952       0.094560      -0.094560       0.077645      -0.011326       0.011326      -0.178488       0.081421       0.097067             22.796995      24.354321       0.574181      -0.574182      22.018331       4.492292      22.018333           0.000000
           10             Zn       0.000000       3.198566       3.198566       1.048458      88.429525 0.16035734E+04  0.49561721E+05                                17.851589                           14.467972       0.101679       1.896105                    0.999871      45.005599     124.870515       0.404847       0.489506      -1.077391       0.000000       0.007744       0.007744       0.010952      -0.094560       0.094560       0.077645      -0.011326       0.011326      -0.178488       0.081421       0.097067             22.796996      24.354321      -0.574181       0.574182      22.018332       4.492293      22.018335           0.000000
           11             Zn       6.391650      15.978516       9.581384       1.048458      88.429521 0.16035734E+04  0.49561720E+05                                17.851589                           14.467972       0.101679       1.896105                    0.999871      45.005599     124.870516       0.404847       0.489506      -1.077391       0.000000       0.007744      -0.007744       0.010952       0.094560       0.094560      -0.077645      -0.011326       0.011326      -0.178488       0.081421       0.097067             22.796995      24.354320       0.574182       0.574181      22.018335      -4.492292      22.018331           0.000000
           12             Zn       6.391650       9.581384      15.978516       1.048458      88.429523 0.16035734E+04  0.49561721E+05                                17.851589                           14.467972       0.101679       1.896105                    0.999871      45.005599     124.870515       0.404847       0.489506      -1.077391      -0.000000      -0.007744       0.007744       0.010952      -0.094560      -0.094560      -0.077645      -0.011326       0.011326      -0.178488       0.081421       0.097067             22.796995      24.354320      -0.574182      -0.574181      22.018334      -4.492292      22.018332           0.000000
           13              H      11.513918      19.716907      15.670775       0.118888       1.260178 0.91790557E+01  0.91881613E+02                                 1.822032                            1.692362      -1.120843       2.341109                    0.997515       3.414901       9.193911       0.522945       1.170091      -0.735889      -0.025172       0.000171      -0.031014       0.039944      -0.008259       0.014016      -0.004285       0.021587      -0.000567      -0.013531      -0.009428       0.022959              1.912991       1.711830       0.108047       0.428764       1.736578       0.443995       2.290565          -0.000000
           14              H      10.867083      21.309289      17.263156       0.116368       1.196356 0.88395059E+01  0.86979431E+02                                 1.713751                            1.626166      -1.012438       2.396167                    0.998044       3.255655       8.474194       0.554861       1.121846      -0.749434      -0.036972       0.012764      -0.002667       0.039204      -0.005452       0.009383       0.006573       0.022211      -0.002322      -0.017060       0.000376       0.016684              1.731717       1.952278      -0.388006       0.025318       1.731342       0.176941       1.511532          -0.000000
           15              H       1.535274      20.767419      19.256829       0.124388       1.152694 0.83482416E+01  0.82150103E+02                                 1.771205                            1.654857      -0.853015       2.478348                    0.999017       3.337863       9.105420       0.505983       1.230147      -0.721929       0.025563       0.007779       0.035070       0.044089      -0.004930       0.013996       0.005251       0.016322       0.001438      -0.016577      -0.002125       0.018702              1.884957       1.702992       0.206129       0.400662       1.728988       0.535887       2.222892          -0.000000
           16              H       2.132254      19.106025      17.759019       0.115456       1.261462 0.96398795E+01  0.97589328E+02                                 1.815910                            1.730478      -1.136635       2.331510                    0.997160       3.452161       9.317448       0.519378       1.164909      -0.737416       0.037819      -0.012812       0.007136       0.040563      -0.003215       0.012259       0.001547       0.034777      -0.005162      -0.017430      -0.006769       0.024199              1.841044       2.088328      -0.381465      -0.046072       1.853594       0.239613       1.581209          -0.000000
           17              H       3.526912      16.153857      17.329612       0.115429       1.285470 0.94656536E+01  0.95719595E+02                                 1.856402                            1.726372      -1.207215       2.294719                    0.997015       3.528441       9.626037       0.512987       1.180727      -0.732400      -0.009132       0.022464       0.031223       0.039534       0.002154       0.005346       0.013586      -0.000714       0.050785      -0.014070      -0.009829       0.023899              1.936281       1.828977      -0.430969      -0.221645       2.084529       0.510732       1.895336           0.000000
           18              H       5.353646      14.737838      17.853590       0.117544       1.191335 0.87584562E+01  0.85967806E+02                                 1.706754                            1.617814      -1.009675       2.397719                    0.998045       3.244580       8.429784       0.556849       1.120626      -0.749776       0.018701       0.008458       0.033141       0.038982      -0.005515       0.006866       0.011587      -0.002797       0.025860      -0.016586       0.000344       0.016241              1.729374       1.783013      -0.056127       0.410888       1.450895       0.086064       1.954212           0.000000
           19              H       4.805242      12.805510      14.339104       0.116148       0.948055 0.68143808E+01  0.64290273E+02                                 1.595616                            1.527496      -0.759841       2.517132                    0.999697       3.364829       9.244636       0.505617       1.284001      -0.708100       0.011436      -0.029874      -0.025834       0.041117      -0.007821       0.003270       0.012341      -0.004454       0.017935      -0.016321       0.000668       0.015653              1.644654       1.543325      -0.265423      -0.135273       1.770710       0.306477       1.619927          -0.000000
           20              H       3.027085      14.234308      13.789566       0.118878       1.001504 0.72638821E+01  0.70131766E+02                                 1.691753                            1.605014      -1.082019       2.359892                    0.997826       3.608124      10.264084       0.477024       1.329904      -0.696930      -0.016860      -0.011073      -0.034192       0.039699       0.002082       0.006046       0.012554      -0.010335       0.041159      -0.013457      -0.008455       0.021912              1.754008       1.777382      -0.060746       0.385578       1.443746       0.056486       2.040897          -0.000000
           21              H       0.126555      14.610039      12.396551       0.111870       1.062132 0.76735448E+01  0.75549770E+02                                 1.791400                            1.668223      -1.488103       2.166981                    0.993091       3.893687      11.400492       0.457431       1.360014      -0.689008       0.031363      -0.028481       0.005063       0.042666      -0.010561       0.001035      -0.004057      -0.016206      -0.025527      -0.009954      -0.008240       0.018195              1.912874       2.152662      -0.357973      -0.009362       1.717171       0.001780       1.868788          -0.000000
           22              H      11.568886      14.106509      10.558795       0.108873       1.046709 0.74043208E+01  0.72367284E+02                                 1.777867                            1.638353      -1.515737       2.147518                    0.991718       3.987256      11.692987       0.460986       1.359443      -0.687974       0.007458      -0.027656      -0.021014       0.035525      -0.002465       0.003691       0.001449      -0.007576       0.018585      -0.008668       0.001404       0.007263              1.888599       1.986306      -0.451721      -0.028388       2.111918       0.372272       1.567573          -0.000000
           23              H       9.454529      17.465080      11.182456       0.117864       1.182546 0.85965211E+01  0.85272414E+02                                 1.803256                            1.679783      -0.929197       2.438419                    0.998258       3.410567       9.361475       0.501655       1.230878      -0.721339      -0.036393       0.025122      -0.009646       0.045261      -0.013958       0.005620       0.004286      -0.007670      -0.028201      -0.016658      -0.002518       0.019176              1.911334       2.274441      -0.467217       0.432149       1.773183      -0.213560       1.686376          -0.000000
           24              H      10.939948      18.121969      12.848962       0.115380       1.322926 0.10179816E+02  0.10447648E+03                                 1.876578                            1.780169      -1.170301       2.314186                    0.996760       3.501998       9.519110       0.511227       1.167384      -0.736972      -0.007532       0.037124       0.013086       0.040077      -0.013070       0.001641       0.003783      -0.021480      -0.045590      -0.016682      -0.008021       0.024702              1.893129       1.605997      -0.037456       0.111577       2.227492       0.400718       1.845898          -0.000000
           25              H      11.513918       5.842993       9.889125       0.118888       1.260178 0.91790577E+01  0.91881633E+02                                 1.822032                            1.692361      -1.120843       2.341109                    0.997515       3.414902       9.193912       0.522945       1.170090      -0.735889      -0.025172      -0.000171       0.031014       0.039944       0.008259      -0.014016      -0.004285       0.021587      -0.000567      -0.013531      -0.009428       0.022959              1.912990       1.711830      -0.108047      -0.428764       1.736578       0.443995       2.290564          -0.000000
           26              H      10.867083       4.250611       8.296744       0.116368       1.196356 0.88395059E+01  0.86979431E+02                                 1.713751                            1.626166      -1.012438       2.396167                    0.998044       3.255655       8.474194       0.554861       1.121846      -0.749434      -0.036972      -0.012764       0.002667       0.039204       0.005452      -0.009383       0.006573       0.022211      -0.002322      -0.017060       0.000376       0.016683              1.731717       1.952278       0.388006      -0.025318       1.731342       0.176941       1.511532          -0.000000
           27              H       1.535274       4.792481       6.303071       0.124388       1.152694 0.83482416E+01  0.82150103E+02                                 1.771205                            1.654857      -0.853015       2.478348                    0.999017       3.337863       9.105420       0.505983       1.230147      -0.721929       0.025563      -0.007779      -0.035070       0.044089       0.004930      -0.013996       0.005251       0.016322       0.001438      -0.016577      -0.002125       0.018702              1.884957       1.702992      -0.206129      -0.400662       1.728988       0.535887       2.222892          -0.000000
           28              H       2.132254       6.453875       7.800881       0.115456       1.261462 0.96398812E+01  0.97589345E+02                                 1.815910                            1.730478      -1.136635       2.331510                    0.997160       3.452162       9.317449       0.519378       1.164908      -0.737416       0.037819       0.012812      -0.007136       0.040563       0.003215      -0.012259       0.001547       0.034777      -0.005162      -0.017430      -0.006769       0.024199              1.841044       2.088328       0.381465       0.046072       1.853594       0.239613       1.581209          -0.000000
           29              H       3.526912       9.406043       8.230288       0.115429       1.285470 0.94656536E+01  0.95719595E+02                                 1.856402                            1.726372      -1.207215       2.294719                    0.997015       3.528441       9.626037       0.512987       1.180727      -0.732400      -0.009132      -0.022464      -0.031223       0.039534      -0.002154      -0.005346       0.013586      -0.000714       0.050785      -0.014070      -0.009829       0.023899              1.936281       1.828977       0.430969       0.221645       2.084529       0.510732       1.895336           0.000000
           30              H       5.353646      10.822062       7.706310       0.117544       1.191335 0.87584553E+01  0.85967792E+02                                 1.706754                            1.617813      -1.009675       2.397719                    0.998045       3.244580       8.429783       0.556849       1.120626      -0.749776       0.018701      -0.008458      -0.033141       0.038982       0.005515      -0.006866       0.011587      -0.002797       0.025860      -0.016586       0.000344       0.016241              1.729373       1.783013       0.056127      -0.410888       1.450895       0.086064       1.954212           0.000000
           31              H       4.805242      12.754390      11.220796       0.116148       0.948056 0.68143814E+01  0.64290278E+02                                 1.595616                            1.527496      -0.759841       2.517132                    0.999697       3.364829       9.244635       0.505617       1.284000      -0.708100       0.011436       0.029874       0.025834       0.041117       0.007821      -0.003270       0.012341      -0.004454       0.017935      -0.016321       0.000668       0.015653              1.644654       1.543325       0.265423       0.135273       1.770709       0.306476       1.619927          -0.000000
           32              H       3.027085      11.325592      11.770334       0.118878       1.001504 0.72638821E+01  0.70131766E+02                                 1.691753                            1.605014      -1.082019       2.359892                    0.997826       3.608124      10.264084       0.477024       1.329904      -0.696930      -0.016860       0.011073       0.034192       0.039699      -0.002082      -0.006046       0.012554      -0.010335       0.041159      -0.013457      -0.008455       0.021912              1.754008       1.777382       0.060746      -0.385578       1.443746       0.056486       2.040897          -0.000000
           33              H       0.126555      10.949861      13.163348       0.111870       1.062133 0.76735466E+01  0.75549792E+02                                 1.791400                            1.668223      -1.488103       2.166981                    0.993091       3.893687      11.400492       0.457431       1.360014      -0.689008       0.031363       0.028481      -0.005063       0.042666       0.010561      -0.001035      -0.004057      -0.016206      -0.025527      -0.009954      -0.008240       0.018195              1.912874       2.152661       0.357973       0.009361       1.717171       0.001779       1.868789          -0.000000
           34              H      11.568886      11.453391      15.001105       0.108873       1.046709 0.74043207E+01  0.72367284E+02                                 1.777867                            1.638353      -1.515737       2.147518                    0.991718       3.987256      11.692987       0.460986       1.359443      -0.687974       0.007458       0.027656       0.021014       0.035525       0.002465      -0.003691       0.001449      -0.007576       0.018585      -0.008668       0.001404       0.007263              1.888599       1.986306       0.451721       0.028388       2.111918       0.372272       1.567573          -0.000000
           35              H       9.454529       8.094820      14.377444       0.117864       1.182546 0.85965211E+01  0.85272414E+02                                 1.803257                            1.679783      -0.929197       2.438419                    0.998258       3.410567       9.361475       0.501655       1.230878      -0.721339      -0.036393      -0.025122       0.009646       0.045261       0.013958      -0.005620       0.004286      -0.007670      -0.028201      -0.016658      -0.002518       0.019176              1.911334       2.274441       0.467217      -0.432149       1.773183      -0.213560       1.686376          -0.000000
           36              H      10.939948       7.437931      12.710938       0.115380       1.322926 0.10179818E+02  0.10447650E+03                                 1.876578                            1.780169      -1.170301       2.314186                    0.996760       3.501998       9.519110       0.511227       1.167384      -0.736972      -0.007532      -0.037124      -0.013086       0.040077       0.013070      -0.001641       0.003783      -0.021480      -0.045590      -0.016682      -0.008021       0.024702              1.893129       1.605997       0.037456      -0.111577       2.227492       0.400718       1.845898          -0.000000
           37              H       5.122268      22.669075       6.936957       0.118888       1.260178 0.91790581E+01  0.91881641E+02                                 1.822032                            1.692361      -1.120844       2.341109                    0.997515       3.414902       9.193913       0.522945       1.170090      -0.735889      -0.025172       0.031014       0.000171       0.039944      -0.014016      -0.008259       0.004285       0.011077      -0.032097      -0.013531      -0.009428       0.022959              1.912991       1.711830      -0.428764       0.108047       2.290564      -0.443995       1.736578          -0.000000
           38              H       4.475433      21.076694       8.529339       0.116368       1.196356 0.88395059E+01  0.86979431E+02                                 1.713751                            1.626166      -1.012438       2.396167                    0.998044       3.255655       8.474194       0.554861       1.121846      -0.749434      -0.036972       0.002667       0.012764       0.039204      -0.009383      -0.005452      -0.006573       0.012267      -0.032155      -0.017060       0.000376       0.016684              1.731717       1.952278      -0.025318      -0.388006       1.511532      -0.176941       1.731342          -0.000000
           39              H       7.926924      19.083021       7.987469       0.124388       1.152694 0.83482416E+01  0.82150103E+02                                 1.771205                            1.654857      -0.853015       2.478349                    0.999017       3.337863       9.105420       0.505983       1.230147      -0.721929       0.025563      -0.035070       0.007779       0.044089      -0.013996      -0.004930      -0.005251       0.007442      -0.025202      -0.016577      -0.002125       0.018702              1.884957       1.702992      -0.400662       0.206129       2.222892      -0.535887       1.728988          -0.000000
           40              H       8.523904      20.580831       6.326075       0.115456       1.261462 0.96398812E+01  0.97589345E+02                                 1.815910                            1.730478      -1.136635       2.331510                    0.997160       3.452162       9.317449       0.519378       1.164908      -0.737416       0.037819      -0.007136      -0.012812       0.040563      -0.012259      -0.003215      -0.001547       0.019970      -0.049584      -0.017430      -0.006769       0.024199              1.841044       2.088328       0.046072      -0.381465       1.581209      -0.239613       1.853594          -0.000000
           41              H       9.918562      21.010238       3.373907       0.115429       1.285470 0.94656536E+01  0.95719595E+02                                 1.856402                            1.726372      -1.207215       2.294719                    0.997015       3.528441       9.626037       0.512987       1.180727      -0.732400      -0.009132      -0.031223       0.022464       0.039534      -0.005346       0.002154      -0.013586      -0.025750      -0.024321      -0.014070      -0.009829       0.023899              1.936281       1.828977       0.221645      -0.430969       1.895336      -0.510732       2.084529           0.000000
           42              H      11.745296      20.486260       1.957888       0.117544       1.191335 0.87584553E+01  0.85967792E+02                                 1.706754                            1.617813      -1.009675       2.397719                    0.998045       3.244580       8.429783       0.556849       1.120626      -0.749776       0.018701      -0.033141       0.008458       0.038982      -0.006866      -0.005515      -0.011587      -0.014328      -0.008735      -0.016586       0.000344       0.016241              1.729373       1.783013      -0.410888      -0.056127       1.954212      -0.086064       1.450895           0.000000
           43              H      11.196892      24.000746       0.025560       0.116148       0.948055 0.68143808E+01  0.64290273E+02                                 1.595616                            1.527496      -0.759841       2.517132                    0.999697       3.364829       9.244636       0.505617       1.284001      -0.708100       0.011436       0.025834      -0.029874       0.041117      -0.003270      -0.007821      -0.012341      -0.011194      -0.002287      -0.016321       0.000668       0.015653              1.644654       1.543325       0.135273      -0.265423       1.619927      -0.306477       1.770710          -0.000000
           44              H       9.418735      24.550284       1.454358       0.118878       1.001504 0.72638821E+01  0.70131766E+02                                 1.691753                            1.605014      -1.082019       2.359892                    0.997826       3.608124      10.264084       0.477024       1.329904      -0.696930      -0.016860       0.034192      -0.011073       0.039699      -0.006046       0.002082      -0.012554      -0.025747      -0.005077      -0.013457      -0.008455       0.021912              1.754008       1.777382      -0.385578      -0.060746       2.040897      -0.056486       1.443746          -0.000000
           45              H       6.518205       0.383398       1.830089       0.111870       1.062133 0.76735466E+01  0.75549792E+02                                 1.791400                            1.668223      -1.488103       2.166981                    0.993091       3.893687      11.400492       0.457431       1.360014      -0.689008       0.031363      -0.005063      -0.028481       0.042666      -0.001035      -0.010561       0.004057       0.004660       0.037072      -0.009954      -0.008240       0.018195              1.912874       2.152661       0.009361      -0.357973       1.868789      -0.001779       1.717171          -0.000000
           46              H       5.177237       2.221155       1.326559       0.108873       1.046709 0.74043215E+01  0.72367293E+02                                 1.777867                            1.638353      -1.515737       2.147518                    0.991718       3.987256      11.692987       0.460986       1.359443      -0.687974       0.007458       0.021014      -0.027656       0.035525      -0.003691      -0.002465      -0.001449      -0.013080       0.002071      -0.008668       0.001404       0.007263              1.888600       1.986307       0.028388      -0.451722       1.567573      -0.372272       2.111919          -0.000000
           47              H       3.062879       1.597494       4.685130       0.117864       1.182546 0.85965211E+01  0.85272414E+02                                 1.803257                            1.679783      -0.929197       2.438419                    0.998258       3.410567       9.361475       0.501655       1.230878      -0.721339      -0.036393       0.009646       0.025122       0.045261      -0.005620      -0.013958      -0.004286       0.010265       0.025606      -0.016658      -0.002518       0.019176              1.911334       2.274441      -0.432149      -0.467217       1.686376       0.213560       1.773183          -0.000000
           48              H       4.548298      25.490888       5.342019       0.115380       1.322926 0.10179816E+02  0.10447648E+03                                 1.876578                            1.780169      -1.170301       2.314186                    0.996760       3.501998       9.519110       0.511227       1.167384      -0.736972      -0.007532      -0.013086       0.037124       0.040077      -0.001641      -0.013070      -0.003783       0.012055       0.055016      -0.016682      -0.008021       0.024702              1.893129       1.605997      -0.111577      -0.037456       1.845898      -0.400718       2.227492          -0.000000
           49              H       5.122268       2.890825      18.622943       0.118888       1.260178 0.91790557E+01  0.91881613E+02                                 1.822032                            1.692362      -1.120843       2.341109                    0.997515       3.414901       9.193911       0.522945       1.170091      -0.735889      -0.025172      -0.031014      -0.000171       0.039944       0.014016       0.008259       0.004285       0.011077      -0.032097      -0.013531      -0.009428       0.022959              1.912991       1.711830       0.428764      -0.108047       2.290565      -0.443995       1.736578          -0.000000
           50              H       4.475433       4.483206      17.030561       0.116368       1.196356 0.88395059E+01  0.86979431E+02                                 1.713751                            1.626166      -1.012438       2.396167                    0.998044       3.255655       8.474194       0.554861       1.121846      -0.749434      -0.036972      -0.002667      -0.012764       0.039204       0.009383       0.005452      -0.006573       0.012267      -0.032156      -0.017060       0.000376       0.016684              1.731717       1.952278       0.025318       0.388006       1.511532      -0.176941       1.731342          -0.000000
           51              H       7.926924       6.476879      17.572431       0.124388       1.152694 0.83482416E+01  0.82150103E+02                                 1.771205                            1.654857      -0.853015       2.478348                    0.999017       3.337863       9.105420       0.505983       1.230147      -0.721929       0.025563       0.035070      -0.007779       0.044089       0.013996       0.004930      -0.005251       0.007442      -0.025202      -0.016577      -0.002125       0.018702              1.884957       1.702992       0.400662      -0.206129       2.222892      -0.535887       1.728988          -0.000000
           52              H       8.523904       4.979069      19.233825       0.115456       1.261462 0.96398795E+01  0.97589328E+02                                 1.815910                            1.730478      -1.136635       2.331510                    0.997160       3.452161       9.317448       0.519378       1.164909      -0.737416       0.037819       0.007136       0.012812       0.040563       0.012259       0.003215      -0.001547       0.019970      -0.049584      -0.017430      -0.006769       0.024199              1.841044       2.088328      -0.046072       0.381465       1.581209      -0.239613       1.853594          -0.000000
           53              H       9.918562       4.549662      22.185993       0.115429       1.285471 0.94656538E+01  0.95719601E+02                                 1.856402                            1.726372      -1.207215       2.294719                    0.997015       3.528441       9.626038       0.512987       1.180727      -0.732400      -0.009132       0.031223      -0.022464       0.039534       0.005346      -0.002154      -0.013586      -0.025750      -0.024321      -0.014070      -0.009829       0.023899              1.936281       1.828977      -0.221645       0.430969       1.895336      -0.510732       2.084530           0.000000
           54              H      11.745296       5.073640      23.602012       0.117544       1.191335 0.87584553E+01  0.85967792E+02                                 1.706754                            1.617813      -1.009675       2.397719                    0.998045       3.244580       8.429783       0.556849       1.120626      -0.749776       0.018701       0.033141      -0.008458       0.038982       0.006866       0.005515      -0.011587      -0.014328      -0.008735      -0.016586       0.000344       0.016241              1.729373       1.783013       0.410888       0.056127       1.954212      -0.086064       1.450895          -0.000000
           55              H      11.196892       1.559154      -0.025560       0.116148       0.948056 0.68143814E+01  0.64290278E+02                                 1.595616                            1.527496      -0.759841       2.517132                    0.999697       3.364829       9.244635       0.505617       1.284000      -0.708100       0.011436      -0.025834       0.029874       0.041117       0.003270       0.007821      -0.012341      -0.011194      -0.002287      -0.016321       0.000668       0.015653              1.644654       1.543325      -0.135273       0.265423       1.619927      -0.306476       1.770709          -0.000000
           56              H       9.418735       1.009616      24.105542       0.118878       1.001504 0.72638821E+01  0.70131766E+02                                 1.691753                            1.605014      -1.082019       2.359892                    0.997826       3.608124      10.264084       0.477024       1.329904      -0.696930      -0.016860      -0.034192       0.011073       0.039699       0.006046      -0.002082      -0.012554      -0.025747      -0.005077      -0.013457      -0.008455       0.021912              1.754008       1.777382       0.385578       0.060746       2.040897      -0.056486       1.443746          -0.000000
           57              H       6.518205      25.176501      23.729811       0.111870       1.062132 0.76735448E+01  0.75549770E+02                                 1.791400                            1.668223      -1.488103       2.166981                    0.993091       3.893687      11.400492       0.457431       1.360014      -0.689008       0.031363       0.005063       0.028481       0.042666       0.001035       0.010561       0.004057       0.004660       0.037072      -0.009954      -0.008240       0.018195              1.912874       2.152661      -0.009362       0.357973       1.868789      -0.001780       1.717171          -0.000000
           58              H       5.177237      23.338745      24.233341       0.108873       1.046709 0.74043215E+01  0.72367293E+02                                 1.777867                            1.638353      -1.515737       2.147518                    0.991718       3.987256      11.692987       0.460986       1.359443      -0.687974       0.007458      -0.021014       0.027656       0.035525       0.003691       0.002465      -0.001449      -0.013080       0.002071      -0.008668       0.001404       0.007263              1.888600       1.986307      -0.028388       0.451722       1.567573      -0.372272       2.111919          -0.000000
           59              H       3.062879      23.962406      20.874770       0.117864       1.182546 0.85965211E+01  0.85272414E+02                                 1.803257                            1.679783      -0.929197       2.438419                    0.998258       3.410567       9.361475       0.501655       1.230878      -0.721339      -0.036393      -0.009646      -0.025122       0.045261       0.005620       0.013958      -0.004286       0.010265       0.025606      -0.016658      -0.002518       0.019176              1.911334       2.274441       0.432149       0.467217       1.686376       0.213560       1.773183          -0.000000
           60              H       4.548298       0.069012      20.217881       0.115380       1.322926 0.10179816E+02  0.10447648E+03                                 1.876578                            1.780169      -1.170301       2.314186                    0.996760       3.501998       9.519110       0.511227       1.167384      -0.736972      -0.007532       0.013086      -0.037124       0.040077       0.001641       0.013070      -0.003783       0.012055       0.055016      -0.016682      -0.008021       0.024702              1.893129       1.605997       0.111577       0.037456       1.845898      -0.400718       2.227492          -0.000000
           61              H       7.661032      18.622943       2.890825       0.118888       1.260178 0.91790557E+01  0.91881613E+02                                 1.822032                            1.692362      -1.120843       2.341109                    0.997515       3.414901       9.193911       0.522945       1.170091      -0.735889       0.025172      -0.000171      -0.031014       0.039944      -0.008259      -0.014016       0.004285       0.021587      -0.000567      -0.013531      -0.009428       0.022959              1.912991       1.711830       0.108047      -0.428764       1.736578      -0.443995       2.290564          -0.000000
           62              H       8.307867      17.030561       4.483206       0.116368       1.196356 0.88395059E+01  0.86979423E+02                                 1.713750                            1.626166      -1.012438       2.396167                    0.998044       3.255656       8.474194       0.554862       1.121845      -0.749434       0.036972      -0.012764      -0.002667       0.039204      -0.005452      -0.009383      -0.006573       0.022211      -0.002322      -0.017060       0.000376       0.016684              1.731717       1.952277      -0.388006      -0.025318       1.731341      -0.176940       1.511532          -0.000000
           63              H       4.856376      17.572431       6.476879       0.124388       1.152694 0.83482430E+01  0.82150122E+02                                 1.771206                            1.654857      -0.853015       2.478348                    0.999017       3.337863       9.105421       0.505983       1.230147      -0.721929      -0.025563      -0.007779       0.035070       0.044089      -0.004930      -0.013996      -0.005251       0.016322       0.001438      -0.016577      -0.002125       0.018702              1.884958       1.702992       0.206129      -0.400662       1.728988      -0.535888       2.222893          -0.000000
           64              H       4.259396      19.233825       4.979069       0.115456       1.261461 0.96398782E+01  0.97589312E+02                                 1.815910                            1.730478      -1.136635       2.331510                    0.997160       3.452161       9.317448       0.519378       1.164909      -0.737416      -0.037819       0.012812       0.007136       0.040563      -0.003215      -0.012259      -0.001547       0.034777      -0.005162      -0.017430      -0.006769       0.024199              1.841044       2.088328      -0.381465       0.046072       1.853594      -0.239613       1.581209          -0.000000
           65              H       2.864738      22.185993       4.549662       0.115429       1.285470 0.94656536E+01  0.95719595E+02                                 1.856402                            1.726372      -1.207215       2.294719                    0.997015       3.528441       9.626037       0.512987       1.180727      -0.732400       0.009132      -0.022464       0.031223       0.039534       0.002154      -0.005346      -0.013586      -0.000714       0.050785      -0.014070      -0.009829       0.023899              1.936281       1.828977      -0.430969       0.221645       2.084529      -0.510732       1.895336           0.000000
           66              H       1.038004      23.602012       5.073640       0.117544       1.191335 0.87584562E+01  0.85967806E+02                                 1.706754                            1.617814      -1.009675       2.397719                    0.998045       3.244580       8.429784       0.556849       1.120626      -0.749776      -0.018701      -0.008458       0.033141       0.038982      -0.005515      -0.006866      -0.011587      -0.002797       0.025860      -0.016586       0.000344       0.016241              1.729374       1.783013      -0.056127      -0.410888       1.450895      -0.086064       1.954212           0.000000
           67              H       1.586408      -0.025560       1.559154       0.116148       0.948056 0.68143814E+01  0.64290278E+02                                 1.595616                            1.527496      -0.759841       2.517132                    0.999697       3.364829       9.244635       0.505617       1.284000      -0.708100      -0.011436       0.029874      -0.025834       0.041117      -0.007821      -0.003270      -0.012341      -0.004454       0.017935      -0.016321       0.000668       0.015653              1.644654       1.543325      -0.265423       0.135273       1.770709      -0.306476       1.619927          -0.000000
           68              H       3.364565      24.105542       1.009616       0.118878       1.001504 0.72638821E+01  0.70131766E+02                                 1.691753                            1.605014      -1.082019       2.359892                    0.997826       3.608124      10.264084       0.477024       1.329904      -0.696930       0.016860       0.011073      -0.034192       0.039699       0.002082      -0.006046      -0.012554      -0.010335       0.041159      -0.013457      -0.008455       0.021912              1.754008       1.777382      -0.060746      -0.385578       1.443746      -0.056486       2.040897          -0.000000
           69              H       6.265095      23.729811      25.176501       0.111870       1.062132 0.76735438E+01  0.75549760E+02                                 1.791400                            1.668223      -1.488103       2.166981                    0.993091       3.893687      11.400493       0.457431       1.360015      -0.689008      -0.031363       0.028481       0.005063       0.042666      -0.010561      -0.001035       0.004057      -0.016206      -0.025527      -0.009954      -0.008240       0.018195              1.912874       2.152662      -0.357973       0.009362       1.717171      -0.001779       1.868789          -0.000000
           70              H       7.606064      24.233341      23.338745       0.108873       1.046709 0.74043207E+01  0.72367284E+02                                 1.777867                            1.638353      -1.515737       2.147518                    0.991718       3.987256      11.692987       0.460986       1.359443      -0.687974      -0.007458       0.027656      -0.021014       0.035525      -0.002465      -0.003691      -0.001449      -0.007576       0.018585      -0.008668       0.001404       0.007263              1.888599       1.986306      -0.451721       0.028388       2.111918      -0.372272       1.567573          -0.000000
           71              H       9.720421      20.874770      23.962406       0.117864       1.182546 0.85965211E+01  0.85272417E+02                                 1.803257                            1.679783      -0.929197       2.438419                    0.998258       3.410567       9.361476       0.501655       1.230878      -0.721339       0.036393      -0.025122      -0.009646       0.045261      -0.013958      -0.005620      -0.004286      -0.007670      -0.028201      -0.016658      -0.002518       0.019176              1.911334       2.274441      -0.467217      -0.432149       1.773184       0.213560       1.686377          -0.000000
           72              H       8.235002      20.217881       0.069012       0.115380       1.322926 0.10179816E+02  0.10447647E+03                                 1.876578                            1.780169      -1.170301       2.314186                    0.996760       3.501998       9.519109       0.511227       1.167384      -0.736972       0.007532      -0.037124       0.013086       0.040077      -0.013070      -0.001641      -0.003783      -0.021480      -0.045590      -0.016682      -0.008021       0.024702              1.893129       1.605997      -0.037456      -0.111577       2.227492      -0.400718       1.845898          -0.000000
           73              H       7.661032       6.936957      22.669075       0.118888       1.260178 0.91790557E+01  0.91881613E+02                                 1.822032                            1.692362      -1.120843       2.341109                    0.997515       3.414901       9.193911       0.522945       1.170091      -0.735889       0.025172       0.000171       0.031014       0.039944       0.008259       0.014016       0.004285       0.021587      -0.000567      -0.013531      -0.009428       0.022959              1.912991       1.711830      -0.108047       0.428764       1.736578      -0.443995       2.290564          -0.000000
           74              H       8.307867       8.529339      21.076694       0.116368       1.196356 0.88395049E+01  0.86979417E+02                                 1.713751                            1.626166      -1.012438       2.396167                    0.998044       3.255655       8.474193       0.554861       1.121845      -0.749434       0.036972       0.012764       0.002667       0.039204       0.005452       0.009383      -0.006573       0.022211      -0.002322      -0.017060       0.000376       0.016684              1.731717       1.952278       0.388006       0.025318       1.731342      -0.176941       1.511532          -0.000000
           75              H       4.856376       7.987469      19.083021       0.124388       1.152694 0.83482429E+01  0.82150119E+02                                 1.771205                            1.654857      -0.853015       2.478348                    0.999017       3.337863       9.105420       0.505983       1.230147      -0.721929      -0.025563       0.007779      -0.035070       0.044089       0.004930       0.013996      -0.005251       0.016322       0.001438      -0.016577      -0.002125       0.018702              1.884958       1.702992      -0.206129       0.400662       1.728988      -0.535888       2.222892          -0.000000
           76              H       4.259396       6.326075      20.580831       0.115456       1.261462 0.96398795E+01  0.97589328E+02                                 1.815910                            1.730478      -1.136635       2.331510                    0.997160       3.452161       9.317448       0.519378       1.164909      -0.737416      -0.037819      -0.012812      -0.007136       0.040563       0.003215       0.012259      -0.001547       0.034777      -0.005162      -0.017430      -0.006769       0.024199              1.841044       2.088328       0.381465      -0.046072       1.853594      -0.239613       1.581209          -0.000000
           77              H       2.864738       3.373907      21.010238       0.115429       1.285470 0.94656536E+01  0.95719595E+02                                 1.856402                            1.726372      -1.207215       2.294719                    0.997015       3.528441       9.626037       0.512987       1.180727      -0.732400       0.009132       0.022464      -0.031223       0.039534      -0.002154       0.005346      -0.013586      -0.000714       0.050785      -0.014070      -0.009829       0.023899              1.936281       1.828977       0.430969      -0.221645       2.084529      -0.510732       1.895336           0.000000
           78              H       1.038004       1.957888      20.486260       0.117544       1.191335 0.87584553E+01  0.85967792E+02                                 1.706754                            1.617813      -1.009675       2.397719                    0.998045       3.244580       8.429783       0.556849       1.120626      -0.749776      -0.018701       0.008458      -0.033141       0.038982       0.005515       0.006866      -0.011587      -0.002797       0.025860      -0.016586       0.000344       0.016241              1.729373       1.783013       0.056127       0.410888       1.450895      -0.086064       1.954212           0.000000
           79              H       1.586408       0.025560      24.000746       0.116148       0.948056 0.68143814E+01  0.64290278E+02                                 1.595616                            1.527496      -0.759841       2.517132                    0.999697       3.364829       9.244635       0.505617       1.284000      -0.708100      -0.011436      -0.029874       0.025834       0.041117       0.007821       0.003270      -0.012341      -0.004454       0.017935      -0.016321       0.000668       0.015653              1.644654       1.543325       0.265423      -0.135273       1.770709      -0.306476       1.619927          -0.000000
           80              H       3.364565       1.454358      24.550284       0.118878       1.001504 0.72638821E+01  0.70131766E+02                                 1.691753                            1.605014      -1.082019       2.359892                    0.997826       3.608124      10.264084       0.477024       1.329904      -0.696930       0.016860      -0.011073       0.034192       0.039699      -0.002082       0.006046      -0.012554      -0.010335       0.041159      -0.013457      -0.008455       0.021912              1.754008       1.777382       0.060746       0.385578       1.443746      -0.056486       2.040897          -0.000000
           81              H       6.265095       1.830089       0.383398       0.111870       1.062132 0.76735457E+01  0.75549782E+02                                 1.791400                            1.668223      -1.488103       2.166981                    0.993091       3.893687      11.400493       0.457431       1.360015      -0.689008      -0.031363      -0.028481      -0.005063       0.042666       0.010561       0.001035       0.004057      -0.016206      -0.025527      -0.009954      -0.008240       0.018195              1.912874       2.152661       0.357973      -0.009361       1.717171      -0.001779       1.868789          -0.000000
           82              H       7.606064       1.326559       2.221155       0.108873       1.046709 0.74043208E+01  0.72367285E+02                                 1.777867                            1.638353      -1.515737       2.147518                    0.991718       3.987256      11.692987       0.460986       1.359443      -0.687974      -0.007458      -0.027656       0.021014       0.035525       0.002465       0.003691      -0.001449      -0.007576       0.018585      -0.008668       0.001404       0.007263              1.888599       1.986306       0.451721      -0.028388       2.111918      -0.372272       1.567573          -0.000000
           83              H       9.720421       4.685130       1.597494       0.117864       1.182546 0.85965211E+01  0.85272415E+02                                 1.803256                            1.679783      -0.929197       2.438419                    0.998258       3.410567       9.361475       0.501655       1.230878      -0.721339       0.036393       0.025122       0.009646       0.045261       0.013958       0.005620      -0.004286      -0.007670      -0.028201      -0.016658      -0.002518       0.019176              1.911334       2.274441       0.467217       0.432149       1.773183       0.213560       1.686376          -0.000000
           84              H       8.235002       5.342019      25.490888       0.115380       1.322926 0.10179818E+02  0.10447651E+03                                 1.876579                            1.780169      -1.170301       2.314186                    0.996760       3.501998       9.519111       0.511227       1.167384      -0.736972       0.007532       0.037124      -0.013086       0.040077       0.013070       0.001641      -0.003783      -0.021480      -0.045590      -0.016682      -0.008021       0.024702              1.893130       1.605998       0.037456       0.111577       2.227493      -0.400718       1.845898          -0.000000
           85              H       1.269382      15.670775      19.716907       0.118888       1.260178 0.91790577E+01  0.91881633E+02                                 1.822032                            1.692361      -1.120843       2.341109                    0.997515       3.414902       9.193912       0.522945       1.170090      -0.735889       0.025172      -0.031014       0.000171       0.039944      -0.014016       0.008259      -0.004285       0.011077      -0.032097      -0.013531      -0.009428       0.022959              1.912990       1.711830      -0.428764      -0.108047       2.290564       0.443995       1.736578          -0.000000
           86              H       1.916217      17.263156      21.309289       0.116368       1.196356 0.88395049E+01  0.86979417E+02                                 1.713751                            1.626166      -1.012438       2.396167                    0.998044       3.255655       8.474193       0.554861       1.121845      -0.749434       0.036972      -0.002667       0.012764       0.039204      -0.009383       0.005452       0.006573       0.012267      -0.032155      -0.017060       0.000376       0.016683              1.731717       1.952278      -0.025318       0.388006       1.511532       0.176941       1.731342          -0.000000
           87              H      11.248026      19.256829      20.767419       0.124388       1.152694 0.83482459E+01  0.82150154E+02                                 1.771205                            1.654857      -0.853015       2.478349                    0.999017       3.337863       9.105420       0.505983       1.230147      -0.721929      -0.025563       0.035070       0.007779       0.044089      -0.013996       0.004930       0.005251       0.007442      -0.025202      -0.016577      -0.002125       0.018702              1.884958       1.702993      -0.400662      -0.206130       2.222892       0.535887       1.728988          -0.000000
           88              H      10.651046      17.759019      19.106025       0.115456       1.261461 0.96398781E+01  0.97589311E+02                                 1.815910                            1.730478      -1.136635       2.331510                    0.997160       3.452161       9.317448       0.519378       1.164909      -0.737416      -0.037819       0.007136      -0.012812       0.040563      -0.012259       0.003215       0.001547       0.019970      -0.049584      -0.017430      -0.006769       0.024199              1.841044       2.088328       0.046072       0.381465       1.581209       0.239613       1.853594          -0.000000
           89              H       9.256388      17.329612      16.153857       0.115429       1.285471 0.94656536E+01  0.95719595E+02                                 1.856402                            1.726372      -1.207215       2.294719                    0.997015       3.528441       9.626037       0.512987       1.180727      -0.732400       0.009132       0.031223       0.022464       0.039534      -0.005346      -0.002154       0.013586      -0.025750      -0.024321      -0.014070      -0.009829       0.023899              1.936281       1.828977       0.221645       0.430969       1.895336       0.510732       2.084529           0.000000
           90              H       7.429654      17.853590      14.737838       0.117544       1.191335 0.87584553E+01  0.85967792E+02                                 1.706754                            1.617813      -1.009675       2.397719                    0.998045       3.244580       8.429783       0.556849       1.120626      -0.749776      -0.018701       0.033141       0.008458       0.038982      -0.006866       0.005515       0.011587      -0.014328      -0.008735      -0.016586       0.000344       0.016241              1.729373       1.783013      -0.410888       0.056127       1.954212       0.086064       1.450895           0.000000
           91              H       7.978058      14.339104      12.805510       0.116148       0.948055 0.68143807E+01  0.64290271E+02                                 1.595616                            1.527496      -0.759841       2.517132                    0.999697       3.364829       9.244636       0.505617       1.284001      -0.708100      -0.011436      -0.025834      -0.029874       0.041117      -0.003270       0.007821       0.012341      -0.011194      -0.002287      -0.016321       0.000668       0.015653              1.644654       1.543325       0.135273       0.265423       1.619927       0.306476       1.770709          -0.000000
           92              H       9.756215      13.789566      14.234308       0.118878       1.001504 0.72638790E+01  0.70131730E+02                                 1.691752                            1.605014      -1.082019       2.359892                    0.997826       3.608124      10.264084       0.477024       1.329904      -0.696930       0.016860      -0.034192      -0.011073       0.039699      -0.006046      -0.002082       0.012554      -0.025747      -0.005077      -0.013457      -0.008455       0.021912              1.754008       1.777381      -0.385578       0.060745       2.040897       0.056486       1.443746          -0.000000
           93              H      12.656745      12.396551      14.610039       0.111870       1.062132 0.76735439E+01  0.75549761E+02                                 1.791400                            1.668223      -1.488103       2.166981                    0.993091       3.893687      11.400493       0.457431       1.360015      -0.689008      -0.031363       0.005063      -0.028481       0.042666      -0.001035       0.010561      -0.004057       0.004660       0.037072      -0.009954      -0.008240       0.018195              1.912874       2.152662       0.009362       0.357973       1.868789       0.001780       1.717171          -0.000000
           94              H       1.214414      10.558795      14.106509       0.108873       1.046709 0.74043208E+01  0.72367284E+02                                 1.777867                            1.638353      -1.515737       2.147518                    0.991718       3.987256      11.692987       0.460986       1.359443      -0.687974      -0.007458      -0.021014      -0.027656       0.035525      -0.003691       0.002465       0.001449      -0.013080       0.002071      -0.008668       0.001404       0.007263              1.888599       1.986306       0.028388       0.451721       1.567573       0.372272       2.111918          -0.000000
           95              H       3.328771      11.182456      17.465080       0.117864       1.182546 0.85965211E+01  0.85272414E+02                                 1.803256                            1.679783      -0.929197       2.438419                    0.998258       3.410567       9.361475       0.501655       1.230878      -0.721339       0.036393      -0.009646       0.025122       0.045261      -0.005620       0.013958       0.004286       0.010265       0.025606      -0.016658      -0.002518       0.019176              1.911334       2.274441      -0.432149       0.467217       1.686376      -0.213560       1.773183          -0.000000
           96              H       1.843352      12.848962      18.121969       0.115380       1.322926 0.10179818E+02  0.10447651E+03                                 1.876579                            1.780169      -1.170302       2.314186                    0.996760       3.501998       9.519111       0.511227       1.167384      -0.736972       0.007532       0.013086       0.037124       0.040077      -0.001641       0.013070       0.003783       0.012055       0.055016      -0.016682      -0.008021       0.024702              1.893130       1.605998      -0.111577       0.037456       1.845898       0.400718       2.227493          -0.000000
           97              H       1.269382       9.889125       5.842993       0.118888       1.260178 0.91790577E+01  0.91881633E+02                                 1.822032                            1.692361      -1.120843       2.341109                    0.997515       3.414902       9.193912       0.522945       1.170090      -0.735889       0.025172       0.031014      -0.000171       0.039944       0.014016      -0.008259      -0.004285       0.011077      -0.032097      -0.013531      -0.009428       0.022959              1.912990       1.711830       0.428764       0.108047       2.290564       0.443995       1.736578          -0.000000
           98              H       1.916217       8.296744       4.250611       0.116368       1.196356 0.88395068E+01  0.86979445E+02                                 1.713751                            1.626167      -1.012438       2.396167                    0.998044       3.255655       8.474195       0.554861       1.121846      -0.749434       0.036972       0.002667      -0.012764       0.039204       0.009383      -0.005452       0.006573       0.012267      -0.032156      -0.017060       0.000376       0.016683              1.731718       1.952279       0.025318      -0.388006       1.511532       0.176941       1.731342          -0.000000
           99              H      11.248026       6.303071       4.792481       0.124388       1.152694 0.83482459E+01  0.82150154E+02                                 1.771205                            1.654857      -0.853015       2.478349                    0.999017       3.337863       9.105420       0.505983       1.230147      -0.721929      -0.025563      -0.035070      -0.007779       0.044089       0.013996      -0.004930       0.005251       0.007442      -0.025202      -0.016577      -0.002125       0.018702              1.884958       1.702993       0.400662       0.206130       2.222892       0.535887       1.728988          -0.000000
          100              H      10.651046       7.800881       6.453875       0.115456       1.261461 0.96398775E+01  0.97589302E+02                                 1.815910                            1.730478      -1.136635       2.331510                    0.997160       3.452161       9.317447       0.519378       1.164908      -0.737416      -0.037819      -0.007136       0.012812       0.040563       0.012259      -0.003215       0.001547       0.019970      -0.049584      -0.017430      -0.006769       0.024199              1.841044       2.088328      -0.046072      -0.381465       1.581209       0.239613       1.853594          -0.000000
          101              H       9.256388       8.230288       9.406043       0.115429       1.285471 0.94656536E+01  0.95719595E+02                                 1.856402                            1.726372      -1.207215       2.294719                    0.997015       3.528441       9.626037       0.512987       1.180727      -0.732400       0.009132      -0.031223      -0.022464       0.039534       0.005346       0.002154       0.013586      -0.025750      -0.024321      -0.014070      -0.009829       0.023899              1.936281       1.828977      -0.221645      -0.430969       1.895336       0.510732       2.084529           0.000000
          102              H       7.429654       7.706310      10.822062       0.117544       1.191335 0.87584553E+01  0.85967792E+02                                 1.706754                            1.617813      -1.009675       2.397719                    0.998045       3.244580       8.429783       0.556849       1.120626      -0.749776      -0.018701      -0.033141      -0.008458       0.038982       0.006866      -0.005515       0.011587      -0.014328      -0.008735      -0.016586       0.000344       0.016241              1.729373       1.783013       0.410888      -0.056127       1.954212       0.086064       1.450895           0.000000
          103              H       7.978058      11.220796      12.754390       0.116148       0.948055 0.68143807E+01  0.64290271E+02                                 1.595616                            1.527496      -0.759841       2.517132                    0.999697       3.364829       9.244636       0.505617       1.284001      -0.708100      -0.011436       0.025834       0.029874       0.041117       0.003270      -0.007821       0.012341      -0.011194      -0.002287      -0.016321       0.000668       0.015653              1.644654       1.543325      -0.135273      -0.265423       1.619927       0.306476       1.770709          -0.000000
          104              H       9.756215      11.770334      11.325592       0.118878       1.001504 0.72638790E+01  0.70131730E+02                                 1.691752                            1.605014      -1.082019       2.359892                    0.997826       3.608124      10.264084       0.477024       1.329904      -0.696930       0.016860       0.034192       0.011073       0.039699       0.006046       0.002082       0.012554      -0.025747      -0.005077      -0.013457      -0.008455       0.021912              1.754008       1.777381       0.385578      -0.060745       2.040897       0.056486       1.443746          -0.000000
          105              H      12.656745      13.163348      10.949861       0.111870       1.062133 0.76735466E+01  0.75549792E+02                                 1.791400                            1.668223      -1.488103       2.166981                    0.993091       3.893687      11.400492       0.457431       1.360014      -0.689008      -0.031363      -0.005063       0.028481       0.042666       0.001035      -0.010561      -0.004057       0.004660       0.037072      -0.009954      -0.008240       0.018195              1.912874       2.152661      -0.009361      -0.357973       1.868789       0.001779       1.717171          -0.000000
          106              H       1.214414      15.001105      11.453391       0.108873       1.046709 0.74043207E+01  0.72367284E+02                                 1.777867                            1.638353      -1.515737       2.147518                    0.991718       3.987256      11.692987       0.460986       1.359443      -0.687974      -0.007458       0.021014       0.027656       0.035525       0.003691      -0.002465       0.001449      -0.013080       0.002071      -0.008668       0.001404       0.007263              1.888599       1.986306      -0.028388      -0.451721       1.567573       0.372272       2.111918          -0.000000
          107              H       3.328771      14.377444       8.094820       0.117864       1.182546 0.85965211E+01  0.85272414E+02                                 1.803256                            1.679783      -0.929197       2.438419                    0.998258       3.410567       9.361475       0.501655       1.230878      -0.721339       0.036393       0.009646      -0.025122       0.045261       0.005620      -0.013958       0.004286       0.010265       0.025606      -0.016658      -0.002518       0.019176              1.911334       2.274441       0.432149      -0.467217       1.686376      -0.213560       1.773183          -0.000000
          108              H       1.843352      12.710938       7.437931       0.115380       1.322926 0.10179816E+02  0.10447648E+03                                 1.876578                            1.780169      -1.170301       2.314186                    0.996760       3.501998       9.519110       0.511227       1.167384      -0.736972       0.007532      -0.013086      -0.037124       0.040077       0.001641      -0.013070       0.003783       0.012055       0.055016      -0.016682      -0.008021       0.024702              1.893129       1.605997       0.111577      -0.037456       1.845898       0.400718       2.227492          -0.000000
          109              C      12.080219      22.324017      19.256829       0.606491      26.504176 0.26122076E+03  0.54589607E+04                                 8.281649                            5.745667      -0.086008       2.026237                    0.999548      22.357564      62.524088       0.618443       0.473919      -1.020521      -0.030273       0.043923       0.033224       0.062845       0.074996      -0.019914      -0.070387       0.028705      -0.087517      -0.097193      -0.020213       0.117406             11.884806       7.915553      -3.490541      -0.760592      13.895372       7.881419      13.843493           0.000000
          110              C       6.417217      12.585695      16.657387       0.635972      19.800180 0.22347127E+03  0.45166368E+04                                 6.843387                            5.390280      -0.042043       2.057140                    0.998768      21.851877      61.209646       0.621556       0.487565      -1.007632       0.045878      -0.036240       0.031265       0.066300       0.078732      -0.081188      -0.029940       0.039258       0.087160      -0.103216      -0.030336       0.133552              8.005085       8.853883      -2.597582       2.593861       8.584051       0.290342       6.577322           0.000000
          111              C       9.485209      15.249036       9.618190       0.636227      21.851842 0.22612665E+03  0.45718155E+04                                 7.261261                            5.366309      -0.052378       2.051194                    0.999522      21.544680      59.844231       0.634364       0.477563      -1.015527      -0.027040      -0.022743      -0.045274       0.057429       0.026562      -0.072398      -0.073990      -0.044653      -0.018144      -0.095848      -0.023190       0.119039              8.977026      11.085456      -1.253922       4.387942       7.020928       1.572158       8.824695           0.000000
          112              C       0.728648      18.035065      15.755122       0.352030      37.473820 0.35810746E+03  0.80685077E+04                                10.323710                            6.596917      -0.318065       1.920715                    0.998871      25.173369      72.237394       0.596522       0.455722      -1.034301      -0.008201      -0.033530      -0.013991       0.037246       0.039671      -0.037815      -0.038041       0.011391      -0.018580      -0.042480      -0.034963       0.077442             16.513626       9.564861      -3.792725      -0.646787      21.539154      12.695326      18.436864           0.000000
          113              C       2.134811      16.240760      15.228588       0.362668      33.730793 0.34328740E+03  0.76677329E+04                                 9.603240                            6.475622      -0.271801       1.938578                    0.999260      24.965584      71.771085       0.598633       0.458075      -1.031026      -0.036025       0.017359       0.003674       0.040158       0.044607      -0.034097      -0.039703      -0.013572       0.025569      -0.049382      -0.030084       0.079466             13.535486      17.359648      -8.382628       1.536223      13.906980       2.067782       9.339830           0.000000
          114              C       0.255666      16.690615      13.873914       0.363236      34.247485 0.34820081E+03  0.77961905E+04                                 9.690856                            6.518336      -0.250013       1.946938                    0.999183      24.921077      71.460333       0.597831       0.457588      -1.032486       0.021170      -0.005923       0.024159       0.032663       0.031569      -0.040933      -0.035479      -0.025789       0.016769      -0.047684      -0.025303       0.072987             13.802682      14.205956      -0.032086       7.577104       9.552197       4.761077      17.649893           0.000000
          115              C       0.434632      19.172481      16.654831       0.032533      42.468836 0.43147736E+03  0.10112084E+05                                10.868746                            7.018734      -0.284802       1.920420                    0.998700      27.288434      78.003806       0.610425       0.428145      -1.058175      -0.006914       0.012891       0.028914       0.032404      -0.001531      -0.009505      -0.001721      -0.013264       0.003606      -0.013665       0.006015       0.007650             17.745609       9.768038      -3.593175      -0.851479      23.464965      14.607394      20.003823          -0.000000
          116              C      12.054652      19.885602      16.429904      -0.110299      35.826612 0.42849015E+03  0.10068309E+05                                 9.589568                            6.978611      -0.040203       1.962103                    0.999535      29.424612      85.423873       0.611592       0.426215      -1.054777      -0.000490       0.010577       0.019593       0.022271       0.013723       0.010308      -0.019158       0.027454       0.001398      -0.033481       0.013661       0.019820             13.015402       8.545736      -3.128745      -0.354090      15.822389       8.843124      14.678081           0.000000
          117              C      11.709503      20.884994      17.329612      -0.115542      35.537872 0.41622778E+03  0.96770398E+04                                 9.431230                            6.798666       0.147406       2.018070                    0.999769      29.064100      83.019685       0.632626       0.416435      -1.064468       0.012649      -0.026340      -0.001434       0.029255      -0.009123       0.003021      -0.017505       0.034122      -0.027599      -0.028868       0.003106       0.025761             13.041988       8.220932      -2.060039       0.150175      15.229751       9.549112      15.675280           0.000000
          118              C      12.578767      21.265837      18.336672      -0.015593      38.977846 0.42149685E+03  0.97656213E+04                                10.068197                            6.820169       0.018196       2.015857                    0.999310      26.932569      75.156852       0.638812       0.413835      -1.073210       0.030124      -0.034049      -0.016277       0.048288       0.012683       0.008548      -0.000961      -0.008257       0.032233      -0.020537       0.005561       0.014976             15.776081       9.198201      -3.450851      -1.049172      19.151311      12.645878      18.978730           0.000000
          119              C       0.958748      20.555272      18.528372      -0.080696      33.986548 0.41004443E+03  0.95259325E+04                                 9.257388                            6.815155       0.000829       1.982154                    0.999619      28.732133      82.839768       0.620694       0.424768      -1.056067      -0.021153      -0.011876      -0.009118       0.025916       0.012964       0.014772      -0.006157       0.019425       0.020988      -0.024783       0.002666       0.022117             12.826495       8.345944      -2.462413      -0.540648      15.390756       9.301530      14.742785           0.000000
          120              C       1.303897      19.550768      17.664447      -0.112239      36.449679 0.42647107E+03  0.10027101E+05                                 9.754158                            6.987846      -0.148843       1.927629                    0.999154      29.600065      86.467665       0.606725       0.429367      -1.050940      -0.017894       0.008751       0.008079       0.021495       0.004733       0.005734      -0.023976       0.046466      -0.015298      -0.038904       0.012085       0.026819             13.964999       8.632663      -1.887859      -0.290209      16.805264      10.783928      16.457072           0.000000
          121              C       3.246958      15.335940      15.489299       0.015776      36.741268 0.42340618E+03  0.99024065E+04                                 9.848488                            6.974203      -0.256947       1.928401                    0.999061      27.434745      79.022099       0.607938       0.430788      -1.053751       0.027924      -0.034512       0.009594       0.045419      -0.008929       0.002369      -0.009853       0.019224      -0.043078      -0.020074      -0.001242       0.021316             13.188958      16.819604      -8.298532       2.009847      13.170280       1.050862       9.576990          -0.000000
          122              C       3.834990      15.491855      16.718731      -0.104864      33.389058 0.42958836E+03  0.10111111E+05                                 9.134780                            7.000620      -0.065072       1.954593                    0.999469      29.482971      85.957551       0.608286       0.427811      -1.052694       0.007013      -0.022224       0.000521       0.023310       0.022491      -0.009807       0.013556      -0.006377       0.030474      -0.033864       0.013288       0.020576             10.920499      13.574735      -5.829950       2.094676      10.384522       0.810135       8.802238           0.000000
          123              C       4.883221      14.638155      17.035673      -0.123914      32.032980 0.42537816E+03  0.99439279E+04                                 8.725529                            6.858263       0.165659       2.019658                    0.999727      29.371304      84.133058       0.631886       0.414653      -1.065585      -0.014789       0.009681      -0.013294       0.022117       0.020441       0.008776       0.002496       0.017860       0.062886      -0.032929       0.006608       0.026321             10.218060      12.400290      -5.295610       1.845622      10.322285       0.835489       7.931605           0.000000
          124              C       5.215586      13.643875      16.128297      -0.032615      36.304733 0.49645498E+03  0.11962981E+05                                 9.582575                            7.437132       0.108984       2.031404                    0.999241      28.031964      79.346536       0.608393       0.417794      -1.072428      -0.047229       0.021038      -0.032077       0.060845       0.006139      -0.014479       0.015044      -0.030337      -0.054651      -0.032345       0.003211       0.029134             12.192227      14.646991      -7.014875       3.008965      12.707903      -0.261141       9.221786           0.000000
          125              C       4.550855      13.498183      14.937206      -0.092140      31.258572 0.43337809E+03  0.10210657E+05                                 8.727942                            7.023681       0.046968       1.994178                    0.999643      29.114986      84.600531       0.609012       0.426868      -1.054520      -0.009618       0.014482       0.018180       0.025155       0.003012      -0.019395       0.016879      -0.021694       0.008111      -0.029574       0.003069       0.026505             10.509420      12.867235      -5.213493       2.414203      10.065079      -0.122217       8.595946          -0.000000
          126              C       3.515408      14.341660      14.594703      -0.104022      33.167376 0.44288540E+03  0.10513641E+05                                 9.147579                            7.139219      -0.040025       1.965455                    0.999580      29.508238      86.664049       0.597865       0.431560      -1.049419       0.005974      -0.013379       0.018642       0.023711       0.022168      -0.009634       0.001086      -0.004078       0.049199      -0.031760       0.009983       0.021777             11.307689      13.502536      -5.988095       1.611004      11.320942       0.810267       9.099588          -0.000000
          127              C      12.029085      16.406900      12.831070       0.027760      39.831833 0.43406118E+03  0.10186402E+05                                10.349716                            7.040383      -0.156556       1.965317                    0.998859      27.175154      77.696856       0.609485       0.428226      -1.058273      -0.031586       0.000069      -0.010334       0.033234       0.004168      -0.010205       0.010436       0.002409       0.066659      -0.020395      -0.006838       0.027233             14.370024      15.521581      -0.471201       8.646484      10.047960       3.912329      17.540532           0.000000
          128              C      12.220835      15.210696      12.133285      -0.110022      35.951996 0.46574774E+03  0.11232210E+05                                 9.776195                            7.390494      -0.292273       1.885026                    0.998846      30.172709      90.254670       0.577516       0.439772      -1.041153      -0.014165       0.006768      -0.024956       0.029483       0.004353      -0.032635      -0.032095       0.016414      -0.019695      -0.046352      -0.001367       0.047719             12.214774      12.737310      -1.494502       3.477715      10.074395       4.505886      13.832616           0.000000
          129              C      11.415487      14.898866      11.054657      -0.125496      37.452216 0.46057386E+03  0.11061735E+05                                 9.995122                            7.320838      -0.169759       1.920869                    0.999219      30.120908      89.524390       0.584425       0.436369      -1.044566       0.019811       0.029591       0.014608       0.038490       0.022656      -0.032499      -0.015152      -0.006562       0.004164      -0.035395      -0.011827       0.047222             12.913194      17.660685      -4.007078       5.118848      10.171009       1.777995      10.907886           0.000000
          130              C      10.367256      15.729562      10.699374      -0.019755      36.533672 0.41341416E+03  0.95259832E+04                                 9.551639                            6.727302       0.154616       2.062512                    0.999450      26.629874      73.953473       0.647521       0.410514      -1.076064       0.013045       0.032257       0.033355       0.048200      -0.013788      -0.009615      -0.014817       0.033205      -0.005488      -0.030938       0.007571       0.023367             12.737869      16.912399      -2.012682       7.709277       9.019242       1.556329      12.281965          -0.000000
          131              C      10.188290      16.900206      11.404827      -0.080507      32.211560 0.41701557E+03  0.97261882E+04                                 8.880220                            6.863307      -0.037414       1.965609                    0.999591      28.930250      83.502505       0.619969       0.423590      -1.057084       0.011957      -0.021719       0.008979       0.026369      -0.018523      -0.002408      -0.014362       0.004293      -0.035094      -0.025179      -0.001082       0.026261             10.642418      12.342184      -0.841020       5.826500       8.212268       1.682418      11.372802           0.000000
          132              C      11.031988      17.275936      12.427223      -0.109240      33.561874 0.42683118E+03  0.10030143E+05                                 9.145188                            6.962313      -0.142021       1.928796                    0.999167      29.570082      86.144939       0.612030       0.425875      -1.053879      -0.008467      -0.021696      -0.004979       0.023816      -0.008665      -0.023916      -0.003564      -0.020153      -0.049798      -0.035429       0.012562       0.022867             11.112450      12.926137      -0.876188       6.412468       8.459717       1.471407      11.951498           0.000000
          133              C      12.080219       3.235883       6.303071       0.606491      26.504175 0.26122074E+03  0.54589603E+04                                 8.281649                            5.745667      -0.086008       2.026237                    0.999548      22.357563      62.524088       0.618442       0.473919      -1.020521      -0.030273      -0.043923      -0.033224       0.062845      -0.074996       0.019914      -0.070387       0.028705      -0.087517      -0.097193      -0.020213       0.117406             11.884807       7.915554       3.490541       0.760592      13.895373       7.881420      13.843493           0.000000
          134              C       6.417217      12.974205       8.902513       0.635972      19.800182 0.22347133E+03  0.45166383E+04                                 6.843388                            5.390281      -0.042043       2.057140                    0.998768      21.851877      61.209646       0.621556       0.487565      -1.007632       0.045878       0.036240      -0.031265       0.066300      -0.078732       0.081188      -0.029940       0.039258       0.087160      -0.103216      -0.030336       0.133552              8.005085       8.853881       2.597580      -2.593859       8.584053       0.290345       6.577321           0.000000
          135              C       9.485209      10.310864      15.941710       0.636227      21.851842 0.22612665E+03  0.45718155E+04                                 7.261261                            5.366309      -0.052378       2.051194                    0.999522      21.544680      59.844232       0.634364       0.477563      -1.015527      -0.027040       0.022743       0.045274       0.057429      -0.026562       0.072398      -0.073990      -0.044653      -0.018144      -0.095848      -0.023190       0.119039              8.977027      11.085457       1.253922      -4.387942       7.020928       1.572158       8.824696           0.000000
          136              C       0.728648       7.524835       9.804778       0.352030      37.473820 0.35810746E+03  0.80685076E+04                                10.323710                            6.596917      -0.318065       1.920715                    0.998871      25.173369      72.237395       0.596522       0.455722      -1.034301      -0.008201       0.033530       0.013991       0.037246      -0.039671       0.037815      -0.038041       0.011391      -0.018580      -0.042480      -0.034963       0.077442             16.513627       9.564861       3.792725       0.646787      21.539155      12.695327      18.436865           0.000000
          137              C       2.134811       9.319140      10.331312       0.362668      33.730793 0.34328740E+03  0.76677329E+04                                 9.603240                            6.475622      -0.271801       1.938578                    0.999260      24.965584      71.771085       0.598633       0.458075      -1.031026      -0.036025      -0.017359      -0.003674       0.040158      -0.044607       0.034097      -0.039703      -0.013572       0.025569      -0.049382      -0.030084       0.079466             13.535486      17.359649       8.382628      -1.536223      13.906980       2.067782       9.339830           0.000000
          138              C       0.255666       8.869285      11.685986       0.363236      34.247485 0.34820080E+03  0.77961905E+04                                 9.690856                            6.518336      -0.250013       1.946938                    0.999183      24.921077      71.460334       0.597831       0.457588      -1.032486       0.021170       0.005923      -0.024159       0.032663      -0.031569       0.040933      -0.035479      -0.025789       0.016769      -0.047684      -0.025303       0.072987             13.802682      14.205956       0.032086      -7.577104       9.552197       4.761078      17.649893           0.000000
          139              C       0.434632       6.387419       8.905069       0.032533      42.468836 0.43147736E+03  0.10112084E+05                                10.868747                            7.018734      -0.284802       1.920420                    0.998700      27.288434      78.003808       0.610425       0.428145      -1.058175      -0.006914      -0.012891      -0.028914       0.032404       0.001531       0.009505      -0.001721      -0.013264       0.003606      -0.013665       0.006015       0.007650             17.745610       9.768038       3.593176       0.851479      23.464967      14.607396      20.003825          -0.000000
          140              C      12.054652       5.674298       9.129996      -0.110299      35.826614 0.42849018E+03  0.10068310E+05                                 9.589568                            6.978611      -0.040203       1.962103                    0.999535      29.424613      85.423876       0.611592       0.426215      -1.054777      -0.000490      -0.010577      -0.019593       0.022271      -0.013723      -0.010308      -0.019158       0.027454       0.001398      -0.033481       0.013661       0.019820             13.015403       8.545737       3.128746       0.354090      15.822390       8.843124      14.678082           0.000000
          141              C      11.709503       4.674906       8.230288      -0.115542      35.537872 0.41622778E+03  0.96770398E+04                                 9.431230                            6.798666       0.147406       2.018070                    0.999769      29.064100      83.019685       0.632626       0.416435      -1.064468       0.012649       0.026340       0.001434       0.029255       0.009123      -0.003021      -0.017505       0.034122      -0.027599      -0.028868       0.003106       0.025761             13.041988       8.220933       2.060039      -0.150175      15.229751       9.549112      15.675280           0.000000
          142              C      12.578767       4.294063       7.223228      -0.015593      38.977846 0.42149685E+03  0.97656213E+04                                10.068197                            6.820169       0.018196       2.015857                    0.999310      26.932569      75.156852       0.638812       0.413835      -1.073210       0.030124       0.034049       0.016277       0.048288      -0.012683      -0.008548      -0.000961      -0.008257       0.032233      -0.020537       0.005561       0.014976             15.776081       9.198201       3.450851       1.049172      19.151311      12.645879      18.978730           0.000000
          143              C       0.958748       5.004628       7.031528      -0.080696      33.986548 0.41004443E+03  0.95259324E+04                                 9.257388                            6.815155       0.000829       1.982154                    0.999619      28.732133      82.839768       0.620694       0.424768      -1.056067      -0.021153       0.011876       0.009118       0.025916      -0.012964      -0.014772      -0.006157       0.019425       0.020988      -0.024783       0.002666       0.022117             12.826495       8.345944       2.462412       0.540647      15.390756       9.301530      14.742785           0.000000
          144              C       1.303897       6.009132       7.895453      -0.112239      36.449680 0.42647107E+03  0.10027101E+05                                 9.754159                            6.987846      -0.148843       1.927629                    0.999154      29.600065      86.467667       0.606725       0.429367      -1.050940      -0.017894      -0.008751      -0.008079       0.021495      -0.004733      -0.005734      -0.023976       0.046466      -0.015298      -0.038904       0.012085       0.026819             13.965001       8.632663       1.887859       0.290209      16.805266      10.783930      16.457073           0.000000
          145              C       3.246958      10.223960      10.070601       0.015776      36.741268 0.42340618E+03  0.99024065E+04                                 9.848488                            6.974203      -0.256947       1.928401                    0.999061      27.434745      79.022099       0.607938       0.430788      -1.053751       0.027924       0.034512      -0.009594       0.045419       0.008929      -0.002369      -0.009853       0.019224      -0.043078      -0.020074      -0.001242       0.021316             13.188958      16.819604       8.298531      -2.009847      13.170280       1.050862       9.576990          -0.000000
          146              C       3.834990      10.068045       8.841169      -0.104864      33.389058 0.42958836E+03  0.10111111E+05                                 9.134780                            7.000620      -0.065072       1.954593                    0.999469      29.482971      85.957551       0.608286       0.427811      -1.052694       0.007013       0.022224      -0.000521       0.023310      -0.022491       0.009807       0.013556      -0.006377       0.030474      -0.033864       0.013288       0.020576             10.920499      13.574735       5.829950      -2.094676      10.384522       0.810135       8.802238           0.000000
          147              C       4.883221      10.921745       8.524227      -0.123914      32.032980 0.42537817E+03  0.99439279E+04                                 8.725529                            6.858263       0.165659       2.019658                    0.999727      29.371304      84.133057       0.631886       0.414653      -1.065585      -0.014789      -0.009681       0.013294       0.022117      -0.020441      -0.008776       0.002496       0.017860       0.062886      -0.032929       0.006608       0.026321             10.218060      12.400291       5.295610      -1.845622      10.322285       0.835489       7.931604           0.000000
          148              C       5.215586      11.916025       9.431603      -0.032615      36.304730 0.49645498E+03  0.11962981E+05                                 9.582574                            7.437132       0.108984       2.031404                    0.999241      28.031964      79.346535       0.608393       0.417794      -1.072428      -0.047229      -0.021038       0.032077       0.060845      -0.006139       0.014479       0.015044      -0.030337      -0.054651      -0.032345       0.003211       0.029134             12.192225      14.646990       7.014874      -3.008964      12.707901      -0.261140       9.221785           0.000000
          149              C       4.550855      12.061717      10.622694      -0.092140      31.258571 0.43337809E+03  0.10210657E+05                                 8.727942                            7.023681       0.046968       1.994178                    0.999643      29.114986      84.600531       0.609012       0.426868      -1.054520      -0.009618      -0.014482      -0.018180       0.025155      -0.003012       0.019395       0.016879      -0.021694       0.008111      -0.029574       0.003069       0.026505             10.509420      12.867235       5.213493      -2.414203      10.065079      -0.122217       8.595946          -0.000000
          150              C       3.515408      11.218240      10.965197      -0.104022      33.167375 0.44288541E+03  0.10513641E+05                                 9.147579                            7.139219      -0.040025       1.965455                    0.999580      29.508238      86.664048       0.597865       0.431560      -1.049419       0.005974       0.013379      -0.018642       0.023711      -0.022168       0.009634       0.001086      -0.004078       0.049199      -0.031760       0.009983       0.021777             11.307689      13.502536       5.988094      -1.611004      11.320942       0.810267       9.099588          -0.000000
          151              C      12.029085       9.153000      12.728830       0.027760      39.831831 0.43406117E+03  0.10186402E+05                                10.349716                            7.040383      -0.156556       1.965317                    0.998859      27.175154      77.696857       0.609485       0.428226      -1.058273      -0.031586      -0.000069       0.010334       0.033234      -0.004168       0.010205       0.010436       0.002409       0.066659      -0.020395      -0.006838       0.027233             14.370024      15.521581       0.471201      -8.646484      10.047960       3.912329      17.540531           0.000000
          152              C      12.220835      10.349204      13.426615      -0.110022      35.952001 0.46574784E+03  0.11232213E+05                                 9.776196                            7.390494      -0.292273       1.885026                    0.998846      30.172709      90.254670       0.577516       0.439772      -1.041153      -0.014165      -0.006768       0.024956       0.029483      -0.004353       0.032635      -0.032095       0.016414      -0.019695      -0.046352      -0.001367       0.047719             12.214775      12.737311       1.494501      -3.477719      10.074394       4.505884      13.832620           0.000000
          153              C      11.415487      10.661034      14.505243      -0.125496      37.452219 0.46057386E+03  0.11061735E+05                                 9.995123                            7.320838      -0.169759       1.920869                    0.999219      30.120908      89.524391       0.584425       0.436369      -1.044566       0.019811      -0.029591      -0.014608       0.038490      -0.022656       0.032499      -0.015152      -0.006562       0.004164      -0.035395      -0.011826       0.047222             12.913195      17.660687       4.007079      -5.118848      10.171010       1.777995      10.907887           0.000000
          154              C      10.367256       9.830338      14.860526      -0.019755      36.533673 0.41341416E+03  0.95259831E+04                                 9.551639                            6.727302       0.154616       2.062512                    0.999450      26.629874      73.953473       0.647521       0.410514      -1.076064       0.013045      -0.032257      -0.033355       0.048200       0.013788       0.009615      -0.014817       0.033205      -0.005488      -0.030938       0.007571       0.023367             12.737869      16.912400       2.012682      -7.709278       9.019243       1.556328      12.281965          -0.000000
          155              C      10.188290       8.659694      14.155073      -0.080507      32.211560 0.41701557E+03  0.97261882E+04                                 8.880220                            6.863307      -0.037414       1.965609                    0.999591      28.930250      83.502505       0.619969       0.423590      -1.057084       0.011957       0.021719      -0.008979       0.026369       0.018523       0.002408      -0.014362       0.004293      -0.035094      -0.025179      -0.001082       0.026261             10.642418      12.342184       0.841020      -5.826500       8.212268       1.682418      11.372803           0.000000
          156              C      11.031988       8.283964      13.132677      -0.109241      33.561874 0.42683118E+03  0.10030143E+05                                 9.145188                            6.962313      -0.142021       1.928796                    0.999167      29.570082      86.144941       0.612030       0.425875      -1.053879      -0.008467       0.021696       0.004979       0.023816       0.008665       0.023916      -0.003564      -0.020153      -0.049798      -0.035429       0.012562       0.022867             11.112451      12.926137       0.876188      -6.412468       8.459717       1.471407      11.951499           0.000000
          157              C       5.688569      19.083021       9.544067       0.606491      26.504176 0.26122076E+03  0.54589607E+04                                 8.281649                            5.745667      -0.086008       2.026237                    0.999548      22.357564      62.524089       0.618443       0.473919      -1.020521      -0.030273      -0.033224       0.043923       0.062845       0.019914       0.074996       0.070387       0.058111       0.000701      -0.097193      -0.020213       0.117406             11.884806       7.915553       0.760592      -3.490541      13.843493      -7.881420      13.895372           0.000000
          158              C       0.025567      21.682463      25.365645       0.635972      19.800180 0.22347127E+03  0.45166368E+04                                 6.843387                            5.390281      -0.042043       2.057140                    0.998768      21.851877      61.209646       0.621556       0.487565      -1.007632       0.045878      -0.031265      -0.036240       0.066300       0.081188       0.078732       0.029940      -0.023951      -0.102468      -0.103216      -0.030336       0.133552              8.005085       8.853883      -2.593861      -2.597582       6.577322      -0.290342       8.584051           0.000000
          159              C       3.093559       3.161760       2.469086       0.636227      21.851842 0.22612665E+03  0.45718155E+04                                 7.261261                            5.366309      -0.052378       2.051194                    0.999522      21.544680      59.844232       0.634364       0.477563      -1.015527      -0.027040       0.045274      -0.022743       0.057429       0.072398       0.026562       0.073990      -0.013255       0.076052      -0.095848      -0.023190       0.119039              8.977027      11.085456      -4.387942      -1.253922       8.824696      -1.572158       7.020928           0.000000
          160              C       7.120298      22.584728       5.255115       0.352030      37.473820 0.35810745E+03  0.80685076E+04                                10.323710                            6.596917      -0.318065       1.920715                    0.998871      25.173369      72.237395       0.596522       0.455722      -1.034301      -0.008201       0.013991      -0.033530       0.037246       0.037815       0.039671       0.038041       0.014986      -0.007797      -0.042480      -0.034963       0.077442             16.513627       9.564861       0.646787      -3.792726      18.436865     -12.695327      21.539155           0.000000
          161              C       8.526461      23.111262       3.460810       0.362668      33.730793 0.34328740E+03  0.76677329E+04                                 9.603240                            6.475622      -0.271801       1.938578                    0.999260      24.965584      71.771086       0.598633       0.458075      -1.031026      -0.036025      -0.003674       0.017359       0.040158       0.034097       0.044607       0.039703      -0.019571       0.007573      -0.049382      -0.030084       0.079466             13.535487      17.359649      -1.536223      -8.382628       9.339831      -2.067782      13.906981           0.000000
          162              C       6.647316      24.465936       3.910665       0.363236      34.247484 0.34820080E+03  0.77961905E+04                                 9.690856                            6.518336      -0.250013       1.946938                    0.999183      24.921077      71.460333       0.597831       0.457588      -1.032486       0.021170      -0.024159      -0.005923       0.032663       0.040933       0.031569       0.035479      -0.021279       0.030299      -0.047684      -0.025303       0.072987             13.802682      14.205955      -7.577104      -0.032086      17.649893      -4.761077       9.552197           0.000000
          163              C       6.826282      21.685019       6.392531       0.032533      42.468838 0.43147738E+03  0.10112085E+05                                10.868746                            7.018734      -0.284802       1.920420                    0.998700      27.288435      78.003809       0.610425       0.428145      -1.058175      -0.006914      -0.028914       0.012891       0.032404       0.009505      -0.001531       0.001721      -0.008435       0.018093      -0.013665       0.006015       0.007650             17.745609       9.768038       0.851479      -3.593176      20.003824     -14.607395      23.464966          -0.000000
          164              C       5.663002      21.909946       7.105652      -0.110299      35.826613 0.42849017E+03  0.10068309E+05                                 9.589568                            6.978611      -0.040203       1.962103                    0.999535      29.424613      85.423877       0.611592       0.426215      -1.054777      -0.000490      -0.019593       0.010577       0.022271      -0.010308       0.013723       0.019158       0.013028      -0.041879      -0.033481       0.013661       0.019820             13.015403       8.545737       0.354090      -3.128745      14.678082      -8.843124      15.822390           0.000000
          165              C       5.317853      21.010238       8.105044      -0.115542      35.537873 0.41622779E+03  0.96770401E+04                                 9.431231                            6.798666       0.147406       2.018070                    0.999769      29.064100      83.019687       0.632626       0.416435      -1.064468       0.012649       0.001433      -0.026340       0.029255      -0.003021      -0.009123       0.017505       0.030861      -0.037383      -0.028868       0.003106       0.025761             13.041988       8.220933      -0.150175      -2.060039      15.675281      -9.549113      15.229751           0.000000
          166              C       6.187117      20.003178       8.485887      -0.015593      38.977846 0.42149685E+03  0.97656212E+04                                10.068197                            6.820169       0.018196       2.015857                    0.999310      26.932569      75.156852       0.638812       0.413835      -1.073210       0.030124       0.016277      -0.034049       0.048288      -0.008548       0.012683       0.000961      -0.020245      -0.003730      -0.020537       0.005561       0.014976             15.776081       9.198201       1.049172      -3.450851      18.978730     -12.645879      19.151311           0.000000
          167              C       7.350398      19.811478       7.775322      -0.080696      33.986548 0.41004443E+03  0.95259322E+04                                 9.257388                            6.815155       0.000829       1.982154                    0.999619      28.732133      82.839766       0.620694       0.424768      -1.056067      -0.021153       0.009118      -0.011876       0.025916      -0.014772       0.012964       0.006157      -0.000781      -0.039632      -0.024783       0.002666       0.022117             12.826494       8.345943       0.540647      -2.462412      14.742784      -9.301529      15.390755           0.000000
          168              C       7.695547      20.675403       6.770818      -0.112239      36.449680 0.42647107E+03  0.10027101E+05                                 9.754158                            6.987846      -0.148843       1.927629                    0.999154      29.600065      86.467666       0.606725       0.429367      -1.050940      -0.017894      -0.008079       0.008751       0.021495      -0.005734       0.004733       0.023976       0.030882      -0.062049      -0.038904       0.012085       0.026819             13.965000       8.632663       0.290209      -1.887858      16.457073     -10.783929      16.805265           0.000000
          169              C       9.638608      22.850551       2.555990       0.015776      36.741269 0.42340618E+03  0.99024065E+04                                 9.848489                            6.974203      -0.256947       1.928401                    0.999061      27.434745      79.022100       0.607938       0.430788      -1.053751       0.027924      -0.009594      -0.034512       0.045419      -0.002369      -0.008929       0.009853       0.031151      -0.007296      -0.020074      -0.001242       0.021316             13.188959      16.819605      -2.009847      -8.298532       9.576990      -1.050862      13.170281          -0.000000
          170              C      10.226640      21.621119       2.711905      -0.104864      33.389058 0.42958836E+03  0.10111111E+05                                 9.134780                            7.000620      -0.065072       1.954593                    0.999469      29.482971      85.957551       0.608286       0.427811      -1.052694       0.007013      -0.000521      -0.022224       0.023310       0.009807       0.022491      -0.013556      -0.018426      -0.005671      -0.033864       0.013288       0.020576             10.920499      13.574735      -2.094676      -5.829950       8.802238      -0.810135      10.384522           0.000000
          171              C      11.274871      21.304177       1.858205      -0.123914      32.032980 0.42537817E+03  0.99439281E+04                                 8.725529                            6.858263       0.165659       2.019658                    0.999727      29.371304      84.133058       0.631886       0.414653      -1.065585      -0.014789       0.013294       0.009681       0.022117      -0.008776       0.020441      -0.002496      -0.022513      -0.058233      -0.032929       0.006608       0.026321             10.218060      12.400290      -1.845622      -5.295610       7.931605      -0.835489      10.322285           0.000000
          172              C      11.607236      22.211553       0.863925      -0.032615      36.304733 0.49645498E+03  0.11962981E+05                                 9.582575                            7.437132       0.108984       2.031404                    0.999241      28.031964      79.346536       0.608393       0.417794      -1.072428      -0.047229       0.032077       0.021038       0.060845       0.014479       0.006139      -0.015044       0.012157       0.072831      -0.032345       0.003211       0.029134             12.192226      14.646991      -3.008964      -7.014875       9.221786       0.261141      12.707903           0.000000
          173              C      10.942505      23.402644       0.718233      -0.092140      31.258572 0.43337809E+03  0.10210657E+05                                 8.727942                            7.023681       0.046968       1.994178                    0.999643      29.114986      84.600531       0.609012       0.426868      -1.054520      -0.009618      -0.018180       0.014482       0.025155       0.019395       0.003012      -0.016879      -0.014902       0.028485      -0.029574       0.003069       0.026505             10.509420      12.867235      -2.414203      -5.213493       8.595946       0.122217      10.065079          -0.000000
          174              C       9.907058      23.745147       1.561710      -0.104022      33.167376 0.44288540E+03  0.10513641E+05                                 9.147579                            7.139219      -0.040025       1.965455                    0.999580      29.508238      86.664048       0.597865       0.431560      -1.049419       0.005974      -0.018642      -0.013379       0.023711       0.009634       0.022168      -0.001086      -0.026638      -0.018483      -0.031760       0.009983       0.021777             11.307689      13.502536      -1.611004      -5.988095       9.099588      -0.810267      11.320942          -0.000000
          175              C       5.637435      25.508780       3.626950       0.027760      39.831830 0.43406117E+03  0.10186402E+05                                10.349716                            7.040383      -0.156556       1.965317                    0.998859      27.175154      77.696857       0.609485       0.428226      -1.058273      -0.031586       0.010334       0.000069       0.033234       0.010205       0.004168      -0.010436      -0.032125      -0.036943      -0.020395      -0.006838       0.027233             14.370023      15.521580      -8.646483      -0.471201      17.540530      -3.912329      10.047959           0.000000
          176              C       5.829185       0.646665       2.430746      -0.110022      35.951999 0.46574784E+03  0.11232213E+05                                 9.776195                            7.390494      -0.292273       1.885026                    0.998846      30.172709      90.254669       0.577516       0.439772      -1.041153      -0.014165       0.024956       0.006768       0.029483       0.032635       0.004353       0.032095       0.018055      -0.014774      -0.046352      -0.001367       0.047719             12.214774      12.737310      -3.477718      -1.494501      13.832618      -4.505884      10.074394           0.000000
          177              C       5.023837       1.725293       2.118916      -0.125496      37.452225 0.46057392E+03  0.11061737E+05                                 9.995124                            7.320839      -0.169759       1.920869                    0.999219      30.120908      89.524391       0.584425       0.436369      -1.044566       0.019811      -0.014608       0.029591       0.038490       0.032499       0.022656       0.015152      -0.005363       0.007761      -0.035395      -0.011827       0.047222             12.913196      17.660690      -5.118846      -4.007083      10.907887      -1.777995      10.171012           0.000000
          178              C       3.975606       2.080576       2.949612      -0.019755      36.533675 0.41341416E+03  0.95259832E+04                                 9.551640                            6.727302       0.154616       2.062512                    0.999450      26.629874      73.953474       0.647521       0.410514      -1.076064       0.013045      -0.033355       0.032257       0.048200       0.009615      -0.013788       0.014817       0.019347      -0.047063      -0.030938       0.007571       0.023367             12.737870      16.912402      -7.709278      -2.012682      12.281966      -1.556329       9.019243          -0.000000
          179              C       3.796640       1.375123       4.120256      -0.080507      32.211560 0.41701557E+03  0.97261881E+04                                 8.880219                            6.863307      -0.037414       1.965609                    0.999591      28.930250      83.502504       0.619969       0.423590      -1.057084       0.011957      -0.008979      -0.021719       0.026369       0.002408      -0.018523       0.014362       0.019693       0.011108      -0.025179      -0.001082       0.026261             10.642418      12.342184      -5.826500      -0.841020      11.372802      -1.682418       8.212268           0.000000
          180              C       4.640338       0.352727       4.495986      -0.109241      33.561873 0.42683118E+03  0.10030143E+05                                 9.145188                            6.962313      -0.142021       1.928796                    0.999167      29.570082      86.144939       0.612030       0.425875      -1.053879      -0.008467       0.004979      -0.021696       0.023816       0.023916      -0.008665       0.003564       0.014822       0.055128      -0.035429       0.012562       0.022867             11.112450      12.926137      -6.412468      -0.876188      11.951498      -1.471407       8.459717           0.000000
          181              C       5.688569       6.476879      16.015833       0.606491      26.504176 0.26122076E+03  0.54589607E+04                                 8.281649                            5.745667      -0.086008       2.026237                    0.999548      22.357564      62.524091       0.618442       0.473919      -1.020521      -0.030273       0.033224      -0.043923       0.062845      -0.019914      -0.074996       0.070387       0.058111       0.000701      -0.097193      -0.020213       0.117406             11.884807       7.915554      -0.760592       3.490541      13.843494      -7.881420      13.895373           0.000000
          182              C       0.025567       3.877437       0.194255       0.635972      19.800182 0.22347133E+03  0.45166382E+04                                 6.843388                            5.390281      -0.042043       2.057140                    0.998768      21.851877      61.209646       0.621556       0.487565      -1.007632       0.045878       0.031265       0.036240       0.066300      -0.081188      -0.078732       0.029940      -0.023951      -0.102468      -0.103216      -0.030336       0.133552              8.005085       8.853881       2.593859       2.597580       6.577321      -0.290345       8.584053           0.000000
          183              C       3.093559      22.398140      23.090814       0.636227      21.851842 0.22612665E+03  0.45718155E+04                                 7.261261                            5.366309      -0.052378       2.051194                    0.999522      21.544680      59.844232       0.634364       0.477563      -1.015527      -0.027040      -0.045274       0.022743       0.057429      -0.072398      -0.026562       0.073990      -0.013255       0.076052      -0.095848      -0.023190       0.119039              8.977027      11.085457       4.387942       1.253922       8.824695      -1.572158       7.020928           0.000000
          184              C       7.120298       2.975172      20.304785       0.352030      37.473819 0.35810746E+03  0.80685076E+04                                10.323710                            6.596917      -0.318065       1.920715                    0.998871      25.173369      72.237395       0.596522       0.455722      -1.034301      -0.008201      -0.013991       0.033530       0.037246      -0.037815      -0.039671       0.038041       0.014986      -0.007797      -0.042480      -0.034963       0.077442             16.513627       9.564861      -0.646787       3.792725      18.436864     -12.695326      21.539154           0.000000
          185              C       8.526461       2.448638      22.099090       0.362668      33.730793 0.34328740E+03  0.76677329E+04                                 9.603240                            6.475622      -0.271801       1.938578                    0.999260      24.965584      71.771085       0.598633       0.458075      -1.031026      -0.036025       0.003674      -0.017359       0.040158      -0.034097      -0.044607       0.039703      -0.019571       0.007573      -0.049382      -0.030084       0.079466             13.535486      17.359648       1.536223       8.382628       9.339830      -2.067782      13.906980           0.000000
          186              C       6.647316       1.093964      21.649235       0.363236      34.247484 0.34820080E+03  0.77961905E+04                                 9.690856                            6.518336      -0.250013       1.946938                    0.999183      24.921077      71.460334       0.597831       0.457588      -1.032486       0.021170       0.024159       0.005923       0.032663      -0.040933      -0.031569       0.035479      -0.021279       0.030299      -0.047684      -0.025303       0.072987             13.802682      14.205955       7.577104       0.032086      17.649893      -4.761077       9.552197           0.000000
          187              C       6.826282       3.874881      19.167369       0.032533      42.468836 0.43147736E+03  0.10112084E+05                                10.868746                            7.018734      -0.284801       1.920420                    0.998700      27.288434      78.003806       0.610425       0.428145      -1.058175      -0.006914       0.028914      -0.012891       0.032404      -0.009505       0.001531       0.001721      -0.008435       0.018093      -0.013665       0.006015       0.007650             17.745609       9.768038      -0.851479       3.593175      20.003823     -14.607394      23.464966          -0.000000
          188              C       5.663002       3.649954      18.454248      -0.110299      35.826611 0.42849015E+03  0.10068309E+05                                 9.589567                            6.978610      -0.040203       1.962103                    0.999535      29.424612      85.423870       0.611592       0.426215      -1.054777      -0.000490       0.019593      -0.010577       0.022271       0.010308      -0.013723       0.019158       0.013028      -0.041879      -0.033481       0.013661       0.019820             13.015401       8.545736      -0.354090       3.128745      14.678080      -8.843123      15.822388           0.000000
          189              C       5.317853       4.549662      17.454856      -0.115542      35.537869 0.41622776E+03  0.96770390E+04                                 9.431230                            6.798666       0.147406       2.018070                    0.999769      29.064099      83.019681       0.632626       0.416435      -1.064468       0.012649      -0.001434       0.026340       0.029255       0.003021       0.009123       0.017505       0.030861      -0.037383      -0.028868       0.003106       0.025761             13.041987       8.220932       0.150175       2.060038      15.675279      -9.549112      15.229750           0.000000
          190              C       6.187117       5.556722      17.074013      -0.015593      38.977847 0.42149686E+03  0.97656216E+04                                10.068198                            6.820170       0.018196       2.015857                    0.999310      26.932569      75.156855       0.638812       0.413835      -1.073209       0.030124      -0.016277       0.034049       0.048288       0.008548      -0.012683       0.000961      -0.020245      -0.003730      -0.020537       0.005561       0.014976             15.776082       9.198201      -1.049172       3.450851      18.978731     -12.645879      19.151312           0.000000
          191              C       7.350398       5.748422      17.784578      -0.080696      33.986548 0.41004443E+03  0.95259324E+04                                 9.257388                            6.815155       0.000829       1.982154                    0.999619      28.732133      82.839767       0.620694       0.424768      -1.056067      -0.021153      -0.009118       0.011876       0.025916       0.014772      -0.012964       0.006157      -0.000781      -0.039632      -0.024783       0.002666       0.022117             12.826494       8.345944      -0.540647       2.462413      14.742784      -9.301529      15.390756           0.000000
          192              C       7.695547       4.884497      18.789082      -0.112239      36.449678 0.42647105E+03  0.10027100E+05                                 9.754158                            6.987846      -0.148842       1.927629                    0.999154      29.600064      86.467662       0.606725       0.429367      -1.050940      -0.017894       0.008079      -0.008751       0.021495       0.005734      -0.004733       0.023976       0.030882      -0.062049      -0.038904       0.012085       0.026819             13.964999       8.632663      -0.290209       1.887859      16.457071     -10.783928      16.805264           0.000000
          193              C       9.638608       2.709349      23.003910       0.015776      36.741268 0.42340618E+03  0.99024065E+04                                 9.848488                            6.974203      -0.256947       1.928401                    0.999061      27.434745      79.022099       0.607938       0.430788      -1.053751       0.027924       0.009594       0.034512       0.045419       0.002369       0.008929       0.009853       0.031151      -0.007296      -0.020074      -0.001242       0.021316             13.188958      16.819604       2.009847       8.298531       9.576990      -1.050862      13.170280          -0.000000
          194              C      10.226640       3.938781      22.847995      -0.104864      33.389058 0.42958836E+03  0.10111111E+05                                 9.134780                            7.000620      -0.065072       1.954593                    0.999469      29.482971      85.957552       0.608286       0.427811      -1.052694       0.007013       0.000521       0.022224       0.023310      -0.009807      -0.022491      -0.013556      -0.018426      -0.005671      -0.033864       0.013288       0.020576             10.920499      13.574735       2.094676       5.829950       8.802238      -0.810136      10.384523           0.000000
          195              C      11.274871       4.255723      23.701695      -0.123914      32.032980 0.42537817E+03  0.99439281E+04                                 8.725529                            6.858263       0.165659       2.019658                    0.999727      29.371304      84.133058       0.631886       0.414653      -1.065585      -0.014789      -0.013294      -0.009681       0.022117       0.008776      -0.020441      -0.002496      -0.022513      -0.058233      -0.032929       0.006608       0.026321             10.218060      12.400291       1.845622       5.295610       7.931604      -0.835489      10.322285           0.000000
          196              C      11.607236       3.348347      24.695975      -0.032615      36.304730 0.49645498E+03  0.11962981E+05                                 9.582575                            7.437132       0.108984       2.031404                    0.999241      28.031964      79.346536       0.608393       0.417794      -1.072428      -0.047229      -0.032077      -0.021038       0.060845      -0.014479      -0.006139      -0.015044       0.012157       0.072831      -0.032345       0.003211       0.029134             12.192225      14.646990       3.008964       7.014874       9.221785       0.261140      12.707901           0.000000
          197              C      10.942505       2.157256      24.841667      -0.092140      31.258571 0.43337809E+03  0.10210657E+05                                 8.727942                            7.023681       0.046968       1.994178                    0.999643      29.114986      84.600531       0.609012       0.426868      -1.054520      -0.009618       0.018180      -0.014482       0.025155      -0.019395      -0.003012      -0.016879      -0.014902       0.028485      -0.029574       0.003069       0.026505             10.509420      12.867235       2.414202       5.213493       8.595946       0.122217      10.065079          -0.000000
          198              C       9.907058       1.814753      23.998190      -0.104022      33.167375 0.44288541E+03  0.10513641E+05                                 9.147578                            7.139219      -0.040025       1.965455                    0.999580      29.508238      86.664047       0.597865       0.431560      -1.049419       0.005974       0.018642       0.013379       0.023711      -0.009634      -0.022168      -0.001086      -0.026638      -0.018483      -0.031760       0.009983       0.021777             11.307688      13.502536       1.611004       5.988094       9.099588      -0.810267      11.320942          -0.000000
          199              C       5.637435       0.051120      21.932950       0.027760      39.831833 0.43406117E+03  0.10186402E+05                                10.349716                            7.040383      -0.156556       1.965317                    0.998859      27.175154      77.696857       0.609485       0.428226      -1.058273      -0.031586      -0.010334      -0.000069       0.033234      -0.010205      -0.004168      -0.010436      -0.032125      -0.036943      -0.020395      -0.006838       0.027233             14.370024      15.521581       8.646483       0.471201      17.540532      -3.912330      10.047960           0.000000
          200              C       5.829185      24.913235      23.129154      -0.110022      35.951996 0.46574776E+03  0.11232211E+05                                 9.776194                            7.390494      -0.292273       1.885026                    0.998846      30.172710      90.254671       0.577516       0.439772      -1.041153      -0.014165      -0.024956      -0.006768       0.029483      -0.032635      -0.004353       0.032095       0.018055      -0.014774      -0.046352      -0.001367       0.047719             12.214773      12.737308       3.477714       1.494502      13.832616      -4.505886      10.074395           0.000000
          201              C       5.023837      23.834607      23.440984      -0.125496      37.452227 0.46057395E+03  0.11061738E+05                                 9.995124                            7.320839      -0.169759       1.920869                    0.999219      30.120909      89.524392       0.584425       0.436369      -1.044566       0.019811       0.014608      -0.029591       0.038490      -0.032499      -0.022656       0.015152      -0.005363       0.007761      -0.035395      -0.011827       0.047222             12.913196      17.660692       5.118846       4.007084      10.907885      -1.777994      10.171012           0.000000
          202              C       3.975606      23.479324      22.610288      -0.019755      36.533676 0.41341416E+03  0.95259832E+04                                 9.551640                            6.727302       0.154616       2.062512                    0.999450      26.629874      73.953474       0.647521       0.410514      -1.076064       0.013045       0.033355      -0.032257       0.048200      -0.009615       0.013788       0.014817       0.019347      -0.047063      -0.030938       0.007571       0.023367             12.737870      16.912403       7.709278       2.012682      12.281965      -1.556328       9.019243          -0.000000
          203              C       3.796640      24.184777      21.439644      -0.080507      32.211561 0.41701557E+03  0.97261881E+04                                 8.880219                            6.863307      -0.037414       1.965609                    0.999591      28.930250      83.502504       0.619969       0.423590      -1.057084       0.011957       0.008979       0.021719       0.026369      -0.002408       0.018523       0.014362       0.019693       0.011108      -0.025179      -0.001082       0.026261             10.642418      12.342184       5.826500       0.841020      11.372802      -1.682418       8.212268           0.000000
          204              C       4.640338      25.207173      21.063914      -0.109241      33.561874 0.42683118E+03  0.10030143E+05                                 9.145188                            6.962313      -0.142021       1.928796                    0.999167      29.570082      86.144940       0.612030       0.425875      -1.053879      -0.008467      -0.004979       0.021696       0.023816      -0.023916       0.008665       0.003564       0.014822       0.055128      -0.035429       0.012562       0.022867             11.112451      12.926137       6.412468       0.876188      11.951498      -1.471407       8.459717           0.000000
          205              C       7.094732      16.015833       6.476879       0.606491      26.504170 0.26122074E+03  0.54589603E+04                                 8.281648                            5.745667      -0.086008       2.026237                    0.999548      22.357564      62.524091       0.618442       0.473919      -1.020521       0.030273      -0.043923       0.033224       0.062845       0.074996       0.019914       0.070387       0.028705      -0.087517      -0.097193      -0.020213       0.117406             11.884803       7.915556      -3.490545       0.760594      13.895371      -7.881413      13.843482           0.000000
          206              C      -0.025567       0.194255       3.877437       0.635972      19.800182 0.22347133E+03  0.45166382E+04                                 6.843388                            5.390281      -0.042043       2.057140                    0.998768      21.851877      61.209646       0.621556       0.487565      -1.007632      -0.045878       0.036240       0.031265       0.066300       0.078732       0.081188       0.029940       0.039258       0.087160      -0.103216      -0.030336       0.133552              8.005085       8.853881      -2.597580      -2.593859       8.584053      -0.290345       6.577321           0.000000
          207              C       9.689741      23.090814      22.398140       0.636227      21.851842 0.22612665E+03  0.45718155E+04                                 7.261261                            5.366309      -0.052378       2.051194                    0.999522      21.544680      59.844231       0.634364       0.477563      -1.015527       0.027040       0.022743      -0.045274       0.057429       0.026562       0.072398       0.073990      -0.044653      -0.018144      -0.095848      -0.023190       0.119039              8.977026      11.085456      -1.253922      -4.387942       7.020928      -1.572158       8.824695           0.000000
          208              C       5.663002      20.304785       2.975172       0.352030      37.473819 0.35810746E+03  0.80685076E+04                                10.323709                            6.596916      -0.318065       1.920715                    0.998871      25.173369      72.237393       0.596522       0.455722      -1.034301       0.008201       0.033530      -0.013991       0.037246       0.039671       0.037815       0.038041       0.011392      -0.018580      -0.042480      -0.034963       0.077442             16.513626       9.564861      -3.792725       0.646787      21.539153     -12.695326      18.436863           0.000000
          209              C       4.256839      22.099090       2.448638       0.362668      33.730793 0.34328740E+03  0.76677329E+04                                 9.603240                            6.475622      -0.271801       1.938578                    0.999260      24.965584      71.771085       0.598633       0.458075      -1.031026       0.036025      -0.017359       0.003674       0.040158       0.044607       0.034097       0.039703      -0.013572       0.025569      -0.049382      -0.030084       0.079466             13.535486      17.359648      -8.382628      -1.536223      13.906980      -2.067782       9.339830           0.000000
          210              C       6.135984      21.649235       1.093964       0.363236      34.247485 0.34820081E+03  0.77961905E+04                                 9.690856                            6.518336      -0.250013       1.946938                    0.999183      24.921077      71.460333       0.597831       0.457588      -1.032486      -0.021170       0.005923       0.024159       0.032663       0.031569       0.040933       0.035479      -0.025789       0.016769      -0.047684      -0.025303       0.072987             13.802682      14.205955      -0.032086      -7.577104       9.552197      -4.761077      17.649893           0.000000
          211              C       5.957018      19.167369       3.874881       0.032533      42.468836 0.43147736E+03  0.10112084E+05                                10.868746                            7.018734      -0.284802       1.920420                    0.998700      27.288434      78.003808       0.610425       0.428145      -1.058175       0.006914      -0.012891       0.028914       0.032404      -0.001531       0.009505       0.001721      -0.013264       0.003606      -0.013665       0.006015       0.007650             17.745609       9.768038      -3.593176       0.851479      23.464966     -14.607394      20.003823          -0.000000
          212              C       7.120298      18.454248       3.649954      -0.110299      35.826612 0.42849017E+03  0.10068309E+05                                 9.589567                            6.978611      -0.040203       1.962103                    0.999535      29.424613      85.423876       0.611592       0.426215      -1.054777       0.000490      -0.010577       0.019593       0.022271       0.013723      -0.010308       0.019158       0.027454       0.001398      -0.033481       0.013661       0.019820             13.015402       8.545736      -3.128745       0.354090      15.822388      -8.843123      14.678080           0.000000
          213              C       7.465447      17.454856       4.549662      -0.115542      35.537873 0.41622784E+03  0.96770415E+04                                 9.431231                            6.798667       0.147406       2.018070                    0.999769      29.064102      83.019693       0.632626       0.416435      -1.064468      -0.012649       0.026340      -0.001433       0.029255      -0.009123      -0.003021       0.017505       0.034122      -0.027600      -0.028868       0.003106       0.025761             13.041988       8.220932      -2.060039      -0.150174      15.229752      -9.549113      15.675281           0.000000
          214              C       6.596183      17.074013       5.556722      -0.015593      38.977846 0.42149694E+03  0.97656238E+04                                10.068198                            6.820170       0.018196       2.015857                    0.999310      26.932570      75.156857       0.638812       0.413835      -1.073209      -0.030124       0.034049      -0.016277       0.048288       0.012683      -0.008548       0.000961      -0.008257       0.032233      -0.020537       0.005561       0.014976             15.776079       9.198203      -3.450854       1.049175      19.151310     -12.645875      18.978724           0.000000
          215              C       5.432902      17.784578       5.748422      -0.080696      33.986549 0.41004445E+03  0.95259328E+04                                 9.257388                            6.815155       0.000829       1.982154                    0.999619      28.732134      82.839772       0.620694       0.424768      -1.056067       0.021153       0.011876      -0.009118       0.025916       0.012964      -0.014772       0.006157       0.019425       0.020988      -0.024783       0.002666       0.022117             12.826494       8.345944      -2.462412       0.540646      15.390754      -9.301528      14.742784           0.000000
          216              C       5.087753      18.789082       4.884497      -0.112239      36.449680 0.42647108E+03  0.10027102E+05                                 9.754159                            6.987846      -0.148843       1.927629                    0.999154      29.600065      86.467668       0.606725       0.429367      -1.050940       0.017894      -0.008751       0.008079       0.021495       0.004733      -0.005734       0.023976       0.046466      -0.015298      -0.038904       0.012085       0.026819             13.965000       8.632663      -1.887859       0.290209      16.805264     -10.783929      16.457072           0.000000
          217              C       3.144692      23.003910       2.709349       0.015776      36.741268 0.42340618E+03  0.99024066E+04                                 9.848488                            6.974203      -0.256947       1.928401                    0.999061      27.434745      79.022099       0.607938       0.430788      -1.053751      -0.027924       0.034512       0.009594       0.045419      -0.008929      -0.002369       0.009853       0.019224      -0.043078      -0.020074      -0.001242       0.021316             13.188958      16.819605      -8.298531      -2.009847      13.170280      -1.050862       9.576990          -0.000000
          218              C       2.556660      22.847995       3.938781      -0.104864      33.389058 0.42958835E+03  0.10111111E+05                                 9.134779                            7.000620      -0.065072       1.954593                    0.999469      29.482971      85.957549       0.608286       0.427811      -1.052694      -0.007013       0.022224       0.000521       0.023310       0.022491       0.009807      -0.013556      -0.006377       0.030474      -0.033864       0.013288       0.020576             10.920498      13.574735      -5.829950      -2.094676      10.384522      -0.810135       8.802238           0.000000
          219              C       1.508429      23.701695       4.255723      -0.123914      32.032980 0.42537816E+03  0.99439279E+04                                 8.725529                            6.858263       0.165659       2.019658                    0.999727      29.371304      84.133058       0.631886       0.414653      -1.065585       0.014789      -0.009681      -0.013294       0.022117       0.020441      -0.008776      -0.002496       0.017860       0.062886      -0.032929       0.006608       0.026321             10.218060      12.400291      -5.295610      -1.845622      10.322285      -0.835489       7.931605           0.000000
          220              C       1.176064      24.695975       3.348347      -0.032615      36.304730 0.49645498E+03  0.11962981E+05                                 9.582574                            7.437132       0.108984       2.031404                    0.999241      28.031964      79.346535       0.608393       0.417794      -1.072428       0.047229      -0.021038      -0.032077       0.060845       0.006139       0.014479      -0.015044      -0.030337      -0.054651      -0.032345       0.003211       0.029134             12.192225      14.646990      -7.014874      -3.008964      12.707901       0.261140       9.221785           0.000000
          221              C       1.840795      24.841667       2.157256      -0.092140      31.258571 0.43337809E+03  0.10210657E+05                                 8.727942                            7.023681       0.046968       1.994178                    0.999643      29.114986      84.600530       0.609012       0.426868      -1.054520       0.009618      -0.014482       0.018180       0.025155       0.003012       0.019395      -0.016879      -0.021694       0.008111      -0.029574       0.003069       0.026505             10.509420      12.867235      -5.213492      -2.414202      10.065079       0.122217       8.595946          -0.000000
          222              C       2.876242      23.998190       1.814753      -0.104022      33.167375 0.44288541E+03  0.10513641E+05                                 9.147579                            7.139219      -0.040025       1.965455                    0.999580      29.508238      86.664048       0.597865       0.431560      -1.049419      -0.005974       0.013379       0.018642       0.023711       0.022168       0.009634      -0.001086      -0.004078       0.049199      -0.031760       0.009983       0.021777             11.307689      13.502536      -5.988094      -1.611004      11.320942      -0.810267       9.099588          -0.000000
          223              C       7.145865      21.932950       0.051120       0.027760      39.831834 0.43406118E+03  0.10186402E+05                                10.349716                            7.040383      -0.156556       1.965317                    0.998859      27.175154      77.696856       0.609485       0.428226      -1.058273       0.031586      -0.000069      -0.010334       0.033234       0.004168       0.010205      -0.010436       0.002409       0.066659      -0.020395      -0.006838       0.027233             14.370024      15.521581      -0.471201      -8.646483      10.047960      -3.912330      17.540532           0.000000
          224              C       6.954115      23.129154      24.913235      -0.110022      35.951997 0.46574773E+03  0.11232210E+05                                 9.776195                            7.390494      -0.292273       1.885026                    0.998846      30.172709      90.254670       0.577516       0.439772      -1.041153       0.014165      -0.006768      -0.024956       0.029483       0.004353       0.032635       0.032095       0.016414      -0.019695      -0.046352      -0.001367       0.047719             12.214774      12.737311      -1.494503      -3.477713      10.074395      -4.505887      13.832616           0.000000
          225              C       7.759463      23.440984      23.834607      -0.125496      37.452217 0.46057386E+03  0.11061735E+05                                 9.995123                            7.320838      -0.169759       1.920869                    0.999219      30.120908      89.524390       0.584425       0.436369      -1.044566      -0.019811      -0.029591       0.014608       0.038490       0.022656       0.032499       0.015152      -0.006562       0.004164      -0.035395      -0.011826       0.047222             12.913194      17.660688      -4.007079      -5.118847      10.171010      -1.777995      10.907885           0.000000
          226              C       8.807694      22.610288      23.479324      -0.019755      36.533673 0.41341416E+03  0.95259832E+04                                 9.551639                            6.727302       0.154616       2.062512                    0.999450      26.629874      73.953473       0.647521       0.410514      -1.076064      -0.013045      -0.032257       0.033355       0.048200      -0.013788       0.009615       0.014817       0.033205      -0.005488      -0.030938       0.007571       0.023367             12.737869      16.912401      -2.012682      -7.709277       9.019243      -1.556329      12.281964          -0.000000
          227              C       8.986660      21.439644      24.184777      -0.080507      32.211560 0.41701557E+03  0.97261880E+04                                 8.880219                            6.863307      -0.037414       1.965609                    0.999591      28.930250      83.502504       0.619969       0.423590      -1.057084      -0.011957       0.021719       0.008979       0.026369      -0.018523       0.002408       0.014362       0.004293      -0.035094      -0.025179      -0.001082       0.026261             10.642418      12.342183      -0.841020      -5.826500       8.212268      -1.682418      11.372801           0.000000
          228              C       8.142962      21.063914      25.207173      -0.109240      33.561874 0.42683119E+03  0.10030143E+05                                 9.145188                            6.962313      -0.142021       1.928796                    0.999167      29.570082      86.144938       0.612030       0.425875      -1.053879       0.008467       0.021696      -0.004979       0.023816      -0.008665       0.023916       0.003564      -0.020153      -0.049798      -0.035429       0.012562       0.022867             11.112450      12.926137      -0.876188      -6.412467       8.459716      -1.471407      11.951498           0.000000
          229              C       7.094732       9.544067      19.083021       0.606491      26.504170 0.26122074E+03  0.54589603E+04                                 8.281648                            5.745667      -0.086008       2.026237                    0.999548      22.357564      62.524090       0.618443       0.473919      -1.020521       0.030273       0.043923      -0.033224       0.062845      -0.074996      -0.019914       0.070387       0.028705      -0.087517      -0.097193      -0.020213       0.117406             11.884803       7.915555       3.490545      -0.760594      13.895370      -7.881413      13.843482           0.000000
          230              C      -0.025567      25.365645      21.682463       0.635972      19.800180 0.22347127E+03  0.45166368E+04                                 6.843387                            5.390280      -0.042043       2.057140                    0.998768      21.851877      61.209645       0.621556       0.487565      -1.007632      -0.045878      -0.036240      -0.031265       0.066300      -0.078732      -0.081188       0.029940       0.039258       0.087160      -0.103216      -0.030336       0.133552              8.005085       8.853883       2.597582       2.593861       8.584051      -0.290342       6.577322           0.000000
          231              C       9.689741       2.469086       3.161760       0.636227      21.851842 0.22612665E+03  0.45718155E+04                                 7.261261                            5.366309      -0.052378       2.051194                    0.999522      21.544680      59.844232       0.634364       0.477563      -1.015527       0.027040      -0.022743       0.045274       0.057429      -0.026562      -0.072398       0.073990      -0.044653      -0.018144      -0.095848      -0.023190       0.119039              8.977027      11.085456       1.253922       4.387942       7.020928      -1.572158       8.824696           0.000000
          232              C       5.663002       5.255115      22.584728       0.352030      37.473819 0.35810746E+03  0.80685076E+04                                10.323710                            6.596917      -0.318065       1.920715                    0.998871      25.173369      72.237395       0.596522       0.455722      -1.034301       0.008201      -0.033530       0.013991       0.037246      -0.039671      -0.037815       0.038041       0.011391      -0.018580      -0.042480      -0.034963       0.077442             16.513626       9.564861       3.792726      -0.646787      21.539154     -12.695326      18.436864           0.000000
          233              C       4.256839       3.460810      23.111262       0.362668      33.730793 0.34328740E+03  0.76677329E+04                                 9.603240                            6.475622      -0.271801       1.938578                    0.999260      24.965584      71.771085       0.598633       0.458075      -1.031026       0.036025       0.017359      -0.003674       0.040158      -0.044607      -0.034097       0.039703      -0.013572       0.025569      -0.049382      -0.030084       0.079466             13.535486      17.359649       8.382628       1.536223      13.906980      -2.067782       9.339830           0.000000
          234              C       6.135984       3.910665      24.465936       0.363236      34.247485 0.34820080E+03  0.77961905E+04                                 9.690856                            6.518336      -0.250013       1.946938                    0.999183      24.921077      71.460334       0.597831       0.457588      -1.032486      -0.021170      -0.005923      -0.024159       0.032663      -0.031569      -0.040933       0.035479      -0.025789       0.016769      -0.047684      -0.025303       0.072987             13.802682      14.205956       0.032086       7.577104       9.552197      -4.761078      17.649893           0.000000
          235              C       5.957018       6.392531      21.685019       0.032533      42.468836 0.43147736E+03  0.10112084E+05                                10.868746                            7.018734      -0.284802       1.920420                    0.998700      27.288434      78.003808       0.610425       0.428145      -1.058175       0.006914       0.012891      -0.028914       0.032404       0.001531      -0.009505       0.001721      -0.013264       0.003606      -0.013665       0.006015       0.007650             17.745609       9.768038       3.593176      -0.851479      23.464966     -14.607394      20.003823          -0.000000
          236              C       7.120298       7.105652      21.909946      -0.110299      35.826611 0.42849015E+03  0.10068309E+05                                 9.589567                            6.978611      -0.040203       1.962103                    0.999535      29.424612      85.423873       0.611592       0.426215      -1.054777       0.000490       0.010577      -0.019593       0.022271      -0.013723       0.010308       0.019158       0.027454       0.001398      -0.033481       0.013661       0.019820             13.015402       8.545736       3.128745      -0.354090      15.822388      -8.843123      14.678080           0.000000
          237              C       7.465447       8.105044      21.010238      -0.115542      35.537869 0.41622779E+03  0.96770399E+04                                 9.431230                            6.798666       0.147406       2.018070                    0.999769      29.064100      83.019685       0.632626       0.416435      -1.064468      -0.012649      -0.026340       0.001434       0.029255       0.009123       0.003021       0.017505       0.034122      -0.027599      -0.028868       0.003106       0.025761             13.041987       8.220932       2.060039       0.150174      15.229750      -9.549112      15.675279           0.000000
          238              C       6.596183       8.485887      20.003178      -0.015593      38.977844 0.42149692E+03  0.97656232E+04                                10.068197                            6.820170       0.018196       2.015857                    0.999310      26.932569      75.156854       0.638812       0.413835      -1.073209      -0.030124      -0.034049       0.016277       0.048288      -0.012683       0.008548       0.000961      -0.008257       0.032233      -0.020537       0.005561       0.014976             15.776079       9.198203       3.450854      -1.049175      19.151309     -12.645874      18.978724           0.000000
          239              C       5.432902       7.775322      19.811478      -0.080696      33.986548 0.41004443E+03  0.95259322E+04                                 9.257388                            6.815155       0.000829       1.982154                    0.999619      28.732133      82.839768       0.620694       0.424768      -1.056067       0.021153      -0.011876       0.009118       0.025916      -0.012964       0.014772       0.006157       0.019425       0.020988      -0.024783       0.002666       0.022117             12.826494       8.345944       2.462412      -0.540647      15.390754      -9.301528      14.742784           0.000000
          240              C       5.087753       6.770818      20.675403      -0.112239      36.449680 0.42647107E+03  0.10027101E+05                                 9.754158                            6.987846      -0.148843       1.927629                    0.999154      29.600065      86.467667       0.606725       0.429367      -1.050940       0.017894       0.008751      -0.008079       0.021495      -0.004733       0.005734       0.023976       0.046466      -0.015298      -0.038904       0.012085       0.026819             13.964999       8.632663       1.887859      -0.290209      16.805264     -10.783928      16.457072           0.000000
          241              C       3.144692       2.555990      22.850551       0.015776      36.741269 0.42340618E+03  0.99024065E+04                                 9.848488                            6.974203      -0.256947       1.928401                    0.999061      27.434745      79.022099       0.607938       0.430788      -1.053751      -0.027924      -0.034512      -0.009594       0.045419       0.008929       0.002369       0.009853       0.019224      -0.043078      -0.020074      -0.001242       0.021316             13.188958      16.819605       8.298532       2.009847      13.170280      -1.050862       9.576990           0.000000
          242              C       2.556660       2.711905      21.621119      -0.104864      33.389058 0.42958836E+03  0.10111111E+05                                 9.134780                            7.000620      -0.065072       1.954593                    0.999469      29.482971      85.957551       0.608286       0.427811      -1.052694      -0.007013      -0.022224      -0.000521       0.023310      -0.022491      -0.009807      -0.013556      -0.006377       0.030474      -0.033864       0.013288       0.020576             10.920499      13.574735       5.829950       2.094676      10.384522      -0.810135       8.802238           0.000000
          243              C       1.508429       1.858205      21.304177      -0.123914      32.032980 0.42537817E+03  0.99439281E+04                                 8.725529                            6.858263       0.165659       2.019658                    0.999727      29.371304      84.133058       0.631886       0.414653      -1.065585       0.014789       0.009681       0.013294       0.022117      -0.020441       0.008776      -0.002496       0.017860       0.062886      -0.032929       0.006608       0.026321             10.218060      12.400290       5.295610       1.845622      10.322285      -0.835489       7.931605           0.000000
          244              C       1.176064       0.863925      22.211553      -0.032615      36.304733 0.49645499E+03  0.11962981E+05                                 9.582575                            7.437131       0.108984       2.031404                    0.999241      28.031964      79.346534       0.608393       0.417794      -1.072428       0.047229       0.021038       0.032077       0.060845      -0.006139      -0.014479      -0.015044      -0.030337      -0.054651      -0.032345       0.003211       0.029134             12.192226      14.646991       7.014875       3.008964      12.707902       0.261141       9.221786           0.000000
          245              C       1.840795       0.718233      23.402644      -0.092140      31.258572 0.43337809E+03  0.10210657E+05                                 8.727942                            7.023681       0.046968       1.994178                    0.999643      29.114986      84.600530       0.609012       0.426868      -1.054520       0.009618       0.014482      -0.018180       0.025155      -0.003012      -0.019395      -0.016879      -0.021694       0.008111      -0.029574       0.003069       0.026505             10.509420      12.867235       5.213493       2.414203      10.065079       0.122217       8.595946          -0.000000
          246              C       2.876242       1.561710      23.745147      -0.104022      33.167376 0.44288541E+03  0.10513641E+05                                 9.147579                            7.139219      -0.040025       1.965455                    0.999580      29.508238      86.664048       0.597865       0.431560      -1.049419      -0.005974      -0.013379      -0.018642       0.023711      -0.022168      -0.009634      -0.001086      -0.004078       0.049199      -0.031760       0.009983       0.021777             11.307689      13.502536       5.988095       1.611004      11.320942      -0.810267       9.099588          -0.000000
          247              C       7.145865       3.626950      25.508780       0.027760      39.831831 0.43406117E+03  0.10186402E+05                                10.349716                            7.040383      -0.156556       1.965317                    0.998859      27.175154      77.696857       0.609485       0.428226      -1.058273       0.031586       0.000069       0.010334       0.033234      -0.004168      -0.010205      -0.010436       0.002409       0.066659      -0.020395      -0.006838       0.027233             14.370024      15.521581       0.471201       8.646483      10.047960      -3.912329      17.540531           0.000000
          248              C       6.954115       2.430746       0.646665      -0.110022      35.952002 0.46574784E+03  0.11232213E+05                                 9.776196                            7.390494      -0.292273       1.885026                    0.998846      30.172709      90.254669       0.577516       0.439772      -1.041153       0.014165       0.006768       0.024956       0.029483      -0.004353      -0.032635       0.032095       0.016414      -0.019695      -0.046352      -0.001367       0.047719             12.214775      12.737313       1.494502       3.477718      10.074394      -4.505884      13.832618           0.000000
          249              C       7.759463       2.118916       1.725293      -0.125496      37.452217 0.46057386E+03  0.11061735E+05                                 9.995123                            7.320838      -0.169759       1.920869                    0.999219      30.120908      89.524391       0.584425       0.436369      -1.044566      -0.019811       0.029591      -0.014608       0.038490      -0.022656      -0.032499       0.015152      -0.006562       0.004164      -0.035395      -0.011827       0.047222             12.913194      17.660686       4.007078       5.118848      10.171010      -1.777995      10.907887           0.000000
          250              C       8.807694       2.949612       2.080576      -0.019755      36.533672 0.41341416E+03  0.95259831E+04                                 9.551639                            6.727302       0.154616       2.062512                    0.999450      26.629874      73.953473       0.647521       0.410514      -1.076064      -0.013045       0.032257      -0.033355       0.048200       0.013788      -0.009615       0.014817       0.033205      -0.005488      -0.030938       0.007571       0.023367             12.737869      16.912400       2.012681       7.709277       9.019242      -1.556329      12.281965          -0.000000
          251              C       8.986660       4.120256       1.375123      -0.080507      32.211560 0.41701557E+03  0.97261883E+04                                 8.880220                            6.863307      -0.037414       1.965609                    0.999591      28.930250      83.502506       0.619969       0.423590      -1.057084      -0.011957      -0.021719      -0.008979       0.026369       0.018523      -0.002408       0.014362       0.004293      -0.035094      -0.025179      -0.001082       0.026261             10.642418      12.342184       0.841020       5.826500       8.212268      -1.682419      11.372803           0.000000
          252              C       8.142962       4.495986       0.352727      -0.109240      33.561873 0.42683118E+03  0.10030143E+05                                 9.145188                            6.962313      -0.142021       1.928796                    0.999167      29.570082      86.144942       0.612030       0.425875      -1.053879       0.008467      -0.021696       0.004979       0.023816       0.008665      -0.023916       0.003564      -0.020153      -0.049798      -0.035429       0.012562       0.022867             11.112450      12.926137       0.876188       6.412468       8.459717      -1.471407      11.951498           0.000000
          253              C       0.703082      19.256829      22.324017       0.606491      26.504173 0.26122075E+03  0.54589605E+04                                 8.281648                            5.745667      -0.086008       2.026237                    0.999548      22.357564      62.524089       0.618443       0.473919      -1.020521       0.030273       0.033224       0.043923       0.062845       0.019914      -0.074996      -0.070387       0.058111       0.000701      -0.097193      -0.020213       0.117406             11.884804       7.915556       0.760595       3.490546      13.843483       7.881415      13.895373           0.000000
          254              C       6.366083      16.657387      12.585695       0.635972      19.800180 0.22347127E+03  0.45166368E+04                                 6.843387                            5.390281      -0.042043       2.057140                    0.998768      21.851877      61.209646       0.621556       0.487565      -1.007632      -0.045878       0.031265      -0.036240       0.066300       0.081188      -0.078732      -0.029940      -0.023951      -0.102468      -0.103216      -0.030336       0.133552              8.005085       8.853882      -2.593861       2.597582       6.577322       0.290342       8.584051           0.000000
          255              C       3.298091       9.618190      15.249036       0.636227      21.851842 0.22612665E+03  0.45718155E+04                                 7.261261                            5.366309      -0.052378       2.051194                    0.999522      21.544680      59.844231       0.634364       0.477563      -1.015527       0.027040      -0.045274      -0.022743       0.057429       0.072398      -0.026562      -0.073990      -0.013255       0.076052      -0.095848      -0.023190       0.119039              8.977026      11.085456      -4.387942       1.253922       8.824695       1.572158       7.020928           0.000000
          256              C      12.054652      15.755122      18.035065       0.352030      37.473818 0.35810745E+03  0.80685075E+04                                10.323709                            6.596916      -0.318065       1.920715                    0.998871      25.173369      72.237393       0.596522       0.455722      -1.034301       0.008201      -0.013991      -0.033530       0.037246       0.037815      -0.039671      -0.038041       0.014986      -0.007797      -0.042480      -0.034963       0.077442             16.513625       9.564860       0.646787       3.792726      18.436862      12.695325      21.539152           0.000000
          257              C      10.648489      15.228588      16.240760       0.362668      33.730790 0.34328740E+03  0.76677329E+04                                 9.603239                            6.475622      -0.271801       1.938578                    0.999260      24.965584      71.771085       0.598633       0.458075      -1.031026       0.036025       0.003674       0.017359       0.040158       0.034097      -0.044607      -0.039703      -0.019571       0.007573      -0.049382      -0.030084       0.079466             13.535485      17.359646      -1.536222       8.382627       9.339830       2.067782      13.906980           0.000000
          258              C      12.527634      13.873914      16.690615       0.363236      34.247484 0.34820080E+03  0.77961905E+04                                 9.690856                            6.518336      -0.250013       1.946938                    0.999183      24.921077      71.460333       0.597831       0.457588      -1.032486      -0.021170       0.024159      -0.005923       0.032663       0.040933      -0.031569      -0.035479      -0.021279       0.030299      -0.047684      -0.025303       0.072987             13.802681      14.205955      -7.577104       0.032086      17.649892       4.761077       9.552197           0.000000
          259              C      12.348668      16.654831      19.172481       0.032533      42.468831 0.43147735E+03  0.10112084E+05                                10.868745                            7.018734      -0.284801       1.920420                    0.998700      27.288434      78.003806       0.610425       0.428145      -1.058175       0.006914       0.028914       0.012891       0.032404       0.009505       0.001531      -0.001721      -0.008435       0.018093      -0.013665       0.006015       0.007650             17.745607       9.768037       0.851480       3.593176      20.003820      14.607393      23.464964          -0.000000
          260              C       0.728648      16.429904      19.885602      -0.110299      35.826610 0.42849015E+03  0.10068309E+05                                 9.589568                            6.978611      -0.040203       1.962103                    0.999535      29.424612      85.423874       0.611592       0.426215      -1.054777       0.000490       0.019593       0.010577       0.022271      -0.010308      -0.013723      -0.019158       0.013028      -0.041879      -0.033481       0.013661       0.019820             13.015402       8.545736       0.354090       3.128745      14.678081       8.843123      15.822388           0.000000
          261              C       1.073797      17.329612      20.884994      -0.115542      35.537869 0.41622780E+03  0.96770402E+04                                 9.431230                            6.798666       0.147406       2.018070                    0.999769      29.064100      83.019686       0.632626       0.416435      -1.064468      -0.012649      -0.001434      -0.026340       0.029255      -0.003021       0.009123      -0.017505       0.030861      -0.037383      -0.028868       0.003106       0.025761             13.041987       8.220933      -0.150175       2.060039      15.675279       9.549111      15.229749           0.000000
          262              C       0.204533      18.336672      21.265837      -0.015593      38.977833 0.42149668E+03  0.97656164E+04                                10.068195                            6.820168       0.018196       2.015857                    0.999310      26.932569      75.156854       0.638812       0.413835      -1.073209      -0.030124      -0.016277      -0.034049       0.048288      -0.008548      -0.012683      -0.000961      -0.020245      -0.003730      -0.020537       0.005561       0.014976             15.776075       9.198202       1.049175       3.450855      18.978717      12.645870      19.151306           0.000000
          263              C      11.824553      18.528372      20.555272      -0.080696      33.986553 0.41004449E+03  0.95259340E+04                                 9.257389                            6.815155       0.000829       1.982154                    0.999619      28.732134      82.839770       0.620694       0.424768      -1.056067       0.021153      -0.009118      -0.011876       0.025916      -0.014772      -0.012964      -0.006157      -0.000781      -0.039632      -0.024783       0.002666       0.022117             12.826495       8.345948       0.540650       2.462418      14.742780       9.301526      15.390756           0.000000
          264              C      11.479403      17.664447      19.550768      -0.112239      36.449679 0.42647116E+03  0.10027104E+05                                 9.754158                            6.987847      -0.148843       1.927629                    0.999154      29.600065      86.467667       0.606725       0.429367      -1.050940       0.017894       0.008079       0.008751       0.021495      -0.005734      -0.004733      -0.023976       0.030882      -0.062049      -0.038904       0.012085       0.026819             13.964999       8.632665       0.290213       1.887863      16.457068      10.783926      16.805263           0.000000
          265              C       9.536342      15.489299      15.335940       0.015776      36.741261 0.42340612E+03  0.99024048E+04                                 9.848487                            6.974203      -0.256947       1.928401                    0.999061      27.434745      79.022099       0.607938       0.430788      -1.053751      -0.027924       0.009594      -0.034512       0.045419      -0.002369       0.008929      -0.009853       0.031151      -0.007296      -0.020074      -0.001242       0.021316             13.188955      16.819597      -2.009849       8.298526       9.576991       1.050862      13.170276          -0.000000
          266              C       8.948310      16.718731      15.491855      -0.104864      33.389062 0.42958836E+03  0.10111111E+05                                 9.134780                            7.000620      -0.065072       1.954593                    0.999469      29.482971      85.957551       0.608286       0.427811      -1.052694      -0.007013       0.000521      -0.022224       0.023310       0.009807      -0.022491       0.013556      -0.018426      -0.005671      -0.033864       0.013288       0.020576             10.920500      13.574737      -2.094677       5.829951       8.802239       0.810135      10.384523           0.000000
          267              C       7.900079      17.035673      14.638155      -0.123914      32.032982 0.42537817E+03  0.99439282E+04                                 8.725530                            6.858263       0.165659       2.019658                    0.999727      29.371304      84.133059       0.631886       0.414653      -1.065585       0.014789      -0.013294       0.009681       0.022117      -0.008776      -0.020441       0.002496      -0.022513      -0.058233      -0.032929       0.006608       0.026321             10.218061      12.400292      -1.845622       5.295611       7.931605       0.835489      10.322286           0.000000
          268              C       7.567714      16.128297      13.643875      -0.032615      36.304730 0.49645497E+03  0.11962980E+05                                 9.582574                            7.437131       0.108984       2.031404                    0.999241      28.031964      79.346535       0.608393       0.417794      -1.072428       0.047229      -0.032077       0.021038       0.060845       0.014479      -0.006139       0.015044       0.012157       0.072831      -0.032345       0.003211       0.029134             12.192225      14.646988      -3.008963       7.014874       9.221785      -0.261139      12.707901           0.000000
          269              C       8.232445      14.937206      13.498183      -0.092140      31.258576 0.43337833E+03  0.10210664E+05                                 8.727943                            7.023683       0.046968       1.994178                    0.999643      29.114986      84.600530       0.609011       0.426868      -1.054520       0.009618       0.018180       0.014482       0.025155       0.019395      -0.003012       0.016879      -0.014902       0.028485      -0.029574       0.003069       0.026505             10.509421      12.867238      -2.414202       5.213491       8.595947      -0.122216      10.065078          -0.000000
          270              C       9.267893      14.594703      14.341660      -0.104022      33.167365 0.44288539E+03  0.10513641E+05                                 9.147577                            7.139219      -0.040025       1.965455                    0.999580      29.508238      86.664048       0.597865       0.431560      -1.049419      -0.005974       0.018642      -0.013379       0.023711       0.009634      -0.022168       0.001086      -0.026638      -0.018483      -0.031760       0.009983       0.021777             11.307685      13.502528      -1.611003       5.988088       9.099589       0.810270      11.320938          -0.000000
          271              C       0.754215      12.831070      16.406900       0.027760      39.831833 0.43406117E+03  0.10186402E+05                                10.349716                            7.040383      -0.156556       1.965317                    0.998859      27.175154      77.696856       0.609485       0.428226      -1.058273       0.031586      -0.010334       0.000069       0.033234       0.010205      -0.004168       0.010436      -0.032125      -0.036943      -0.020395      -0.006838       0.027233             14.370024      15.521580      -8.646483       0.471201      17.540531       3.912329      10.047960           0.000000
          272              C       0.562465      12.133285      15.210696      -0.110022      35.951996 0.46574774E+03  0.11232210E+05                                 9.776195                            7.390494      -0.292273       1.885026                    0.998846      30.172709      90.254670       0.577516       0.439772      -1.041153       0.014165      -0.024956       0.006768       0.029483       0.032635      -0.004353      -0.032095       0.018055      -0.014774      -0.046352      -0.001367       0.047719             12.214773      12.737310      -3.477715       1.494502      13.832615       4.505886      10.074395           0.000000
          273              C       1.367813      11.054657      14.898866      -0.125496      37.452216 0.46057386E+03  0.11061735E+05                                 9.995122                            7.320838      -0.169759       1.920869                    0.999219      30.120908      89.524390       0.584425       0.436369      -1.044566      -0.019811       0.014608       0.029591       0.038490       0.032499      -0.022656      -0.015152      -0.005363       0.007761      -0.035395      -0.011826       0.047222             12.913193      17.660685      -5.118848       4.007078      10.907886       1.777995      10.171009           0.000000
          274              C       2.416044      10.699374      15.729562      -0.019755      36.533672 0.41341416E+03  0.95259832E+04                                 9.551639                            6.727302       0.154616       2.062512                    0.999450      26.629874      73.953473       0.647521       0.410514      -1.076064      -0.013045       0.033355       0.032257       0.048200       0.009615       0.013788      -0.014817       0.019347      -0.047063      -0.030938       0.007571       0.023367             12.737869      16.912399      -7.709277       2.012682      12.281964       1.556329       9.019242          -0.000000
          275              C       2.595010      11.404827      16.900206      -0.080507      32.211560 0.41701557E+03  0.97261880E+04                                 8.880219                            6.863307      -0.037414       1.965609                    0.999591      28.930250      83.502503       0.619969       0.423590      -1.057084      -0.011957       0.008979      -0.021719       0.026369       0.002408       0.018523      -0.014362       0.019693       0.011108      -0.025179      -0.001082       0.026261             10.642417      12.342183      -5.826500       0.841020      11.372802       1.682419       8.212268           0.000000
          276              C       1.751312      12.427223      17.275936      -0.109240      33.561873 0.42683118E+03  0.10030143E+05                                 9.145188                            6.962313      -0.142021       1.928796                    0.999167      29.570082      86.144941       0.612030       0.425875      -1.053879       0.008467      -0.004979      -0.021696       0.023816       0.023916       0.008665      -0.003564       0.014822       0.055128      -0.035429       0.012562       0.022867             11.112450      12.926136      -6.412467       0.876188      11.951498       1.471407       8.459717           0.000000
          277              C       0.703082       6.303071       3.235883       0.606491      26.504173 0.26122075E+03  0.54589605E+04                                 8.281648                            5.745667      -0.086008       2.026237                    0.999548      22.357564      62.524090       0.618442       0.473919      -1.020521       0.030273      -0.033224      -0.043923       0.062845      -0.019914       0.074996      -0.070387       0.058111       0.000701      -0.097193      -0.020213       0.117406             11.884804       7.915556      -0.760595      -3.490546      13.843483       7.881415      13.895373           0.000000
          278              C       6.366083       8.902513      12.974205       0.635972      19.800182 0.22347133E+03  0.45166382E+04                                 6.843388                            5.390281      -0.042043       2.057140                    0.998768      21.851877      61.209646       0.621556       0.487565      -1.007632      -0.045878      -0.031265       0.036240       0.066300      -0.081188       0.078732      -0.029940      -0.023951      -0.102468      -0.103216      -0.030336       0.133552              8.005085       8.853880       2.593859      -2.597580       6.577321       0.290345       8.584053           0.000000
          279              C       3.298091      15.941710      10.310864       0.636227      21.851842 0.22612665E+03  0.45718155E+04                                 7.261261                            5.366309      -0.052378       2.051194                    0.999522      21.544680      59.844231       0.634364       0.477563      -1.015527       0.027040       0.045274       0.022743       0.057429      -0.072398       0.026562      -0.073990      -0.013255       0.076052      -0.095848      -0.023190       0.119039              8.977026      11.085456       4.387942      -1.253922       8.824695       1.572158       7.020928           0.000000
          280              C      12.054652       9.804778       7.524835       0.352030      37.473818 0.35810745E+03  0.80685075E+04                                10.323709                            6.596916      -0.318065       1.920715                    0.998871      25.173369      72.237393       0.596522       0.455722      -1.034301       0.008201       0.013991       0.033530       0.037246      -0.037815       0.039671      -0.038041       0.014986      -0.007797      -0.042480      -0.034963       0.077442             16.513625       9.564860      -0.646787      -3.792726      18.436862      12.695325      21.539152           0.000000
          281              C      10.648489      10.331312       9.319140       0.362668      33.730791 0.34328740E+03  0.76677329E+04                                 9.603239                            6.475622      -0.271801       1.938578                    0.999260      24.965584      71.771085       0.598633       0.458075      -1.031026       0.036025      -0.003674      -0.017359       0.040158      -0.034097       0.044607      -0.039703      -0.019571       0.007573      -0.049382      -0.030084       0.079466             13.535485      17.359646       1.536223      -8.382627       9.339830       2.067782      13.906980           0.000000
          282              C      12.527634      11.685986       8.869285       0.363236      34.247484 0.34820080E+03  0.77961905E+04                                 9.690856                            6.518336      -0.250013       1.946938                    0.999183      24.921077      71.460334       0.597831       0.457588      -1.032486      -0.021170      -0.024159       0.005923       0.032663      -0.040933       0.031569      -0.035479      -0.021279       0.030299      -0.047684      -0.025303       0.072987             13.802682      14.205955       7.577104      -0.032086      17.649892       4.761077       9.552197           0.000000
          283              C      12.348668       8.905069       6.387419       0.032533      42.468831 0.43147735E+03  0.10112084E+05                                10.868746                            7.018734      -0.284802       1.920420                    0.998700      27.288434      78.003807       0.610425       0.428145      -1.058175       0.006914      -0.028914      -0.012891       0.032404      -0.009505      -0.001531      -0.001721      -0.008435       0.018093      -0.013665       0.006015       0.007650             17.745607       9.768037      -0.851480      -3.593177      20.003821      14.607393      23.464964          -0.000000
          284              C       0.728648       9.129996       5.674298      -0.110299      35.826610 0.42849016E+03  0.10068309E+05                                 9.589568                            6.978611      -0.040203       1.962103                    0.999535      29.424612      85.423875       0.611592       0.426215      -1.054777       0.000490      -0.019593      -0.010577       0.022271       0.010308       0.013723      -0.019158       0.013028      -0.041879      -0.033481       0.013661       0.019820             13.015402       8.545736      -0.354090      -3.128745      14.678081       8.843124      15.822389           0.000000
          285              C       1.073797       8.230288       4.674906      -0.115542      35.537870 0.41622781E+03  0.96770405E+04                                 9.431230                            6.798666       0.147406       2.018070                    0.999769      29.064101      83.019689       0.632626       0.416435      -1.064468      -0.012649       0.001434       0.026340       0.029255       0.003021      -0.009123      -0.017505       0.030861      -0.037383      -0.028868       0.003106       0.025761             13.041986       8.220933       0.150175      -2.060039      15.675278       9.549110      15.229748           0.000000
          286              C       0.204533       7.223228       4.294063      -0.015593      38.977834 0.42149668E+03  0.97656165E+04                                10.068196                            6.820168       0.018196       2.015857                    0.999310      26.932569      75.156855       0.638812       0.413835      -1.073209      -0.030124       0.016277       0.034049       0.048288       0.008548       0.012683      -0.000961      -0.020245      -0.003730      -0.020537       0.005561       0.014976             15.776075       9.198202      -1.049175      -3.450855      18.978718      12.645870      19.151306           0.000000
          287              C      11.824553       7.031528       5.004628      -0.080696      33.986552 0.41004447E+03  0.95259334E+04                                 9.257388                            6.815155       0.000829       1.982154                    0.999619      28.732133      82.839767       0.620694       0.424768      -1.056067       0.021153       0.009118       0.011876       0.025916       0.014772       0.012964      -0.006157      -0.000781      -0.039632      -0.024783       0.002666       0.022117             12.826494       8.345948      -0.540649      -2.462418      14.742779       9.301526      15.390755           0.000000
          288              C      11.479403       7.895453       6.009132      -0.112239      36.449678 0.42647114E+03  0.10027103E+05                                 9.754158                            6.987847      -0.148843       1.927629                    0.999154      29.600064      86.467664       0.606725       0.429367      -1.050940       0.017894      -0.008079      -0.008751       0.021495       0.005734       0.004733      -0.023976       0.030882      -0.062049      -0.038904       0.012085       0.026819             13.964999       8.632665      -0.290213      -1.887863      16.457068      10.783926      16.805263           0.000000
          289              C       9.536342      10.070601      10.223960       0.015776      36.741260 0.42340612E+03  0.99024048E+04                                 9.848487                            6.974203      -0.256947       1.928401                    0.999061      27.434745      79.022099       0.607938       0.430788      -1.053751      -0.027924      -0.009594       0.034512       0.045419       0.002369      -0.008929      -0.009853       0.031151      -0.007296      -0.020074      -0.001242       0.021316             13.188955      16.819597       2.009849      -8.298525       9.576991       1.050862      13.170276          -0.000000
          290              C       8.948310       8.841169      10.068045      -0.104864      33.389062 0.42958836E+03  0.10111111E+05                                 9.134780                            7.000620      -0.065072       1.954593                    0.999469      29.482971      85.957551       0.608286       0.427811      -1.052694      -0.007013      -0.000521       0.022224       0.023310      -0.009807       0.022491       0.013556      -0.018426      -0.005671      -0.033864       0.013288       0.020576             10.920500      13.574737       2.094678      -5.829951       8.802239       0.810135      10.384523           0.000000
          291              C       7.900079       8.524227      10.921745      -0.123914      32.032982 0.42537817E+03  0.99439281E+04                                 8.725530                            6.858263       0.165659       2.019658                    0.999727      29.371304      84.133058       0.631886       0.414653      -1.065585       0.014789       0.013294      -0.009681       0.022117       0.008776       0.020441       0.002496      -0.022513      -0.058233      -0.032929       0.006608       0.026321             10.218061      12.400292       1.845622      -5.295611       7.931605       0.835488      10.322286           0.000000
          292              C       7.567714       9.431603      11.916025      -0.032615      36.304727 0.49645497E+03  0.11962980E+05                                 9.582574                            7.437131       0.108984       2.031404                    0.999241      28.031964      79.346534       0.608393       0.417794      -1.072428       0.047229       0.032077      -0.021038       0.060845      -0.014479       0.006139       0.015044       0.012157       0.072831      -0.032345       0.003211       0.029134             12.192224      14.646987       3.008963      -7.014873       9.221784      -0.261139      12.707899           0.000000
          293              C       8.232445      10.622694      12.061717      -0.092140      31.258575 0.43337833E+03  0.10210664E+05                                 8.727943                            7.023683       0.046968       1.994178                    0.999643      29.114986      84.600530       0.609011       0.426868      -1.054520       0.009618      -0.018180      -0.014482       0.025155      -0.019395       0.003012       0.016879      -0.014902       0.028485      -0.029574       0.003069       0.026505             10.509421      12.867237       2.414202      -5.213491       8.595947      -0.122216      10.065077          -0.000000
          294              C       9.267893      10.965197      11.218240      -0.104022      33.167365 0.44288539E+03  0.10513641E+05                                 9.147577                            7.139219      -0.040025       1.965455                    0.999580      29.508238      86.664048       0.597865       0.431560      -1.049419      -0.005974      -0.018642       0.013379       0.023711      -0.009634       0.022168       0.001086      -0.026638      -0.018483      -0.031760       0.009983       0.021777             11.307685      13.502528       1.611003      -5.988088       9.099589       0.810270      11.320938          -0.000000
          295              C       0.754215      12.728830       9.153000       0.027760      39.831831 0.43406117E+03  0.10186402E+05                                10.349716                            7.040383      -0.156556       1.965316                    0.998859      27.175154      77.696858       0.609485       0.428226      -1.058273       0.031586       0.010334      -0.000069       0.033234      -0.010205       0.004168       0.010436      -0.032125      -0.036943      -0.020395      -0.006838       0.027233             14.370024      15.521581       8.646483      -0.471201      17.540530       3.912328      10.047960           0.000000
          296              C       0.562465      13.426615      10.349204      -0.110022      35.952001 0.46574784E+03  0.11232213E+05                                 9.776196                            7.390494      -0.292273       1.885026                    0.998846      30.172709      90.254670       0.577516       0.439772      -1.041153       0.014165       0.024956      -0.006768       0.029483      -0.032635       0.004353      -0.032095       0.018055      -0.014774      -0.046352      -0.001367       0.047719             12.214775      12.737311       3.477719      -1.494501      13.832619       4.505884      10.074394           0.000000
          297              C       1.367813      14.505243      10.661034      -0.125496      37.452218 0.46057386E+03  0.11061735E+05                                 9.995123                            7.320838      -0.169759       1.920869                    0.999219      30.120908      89.524390       0.584425       0.436369      -1.044566      -0.019811      -0.014608      -0.029591       0.038490      -0.032499       0.022656      -0.015152      -0.005363       0.007761      -0.035395      -0.011826       0.047222             12.913194      17.660686       5.118847      -4.007079      10.907887       1.777995      10.171010           0.000000
          298              C       2.416044      14.860526       9.830338      -0.019755      36.533673 0.41341416E+03  0.95259831E+04                                 9.551639                            6.727301       0.154616       2.062512                    0.999450      26.629874      73.953472       0.647521       0.410514      -1.076064      -0.013045      -0.033355      -0.032257       0.048200      -0.009615      -0.013788      -0.014817       0.019347      -0.047063      -0.030938       0.007571       0.023367             12.737869      16.912399       7.709277      -2.012682      12.281965       1.556328       9.019242          -0.000000
          299              C       2.595010      14.155073       8.659694      -0.080507      32.211560 0.41701557E+03  0.97261881E+04                                 8.880219                            6.863307      -0.037414       1.965609                    0.999591      28.930250      83.502504       0.619969       0.423590      -1.057084      -0.011957      -0.008979       0.021719       0.026369      -0.002408      -0.018523      -0.014362       0.019693       0.011108      -0.025179      -0.001082       0.026261             10.642418      12.342183       5.826500      -0.841020      11.372802       1.682418       8.212268           0.000000
          300              C       1.751312      13.132677       8.283964      -0.109240      33.561873 0.42683119E+03  0.10030143E+05                                 9.145188                            6.962313      -0.142021       1.928796                    0.999167      29.570082      86.144940       0.612030       0.425875      -1.053879       0.008467       0.004979       0.021696       0.023816      -0.023916      -0.008665      -0.003564       0.014822       0.055128      -0.035429       0.012562       0.022867             11.112450      12.926136       6.412467      -0.876188      11.951498       1.471406       8.459717           0.000000
          301              N      12.697652      17.736015      14.679051      -0.425021      47.456009 0.61525890E+03  0.15454390E+05                                10.924127                            7.942931       0.338552       2.092703                    0.998843      30.544729      84.848869       0.634128       0.384534      -1.108243       0.111084      -0.107496       0.051639       0.162977       0.119890      -0.041046       0.030148      -0.056664       0.223675      -0.171019       0.083676       0.087343             15.307973       9.246392       1.458998       3.925785      15.106571      10.837311      21.570955          -0.000000
          302              N       1.764095      17.214593      16.120629      -0.414778      46.781589 0.61594719E+03  0.15472306E+05                                10.812311                            7.957584       0.312119       2.088571                    0.998614      30.329546      84.187092       0.632476       0.385523      -1.107797      -0.100735      -0.051108      -0.111799       0.158929      -0.022173      -0.108816      -0.038592      -0.071115      -0.276942      -0.169110       0.079171       0.089939             14.723393      13.721592      -8.880215      -3.098167      19.501343       6.708441      10.947243          -0.000000
          303              N       1.316680      15.877810      14.203636      -0.416388      45.929680 0.64253080E+03  0.16298550E+05                                10.620898                            8.135417       0.336532       2.101927                    0.997727      30.232089      84.109542       0.625107       0.386275      -1.108135      -0.049450       0.105591       0.103511       0.155914       0.035211       0.024087      -0.105957       0.142615      -0.000070      -0.155470       0.075857       0.079612             13.468253      18.235094      -3.658304       6.728661       8.978251       0.096289      13.191413          -0.000000
          304              N      12.697652       7.823885      10.880849      -0.425021      47.456012 0.61525893E+03  0.15454391E+05                                10.924128                            7.942931       0.338551       2.092703                    0.998843      30.544729      84.848872       0.634128       0.384534      -1.108243       0.111084       0.107496      -0.051639       0.162977      -0.119890       0.041046       0.030148      -0.056664       0.223675      -0.171019       0.083676       0.087343             15.307974       9.246393      -1.458998      -3.925786      15.106572      10.837312      21.570957          -0.000000
          305              N       1.764095       8.345307       9.439271      -0.414778      46.781590 0.61594720E+03  0.15472307E+05                                10.812312                            7.957585       0.312119       2.088571                    0.998614      30.329546      84.187093       0.632476       0.385523      -1.107797      -0.100735       0.051108       0.111799       0.158929       0.022173       0.108816      -0.038592      -0.071115      -0.276942      -0.169110       0.079171       0.089939             14.723393      13.721592       8.880215       3.098168      19.501344       6.708441      10.947243          -0.000000
          306              N       1.316680       9.682090      11.356264      -0.416388      45.929681 0.64253079E+03  0.16298550E+05                                10.620898                            8.135417       0.336532       2.101927                    0.997727      30.232089      84.109541       0.625107       0.386275      -1.108135      -0.049450      -0.105591      -0.103511       0.155914      -0.035211      -0.024087      -0.105957       0.142615      -0.000070      -0.155470       0.075857       0.079612             13.468253      18.235094       3.658303      -6.728661       8.978251       0.096290      13.191414          -0.000000
          307              N       6.306002      23.660799       4.956065      -0.425021      47.456011 0.61525892E+03  0.15454391E+05                                10.924128                            7.942931       0.338551       2.092703                    0.998843      30.544729      84.848871       0.634128       0.384534      -1.108243       0.111084      -0.051639      -0.107496       0.162977       0.041046       0.119890      -0.030148      -0.140169      -0.026842      -0.171019       0.083676       0.087343             15.307974       9.246393      -3.925785       1.458998      21.570956     -10.837312      15.106572          -0.000000
          308              N       8.155745      22.219221       4.434643      -0.414778      46.781591 0.61594721E+03  0.15472307E+05                                10.812312                            7.957585       0.312119       2.088571                    0.998614      30.329546      84.187095       0.632476       0.385523      -1.107796      -0.100735       0.111799      -0.051108       0.158929       0.108816      -0.022173       0.038592       0.102913       0.245144      -0.169110       0.079171       0.089939             14.723394      13.721593       3.098168      -8.880216      10.947244      -6.708442      19.501345          -0.000000
          309              N       7.708330      24.136214       3.097860      -0.416388      45.929681 0.64253080E+03  0.16298550E+05                                10.620898                            8.135417       0.336532       2.101927                    0.997727      30.232089      84.109542       0.625107       0.386275      -1.108135      -0.049450      -0.103511       0.105591       0.155914      -0.024087       0.035211       0.105957       0.071343      -0.213887      -0.155470       0.075857       0.079612             13.468253      18.235094      -6.728661      -3.658304      13.191414      -0.096290       8.978252          -0.000000
          310              N       6.306002       1.899101      20.603835      -0.425021      47.456012 0.61525893E+03  0.15454391E+05                                10.924128                            7.942931       0.338551       2.092703                    0.998843      30.544729      84.848872       0.634128       0.384534      -1.108243       0.111084       0.051639       0.107496       0.162977      -0.041046      -0.119890      -0.030148      -0.140169      -0.026842      -0.171019       0.083676       0.087343             15.307974       9.246393       3.925785      -1.458998      21.570957     -10.837312      15.106572          -0.000000
          311              N       8.155745       3.340679      21.125257      -0.414778      46.781590 0.61594720E+03  0.15472307E+05                                10.812312                            7.957585       0.312119       2.088571                    0.998614      30.329546      84.187094       0.632476       0.385523      -1.107796      -0.100735      -0.111799       0.051108       0.158929      -0.108816       0.022173       0.038592       0.102914       0.245144      -0.169110       0.079171       0.089939             14.723393      13.721593      -3.098167       8.880215      10.947243      -6.708441      19.501344          -0.000000
          312              N       7.708330       1.423686      22.462040      -0.416388      45.929680 0.64253080E+03  0.16298550E+05                                10.620898                            8.135417       0.336532       2.101927                    0.997727      30.232089      84.109542       0.625107       0.386275      -1.108135      -0.049450       0.103511      -0.105591       0.155914       0.024087      -0.035211       0.105957       0.071343      -0.213887      -0.155470       0.075857       0.079612             13.468253      18.235093       6.728661       3.658304      13.191413      -0.096289       8.978251          -0.000000
          313              N       6.477298      20.603835       1.899101      -0.425021      47.456009 0.61525889E+03  0.15454390E+05                                10.924127                            7.942931       0.338552       2.092703                    0.998843      30.544728      84.848868       0.634128       0.384534      -1.108243      -0.111084       0.107496       0.051639       0.162977       0.119889       0.041046      -0.030148      -0.056664       0.223675      -0.171019       0.083676       0.087343             15.307973       9.246392       1.458998      -3.925785      15.106572     -10.837312      21.570956          -0.000000
          314              N       4.627555      21.125257       3.340679      -0.414778      46.781589 0.61594718E+03  0.15472306E+05                                10.812311                            7.957584       0.312119       2.088571                    0.998614      30.329546      84.187092       0.632476       0.385523      -1.107797       0.100735       0.051108      -0.111799       0.158929      -0.022173       0.108816       0.038592      -0.071115      -0.276942      -0.169110       0.079171       0.089939             14.723393      13.721592      -8.880215       3.098167      19.501343      -6.708441      10.947242          -0.000000
          315              N       5.074970      22.462040       1.423686      -0.416388      45.929680 0.64253080E+03  0.16298550E+05                                10.620898                            8.135417       0.336532       2.101927                    0.997727      30.232089      84.109542       0.625107       0.386275      -1.108135       0.049450      -0.105591       0.103511       0.155914       0.035211      -0.024087       0.105957       0.142615      -0.000070      -0.155470       0.075857       0.079612             13.468253      18.235093      -3.658304      -6.728661       8.978251      -0.096289      13.191413          -0.000000
          316              N       6.477298       4.956065      23.660799      -0.425021      47.456011 0.61525892E+03  0.15454391E+05                                10.924128                            7.942931       0.338551       2.092703                    0.998843      30.544729      84.848871       0.634128       0.384534      -1.108243      -0.111084      -0.107496      -0.051639       0.162977      -0.119890      -0.041046      -0.030148      -0.056664       0.223675      -0.171019       0.083676       0.087343             15.307973       9.246393      -1.458998       3.925785      15.106571     -10.837312      21.570956          -0.000000
          317              N       4.627555       4.434643      22.219221      -0.414778      46.781590 0.61594720E+03  0.15472307E+05                                10.812312                            7.957585       0.312119       2.088571                    0.998614      30.329546      84.187094       0.632476       0.385523      -1.107796       0.100735      -0.051108       0.111799       0.158929       0.022173      -0.108816       0.038592      -0.071115      -0.276942      -0.169110       0.079171       0.089939             14.723393      13.721593       8.880216      -3.098168      19.501344      -6.708441      10.947243          -0.000000
          318              N       5.074970       3.097860      24.136214      -0.416388      45.929681 0.64253080E+03  0.16298550E+05                                10.620898                            8.135417       0.336532       2.101927                    0.997727      30.232089      84.109542       0.625107       0.386275      -1.108135       0.049450       0.105591      -0.103511       0.155914      -0.035211       0.024087       0.105957       0.142615      -0.000070      -0.155470       0.075857       0.079612             13.468253      18.235094       3.658304       6.728661       8.978251      -0.096289      13.191414          -0.000000
          319              N       0.085648      14.679051      17.736015      -0.425021      47.456010 0.61525892E+03  0.15454391E+05                                10.924127                            7.942931       0.338551       2.092703                    0.998843      30.544729      84.848871       0.634128       0.384534      -1.108243      -0.111084       0.051639      -0.107496       0.162977       0.041046      -0.119890       0.030148      -0.140169      -0.026842      -0.171019       0.083676       0.087343             15.307973       9.246392      -3.925785      -1.458998      21.570955      10.837311      15.106571          -0.000000
          320              N      11.019205      16.120629      17.214593      -0.414778      46.781588 0.61594718E+03  0.15472306E+05                                10.812312                            7.957585       0.312119       2.088571                    0.998614      30.329545      84.187092       0.632476       0.385523      -1.107796       0.100735      -0.111799      -0.051108       0.158929       0.108816       0.022173      -0.038592       0.102914       0.245144      -0.169110       0.079171       0.089939             14.723393      13.721592       3.098167       8.880215      10.947243       6.708441      19.501344          -0.000000
          321              N      11.466620      14.203636      15.877810      -0.416388      45.929680 0.64253079E+03  0.16298550E+05                                10.620898                            8.135417       0.336532       2.101927                    0.997727      30.232089      84.109542       0.625107       0.386275      -1.108135       0.049450       0.103511       0.105591       0.155914      -0.024087      -0.035211      -0.105957       0.071343      -0.213887      -0.155470       0.075857       0.079612             13.468253      18.235094      -6.728661       3.658304      13.191413       0.096289       8.978252          -0.000000
          322              N       0.085648      10.880849       7.823885      -0.425021      47.456010 0.61525892E+03  0.15454391E+05                                10.924127                            7.942931       0.338551       2.092703                    0.998843      30.544729      84.848871       0.634128       0.384534      -1.108243      -0.111084      -0.051639       0.107496       0.162977      -0.041046       0.119890       0.030148      -0.140169      -0.026842      -0.171019       0.083676       0.087343             15.307973       9.246392       3.925785       1.458998      21.570955      10.837311      15.106571          -0.000000
          323              N      11.019205       9.439271       8.345307      -0.414778      46.781589 0.61594720E+03  0.15472307E+05                                10.812312                            7.957585       0.312119       2.088571                    0.998614      30.329546      84.187093       0.632476       0.385523      -1.107797       0.100735       0.111799       0.051108       0.158929      -0.108816      -0.022173      -0.038592       0.102914       0.245144      -0.169110       0.079171       0.089939             14.723393      13.721592      -3.098167      -8.880215      10.947243       6.708441      19.501343          -0.000000
          324              N      11.466620      11.356264       9.682090      -0.416388      45.929681 0.64253079E+03  0.16298550E+05                                10.620898                            8.135417       0.336532       2.101927                    0.997727      30.232089      84.109542       0.625107       0.386275      -1.108135       0.049450      -0.103511      -0.105591       0.155914       0.024087       0.035211      -0.105957       0.071343      -0.213887      -0.155470       0.075857       0.079612             13.468253      18.235094       6.728661      -3.658304      13.191413       0.096289       8.978252          -0.000000
          325              O       0.093318      22.433924      20.284337      -0.602902      42.666459 0.61960369E+03  0.15430140E+05                                 9.806839                            7.713867       0.230134       2.105674                    0.996841      28.825826      77.075527       0.682950       0.360132      -1.138297       0.036640      -0.019509      -0.029601       0.050983       0.069960       0.048625      -0.044846       0.054320       0.025225      -0.113642       0.037464       0.076178             13.109293       8.587353       1.267244       3.511521      10.639036       7.374079      20.101490           0.000000
          326              O      11.115079      23.057586      19.024234      -0.547364      28.311452 0.39541237E+03  0.87841423E+04                                 7.196745                            5.964691       0.561782       2.234228                    0.999072      26.397248      66.243530       0.817147       0.337409      -1.159238       0.028909      -0.037384      -0.000811       0.047265      -0.017803      -0.033452      -0.015944      -0.018185      -0.161544      -0.071330       0.024193       0.047138              8.454592       7.755736      -3.937930      -1.149576      10.272819       3.174534       7.335221          -0.000000
          327              O       6.427443      11.693654      15.905926      -0.554672      36.627432 0.55591246E+03  0.13537133E+05                                 8.841607                            7.414852       0.065826       2.074944                    0.995931      27.747199      74.499601       0.678197       0.370877      -1.124662      -0.015646       0.025326      -0.034522       0.045584       0.061824      -0.059850       0.005724       0.019361       0.102311      -0.095579       0.008399       0.087179             10.021988       7.949906      -2.614151      -0.020597      14.813851       1.894489       7.302205          -0.000000
          328              O       7.089618      12.907749      17.574987      -0.538888      26.963509 0.39500687E+03  0.87981431E+04                                 6.961883                            6.027996       0.566885       2.244679                    0.998992      26.215058      66.494081       0.797163       0.344963      -1.149529      -0.030791       0.012308      -0.024356       0.041143       0.020157       0.001780      -0.016754       0.047929       0.023653      -0.040777       0.012391       0.028387              7.599314       8.992945      -1.139291       3.197346       6.529730      -0.304892       7.275267           0.000000
          329              O       9.697411      14.362108       8.889733      -0.517513      27.656240 0.40654140E+03  0.91253175E+04                                 7.135633                            6.176740       0.519937       2.244201                    0.998153      25.838856      65.908441       0.775386       0.351921      -1.143194       0.009010       0.032789       0.027689       0.043852       0.044548      -0.023210      -0.003689      -0.028689       0.085002      -0.064041       0.015627       0.048414              7.612869       7.383548      -0.449116       1.923875       7.593031       2.333203       7.862028          -0.000000
          330              O       8.507286      16.097625       9.518507      -0.629928      43.559287 0.62246262E+03  0.15508404E+05                                 9.907199                            7.707305       0.281261       2.116847                    0.996985      29.042927      77.497565       0.686956       0.357868      -1.140885       0.037905       0.043508       0.015296       0.059697      -0.051787      -0.045557      -0.059015      -0.017005      -0.116931      -0.109662       0.034036       0.075626             13.187371      20.636284      -5.728998       5.619547       9.754791      -2.192068       9.171039           0.000000
          331              O       0.093318       3.125976       5.275563      -0.602902      42.666460 0.61960368E+03  0.15430140E+05                                 9.806840                            7.713867       0.230134       2.105674                    0.996841      28.825825      77.075526       0.682950       0.360132      -1.138297       0.036640       0.019509       0.029601       0.050983      -0.069960      -0.048625      -0.044846       0.054320       0.025225      -0.113642       0.037464       0.076178             13.109294       8.587354      -1.267244      -3.511521      10.639037       7.374079      20.101491           0.000000
          332              O      11.115079       2.502314       6.535666      -0.547364      28.311453 0.39541237E+03  0.87841423E+04                                 7.196745                            5.964691       0.561782       2.234228                    0.999072      26.397248      66.243530       0.817147       0.337409      -1.159238       0.028909       0.037384       0.000811       0.047265       0.017803       0.033452      -0.015944      -0.018185      -0.161544      -0.071330       0.024193       0.047137              8.454592       7.755736       3.937930       1.149576      10.272819       3.174534       7.335221          -0.000000
          333              O       6.427443      13.866246       9.653974      -0.554672      36.627436 0.55591245E+03  0.13537133E+05                                 8.841607                            7.414852       0.065826       2.074944                    0.995931      27.747199      74.499601       0.678197       0.370877      -1.124662      -0.015646      -0.025326       0.034522       0.045584      -0.061824       0.059850       0.005724       0.019361       0.102311      -0.095579       0.008399       0.087179             10.021989       7.949907       2.614152       0.020597      14.813854       1.894489       7.302205          -0.000000
          334              O       7.089618      12.652150       7.984913      -0.538888      26.963510 0.39500697E+03  0.87981457E+04                                 6.961883                            6.027997       0.566885       2.244679                    0.998992      26.215058      66.494079       0.797163       0.344963      -1.149529      -0.030791      -0.012308       0.024356       0.041143      -0.020157      -0.001780      -0.016754       0.047929       0.023653      -0.040777       0.012391       0.028387              7.599313       8.992943       1.139288      -3.197343       6.529731      -0.304889       7.275265          -0.000000
          335              O       9.697411      11.197792      16.670167      -0.517513      27.656238 0.40654137E+03  0.91253168E+04                                 7.135633                            6.176740       0.519937       2.244201                    0.998153      25.838856      65.908439       0.775386       0.351921      -1.143194       0.009011      -0.032789      -0.027689       0.043852      -0.044548       0.023210      -0.003689      -0.028689       0.085002      -0.064041       0.015627       0.048414              7.612868       7.383547       0.449116      -1.923875       7.593031       2.333203       7.862027          -0.000000
          336              O       8.507286       9.462275      16.041393      -0.629928      43.559287 0.62246262E+03  0.15508404E+05                                 9.907199                            7.707305       0.281261       2.116847                    0.996985      29.042927      77.497565       0.686956       0.357868      -1.140885       0.037905      -0.043508      -0.015296       0.059697       0.051787       0.045557      -0.059015      -0.017005      -0.116931      -0.109662       0.034036       0.075626             13.187372      20.636284       5.728999      -5.619548       9.754792      -2.192068       9.171039           0.000000
          337              O       6.484968      18.055513       9.653974      -0.602902      42.666459 0.61960368E+03  0.15430140E+05                                 9.806840                            7.713867       0.230134       2.105674                    0.996841      28.825825      77.075526       0.682950       0.360132      -1.138297       0.036640       0.029601      -0.019509       0.050983      -0.048625       0.069960       0.044846       0.014548      -0.094093      -0.113642       0.037464       0.076178             13.109294       8.587353      -3.511521       1.267244      20.101491      -7.374079      10.639036           0.000000
          338              O       4.723429      19.315616      10.277636      -0.547364      28.311454 0.39541239E+03  0.87841428E+04                                 7.196746                            5.964691       0.561782       2.234228                    0.999072      26.397248      66.243531       0.817147       0.337409      -1.159238       0.028909       0.000811      -0.037384       0.047265       0.033452      -0.017803       0.015944       0.071679       0.108050      -0.071330       0.024193       0.047137              8.454593       7.755736       1.149576      -3.937930       7.335222      -3.174534      10.272820          -0.000000
          339              O       0.035793      22.433924      24.473604      -0.554672      36.627432 0.55591245E+03  0.13537133E+05                                 8.841607                            7.414852       0.065827       2.074944                    0.995931      27.747199      74.499601       0.678197       0.370877      -1.124662      -0.015646       0.034522       0.025326       0.045584       0.059850       0.061824      -0.005724      -0.041475      -0.080198      -0.095579       0.008399       0.087179             10.021987       7.949906       0.020597      -2.614151       7.302205      -1.894489      14.813851          -0.000000
          340              O       0.697968      20.764863       0.127799      -0.538888      26.963507 0.39500684E+03  0.87981422E+04                                 6.961882                            6.027996       0.566885       2.244679                    0.998992      26.215058      66.494079       0.797163       0.344963      -1.149529      -0.030791       0.024356       0.012308       0.041143      -0.001780       0.020157       0.016754       0.012138      -0.083720      -0.040777       0.012391       0.028387              7.599313       8.992944      -3.197345      -1.139291       7.275267       0.304892       6.529730           0.000000
          341              O       3.305761       3.890217       1.582158      -0.517513      27.656239 0.40654139E+03  0.91253172E+04                                 7.135633                            6.176740       0.519937       2.244201                    0.998153      25.838856      65.908440       0.775386       0.351921      -1.143194       0.009011      -0.027689       0.032789       0.043852       0.023210       0.044548       0.003689      -0.056846       0.000532      -0.064041       0.015627       0.048414              7.612869       7.383547      -1.923875      -0.449116       7.862028      -2.333203       7.593031          -0.000000
          342              O       2.115636       3.261443       3.317675      -0.629928      43.559287 0.62246262E+03  0.15508404E+05                                 9.907199                            7.707305       0.281261       2.116847                    0.996985      29.042927      77.497565       0.686956       0.357868      -1.140885       0.037905      -0.015296       0.043508       0.059697       0.045557      -0.051787       0.059015       0.049963       0.083973      -0.109662       0.034036       0.075626             13.187372      20.636284      -5.619548      -5.728999       9.171039       2.192068       9.754792           0.000000
          343              O       6.484968       7.504387      15.905926      -0.602902      42.666461 0.61960370E+03  0.15430141E+05                                 9.806840                            7.713867       0.230134       2.105674                    0.996841      28.825826      77.075528       0.682950       0.360132      -1.138297       0.036640      -0.029601       0.019509       0.050983       0.048625      -0.069960       0.044846       0.014548      -0.094093      -0.113642       0.037464       0.076178             13.109294       8.587354       3.511522      -1.267244      20.101491      -7.374079      10.639036           0.000000
          344              O       4.723429       6.244284      15.282264      -0.547364      28.311454 0.39541240E+03  0.87841431E+04                                 7.196746                            5.964691       0.561782       2.234228                    0.999072      26.397249      66.243533       0.817147       0.337409      -1.159238       0.028909      -0.000811       0.037384       0.047265      -0.033452       0.017803       0.015944       0.071680       0.108050      -0.071330       0.024193       0.047138              8.454592       7.755737      -1.149576       3.937930       7.335221      -3.174534      10.272819          -0.000000
          345              O       0.035793       3.125976       1.086296      -0.554672      36.627436 0.55591245E+03  0.13537133E+05                                 8.841607                            7.414852       0.065826       2.074944                    0.995931      27.747199      74.499601       0.678197       0.370877      -1.124662      -0.015646      -0.034522      -0.025326       0.045584      -0.059850      -0.061824      -0.005724      -0.041475      -0.080198      -0.095579       0.008399       0.087179             10.021989       7.949907      -0.020597       2.614152       7.302205      -1.894489      14.813855          -0.000000
          346              O       0.697968       4.795037      25.432100      -0.538888      26.963512 0.39500700E+03  0.87981467E+04                                 6.961883                            6.027997       0.566885       2.244679                    0.998992      26.215058      66.494081       0.797163       0.344963      -1.149529      -0.030791      -0.024356      -0.012308       0.041143       0.001780      -0.020157       0.016754       0.012138      -0.083720      -0.040777       0.012391       0.028387              7.599314       8.992944       3.197344       1.139288       7.275266       0.304889       6.529732           0.000000
          347              O       3.305761      21.669683      23.977742      -0.517513      27.656239 0.40654138E+03  0.91253171E+04                                 7.135633                            6.176740       0.519937       2.244201                    0.998153      25.838856      65.908440       0.775386       0.351921      -1.143194       0.009010       0.027689      -0.032789       0.043852      -0.023210      -0.044548       0.003689      -0.056846       0.000532      -0.064041       0.015627       0.048414              7.612868       7.383547       1.923875       0.449116       7.862027      -2.333203       7.593031          -0.000000
          348              O       2.115636      22.298457      22.242225      -0.629928      43.559287 0.62246262E+03  0.15508404E+05                                 9.907199                            7.707305       0.281261       2.116847                    0.996985      29.042927      77.497565       0.686956       0.357868      -1.140885       0.037905       0.015296      -0.043508       0.059697      -0.045557       0.051787       0.059015       0.049963       0.083973      -0.109662       0.034036       0.075626             13.187372      20.636284       5.619548       5.728999       9.171039       2.192068       9.754792           0.000000
          349              O       6.298332      15.905926       7.504387      -0.602902      42.666462 0.61960397E+03  0.15430149E+05                                 9.806840                            7.713869       0.230134       2.105674                    0.996841      28.825825      77.075526       0.682949       0.360132      -1.138297      -0.036640       0.019509      -0.029601       0.050983       0.069960      -0.048625       0.044846       0.054320       0.025225      -0.113642       0.037464       0.076178             13.109292       8.587356       1.267244      -3.511522      10.639035      -7.374076      20.101485           0.000000
          350              O       8.059871      15.282264       6.244284      -0.547364      28.311448 0.39541215E+03  0.87841366E+04                                 7.196744                            5.964689       0.561782       2.234228                    0.999072      26.397248      66.243532       0.817147       0.337409      -1.159238      -0.028909       0.037384      -0.000811       0.047265      -0.017803       0.033452       0.015944      -0.018185      -0.161544      -0.071330       0.024193       0.047138              8.454591       7.755735      -3.937931       1.149575      10.272820      -3.174533       7.335220          -0.000000
          351              O      -0.035793       1.086296       3.125976      -0.554672      36.627436 0.55591245E+03  0.13537132E+05                                 8.841607                            7.414852       0.065827       2.074944                    0.995931      27.747199      74.499600       0.678197       0.370877      -1.124662       0.015646      -0.025326      -0.034522       0.045584       0.061824       0.059850      -0.005724       0.019361       0.102311      -0.095579       0.008399       0.087179             10.021989       7.949907      -2.614152       0.020597      14.813854      -1.894489       7.302205          -0.000000
          352              O      12.085332      25.432100       4.795037      -0.538888      26.963512 0.39500700E+03  0.87981467E+04                                 6.961883                            6.027997       0.566885       2.244679                    0.998992      26.215058      66.494081       0.797163       0.344963      -1.149529       0.030791      -0.012308      -0.024356       0.041143       0.020157      -0.001780       0.016754       0.047929       0.023653      -0.040777       0.012391       0.028387              7.599314       8.992944      -1.139288      -3.197344       6.529732       0.304889       7.275266          -0.000000
          353              O       9.477539      23.977742      21.669683      -0.517513      27.656238 0.40654137E+03  0.91253168E+04                                 7.135632                            6.176740       0.519937       2.244201                    0.998153      25.838856      65.908439       0.775386       0.351921      -1.143194      -0.009011      -0.032789       0.027689       0.043852       0.044548       0.023210       0.003689      -0.028689       0.085002      -0.064041       0.015627       0.048414              7.612868       7.383547      -0.449116      -1.923875       7.593031      -2.333203       7.862027          -0.000000
          354              O      10.667664      22.242225      22.298457      -0.629928      43.559286 0.62246262E+03  0.15508404E+05                                 9.907199                            7.707305       0.281261       2.116847                    0.996985      29.042927      77.497565       0.686956       0.357868      -1.140885      -0.037905      -0.043508       0.015296       0.059697      -0.051787       0.045557       0.059015      -0.017005      -0.116931      -0.109662       0.034036       0.075626             13.187371      20.636284      -5.728998      -5.619548       9.754791       2.192068       9.171039           0.000000
          355              O       6.298332       9.653974      18.055513      -0.602902      42.666462 0.61960398E+03  0.15430149E+05                                 9.806840                            7.713869       0.230134       2.105674                    0.996841      28.825826      77.075527       0.682949       0.360132      -1.138297      -0.036640      -0.019509       0.029601       0.050983      -0.069960       0.048625       0.044846       0.054320       0.025225      -0.113642       0.037464       0.076178             13.109292       8.587356      -1.267244       3.511522      10.639035      -7.374075      20.101484           0.000000
          356              O       8.059871      10.277636      19.315616      -0.547364      28.311449 0.39541217E+03  0.87841370E+04                                 7.196744                            5.964689       0.561782       2.234228                    0.999072      26.397249      66.243534       0.817147       0.337409      -1.159238      -0.028909      -0.037384       0.000811       0.047265       0.017803      -0.033452       0.015944      -0.018185      -0.161545      -0.071330       0.024193       0.047138              8.454591       7.755735       3.937930      -1.149575      10.272820      -3.174533       7.335220          -0.000000
          357              O      -0.035793      24.473604      22.433924      -0.554672      36.627432 0.55591246E+03  0.13537133E+05                                 8.841607                            7.414852       0.065826       2.074944                    0.995931      27.747199      74.499601       0.678197       0.370877      -1.124662       0.015646       0.025326       0.034522       0.045584      -0.061824      -0.059850      -0.005724       0.019361       0.102311      -0.095579       0.008399       0.087179             10.021988       7.949906       2.614151      -0.020597      14.813851      -1.894489       7.302205          -0.000000
          358              O      12.085332       0.127799      20.764863      -0.538888      26.963508 0.39500684E+03  0.87981422E+04                                 6.961882                            6.027996       0.566885       2.244679                    0.998992      26.215058      66.494079       0.797163       0.344963      -1.149529       0.030791       0.012308       0.024356       0.041143      -0.020157       0.001780       0.016754       0.047929       0.023653      -0.040777       0.012391       0.028387              7.599313       8.992944       1.139291       3.197345       6.529730       0.304892       7.275267          -0.000000
          359              O       9.477539       1.582158       3.890217      -0.517513      27.656239 0.40654138E+03  0.91253171E+04                                 7.135633                            6.176740       0.519937       2.244201                    0.998153      25.838856      65.908440       0.775386       0.351921      -1.143194      -0.009010       0.032789      -0.027689       0.043852      -0.044548      -0.023210       0.003689      -0.028689       0.085002      -0.064041       0.015627       0.048414              7.612869       7.383547       0.449116       1.923875       7.593031      -2.333203       7.862028          -0.000000
          360              O      10.667664       3.317675       3.261443      -0.629928      43.559286 0.62246262E+03  0.15508404E+05                                 9.907199                            7.707305       0.281261       2.116847                    0.996985      29.042927      77.497565       0.686956       0.357868      -1.140885      -0.037905       0.043508      -0.015296       0.059697       0.051787      -0.045557       0.059015      -0.017005      -0.116931      -0.109662       0.034036       0.075626             13.187371      20.636284       5.728998       5.619547       9.754791       2.192067       9.171039           0.000000
          361              O      12.689982      20.284337      22.433924      -0.602902      42.666460 0.61960397E+03  0.15430149E+05                                 9.806840                            7.713869       0.230134       2.105674                    0.996841      28.825825      77.075526       0.682949       0.360132      -1.138297      -0.036640      -0.029601      -0.019509       0.050983      -0.048625      -0.069960      -0.044846       0.014548      -0.094093      -0.113642       0.037464       0.076178             13.109292       8.587356      -3.511521      -1.267244      20.101485       7.374076      10.639036           0.000000
          362              O       1.668221      19.024234      23.057586      -0.547364      28.311446 0.39541211E+03  0.87841351E+04                                 7.196744                            5.964689       0.561782       2.234228                    0.999072      26.397248      66.243529       0.817147       0.337409      -1.159238      -0.028909      -0.000811      -0.037384       0.047265       0.033452       0.017803      -0.015944       0.071679       0.108050      -0.071330       0.024193       0.047138              8.454591       7.755734       1.149575       3.937930       7.335219       3.174533      10.272819          -0.000000
          363              O       6.355857      15.905926      11.693654      -0.554672      36.627431 0.55591245E+03  0.13537132E+05                                 8.841606                            7.414852       0.065827       2.074944                    0.995931      27.747199      74.499600       0.678197       0.370877      -1.124662       0.015646      -0.034522       0.025326       0.045584       0.059850      -0.061824       0.005724      -0.041475      -0.080198      -0.095579       0.008399       0.087179             10.021987       7.949906       0.020597       2.614151       7.302205       1.894489      14.813850          -0.000000
          364              O       5.693682      17.574987      12.907749      -0.538888      26.963508 0.39500685E+03  0.87981425E+04                                 6.961882                            6.027996       0.566885       2.244679                    0.998992      26.215058      66.494080       0.797163       0.344963      -1.149529       0.030791      -0.024356       0.012308       0.041143      -0.001780      -0.020157      -0.016754       0.012138      -0.083720      -0.040777       0.012391       0.028387              7.599314       8.992944      -3.197345       1.139291       7.275267      -0.304892       6.529730           0.000000
          365              O       3.085889       8.889733      14.362108      -0.517513      27.656239 0.40654138E+03  0.91253171E+04                                 7.135633                            6.176740       0.519937       2.244201                    0.998153      25.838856      65.908440       0.775386       0.351921      -1.143194      -0.009011       0.027689       0.032789       0.043852       0.023210      -0.044548      -0.003689      -0.056846       0.000532      -0.064041       0.015627       0.048414              7.612869       7.383547      -1.923875       0.449116       7.862028       2.333203       7.593031          -0.000000
          366              O       4.276014       9.518507      16.097625      -0.629928      43.559287 0.62246262E+03  0.15508404E+05                                 9.907199                            7.707305       0.281261       2.116847                    0.996985      29.042927      77.497565       0.686956       0.357868      -1.140885      -0.037905       0.015296       0.043508       0.059697       0.045557       0.051787      -0.059015       0.049963       0.083973      -0.109662       0.034036       0.075626             13.187371      20.636283      -5.619547       5.728998       9.171039      -2.192068       9.754791           0.000000
          367              O      12.689982       5.275563       3.125976      -0.602902      42.666462 0.61960398E+03  0.15430149E+05                                 9.806840                            7.713869       0.230134       2.105674                    0.996841      28.825826      77.075527       0.682949       0.360132      -1.138297      -0.036640       0.029601       0.019509       0.050983       0.048625       0.069960      -0.044846       0.014548      -0.094093      -0.113642       0.037464       0.076178             13.109292       8.587356       3.511521       1.267244      20.101485       7.374076      10.639036           0.000000
          368              O       1.668221       6.535666       2.502314      -0.547364      28.311447 0.39541212E+03  0.87841356E+04                                 7.196744                            5.964689       0.561782       2.234228                    0.999072      26.397248      66.243530       0.817147       0.337409      -1.159238      -0.028909       0.000811       0.037384       0.047265      -0.033452      -0.017803      -0.015944       0.071679       0.108050      -0.071330       0.024193       0.047138              8.454591       7.755735      -1.149575      -3.937930       7.335219       3.174533      10.272819          -0.000000
          369              O       6.355857       9.653974      13.866246      -0.554672      36.627435 0.55591245E+03  0.13537132E+05                                 8.841607                            7.414852       0.065827       2.074944                    0.995931      27.747199      74.499600       0.678197       0.370877      -1.124662       0.015646       0.034522      -0.025326       0.045584      -0.059850       0.061824       0.005724      -0.041475      -0.080198      -0.095579       0.008399       0.087179             10.021988       7.949906      -0.020597      -2.614151       7.302205       1.894489      14.813853          -0.000000
          370              O       5.693682       7.984913      12.652150      -0.538888      26.963511 0.39500700E+03  0.87981467E+04                                 6.961883                            6.027997       0.566885       2.244679                    0.998992      26.215058      66.494081       0.797163       0.344963      -1.149529       0.030791       0.024356      -0.012308       0.041143       0.001780       0.020157      -0.016754       0.012138      -0.083720      -0.040777       0.012391       0.028387              7.599314       8.992944       3.197343      -1.139288       7.275266      -0.304889       6.529732          -0.000000
          371              O       3.085889      16.670167      11.197792      -0.517513      27.656239 0.40654138E+03  0.91253171E+04                                 7.135633                            6.176740       0.519937       2.244201                    0.998153      25.838856      65.908440       0.775386       0.351921      -1.143194      -0.009011      -0.027689      -0.032789       0.043852      -0.023210       0.044548      -0.003689      -0.056846       0.000532      -0.064041       0.015627       0.048414              7.612869       7.383548       1.923875      -0.449116       7.862027       2.333203       7.593031          -0.000000
          372              O       4.276014      16.041393       9.462275      -0.629928      43.559287 0.62246263E+03  0.15508404E+05                                 9.907199                            7.707305       0.281261       2.116847                    0.996985      29.042927      77.497565       0.686956       0.357868      -1.140885      -0.037905      -0.015296      -0.043508       0.059697      -0.045557      -0.051787      -0.059015       0.049963       0.083973      -0.109662       0.034036       0.075626             13.187372      20.636284       5.619548      -5.728999       9.171039      -2.192068       9.754792           0.000000

******************************************************
Auxiliary information for the entire system
The total spin magnetic moment of the unit cell is   0.000007
The total net atomic charge of the unit cell is   -0.000003
Accuracy of reproducing the electrostatic potential in the unit cell:
  The inner radius (bohr) =    5.0000
  The outer radius (bohr) =   12.0000
  Valid grid points have density less than (e/(bohr^3)) =    0.0001
  The number of valid grid points were=       831156
  The rms potential error without charges in kcal/mol is=      2.87972
  The rms potential error with partial charges in kcal/mol is=      0.63371
  The RRMSE value at monopole order=      0.22006
  The rms potential error with partial charges and cloud penetration in kcal/mol is=      0.62392
  The RRMSE value at monopole order with cloud penetration is=      0.21666
  The rms potential error with partial charges and atomic dipoles in kcal/mol is=      0.38497
  The RRMSE value at dipole order=      0.13368
  The rms potential error with partial charges, atomic dipoles and cloud penetration in kcal/mol is=      0.36793
  The RRMSE value at dipole order with cloud penetration=      0.12777

******************************************************
The electron densities and ab initio electrostatic potential were computed in VASP using the PBE functional and
projector augmented wave method. See the main text of the journal article for a description of computational details.
The atomic charges, dipoles, and quadrupoles were computed with the DDEC6 method as described in
(a) T. A. Manz and N. Gabaldon Limas, RSC Adv. 6 (2016) 47771-47801 DOI: 10.1039/c6ra04656h
(b) N. Gabaldon Limas and T. A. Manz, RSC Adv. 8 (2018) 2678-2707 DOI: 10.1039/c7ra11829e.
For each atom in the material, the electron cloud parameters were fit to the spherically averaged atom-in-material
electron density using radial positions for which this density was between 10^-4 and 10^-2 electrons per cubic bohr.
The polarizabilities, dispersion coefficients, and quantum Drude oscillator (QDO) parameters were fit using the MCLF method.
The magnetic structure of the system was optimized in VASP from the default ferromagnetic initial guess using spin polarization.
The atomic spin moments (ASMs) were computed on this optimized magnetic structure using the DDEC6 partition as inputs
to the method of T. A. Manz and D. S. Sholl, J. Chem. Theory Comput. 7 (2011) 4146-4164 DOI: 10.1021/ct200539n.
The RMSE and RRMSE were computed using a uniform grid with Ewald summation.
