# Supplementary material for: A collection of forcefield precursors for metal–organic frameworks
Source: RSC Adv. 2019 Nov 13;9(63):36492–507. doi: 10.1039/c9ra07327b (PMC9075174; doi:10.1039/c9ra07327b)
Supplement: RA-009-C9RA07327B-s4848 [file RA-009-C9RA07327B-s4848.xyz]

  196
jmolscript: load "" {1 1 1} spacegroup "x,y,z" unitcell [{      8.986000     0.000000     0.000000 }, {      0.000000    14.915000     0.000000 }, {      0.000000    -2.923382    26.598833 }]
Cd     7.299148     5.825346    22.835364     0.994448
Cd     6.179852    -0.170463     9.535948     0.994445
Cd     2.806148    12.162081    17.062885     0.994446
Cd     1.686852     6.166272     3.763469     0.994448
H     -0.021566     3.182288    26.495098     0.122552
H      8.826049     1.176483    23.018630     0.123141
H      3.615966     7.322025    25.931202     0.129662
H      2.314794    11.868318     0.335145     0.112915
H      4.173098    11.761673    24.755534     0.113534
H      5.467981    10.130427    23.760738     0.116941
H      2.074867    13.545997     1.816700     0.120566
H      0.281262     2.219105     1.752863     0.122861
H      2.302213    -1.991198    25.133237     0.121919
H      2.064983    14.027939     4.162717     0.117945
H      1.116960    13.709840     6.242746     0.124491
H      6.814982     0.729998     5.083037     0.121857
H      7.749526     1.101205     3.008328     0.108905
H      0.823118     4.240959     0.944259     0.112336
H      0.685632    -0.693287    24.071944     0.106440
H      4.514566    12.101479    13.195681     0.122552
H      4.652951    10.095674     9.719214     0.123141
H      0.877034     1.326216    12.631786     0.129662
H      2.178206     2.949127    13.634562     0.112916
H      0.319902     5.765864    11.456117     0.113535
H      8.011019     4.134618    10.461321     0.116941
H      2.418133     4.626806    15.116117     0.120566
H      4.211738     8.214914    15.052280     0.122862
H      2.190787     6.927993    11.833821     0.121919
H      2.428017     5.108748    17.462134     0.117945
H      3.376040     4.790649    19.542163     0.124492
H      6.664018     6.725807    18.382453     0.121858
H      5.729474     7.097014    16.307745     0.108905
H      3.669882    10.236768    14.243675     0.112337
H      3.807368     8.225904    10.772527     0.106441
H      4.471434    -0.109861    13.403152     0.122551
H      4.333049     1.895944    16.879619     0.123139
H      8.108966    10.665402    13.967047     0.129661
H      6.807794     9.042491    12.964271     0.112915
H      8.666098     6.225754    15.142716     0.113534
H      0.974981     7.857000    16.137512     0.116941
H      6.567867     7.364812    11.482716     0.120566
H      4.774262     3.776704    11.546553     0.122862
H      6.795213     5.063625    14.765012     0.121920
H      6.557983     6.882870     9.136699     0.117945
H      5.609960     7.200969     7.056670     0.124490
H      2.321982     5.265811     8.216380     0.121857
H      3.256526     4.894604    10.291088     0.108905
H      5.316118     1.754850    12.355158     0.112336
H      5.178632     3.765714    15.826306     0.106441
H      0.021566     8.809330     0.103735     0.122552
H      0.159951    10.815135     3.580203     0.123140
H      5.370034     4.669593     0.667631     0.129661
H      6.671206     0.123300    26.263688     0.112915
H      4.812902     0.229945     1.843299     0.113534
H      3.518019     1.861191     2.838095     0.116941
H      6.911133    -1.554379    24.782133     0.120566
H      8.704738     9.772513    24.845970     0.122861
H      6.683787    13.982816     1.465596     0.121919
H      6.921017    -2.036321    22.436116     0.117945
H      7.869040    -1.718222    20.356087     0.124491
H      2.171018    11.261620    21.515796     0.121857
H      1.236474    10.890413    23.590505     0.108905
H      8.162882     7.750659    25.654574     0.112336
H      8.300368    12.684905     2.526889     0.106441
C      0.111426     2.402301    26.005945    -0.076542
C      8.783815     2.379812    24.649937    -0.012594
C      0.028755     1.204567    23.930172    -0.094550
C      8.250945     3.586553    23.970336     0.566098
C      7.738743    -0.447260     7.231425     0.554924
C      4.690692     8.552375    24.765375    -0.002949
C      3.737277     8.215277    25.701920    -0.084695
C      2.955495     9.191358    26.306778    -0.141336
C      3.123534    10.541357    25.979346     0.074505
C      4.065266    10.872136    25.005297    -0.142276
C      4.841657     9.893862    24.406823    -0.101474
C      2.319287    14.522943     0.065965     0.097733
C      1.863696    14.332174     1.367446    -0.198412
C      1.090900     0.391092     2.005552     0.095772
C      0.790768     1.566044     1.330208    -0.172524
C      1.240967     1.788456     0.025801     0.099521
C      2.002081    -2.125484    26.002221    -0.194599
C      0.528377     0.163885     3.353581     0.074028
C      1.218502    14.369207     4.341728    -0.138356
C      0.642499    14.171008     5.588681    -0.091783
C      8.369560    -0.271262     5.874352    -0.004165
C      7.670450     0.413002     4.900303    -0.098049
C      8.231176     0.635037     3.653616    -0.146638
C      0.821320     0.099187    25.926680     0.075414
C      0.616440     4.206412     0.037238    -0.135478
C      0.534667     0.082080    24.562426    -0.144204
C      5.568624     7.520172    24.128333     0.550477
C      4.381574    11.321492    12.706529    -0.076542
C      4.695185    11.299003    11.350520    -0.012595
C      4.464245    10.123758    10.630756    -0.094549
C      5.228055    12.505744    10.670920     0.566092
C      5.740257     5.548549    20.530841     0.554925
C      8.788308     2.556566    11.465959    -0.002948
C      0.755723     2.219468    12.402504    -0.084694
C      1.537505     3.195549    13.007361    -0.141337
C      1.369466     4.545548    12.679930     0.074505
C      0.427734     4.876327    11.705880    -0.142277
C      8.637343     3.898053    11.107407    -0.101473
C      2.173713     5.603752    13.365382     0.097733
C      2.629304     5.412983    14.666863    -0.198413
C      3.402100     6.386901    15.304969     0.095773
C      3.702232     7.561853    14.629624    -0.172525
C      3.252033     7.784265    13.325217     0.099520
C      2.490919     6.793707    12.702805    -0.194599
C      3.964623     6.159694    16.652997     0.074028
C      3.274498     5.450016    17.641144    -0.138356
C      3.850501     5.251817    18.888097    -0.091784
C      5.109440     5.724547    19.173769    -0.004163
C      5.808550     6.408811    18.199720    -0.098050
C      5.247824     6.630846    16.953032    -0.146638
C      3.671680     9.018378    12.627264     0.075414
C      3.876560    10.202221    13.336655    -0.135479
C      3.958333     9.001271    11.263010    -0.144204
C      7.910376     1.524363    10.828917     0.550469
C      4.604426     0.670126    13.892304    -0.076542
C      4.290815     0.692615    15.248313    -0.012596
C      4.521755     1.867860    15.968077    -0.094548
C      3.757945    -0.514126    15.927913     0.566097
C      3.245743     6.443069     6.067992     0.554921
C      0.197692     9.435052    15.132874    -0.002950
C      8.230277     9.772150    14.196329    -0.084694
C      7.448495     8.796069    13.591472    -0.141337
C      7.616534     7.446070    13.918903     0.074504
C      8.558266     7.115291    14.892953    -0.142276
C      0.348657     8.093565    15.491426    -0.101473
C      6.812287     6.387866    13.233451     0.097733
C      6.356696     6.578635    11.931970    -0.198413
C      5.583900     5.604717    11.293864     0.095773
C      5.283768     4.429765    11.969209    -0.172526
C      5.733967     4.207353    13.273616     0.099521
C      6.495081     5.197911    13.896028    -0.194600
C      5.021377     5.831924     9.945836     0.074027
C      5.711502     6.541602     8.957689    -0.138357
C      5.135499     6.739801     7.710736    -0.091782
C      3.876560     6.267071     7.425064    -0.004165
C      3.177450     5.582807     8.399113    -0.098049
C      3.738176     5.360772     9.645801    -0.146638
C      5.314320     2.973240    13.971569     0.075413
C      5.109440     1.789397    13.262178    -0.135479
C      5.027667     2.990347    15.335823    -0.144204
C      1.075624    10.467255    15.769916     0.550472
C      8.874574     9.589317     0.592888    -0.076541
C      0.202185     9.611806     1.948896    -0.012595
C     -0.028755    10.787051     2.668661    -0.094549
C      0.735055     8.405065     2.628497     0.566103
C      1.247257    12.438878    19.367408     0.554924
C      4.295308     3.439243     1.833458    -0.002949
C      5.248723     3.776341     0.896913    -0.084695
C      6.030505     2.800260     0.292055    -0.141336
C      5.862466     1.450261     0.619487     0.074505
C      4.920734     1.119482     1.593536    -0.142276
C      4.144343     2.097756     2.192010    -0.101473
C      6.666713    -2.531325    26.532868     0.097733
C      7.122304    -2.340556    25.231387    -0.198412
C      7.895100    11.600526    24.593281     0.095772
C      8.195232    10.425574    25.268625    -0.172523
C      7.745033    13.126544    -0.025801     0.099520
C      6.983919    14.117102     0.596612    -0.194598
C      8.457623    11.827733    23.245252     0.074028
C      7.767498    -2.377589    22.257105    -0.138357
C      8.343501    -2.179390    21.010152    -0.091783
C      0.616440    12.262880    20.724481    -0.004164
C      1.315550    11.578616    21.698530    -0.098049
C      0.754824    11.356581    22.945217    -0.146638
C      8.164680    11.892431     0.672153     0.075414
C      8.369560     7.785206    26.561595    -0.135478
C      8.451333    11.909538     2.036407    -0.144204
C      3.417376     4.471446     2.470500     0.550473
O      8.380344    13.948737     8.153872    -0.455646
O      6.563374    -0.003665     7.361493    -0.517873
O      7.945421     3.543094    22.773921    -0.495909
O      8.117952     4.648509    24.639297    -0.514620
O      6.483399     7.879635    23.361489    -0.517554
O      5.368236     6.300487    24.396450    -0.476761
O      5.098656     5.029546    21.453289    -0.455649
O      6.915626     5.992144    20.660910    -0.517874
O      5.533579    12.462285     9.474504    -0.495901
O      5.361048    13.567700    11.339880    -0.514615
O      6.995601     1.883826    10.062073    -0.517551
O      8.110764     0.304678    11.097033    -0.476753
O      3.887344     6.962072     5.145544    -0.455641
O      2.070374     5.999474     5.937923    -0.517874
O      3.452421    -0.470667    17.124329    -0.495906
O      3.624952    -1.576082    15.258953    -0.514619
O      1.990399    10.107792    16.536760    -0.517553
O      0.875236    11.686940    15.501800    -0.476755
O      0.605656    -1.957119    18.444961    -0.455644
O      2.422626    11.995283    19.237340    -0.517873
O      1.040579     8.448524     3.824912    -0.495912
O      0.868048     7.343109     1.959536    -0.514623
O      2.502601     4.111983     3.237344    -0.517554
O      3.617764     5.691131     2.202383    -0.476755

The following XYZ coordinates are in angstroms. Other properties are in atomic units.
The sperically averaged electron density of each atom fit to a function of the form exp(a - br)
eigen_1, eigen_2 and eigen_3 are the three eigenvalues of traceless quadrupole moment tensor
  atom number  atomic symbol              X              Y              Z     net charge C6 coefficient C8 coefficient C10 coefficient fluctuating dipole atomic polarizability isotropic forcefield polarizability              a              b squared Pearson coefficient          <r^3>          <r^4>         wp_QDO          m_QDO          q_QDO       dipole_x       dipole_y       dipole_z         dipole            Qxy            Qxz            Qyz     Q(x^2-y^2)  Q(3z^2 - R^2)        eigen_1        eigen_2        eigen_3 static polarizability      alpha(xx)      alpha(xy)      alpha(xz)      alpha(yy)      alpha(yz)      alpha(zz) atomic spin moment
            1             Cd       7.299148       5.825346      22.835364       0.994448     139.474253 0.33474435E+04  0.11954640E+06                                20.608960                           17.945663       0.888080       2.006082                    0.999187      75.124979     196.957241       0.475385       0.360775      -1.209606       0.011532       0.013244      -0.017823       0.025020       0.102773      -0.047127      -0.033089       0.096881      -0.204589      -0.084075      -0.078009       0.162084             24.545671      20.348674      -9.297392       5.720533      26.750810      -0.754859      26.537528           0.036226
            2             Cd       6.179852      -0.170463       9.535948       0.994445     139.474370 0.33474498E+04  0.11954669E+06                                20.608985                           17.945692       0.888037       2.006071                    0.999187      75.124962     196.957338       0.475384       0.360776      -1.209606      -0.011526       0.013243      -0.017822       0.025017      -0.102771       0.047130      -0.033088       0.096883      -0.204582      -0.084073      -0.078011       0.162083             24.545688      20.348687       9.297394      -5.720524      26.750831      -0.754855      26.537547           0.036227
            3             Cd       2.806148      12.162081      17.062885       0.994446     139.474061 0.33474401E+04  0.11954625E+06                                20.608946                           17.945659       0.888057       2.006076                    0.999187      75.124920     196.957093       0.475385       0.360776      -1.209606       0.011530      -0.013242       0.017823       0.025019      -0.102773       0.047128      -0.033088       0.096884      -0.204588      -0.084074      -0.078010       0.162085             24.545641      20.348649       9.297380      -5.720509      26.750792      -0.754855      26.537483           0.036219
            4             Cd       1.686852       6.166272       3.763469       0.994448     139.473649 0.33474269E+04  0.11954565E+06                                20.608898                           17.945616       0.888074       2.006082                    0.999187      75.124845     196.956729       0.475386       0.360775      -1.209607      -0.011530      -0.013242       0.017821       0.025018       0.102775      -0.047125      -0.033088       0.096886      -0.204593      -0.084076      -0.078011       0.162086             24.545586      20.348603      -9.297353       5.720502      26.750722      -0.754853      26.537431           0.036250
            5              H      -0.021566       3.182288      26.495098       0.122552       1.089172 0.75501759E+01  0.73133194E+02                                 1.748799                            1.603324      -1.176569       2.326384                    0.996268       3.515340       9.808730       0.495259       1.276782      -0.708600      -0.003930       0.032986       0.021328       0.039477      -0.005465      -0.000526       0.003226      -0.008752       0.004512      -0.007851       0.000032       0.007820              1.849438       1.383936      -0.153277       0.030365       2.500307       0.407509       1.664071           0.000548
            6              H       8.826049       1.176483      23.018630       0.123141       1.149879 0.84719151E+01  0.83237747E+02                                 1.727999                            1.638727      -0.990414       2.418037                    0.998137       3.296150       8.832487       0.524451       1.188674      -0.731963      -0.005139      -0.001262      -0.040338       0.040684      -0.004407       0.002359       0.004842      -0.009027       0.039131      -0.013460      -0.001049       0.014510              1.747731       1.383802      -0.061979       0.189997       1.604135      -0.051638       2.255255           0.000399
            7              H       3.615966       7.322025      25.931202       0.129662       1.058576 0.76233906E+01  0.72974889E+02                                 1.638152                            1.557015      -0.875652       2.478288                    0.999247       3.177817       8.414368       0.536552       1.192529      -0.731127      -0.006085      -0.040470       0.011931       0.042629       0.004536      -0.007780      -0.008361      -0.015823      -0.012968      -0.013142      -0.003333       0.016475              1.664415       1.443399       0.039286      -0.101060       2.209893      -0.139572       1.339953           0.000501
            8              H       2.314794      11.868318       0.335145       0.112915       1.097816 0.80490154E+01  0.79396055E+02                                 1.766944                            1.664687      -1.212325       2.302984                    0.994580       3.658741      10.376169       0.480946       1.291081      -0.705082      -0.023929      -0.013516       0.025155       0.037257      -0.001796      -0.010432      -0.003938      -0.013101      -0.005588      -0.015023       0.005559       0.009464              1.808899       2.065488       0.131313      -0.522096       1.621309      -0.080262       1.739901          -0.000006
            9              H       4.173098      11.761673      24.755534       0.113534       1.072940 0.81862772E+01  0.80656246E+02                                 1.720850                            1.667107      -0.974955       2.418227                    0.997851       3.450900       9.610371       0.488296       1.273127      -0.711378       0.006091       0.036065      -0.012714       0.038722       0.000219      -0.011756      -0.007255      -0.022049      -0.006407      -0.018993       0.002766       0.016227              1.734041       1.687702       0.002489      -0.059561       2.091482      -0.071813       1.422939           0.000074
           10              H       5.467981      10.130427      23.760738       0.116941       1.151281 0.86401499E+01  0.86266958E+02                                 1.796032                            1.704883      -1.098593       2.359323                    0.996485       3.545646       9.933553       0.486277       1.261534      -0.713150       0.024613       0.010840      -0.029488       0.039911       0.000711      -0.011492      -0.006734      -0.010466       0.008415      -0.014915       0.000796       0.014118              1.838439       2.091167       0.124229      -0.458243       1.592764      -0.059451       1.831387           0.000264
           11              H       2.074867      13.545997       1.816700       0.120566       1.148079 0.90250147E+01  0.91400816E+02                                 1.815931                            1.762459      -1.240046       2.293821                    0.995407       3.628628      10.350675       0.468579       1.290688      -0.706729       0.010086      -0.029476       0.017358       0.035663      -0.010612       0.000496      -0.006968      -0.010163       0.006042      -0.013547      -0.000480       0.014027              1.828944       1.591870      -0.138306      -0.050634       2.097339      -0.186049       1.797623           0.000012
           12              H       0.281262       2.219105       1.752863       0.122861       1.086442 0.84339339E+01  0.84737232E+02                                 1.811816                            1.751425      -1.252008       2.295198                    0.994512       3.701446      10.829189       0.446970       1.363905      -0.690821      -0.018143       0.025641       0.019057       0.036740      -0.010029      -0.007472       0.005383      -0.008617       0.007428      -0.013031      -0.002495       0.015526              1.842947       1.775625      -0.245188      -0.223474       2.028327       0.077472       1.724888           0.000065
           13              H       2.302213      -1.991198      25.133237       0.121919       1.098548 0.86139281E+01  0.86523329E+02                                 1.789884                            1.742789      -1.137812       2.345985                    0.996073       3.609827      10.370494       0.461163       1.322269      -0.700062       0.012789       0.008361      -0.032518       0.035929      -0.001138      -0.010651      -0.007051      -0.006724       0.018810      -0.014053      -0.000531       0.014585              1.804067       1.723273      -0.165878      -0.166015       1.628094      -0.039803       2.060832           0.000008
           14              H       2.064983      14.027939       4.162717       0.117945       1.055095 0.75622544E+01  0.71715879E+02                                 1.588635                            1.514818      -0.785117       2.506116                    0.999696       3.114229       8.013132       0.567598       1.137891      -0.745198       0.035460      -0.015471      -0.003516       0.038848      -0.011196      -0.002566      -0.007986       0.018415       0.004314      -0.018663       0.004768       0.013895              1.612903       1.970607      -0.196201      -0.195947       1.339117       0.029403       1.528985           0.000021
           15              H       1.116960      13.709840       6.242746       0.124491       1.124710 0.80179219E+01  0.77175293E+02                                 1.661186                            1.561329      -0.904432       2.459238                    0.998913       3.157732       8.191797       0.558125       1.140140      -0.744660       0.022291      -0.020430       0.027215       0.040681      -0.011801       0.003319      -0.007897       0.014096      -0.002896      -0.015388      -0.001548       0.016937              1.696988       1.582671      -0.201915       0.252265       1.492541      -0.324326       2.015751           0.000596
           16              H       6.814982       0.729998       5.083037       0.121857       1.110869 0.80662011E+01  0.78240937E+02                                 1.681099                            1.592239      -0.986713       2.417554                    0.998312       3.272495       8.696930       0.535750       1.178634      -0.733932      -0.036550       0.015631       0.006995       0.040363      -0.011151       0.000949      -0.004385       0.015227      -0.011291      -0.012947      -0.002872       0.015819              1.710829       2.093329      -0.270165      -0.230069       1.383319       0.033313       1.655840           0.000469
           17              H       7.749526       1.101205       3.008328       0.108905       1.100959 0.81091606E+01  0.80146900E+02                                 1.771886                            1.672054      -1.210681       2.300081                    0.994880       3.672284      10.428466       0.479335       1.292873      -0.704762      -0.020194       0.020606      -0.020999       0.035684      -0.009156      -0.002881      -0.005733       0.006667       0.004320      -0.013220       0.004045       0.009175              1.820158       1.796870      -0.211067       0.302934       1.559905      -0.327762       2.103699           0.000192
           18              H       0.823118       4.240959       0.944259       0.112336       1.076570 0.80031102E+01  0.79394363E+02                                 1.797056                            1.700886      -1.216744       2.302200                    0.994370       3.743176      10.896699       0.455462       1.355573      -0.691594       0.008937       0.005576       0.033093       0.034729      -0.004454       0.001375       0.002269      -0.014688       0.020179      -0.012153       0.004081       0.008071              1.834081       1.571126      -0.025674       0.357085       1.722429      -0.004188       2.208689          -0.000081
           19              H       0.685632      -0.693287      24.071944       0.106440       1.146210 0.84917555E+01  0.85043598E+02                                 1.829032                            1.717191      -1.286143       2.263344                    0.994130       3.779267      10.862659       0.469668       1.302180      -0.702321       0.008082      -0.025678      -0.021899       0.034703      -0.007075       0.000194      -0.000044      -0.009802       0.029549      -0.013533       0.003679       0.009853              1.888150       1.491223      -0.160036       0.002010       2.409788       0.393025       1.763440           0.000002
           20              H       4.514566      12.101479      13.195681       0.122552       1.089165 0.75501140E+01  0.73132459E+02                                 1.748793                            1.603319      -1.176556       2.326392                    0.996268       3.515327       9.808691       0.495258       1.276785      -0.708599       0.003930       0.032986       0.021328       0.039477       0.005465       0.000526       0.003226      -0.008753       0.004511      -0.007852       0.000032       0.007820              1.849432       1.383932       0.153277      -0.030365       2.500298       0.407506       1.664065           0.000541
           21              H       4.652951      10.095674       9.719214       0.123141       1.149873 0.84718541E+01  0.83236995E+02                                 1.727993                            1.638721      -0.990401       2.418043                    0.998137       3.296137       8.832443       0.524451       1.188675      -0.731963       0.005139      -0.001261      -0.040338       0.040684       0.004408      -0.002360       0.004841      -0.009027       0.039131      -0.013461      -0.001049       0.014509              1.747725       1.383798       0.061979      -0.189997       1.604129      -0.051638       2.255247           0.000399
           22              H       0.877034       1.326216      12.631786       0.129662       1.058556 0.76232039E+01  0.72972647E+02                                 1.638132                            1.556997      -0.875618       2.478306                    0.999247       3.177780       8.414241       0.536555       1.192531      -0.731127       0.006084      -0.040471       0.011930       0.042629      -0.004535       0.007781      -0.008360      -0.015824      -0.012969      -0.013143      -0.003331       0.016474              1.664394       1.443382      -0.039285       0.101058       2.209862      -0.139569       1.339938           0.000486
           23              H       2.178206       2.949127      13.634562       0.112916       1.097819 0.80490408E+01  0.79396367E+02                                 1.766946                            1.664689      -1.212328       2.302982                    0.994579       3.658745      10.376183       0.480946       1.291080      -0.705082       0.023929      -0.013516       0.025155       0.037257       0.001796       0.010432      -0.003938      -0.013101      -0.005588      -0.015023       0.005559       0.009464              1.808902       2.065490      -0.131314       0.522097       1.621311      -0.080262       1.739904          -0.000011
           24              H       0.319902       5.765864      11.456117       0.113535       1.072939 0.81862718E+01  0.80656183E+02                                 1.720849                            1.667106      -0.974955       2.418227                    0.997851       3.450899       9.610369       0.488296       1.273127      -0.711378      -0.006091       0.036065      -0.012714       0.038722      -0.000219       0.011756      -0.007255      -0.022049      -0.006407      -0.018993       0.002766       0.016227              1.734041       1.687702      -0.002489       0.059561       2.091481      -0.071813       1.422939           0.000074
           25              H       8.011019       4.134618      10.461321       0.116941       1.151271 0.86400619E+01  0.86265876E+02                                 1.796024                            1.704876      -1.098575       2.359333                    0.996485       3.545628       9.933497       0.486277       1.261538      -0.713149      -0.024613       0.010840      -0.029488       0.039911      -0.000711       0.011492      -0.006733      -0.010466       0.008414      -0.014915       0.000797       0.014118              1.838432       2.091158      -0.124228       0.458240       1.592758      -0.059450       1.831380           0.000264
           26              H       2.418133       4.626806      15.116117       0.120566       1.148078 0.90250128E+01  0.91400785E+02                                 1.815931                            1.762458      -1.240045       2.293821                    0.995407       3.628628      10.350672       0.468579       1.290687      -0.706729      -0.010086      -0.029476       0.017357       0.035663       0.010612      -0.000496      -0.006967      -0.010163       0.006041      -0.013547      -0.000480       0.014027              1.828943       1.591869       0.138306       0.050634       2.097338      -0.186049       1.797622           0.000006
           27              H       4.211738       8.214914      15.052280       0.122862       1.086443 0.84339538E+01  0.84737480E+02                                 1.811818                            1.751426      -1.252013       2.295196                    0.994512       3.701449      10.829200       0.446970       1.363904      -0.690821       0.018143       0.025642       0.019057       0.036740       0.010029       0.007472       0.005383      -0.008617       0.007428      -0.013031      -0.002495       0.015526              1.842949       1.775626       0.245188       0.223474       2.028329       0.077472       1.724890           0.000061
           28              H       2.190787       6.927993      11.833821       0.121919       1.098548 0.86139270E+01  0.86523315E+02                                 1.789884                            1.742789      -1.137811       2.345986                    0.996073       3.609827      10.370494       0.461163       1.322269      -0.700062      -0.012789       0.008361      -0.032517       0.035929       0.001138       0.010651      -0.007051      -0.006724       0.018810      -0.014053      -0.000531       0.014585              1.804067       1.723273       0.165878       0.166016       1.628094      -0.039803       2.060833           0.000007
           29              H       2.428017       5.108748      17.462134       0.117945       1.055095 0.75622517E+01  0.71715845E+02                                 1.588635                            1.514817      -0.785117       2.506116                    0.999696       3.114229       8.013131       0.567599       1.137891      -0.745198      -0.035460      -0.015471      -0.003516       0.038848       0.011196       0.002566      -0.007986       0.018415       0.004314      -0.018663       0.004768       0.013895              1.612903       1.970607       0.196201       0.195947       1.339117       0.029403       1.528985           0.000006
           30              H       3.376040       4.790649      19.542163       0.124492       1.124726 0.80180656E+01  0.77177048E+02                                 1.661203                            1.561344      -0.904452       2.459227                    0.998913       3.157757       8.191891       0.558122       1.140141      -0.744659      -0.022292      -0.020431       0.027215       0.040681       0.011801      -0.003320      -0.007897       0.014096      -0.002900      -0.015388      -0.001549       0.016937              1.697006       1.582687       0.201918      -0.252269       1.492555      -0.324331       2.015775           0.000584
           31              H       6.664018       6.725807      18.382453       0.121858       1.110874 0.80662476E+01  0.78241508E+02                                 1.681104                            1.592244      -0.986723       2.417548                    0.998312       3.272504       8.696963       0.535749       1.178634      -0.733932       0.036550       0.015631       0.006995       0.040363       0.011151      -0.000950      -0.004385       0.015227      -0.011292      -0.012947      -0.002872       0.015819              1.710834       2.093335       0.270166       0.230069       1.383322       0.033313       1.655845           0.000458
           32              H       5.729474       7.097014      16.307745       0.108905       1.100960 0.81091694E+01  0.80147008E+02                                 1.771887                            1.672054      -1.210681       2.300080                    0.994880       3.672287      10.428476       0.479335       1.292872      -0.704762       0.020194       0.020606      -0.020999       0.035684       0.009156       0.002881      -0.005733       0.006667       0.004320      -0.013220       0.004045       0.009175              1.820159       1.796871       0.211067      -0.302934       1.559906      -0.327762       2.103700           0.000188
           33              H       3.669882      10.236768      14.243675       0.112337       1.076571 0.80031208E+01  0.79394491E+02                                 1.797057                            1.700886      -1.216747       2.302198                    0.994370       3.743180      10.896711       0.455462       1.355572      -0.691594      -0.008937       0.005576       0.033093       0.034729       0.004454      -0.001375       0.002269      -0.014688       0.020180      -0.012153       0.004081       0.008071              1.834082       1.571126       0.025675      -0.357086       1.722429      -0.004188       2.208689          -0.000085
           34              H       3.807368       8.225904      10.772527       0.106441       1.146211 0.84917620E+01  0.85043676E+02                                 1.829032                            1.717191      -1.286143       2.263344                    0.994130       3.779267      10.862658       0.469668       1.302180      -0.702321      -0.008082      -0.025678      -0.021899       0.034702       0.007075      -0.000194      -0.000044      -0.009802       0.029549      -0.013533       0.003679       0.009853              1.888150       1.491223       0.160035      -0.002010       2.409787       0.393025       1.763440           0.000001
           35              H       4.471434      -0.109861      13.403152       0.122551       1.089166 0.75501261E+01  0.73132608E+02                                 1.748795                            1.603321      -1.176558       2.326391                    0.996268       3.515330       9.808702       0.495258       1.276785      -0.708599      -0.003930      -0.032986      -0.021328       0.039477       0.005465       0.000526       0.003227      -0.008753       0.004511      -0.007851       0.000031       0.007820              1.849434       1.383933       0.153277      -0.030365       2.500301       0.407507       1.664067           0.000540
           36              H       4.333049       1.895944      16.879619       0.123139       1.149883 0.84719534E+01  0.83238235E+02                                 1.728005                            1.638732      -0.990414       2.418036                    0.998137       3.296155       8.832512       0.524449       1.188676      -0.731963      -0.005139       0.001262       0.040338       0.040684       0.004407      -0.002360       0.004842      -0.009027       0.039131      -0.013461      -0.001049       0.014510              1.747737       1.383806       0.061980      -0.189999       1.604140      -0.051638       2.255265           0.000392
           37              H       8.108966      10.665402      13.967047       0.129661       1.058563 0.76232703E+01  0.72973446E+02                                 1.638140                            1.557004      -0.875632       2.478299                    0.999247       3.177792       8.414284       0.536553       1.192531      -0.731127      -0.006085       0.040471      -0.011931       0.042629      -0.004535       0.007781      -0.008360      -0.015824      -0.012969      -0.013142      -0.003332       0.016474              1.664402       1.443388      -0.039285       0.101059       2.209875      -0.139571       1.339944           0.000486
           38              H       6.807794       9.042491      12.964271       0.112915       1.097818 0.80490325E+01  0.79396262E+02                                 1.766945                            1.664688      -1.212328       2.302983                    0.994579       3.658743      10.376175       0.480946       1.291080      -0.705082      -0.023929       0.013516      -0.025155       0.037257       0.001796       0.010432      -0.003938      -0.013101      -0.005588      -0.015023       0.005559       0.009464              1.808901       2.065490      -0.131314       0.522097       1.621310      -0.080262       1.739903          -0.000010
           39              H       8.666098       6.225754      15.142716       0.113534       1.072940 0.81862749E+01  0.80656228E+02                                 1.720850                            1.667107      -0.974956       2.418226                    0.997851       3.450900       9.610375       0.488295       1.273128      -0.711378       0.006091      -0.036065       0.012714       0.038722      -0.000219       0.011756      -0.007255      -0.022049      -0.006407      -0.018993       0.002766       0.016227              1.734042       1.687703      -0.002489       0.059561       2.091483      -0.071813       1.422940           0.000072
           40              H       0.974981       7.857000      16.137512       0.116941       1.151275 0.86400994E+01  0.86266338E+02                                 1.796027                            1.704879      -1.098584       2.359328                    0.996485       3.545635       9.933519       0.486277       1.261536      -0.713149       0.024613      -0.010840       0.029488       0.039911      -0.000711       0.011492      -0.006734      -0.010466       0.008414      -0.014915       0.000797       0.014118              1.838435       2.091162      -0.124229       0.458241       1.592760      -0.059451       1.831383           0.000261
           41              H       6.567867       7.364812      11.482716       0.120566       1.148078 0.90250084E+01  0.91400731E+02                                 1.815930                            1.762458      -1.240046       2.293821                    0.995407       3.628627      10.350669       0.468579       1.290687      -0.706729       0.010086       0.029476      -0.017358       0.035663       0.010612      -0.000496      -0.006967      -0.010163       0.006042      -0.013547      -0.000480       0.014027              1.828943       1.591869       0.138306       0.050634       2.097337      -0.186049       1.797622           0.000008
           42              H       4.774262       3.776704      11.546553       0.122862       1.086441 0.84339280E+01  0.84737157E+02                                 1.811815                            1.751424      -1.252011       2.295197                    0.994512       3.701444      10.829182       0.446970       1.363904      -0.690821      -0.018143      -0.025641      -0.019057       0.036740       0.010029       0.007472       0.005383      -0.008617       0.007428      -0.013031      -0.002495       0.015526              1.842946       1.775624       0.245187       0.223474       2.028326       0.077472       1.724888           0.000062
           43              H       6.795213       5.063625      14.765012       0.121920       1.098547 0.86139196E+01  0.86523229E+02                                 1.789883                            1.742789      -1.137811       2.345986                    0.996073       3.609826      10.370493       0.461163       1.322270      -0.700062       0.012789      -0.008361       0.032518       0.035929       0.001138       0.010651      -0.007051      -0.006724       0.018810      -0.014053      -0.000531       0.014585              1.804066       1.723273       0.165878       0.166015       1.628093      -0.039803       2.060832           0.000005
           44              H       6.557983       6.882870       9.136699       0.117945       1.055096 0.75622582E+01  0.71715928E+02                                 1.588636                            1.514819      -0.785117       2.506116                    0.999696       3.114230       8.013137       0.567598       1.137892      -0.745198       0.035460       0.015471       0.003516       0.038848       0.011196       0.002566      -0.007986       0.018415       0.004314      -0.018663       0.004768       0.013895              1.612904       1.970608       0.196201       0.195947       1.339118       0.029403       1.528986           0.000015
           45              H       5.609960       7.200969       7.056670       0.124490       1.124711 0.80179312E+01  0.77175419E+02                                 1.661189                            1.561331      -0.904427       2.459241                    0.998913       3.157732       8.191804       0.558124       1.140142      -0.744659       0.022291       0.020430      -0.027216       0.040681       0.011801      -0.003319      -0.007897       0.014096      -0.002895      -0.015389      -0.001548       0.016936              1.696991       1.582674       0.201915      -0.252266       1.492544      -0.324327       2.015756           0.000599
           46              H       2.321982       5.265811       8.216380       0.121857       1.110869 0.80662003E+01  0.78240926E+02                                 1.681099                            1.592239      -0.986713       2.417553                    0.998312       3.272495       8.696929       0.535750       1.178633      -0.733932      -0.036550      -0.015631      -0.006995       0.040363       0.011151      -0.000949      -0.004385       0.015227      -0.011291      -0.012947      -0.002872       0.015819              1.710829       2.093328       0.270165       0.230069       1.383318       0.033313       1.655839           0.000465
           47              H       3.256526       4.894604      10.291088       0.108905       1.100960 0.81091676E+01  0.80146993E+02                                 1.771887                            1.672055      -1.210682       2.300080                    0.994880       3.672287      10.428479       0.479335       1.292873      -0.704762      -0.020194      -0.020606       0.020999       0.035684       0.009156       0.002881      -0.005733       0.006667       0.004320      -0.013220       0.004045       0.009175              1.820159       1.796872       0.211067      -0.302934       1.559907      -0.327762       2.103700           0.000190
           48              H       5.316118       1.754850      12.355158       0.112336       1.076572 0.80031305E+01  0.79394616E+02                                 1.797059                            1.700888      -1.216750       2.302197                    0.994370       3.743183      10.896724       0.455462       1.355573      -0.691594       0.008937      -0.005576      -0.033093       0.034729       0.004454      -0.001375       0.002269      -0.014688       0.020179      -0.012153       0.004082       0.008071              1.834084       1.571128       0.025675      -0.357086       1.722431      -0.004187       2.208692          -0.000085
           49              H       5.178632       3.765714      15.826306       0.106441       1.146210 0.84917571E+01  0.85043624E+02                                 1.829032                            1.717192      -1.286142       2.263345                    0.994130       3.779267      10.862662       0.469668       1.302181      -0.702321       0.008082       0.025678       0.021899       0.034703       0.007075      -0.000194      -0.000043      -0.009802       0.029549      -0.013533       0.003679       0.009853              1.888150       1.491223       0.160035      -0.002010       2.409787       0.393025       1.763441          -0.000001
           50              H       0.021566       8.809330       0.103735       0.122552       1.089173 0.75501856E+01  0.73133309E+02                                 1.748799                            1.603324      -1.176570       2.326384                    0.996268       3.515342       9.808736       0.495259       1.276781      -0.708600       0.003930      -0.032986      -0.021328       0.039477      -0.005465      -0.000526       0.003227      -0.008752       0.004511      -0.007851       0.000031       0.007820              1.849439       1.383937      -0.153278       0.030365       2.500309       0.407509       1.664072           0.000548
           51              H       0.159951      10.815135       3.580203       0.123140       1.149885 0.84719729E+01  0.83238471E+02                                 1.728007                            1.638733      -0.990420       2.418034                    0.998137       3.296160       8.832527       0.524449       1.188675      -0.731963       0.005139       0.001262       0.040338       0.040684      -0.004407       0.002359       0.004842      -0.009027       0.039131      -0.013460      -0.001049       0.014510              1.747738       1.383807      -0.061980       0.189999       1.604141      -0.051639       2.255266           0.000407
           52              H       5.370034       4.669593       0.667631       0.129661       1.058573 0.76233568E+01  0.72974483E+02                                 1.638148                            1.557012      -0.875646       2.478291                    0.999247       3.177810       8.414344       0.536552       1.192530      -0.731127       0.006085       0.040470      -0.011931       0.042629       0.004536      -0.007780      -0.008360      -0.015823      -0.012968      -0.013142      -0.003333       0.016474              1.664411       1.443396       0.039286      -0.101060       2.209888      -0.139572       1.339950           0.000501
           53              H       6.671206       0.123300      26.263688       0.112915       1.097817 0.80490204E+01  0.79396118E+02                                 1.766944                            1.664687      -1.212326       2.302983                    0.994580       3.658742      10.376173       0.480946       1.291081      -0.705082       0.023929       0.013516      -0.025155       0.037257      -0.001796      -0.010432      -0.003938      -0.013101      -0.005588      -0.015023       0.005559       0.009464              1.808900       2.065489       0.131314      -0.522097       1.621310      -0.080262       1.739902          -0.000007
           54              H       4.812902       0.229945       1.843299       0.113534       1.072939 0.81862726E+01  0.80656195E+02                                 1.720850                            1.667107      -0.974955       2.418227                    0.997851       3.450899       9.610370       0.488295       1.273128      -0.711378      -0.006091      -0.036065       0.012714       0.038722       0.000219      -0.011756      -0.007255      -0.022049      -0.006407      -0.018993       0.002766       0.016227              1.734041       1.687702       0.002489      -0.059561       2.091482      -0.071813       1.422939           0.000078
           55              H       3.518019       1.861191       2.838095       0.116941       1.151278 0.86401268E+01  0.86266666E+02                                 1.796029                            1.704880      -1.098591       2.359324                    0.996485       3.545641       9.933534       0.486278       1.261534      -0.713150      -0.024613      -0.010840       0.029488       0.039911       0.000711      -0.011492      -0.006734      -0.010466       0.008415      -0.014915       0.000796       0.014118              1.838437       2.091164       0.124229      -0.458242       1.592762      -0.059451       1.831384           0.000267
           56              H       6.911133      -1.554379      24.782133       0.120566       1.148080 0.90250273E+01  0.91400974E+02                                 1.815933                            1.762460      -1.240047       2.293820                    0.995407       3.628630      10.350682       0.468579       1.290688      -0.706729      -0.010086       0.029476      -0.017358       0.035663      -0.010612       0.000496      -0.006968      -0.010163       0.006042      -0.013547      -0.000480       0.014027              1.828945       1.591871      -0.138306      -0.050634       2.097341      -0.186050       1.797624           0.000010
           57              H       8.704738       9.772513      24.845970       0.122861       1.086443 0.84339468E+01  0.84737396E+02                                 1.811818                            1.751426      -1.252009       2.295197                    0.994512       3.701449      10.829201       0.446969       1.363905      -0.690821       0.018143      -0.025641      -0.019057       0.036740      -0.010029      -0.007472       0.005383      -0.008617       0.007427      -0.013031      -0.002495       0.015526              1.842949       1.775627      -0.245188      -0.223474       2.028329       0.077472       1.724890           0.000063
           58              H       6.683787      13.982816       1.465596       0.121919       1.098548 0.86139218E+01  0.86523256E+02                                 1.789884                            1.742789      -1.137810       2.345986                    0.996073       3.609826      10.370493       0.461163       1.322270      -0.700062      -0.012789      -0.008361       0.032518       0.035929      -0.001138      -0.010651      -0.007051      -0.006724       0.018810      -0.014053      -0.000531       0.014585              1.804067       1.723273      -0.165878      -0.166015       1.628094      -0.039803       2.060832           0.000011
           59              H       6.921017      -2.036321      22.436116       0.117945       1.055094 0.75622454E+01  0.71715767E+02                                 1.588634                            1.514817      -0.785117       2.506116                    0.999696       3.114228       8.013126       0.567599       1.137891      -0.745198      -0.035460       0.015471       0.003516       0.038848      -0.011196      -0.002566      -0.007986       0.018415       0.004314      -0.018663       0.004768       0.013895              1.612902       1.970605      -0.196201      -0.195947       1.339116       0.029403       1.528984           0.000014
           60              H       7.869040      -1.718222      20.356087       0.124491       1.124712 0.80179362E+01  0.77175461E+02                                 1.661187                            1.561330      -0.904434       2.459236                    0.998913       3.157735       8.191805       0.558125       1.140139      -0.744660      -0.022291       0.020430      -0.027215       0.040681      -0.011801       0.003319      -0.007897       0.014096      -0.002897      -0.015388      -0.001548       0.016937              1.696989       1.582672      -0.201915       0.252265       1.492542      -0.324327       2.015753           0.000587
           61              H       2.171018      11.261620      21.515796       0.121857       1.110872 0.80662275E+01  0.78241249E+02                                 1.681101                            1.592241      -0.986718       2.417551                    0.998312       3.272500       8.696943       0.535750       1.178632      -0.733932       0.036550      -0.015631      -0.006995       0.040363      -0.011151       0.000949      -0.004385       0.015227      -0.011291      -0.012947      -0.002872       0.015819              1.710831       2.093332      -0.270166      -0.230070       1.383320       0.033313       1.655842           0.000460
           62              H       1.236474      10.890413      23.590505       0.108905       1.100960 0.81091670E+01  0.80146981E+02                                 1.771887                            1.672054      -1.210682       2.300081                    0.994880       3.672286      10.428474       0.479335       1.292873      -0.704762       0.020194      -0.020606       0.020999       0.035684      -0.009156      -0.002881      -0.005733       0.006667       0.004320      -0.013220       0.004045       0.009175              1.820159       1.796871      -0.211067       0.302934       1.559906      -0.327762       2.103700           0.000189
           63              H       8.162882       7.750659      25.654574       0.112336       1.076571 0.80031178E+01  0.79394451E+02                                 1.797057                            1.700886      -1.216744       2.302200                    0.994370       3.743178      10.896703       0.455462       1.355572      -0.691594      -0.008937      -0.005576      -0.033093       0.034729      -0.004454       0.001375       0.002269      -0.014688       0.020179      -0.012153       0.004081       0.008071              1.834081       1.571126      -0.025674       0.357086       1.722429      -0.004188       2.208689          -0.000080
           64              H       8.300368      12.684905       2.526889       0.106441       1.146210 0.84917488E+01  0.85043523E+02                                 1.829031                            1.717191      -1.286142       2.263345                    0.994130       3.779266      10.862659       0.469668       1.302181      -0.702321      -0.008082       0.025678       0.021899       0.034703      -0.007075       0.000194      -0.000044      -0.009802       0.029549      -0.013533       0.003679       0.009853              1.888150       1.491222      -0.160036       0.002010       2.409787       0.393024       1.763439           0.000005
           65              C       0.111426       2.402301      26.005945      -0.076542      33.556220 0.41229448E+03  0.95949779E+04                                 9.187565                            6.866263       0.012686       1.990175                    0.999544      28.636633      82.739764       0.613769       0.428810      -1.053168       0.020046      -0.017808      -0.005027       0.027280       0.010539      -0.012821       0.013961       0.030967      -0.048681      -0.031437       0.002820       0.028617             11.137698       6.671514      -3.505178       2.619070      15.982951      -2.354838      10.758628           0.001703
           66              C       8.783815       2.379812      24.649937      -0.012594      37.585500 0.41941023E+03  0.96671967E+04                                 9.661329                            6.735856       0.100165       2.042614                    0.999333      26.532125      72.907285       0.655038       0.405675      -1.082809       0.021337      -0.026809       0.014914       0.037369       0.001003       0.001535       0.006128       0.011945      -0.002033      -0.009765       0.002559       0.007206             12.744728       7.191655      -5.109354       2.827841      19.663183      -3.932244      11.379344           0.006256
           67              C       0.028755       1.204567      23.930172      -0.094550      33.045139 0.41106008E+03  0.95403594E+04                                 8.995215                            6.789853       0.082278       2.002938                    0.999747      28.873637      82.779728       0.627480       0.420578      -1.060360       0.017670      -0.001758       0.018171       0.025406       0.008467      -0.002117       0.001637       0.028751       0.050415      -0.025195       0.007991       0.017204             10.735448       6.027360      -3.518326       1.541770      16.510555      -1.894659       9.668428           0.001315
           68              C       8.250945       3.586553      23.970336       0.566098      25.449857 0.25375793E+03  0.52456203E+04                                 7.919413                            5.581654      -0.028154       2.042267                    0.999592      22.224096      61.084329       0.643564       0.460402      -1.031672      -0.023272       0.040326      -0.014821       0.048862       0.039714      -0.041345       0.014619       0.150896      -0.098946      -0.082526      -0.028742       0.111268             10.235004       6.065331      -3.889948       2.413310      15.072012      -2.783603       9.567671          -0.002889
           69              C       7.738743      -0.447260       7.231425       0.554924      24.929373 0.26605026E+03  0.55700694E+04                                 7.889725                            5.764545      -0.033020       2.042171                    0.999601      22.498783      62.413401       0.624614       0.468379      -1.026344      -0.040155      -0.002103       0.038711       0.055816       0.047994       0.024367       0.033976      -0.102393      -0.183023      -0.073505      -0.036812       0.110317              9.914353       8.532285      -0.776384      -3.544598       4.972020      -1.440126      16.238755          -0.003624
           70              C       4.690692       8.552375      24.765375      -0.002949      34.918919 0.42668363E+03  0.99111935E+04                                 9.280494                            6.870684       0.031906       2.022946                    0.999284      26.793194      74.743803       0.635566       0.414883      -1.073059      -0.022417       0.023842       0.016650       0.036717       0.007729       0.006256      -0.001352      -0.004216       0.014570      -0.012428       0.003569       0.008859             11.374117      11.661108      -4.314017      -4.743969      14.201158       2.765831       8.260086           0.011050
           71              C       3.737277       8.215277      25.701920      -0.084695      31.240942 0.40141073E+03  0.92562798E+04                                 8.640587                            6.708103       0.060045       2.000782                    0.999651      28.475129      81.230966       0.631854       0.420380      -1.061054      -0.003180       0.022766       0.002849       0.023163       0.010660       0.016234      -0.013000      -0.022006       0.003657      -0.029296       0.009678       0.019618              9.948899      10.853416      -2.939454      -4.345889      11.465019       1.617957       7.528262           0.000699
           72              C       2.955495       9.191358      26.306778      -0.141336      33.604034 0.44294959E+03  0.10488751E+05                                 9.112983                            7.070006       0.060850       1.993451                    0.999420      29.703851      86.405797       0.611252       0.423172      -1.057276       0.019251      -0.014123      -0.014252       0.027806       0.007345      -0.007319      -0.008940       0.007620       0.053714      -0.017740      -0.005494       0.023235             10.597234      10.758384      -3.144149      -3.920388      13.717698       1.733487       7.315622           0.003264
           73              C       3.123534      10.541357      25.979346       0.074505      36.096685 0.43144619E+03  0.10091716E+05                                 9.636873                            7.003370      -0.053573       1.995103                    0.999483      26.771691      75.972872       0.614255       0.426303      -1.061358       0.008230      -0.007521      -0.002041       0.011334      -0.015622      -0.001507      -0.000138      -0.002909       0.021335      -0.019300       0.007005       0.012296             12.314529      13.006849      -4.915881      -5.349170      14.948387       3.214644       8.988351           0.003988
           74              C       4.065266      10.872136      25.005297      -0.142276      33.293305 0.45150126E+03  0.10754175E+05                                 9.106384                            7.159759       0.014953       1.976629                    0.999402      29.937169      87.651359       0.603975       0.425764      -1.054515       0.013985      -0.021393      -0.004494       0.025951       0.002874       0.010148      -0.020473      -0.036863       0.000568      -0.026364      -0.005497       0.031860             10.767209      12.862649      -3.533996      -4.617217      11.251959       2.242681       8.187019           0.003949
           75              C       4.841657       9.893862      24.406823      -0.101474      31.882659 0.43438206E+03  0.10257619E+05                                 8.873040                            7.052002      -0.132257       1.932117                    0.999277      29.573009      86.507244       0.604153       0.429323      -1.051225      -0.016400       0.000892       0.016345       0.023171       0.008553       0.003958      -0.009151       0.018648       0.074345      -0.026962       0.000257       0.026705             10.226779      10.491622      -2.898194      -3.443682      12.845192       1.839991       7.343522           0.000903
           76              C       2.319287      14.522943       0.065965       0.097733      36.287405 0.43830912E+03  0.10327792E+05                                 9.757704                            7.115624      -0.253383       1.928940                    0.999186      27.082627      77.998524       0.600071       0.433188      -1.053531      -0.006474       0.006923       0.006052       0.011246       0.002623      -0.012310      -0.004602      -0.004826      -0.024725      -0.016790       0.003400       0.013390             12.536400      11.541943      -6.162590      -4.229322      14.410538       2.300474      11.656719           0.006149
           77              C       1.863696      14.332174       1.367446      -0.198412      34.183413 0.48490645E+03  0.11796313E+05                                 9.343320                            7.478600      -0.222707       1.895257                    0.997738      31.228657      93.395531       0.582108       0.432528      -1.046938      -0.002089       0.007867      -0.004879       0.009490       0.006963       0.036037      -0.009003       0.001450      -0.051335      -0.044750       0.010277       0.034474             10.891083       9.568094      -2.646174      -4.784151       9.908064       1.509170      13.197092           0.007863
           78              C       1.090900       0.391092       2.005552       0.095772      36.767762 0.42703102E+03  0.10004533E+05                                 9.855335                            7.039457      -0.230446       1.941142                    0.999219      26.887864      77.414071       0.600784       0.435161      -1.051510       0.004464       0.001622      -0.006649       0.008171      -0.006864       0.006925      -0.000930       0.020835       0.008939      -0.014045      -0.000925       0.014971             12.493542       9.269376      -1.476468      -5.313194      10.602174      -1.866167      17.609077           0.001017
           79              C       0.790768       1.566044       1.330208      -0.172524      33.442246 0.48303071E+03  0.11757912E+05                                 9.278309                            7.512162      -0.289618       1.880114                    0.997777      31.009383      93.249538       0.574334       0.438113      -1.041933       0.009969      -0.003396      -0.001481       0.010635       0.009183       0.011438       0.033387       0.027217      -0.058543      -0.046136       0.008776       0.037359             10.568429       7.222925      -1.334502      -1.479515      11.764134      -3.835723      12.718229           0.016495
           80              C       1.240967       1.788456       0.025801       0.099521      35.940407 0.42662930E+03  0.99925817E+04                                 9.727411                            7.042324      -0.212523       1.946682                    0.999235      26.872115      77.354143       0.599883       0.435926      -1.051068       0.003655      -0.008191       0.002229       0.009242       0.004584       0.003498       0.007534      -0.018023       0.024274      -0.014298      -0.001037       0.015334             12.475387       8.977022      -5.378616      -0.280049      17.385209      -3.437284      11.063931           0.001418
           81              C       2.002081      -2.125484      26.002221      -0.194599      34.549378 0.48824915E+03  0.11903669E+05                                 9.452789                            7.523737      -0.226722       1.894908                    0.997823      31.263865      93.747796       0.577843       0.434767      -1.045093       0.000092       0.001556       0.007641       0.007798       0.031375      -0.005837      -0.009637       0.045346       0.038952      -0.045811       0.009569       0.036241             11.344644       9.941715      -5.901292      -1.121575      15.266690       0.049597       8.825527           0.006631
           82              C       0.528377       0.163885       3.353581       0.074028      36.587513 0.42492003E+03  0.98951907E+04                                 9.708966                            6.939669      -0.094481       1.981613                    0.999362      26.679680      75.393170       0.618853       0.425012      -1.062815      -0.001700       0.005480       0.009726       0.011292      -0.001764      -0.015940      -0.001720      -0.029255       0.024222      -0.026247       0.010603       0.015643             12.332236      10.945021      -0.738631      -4.649026       6.502136      -2.693009      19.549551           0.001377
           83              C       1.218502      14.369207       4.341728      -0.138356      33.313306 0.41951759E+03  0.97516482E+04                                 8.955129                            6.804937       0.264845       2.059496                    0.999801      28.898178      81.957305       0.636574       0.413932      -1.068380      -0.012312      -0.000112       0.023176       0.026244      -0.019453      -0.002797       0.005151       0.026989      -0.059199      -0.021543      -0.012442       0.033985             10.605372       9.178752      -0.818183      -2.661246       5.933354      -2.359977      16.704009           0.001298
           84              C       0.642499      14.171008       5.588681      -0.091783      32.199039 0.39775786E+03  0.91394620E+04                                 8.788648                            6.655575       0.092670       2.007701                    0.999669      28.473459      80.745198       0.638294       0.417622      -1.064156      -0.000830       0.013772      -0.023918       0.027612      -0.007929       0.021321      -0.004709      -0.020107      -0.022188      -0.028320       0.005203       0.023117             10.344852       9.961522      -1.235250      -3.630127       5.634413      -1.457986      15.438621           0.000440
           85              C       8.369560      -0.271262       5.874352      -0.004165      37.003452 0.41626708E+03  0.95909565E+04                                 9.612003                            6.741922       0.015287       2.015748                    0.999294      26.605645      73.450352       0.649217       0.409474      -1.078685       0.017188       0.008202      -0.031573       0.036872       0.001091       0.002621      -0.000321      -0.002214      -0.020308      -0.007503       0.002514       0.004989             12.508236      10.769461      -1.218911      -5.084593       5.976204      -1.984904      20.779043           0.010600
           86              C       7.670450       0.413002       4.900303      -0.098049      33.312026 0.40747557E+03  0.94351703E+04                                 9.041952                            6.755555       0.062837       1.995579                    0.999671      28.845461      82.565238       0.629805       0.420002      -1.060871       0.020973       0.001774      -0.008445       0.022679      -0.006341      -0.001876       0.012874       0.005689      -0.071461      -0.028263       0.007496       0.020767             10.835419       9.164818      -1.140513      -2.736349       5.744884      -2.267807      17.596554           0.002475
           87              C       8.231176       0.635037       3.653616      -0.146638      35.096873 0.44666512E+03  0.10602862E+05                                 9.411037                            7.107879       0.075668       1.996261                    0.999334      29.838047      87.011026       0.608325       0.424160      -1.056259       0.000258       0.002107       0.030894       0.030967      -0.009907       0.015581      -0.010542      -0.020570      -0.025137      -0.022891      -0.003302       0.026193             11.275065      11.022899      -1.287838      -3.834097       5.939884      -1.578121      16.862412           0.002818
           88              C       0.821320       0.099187      25.926680       0.075414      35.668776 0.41825842E+03  0.97151146E+04                                 9.570848                            6.898762      -0.076724       1.988128                    0.999440      26.667512      75.603707       0.617979       0.426706      -1.060288       0.005348       0.006109      -0.004701       0.009382      -0.010117      -0.010890      -0.013184       0.002068      -0.014906      -0.023472       0.010658       0.012814             12.234581       7.050123      -4.205448       2.549316      18.649472      -3.191265      11.004148           0.002954
           89              C       0.616440       4.206412       0.037238      -0.135478      35.391583 0.44354458E+03  0.10526366E+05                                 9.520275                            7.110590       0.024697       1.987219                    0.998779      29.667262      86.934364       0.603753       0.427470      -1.052604       0.004827       0.023871      -0.019589       0.031255       0.013084      -0.002545       0.002958       0.012075       0.045978      -0.022468       0.006713       0.015754             11.717454       7.185805      -3.809872       2.411449      18.274166      -1.682425       9.692392           0.002774
           90              C       0.534667       0.082080      24.562426      -0.144204      34.129907 0.44709092E+03  0.10635128E+05                                 9.272745                            7.142678      -0.033168       1.961677                    0.998901      30.052125      88.257740       0.601730       0.427915      -1.051988       0.001805       0.026328      -0.007353       0.027395      -0.003186      -0.014464       0.017690      -0.002576       0.000517      -0.021182      -0.003462       0.024643             10.878261       6.412059      -3.094414       2.222722      15.144809      -2.388227      11.077914           0.001768
           91              C       5.568624       7.520172      24.128333       0.550477      23.640216 0.27034926E+03  0.56952864E+04                                 7.622378                            5.832008      -0.040141       2.036923                    0.999560      22.794789      63.887279       0.616273       0.471783      -1.022242       0.029180      -0.025739      -0.033998       0.051670       0.020360       0.073947      -0.008359       0.048732       0.145893      -0.072684      -0.029672       0.102356              9.091086       8.706380      -3.119433      -3.114918      11.799936       2.387981       6.766940          -0.003727
           92              C       4.381574      11.321492      12.706529      -0.076542      33.556164 0.41229391E+03  0.95949607E+04                                 9.187555                            6.866258       0.012692       1.990177                    0.999544      28.636596      82.739615       0.613769       0.428810      -1.053168      -0.020046      -0.017807      -0.005028       0.027280      -0.010539       0.012821       0.013961       0.030965      -0.048683      -0.031436       0.002820       0.028616             11.137685       6.671508       3.505176      -2.619065      15.982937      -2.354840      10.758610           0.001683
           93              C       4.695185      11.299003      11.350520      -0.012595      37.585412 0.41940919E+03  0.96671660E+04                                 9.661316                            6.735849       0.100169       2.042616                    0.999333      26.532083      72.907128       0.655039       0.405675      -1.082809      -0.021337      -0.026808       0.014914       0.037368      -0.001002      -0.001535       0.006128       0.011943      -0.002030      -0.009765       0.002559       0.007206             12.744709       7.191645       5.109347      -2.827832      19.663165      -3.932236      11.379316           0.006232
           94              C       4.464245      10.123758      10.630756      -0.094549      33.045038 0.41105860E+03  0.95403144E+04                                 8.995190                            6.789836       0.082288       2.002942                    0.999747      28.873582      82.779462       0.627482       0.420578      -1.060361      -0.017669      -0.001758       0.018171       0.025406      -0.008466       0.002116       0.001635       0.028750       0.050416      -0.025194       0.007990       0.017204             10.735416       6.027344       3.518315      -1.541764      16.510507      -1.894653       9.668399           0.001306
           95              C       5.228055      12.505744      10.670920       0.566092      25.449817 0.25375747E+03  0.52456080E+04                                 7.919407                            5.581650      -0.028164       2.042265                    0.999592      22.224055      61.084190       0.643564       0.460403      -1.031672       0.023272       0.040325      -0.014820       0.048860      -0.039713       0.041344       0.014620       0.150893      -0.098941      -0.082525      -0.028739       0.111265             10.234996       6.065325       3.889946      -2.413304      15.072008      -2.783598       9.567655          -0.002902
           96              C       5.740257       5.548549      20.530841       0.554925      24.929628 0.26605305E+03  0.55701437E+04                                 7.889783                            5.764579      -0.033011       2.042171                    0.999601      22.498917      62.413911       0.624611       0.468380      -1.026343       0.040155      -0.002104       0.038714       0.055818      -0.047998      -0.024369       0.033979      -0.102402      -0.183031      -0.073509      -0.036817       0.110326              9.914439       8.532348       0.776384       3.544653       4.972050      -1.440136      16.238920          -0.003631
           97              C       8.788308       2.556566      11.465959      -0.002948      34.918778 0.42668193E+03  0.99111422E+04                                 9.280469                            6.870670       0.031921       2.022952                    0.999285      26.793123      74.743514       0.635567       0.414883      -1.073059       0.022416       0.023840       0.016649       0.036715      -0.007729      -0.006252      -0.001353      -0.004221       0.014563      -0.012427       0.003573       0.008854             11.374084      11.661071       4.314007       4.743950      14.201120       2.765825       8.260062           0.011030
           98              C       0.755723       2.219468      12.402504      -0.084694      31.240782 0.40140850E+03  0.92562124E+04                                 8.640554                            6.708081       0.060061       2.000789                    0.999651      28.475017      81.230490       0.631856       0.420379      -1.061055       0.003179       0.022764       0.002848       0.023161      -0.010657      -0.016233      -0.012998      -0.022011       0.003650      -0.029293       0.009676       0.019617              9.948858      10.853374       2.939445       4.345869      11.464966       1.617953       7.528233           0.000680
           99              C       1.537505       3.195549      13.007361      -0.141337      33.604097 0.44295074E+03  0.10488784E+05                                 9.112991                            7.070013       0.060847       1.993450                    0.999420      29.703895      86.405938       0.611252       0.423171      -1.057276      -0.019251      -0.014123      -0.014252       0.027806      -0.007345       0.007320      -0.008939       0.007619       0.053713      -0.017740      -0.005495       0.023235             10.597242      10.758393       3.144149       3.920391      13.717705       1.733487       7.315628           0.003246
          100              C       1.369466       4.545548      12.679930       0.074505      36.096750 0.43144716E+03  0.10091744E+05                                 9.636882                            7.003376      -0.053572       1.995102                    0.999483      26.771725      75.972988       0.614255       0.426303      -1.061358      -0.008230      -0.007520      -0.002041       0.011334       0.015622       0.001508      -0.000139      -0.002910       0.021335      -0.019301       0.007005       0.012296             12.314541      13.006861       4.915887       5.349177      14.948400       3.214650       8.988362           0.003976
          101              C       0.427734       4.876327      11.705880      -0.142277      33.293340 0.45150202E+03  0.10754198E+05                                 9.106389                            7.159765       0.014952       1.976628                    0.999402      29.937195      87.651450       0.603975       0.425764      -1.054515      -0.013985      -0.021393      -0.004495       0.025951      -0.002874      -0.010148      -0.020473      -0.036864       0.000567      -0.026363      -0.005497       0.031860             10.767215      12.862657       3.533997       4.617219      11.251962       2.242680       8.187025           0.003943
          102              C       8.637343       3.898053      11.107407      -0.101473      31.882634 0.43438183E+03  0.10257611E+05                                 8.873034                            7.052000      -0.132252       1.932120                    0.999277      29.572976      86.507108       0.604153       0.429323      -1.051225       0.016399       0.000892       0.016345       0.023171      -0.008552      -0.003956      -0.009151       0.018649       0.074344      -0.026961       0.000257       0.026704             10.226772      10.491616       2.898197       3.443678      12.845182       1.839992       7.343518           0.000904
          103              C       2.173713       5.603752      13.365382       0.097733      36.287442 0.43830959E+03  0.10327805E+05                                 9.757706                            7.115624      -0.253381       1.928940                    0.999186      27.082644      77.998567       0.600071       0.433188      -1.053531       0.006474       0.006922       0.006052       0.011245      -0.002623       0.012311      -0.004602      -0.004827      -0.024724      -0.016790       0.003401       0.013390             12.536404      11.541945       6.162590       4.229325      14.410540       2.300474      11.656725           0.006136
          104              C       2.629304       5.412983      14.666863      -0.198413      34.183444 0.48490693E+03  0.11796329E+05                                 9.343331                            7.478608      -0.222710       1.895256                    0.997738      31.228676      93.395639       0.582107       0.432528      -1.046938       0.002090       0.007867      -0.004879       0.009490      -0.006963      -0.036037      -0.009003       0.001451      -0.051336      -0.044751       0.010276       0.034474             10.891099       9.568108       2.646175       4.784163       9.908070       1.509173      13.197118           0.007837
          105              C       3.402100       6.386901      15.304969       0.095773      36.767769 0.42703089E+03  0.10004529E+05                                 9.855335                            7.039455      -0.230446       1.941142                    0.999219      26.887863      77.414061       0.600785       0.435161      -1.051510      -0.004464       0.001621      -0.006650       0.008171       0.006864      -0.006925      -0.000930       0.020835       0.008940      -0.014045      -0.000925       0.014970             12.493547       9.269378       1.476464       5.313201      10.602166      -1.866171      17.609095           0.001012
          106              C       3.702232       7.561853      14.629624      -0.172525      33.442325 0.48303213E+03  0.11757952E+05                                 9.278311                            7.512163      -0.289609       1.880116                    0.997777      31.009418      93.249584       0.574335       0.438112      -1.041934      -0.009969      -0.003396      -0.001481       0.010635      -0.009181      -0.011437       0.033386       0.027214      -0.058541      -0.046134       0.008778       0.037357             10.568433       7.222925       1.334500       1.479518      11.764132      -3.835726      12.718242           0.016453
          107              C       3.252033       7.784265      13.325217       0.099520      35.940421 0.42662922E+03  0.99925802E+04                                 9.727416                            7.042325      -0.212525       1.946681                    0.999235      26.872124      77.354191       0.599883       0.435926      -1.051068      -0.003656      -0.008191       0.002229       0.009243      -0.004584      -0.003498       0.007534      -0.018023       0.024273      -0.014297      -0.001037       0.015334             12.475395       8.977028       5.378623       0.280048      17.385226      -3.437285      11.063932           0.001413
          108              C       2.490919       6.793707      12.702805      -0.194599      34.549377 0.48824890E+03  0.11903662E+05                                 9.452792                            7.523737      -0.226724       1.894907                    0.997823      31.263863      93.747814       0.577843       0.434768      -1.045093      -0.000092       0.001557       0.007641       0.007798      -0.031375       0.005837      -0.009637       0.045346       0.038951      -0.045811       0.009570       0.036241             11.344649       9.941720       5.901296       1.121576      15.266697       0.049596       8.825530           0.006612
          109              C       3.964623       6.159694      16.652997       0.074028      36.587515 0.42491961E+03  0.98951790E+04                                 9.708969                            6.939667      -0.094483       1.981612                    0.999362      26.679670      75.393152       0.618853       0.425013      -1.062815       0.001700       0.005480       0.009726       0.011293       0.001764       0.015940      -0.001719      -0.029256       0.024221      -0.026247       0.010604       0.015643             12.332247      10.945024       0.738630       4.649035       6.502138      -2.693013      19.549577           0.001368
          110              C       3.274498       5.450016      17.641144      -0.138356      33.313295 0.41951701E+03  0.97516317E+04                                 8.955128                            6.804933       0.264846       2.059497                    0.999801      28.898160      81.957248       0.636574       0.413932      -1.068380       0.012312      -0.000112       0.023176       0.026244       0.019453       0.002797       0.005151       0.026989      -0.059199      -0.021543      -0.012442       0.033984             10.605377       9.178749       0.818181       2.661249       5.933353      -2.359982      16.704028           0.001275
          111              C       3.850501       5.251817      18.888097      -0.091784      32.199219 0.39776004E+03  0.91395273E+04                                 8.788685                            6.655596       0.092659       2.007696                    0.999669      28.473550      80.745594       0.638292       0.417623      -1.064155       0.000830       0.013772      -0.023919       0.027613       0.007930      -0.021322      -0.004708      -0.020106      -0.022197      -0.028321       0.005204       0.023117             10.344904       9.961565       1.235255       3.630150       5.634434      -1.457996      15.438711           0.000418
          112              C       5.109440       5.724547      19.173769      -0.004163      37.003562 0.41626785E+03  0.95909798E+04                                 9.612021                            6.741927       0.015279       2.015746                    0.999294      26.605684      73.450513       0.649216       0.409474      -1.078685      -0.017189       0.008202      -0.031574       0.036874      -0.001092      -0.002621      -0.000319      -0.002217      -0.020312      -0.007504       0.002512       0.004992             12.508267      10.769488       1.218913       5.084617       5.976213      -1.984907      20.779100           0.010584
          113              C       5.808550       6.408811      18.199720      -0.098050      33.312093 0.40747654E+03  0.94351987E+04                                 9.041965                            6.755563       0.062835       1.995577                    0.999671      28.845501      82.565394       0.629805       0.420002      -1.060871      -0.020973       0.001774      -0.008446       0.022679       0.006341       0.001875       0.012874       0.005688      -0.071463      -0.028263       0.007497       0.020767             10.835436       9.164829       1.140516       2.736346       5.744893      -2.267815      17.596586           0.002455
          114              C       5.247824       6.630846      16.953032      -0.146638      35.096853 0.44666483E+03  0.10602854E+05                                 9.411034                            7.107877       0.075669       1.996261                    0.999334      29.838040      87.010999       0.608325       0.424160      -1.056259      -0.000258       0.002107       0.030894       0.030967       0.009907      -0.015581      -0.010542      -0.020570      -0.025138      -0.022891      -0.003302       0.026193             11.275063      11.022897       1.287839       3.834096       5.939883      -1.578121      16.862409           0.002804
          115              C       3.671680       9.018378      12.627264       0.075414      35.668765 0.41825809E+03  0.97151058E+04                                 9.570849                            6.898761      -0.076727       1.988128                    0.999440      26.667504      75.603702       0.617979       0.426706      -1.060288      -0.005348       0.006109      -0.004702       0.009382       0.010116       0.010890      -0.013184       0.002069      -0.014907      -0.023472       0.010658       0.012814             12.234583       7.050123       4.205449      -2.549315      18.649479      -3.191263      11.004148           0.002942
          116              C       3.876560      10.202221      13.336655      -0.135479      35.391582 0.44354458E+03  0.10526367E+05                                 9.520277                            7.110592       0.024693       1.987217                    0.998779      29.667277      86.934432       0.603753       0.427470      -1.052604      -0.004827       0.023871      -0.019590       0.031255      -0.013084       0.002546       0.002958       0.012075       0.045978      -0.022468       0.006713       0.015754             11.717456       7.185806       3.809871      -2.411448      18.274170      -1.682420       9.692392           0.002759
          117              C       3.958333       9.001271      11.263010      -0.144204      34.129929 0.44709134E+03  0.10635140E+05                                 9.272749                            7.142682      -0.033170       1.961677                    0.998901      30.052129      88.257751       0.601730       0.427915      -1.051988      -0.001805       0.026328      -0.007353       0.027395       0.003186       0.014464       0.017690      -0.002576       0.000516      -0.021182      -0.003462       0.024643             10.878265       6.412062       3.094412      -2.222724      15.144807      -2.388227      11.077924           0.001758
          118              C       7.910376       1.524363      10.828917       0.550469      23.639945 0.27034567E+03  0.56951914E+04                                 7.622323                            5.831971      -0.040161       2.036922                    0.999560      22.794611      63.886656       0.616275       0.471783      -1.022242      -0.029180      -0.025734      -0.033998       0.051668      -0.020360      -0.073938      -0.008360       0.048728       0.145882      -0.072679      -0.029666       0.102345              9.091015       8.706310       3.119396       3.114887      11.799847       2.387952       6.766887          -0.003732
          119              C       4.604426       0.670126      13.892304      -0.076542      33.556170 0.41229394E+03  0.95949618E+04                                 9.187556                            6.866258       0.012691       1.990176                    0.999544      28.636602      82.739641       0.613769       0.428810      -1.053168       0.020046       0.017807       0.005028       0.027280      -0.010539       0.012821       0.013962       0.030965      -0.048682      -0.031437       0.002820       0.028617             11.137685       6.671508       3.505175      -2.619065      15.982936      -2.354837      10.758612           0.001682
          120              C       4.290815       0.692615      15.248313      -0.012596      37.585501 0.41941030E+03  0.96671979E+04                                 9.661328                            6.735856       0.100167       2.042615                    0.999333      26.532125      72.907266       0.655038       0.405675      -1.082810       0.021337       0.026809      -0.014914       0.037369      -0.001002      -0.001535       0.006128       0.011944      -0.002032      -0.009765       0.002559       0.007206             12.744724       7.191652       5.109354      -2.827835      19.663191      -3.932236      11.379330           0.006234
          121              C       4.521755       1.867860      15.968077      -0.094548      33.045060 0.41105878E+03  0.95403211E+04                                 8.995196                            6.789838       0.082282       2.002939                    0.999747      28.873604      82.779580       0.627481       0.420578      -1.060361       0.017670       0.001758      -0.018171       0.025407      -0.008467       0.002116       0.001636       0.028750       0.050415      -0.025195       0.007991       0.017204             10.735424       6.027347       3.518316      -1.541768      16.510512      -1.894653       9.668413           0.001297
          122              C       3.757945      -0.514126      15.927913       0.566097      25.449823 0.25375754E+03  0.52456095E+04                                 7.919405                            5.581649      -0.028155       2.042267                    0.999592      22.224063      61.084200       0.643564       0.460402      -1.031672      -0.023272      -0.040326       0.014820       0.048861      -0.039714       0.041344       0.014619       0.150895      -0.098945      -0.082526      -0.028741       0.111267             10.234993       6.065323       3.889945      -2.413302      15.072006      -2.783595       9.567650          -0.002902
          123              C       3.245743       6.443069       6.067992       0.554921      24.929377 0.26605017E+03  0.55700667E+04                                 7.889725                            5.764543      -0.033023       2.042171                    0.999601      22.498772      62.413353       0.624614       0.468379      -1.026344      -0.040156       0.002102      -0.038710       0.055816      -0.047993      -0.024366       0.033975      -0.102390      -0.183021      -0.073504      -0.036811       0.110315              9.914356       8.532284       0.776381       3.544606       4.972019      -1.440126      16.238766          -0.003623
          124              C       0.197692       9.435052      15.132874      -0.002950      34.918853 0.42668290E+03  0.99111707E+04                                 9.280479                            6.870676       0.031916       2.022950                    0.999285      26.793163      74.743651       0.635567       0.414882      -1.073059      -0.022416      -0.023841      -0.016649       0.036716      -0.007729      -0.006253      -0.001352      -0.004219       0.014565      -0.012427       0.003571       0.008855             11.374098      11.661087       4.314011       4.743957      14.201135       2.765826       8.260071           0.011028
          125              C       8.230277       9.772150      14.196329      -0.084694      31.240806 0.40140875E+03  0.92562206E+04                                 8.640558                            6.708083       0.060057       2.000787                    0.999651      28.475040      81.230584       0.631856       0.420379      -1.061055      -0.003180      -0.022765      -0.002849       0.023162      -0.010658      -0.016233      -0.012999      -0.022009       0.003652      -0.029294       0.009676       0.019617              9.948863      10.853377       2.939444       4.345870      11.464976       1.617950       7.528235           0.000681
          126              C       7.448495       8.796069      13.591472      -0.141337      33.604073 0.44295027E+03  0.10488770E+05                                 9.112987                            7.070010       0.060847       1.993450                    0.999420      29.703876      86.405873       0.611252       0.423171      -1.057276       0.019251       0.014123       0.014252       0.027806      -0.007345       0.007319      -0.008939       0.007619       0.053713      -0.017740      -0.005495       0.023235             10.597239      10.758389       3.144150       3.920389      13.717704       1.733487       7.315624           0.003248
          127              C       7.616534       7.446070      13.918903       0.074504      36.096755 0.43144717E+03  0.10091744E+05                                 9.636883                            7.003376      -0.053573       1.995102                    0.999483      26.771724      75.972982       0.614255       0.426303      -1.061358       0.008230       0.007520       0.002041       0.011333       0.015622       0.001508      -0.000139      -0.002910       0.021335      -0.019301       0.007005       0.012296             12.314543      13.006862       4.915889       5.349177      14.948404       3.214651       8.988362           0.003975
          128              C       8.558266       7.115291      14.892953      -0.142276      33.293317 0.45150161E+03  0.10754185E+05                                 9.106384                            7.159761       0.014953       1.976629                    0.999402      29.937180      87.651390       0.603975       0.425764      -1.054515       0.013986       0.021393       0.004495       0.025951      -0.002874      -0.010147      -0.020473      -0.036864       0.000568      -0.026363      -0.005497       0.031860             10.767209      12.862648       3.533995       4.617215      11.251958       2.242678       8.187020           0.003940
          129              C       0.348657       8.093565      15.491426      -0.101473      31.882638 0.43438180E+03  0.10257611E+05                                 8.873035                            7.051999      -0.132254       1.932119                    0.999277      29.572983      86.507133       0.604154       0.429323      -1.051225      -0.016400      -0.000892      -0.016345       0.023171      -0.008552      -0.003957      -0.009151       0.018648       0.074344      -0.026961       0.000257       0.026705             10.226772      10.491616       2.898196       3.443678      12.845184       1.839990       7.343518           0.000900
          130              C       6.812287       6.387866      13.233451       0.097733      36.287446 0.43830961E+03  0.10327806E+05                                 9.757708                            7.115625      -0.253383       1.928940                    0.999186      27.082647      77.998586       0.600071       0.433188      -1.053531      -0.006474      -0.006922      -0.006052       0.011245      -0.002623       0.012311      -0.004602      -0.004827      -0.024725      -0.016791       0.003401       0.013390             12.536406      11.541948       6.162592       4.229325      14.410545       2.300475      11.656726           0.006135
          131              C       6.356696       6.578635      11.931970      -0.198413      34.183451 0.48490708E+03  0.11796332E+05                                 9.343329                            7.478607      -0.222708       1.895257                    0.997738      31.228680      93.395633       0.582108       0.432528      -1.046938      -0.002089      -0.007867       0.004879       0.009490      -0.006962      -0.036037      -0.009003       0.001450      -0.051335      -0.044750       0.010277       0.034474             10.891096       9.568105       2.646175       4.784160       9.908068       1.509172      13.197114           0.007839
          132              C       5.583900       5.604717      11.293864       0.095773      36.767765 0.42703090E+03  0.10004529E+05                                 9.855333                            7.039454      -0.230445       1.941142                    0.999219      26.887863      77.414052       0.600785       0.435161      -1.051510       0.004464      -0.001622       0.006649       0.008171       0.006864      -0.006925      -0.000930       0.020835       0.008940      -0.014045      -0.000925       0.014970             12.493542       9.269375       1.476465       5.313197      10.602164      -1.866170      17.609087           0.001014
          133              C       5.283768       4.429765      11.969209      -0.172526      33.442330 0.48303225E+03  0.11757956E+05                                 9.278315                            7.512166      -0.289610       1.880116                    0.997777      31.009418      93.249597       0.574335       0.438112      -1.041934       0.009969       0.003396       0.001481       0.010635      -0.009182      -0.011437       0.033387       0.027215      -0.058540      -0.046134       0.008777       0.037357             10.568436       7.222927       1.334500       1.479517      11.764136      -3.835728      12.718246           0.016454
          134              C       5.733967       4.207353      13.273616       0.099521      35.940419 0.42662914E+03  0.99925778E+04                                 9.727414                            7.042323      -0.212524       1.946681                    0.999235      26.872122      77.354178       0.599883       0.435926      -1.051068       0.003656       0.008191      -0.002229       0.009242      -0.004584      -0.003498       0.007534      -0.018023       0.024274      -0.014297      -0.001037       0.015334             12.475394       8.977027       5.378624       0.280048      17.385225      -3.437284      11.063930           0.001413
          135              C       6.495081       5.197911      13.896028      -0.194600      34.549410 0.48824947E+03  0.11903679E+05                                 9.452795                            7.523739      -0.226723       1.894907                    0.997823      31.263882      93.747866       0.577843       0.434767      -1.045093       0.000092      -0.001557      -0.007641       0.007798      -0.031374       0.005837      -0.009637       0.045346       0.038952      -0.045810       0.009569       0.036241             11.344653       9.941724       5.901300       1.121576      15.266705       0.049596       8.825532           0.006614
          136              C       5.021377       5.831924       9.945836       0.074027      36.587513 0.42491972E+03  0.98951818E+04                                 9.708965                            6.939666      -0.094482       1.981613                    0.999362      26.679677      75.393159       0.618853       0.425012      -1.062815      -0.001699      -0.005480      -0.009726       0.011292       0.001764       0.015940      -0.001720      -0.029255       0.024221      -0.026247       0.010603       0.015643             12.332238      10.945021       0.738632       4.649028       6.502136      -2.693010      19.549558           0.001372
          137              C       5.711502       6.541602       8.957689      -0.138357      33.313342 0.41951796E+03  0.97516595E+04                                 8.955135                            6.804940       0.264844       2.059496                    0.999801      28.898195      81.957370       0.636574       0.413932      -1.068380      -0.012312       0.000112      -0.023176       0.026244       0.019453       0.002797       0.005151       0.026989      -0.059198      -0.021543      -0.012442       0.033985             10.605383       9.178757       0.818183       2.661246       5.933359      -2.359982      16.704033           0.001289
          138              C       5.135499       6.739801       7.710736      -0.091782      32.199042 0.39775771E+03  0.91394577E+04                                 8.788648                            6.655573       0.092673       2.007702                    0.999669      28.473442      80.745140       0.638294       0.417622      -1.064156      -0.000830      -0.013772       0.023918       0.027612       0.007930      -0.021321      -0.004710      -0.020106      -0.022184      -0.028319       0.005202       0.023117             10.344856       9.961520       1.235248       3.630131       5.634412      -1.457988      15.438635           0.000439
          139              C       3.876560       6.267071       7.425064      -0.004165      37.003445 0.41626676E+03  0.95909470E+04                                 9.612001                            6.741919       0.015288       2.015749                    0.999294      26.605637      73.450319       0.649217       0.409474      -1.078685       0.017188      -0.008202       0.031572       0.036872      -0.001090      -0.002621      -0.000321      -0.002214      -0.020307      -0.007503       0.002514       0.004988             12.508236      10.769459       1.218909       5.084598       5.976202      -1.984903      20.779047           0.010594
          140              C       3.177450       5.582807       8.399113      -0.098049      33.312015 0.40747559E+03  0.94351701E+04                                 9.041949                            6.755554       0.062839       1.995579                    0.999671      28.845456      82.565204       0.629805       0.420002      -1.060871       0.020973      -0.001774       0.008445       0.022679       0.006341       0.001876       0.012874       0.005689      -0.071460      -0.028262       0.007496       0.020767             10.835415       9.164813       1.140513       2.736342       5.744883      -2.267808      17.596549           0.002468
          141              C       3.738176       5.360772       9.645801      -0.146638      35.096865 0.44666514E+03  0.10602863E+05                                 9.411036                            7.107879       0.075668       1.996260                    0.999334      29.838049      87.011036       0.608325       0.424160      -1.056259       0.000258      -0.002107      -0.030894       0.030967       0.009907      -0.015581      -0.010542      -0.020570      -0.025138      -0.022891      -0.003302       0.026193             11.275064      11.022902       1.287840       3.834095       5.939885      -1.578119      16.862406           0.002811
          142              C       5.314320       2.973240      13.971569       0.075413      35.668784 0.41825827E+03  0.97151109E+04                                 9.570852                            6.898762      -0.076726       1.988128                    0.999440      26.667511      75.603724       0.617979       0.426706      -1.060288       0.005348      -0.006109       0.004702       0.009382       0.010117       0.010890      -0.013184       0.002069      -0.014907      -0.023472       0.010658       0.012814             12.234588       7.050126       4.205451      -2.549316      18.649486      -3.191264      11.004152           0.002941
          143              C       5.109440       1.789397      13.262178      -0.135479      35.391590 0.44354466E+03  0.10526369E+05                                 9.520279                            7.110593       0.024690       1.987217                    0.998779      29.667282      86.934461       0.603753       0.427470      -1.052604       0.004827      -0.023871       0.019589       0.031255      -0.013084       0.002546       0.002958       0.012075       0.045978      -0.022467       0.006713       0.015754             11.717458       7.185807       3.809871      -2.411449      18.274172      -1.682419       9.692396           0.002758
          144              C       5.027667       2.990347      15.335823      -0.144204      34.129935 0.44709134E+03  0.10635141E+05                                 9.272750                            7.142682      -0.033168       1.961677                    0.998901      30.052129      88.257757       0.601730       0.427915      -1.051988       0.001805      -0.026328       0.007353       0.027395       0.003186       0.014464       0.017690      -0.002577       0.000516      -0.021182      -0.003462       0.024643             10.878267       6.412063       3.094414      -2.222726      15.144810      -2.388230      11.077929           0.001753
          145              C       1.075624      10.467255      15.769916       0.550472      23.640070 0.27034733E+03  0.56952347E+04                                 7.622346                            5.831986      -0.040151       2.036923                    0.999560      22.794691      63.886918       0.616275       0.471783      -1.022242       0.029180       0.025736       0.033998       0.051669      -0.020360      -0.073942      -0.008360       0.048730       0.145887      -0.072681      -0.029668       0.102350              9.091044       8.706339       3.119411       3.114899      11.799885       2.387964       6.766908          -0.003731
          146              C       8.874574       9.589317       0.592888      -0.076541      33.556204 0.41229427E+03  0.95949717E+04                                 9.187561                            6.866261       0.012686       1.990174                    0.999544      28.636628      82.739741       0.613769       0.428810      -1.053168      -0.020046       0.017808       0.005028       0.027281       0.010540      -0.012821       0.013962       0.030968      -0.048681      -0.031438       0.002820       0.028618             11.137691       6.671510      -3.505174       2.619067      15.982940      -2.354832      10.758624           0.001705
          147              C       0.202185       9.611806       1.948896      -0.012595      37.585517 0.41941060E+03  0.96672068E+04                                 9.661330                            6.735858       0.100164       2.042614                    0.999333      26.532139      72.907319       0.655038       0.405674      -1.082810      -0.021337       0.026809      -0.014915       0.037369       0.001003       0.001534       0.006127       0.011945      -0.002034      -0.009765       0.002559       0.007207             12.744724       7.191653      -5.109349       2.827839      19.663174      -3.932236      11.379344           0.006260
          148              C      -0.028755      10.787051       2.668661      -0.094549      33.045134 0.41105997E+03  0.95403571E+04                                 8.995215                            6.789852       0.082275       2.002937                    0.999747      28.873642      82.779764       0.627480       0.420578      -1.060360      -0.017670       0.001758      -0.018171       0.025407       0.008468      -0.002117       0.001637       0.028752       0.050414      -0.025196       0.007992       0.017204             10.735446       6.027358      -3.518323       1.541771      16.510544      -1.894657       9.668435           0.001330
          149              C       0.735055       8.405065       2.628497       0.566103      25.449819 0.25375756E+03  0.52456100E+04                                 7.919403                            5.581649      -0.028145       2.042270                    0.999592      22.224074      61.084237       0.643564       0.460402      -1.031672       0.023273      -0.040327       0.014821       0.048863       0.039715      -0.041345       0.014619       0.150899      -0.098949      -0.082527      -0.028743       0.111270             10.234989       6.065322      -3.889939       2.413305      15.071987      -2.783595       9.567658          -0.002887
          150              C       1.247257      12.438878      19.367408       0.554924      24.929420 0.26605086E+03  0.55700849E+04                                 7.889734                            5.764551      -0.033021       2.042170                    0.999601      22.498806      62.413473       0.624614       0.468379      -1.026344       0.040156       0.002102      -0.038711       0.055816       0.047994       0.024367       0.033976      -0.102394      -0.183024      -0.073505      -0.036813       0.110319              9.914364       8.532294      -0.776384      -3.544604       4.972024      -1.440127      16.238775          -0.003630
          151              C       4.295308       3.439243       1.833458      -0.002949      34.918878 0.42668314E+03  0.99111787E+04                                 9.280487                            6.870680       0.031908       2.022947                    0.999284      26.793175      74.743727       0.635567       0.414883      -1.073059       0.022417      -0.023841      -0.016650       0.036717       0.007729       0.006256      -0.001352      -0.004217       0.014569      -0.012428       0.003570       0.008858             11.374107      11.661097      -4.314012      -4.743963      14.201144       2.765828       8.260079           0.011050
          152              C       5.248723       3.776341       0.896913      -0.084695      31.240896 0.40141009E+03  0.92562605E+04                                 8.640577                            6.708096       0.060050       2.000784                    0.999651      28.475100      81.230836       0.631855       0.420379      -1.061054       0.003180      -0.022766      -0.002849       0.023162       0.010659       0.016234      -0.013000      -0.022007       0.003655      -0.029295       0.009677       0.019618              9.948886      10.853402      -2.939449      -4.345883      11.465003       1.617954       7.528253           0.000698
          153              C       6.030505       2.800260       0.292055      -0.141336      33.604039 0.44294975E+03  0.10488755E+05                                 9.112983                            7.070007       0.060849       1.993451                    0.999420      29.703857      86.405813       0.611252       0.423172      -1.057276      -0.019251       0.014123       0.014252       0.027806       0.007345      -0.007319      -0.008939       0.007620       0.053714      -0.017740      -0.005495       0.023235             10.597234      10.758383      -3.144147      -3.920388      13.717697       1.733486       7.315622           0.003262
          154              C       5.862466       1.450261       0.619487       0.074505      36.096688 0.43144628E+03  0.10091718E+05                                 9.636873                            7.003371      -0.053573       1.995103                    0.999483      26.771694      75.972885       0.614255       0.426303      -1.061358      -0.008230       0.007520       0.002041       0.011334      -0.015622      -0.001507      -0.000138      -0.002909       0.021335      -0.019300       0.007005       0.012295             12.314529      13.006849      -4.915879      -5.349170      14.948386       3.214642       8.988351           0.003988
          155              C       4.920734       1.119482       1.593536      -0.142276      33.293289 0.45150106E+03  0.10754169E+05                                 9.106380                            7.159757       0.014953       1.976629                    0.999402      29.937160      87.651318       0.603975       0.425764      -1.054515      -0.013985       0.021393       0.004495       0.025951       0.002874       0.010148      -0.020473      -0.036863       0.000568      -0.026363      -0.005497       0.031860             10.767203      12.862642      -3.533992      -4.617214      11.251952       2.242678       8.187016           0.003952
          156              C       4.144343       2.097756       2.192010      -0.101473      31.882639 0.43438180E+03  0.10257611E+05                                 8.873035                            7.051999      -0.132255       1.932118                    0.999277      29.572994      86.507172       0.604154       0.429323      -1.051225       0.016400      -0.000892      -0.016345       0.023171       0.008553       0.003958      -0.009151       0.018648       0.074345      -0.026962       0.000257       0.026705             10.226772      10.491615      -2.898192      -3.443678      12.845184       1.839990       7.343518           0.000909
          157              C       6.666713      -2.531325      26.532868       0.097733      36.287399 0.43830909E+03  0.10327791E+05                                 9.757703                            7.115623      -0.253382       1.928940                    0.999186      27.082625      77.998517       0.600071       0.433188      -1.053531       0.006474      -0.006923      -0.006052       0.011246       0.002623      -0.012310      -0.004602      -0.004826      -0.024726      -0.016790       0.003400       0.013390             12.536398      11.541940      -6.162587      -4.229321      14.410535       2.300472      11.656717           0.006148
          158              C       7.122304      -2.340556      25.231387      -0.198412      34.183413 0.48490645E+03  0.11796312E+05                                 9.343318                            7.478599      -0.222706       1.895258                    0.997738      31.228659      93.395525       0.582109       0.432528      -1.046938       0.002089      -0.007868       0.004879       0.009490       0.006962       0.036036      -0.009003       0.001449      -0.051335      -0.044750       0.010277       0.034473             10.891080       9.568092      -2.646173      -4.784149       9.908062       1.509169      13.197087           0.007862
          159              C       7.895100      11.600526      24.593281       0.095772      36.767756 0.42703093E+03  0.10004531E+05                                 9.855337                            7.039458      -0.230448       1.941141                    0.999219      26.887863      77.414087       0.600784       0.435161      -1.051509      -0.004464      -0.001622       0.006649       0.008171      -0.006863       0.006925      -0.000930       0.020835       0.008939      -0.014045      -0.000926       0.014971             12.493545       9.269378      -1.476469      -5.313195      10.602176      -1.866168      17.609079           0.001015
          160              C       8.195232      10.425574      25.268625      -0.172523      33.442246 0.48303073E+03  0.11757913E+05                                 9.278310                            7.512162      -0.289618       1.880113                    0.997777      31.009386      93.249554       0.574334       0.438113      -1.041933      -0.009969       0.003396       0.001481       0.010635       0.009183       0.011438       0.033387       0.027217      -0.058544      -0.046136       0.008776       0.037359             10.568429       7.222925      -1.334502      -1.479515      11.764134      -3.835722      12.718228           0.016494
          161              C       7.745033      13.126544      -0.025801       0.099520      35.940399 0.42662923E+03  0.99925795E+04                                 9.727409                            7.042323      -0.212521       1.946682                    0.999235      26.872111      77.354123       0.599883       0.435926      -1.051068      -0.003656       0.008191      -0.002229       0.009242       0.004584       0.003498       0.007534      -0.018023       0.024273      -0.014297      -0.001037       0.015334             12.475384       8.977019      -5.378613      -0.280050      17.385201      -3.437282      11.063930           0.001419
          162              C       6.983919      14.117102       0.596612      -0.194598      34.549341 0.48824854E+03  0.11903651E+05                                 9.452787                            7.523735      -0.226724       1.894907                    0.997823      31.263841      93.747738       0.577843       0.434768      -1.045093      -0.000092      -0.001556      -0.007641       0.007798       0.031375      -0.005837      -0.009637       0.045346       0.038950      -0.045811       0.009570       0.036242             11.344641       9.941712      -5.901289      -1.121575      15.266684       0.049596       8.825526           0.006633
          163              C       8.457623      11.827733      23.245252       0.074028      36.587510 0.42491996E+03  0.98951896E+04                                 9.708969                            6.939670      -0.094484       1.981612                    0.999362      26.679678      75.393187       0.618853       0.425013      -1.062815       0.001700      -0.005480      -0.009726       0.011292      -0.001764      -0.015940      -0.001720      -0.029255       0.024221      -0.026247       0.010603       0.015643             12.332239      10.945025      -0.738631      -4.649028       6.502138      -2.693010      19.549555           0.001374
          164              C       7.767498      -2.377589      22.257105      -0.138357      33.313323 0.41951784E+03  0.97516558E+04                                 8.955133                            6.804940       0.264844       2.059496                    0.999801      28.898185      81.957338       0.636574       0.413932      -1.068380       0.012312       0.000112      -0.023176       0.026244      -0.019453      -0.002797       0.005151       0.026989      -0.059199      -0.021543      -0.012442       0.033985             10.605376       9.178754      -0.818183      -2.661247       5.933357      -2.359979      16.704018           0.001288
          165              C       8.343501      -2.179390      21.010152      -0.091783      32.199052 0.39775804E+03  0.91394672E+04                                 8.788649                            6.655576       0.092669       2.007700                    0.999669      28.473471      80.745235       0.638294       0.417622      -1.064156       0.000830      -0.013772       0.023918       0.027612      -0.007930       0.021321      -0.004709      -0.020106      -0.022189      -0.028320       0.005203       0.023117             10.344853       9.961523      -1.235251      -3.630125       5.634414      -1.457987      15.438621           0.000426
          166              C       0.616440      12.262880      20.724481      -0.004164      37.003451 0.41626710E+03  0.95909569E+04                                 9.612002                            6.741922       0.015284       2.015747                    0.999294      26.605647      73.450360       0.649217       0.409474      -1.078685      -0.017189      -0.008202       0.031573       0.036872       0.001091       0.002621      -0.000320      -0.002215      -0.020309      -0.007503       0.002513       0.004990             12.508233      10.769460      -1.218911      -5.084591       5.976204      -1.984904      20.779035           0.010593
          167              C       1.315550      11.578616      21.698530      -0.098049      33.312025 0.40747557E+03  0.94351698E+04                                 9.041949                            6.755553       0.062838       1.995579                    0.999671      28.845469      82.565246       0.629806       0.420002      -1.060871      -0.020973      -0.001774       0.008446       0.022679      -0.006341      -0.001876       0.012874       0.005689      -0.071461      -0.028263       0.007496       0.020767             10.835413       9.164817      -1.140513      -2.736348       5.744882      -2.267805      17.596541           0.002460
          168              C       0.754824      11.356581      22.945217      -0.146638      35.096876 0.44666518E+03  0.10602865E+05                                 9.411038                            7.107880       0.075667       1.996260                    0.999334      29.838050      87.011044       0.608325       0.424160      -1.056259      -0.000258      -0.002107      -0.030894       0.030967      -0.009907       0.015581      -0.010542      -0.020570      -0.025137      -0.022891      -0.003302       0.026193             11.275066      11.022902      -1.287839      -3.834098       5.939885      -1.578121      16.862411           0.002810
          169              C       8.164680      11.892431       0.672153       0.075414      35.668759 0.41825820E+03  0.97151082E+04                                 9.570845                            6.898760      -0.076723       1.988129                    0.999440      26.667504      75.603680       0.617979       0.426706      -1.060288      -0.005348      -0.006109       0.004702       0.009382      -0.010117      -0.010890      -0.013184       0.002068      -0.014906      -0.023472       0.010658       0.012814             12.234576       7.050121      -4.205444       2.549315      18.649461      -3.191262      11.004147           0.002956
          170              C       8.369560       7.785206      26.561595      -0.135478      35.391583 0.44354461E+03  0.10526367E+05                                 9.520276                            7.110591       0.024697       1.987219                    0.998779      29.667263      86.934374       0.603753       0.427470      -1.052604      -0.004827      -0.023871       0.019589       0.031255       0.013084      -0.002545       0.002958       0.012076       0.045978      -0.022468       0.006714       0.015754             11.717454       7.185805      -3.809871       2.411449      18.274164      -1.682422       9.692393           0.002776
          171              C       8.451333      11.909538       2.036407      -0.144204      34.129915 0.44709104E+03  0.10635132E+05                                 9.272749                            7.142681      -0.033169       1.961677                    0.998901      30.052126      88.257761       0.601730       0.427915      -1.051988      -0.001805      -0.026328       0.007353       0.027395      -0.003186      -0.014464       0.017690      -0.002576       0.000516      -0.021182      -0.003462       0.024643             10.878265       6.412062      -3.094414       2.222724      15.144811      -2.388230      11.077922           0.001777
          172              C       3.417376       4.471446       2.470500       0.550473      23.640210 0.27034920E+03  0.56952851E+04                                 7.622380                            5.832010      -0.040150       2.036921                    0.999560      22.794778      63.887259       0.616273       0.471783      -1.022241      -0.029180       0.025738       0.033998       0.051670       0.020360       0.073946      -0.008359       0.048733       0.145894      -0.072684      -0.029671       0.102355              9.091088       8.706382      -3.119434      -3.114919      11.799939       2.387980       6.766942          -0.003724
          173              O       8.380344      13.948737       8.153872      -0.455646      25.296016 0.37989682E+03  0.83702571E+04                                 6.737999                            5.944538       0.756342       2.303924                    0.999132      25.954159      65.240838       0.796950       0.348820      -1.147601      -0.003924       0.001818      -0.020164       0.020623       0.003055       0.034859      -0.009207      -0.025687       0.011072      -0.042760       0.010746       0.032014              7.325002       5.667080      -0.656020       0.726558       5.291721      -1.645710      11.016206           0.161183
          174              O       6.563374      -0.003665       7.361493      -0.517873      27.586380 0.41554275E+03  0.93444587E+04                                 7.111862                            6.168453       0.594909       2.244771                    0.998771      26.476905      66.797988       0.793231       0.343375      -1.154441       0.032136      -0.013647      -0.014246       0.037708      -0.019329      -0.022424       0.014231       0.034710      -0.064601      -0.032389      -0.014484       0.046873              7.852724       9.247541      -1.100473      -2.948438       4.848109       0.322435       9.462522           0.078086
          175              O       7.945421       3.543094      22.773921      -0.495909      27.185342 0.39321438E+03  0.87311844E+04                                 7.059999                            6.017789       0.628062       2.257642                    0.998693      26.272989      66.114666       0.798705       0.345363      -1.151444      -0.003320      -0.023260       0.019970       0.030835       0.002550       0.009917      -0.009450       0.056164       0.085550      -0.043837       0.009615       0.034222              7.878000       5.572830      -1.565051       2.431320       7.296327      -1.796529      10.764843           0.091269
          176              O       8.117952       4.648509      24.639297      -0.514620      32.215330 0.45693977E+03  0.10501853E+05                                 7.955636                            6.508571       0.808104       2.321312                    0.998648      26.434223      66.995508       0.766576       0.347651      -1.153108      -0.009847      -0.036379       0.019271       0.042329      -0.003296      -0.003364       0.040783      -0.029299      -0.049114      -0.042052      -0.006810       0.048861              9.403859       5.818026      -2.401552       0.709146      15.053269       1.779123       7.340284           0.066036
          177              O       6.483399       7.879635      23.361489      -0.517554      27.978086 0.44901436E+03  0.10310496E+05                                 7.218857                            6.492445       0.720780       2.289926                    0.998470      26.673645      68.344996       0.757703       0.352036      -1.145505      -0.037770       0.004651       0.009893       0.039321       0.008585      -0.018975       0.000253       0.061516       0.036400      -0.038179      -0.000837       0.039016              7.682257       8.298205      -0.512685      -2.548504       7.181772       1.150056       7.566793           0.066979
          178              O       5.368236       6.300487      24.396450      -0.476761      26.570608 0.41210319E+03  0.92566323E+04                                 6.954693                            6.193492       0.729469       2.290634                    0.999131      26.318867      66.567195       0.781201       0.349057      -1.148626      -0.015865       0.009486       0.006323       0.019536       0.014770       0.021885      -0.015062      -0.073888      -0.031303      -0.050005       0.002750       0.047254              7.537778       5.637433      -0.881580      -0.502050      11.718272       0.449031       5.257629           0.132993
          179              O       5.098656       5.029546      21.453289      -0.455649      25.296213 0.37990067E+03  0.83703558E+04                                 6.737987                            5.944527       0.756382       2.303934                    0.999132      25.954496      65.241558       0.796960       0.348816      -1.147606       0.003928       0.001818      -0.020157       0.020617      -0.003065      -0.034885      -0.009211      -0.025729       0.011085      -0.042800       0.010768       0.032032              7.324990       5.667067       0.656016      -0.726554       5.291712      -1.645706      11.016190           0.161193
          180              O       6.915626       5.992144      20.660910      -0.517874      27.586433 0.41554368E+03  0.93444813E+04                                 7.111850                            6.168442       0.594920       2.244774                    0.998771      26.477023      66.798209       0.793235       0.343373      -1.154443      -0.032138      -0.013649      -0.014241       0.037708       0.019324       0.022432       0.014239       0.034705      -0.064629      -0.032405      -0.014473       0.046878              7.852712       9.247527       1.100470       2.948441       4.848101       0.322437       9.462508           0.078059
          181              O       5.533579      12.462285       9.474504      -0.495901      27.185075 0.39320981E+03  0.87310603E+04                                 7.059974                            6.017772       0.628055       2.257642                    0.998693      26.272755      66.114056       0.798703       0.345365      -1.151442       0.003318      -0.023267       0.019971       0.030842      -0.002543      -0.009916      -0.009441       0.056133       0.085527      -0.043815       0.009602       0.034212              7.877968       5.572809       1.565041      -2.431306       7.296295      -1.796516      10.764800           0.091316
          182              O       5.361048      13.567700      11.339880      -0.514615      32.215156 0.45693657E+03  0.10501765E+05                                 7.955628                            6.508564       0.808091       2.321309                    0.998648      26.434080      66.995180       0.766574       0.347653      -1.153107       0.009845      -0.036382       0.019276       0.042334       0.003298       0.003357       0.040780      -0.029298      -0.049075      -0.042041      -0.006816       0.048857              9.403849       5.818020       2.401551      -0.709144      15.053255       1.779117       7.340272           0.066043
          183              O       6.995601       1.883826      10.062073      -0.517551      27.977941 0.44901159E+03  0.10310423E+05                                 7.218869                            6.492456       0.720757       2.289920                    0.998470      26.673424      68.344543       0.757697       0.352040      -1.145502       0.037774       0.004661       0.009895       0.039326      -0.008588       0.018979       0.000247       0.061473       0.036354      -0.038151      -0.000857       0.039008              7.682269       8.298216       0.512683       2.548505       7.181788       1.150055       7.566802           0.067012
          184              O       8.110764       0.304678      11.097033      -0.476753      26.570346 0.41209798E+03  0.92565012E+04                                 6.954739                            6.193531       0.729410       2.290620                    0.999131      26.318299      66.566071       0.781182       0.349066      -1.148617       0.015876       0.009496       0.006332       0.019553      -0.014764      -0.021829      -0.015057      -0.073828      -0.031290      -0.049934       0.002710       0.047224              7.537830       5.637471       0.881587       0.502056      11.718357       0.449039       5.257662           0.132993
          185              O       3.887344       6.962072       5.145544      -0.455641      25.295948 0.37989559E+03  0.83702261E+04                                 6.738008                            5.944546       0.756335       2.303923                    0.999132      25.954012      65.240529       0.796946       0.348822      -1.147599      -0.003923      -0.001819       0.020167       0.020626      -0.003051      -0.034846      -0.009205      -0.025666       0.011067      -0.042741       0.010736       0.032005              7.325014       5.667087       0.656020      -0.726557       5.291728      -1.645712      11.016227           0.161219
          186              O       2.070374       5.999474       5.937923      -0.517874      27.586348 0.41554213E+03  0.93444405E+04                                 7.111854                            6.168446       0.594913       2.244772                    0.998771      26.476900      66.797944       0.793232       0.343374      -1.154441       0.032136       0.013646       0.014248       0.037709       0.019332       0.022422       0.014229       0.034712      -0.064609      -0.032389      -0.014486       0.046874              7.852716       9.247531       1.100471       2.948438       4.848104       0.322436       9.462513           0.078082
          187              O       3.452421      -0.470667      17.124329      -0.495906      27.185174 0.39321165E+03  0.87311086E+04                                 7.059974                            6.017772       0.628061       2.257643                    0.998693      26.272889      66.114356       0.798706       0.345363      -1.151444      -0.003320       0.023262      -0.019970       0.030837      -0.002548      -0.009917      -0.009447       0.056154       0.085543      -0.043830       0.009611       0.034219              7.877968       5.572809       1.565041      -2.431306       7.296296      -1.796517      10.764798           0.091288
          188              O       3.624952      -1.576082      15.258953      -0.514619      32.215225 0.45693783E+03  0.10501798E+05                                 7.955624                            6.508561       0.808099       2.321311                    0.998648      26.434165      66.995348       0.766576       0.347652      -1.153108      -0.009846       0.036380      -0.019273       0.042331       0.003296       0.003362       0.040782      -0.029298      -0.049102      -0.042049      -0.006811       0.048860              9.403845       5.818018       2.401550      -0.709143      15.053250       1.779117       7.340267           0.066038
          189              O       1.990399      10.107792      16.536760      -0.517553      27.978005 0.44901282E+03  0.10310455E+05                                 7.218863                            6.492450       0.720766       2.289922                    0.998470      26.673527      68.344753       0.757700       0.352038      -1.145503      -0.037772      -0.004657      -0.009894       0.039323      -0.008588       0.018978       0.000249       0.061494       0.036376      -0.038165      -0.000848       0.039013              7.682262       8.298210       0.512684       2.548504       7.181780       1.150055       7.566796           0.066995
          190              O       0.875236      11.686940      15.501800      -0.476755      26.570390 0.41209884E+03  0.92565188E+04                                 6.954707                            6.193504       0.729439       2.290628                    0.999131      26.318510      66.566440       0.781191       0.349062      -1.148621      -0.015872      -0.009491      -0.006329       0.019546      -0.014767      -0.021853      -0.015059      -0.073854      -0.031294      -0.049964       0.002727       0.047237              7.537794       5.637445       0.881581       0.502051      11.718300       0.449034       5.257638           0.132989
          191              O       0.605656      -1.957119      18.444961      -0.455644      25.295958 0.37989577E+03  0.83702266E+04                                 6.737980                            5.944522       0.756348       2.303925                    0.999132      25.954176      65.240816       0.796953       0.348819      -1.147602       0.003925      -0.001818       0.020164       0.020623       0.003056       0.034860      -0.009207      -0.025690       0.011073      -0.042762       0.010748       0.032014              7.324980       5.667064      -0.656018       0.726557       5.291708      -1.645705      11.016168           0.161173
          192              O       2.422626      11.995283      19.237340      -0.517873      27.586347 0.41554221E+03  0.93444417E+04                                 7.111848                            6.168442       0.594912       2.244771                    0.998771      26.476932      66.798000       0.793233       0.343374      -1.154442      -0.032137       0.013647       0.014245       0.037709      -0.019329      -0.022426       0.014232       0.034710      -0.064611      -0.032393      -0.014482       0.046875              7.852706       9.247521      -1.100471      -2.948430       4.848101       0.322435       9.462497           0.078067
          193              O       1.040579       8.448524       3.824912      -0.495912      27.185345 0.39321452E+03  0.87311861E+04                                 7.059987                            6.017780       0.628069       2.257644                    0.998693      26.273051      66.114765       0.798708       0.345362      -1.151445       0.003322       0.023257      -0.019969       0.030833       0.002554       0.009917      -0.009454       0.056180       0.085559      -0.043848       0.009622       0.034226              7.877985       5.572820      -1.565047       2.431314       7.296313      -1.796524      10.764823           0.091308
          194              O       0.868048       7.343109       1.959536      -0.514623      32.215334 0.45693997E+03  0.10501856E+05                                 7.955625                            6.508563       0.808107       2.321313                    0.998648      26.434271      66.995573       0.766579       0.347650      -1.153110       0.009848       0.036377      -0.019269       0.042327      -0.003295      -0.003369       0.040785      -0.029299      -0.049135      -0.042058      -0.006806       0.048864              9.403844       5.818017      -2.401546       0.709144      15.053243       1.779122       7.340273           0.066046
          195              O       2.502601       4.111983       3.237344      -0.517554      27.978032 0.44901329E+03  0.10310466E+05                                 7.218850                            6.492439       0.720775       2.289925                    0.998470      26.673610      68.344893       0.757703       0.352037      -1.145505       0.037771      -0.004653      -0.009893       0.039321       0.008587      -0.018975       0.000251       0.061513       0.036397      -0.038177      -0.000839       0.039016              7.682248       8.298196      -0.512683      -2.548500       7.181763       1.150052       7.566785           0.067009
          196              O       3.617764       5.691131       2.202383      -0.476755      26.570458 0.41210026E+03  0.92565521E+04                                 6.954681                            6.193482       0.729457       2.290632                    0.999131      26.318722      66.566831       0.781199       0.349058      -1.148625       0.015867      -0.009489      -0.006325       0.019540       0.014768       0.021872      -0.015060      -0.073877      -0.031299      -0.049989       0.002741       0.047248              7.537764       5.637423      -0.881576      -0.502048      11.718250       0.449028       5.257620           0.133038

******************************************************
Auxiliary information for the entire system
The total spin magnetic moment of the unit cell is   2.898527
The total net atomic charge of the unit cell is   0.000001
Accuracy of reproducing the electrostatic potential in the unit cell:
  The inner radius (bohr) =    5.0000
  The outer radius (bohr) =   12.0000
  Valid grid points have density less than (e/(bohr^3)) =    0.0001
  The number of valid grid points were=       176210
  The rms potential error without charges in kcal/mol is=      6.30091
  The rms potential error with partial charges in kcal/mol is=      0.41862
  The RRMSE value at monopole order=      0.06644
  The rms potential error with partial charges and cloud penetration in kcal/mol is=      0.42520
  The RRMSE value at monopole order with cloud penetration is=      0.06748
  The rms potential error with partial charges and atomic dipoles in kcal/mol is=      0.32601
  The RRMSE value at dipole order=      0.05174
  The rms potential error with partial charges, atomic dipoles and cloud penetration in kcal/mol is=      0.31273
  The RRMSE value at dipole order with cloud penetration=      0.04963

******************************************************
The electron densities and ab initio electrostatic potential were computed in VASP using the PBE functional and
projector augmented wave method. See the main text of the journal article for a description of computational details.
The atomic charges, dipoles, and quadrupoles were computed with the DDEC6 method as described in
(a) T. A. Manz and N. Gabaldon Limas, RSC Adv. 6 (2016) 47771-47801 DOI: 10.1039/c6ra04656h
(b) N. Gabaldon Limas and T. A. Manz, RSC Adv. 8 (2018) 2678-2707 DOI: 10.1039/c7ra11829e.
For each atom in the material, the electron cloud parameters were fit to the spherically averaged atom-in-material
electron density using radial positions for which this density was between 10^-4 and 10^-2 electrons per cubic bohr.
The polarizabilities, dispersion coefficients, and quantum Drude oscillator (QDO) parameters were fit using the MCLF method.
The magnetic structure of the system was optimized in VASP from the default ferromagnetic initial guess using spin polarization.
The atomic spin moments (ASMs) were computed on this optimized magnetic structure using the DDEC6 partition as inputs
to the method of T. A. Manz and D. S. Sholl, J. Chem. Theory Comput. 7 (2011) 4146-4164 DOI: 10.1021/ct200539n.
The RMSE and RRMSE were computed using a uniform grid with Ewald summation.
