# Supplementary material for: A collection of forcefield precursors for metal–organic frameworks
Source: RSC Adv. 2019 Nov 13;9(63):36492–507. doi: 10.1039/c9ra07327b (PMC9075174; doi:10.1039/c9ra07327b)
Supplement: RA-009-C9RA07327B-s4849 [file RA-009-C9RA07327B-s4849.xyz]

  196
jmolscript: load "" {1 1 1} spacegroup "x,y,z" unitcell [{      8.986000     0.000000     0.000000 }, {      0.000000    14.915000     0.000000 }, {      0.000000    -2.923382    26.598833 }]
Cd     7.298789     5.825317    22.835630     0.994041
Cd     6.180211    -0.170492     9.536214     0.994043
Cd     2.805789    12.162110    17.062619     0.994041
Cd     1.687211     6.166272     3.763469     0.994020
H      3.613271     7.326207    25.933862     0.129149
H      2.313895    11.868611     0.332485     0.113671
H      4.180287    11.759890    24.758194     0.114186
H      5.467082    10.123262    23.758078     0.116908
H      2.081158    13.546289     1.814040     0.119932
H      0.286653     2.217905     1.750203     0.121287
H      2.296822    -1.998071    25.127918     0.121689
H      2.064084    14.028231     4.160057     0.118072
H      1.125047    13.705950     6.237426     0.125184
H      6.817678     0.737133     5.072397     0.122897
H      7.756715     1.099129     3.013648     0.107695
H      0.822219     4.236485     0.944259     0.111789
H      0.690125    -0.682554    24.069284     0.107758
H     -0.026958     3.185856    26.489778     0.122845
H      8.826049     1.185139    23.021290     0.123838
H      0.879729     1.330398    12.634446     0.129148
H      2.179105     2.949420    13.631902     0.113671
H      0.312713     5.764081    11.458777     0.114185
H      8.011918     4.127453    10.458661     0.116908
H      2.411842     4.627098    15.113457     0.119931
H      4.206347     8.213714    15.049620     0.121286
H      2.196178     6.921120    11.828501     0.121689
H      2.428916     5.109040    17.459474     0.118073
H      3.367953     4.786759    19.536843     0.125183
H      6.661322     6.732942    18.371814     0.122898
H      5.722285     7.094938    16.313064     0.107696
H      3.670781    10.232294    14.243675     0.111787
H      3.802875     8.236637    10.769867     0.107758
H      4.519958    12.105047    13.190361     0.122844
H      4.652951    10.104330     9.721873     0.123838
H      8.106271    10.661220    13.964387     0.129148
H      6.806895     9.042198    12.966931     0.113672
H      8.673287     6.227537    15.140056     0.114185
H      0.974082     7.864165    16.140172     0.116908
H      6.574158     7.364520    11.485376     0.119931
H      4.779653     3.777904    11.549213     0.121286
H      6.789822     5.070498    14.770332     0.121689
H      6.557084     6.882578     9.139359     0.118072
H      5.618047     7.204859     7.061990     0.125183
H      2.324678     5.258676     8.227019     0.122895
H      3.263715     4.896680    10.285769     0.107696
H      5.315219     1.759324    12.355158     0.111787
H      5.183125     3.754981    15.828966     0.107758
H      4.466042    -0.113429    13.408472     0.122844
H      4.333049     1.887288    16.876960     0.123838
H      5.372729     4.665411     0.664971     0.129150
H      6.672105     0.123007    26.266348     0.113671
H      4.805713     0.231728     1.840639     0.114186
H      3.518918     1.868356     2.840755     0.116908
H      6.904842    -1.554671    24.784793     0.119932
H      8.699347     9.773713    24.848630     0.121287
H      6.689178    13.989689     1.470915     0.121689
H      6.921916    -2.036613    22.438776     0.118072
H      7.860953    -1.714332    20.361407     0.125183
H      2.168322    11.254485    21.526436     0.122898
H      1.229285    10.892489    23.585185     0.107695
H      8.163781     7.755133    25.654574     0.111787
H      8.295875    12.674172     2.529549     0.107758
H      0.026958     8.805762     0.109055     0.122844
H      0.159951    10.806479     3.577543     0.123838
C      4.687996     8.557917    24.762450    -0.002441
C      3.733683     8.219693    25.702452    -0.082650
C      2.954597     9.191232    26.303852    -0.143995
C      3.122635    10.536189    25.976154     0.074167
C      4.067962    10.870226    25.005031    -0.142234
C      4.841657     9.888337    24.404163    -0.101682
C      2.316591    14.520015     0.064103     0.096687
C      1.866392    14.332074     1.362924    -0.198813
C      1.091799     0.391007     2.007680     0.095983
C      0.795261     1.564815     1.327814    -0.172990
C      1.241865     1.787473     0.026599     0.100723
C      1.999385    -2.129429    25.998763    -0.192397
C      0.526580     0.162219     3.355177     0.075955
C      1.217603    14.367953     4.340930    -0.138367
C      0.648789    14.167662     5.586553    -0.091605
C      8.366865    -0.270212     5.877012    -0.006315
C      7.673145     0.417345     4.894717    -0.098931
C      8.236568     0.631800     3.659999    -0.143603
C      0.820422     0.097634    25.925883     0.074109
C      0.616440     4.202475     0.037770    -0.136034
C      0.536464     0.089631    24.564288    -0.146217
C      0.107832     2.405246    26.002221    -0.076793
C      8.786511     2.378894    24.652862    -0.011878
C      0.028755     1.211548    23.930438    -0.094589
C      8.250945     3.586948    23.973528     0.562372
C      7.736946    -0.440595     7.237276     0.559143
C      5.570421     7.520406    24.126205     0.548213
C      8.791004     2.562108    11.463033    -0.002441
C      0.759317     2.223884    12.403036    -0.082651
C      1.538403     3.195423    13.004435    -0.143995
C      1.370365     4.540380    12.676738     0.074167
C      0.425038     4.874417    11.705614    -0.142234
C      8.637343     3.892528    11.104747    -0.101683
C      2.176409     5.600824    13.363520     0.096688
C      2.626608     5.412883    14.662341    -0.198813
C      3.401201     6.386816    15.307096     0.095983
C      3.697739     7.560624    14.627230    -0.172989
C      3.251135     7.783282    13.326015     0.100723
C      2.493615     6.789762    12.699347    -0.192397
C      3.966420     6.158028    16.654593     0.075956
C      3.275397     5.448762    17.640346    -0.138366
C      3.844211     5.248471    18.885969    -0.091605
C      5.112135     5.725597    19.176429    -0.006313
C      5.805855     6.413154    18.194134    -0.098931
C      5.242432     6.627609    16.959416    -0.143602
C      3.672578     9.016825    12.626466     0.074110
C      3.876560    10.198284    13.337187    -0.136036
C      3.956536     9.008822    11.264872    -0.146216
C      4.385168    11.324437    12.702805    -0.076795
C      4.692489    11.298085    11.353446    -0.011880
C      4.464245    10.130739    10.631022    -0.094590
C      5.228055    12.506139    10.674112     0.562378
C      5.742054     5.555214    20.536693     0.559142
C      7.908579     1.524597    10.826789     0.548218
C      0.194996     9.429510    15.135800    -0.002441
C      8.226683     9.767734    14.195797    -0.082651
C      7.447597     8.796195    13.594398    -0.143995
C      7.615635     7.451238    13.922095     0.074167
C      8.560962     7.117201    14.893219    -0.142234
C      0.348657     8.099090    15.494086    -0.101682
C      6.809591     6.390794    13.235313     0.096687
C      6.359392     6.578735    11.936492    -0.198814
C      5.584799     5.604802    11.291737     0.095983
C      5.288261     4.430994    11.971603    -0.172989
C      5.734865     4.208336    13.272818     0.100723
C      6.492385     5.201856    13.899486    -0.192396
C      5.019580     5.833590     9.944240     0.075958
C      5.710603     6.542856     8.958487    -0.138368
C      5.141789     6.743147     7.712864    -0.091602
C      3.873865     6.266021     7.422404    -0.006318
C      3.180145     5.578464     8.404699    -0.098936
C      3.743568     5.364009     9.639417    -0.143600
C      5.313422     2.974793    13.972367     0.074110
C      5.109440     1.793334    13.261646    -0.136036
C      5.029464     2.982796    15.333961    -0.146216
C      4.600832     0.667181    13.896028    -0.076795
C      4.293511     0.693533    15.245387    -0.011879
C      4.521755     1.860879    15.967811    -0.094589
C      3.757945    -0.514521    15.924721     0.562372
C      3.243946     6.436404     6.062140     0.559122
C      1.077421    10.467021    15.772044     0.548217
C      4.298004     3.433701     1.836383    -0.002440
C      5.252317     3.771925     0.896381    -0.082650
C      6.031403     2.800386     0.294981    -0.143994
C      5.863365     1.455429     0.622679     0.074167
C      4.918038     1.121392     1.593802    -0.142234
C      4.144343     2.103281     2.194670    -0.101683
C      6.669409    -2.528397    26.534730     0.096687
C      7.119608    -2.340456    25.235909    -0.198813
C      7.894201    11.600611    24.591153     0.095983
C      8.190739    10.426803    25.271019    -0.172990
C      7.744135    13.127527    -0.026599     0.100723
C      6.986615    14.121047     0.600070    -0.192397
C      8.459420    11.829399    23.243656     0.075956
C      7.768397    -2.376335    22.257903    -0.138365
C      8.337211    -2.176044    21.012280    -0.091604
C      0.619135    12.261830    20.721821    -0.006314
C      1.312855    11.574273    21.704116    -0.098930
C      0.749432    11.359818    22.938834    -0.143601
C      8.165578    11.893984     0.672950     0.074110
C      8.369560     7.789143    26.561063    -0.136035
C      8.449536    11.901987     2.034545    -0.146215
C      8.878168     9.586372     0.596612    -0.076794
C      0.199489     9.612724     1.945971    -0.011877
C     -0.028755    10.780070     2.668395    -0.094591
C      0.735055     8.404670     2.625305     0.562374
C      1.249054    12.432213    19.361557     0.559147
C      3.415579     4.471212     2.472628     0.548210
O      6.482500     7.883574    23.362287    -0.515838
O      5.364642     6.294849    24.396184    -0.477966
O      8.374053    13.957019     8.149084    -0.455526
O      6.562476    -0.003267     7.366015    -0.520659
O      7.940030     3.537423    22.772591    -0.495870
O      8.120648     4.651577    24.637169    -0.510905
O      6.996500     1.887765    10.062871    -0.515841
O      8.114358     0.299040    11.096767    -0.477974
O      5.104947     5.037828    21.448501    -0.455521
O      6.916524     5.992542    20.665431    -0.520657
O      5.538970    12.456614     9.473174    -0.495874
O      5.358352    13.570768    11.337753    -0.510907
O      1.989500    10.103853    16.535962    -0.515837
O      0.871642    11.692578    15.502066    -0.477969
O      3.881053     6.953790     5.150332    -0.455553
O      2.069476     5.999076     5.933402    -0.520591
O      3.447030    -0.464996    17.125659    -0.495866
O      3.627648    -1.579150    15.261080    -0.510903
O      2.503500     4.108044     3.236546    -0.515835
O      3.621358     5.696769     2.202649    -0.477953
O      0.611947    -1.965401    18.449749    -0.455528
O      2.423524    11.994885    19.232818    -0.520659
O      1.045970     8.454195     3.826242    -0.495879
O      0.865352     7.340041     1.961664    -0.510898

The following XYZ coordinates are in angstroms. Other properties are in atomic units.
The sperically averaged electron density of each atom fit to a function of the form exp(a - br)
eigen_1, eigen_2 and eigen_3 are the three eigenvalues of traceless quadrupole moment tensor
  atom number  atomic symbol              X              Y              Z     net charge C6 coefficient C8 coefficient C10 coefficient fluctuating dipole atomic polarizability isotropic forcefield polarizability              a              b squared Pearson coefficient          <r^3>          <r^4>         wp_QDO          m_QDO          q_QDO       dipole_x       dipole_y       dipole_z         dipole            Qxy            Qxz            Qyz     Q(x^2-y^2)  Q(3z^2 - R^2)        eigen_1        eigen_2        eigen_3 static polarizability      alpha(xx)      alpha(xy)      alpha(xz)      alpha(yy)      alpha(yz)      alpha(zz) atomic spin moment
            1             Cd       7.298789       5.825317      22.835630       0.994041     139.483113 0.33485302E+04  0.11959550E+06                                20.609813                           17.948365       0.888092       2.006033                    0.999212      75.134999     196.995200       0.475356       0.360767      -1.209608       0.011896       0.013191      -0.017651       0.025041       0.102537      -0.046208      -0.032676       0.097966      -0.200750      -0.083482      -0.077621       0.161104             24.543890      20.346081      -9.278767       5.758962      26.696929      -0.794902      26.588660           0.036445
            2             Cd       6.180211      -0.170492       9.536214       0.994043     139.482539 0.33485131E+04  0.11959472E+06                                20.609745                           17.948309       0.888121       2.006042                    0.999212      75.134904     196.994730       0.475357       0.360767      -1.209608      -0.011899       0.013191      -0.017650       0.025042      -0.102540       0.046204      -0.032675       0.097969      -0.200759      -0.083485      -0.077621       0.161106             24.543788      20.346022       9.278728      -5.758953      26.696814      -0.794904      26.588528           0.036444
            3             Cd       2.805789      12.162110      17.062619       0.994041     139.482922 0.33485239E+04  0.11959522E+06                                20.609789                           17.948344       0.888113       2.006039                    0.999212      75.134973     196.995040       0.475356       0.360767      -1.209608       0.011900      -0.013193       0.017651       0.025044      -0.102539       0.046206      -0.032676       0.097965      -0.200756      -0.083484      -0.077621       0.161105             24.543855      20.346048       9.278736      -5.758963      26.696863      -0.794906      26.588653           0.036499
            4             Cd       1.687211       6.166272       3.763469       0.994020     139.479153 0.33484624E+04  0.11959237E+06                                20.609305                           17.948093       0.888275       2.006094                    0.999213      75.135059     196.994189       0.475363       0.360763      -1.209612      -0.011882      -0.013188       0.017527       0.024945       0.102534      -0.046186      -0.032675       0.097972      -0.201240      -0.083539      -0.077622       0.161161             24.542950      20.344795      -9.275945       5.760075      26.692249      -0.794319      26.591805           0.036390
            5              H       3.613271       7.326207      25.933862       0.129149       1.063950 0.76652518E+01  0.73488367E+02                                 1.645144                            1.562425      -0.882500       2.475061                    0.999140       3.183519       8.440532       0.534947       1.194272      -0.730738      -0.006146      -0.040176       0.012222       0.042441       0.004564      -0.007941      -0.008324      -0.016360      -0.012443      -0.013367      -0.003265       0.016632              1.672248       1.447793       0.037455      -0.101102       2.224622      -0.141425       1.344330           0.000481
            6              H       2.313895      11.868611       0.332485       0.113671       1.094908 0.80162421E+01  0.78984399E+02                                 1.763331                            1.660900      -1.212154       2.303488                    0.994577       3.650965      10.345006       0.481713       1.290468      -0.705235      -0.023370      -0.013330       0.024827       0.036609      -0.001797      -0.010504      -0.004146      -0.013167      -0.005720      -0.015161       0.005478       0.009683              1.805380       2.062192       0.131219      -0.522281       1.617263      -0.080018       1.736684          -0.000020
            7              H       4.180287      11.759890      24.758194       0.114186       1.075168 0.82045202E+01  0.80890845E+02                                 1.723821                            1.669457      -0.989054       2.412160                    0.997775       3.454553       9.627641       0.487676       1.273879      -0.711186       0.006333       0.035672      -0.012439       0.038306       0.000304      -0.011780      -0.007215      -0.022647      -0.006685      -0.019175       0.002725       0.016450              1.737036       1.690873       0.008888      -0.059680       2.097025      -0.070373       1.423210           0.000072
            8              H       5.467082      10.123262      23.758078       0.116908       1.146661 0.85924136E+01  0.85673803E+02                                 1.791726                            1.700642      -1.103201       2.358167                    0.996535       3.537805       9.905685       0.486666       1.262240      -0.713031       0.024201       0.010180      -0.029941       0.039822       0.000879      -0.011402      -0.006930      -0.010416       0.007914      -0.014812       0.000579       0.014232              1.833781       2.083258       0.123691      -0.457641       1.589747      -0.060021       1.828337           0.000261
            9              H       2.081158      13.546289       1.814040       0.119932       1.154262 0.90879846E+01  0.92174291E+02                                 1.820667                            1.767140      -1.241030       2.293028                    0.995341       3.633298      10.362681       0.468661       1.288562      -0.707207       0.010449      -0.029492       0.017502       0.035851      -0.010754       0.000460      -0.006940      -0.010145       0.006478      -0.013740      -0.000318       0.014057              1.833539       1.596408      -0.140882      -0.049147       2.100316      -0.187102       1.803893          -0.000009
           10              H       0.286653       2.217905       1.750203       0.121287       1.085352 0.84219211E+01  0.84555687E+02                                 1.807877                            1.747966      -1.238598       2.300370                    0.994639       3.699624      10.807142       0.448424       1.360460      -0.691509      -0.018311       0.026013       0.019325       0.037221      -0.009879      -0.007380       0.005230      -0.008483       0.007933      -0.012942      -0.002305       0.015247              1.838736       1.770045      -0.243908      -0.222031       2.023877       0.077274       1.722285           0.000048
           11              H       2.296822      -1.998071      25.127918       0.121689       1.098949 0.86122485E+01  0.86480120E+02                                 1.788185                            1.740934      -1.131260       2.348193                    0.996186       3.608645      10.356864       0.462197       1.319713      -0.700580       0.012977       0.008566      -0.032666       0.036178      -0.001120      -0.010541      -0.006625      -0.006534       0.019712      -0.013791      -0.000632       0.014423              1.802270       1.718393      -0.164940      -0.163285       1.625673      -0.038584       2.062746           0.000015
           12              H       2.064084      14.028231       4.160057       0.118072       1.050657 0.75200345E+01  0.71201884E+02                                 1.582706                            1.509367      -0.778074       2.509313                    0.999731       3.108754       7.987591       0.569421       1.136060      -0.745644       0.035207      -0.015271      -0.003682       0.038552      -0.011101      -0.002387      -0.007861       0.018269       0.004263      -0.018423       0.004615       0.013807              1.606849       1.962002      -0.194562      -0.196656       1.334085       0.029342       1.524461          -0.000008
           13              H       1.125047      13.705950       6.237426       0.125184       1.117176 0.79513061E+01  0.76368578E+02                                 1.653344                            1.554585      -0.903606       2.460503                    0.998916       3.146414       8.151496       0.559511       1.139781      -0.744777       0.022569      -0.020392       0.026929       0.040625      -0.011806       0.003333      -0.008053       0.014300      -0.003105      -0.015526      -0.001537       0.017063              1.688671       1.574372      -0.200419       0.251289       1.487495      -0.322474       2.004146           0.000535
           14              H       6.817678       0.737133       5.072397       0.122897       1.108547 0.80418197E+01  0.77939028E+02                                 1.678215                            1.589408      -0.980484       2.420641                    0.998413       3.266868       8.676007       0.536485       1.178006      -0.734090      -0.035897       0.015532       0.006725       0.039687      -0.011162       0.000724      -0.004695       0.015426      -0.011666      -0.013233      -0.002691       0.015925              1.707988       2.091899      -0.271451      -0.229592       1.381912       0.034529       1.650154           0.000401
           15              H       7.756715       1.099129       3.013648       0.107695       1.102875 0.81167472E+01  0.80198632E+02                                 1.770559                            1.670058      -1.199755       2.304276                    0.995095       3.667865      10.396609       0.481070       1.288584      -0.705717      -0.019974       0.020560      -0.020953       0.035507      -0.009048      -0.002798      -0.005654       0.006608       0.003960      -0.013014       0.003887       0.009127              1.819253       1.791170      -0.210797       0.301341       1.558508      -0.330195       2.108082           0.000189
           16              H       0.822219       4.236485       0.944259       0.111789       1.073602 0.79768895E+01  0.79048646E+02                                 1.791733                            1.696615      -1.202160       2.308179                    0.994691       3.737357      10.864578       0.456752       1.353208      -0.692077       0.009010       0.005559       0.033538       0.035169      -0.004501       0.001523       0.001986      -0.014248       0.020354      -0.012036       0.004246       0.007791              1.828200       1.566376      -0.024733       0.353445       1.718290      -0.002649       2.199932          -0.000088
           17              H       0.690125      -0.682554      24.069284       0.107758       1.144450 0.84809406E+01  0.84932856E+02                                 1.830346                            1.718625      -1.279690       2.267410                    0.994167       3.770642      10.847983       0.468301       1.306018      -0.701601       0.007978      -0.024980      -0.021797       0.034100      -0.007271       0.000199       0.000091      -0.009968       0.030129      -0.013839       0.003794       0.010045              1.889161       1.492080      -0.163301      -0.000247       2.406802       0.394935       1.768602           0.000002
           18              H      -0.026958       3.185856      26.489778       0.122845       1.088356 0.75423148E+01  0.73037224E+02                                 1.747979                            1.602581      -1.178329       2.325776                    0.996234       3.512203       9.798296       0.495336       1.276928      -0.708587      -0.004023       0.033031       0.020862       0.039274      -0.005564      -0.000625       0.003240      -0.008649       0.004591      -0.007898       0.000009       0.007889              1.848101       1.383128      -0.152691       0.029748       2.495584       0.408479       1.665592           0.000550
           19              H       8.826049       1.185139      23.021290       0.123838       1.145340 0.84185127E+01  0.82614288E+02                                 1.726332                            1.635926      -1.000057       2.415236                    0.998101       3.290242       8.822506       0.523556       1.192129      -0.731150      -0.005227      -0.001199      -0.039930       0.040288      -0.004305       0.002427       0.004630      -0.008725       0.039059      -0.013269      -0.001109       0.014378              1.746713       1.382329      -0.062982       0.190876       1.602959      -0.052427       2.254850           0.000434
           20              H       0.879729       1.330398      12.634446       0.129148       1.063965 0.76653875E+01  0.73490010E+02                                 1.645160                            1.562439      -0.882526       2.475047                    0.999140       3.183547       8.440632       0.534944       1.194272      -0.730738       0.006147      -0.040175       0.012223       0.042441      -0.004565       0.007940      -0.008324      -0.016359      -0.012442      -0.013366      -0.003267       0.016633              1.672265       1.447806      -0.037456       0.101104       2.224648      -0.141427       1.344341           0.000517
           21              H       2.179105       2.949420      13.631902       0.113671       1.094909 0.80162513E+01  0.78984503E+02                                 1.763331                            1.660900      -1.212153       2.303488                    0.994577       3.650965      10.345003       0.481713       1.290467      -0.705235       0.023370      -0.013330       0.024827       0.036609       0.001797       0.010504      -0.004146      -0.013167      -0.005720      -0.015161       0.005478       0.009683              1.805380       2.062192      -0.131220       0.522280       1.617264      -0.080018       1.736685          -0.000001
           22              H       0.312713       5.764081      11.458777       0.114185       1.075169 0.82045235E+01  0.80890890E+02                                 1.723822                            1.669457      -0.989054       2.412160                    0.997775       3.454554       9.627646       0.487676       1.273880      -0.711186      -0.006333       0.035672      -0.012439       0.038306      -0.000304       0.011780      -0.007215      -0.022647      -0.006685      -0.019175       0.002725       0.016450              1.737037       1.690874      -0.008888       0.059680       2.097028      -0.070374       1.423211           0.000083
           23              H       8.011918       4.127453      10.458661       0.116908       1.146668 0.85924809E+01  0.85674634E+02                                 1.791732                            1.700648      -1.103213       2.358160                    0.996535       3.537817       9.905725       0.486666       1.262239      -0.713032      -0.024201       0.010180      -0.029941       0.039822      -0.000879       0.011401      -0.006931      -0.010416       0.007914      -0.014811       0.000579       0.014232              1.833787       2.083265      -0.123692       0.457644       1.589753      -0.060022       1.828344           0.000261
           24              H       2.411842       4.627098      15.113457       0.119931       1.154263 0.90879821E+01  0.92174240E+02                                 1.820666                            1.767138      -1.241026       2.293029                    0.995341       3.633296      10.362667       0.468661       1.288561      -0.707207      -0.010449      -0.029492       0.017502       0.035851       0.010754      -0.000460      -0.006940      -0.010145       0.006478      -0.013740      -0.000318       0.014057              1.833539       1.596407       0.140882       0.049147       2.100317      -0.187102       1.803892           0.000017
           25              H       4.206347       8.213714      15.049620       0.121286       1.085351 0.84218978E+01  0.84555354E+02                                 1.807871                            1.747961      -1.238592       2.300373                    0.994639       3.699615      10.807093       0.448425       1.360457      -0.691510       0.018311       0.026013       0.019325       0.037221       0.009879       0.007380       0.005230      -0.008483       0.007933      -0.012942      -0.002305       0.015247              1.838731       1.770040       0.243907       0.222031       2.023872       0.077274       1.722281           0.000069
           26              H       2.196178       6.921120      11.828501       0.121689       1.098950 0.86122538E+01  0.86480188E+02                                 1.788186                            1.740935      -1.131258       2.348194                    0.996186       3.608645      10.356865       0.462197       1.319713      -0.700580      -0.012977       0.008566      -0.032666       0.036178       0.001120       0.010541      -0.006625      -0.006534       0.019712      -0.013791      -0.000632       0.014423              1.802271       1.718394       0.164940       0.163286       1.625673      -0.038583       2.062747           0.000026
           27              H       2.428916       5.109040      17.459474       0.118073       1.050655 0.75200079E+01  0.71201545E+02                                 1.582700                            1.509362      -0.778073       2.509313                    0.999731       3.108750       7.987567       0.569423       1.136057      -0.745644      -0.035207      -0.015271      -0.003682       0.038552       0.011101       0.002387      -0.007861       0.018269       0.004263      -0.018423       0.004615       0.013808              1.606844       1.961994       0.194561       0.196654       1.334082       0.029342       1.524456           0.000040
           28              H       3.367953       4.786759      19.536843       0.125183       1.117174 0.79512879E+01  0.76368335E+02                                 1.653340                            1.554581      -0.903605       2.460504                    0.998916       3.146409       8.151471       0.559512       1.139779      -0.744778      -0.022569      -0.020392       0.026929       0.040625       0.011806      -0.003333      -0.008053       0.014300      -0.003105      -0.015526      -0.001537       0.017063              1.688668       1.574368       0.200418      -0.251289       1.487493      -0.322473       2.004144           0.000567
           29              H       6.661322       6.732942      18.371814       0.122898       1.108542 0.80417704E+01  0.77938410E+02                                 1.678208                            1.589401      -0.980477       2.420645                    0.998413       3.266858       8.675965       0.536487       1.178004      -0.734091       0.035897       0.015532       0.006725       0.039687       0.011162      -0.000724      -0.004695       0.015426      -0.011666      -0.013233      -0.002691       0.015925              1.707982       2.091889       0.271449       0.229590       1.381907       0.034529       1.650148           0.000438
           30              H       5.722285       7.094938      16.313064       0.107696       1.102875 0.81167446E+01  0.80198583E+02                                 1.770557                            1.670057      -1.199751       2.304278                    0.995095       3.667861      10.396589       0.481071       1.288582      -0.705718       0.019974       0.020560      -0.020953       0.035507       0.009048       0.002798      -0.005654       0.006608       0.003960      -0.013014       0.003887       0.009127              1.819252       1.791169       0.210797      -0.301341       1.558507      -0.330195       2.108082           0.000211
           31              H       3.670781      10.232294      14.243675       0.111787       1.073574 0.79766467E+01  0.79045791E+02                                 1.791717                            1.696601      -1.202101       2.308202                    0.994693       3.737355      10.864610       0.456749       1.353226      -0.692074      -0.009010       0.005558       0.033537       0.035168       0.004501      -0.001522       0.001986      -0.014248       0.020355      -0.012036       0.004245       0.007791              1.828182       1.566361       0.024730      -0.353438       1.718276      -0.002645       2.199907          -0.000072
           32              H       3.802875       8.236637      10.769867       0.107758       1.144450 0.84809418E+01  0.84932876E+02                                 1.830347                            1.718625      -1.279689       2.267410                    0.994167       3.770643      10.847988       0.468301       1.306019      -0.701601      -0.007978      -0.024980      -0.021797       0.034100       0.007271      -0.000199       0.000091      -0.009968       0.030129      -0.013839       0.003794       0.010045              1.889162       1.492080       0.163301       0.000247       2.406804       0.394936       1.768604           0.000008
           33              H       4.519958      12.105047      13.190361       0.122844       1.088360 0.75423508E+01  0.73037674E+02                                 1.747983                            1.602585      -1.178335       2.325772                    0.996234       3.512216       9.798345       0.495335       1.276929      -0.708587       0.004024       0.033031       0.020861       0.039273       0.005564       0.000625       0.003241      -0.008649       0.004591      -0.007898       0.000008       0.007890              1.848105       1.383131       0.152690      -0.029750       2.495588       0.408480       1.665597           0.000568
           34              H       4.652951      10.104330       9.721873       0.123838       1.145351 0.84186219E+01  0.82615650E+02                                 1.726345                            1.635938      -1.000073       2.415228                    0.998101       3.290262       8.822583       0.523553       1.192131      -0.731150       0.005226      -0.001199      -0.039930       0.040288       0.004304      -0.002427       0.004630      -0.008724       0.039059      -0.013268      -0.001110       0.014379              1.746725       1.382338       0.062983      -0.190878       1.602970      -0.052427       2.254869           0.000425
           35              H       8.106271      10.661220      13.964387       0.129148       1.063964 0.76653787E+01  0.73489906E+02                                 1.645159                            1.562439      -0.882524       2.475048                    0.999140       3.183546       8.440629       0.534944       1.194273      -0.730738      -0.006147       0.040175      -0.012223       0.042441      -0.004565       0.007940      -0.008324      -0.016360      -0.012442      -0.013366      -0.003267       0.016633              1.672264       1.447805      -0.037456       0.101104       2.224646      -0.141427       1.344341           0.000517
           36              H       6.806895       9.042198      12.966931       0.113672       1.094914 0.80162868E+01  0.78984894E+02                                 1.763330                            1.660899      -1.212152       2.303489                    0.994577       3.650974      10.345011       0.481716       1.290460      -0.705236      -0.023370       0.013330      -0.024827       0.036609       0.001797       0.010504      -0.004146      -0.013167      -0.005720      -0.015161       0.005478       0.009683              1.805379       2.062191      -0.131219       0.522281       1.617263      -0.080018       1.736684          -0.000003
           37              H       8.673287       6.227537      15.140056       0.114185       1.075168 0.82045161E+01  0.80890773E+02                                 1.723819                            1.669455      -0.989053       2.412161                    0.997775       3.454550       9.627622       0.487677       1.273877      -0.711187       0.006333      -0.035672       0.012439       0.038306      -0.000304       0.011780      -0.007215      -0.022647      -0.006685      -0.019175       0.002725       0.016450              1.737034       1.690871      -0.008888       0.059680       2.097024      -0.070373       1.423208           0.000092
           38              H       0.974082       7.864165      16.140172       0.116908       1.146664 0.85924446E+01  0.85674174E+02                                 1.791727                            1.700644      -1.103208       2.358163                    0.996535       3.537809       9.905694       0.486667       1.262238      -0.713032       0.024201      -0.010180       0.029941       0.039822      -0.000879       0.011401      -0.006931      -0.010415       0.007914      -0.014811       0.000579       0.014232              1.833783       2.083260      -0.123691       0.457642       1.589749      -0.060022       1.828340           0.000273
           39              H       6.574158       7.364520      11.485376       0.119931       1.154261 0.90879757E+01  0.92174210E+02                                 1.820669                            1.767141      -1.241026       2.293029                    0.995341       3.633299      10.362696       0.468659       1.288566      -0.707206       0.010449       0.029492      -0.017502       0.035851       0.010754      -0.000460      -0.006940      -0.010145       0.006478      -0.013740      -0.000318       0.014057              1.833542       1.596409       0.140882       0.049147       2.100321      -0.187102       1.803896           0.000009
           40              H       4.779653       3.777904      11.549213       0.121286       1.085351 0.84219007E+01  0.84555391E+02                                 1.807871                            1.747961      -1.238594       2.300372                    0.994639       3.699616      10.807096       0.448425       1.360456      -0.691510      -0.018311      -0.026013      -0.019325       0.037221       0.009879       0.007380       0.005230      -0.008483       0.007933      -0.012942      -0.002305       0.015247              1.838731       1.770040       0.243907       0.222031       2.023872       0.077274       1.722281           0.000064
           41              H       6.789822       5.070498      14.770332       0.121689       1.098951 0.86122620E+01  0.86480254E+02                                 1.788184                            1.740933      -1.131260       2.348193                    0.996186       3.608643      10.356844       0.462198       1.319709      -0.700581       0.012977      -0.008567       0.032666       0.036178       0.001120       0.010541      -0.006625      -0.006534       0.019712      -0.013791      -0.000632       0.014423              1.802269       1.718392       0.164940       0.163286       1.625671      -0.038583       2.062744           0.000035
           42              H       6.557084       6.882578       9.139359       0.118072       1.050667 0.75201213E+01  0.71202956E+02                                 1.582720                            1.509379      -0.778079       2.509310                    0.999731       3.108768       7.987657       0.569416       1.136065      -0.745642       0.035207       0.015271       0.003682       0.038552       0.011101       0.002387      -0.007861       0.018269       0.004263      -0.018423       0.004615       0.013807              1.606864       1.962022       0.194565       0.196658       1.334096       0.029342       1.524475           0.000012
           43              H       5.618047       7.204859       7.061990       0.125183       1.117160 0.79511596E+01  0.76366795E+02                                 1.653327                            1.554569      -0.903588       2.460513                    0.998916       3.146388       8.151400       0.559514       1.139780      -0.744777       0.022568       0.020392      -0.026930       0.040625       0.011806      -0.003333      -0.008053       0.014300      -0.003102      -0.015526      -0.001536       0.017062              1.688653       1.574357       0.200415      -0.251285       1.487481      -0.322468       2.004122           0.000529
           44              H       2.324678       5.258676       8.227019       0.122895       1.108581 0.80421227E+01  0.77942710E+02                                 1.678248                            1.589436      -0.980528       2.420616                    0.998413       3.266925       8.676204       0.536481       1.178004      -0.734090      -0.035897      -0.015533      -0.006722       0.039687       0.011162      -0.000726      -0.004694       0.015425      -0.011675      -0.013232      -0.002695       0.015927              1.708023       2.091942       0.271458       0.229599       1.381936       0.034529       1.650192           0.000415
           45              H       3.263715       4.896680      10.285769       0.107696       1.102871 0.81167138E+01  0.80198218E+02                                 1.770556                            1.670055      -1.199748       2.304279                    0.995095       3.667856      10.396578       0.481071       1.288584      -0.705717      -0.019975      -0.020560       0.020953       0.035507       0.009048       0.002799      -0.005654       0.006608       0.003960      -0.013014       0.003887       0.009127              1.819251       1.791166       0.210796      -0.301340       1.558506      -0.330195       2.108082           0.000203
           46              H       5.315219       1.759324      12.355158       0.111787       1.073573 0.79766359E+01  0.79045658E+02                                 1.791715                            1.696600      -1.202101       2.308203                    0.994693       3.737353      10.864603       0.456749       1.353226      -0.692074       0.009010      -0.005558      -0.033537       0.035168       0.004501      -0.001522       0.001986      -0.014248       0.020355      -0.012036       0.004245       0.007791              1.828180       1.566360       0.024730      -0.353438       1.718275      -0.002645       2.199905          -0.000074
           47              H       5.183125       3.754981      15.828966       0.107758       1.144450 0.84809403E+01  0.84932795E+02                                 1.830341                            1.718620      -1.279690       2.267410                    0.994167       3.770636      10.847938       0.468304       1.306012      -0.701602       0.007978       0.024980       0.021797       0.034100       0.007271      -0.000199       0.000091      -0.009968       0.030129      -0.013839       0.003794       0.010045              1.889156       1.492076       0.163299       0.000247       2.406795       0.394934       1.768598           0.000017
           48              H       4.466042      -0.113429      13.408472       0.122844       1.088358 0.75423377E+01  0.73037519E+02                                 1.747982                            1.602584      -1.178332       2.325774                    0.996234       3.512213       9.798337       0.495335       1.276930      -0.708587      -0.004024      -0.033031      -0.020861       0.039273       0.005565       0.000625       0.003240      -0.008649       0.004590      -0.007898       0.000008       0.007890              1.848104       1.383130       0.152690      -0.029750       2.495586       0.408480       1.665596           0.000567
           49              H       4.333049       1.887288      16.876960       0.123838       1.145341 0.84185154E+01  0.82614282E+02                                 1.726329                            1.635924      -1.000059       2.415235                    0.998101       3.290241       8.822488       0.523558       1.192125      -0.731151      -0.005227       0.001199       0.039930       0.040288       0.004304      -0.002427       0.004630      -0.008725       0.039059      -0.013269      -0.001110       0.014378              1.746709       1.382327       0.062982      -0.190875       1.602955      -0.052427       2.254846           0.000451
           50              H       5.372729       4.665411       0.664971       0.129150       1.063948 0.76652388E+01  0.73488213E+02                                 1.645143                            1.562424      -0.882499       2.475061                    0.999140       3.183516       8.440523       0.534947       1.194272      -0.730738       0.006146       0.040176      -0.012222       0.042441       0.004564      -0.007941      -0.008323      -0.016360      -0.012444      -0.013367      -0.003265       0.016632              1.672247       1.447791       0.037457      -0.101102       2.224621      -0.141426       1.344329           0.000479
           51              H       6.672105       0.123007      26.266348       0.113671       1.094916 0.80163036E+01  0.78985100E+02                                 1.763332                            1.660901      -1.212156       2.303488                    0.994577       3.650978      10.345025       0.481715       1.290460      -0.705236       0.023370       0.013330      -0.024827       0.036609      -0.001797      -0.010504      -0.004146      -0.013167      -0.005720      -0.015161       0.005478       0.009683              1.805381       2.062193       0.131221      -0.522281       1.617264      -0.080019       1.736686          -0.000018
           52              H       4.805713       0.231728       1.840639       0.114186       1.075168 0.82045142E+01  0.80890763E+02                                 1.723819                            1.669455      -0.989054       2.412160                    0.997775       3.454551       9.627631       0.487677       1.273879      -0.711186      -0.006333      -0.035672       0.012439       0.038306       0.000304      -0.011780      -0.007215      -0.022647      -0.006685      -0.019175       0.002725       0.016450              1.737034       1.690871       0.008889      -0.059680       2.097022      -0.070373       1.423208           0.000064
           53              H       3.518918       1.868356       2.840755       0.116908       1.146667 0.85924775E+01  0.85674606E+02                                 1.791732                            1.700648      -1.103216       2.358159                    0.996535       3.537820       9.905739       0.486665       1.262240      -0.713031      -0.024201      -0.010180       0.029941       0.039822       0.000879      -0.011401      -0.006931      -0.010415       0.007914      -0.014811       0.000579       0.014232              1.833787       2.083267       0.123693      -0.457645       1.589751      -0.060021       1.828343           0.000248
           54              H       6.904842      -1.554671      24.784793       0.119932       1.154264 0.90879991E+01  0.92174497E+02                                 1.820670                            1.767143      -1.241030       2.293028                    0.995341       3.633302      10.362704       0.468659       1.288565      -0.707207      -0.010449       0.029492      -0.017502       0.035851      -0.010754       0.000460      -0.006940      -0.010145       0.006478      -0.013740      -0.000318       0.014057              1.833543       1.596410      -0.140882      -0.049147       2.100322      -0.187103       1.803897          -0.000003
           55              H       8.699347       9.773713      24.848630       0.121287       1.085353 0.84219204E+01  0.84555639E+02                                 1.807873                            1.747963      -1.238598       2.300370                    0.994639       3.699620      10.807112       0.448425       1.360456      -0.691510       0.018311      -0.026013      -0.019325       0.037221      -0.009879      -0.007380       0.005230      -0.008483       0.007934      -0.012942      -0.002305       0.015247              1.838733       1.770042      -0.243908      -0.222031       2.023875       0.077274       1.722282           0.000054
           56              H       6.689178      13.989689       1.470915       0.121689       1.098950 0.86122573E+01  0.86480217E+02                                 1.788185                            1.740934      -1.131262       2.348192                    0.996186       3.608645      10.356859       0.462197       1.319711      -0.700580      -0.012977      -0.008566       0.032666       0.036178      -0.001120      -0.010541      -0.006625      -0.006534       0.019712      -0.013791      -0.000632       0.014423              1.802269       1.718392      -0.164939      -0.163286       1.625671      -0.038584       2.062745           0.000008
           57              H       6.921916      -2.036613      22.438776       0.118072       1.050661 0.75200699E+01  0.71202320E+02                                 1.582711                            1.509372      -0.778075       2.509312                    0.999731       3.108759       7.987616       0.569419       1.136062      -0.745643      -0.035207       0.015271       0.003682       0.038552      -0.011101      -0.002387      -0.007861       0.018269       0.004263      -0.018423       0.004615       0.013807              1.606856       1.962010      -0.194563      -0.196657       1.334090       0.029342       1.524467           0.000016
           58              H       7.860953      -1.714332      20.361407       0.125183       1.117181 0.79513481E+01  0.76369049E+02                                 1.653345                            1.554586      -0.903620       2.460496                    0.998916       3.146421       8.151506       0.559512       1.139777      -0.744778      -0.022570       0.020393      -0.026929       0.040625      -0.011806       0.003334      -0.008053       0.014300      -0.003107      -0.015525      -0.001538       0.017063              1.688673       1.574373      -0.200419       0.251290       1.487497      -0.322475       2.004150           0.000570
           59              H       2.168322      11.254485      21.526436       0.122898       1.108546 0.80418017E+01  0.77938815E+02                                 1.678214                            1.589406      -0.980483       2.420642                    0.998413       3.266864       8.675996       0.536485       1.178007      -0.734090       0.035898      -0.015532      -0.006724       0.039687      -0.011162       0.000724      -0.004695       0.015426      -0.011666      -0.013233      -0.002692       0.015925              1.707987       2.091897      -0.271451      -0.229591       1.381911       0.034529       1.650154           0.000427
           60              H       1.229285      10.892489      23.585185       0.107695       1.102874 0.81167426E+01  0.80198567E+02                                 1.770558                            1.670058      -1.199752       2.304277                    0.995095       3.667862      10.396596       0.481071       1.288583      -0.705717       0.019974      -0.020560       0.020953       0.035507      -0.009048      -0.002798      -0.005654       0.006608       0.003960      -0.013014       0.003887       0.009127              1.819253       1.791170      -0.210798       0.301341       1.558508      -0.330196       2.108082           0.000197
           61              H       8.163781       7.755133      25.654574       0.111787       1.073577 0.79766767E+01  0.79046164E+02                                 1.791720                            1.696604      -1.202108       2.308199                    0.994693       3.737361      10.864633       0.456748       1.353226      -0.692074      -0.009010      -0.005558      -0.033537       0.035168      -0.004501       0.001522       0.001986      -0.014248       0.020355      -0.012036       0.004245       0.007791              1.828185       1.566363      -0.024730       0.353439       1.718279      -0.002644       2.199912          -0.000084
           62              H       8.295875      12.674172       2.529549       0.107758       1.144448 0.84809212E+01  0.84932576E+02                                 1.830340                            1.718620      -1.279689       2.267410                    0.994167       3.770635      10.847942       0.468303       1.306014      -0.701602      -0.007978       0.024980       0.021797       0.034100      -0.007271       0.000199       0.000091      -0.009968       0.030129      -0.013839       0.003794       0.010045              1.889154       1.492075      -0.163299      -0.000247       2.406791       0.394933       1.768595          -0.000005
           63              H       0.026958       8.805762       0.109055       0.122844       1.088360 0.75423543E+01  0.73037714E+02                                 1.747984                            1.602586      -1.178338       2.325771                    0.996233       3.512214       9.798339       0.495335       1.276929      -0.708587       0.004024      -0.033031      -0.020861       0.039274      -0.005564      -0.000625       0.003241      -0.008648       0.004590      -0.007897       0.000008       0.007890              1.848105       1.383130      -0.152689       0.029749       2.495586       0.408483       1.665599           0.000552
           64              H       0.159951      10.806479       3.577543       0.123838       1.145358 0.84186761E+01  0.82616284E+02                                 1.726347                            1.635940      -1.000087       2.415220                    0.998101       3.290273       8.822607       0.523555       1.192126      -0.731151       0.005226       0.001200       0.039929       0.040288      -0.004304       0.002426       0.004631      -0.008724       0.039058      -0.013268      -0.001111       0.014379              1.746727       1.382339      -0.062983       0.190879       1.602970      -0.052429       2.254873           0.000409
           65              C       4.687996       8.557917      24.762450      -0.002441      34.754365 0.42549319E+03  0.98771226E+04                                 9.252210                            6.860944       0.033110       2.023453                    0.999275      26.781190      74.697959       0.636007       0.414865      -1.073018      -0.022633       0.023230       0.017112       0.036670       0.007921       0.005209      -0.000933      -0.001473       0.017444      -0.012017       0.003122       0.008896             11.321907      11.599536      -4.248411      -4.714154      14.140472       2.714465       8.225712           0.010910
           66              C       3.733683       8.219693      25.702452      -0.082650      31.198333 0.40002633E+03  0.92172808E+04                                 8.633695                            6.697188       0.062644       2.002027                    0.999675      28.438319      81.120362       0.632214       0.420463      -1.060900      -0.002819       0.024246       0.002096       0.024499       0.011210       0.016666      -0.013295      -0.023727       0.005062      -0.030457       0.010001       0.020456              9.941076      10.826688      -2.935159      -4.334242      11.481977       1.604598       7.514564           0.000875
           67              C       2.954597       9.191232      26.303852      -0.143995      33.480354 0.43982515E+03  0.10399197E+05                                 9.091586                            7.046006       0.057824       1.992662                    0.999437      29.695697      86.394679       0.611997       0.423289      -1.056913       0.018005      -0.013245      -0.012768       0.025741       0.008221      -0.005165      -0.009097       0.008847       0.055042      -0.019306      -0.003366       0.022673             10.571938      10.729421      -3.137076      -3.912677      13.692850       1.729407       7.293544           0.002625
           68              C       3.122635      10.536189      25.976154       0.074167      36.034676 0.43107798E+03  0.10079987E+05                                 9.622772                            6.997455      -0.049253       1.996402                    0.999466      26.766232      75.921925       0.614959       0.425947      -1.061681       0.006745      -0.008158      -0.000967       0.010629      -0.016497      -0.001061       0.001102      -0.002779       0.020104      -0.019906       0.006360       0.013547             12.287873      12.967741      -4.886325      -5.322337      14.947293       3.192182       8.948585           0.003782
           69              C       4.067962      10.870226      25.005031      -0.142234      33.265642 0.45210468E+03  0.10770283E+05                                 9.098023                            7.161946       0.022147       1.979004                    0.999404      29.923125      87.567849       0.604315       0.425456      -1.054888       0.014236      -0.022623      -0.003728       0.026988       0.003092       0.009604      -0.020229      -0.035752       0.001947      -0.025669      -0.005514       0.031184             10.743623      12.808664      -3.478593      -4.589626      11.266460       2.233061       8.155745           0.004110
           70              C       4.841657       9.888337      24.404163      -0.101682      31.693232 0.43136477E+03  0.10171615E+05                                 8.841976                            7.030098      -0.135326       1.931381                    0.999306      29.555393      86.475868       0.604577       0.429645      -1.050720      -0.016604       0.002586       0.016610       0.023628       0.008736       0.004113      -0.008158       0.020437       0.073705      -0.027317       0.001119       0.026198             10.179805      10.411199      -2.854970      -3.425547      12.805338       1.820373       7.322878           0.000826
           71              C       2.316591      14.520015       0.064103       0.096687      36.210040 0.43783321E+03  0.10314568E+05                                 9.744989                            7.112503      -0.254141       1.928529                    0.999159      27.092281      78.038278       0.600062       0.433279      -1.053395      -0.007462       0.006776       0.005737       0.011598       0.002646      -0.012009      -0.005095      -0.005435      -0.028077      -0.017324       0.003647       0.013677             12.508929      11.493143      -6.141190      -4.199273      14.380977       2.285512      11.652668           0.005605
           72              C       1.866392      14.332074       1.362924      -0.198813      34.181117 0.48497818E+03  0.11797183E+05                                 9.336733                            7.474929      -0.215432       1.897357                    0.997781      31.228791      93.358583       0.582810       0.432039      -1.047350      -0.002132       0.007939      -0.004953       0.009597       0.007083       0.035806      -0.009834       0.000840      -0.057265      -0.045871       0.011786       0.034085             10.881334       9.547582      -2.650784      -4.765270       9.886397       1.513706      13.210024           0.007046
           73              C       1.091799       0.391007       2.007680       0.095983      36.950528 0.42868051E+03  0.10049279E+05                                 9.881106                            7.048689      -0.222803       1.943579                    0.999193      26.879793      77.324254       0.601161       0.434625      -1.052209       0.005172       0.001373      -0.006749       0.008613      -0.007143       0.006752      -0.000444       0.020582       0.009020      -0.014194      -0.000544       0.014738             12.543683       9.294391      -1.444403      -5.362396      10.590849      -1.896208      17.745811           0.001577
           74              C       0.795261       1.564815       1.327814      -0.172990      33.391533 0.48157284E+03  0.11714878E+05                                 9.270358                            7.502257      -0.288042       1.880413                    0.997786      31.009440      93.253715       0.574483       0.438282      -1.041717       0.009141      -0.002620      -0.000405       0.009517       0.008314       0.011382       0.033630       0.026090      -0.061665      -0.046679       0.009828       0.036851             10.562080       7.200307      -1.320648      -1.471197      11.745587      -3.844384      12.740345           0.015017
           75              C       1.241865       1.787473       0.026599       0.100723      35.850411 0.42543683E+03  0.99578602E+04                                 9.713053                            7.033466      -0.215834       1.946260                    0.999227      26.840581      77.241575       0.600123       0.436049      -1.050975       0.003946      -0.007831       0.002689       0.009172       0.003759       0.003379       0.007503      -0.018568       0.025063      -0.014374      -0.000901       0.015275             12.450499       8.930665      -5.343497      -0.275478      17.346283      -3.438595      11.074549           0.001106
           76              C       1.999385      -2.129429      25.998763      -0.192397      34.514588 0.48843318E+03  0.11908412E+05                                 9.448323                            7.526905      -0.228506       1.894816                    0.997810      31.234383      93.638155       0.577562       0.434970      -1.045048       0.000098       0.001106       0.007738       0.007817       0.031753      -0.005258      -0.009243       0.046193       0.038234      -0.046228       0.009928       0.036300             11.327558       9.897732      -5.869880      -1.114052      15.235847       0.057776       8.849094           0.007703
           77              C       0.526580       0.162219       3.355177       0.075955      36.493877 0.42168073E+03  0.98022127E+04                                 9.695364                            6.915754      -0.096384       1.982099                    0.999391      26.610588      75.161394       0.619497       0.425331      -1.062483      -0.001585       0.005060       0.009961       0.011284      -0.000596      -0.015458      -0.001489      -0.029019       0.022640      -0.025549       0.010494       0.015055             12.327327      10.973084      -0.751833      -4.677783       6.491926      -2.677047      19.516969           0.001715
           78              C       1.217603      14.367953       4.340930      -0.138367      33.236335 0.41817196E+03  0.97144505E+04                                 8.945258                            6.797933       0.258381       2.057816                    0.999803      28.886175      81.950255       0.636228       0.414410      -1.067864      -0.012426       0.000120       0.023088       0.026219      -0.019081      -0.002113       0.005411       0.024945      -0.064659      -0.023164      -0.010765       0.033928             10.587880       9.140884      -0.823782      -2.615006       5.937325      -2.380488      16.685430           0.001514
           79              C       0.648789      14.167662       5.586553      -0.091605      32.164710 0.39905032E+03  0.91741499E+04                                 8.778109                            6.663942       0.091649       2.007264                    0.999675      28.473030      80.695563       0.638413       0.417317      -1.064634      -0.002376       0.013155      -0.023495       0.027032      -0.008732       0.020663      -0.005601      -0.015779      -0.025051      -0.026899       0.003132       0.023767             10.319509       9.885454      -1.223425      -3.579576       5.641204      -1.477471      15.431870           0.000377
           80              C       8.366865      -0.270212       5.877012      -0.006315      37.409984 0.42214264E+03  0.97549182E+04                                 9.677737                            6.785530       0.024881       2.017814                    0.999310      26.664120      73.582929       0.648040       0.409015      -1.079602       0.017188       0.008291      -0.031760       0.037052       0.001175       0.002165      -0.001796       0.001564      -0.019467      -0.007324       0.002542       0.004782             12.625937      10.763456      -1.186844      -5.171660       6.010217      -2.009408      21.104139           0.011897
           81              C       7.673145       0.417345       4.894717      -0.098931      33.286237 0.40555680E+03  0.93811614E+04                                 9.037997                            6.741521       0.059940       1.994972                    0.999657      28.824879      82.507185       0.630095       0.420238      -1.060553       0.021643       0.001064      -0.008137       0.023146      -0.006083       0.000663       0.012826       0.003355      -0.072144      -0.028461       0.008664       0.019797             10.843014       9.172727      -1.128325      -2.811535       5.732704      -2.242375      17.623609           0.002541
           82              C       8.236568       0.631800       3.659999      -0.143603      34.832256 0.43853449E+03  0.10366042E+05                                 9.365060                            7.044388       0.071401       1.996504                    0.999337      29.704795      86.545792       0.610637       0.424340      -1.055751       0.000656       0.002349       0.031783       0.031876      -0.008678       0.016628      -0.009925      -0.022713      -0.030603      -0.025049      -0.001141       0.026190             11.242326      11.007173      -1.285434      -3.910948       5.898436      -1.541687      16.821367           0.002924
           83              C       0.820422       0.097634      25.925883       0.074109      35.586015 0.41719013E+03  0.96845808E+04                                 9.553580                            6.888051      -0.075733       1.988395                    0.999435      26.670477      75.601870       0.618685       0.426471      -1.060382       0.005244       0.004995      -0.004647       0.008605      -0.009976      -0.010910      -0.013545       0.003390      -0.013670      -0.023666       0.011192       0.012473             12.203547       7.029167      -4.186468       2.551510      18.555036      -3.234099      11.026438           0.002600
           84              C       0.616440       4.202475       0.037770      -0.136034      35.462552 0.44700786E+03  0.10627443E+05                                 9.535381                            7.139869       0.025578       1.986817                    0.998808      29.717650      87.112277       0.602415       0.427658      -1.052663       0.004845       0.023962      -0.019263       0.031124       0.012693      -0.001524       0.001472       0.011602       0.048019      -0.022071       0.005930       0.016141             11.720478       7.194071      -3.792722       2.413540      18.244034      -1.675389       9.723330           0.002619
           85              C       0.536464       0.089631      24.564288      -0.146217      34.159509 0.44673110E+03  0.10623987E+05                                 9.273536                            7.135542      -0.026471       1.963571                    0.998960      30.058492      88.253697       0.602595       0.427404      -1.052346       0.002258       0.029736      -0.004573       0.030170      -0.003320      -0.013858       0.016689      -0.001315      -0.000885      -0.020158      -0.003237       0.023395             10.886125       6.414915      -3.119010       2.221644      15.133873      -2.416420      11.109588           0.001552
           86              C       0.107832       2.405246      26.002221      -0.076793      33.496841 0.41246247E+03  0.95988388E+04                                 9.174795                            6.865637       0.018932       1.991970                    0.999546      28.630016      82.691549       0.614134       0.428557      -1.053436       0.020243      -0.018435      -0.004460       0.027740       0.009345      -0.012049       0.012793       0.029037      -0.047741      -0.029337       0.002364       0.026973             11.109176       6.647634      -3.475685       2.599210      15.913257      -2.313312      10.766638           0.001670
           87              C       8.786511       2.378894      24.652862      -0.011878      37.208431 0.41515953E+03  0.95481355E+04                                 9.600087                            6.703425       0.098306       2.042725                    0.999326      26.486069      72.781493       0.656134       0.405891      -1.082296       0.021422      -0.027184       0.014083       0.037366       0.000470       0.000854       0.004823       0.013247      -0.007185      -0.008967       0.001008       0.007959             12.634882       7.126084      -5.037826       2.782863      19.454078      -3.814142      11.324486           0.005621
           88              C       0.028755       1.211548      23.930438      -0.094589      32.928379 0.40847869E+03  0.94675677E+04                                 8.978635                            6.771244       0.085128       2.004342                    0.999750      28.836251      82.674515       0.627825       0.420919      -1.059917       0.016655      -0.001827       0.018558       0.025003       0.007860      -0.002372       0.000820       0.028765       0.049820      -0.024740       0.007603       0.017137             10.717154       6.018627      -3.516638       1.540908      16.460138      -1.873314       9.672697           0.001374
           89              C       8.250945       3.586948      23.973528       0.562372      25.622472 0.25634040E+03  0.53108583E+04                                 7.950720                            5.606938      -0.022236       2.043086                    0.999635      22.282237      61.253176       0.642825       0.459902      -1.032258      -0.023664       0.040259      -0.015873       0.049323       0.038926      -0.041872       0.014166       0.151845      -0.095308      -0.082383      -0.028809       0.111193             10.277872       6.094580      -3.909963       2.426659      15.173017      -2.781881       9.566019          -0.003018
           90              C       7.736946      -0.440595       7.237276       0.559143      24.544276 0.26094924E+03  0.54395066E+04                                 7.814382                            5.713525      -0.037872       2.042561                    0.999569      22.398158      62.096255       0.626353       0.469119      -1.025446      -0.039417      -0.002355       0.038203       0.054942       0.048786       0.023275       0.034274      -0.103698      -0.182308      -0.072696      -0.038425       0.111121              9.805592       8.462604      -0.777354      -3.476167       4.927844      -1.417391      16.026328          -0.003188
           91              C       5.570421       7.520406      24.126205       0.548213      23.736570 0.27290562E+03  0.57607465E+04                                 7.638374                            5.856585      -0.029010       2.039597                    0.999529      22.839337      64.006431       0.615648       0.471311      -1.022841       0.029781      -0.025378      -0.034161       0.051942       0.020875       0.074004      -0.007812       0.047500       0.145653      -0.072777      -0.029437       0.102214              9.099932       8.707425      -3.092996      -3.100199      11.828885       2.371820       6.763487          -0.003690
           92              C       8.791004       2.562108      11.463033      -0.002441      34.754428 0.42549376E+03  0.98771404E+04                                 9.252224                            6.860951       0.033099       2.023450                    0.999275      26.781212      74.698071       0.636006       0.414865      -1.073018       0.022634       0.023232       0.017112       0.036672      -0.007921      -0.005212      -0.000932      -0.001469       0.017449      -0.012019       0.003119       0.008900             11.321925      11.599547       4.248415       4.714157      14.140507       2.714464       8.225720           0.010969
           93              C       0.759317       2.223884      12.403036      -0.082651      31.198416 0.40002739E+03  0.92173133E+04                                 8.633713                            6.697199       0.062634       2.002023                    0.999675      28.438378      81.120623       0.632213       0.420463      -1.060899       0.002819       0.024247       0.002096       0.024500      -0.011211      -0.016667      -0.013296      -0.023723       0.005066      -0.030459       0.010002       0.020456              9.941099      10.826700       2.935160       4.334245      11.482021       1.604594       7.514574           0.000933
           94              C       1.538403       3.195423      13.004435      -0.143995      33.480331 0.43982438E+03  0.10399175E+05                                 9.091586                            7.046003       0.057823       1.992662                    0.999437      29.695665      86.394582       0.611997       0.423290      -1.056913      -0.018005      -0.013244      -0.012768       0.025741      -0.008221       0.005164      -0.009098       0.008848       0.055043      -0.019307      -0.003365       0.022673             10.571945      10.729412       3.137082       3.912672      13.692879       1.729407       7.293542           0.002698
           95              C       1.370365       4.540380      12.676738       0.074167      36.034610 0.43107688E+03  0.10079955E+05                                 9.622765                            6.997449      -0.049255       1.996402                    0.999466      26.766183      75.921765       0.614959       0.425947      -1.061681      -0.006745      -0.008159      -0.000967       0.010630       0.016497       0.001060       0.001102      -0.002778       0.020105      -0.019906       0.006360       0.013546             12.287872      12.967723       4.886326       5.322327      14.947314       3.192181       8.948579           0.003837
           96              C       0.425038       4.874417      11.705614      -0.142234      33.265595 0.45210386E+03  0.10770258E+05                                 9.098016                            7.161941       0.022148       1.979004                    0.999404      29.923088      87.567722       0.604315       0.425456      -1.054888      -0.014236      -0.022623      -0.003728       0.026988      -0.003093      -0.009605      -0.020229      -0.035751       0.001948      -0.025670      -0.005513       0.031183             10.743616      12.808643       3.478590       4.589614      11.266468       2.233055       8.155736           0.004153
           97              C       8.637343       3.892528      11.104747      -0.101683      31.693256 0.43136485E+03  0.10171618E+05                                 8.841979                            7.030098      -0.135328       1.931380                    0.999306      29.555405      86.475914       0.604577       0.429644      -1.050720       0.016604       0.002586       0.016610       0.023628      -0.008737      -0.004114      -0.008158       0.020437       0.073705      -0.027318       0.001120       0.026198             10.179812      10.411197       2.854968       3.425543      12.805361       1.820367       7.322877           0.000826
           98              C       2.176409       5.600824      13.363520       0.096688      36.209958 0.43783189E+03  0.10314530E+05                                 9.744981                            7.112496      -0.254143       1.928529                    0.999159      27.092231      78.038123       0.600062       0.433279      -1.053395       0.007463       0.006777       0.005738       0.011599      -0.002647       0.012008      -0.005094      -0.005433      -0.028078      -0.017323       0.003646       0.013677             12.508928      11.493131       6.141190       4.199267      14.380989       2.285509      11.652663           0.005663
           99              C       2.626608       5.412883      14.662341      -0.198813      34.181071 0.48497720E+03  0.11797154E+05                                 9.336732                            7.474926      -0.215435       1.897356                    0.997781      31.228755      93.358486       0.582809       0.432040      -1.047350       0.002132       0.007939      -0.004953       0.009597      -0.007084      -0.035807      -0.009834       0.000842      -0.057268      -0.045872       0.011785       0.034086             10.881342       9.547580       2.650789       4.765266       9.886417       1.513705      13.210028           0.007130
          100              C       3.401201       6.386816      15.307096       0.095983      36.950466 0.42867951E+03  0.10049250E+05                                 9.881097                            7.048682      -0.222805       1.943579                    0.999193      26.879757      77.324126       0.601161       0.434625      -1.052209      -0.005172       0.001374      -0.006749       0.008613       0.007142      -0.006752      -0.000444       0.020583       0.009019      -0.014194      -0.000544       0.014738             12.543686       9.294382       1.444409       5.362387      10.590866      -1.896215      17.745809           0.001608
          101              C       3.697739       7.560624      14.627230      -0.172989      33.391484 0.48157179E+03  0.11714849E+05                                 9.270365                            7.502261      -0.288052       1.880411                    0.997786      31.009390      93.253613       0.574481       0.438283      -1.041716      -0.009141      -0.002621      -0.000405       0.009517      -0.008316      -0.011384       0.033631       0.026094      -0.061667      -0.046681       0.009827       0.036854             10.562099       7.200312       1.320652       1.471202      11.745620      -3.844397      12.740363           0.015166
          102              C       3.251135       7.783282      13.326015       0.100723      35.850336 0.42543570E+03  0.99578275E+04                                 9.713042                            7.033459      -0.215836       1.946260                    0.999227      26.840541      77.241443       0.600123       0.436049      -1.050975      -0.003946      -0.007831       0.002689       0.009172      -0.003759      -0.003379       0.007503      -0.018566       0.025062      -0.014373      -0.000901       0.015275             12.450493       8.930657       5.343497       0.275482      17.346291      -3.438590      11.074531           0.001125
          103              C       2.493615       6.789762      12.699347      -0.192397      34.514580 0.48843268E+03  0.11908397E+05                                 9.448326                            7.526905      -0.228509       1.894815                    0.997810      31.234349      93.638063       0.577561       0.434970      -1.045047      -0.000098       0.001105       0.007738       0.007817      -0.031755       0.005257      -0.009242       0.046194       0.038231      -0.046229       0.009928       0.036301             11.327573       9.897738       5.869890       1.114054      15.235879       0.057777       8.849103           0.007799
          104              C       3.966420       6.158028      16.654593       0.075956      36.493842 0.42168014E+03  0.98021946E+04                                 9.695357                            6.915748      -0.096379       1.982101                    0.999391      26.610560      75.161276       0.619497       0.425330      -1.062484       0.001584       0.005060       0.009961       0.011285       0.000596       0.015458      -0.001489      -0.029020       0.022640      -0.025549       0.010494       0.015055             12.327333      10.973069       0.751832       4.677779       6.491933      -2.677053      19.516998           0.001755
          105              C       3.275397       5.448762      17.640346      -0.138366      33.236294 0.41817117E+03  0.97144269E+04                                 8.945252                            6.797928       0.258381       2.057817                    0.999803      28.886141      81.950121       0.636228       0.414410      -1.067864       0.012426       0.000121       0.023088       0.026220       0.019081       0.002112       0.005411       0.024943      -0.064660      -0.023164      -0.010764       0.033928             10.587886       9.140872       0.823782       2.614994       5.937332      -2.380494      16.685455           0.001587
          106              C       3.844211       5.248471      18.885969      -0.091605      32.164697 0.39904998E+03  0.91741393E+04                                 8.778107                            6.663940       0.091651       2.007265                    0.999675      28.472999      80.695437       0.638413       0.417317      -1.064635       0.002375       0.013155      -0.023495       0.027032       0.008732      -0.020663      -0.005601      -0.015780      -0.025054      -0.026899       0.003133       0.023767             10.319518       9.885445       1.223423       3.579573       5.641208      -1.477473      15.431902           0.000434
          107              C       5.112135       5.725597      19.176429      -0.006313      37.409905 0.42214166E+03  0.97548886E+04                                 9.677720                            6.785520       0.024886       2.017816                    0.999310      26.664084      73.582768       0.648041       0.409015      -1.079603      -0.017187       0.008291      -0.031760       0.037052      -0.001176      -0.002164      -0.001796       0.001564      -0.019468      -0.007324       0.002542       0.004782             12.625930      10.763434       1.186841       5.171648       6.010214      -2.009406      21.104142           0.011951
          108              C       5.805855       6.413154      18.194134      -0.098931      33.286175 0.40555573E+03  0.93811291E+04                                 9.037984                            6.741512       0.059946       1.994974                    0.999657      28.824829      82.506967       0.630095       0.420238      -1.060553      -0.021643       0.001064      -0.008137       0.023147       0.006082      -0.000663       0.012826       0.003354      -0.072146      -0.028461       0.008664       0.019797             10.843013       9.172709       1.128323       2.811524       5.732704      -2.242378      17.623626           0.002611
          109              C       5.242432       6.627609      16.959416      -0.143602      34.832227 0.43853382E+03  0.10366021E+05                                 9.365054                            7.044382       0.071404       1.996505                    0.999337      29.704755      86.545621       0.610637       0.424340      -1.055751      -0.000656       0.002349       0.031783       0.031877       0.008678      -0.016628      -0.009924      -0.022714      -0.030604      -0.025049      -0.001140       0.026189             11.242332      11.007157       1.285433       3.910942       5.898441      -1.541693      16.821397           0.002985
          110              C       3.672578       9.016825      12.626466       0.074110      35.585932 0.41718891E+03  0.96845471E+04                                 9.553574                            6.888046      -0.075737       1.988395                    0.999435      26.670440      75.601788       0.618684       0.426472      -1.060382      -0.005244       0.004996      -0.004647       0.008605       0.009976       0.010910      -0.013545       0.003391      -0.013673      -0.023666       0.011193       0.012473             12.203536       7.029154       4.186455      -2.551500      18.555024      -3.234079      11.026429           0.002638
          111              C       3.876560      10.198284      13.337187      -0.136036      35.462765 0.44701222E+03  0.10627574E+05                                 9.535423                            7.139908       0.025574       1.986814                    0.998808      29.717772      87.112799       0.602413       0.427659      -1.052662      -0.004845       0.023960      -0.019264       0.031123      -0.012693       0.001524       0.001471       0.011603       0.048024      -0.022071       0.005928       0.016143             11.720517       7.194086       3.792710      -2.413536      18.244112      -1.675351       9.723354           0.002668
          112              C       3.956536       9.008822      11.264872      -0.146216      34.159460 0.44673032E+03  0.10623965E+05                                 9.273531                            7.135539      -0.026470       1.963572                    0.998960      30.058462      88.253625       0.602595       0.427405      -1.052346      -0.002258       0.029736      -0.004573       0.030171       0.003320       0.013858       0.016689      -0.001314      -0.000886      -0.020159      -0.003236       0.023395             10.886117       6.414908       3.119003      -2.221638      15.133857      -2.416402      11.109586           0.001581
          113              C       4.385168      11.324437      12.702805      -0.076795      33.496855 0.41246354E+03  0.95988707E+04                                 9.174793                            6.865643       0.018926       1.991967                    0.999546      28.630083      82.691797       0.614134       0.428557      -1.053436      -0.020242      -0.018436      -0.004461       0.027740      -0.009346       0.012051       0.012794       0.029038      -0.047745      -0.029339       0.002364       0.026975             11.109153       6.647621       3.475656      -2.599207      15.913201      -2.313282      10.766636           0.001715
          114              C       4.692489      11.298085      11.353446      -0.011880      37.208484 0.41516033E+03  0.95481604E+04                                 9.600100                            6.703435       0.098296       2.042721                    0.999326      26.486100      72.781646       0.656133       0.405892      -1.082295      -0.021422      -0.027185       0.014084       0.037367      -0.000471      -0.000853       0.004822       0.013250      -0.007191      -0.008967       0.001006       0.007961             12.634885       7.126086       5.037820      -2.782864      19.454072      -3.814129      11.324498           0.005665
          115              C       4.464245      10.130739      10.631022      -0.094590      32.928448 0.40847981E+03  0.94676023E+04                                 8.978654                            6.771258       0.085120       2.004339                    0.999750      28.836289      82.674730       0.627823       0.420920      -1.059917      -0.016655      -0.001827       0.018559       0.025004      -0.007862       0.002373       0.000822       0.028767       0.049819      -0.024741       0.007604       0.017137             10.717171       6.018635       3.516640      -1.540909      16.460159      -1.873305       9.672719           0.001386
          116              C       5.228055      12.506139      10.674112       0.562378      25.622561 0.25634161E+03  0.53108890E+04                                 7.950732                            5.606947      -0.022220       2.043090                    0.999635      22.282289      61.253324       0.642825       0.459902      -1.032259       0.023664       0.040261      -0.015874       0.049325      -0.038928       0.041874       0.014165       0.151851      -0.095315      -0.082385      -0.028813       0.111198             10.277880       6.094588       3.909967      -2.426663      15.173030      -2.781886       9.566023          -0.002999
          117              C       5.742054       5.555214      20.536693       0.559142      24.544283 0.26094935E+03  0.54395083E+04                                 7.814380                            5.713524      -0.037869       2.042562                    0.999569      22.398144      62.096169       0.626353       0.469119      -1.025447       0.039416      -0.002356       0.038203       0.054942      -0.048786      -0.023276       0.034274      -0.103699      -0.182309      -0.072696      -0.038425       0.111121              9.805599       8.462599       0.777354       3.476161       4.927846      -1.417393      16.026352          -0.003167
          118              C       7.908579       1.524597      10.826789       0.548218      23.736711 0.27290741E+03  0.57607947E+04                                 7.638406                            5.856606      -0.029000       2.039598                    0.999529      22.839436      64.006803       0.615646       0.471311      -1.022841      -0.029782      -0.025381      -0.034161       0.051944      -0.020876      -0.074010      -0.007811       0.047503       0.145662      -0.072780      -0.029441       0.102222              9.099971       8.707461       3.093015       3.100210      11.828943       2.371834       6.763508          -0.003686
          119              C       0.194996       9.429510      15.135800      -0.002441      34.754418 0.42549370E+03  0.98771380E+04                                 9.252218                            6.860947       0.033102       2.023451                    0.999275      26.781214      74.698053       0.636007       0.414865      -1.073018      -0.022634      -0.023232      -0.017112       0.036672      -0.007921      -0.005212      -0.000932      -0.001470       0.017448      -0.012018       0.003119       0.008899             11.321918      11.599543       4.248411       4.714158      14.140491       2.714467       8.225721           0.010978
          120              C       8.226683       9.767734      14.195797      -0.082651      31.198477 0.40002827E+03  0.92173387E+04                                 8.633724                            6.697207       0.062634       2.002023                    0.999675      28.438413      81.120748       0.632213       0.420463      -1.060899      -0.002819      -0.024247      -0.002097       0.024500      -0.011212      -0.016667      -0.013296      -0.023723       0.005066      -0.030459       0.010002       0.020456              9.941114      10.826719       2.935167       4.334255      11.482035       1.604601       7.514587           0.000935
          121              C       7.447597       8.796195      13.594398      -0.143995      33.480474 0.43982677E+03  0.10399236E+05                                 9.091564                            7.045987       0.057822       1.992662                    0.999437      29.695797      86.394732       0.612002       0.423285      -1.056916       0.018005       0.013244       0.012768       0.025741      -0.008221       0.005164      -0.009098       0.008848       0.055043      -0.019307      -0.003365       0.022672             10.571920      10.729388       3.137074       3.912665      13.692843       1.729407       7.293529           0.002692
          122              C       7.615635       7.451238      13.922095       0.074167      36.034657 0.43107747E+03  0.10079972E+05                                 9.622773                            6.997454      -0.049254       1.996403                    0.999466      26.766206      75.921840       0.614959       0.425948      -1.061681       0.006745       0.008159       0.000967       0.010630       0.016497       0.001060       0.001102      -0.002778       0.020105      -0.019906       0.006360       0.013546             12.287885      12.967740       4.886336       5.322338      14.947326       3.192192       8.948591           0.003837
          123              C       8.560962       7.117201      14.893219      -0.142234      33.265587 0.45210375E+03  0.10770255E+05                                 9.098015                            7.161941       0.022148       1.979004                    0.999404      29.923084      87.567698       0.604315       0.425456      -1.054888       0.014236       0.022623       0.003728       0.026988      -0.003092      -0.009605      -0.020229      -0.035751       0.001948      -0.025670      -0.005513       0.031183             10.743615      12.808644       3.478591       4.589617      11.266464       2.233058       8.155737           0.004163
          124              C       0.348657       8.099090      15.494086      -0.101682      31.693232 0.43136454E+03  0.10171608E+05                                 8.841975                            7.030095      -0.135326       1.931380                    0.999306      29.555387      86.475840       0.604577       0.429645      -1.050720      -0.016604      -0.002586      -0.016610       0.023628      -0.008737      -0.004114      -0.008158       0.020438       0.073706      -0.027318       0.001120       0.026198             10.179807      10.411193       2.854968       3.425544      12.805351       1.820371       7.322877           0.000846
          125              C       6.809591       6.390794      13.235313       0.096687      36.209990 0.43783226E+03  0.10314541E+05                                 9.744985                            7.112499      -0.254142       1.928530                    0.999159      27.092246      78.038173       0.600062       0.433279      -1.053395      -0.007463      -0.006776      -0.005738       0.011599      -0.002647       0.012008      -0.005094      -0.005434      -0.028078      -0.017323       0.003646       0.013677             12.508936      11.493141       6.141193       4.199275      14.380994       2.285514      11.652673           0.005663
          126              C       6.359392       6.578735      11.936492      -0.198814      34.181106 0.48497764E+03  0.11797169E+05                                 9.336739                            7.474930      -0.215436       1.897356                    0.997781      31.228773      93.358578       0.582809       0.432040      -1.047350      -0.002132      -0.007939       0.004953       0.009597      -0.007084      -0.035807      -0.009834       0.000842      -0.057267      -0.045872       0.011785       0.034086             10.881356       9.547594       2.650792       4.765279       9.886426       1.513709      13.210049           0.007123
          127              C       5.584799       5.604802      11.291737       0.095983      36.950501 0.42867964E+03  0.10049254E+05                                 9.881103                            7.048683      -0.222804       1.943579                    0.999193      26.879763      77.324150       0.601161       0.434625      -1.052209       0.005172      -0.001374       0.006749       0.008613       0.007142      -0.006752      -0.000444       0.020583       0.009019      -0.014194      -0.000544       0.014738             12.543705       9.294397       1.444407       5.362406      10.590873      -1.896217      17.745843           0.001602
          128              C       5.288261       4.430994      11.971603      -0.172989      33.391502 0.48157198E+03  0.11714854E+05                                 9.270365                            7.502260      -0.288051       1.880411                    0.997786      31.009397      93.253618       0.574482       0.438283      -1.041716       0.009141       0.002620       0.000406       0.009517      -0.008315      -0.011384       0.033631       0.026093      -0.061666      -0.046680       0.009827       0.036853             10.562102       7.200313       1.320648       1.471205      11.745622      -3.844402      12.740370           0.015159
          129              C       5.734865       4.208336      13.272818       0.100723      35.850355 0.42543597E+03  0.99578354E+04                                 9.713046                            7.033461      -0.215836       1.946259                    0.999227      26.840551      77.241481       0.600123       0.436049      -1.050975       0.003946       0.007831      -0.002689       0.009172      -0.003759      -0.003379       0.007503      -0.018566       0.025061      -0.014374      -0.000901       0.015275             12.450497       8.930658       5.343495       0.275482      17.346297      -3.438595      11.074536           0.001126
          130              C       6.492385       5.201856      13.899486      -0.192396      34.514571 0.48843258E+03  0.11908393E+05                                 9.448319                            7.526901      -0.228505       1.894816                    0.997810      31.234348      93.638014       0.577562       0.434970      -1.045048       0.000098      -0.001106      -0.007738       0.007818      -0.031754       0.005257      -0.009242       0.046194       0.038233      -0.046228       0.009928       0.036300             11.327562       9.897729       5.869882       1.114053      15.235862       0.057775       8.849094           0.007802
          131              C       5.019580       5.833590       9.944240       0.075958      36.493876 0.42168002E+03  0.98021915E+04                                 9.695364                            6.915748      -0.096379       1.982102                    0.999391      26.610557      75.161274       0.619497       0.425330      -1.062484      -0.001584      -0.005060      -0.009961       0.011284       0.000596       0.015458      -0.001489      -0.029020       0.022640      -0.025549       0.010494       0.015055             12.327360      10.973099       0.751831       4.677819       6.491937      -2.677048      19.517043           0.001745
          132              C       5.710603       6.542856       8.958487      -0.138368      33.236400 0.41817244E+03  0.97144654E+04                                 8.945270                            6.797937       0.258380       2.057816                    0.999803      28.886207      81.950395       0.636228       0.414410      -1.067864      -0.012426      -0.000121      -0.023087       0.026219       0.019081       0.002114       0.005411       0.024944      -0.064660      -0.023164      -0.010765       0.033929             10.587915       9.140927       0.823789       2.615034       5.937340      -2.380480      16.685477           0.001545
          133              C       5.141789       6.743147       7.712864      -0.091602      32.164619 0.39904812E+03  0.91740860E+04                                 8.778099                            6.663928       0.091650       2.007267                    0.999675      28.472906      80.695133       0.638413       0.417317      -1.064634      -0.002377      -0.013155       0.023493       0.027030       0.008731      -0.020661      -0.005602      -0.015782      -0.025038      -0.026897       0.003132       0.023765             10.319521       9.885473       1.223425       3.579621       5.641202      -1.477449      15.431889           0.000376
          134              C       3.873865       6.266021       7.422404      -0.006318      37.410535 0.42214635E+03  0.97550289E+04                                 9.677843                            6.785567       0.024856       2.017804                    0.999310      26.664248      73.583462       0.648037       0.409016      -1.079601       0.017193      -0.008289       0.031757       0.037051      -0.001176      -0.002170      -0.001800       0.001556      -0.019442      -0.007320       0.002544       0.004776             12.626164      10.763598       1.186846       5.171826       6.010282      -2.009423      21.104612           0.011932
          135              C       3.180145       5.578464       8.404699      -0.098936      33.286751 0.40556226E+03  0.93813260E+04                                 9.038102                            6.741575       0.059920       1.994962                    0.999657      28.825140      82.508295       0.630090       0.420239      -1.060552       0.021645      -0.001065       0.008142       0.023150       0.006083      -0.000671       0.012827       0.003349      -0.072165      -0.028468       0.008669       0.019799             10.843187       9.172842       1.128333       2.811614       5.732768      -2.242403      17.623953           0.002567
          136              C       3.743568       5.364009       9.639417      -0.143600      34.832290 0.43853322E+03  0.10366005E+05                                 9.365073                            7.044381       0.071403       1.996505                    0.999337      29.704738      86.545624       0.610636       0.424340      -1.055751       0.000656      -0.002349      -0.031784       0.031878       0.008677      -0.016629      -0.009924      -0.022715      -0.030607      -0.025050      -0.001139       0.026189             11.242382      11.007191       1.285429       3.910997       5.898450      -1.541694      16.821505           0.002962
          137              C       5.313422       2.974793      13.972367       0.074110      35.585934 0.41718903E+03  0.96845499E+04                                 9.553571                            6.888046      -0.075737       1.988395                    0.999435      26.670443      75.601781       0.618684       0.426472      -1.060382       0.005244      -0.004996       0.004647       0.008605       0.009976       0.010910      -0.013545       0.003391      -0.013672      -0.023666       0.011193       0.012473             12.203532       7.029151       4.186451      -2.551499      18.555019      -3.234084      11.026425           0.002642
          138              C       5.109440       1.793334      13.261646      -0.136036      35.462763 0.44701221E+03  0.10627574E+05                                 9.535424                            7.139908       0.025572       1.986814                    0.998808      29.717769      87.112789       0.602413       0.427659      -1.052662       0.004845      -0.023960       0.019264       0.031123      -0.012692       0.001524       0.001471       0.011603       0.048024      -0.022071       0.005928       0.016143             11.720518       7.194087       3.792710      -2.413537      18.244116      -1.675360       9.723351           0.002668
          139              C       5.029464       2.982796      15.333961      -0.146216      34.159395 0.44672957E+03  0.10623940E+05                                 9.273508                            7.135525      -0.026469       1.963572                    0.998960      30.058440      88.253434       0.602597       0.427404      -1.052347       0.002258      -0.029736       0.004573       0.030170       0.003320       0.013858       0.016689      -0.001313      -0.000886      -0.020159      -0.003236       0.023395             10.886084       6.414890       3.118986      -2.221632      15.133803      -2.416397      11.109559           0.001607
          140              C       4.600832       0.667181      13.896028      -0.076795      33.496843 0.41246340E+03  0.95988664E+04                                 9.174792                            6.865642       0.018926       1.991967                    0.999546      28.630073      82.691760       0.614134       0.428557      -1.053436       0.020242       0.018436       0.004461       0.027740      -0.009345       0.012050       0.012793       0.029036      -0.047746      -0.029338       0.002364       0.026974             11.109153       6.647621       3.475656      -2.599208      15.913202      -2.313290      10.766636           0.001717
          141              C       4.293511       0.693533      15.245387      -0.011879      37.208401 0.41515950E+03  0.95481354E+04                                 9.600084                            6.703427       0.098303       2.042724                    0.999326      26.486068      72.781508       0.656134       0.405892      -1.082296       0.021422       0.027185      -0.014083       0.037366      -0.000470      -0.000853       0.004823       0.013248      -0.007187      -0.008967       0.001007       0.007960             12.634861       7.126073       5.037804      -2.782861      19.454023      -3.814131      11.324487           0.005669
          142              C       4.521755       1.860879      15.967811      -0.094589      32.928316 0.40847817E+03  0.94675506E+04                                 8.978618                            6.771236       0.085126       2.004342                    0.999750      28.836220      82.674350       0.627826       0.420919      -1.059918       0.016655       0.001827      -0.018559       0.025003      -0.007860       0.002372       0.000821       0.028767       0.049820      -0.024741       0.007603       0.017138             10.717122       6.018610       3.516616      -1.540902      16.460076      -1.873300       9.672681           0.001427
          143              C       3.757945      -0.514521      15.924721       0.562372      25.622510 0.25634110E+03  0.53108755E+04                                 7.950721                            5.606942      -0.022231       2.043087                    0.999635      22.282257      61.253206       0.642826       0.459902      -1.032259      -0.023664      -0.040260       0.015873       0.049323      -0.038926       0.041873       0.014166       0.151845      -0.095308      -0.082383      -0.028810       0.111193             10.277865       6.094577       3.909954      -2.426660      15.172995      -2.781882       9.566022          -0.002991
          144              C       3.243946       6.436404       6.062140       0.559122      24.544416 0.26094880E+03  0.54394900E+04                                 7.814399                            5.713502      -0.037812       2.042585                    0.999570      22.398075      62.095784       0.626358       0.469117      -1.025449      -0.039411       0.002357      -0.038203       0.054938      -0.048781      -0.023257       0.034274      -0.103675      -0.182301      -0.072682      -0.038424       0.111106              9.805704       8.462696       0.777348       3.476419       4.927832      -1.417327      16.026585          -0.003183
          145              C       1.077421      10.467021      15.772044       0.548217      23.736726 0.27290759E+03  0.57607990E+04                                 7.638409                            5.856608      -0.028997       2.039599                    0.999529      22.839425      64.006756       0.615646       0.471311      -1.022841       0.029781       0.025381       0.034161       0.051943      -0.020876      -0.074011      -0.007811       0.047503       0.145663      -0.072781      -0.029442       0.102223              9.099978       8.707469       3.093019       3.100218      11.828946       2.371840       6.763519          -0.003677
          146              C       4.298004       3.433701       1.836383      -0.002440      34.754254 0.42549306E+03  0.98771183E+04                                 9.252180                            6.860937       0.033113       2.023454                    0.999275      26.781203      74.697976       0.636008       0.414864      -1.073018       0.022633      -0.023229      -0.017112       0.036670       0.007920       0.005211      -0.000933      -0.001476       0.017441      -0.012017       0.003121       0.008896             11.321818      11.599422      -4.248287      -4.714148      14.140308       2.714438       8.225725           0.010899
          147              C       5.252317       3.771925       0.896381      -0.082650      31.198353 0.40002680E+03  0.92172939E+04                                 8.633697                            6.697193       0.062647       2.002028                    0.999675      28.438339      81.120420       0.632214       0.420463      -1.060900       0.002819      -0.024246      -0.002096       0.024499       0.011209       0.016666      -0.013294      -0.023727       0.005059      -0.030456       0.010000       0.020456              9.941065      10.826652      -2.935119      -4.334243      11.481961       1.604581       7.514583           0.000867
          148              C       6.031403       2.800386       0.294981      -0.143994      33.480438 0.43982683E+03  0.10399237E+05                                 9.091553                            7.045984       0.057822       1.992662                    0.999437      29.695806      86.394735       0.612003       0.423285      -1.056917      -0.018005       0.013245       0.012768       0.025742       0.008221      -0.005165      -0.009097       0.008847       0.055042      -0.019306      -0.003366       0.022672             10.571888      10.729353      -3.137037      -3.912658      13.692785       1.729391       7.293525           0.002630
          149              C       5.863365       1.455429       0.622679       0.074167      36.034693 0.43107824E+03  0.10079995E+05                                 9.622775                            6.997458      -0.049252       1.996402                    0.999466      26.766241      75.921950       0.614959       0.425947      -1.061681      -0.006745       0.008158       0.000967       0.010629      -0.016497      -0.001061       0.001102      -0.002779       0.020104      -0.019906       0.006360       0.013547             12.287866      12.967730      -4.886307      -5.322339      14.947276       3.192180       8.948591           0.003783
          150              C       4.918038       1.121392       1.593802      -0.142234      33.265593 0.45210410E+03  0.10770265E+05                                 9.098014                            7.161942       0.022148       1.979004                    0.999404      29.923105      87.567774       0.604315       0.425456      -1.054888      -0.014236       0.022623       0.003728       0.026988       0.003092       0.009604      -0.020229      -0.035752       0.001947      -0.025669      -0.005514       0.031183             10.743599      12.808638      -3.478568      -4.589625      11.266417       2.233058       8.155741           0.004101
          151              C       4.144343       2.103281       2.194670      -0.101683      31.693271 0.43136605E+03  0.10171654E+05                                 8.841984                            7.030110      -0.135331       1.931378                    0.999306      29.555450      86.476107       0.604576       0.429645      -1.050719       0.016604      -0.002586      -0.016610       0.023628       0.008737       0.004114      -0.008159       0.020437       0.073705      -0.027318       0.001120       0.026199             10.179794      10.411196      -2.854934      -3.425562      12.805292       1.820383       7.322895           0.000804
          152              C       6.669409      -2.528397      26.534730       0.096687      36.210061 0.43783355E+03  0.10314578E+05                                 9.744992                            7.112506      -0.254141       1.928529                    0.999159      27.092295      78.038331       0.600062       0.433279      -1.053395       0.007462      -0.006776      -0.005737       0.011598       0.002646      -0.012009      -0.005095      -0.005435      -0.028077      -0.017324       0.003647       0.013677             12.508926      11.493135      -6.141180      -4.199273      14.380969       2.285509      11.652673           0.005605
          153              C       7.119608      -2.340456      25.235909      -0.198813      34.181134 0.48497836E+03  0.11797189E+05                                 9.336736                            7.474930      -0.215431       1.897357                    0.997781      31.228802      93.358632       0.582810       0.432039      -1.047350       0.002132      -0.007939       0.004953       0.009597       0.007083       0.035806      -0.009834       0.000840      -0.057265      -0.045871       0.011786       0.034085             10.881341       9.547579      -2.650784      -4.765267       9.886409       1.513702      13.210034           0.007054
          154              C       7.894201      11.600611      24.591153       0.095983      36.950544 0.42868058E+03  0.10049280E+05                                 9.881105                            7.048688      -0.222803       1.943579                    0.999193      26.879792      77.324226       0.601161       0.434624      -1.052209      -0.005172      -0.001373       0.006749       0.008613      -0.007143       0.006751      -0.000444       0.020582       0.009021      -0.014194      -0.000543       0.014737             12.543690       9.294386      -1.444407      -5.362391      10.590864      -1.896215      17.745820           0.001583
          155              C       8.190739      10.426803      25.271019      -0.172990      33.391537 0.48157286E+03  0.11714879E+05                                 9.270358                            7.502257      -0.288040       1.880414                    0.997786      31.009440      93.253697       0.574483       0.438282      -1.041717      -0.009141       0.002620       0.000405       0.009517       0.008314       0.011382       0.033630       0.026090      -0.061664      -0.046679       0.009829       0.036850             10.562082       7.200306      -1.320650      -1.471201      11.745598      -3.844387      12.740342           0.015025
          156              C       7.744135      13.127527      -0.026599       0.100723      35.850409 0.42543708E+03  0.99578680E+04                                 9.713052                            7.033469      -0.215837       1.946258                    0.999227      26.840591      77.241620       0.600123       0.436049      -1.050975      -0.003946       0.007831      -0.002689       0.009172       0.003759       0.003379       0.007503      -0.018568       0.025063      -0.014374      -0.000901       0.015275             12.450483       8.930655      -5.343484      -0.275489      17.346261      -3.438582      11.074533           0.001106
          157              C       6.986615      14.121047       0.600070      -0.192397      34.514598 0.48843350E+03  0.11908420E+05                                 9.448319                            7.526904      -0.228503       1.894817                    0.997810      31.234398      93.638179       0.577562       0.434969      -1.045048      -0.000098      -0.001106      -0.007738       0.007817       0.031753      -0.005258      -0.009243       0.046192       0.038235      -0.046227       0.009928       0.036299             11.327541       9.897718      -5.869864      -1.114054      15.235820       0.057779       8.849086           0.007703
          158              C       8.459420      11.829399      23.243656       0.075956      36.493861 0.42168032E+03  0.98021999E+04                                 9.695358                            6.915749      -0.096378       1.982102                    0.999391      26.610569      75.161300       0.619497       0.425330      -1.062484       0.001584      -0.005060      -0.009961       0.011284      -0.000596      -0.015458      -0.001489      -0.029020       0.022639      -0.025549       0.010494       0.015055             12.327331      10.973072      -0.751836      -4.677772       6.491933      -2.677054      19.516989           0.001724
          159              C       7.768397      -2.376335      22.257903      -0.138365      33.236282 0.41817074E+03  0.97144151E+04                                 8.945248                            6.797923       0.258384       2.057818                    0.999803      28.886134      81.950111       0.636228       0.414410      -1.067865       0.012426      -0.000121      -0.023088       0.026220      -0.019081      -0.002113       0.005411       0.024944      -0.064658      -0.023163      -0.010764       0.033928             10.587882       9.140876      -0.823786      -2.614999       5.937327      -2.380489      16.685442           0.001548
          160              C       8.337211      -2.176044      21.012280      -0.091604      32.164746 0.39905056E+03  0.91741567E+04                                 8.778115                            6.663944       0.091644       2.007262                    0.999675      28.473047      80.695616       0.638413       0.417317      -1.064634       0.002375      -0.013155       0.023496       0.027032      -0.008732       0.020663      -0.005601      -0.015779      -0.025059      -0.026900       0.003133       0.023767             10.319528       9.885461      -1.223430      -3.579575       5.641213      -1.477473      15.431909           0.000429
          161              C       0.619135      12.261830      20.721821      -0.006314      37.410043 0.42214329E+03  0.97549354E+04                                 9.677736                            6.785529       0.024886       2.017815                    0.999310      26.664152      73.582982       0.648042       0.409015      -1.079603      -0.017188      -0.008291       0.031761       0.037053       0.001175       0.002164      -0.001796       0.001564      -0.019468      -0.007324       0.002543       0.004781             12.625951      10.763459      -1.186848      -5.171657       6.010223      -2.009407      21.104172           0.011924
          162              C       1.312855      11.574273      21.704116      -0.098930      33.286226 0.40555636E+03  0.93811485E+04                                 9.037996                            6.741519       0.059944       1.994974                    0.999657      28.824856      82.507104       0.630095       0.420238      -1.060553      -0.021643      -0.001065       0.008137       0.023147      -0.006082       0.000664       0.012826       0.003354      -0.072147      -0.028462       0.008665       0.019797             10.843027       9.172724      -1.128328      -2.811527       5.732711      -2.242380      17.623648           0.002586
          163              C       0.749432      11.359818      22.938834      -0.143601      34.832182 0.43853310E+03  0.10366000E+05                                 9.365045                            7.044375       0.071406       1.996506                    0.999337      29.704743      86.545573       0.610638       0.424340      -1.055751      -0.000656      -0.002350      -0.031783       0.031877      -0.008677       0.016628      -0.009924      -0.022713      -0.030604      -0.025049      -0.001140       0.026189             11.242318      11.007150      -1.285436      -3.910933       5.898435      -1.541690      16.821369           0.002947
          164              C       8.165578      11.893984       0.672950       0.074110      35.585955 0.41718969E+03  0.96845688E+04                                 9.553572                            6.888050      -0.075736       1.988395                    0.999435      26.670464      75.601846       0.618684       0.426472      -1.060382      -0.005244      -0.004996       0.004647       0.008605      -0.009976      -0.010910      -0.013545       0.003390      -0.013671      -0.023666       0.011193       0.012473             12.203505       7.029139      -4.186431       2.551493      18.554960      -3.234068      11.026416           0.002597
          165              C       8.369560       7.789143      26.561063      -0.136035      35.462714 0.44701201E+03  0.10627567E+05                                 9.535412                            7.139905       0.025571       1.986814                    0.998808      29.717762      87.112755       0.602413       0.427658      -1.052662      -0.004844      -0.023960       0.019264       0.031123       0.012692      -0.001524       0.001471       0.011602       0.048023      -0.022071       0.005928       0.016143             11.720479       7.194063      -3.792681       2.413528      18.244034      -1.675338       9.723342           0.002623
          166              C       8.449536      11.901987       2.034545      -0.146215      34.159342 0.44672928E+03  0.10623931E+05                                 9.273498                            7.135523      -0.026468       1.963572                    0.998960      30.058428      88.253398       0.602597       0.427404      -1.052347      -0.002258      -0.029737       0.004574       0.030171      -0.003320      -0.013858       0.016689      -0.001314      -0.000886      -0.020159      -0.003236       0.023395             10.886046       6.414872      -3.118963       2.221629      15.133722      -2.416397      11.109542           0.001529
          167              C       8.878168       9.586372       0.596612      -0.076794      33.496800 0.41246346E+03  0.95988683E+04                                 9.174783                            6.865642       0.018923       1.991966                    0.999546      28.630074      82.691766       0.614134       0.428557      -1.053436      -0.020241       0.018435       0.004461       0.027739       0.009346      -0.012051       0.012794       0.029039      -0.047746      -0.029339       0.002363       0.026976             11.109114       6.647592      -3.475612       2.599196      15.913098      -2.313249      10.766652           0.001669
          168              C       0.199489       9.612724       1.945971      -0.011877      37.208280 0.41516015E+03  0.95481558E+04                                 9.600059                            6.703432       0.098296       2.042722                    0.999326      26.486104      72.781667       0.656134       0.405892      -1.082295      -0.021422       0.027183      -0.014084       0.037365       0.000471       0.000852       0.004822       0.013252      -0.007195      -0.008967       0.001005       0.007963             12.634747       7.126005      -5.037692       2.782847      19.453733      -3.814084      11.324504           0.005613
          169              C      -0.028755      10.780070       2.668395      -0.094591      32.928382 0.40848000E+03  0.94676062E+04                                 8.978628                            6.771252       0.085121       2.004338                    0.999750      28.836332      82.674803       0.627825       0.420919      -1.059917      -0.016656       0.001828      -0.018559       0.025004       0.007862      -0.002374       0.000823       0.028767       0.049817      -0.024741       0.007604       0.017137             10.717096       6.018598      -3.516584       1.540910      16.459985      -1.873310       9.672706           0.001335
          170              C       0.735055       8.404670       2.625305       0.562374      25.622895 0.25634765E+03  0.53110473E+04                                 7.950796                            5.607021      -0.022282       2.043062                    0.999635      22.282580      61.254386       0.642819       0.459903      -1.032258       0.023664      -0.040253       0.015877       0.049320       0.038938      -0.041881       0.014169       0.151878      -0.095319      -0.082402      -0.028814       0.111216             10.277869       6.094571      -3.909828       2.426718      15.172746      -2.781902       9.566291          -0.003034
          171              C       1.249054      12.432213      19.361557       0.559147      24.544399 0.26095066E+03  0.54395425E+04                                 7.814403                            5.713538      -0.037859       2.042563                    0.999569      22.398208      62.096390       0.626353       0.469119      -1.025447       0.039416       0.002357      -0.038205       0.054943       0.048788       0.023277       0.034276      -0.103704      -0.182314      -0.072699      -0.038427       0.111126              9.805632       8.462626      -0.777356      -3.476183       4.927858      -1.417394      16.026413          -0.003164
          172              C       3.415579       4.471212       2.472628       0.548210      23.736842 0.27291108E+03  0.57608934E+04                                 7.638428                            5.856649      -0.029190       2.039533                    0.999529      22.839618      64.007499       0.615643       0.471312      -1.022840      -0.029782       0.025377       0.034156       0.051939       0.020881       0.074013      -0.007815       0.047521       0.145668      -0.072790      -0.029439       0.102229              9.099926       8.707366      -3.092816      -3.100247      11.828777       2.371806       6.763634          -0.003702
          173              O       6.482500       7.883574      23.362287      -0.515838      27.843820 0.44670075E+03  0.10244957E+05                                 7.195748                            6.476848       0.783067       2.311215                    0.998851      26.632637      68.216581       0.758352       0.352162      -1.145311      -0.037688       0.005287       0.009303       0.039177       0.009106      -0.016631      -0.000237       0.062684       0.038812      -0.039200       0.001853       0.037347              7.652502       8.266928      -0.500121      -2.526156       7.163466       1.139059       7.527111           0.063114
          174              O       5.364642       6.294849      24.396184      -0.477966      26.665554 0.41484093E+03  0.93315904E+04                                 6.967543                            6.211300       0.688431       2.275827                    0.998949      26.373532      66.707523       0.780760       0.348750      -1.149121      -0.016409       0.008499       0.006971       0.019751       0.015853       0.019633      -0.015288      -0.077928      -0.036738      -0.049609      -0.000796       0.050405              7.545052       5.648992      -0.856877      -0.501299      11.714654       0.436200       5.271511           0.134901
          175              O       8.374053      13.957019       8.149084      -0.455526      25.195488 0.37669440E+03  0.82853306E+04                                 6.724756                            5.924658       0.751335       2.303551                    0.999104      25.896896      65.122108       0.796924       0.349437      -1.146655      -0.005932       0.001748      -0.020846       0.021744       0.005664       0.033899      -0.006595      -0.030499       0.000938      -0.043588       0.016100       0.027488              7.312446       5.667914      -0.663559       0.730574       5.276673      -1.647316      10.992750           0.156235
          176              O       6.562476      -0.003267       7.366015      -0.520659      27.661285 0.41647095E+03  0.93719369E+04                                 7.125707                            6.176707       0.589292       2.242336                    0.998786      26.515495      66.951132       0.792321       0.343527      -1.154143       0.033182      -0.015132      -0.013330       0.038829      -0.018719      -0.023057       0.014035       0.037066      -0.064967      -0.032793      -0.014710       0.047503              7.867934       9.288513      -1.101549      -2.946442       4.851829       0.317896       9.463462           0.077405
          177              O       7.940030       3.537423      22.772591      -0.495870      27.155015 0.39416672E+03  0.87553638E+04                                 7.049905                            6.021236       0.639212       2.260666                    0.998737      26.286099      66.103328       0.799446       0.344923      -1.152108      -0.003196      -0.024535       0.019811       0.031696       0.001693       0.011760      -0.008721       0.053881       0.093283      -0.043681       0.006442       0.037239              7.857049       5.573358      -1.552394       2.432363       7.278718      -1.766210      10.719072           0.094735
          178              O       8.120648       4.651577      24.637169      -0.510905      32.120765 0.45505587E+03  0.10448536E+05                                 7.942113                            6.496930       0.802997       2.320564                    0.998604      26.388339      66.863419       0.766889       0.347843      -1.152864      -0.009630      -0.036804       0.018804       0.042437      -0.002904      -0.003714       0.039668      -0.029249      -0.050301      -0.041330      -0.006526       0.047856              9.387952       5.808800      -2.389550       0.717558      15.044294       1.752613       7.310763           0.066330
          179              O       6.996500       1.887765      10.062871      -0.515841      27.843899 0.44670236E+03  0.10244999E+05                                 7.195739                            6.476840       0.783076       2.311217                    0.998851      26.632768      68.216840       0.758356       0.352159      -1.145313       0.037685       0.005280       0.009302       0.039174      -0.009106       0.016628      -0.000234       0.062713       0.038841      -0.039218       0.001865       0.037353              7.652488       8.266918       0.500117       2.526149       7.163453       1.139052       7.527094           0.063103
          180              O       8.114358       0.299040      11.096767      -0.477974      26.665830 0.41484630E+03  0.93317329E+04                                 6.967538                            6.211295       0.688455       2.275831                    0.998949      26.373922      66.708387       0.780769       0.348745      -1.149127       0.016402       0.008492       0.006965       0.019740      -0.015857      -0.019668      -0.015291      -0.077965      -0.036743      -0.049653      -0.000770       0.050423              7.545046       5.648987       0.856874       0.501297      11.714648       0.436201       5.271504           0.134958
          181              O       5.104947       5.037828      21.448501      -0.455521      25.195265 0.37669013E+03  0.82852105E+04                                 6.724703                            5.924613       0.751343       2.303555                    0.999104      25.896841      65.121802       0.796929       0.349435      -1.146656       0.005932       0.001747      -0.020845       0.021743      -0.005665      -0.033903      -0.006596      -0.030506       0.000938      -0.043593       0.016103       0.027490              7.312393       5.667872       0.663553      -0.730575       5.276639      -1.647302      10.992669           0.156261
          182              O       6.916524       5.992542      20.665431      -0.520657      27.661137 0.41646818E+03  0.93718589E+04                                 7.125683                            6.176687       0.589289       2.242336                    0.998786      26.515418      66.950880       0.792322       0.343527      -1.154143      -0.033182      -0.015132      -0.013330       0.038829       0.018718       0.023057       0.014035       0.037065      -0.064959      -0.032792      -0.014710       0.047502              7.867910       9.288475       1.101543       2.946424       4.851817       0.317895       9.463438           0.077468
          183              O       5.538970      12.456614       9.473174      -0.495874      27.155141 0.39416930E+03  0.87554304E+04                                 7.049896                            6.021231       0.639229       2.260670                    0.998737      26.286304      66.103749       0.799452       0.344920      -1.152112       0.003199      -0.024526       0.019809       0.031688      -0.001702      -0.011761      -0.008732       0.053921       0.093312      -0.043709       0.006458       0.037252              7.857033       5.573351       1.552391      -2.432358       7.278703      -1.766208      10.719043           0.094690
          184              O       5.358352      13.570768      11.337753      -0.510907      32.120760 0.45505629E+03  0.10448541E+05                                 7.942080                            6.496908       0.803018       2.320570                    0.998604      26.388457      66.863571       0.766895       0.347840      -1.152867       0.009632      -0.036799       0.018798       0.042431       0.002901       0.003724       0.039671      -0.029249      -0.050352      -0.041344      -0.006517       0.047861              9.387904       5.808777       2.389533      -0.717556      15.044207       1.752600       7.310727           0.066358
          185              O       1.989500      10.103853      16.535962      -0.515837      27.843743 0.44669912E+03  0.10244906E+05                                 7.195713                            6.476818       0.783080       2.311220                    0.998851      26.632678      68.216542       0.758357       0.352160      -1.145313      -0.037685      -0.005281      -0.009302       0.039174      -0.009104       0.016628      -0.000234       0.062710       0.038839      -0.039216       0.001864       0.037352              7.652463       8.266891       0.500115       2.526142       7.163423       1.139049       7.527076           0.063140
          186              O       0.871642      11.692578      15.502066      -0.477969      26.665614 0.41484209E+03  0.93316128E+04                                 6.967492                            6.211256       0.688459       2.275834                    0.998949      26.373849      66.708067       0.780773       0.348744      -1.149128      -0.016402      -0.008492      -0.006966       0.019740      -0.015858      -0.019668      -0.015291      -0.077967      -0.036749      -0.049654      -0.000772       0.050425              7.544995       5.648951       0.856864       0.501293      11.714561       0.436197       5.271473           0.134993
          187              O       3.881053       6.953790       5.150332      -0.455553      25.195478 0.37669730E+03  0.82854190E+04                                 6.724802                            5.924725       0.751442       2.303586                    0.999104      25.896744      65.122046       0.796909       0.349442      -1.146649      -0.005917      -0.001739       0.020851       0.021744      -0.005669      -0.033875      -0.006594      -0.030473       0.000940      -0.043558       0.016089       0.027469              7.312476       5.668014       0.663584      -0.730529       5.276722      -1.647281      10.992691           0.156150
          188              O       2.069476       5.999076       5.933402      -0.520591      27.659114 0.41642012E+03  0.93705162E+04                                 7.125406                            6.176374       0.588907       2.242250                    0.998788      26.513691      66.945796       0.792333       0.343532      -1.154138       0.033180       0.015169       0.013235       0.038810       0.018718       0.023141       0.013996       0.037107      -0.064735      -0.032751      -0.014782       0.047533              7.867704       9.288012       1.101462       2.946478       4.851584       0.317879       9.463515           0.077344
          189              O       3.447030      -0.464996      17.125659      -0.495866      27.154954 0.39416581E+03  0.87553372E+04                                 7.049887                            6.021224       0.639220       2.260669                    0.998737      26.286100      66.103269       0.799448       0.344923      -1.152109      -0.003196       0.024533      -0.019810       0.031694      -0.001695      -0.011760      -0.008723       0.053888       0.093287      -0.043686       0.006445       0.037241              7.857026       5.573342       1.552384      -2.432353       7.278690      -1.766202      10.719045           0.094776
          190              O       3.627648      -1.579150      15.261080      -0.510903      32.120665 0.45505455E+03  0.10448496E+05                                 7.942088                            6.496915       0.803004       2.320567                    0.998604      26.388330      66.863332       0.766891       0.347842      -1.152865      -0.009630       0.036803      -0.018803       0.042435       0.002904       0.003716       0.039668      -0.029250      -0.050309      -0.041332      -0.006525       0.047857              9.387914       5.808782       2.389533      -0.717558      15.044217       1.752601       7.310742           0.066376
          191              O       2.503500       4.108044       3.236546      -0.515835      27.844417 0.44671333E+03  0.10245319E+05                                 7.195855                            6.476946       0.783053       2.311204                    0.998855      26.632895      68.217527       0.758345       0.352162      -1.145310       0.037687      -0.005275      -0.009320       0.039179       0.009106      -0.016623      -0.000249       0.062705       0.038836      -0.039212       0.001864       0.037348              7.652599       8.267038      -0.500038      -2.526312       7.163374       1.139234       7.527385           0.063093
          192              O       3.621358       5.696769       2.202649      -0.477953      26.665658 0.41484226E+03  0.93316199E+04                                 6.967509                            6.211268       0.688441       2.275817                    0.998951      26.373874      66.708197       0.780770       0.348746      -1.149126       0.016418      -0.008488      -0.006980       0.019756       0.015861       0.019664      -0.015287      -0.077981      -0.036713      -0.049656      -0.000770       0.050426              7.544995       5.648808      -0.856745      -0.501242      11.714640       0.436120       5.271538           0.134948
          193              O       0.611947      -1.965401      18.449749      -0.455528      25.195280 0.37669048E+03  0.82852137E+04                                 6.724664                            5.924580       0.751365       2.303560                    0.999104      25.897067      65.122185       0.796939       0.349431      -1.146661       0.005934      -0.001747       0.020840       0.021739       0.005671       0.033922      -0.006599      -0.030538       0.000944      -0.043623       0.016119       0.027504              7.312348       5.667840      -0.663550       0.730575       5.276610      -1.647292      10.992594           0.156308
          194              O       2.423524      11.994885      19.232818      -0.520659      27.661261 0.41647037E+03  0.93719196E+04                                 7.125698                            6.176698       0.589295       2.242337                    0.998786      26.515503      66.951115       0.792322       0.343526      -1.154144      -0.033182       0.015133       0.013327       0.038828      -0.018714      -0.023062       0.014040       0.037061      -0.064973      -0.032801      -0.014703       0.047504              7.867930       9.288496      -1.101546      -2.946441       4.851826       0.317898       9.463468           0.077462
          195              O       1.045970       8.454195       3.826242      -0.495879      27.155025 0.39416611E+03  0.87553327E+04                                 7.049826                            6.021163       0.639307       2.260698                    0.998737      26.286462      66.103822       0.799466       0.344916      -1.152117       0.003195       0.024535      -0.019810       0.031696       0.001727       0.011760      -0.008756       0.053973       0.093362      -0.043751       0.006482       0.037269              7.856966       5.573318      -1.552379       2.432429       7.278569      -1.766412      10.719012           0.094670
          196              O       0.865352       7.340041       1.961664      -0.510898      32.120832 0.45506132E+03  0.10448674E+05                                 7.942044                            6.496916       0.802938       2.320535                    0.998608      26.388831      66.864328       0.766901       0.347837      -1.152871       0.009632       0.036809      -0.018805       0.042442      -0.002880      -0.003738       0.039688      -0.029217      -0.050340      -0.041363      -0.006499       0.047862              9.387772       5.808652      -2.389306       0.717428      15.043917       1.752897       7.310746           0.066342

******************************************************
Auxiliary information for the entire system
The total spin magnetic moment of the unit cell is   2.882423
The total net atomic charge of the unit cell is   -0.000005
Accuracy of reproducing the electrostatic potential in the unit cell:
  The inner radius (bohr) =    5.0000
  The outer radius (bohr) =   12.0000
  Valid grid points have density less than (e/(bohr^3)) =    0.0001
  The number of valid grid points were=       176262
  The rms potential error without charges in kcal/mol is=      6.33116
  The rms potential error with partial charges in kcal/mol is=      0.43917
  The RRMSE value at monopole order=      0.06937
  The rms potential error with partial charges and cloud penetration in kcal/mol is=      0.44588
  The RRMSE value at monopole order with cloud penetration is=      0.07043
  The rms potential error with partial charges and atomic dipoles in kcal/mol is=      0.32538
  The RRMSE value at dipole order=      0.05139
  The rms potential error with partial charges, atomic dipoles and cloud penetration in kcal/mol is=      0.31209
  The RRMSE value at dipole order with cloud penetration=      0.04929

******************************************************
The electron densities and ab initio electrostatic potential were computed in VASP using the PBE functional and
projector augmented wave method. See the main text of the journal article for a description of computational details.
The atomic charges, dipoles, and quadrupoles were computed with the DDEC6 method as described in
(a) T. A. Manz and N. Gabaldon Limas, RSC Adv. 6 (2016) 47771-47801 DOI: 10.1039/c6ra04656h
(b) N. Gabaldon Limas and T. A. Manz, RSC Adv. 8 (2018) 2678-2707 DOI: 10.1039/c7ra11829e.
For each atom in the material, the electron cloud parameters were fit to the spherically averaged atom-in-material
electron density using radial positions for which this density was between 10^-4 and 10^-2 electrons per cubic bohr.
The polarizabilities, dispersion coefficients, and quantum Drude oscillator (QDO) parameters were fit using the MCLF method.
The magnetic structure of the system was optimized in VASP from the default ferromagnetic initial guess using spin polarization.
The atomic spin moments (ASMs) were computed on this optimized magnetic structure using the DDEC6 partition as inputs
to the method of T. A. Manz and D. S. Sholl, J. Chem. Theory Comput. 7 (2011) 4146-4164 DOI: 10.1021/ct200539n.
The RMSE and RRMSE were computed using a uniform grid with Ewald summation.
