# Supplementary material for: A collection of forcefield precursors for metal–organic frameworks
Source: RSC Adv. 2019 Nov 13;9(63):36492–507. doi: 10.1039/c9ra07327b (PMC9075174; doi:10.1039/c9ra07327b)
Supplement: RA-009-C9RA07327B-s4850 [file RA-009-C9RA07327B-s4850.xyz]

  122
jmolscript: load "" {1 1 1} spacegroup "x,y,z" unitcell [{     10.757400     0.000000     0.000000 }, {     -2.236885    15.654492     0.000000 }, {     -4.260142    -7.827298    15.056032 }]
Mg     3.248629    -3.913649     7.528016     1.498790
Mg     2.130187     3.913597     7.528016     1.498911
H      1.011759    -6.274370    14.480892     0.108647
H      0.462751    -5.142544    12.541675     0.116214
H      4.323499    -5.247425    11.367304     0.113498
H      4.885449    -6.424649    13.282431     0.108531
H      6.504936     1.709465     1.496570     0.123902
H      5.128026     0.128354     3.625493     0.109171
H      4.043129     1.020654     5.495452     0.113579
H      7.444860     2.871011     6.615620     0.118203
H      8.534155     2.000628     4.739639     0.116622
H      4.367163     6.274270    14.480892     0.109734
H      4.916142     5.142457    12.541675     0.116764
H      1.055375     5.247346    11.367304     0.114607
H      0.493455     6.424558    13.282431     0.106843
H      7.394302    13.945016     1.496570     0.123080
H      0.250730    -0.128379     3.625493     0.110047
H      1.335655    -1.020692     5.495452     0.113880
H      8.691342    -2.871057     6.615620     0.119560
H      7.602018    -2.000660     4.739639     0.117660
H      3.248614    14.101564     0.575140     0.108647
H      3.797622    12.969738     2.514357     0.116214
H     -0.063126    13.074619     3.688728     0.113498
H     -0.625076    14.251843     1.773601     0.108531
H     -2.244563     6.117729    13.559462     0.123902
H     -0.867653     7.698840    11.430539     0.109171
H      0.217244     6.806540     9.560580     0.113579
H     -3.184487     4.956183     8.440412     0.118203
H     -4.273782     5.826566    10.316393     0.116622
H     -0.106790     1.552924     0.575140     0.109734
H     -0.655769     2.684737     2.514357     0.116764
H      3.204998     2.579848     3.688728     0.114607
H      3.766918     1.402636     1.773601     0.106843
H     -3.133929    -6.117822    13.559462     0.123081
H      4.009643     7.955573    11.430539     0.110048
H      2.924718     8.847886     9.560580     0.113880
H     -4.430969    10.698251     8.440412     0.119561
H     -3.341645     9.827854    10.316393     0.117660
C      2.988671    -6.535799    14.077992     0.083674
C      1.687231    -6.100603    13.835289    -0.145362
C      1.359933    -5.421194    12.681395    -0.095011
C      2.329334    -5.136279    11.714496    -0.030031
C      3.641509    -5.488506    11.983397    -0.085520
C      3.979426    -6.182004    13.129161    -0.148348
C      7.629750     0.560430     0.263179     0.023955
C      7.150954     1.012840     1.494462    -0.193731
C      7.574843     0.493107     2.727852     0.037552
C      6.939052     1.012832     3.982320     0.090269
C      5.598462     0.698176     4.221109    -0.155339
C      4.957025     1.227294     5.340375    -0.089669
C      5.625333     2.046021     6.226271    -0.042218
C      6.966765     2.324671     6.003442    -0.076839
C      7.616541     1.804946     4.882370    -0.131035
C      1.973875    -4.500702    10.401309     0.593490
C      4.893501     2.620536     7.385887     0.579216
C      2.390245     6.535702    14.077992     0.083129
C      3.691681     6.100508    13.835289    -0.146004
C      4.018961     5.421107    12.681395    -0.095150
C      3.049545     5.136198    11.714496    -0.030729
C      1.737375     5.488424    11.983397    -0.087229
C      1.399475     6.181914    13.129161    -0.146096
C      6.269469    15.094060     0.263179     0.023348
C      6.748284    14.641641     1.494462    -0.191783
C      8.561299    -0.493126     2.727852     0.036060
C      9.197109    -1.012859     3.982320     0.091183
C     -0.219697    -0.698205     4.221109    -0.156987
C      0.421757    -1.227331     5.340375    -0.088594
C     -0.246537    -2.046064     6.226271    -0.043166
C     -1.587972    -2.324713     6.003442    -0.078390
C      8.519633    -1.804980     4.882370    -0.132870
C      3.404985     4.500631    10.401309     0.596757
C      0.485312    -2.620587     7.385887     0.582146
C      1.271702    14.362993     0.978040     0.083674
C      2.573142    13.927797     1.220743    -0.145362
C      2.900440    13.248388     2.374637    -0.095011
C      1.931039    12.963473     3.341536    -0.030031
C      0.618864    13.315700     3.072635    -0.085520
C      0.280947    14.009198     1.926871    -0.148348
C     -3.369377     7.266764    14.792853     0.023955
C     -2.890581     6.814354    13.561570    -0.193731
C     -3.314470     7.334087    12.328180     0.037553
C     -2.678679     6.814362    11.073712     0.090269
C     -1.338089     7.129018    10.834923    -0.155339
C     -0.696652     6.599900     9.715657    -0.089669
C     -1.364960     5.781173     8.829761    -0.042218
C     -2.706392     5.502523     9.052590    -0.076839
C     -3.356168     6.022248    10.173662    -0.131035
C      2.286498    12.327896     4.654723     0.593489
C     -0.633128     5.206658     7.670145     0.579219
C      1.870128     1.291492     0.978040     0.083129
C      0.568692     1.726686     1.220743    -0.146004
C      0.241412     2.406087     2.374637    -0.095149
C      1.210828     2.690996     3.341536    -0.030729
C      2.522998     2.338770     3.072635    -0.087229
C      2.860898     1.645280     1.926871    -0.146095
C     -2.009096    -7.266866    14.792853     0.023348
C     -2.487911    -6.814447    13.561570    -0.191783
C     -4.300926     8.320320    12.328180     0.036060
C     -4.936736     8.840053    11.073712     0.091183
C      4.480070     8.525399    10.834923    -0.156987
C      3.838616     9.054525     9.715657    -0.088594
C      4.506910     9.873258     8.829761    -0.043166
C      5.848345    10.151907     9.052590    -0.078391
C     -4.259260     9.632174    10.173662    -0.132870
C      0.855388     3.326563     4.654723     0.596757
C      3.775061    10.447781     7.670145     0.582144
O      2.847037    -4.400511     9.526253    -0.673416
O      0.764801    -4.117167    10.289593    -0.341661
O      3.668651     2.504693     7.474718    -0.652439
O      5.618868     3.273326     8.248899    -0.324625
O      2.531809     4.400445     9.526253    -0.674732
O      4.614057     4.117096    10.289593    -0.343385
O      1.710164    -2.504745     7.474718    -0.653489
O     -0.240041    -3.273383     8.248899    -0.326324
O      1.413336    12.227705     5.529779    -0.673415
O      3.495572    11.944361     4.766439    -0.341661
O      0.591722     5.322501     7.581314    -0.652440
O     -1.358495     4.553868     6.807133    -0.324633
O      1.728564     3.426749     5.529779    -0.674732
O     -0.353684     3.710098     4.766439    -0.343379
O      2.550209    10.331939     7.581314    -0.653489
O      4.500414    11.100577     6.807133    -0.326323

The following XYZ coordinates are in angstroms. Other properties are in atomic units.
The sperically averaged electron density of each atom fit to a function of the form exp(a - br)
eigen_1, eigen_2 and eigen_3 are the three eigenvalues of traceless quadrupole moment tensor
  atom number  atomic symbol              X              Y              Z     net charge C6 coefficient C8 coefficient C10 coefficient fluctuating dipole atomic polarizability isotropic forcefield polarizability              a              b squared Pearson coefficient          <r^3>          <r^4>         wp_QDO          m_QDO          q_QDO       dipole_x       dipole_y       dipole_z         dipole            Qxy            Qxz            Qyz     Q(x^2-y^2)  Q(3z^2 - R^2)        eigen_1        eigen_2        eigen_3 static polarizability      alpha(xx)      alpha(xy)      alpha(xz)      alpha(yy)      alpha(yz)      alpha(zz) atomic spin moment
            1             Mg       3.248629      -3.913649       7.528016       1.498790      28.259421 0.37683757E+03  0.85817015E+04                                10.634645                            8.550334      -1.152323       1.797525                    0.998936      16.927723      48.507923       0.369695       0.727517      -0.922055      -0.000000       0.000000      -0.000000       0.000000       0.148165       0.107774       0.070993      -0.115765      -0.233878      -0.167513      -0.075841       0.243354             13.186954      13.084612      -2.919253      -1.114850      10.264848      -5.120120      16.211401           0.000259
            2             Mg       2.130187       3.913597       7.528016       1.498911      28.297049 0.37739608E+03  0.85980896E+04                                10.646684                            8.558823      -1.154285       1.796765                    0.998932      16.933981      48.545185       0.369351       0.727884      -0.921887      -0.000000      -0.000000      -0.000000       0.000000       0.148150      -0.107927      -0.070687      -0.115243      -0.233058      -0.167574      -0.075522       0.243095             13.203679      13.097476      -2.919889       1.118673      10.275930       5.129311      16.237632           0.000259
            3              H       1.011759      -6.274370      14.480892       0.108647       1.141637 0.83020070E+01  0.82909257E+02                                 1.848928                            1.715464      -1.241224       2.285302                    0.993824       3.787692      10.972532       0.461397       1.329264      -0.696741      -0.027491      -0.002720       0.023766       0.036441      -0.007943      -0.004559      -0.008200       0.015969       0.009183      -0.017108       0.007012       0.010096              1.947498       2.203281       0.164501      -0.497216       1.473165      -0.222323       2.166050           0.000050
            4              H       0.462751      -5.142544      12.541675       0.116214       1.316722 0.99426269E+01  0.10242987E+03                                 1.949385                            1.818617      -1.061949       2.375933                    0.996690       3.558907      10.003713       0.476615       1.247420      -0.717869      -0.040289       0.014654      -0.001978       0.042917      -0.009806      -0.003644      -0.001534       0.022981      -0.007359      -0.014498      -0.002273       0.016772              2.026397       2.654757      -0.250684       0.213934       1.660556      -0.171729       1.763878           0.001546
            5              H       4.323499      -5.247425      11.367304       0.113498       1.286980 0.95829969E+01  0.97777844E+02                                 1.901382                            1.768874      -1.247211       2.279884                    0.995356       3.624849      10.125870       0.490279       1.224402      -0.721529       0.027796       0.012927      -0.024053       0.038965       0.005628      -0.001975      -0.007752       0.013394      -0.006550      -0.012367       0.000762       0.011605              1.978502       2.240471       0.114371      -0.531189       1.570926      -0.293890       2.124111          -0.000084
            6              H       4.885449      -6.424649      13.282431       0.108531       1.121259 0.82014861E+01  0.81705886E+02                                 1.826221                            1.704310      -1.303848       2.253547                    0.993057       3.827132      11.095242       0.462924       1.328115      -0.696469       0.035442      -0.006656       0.003554       0.036236      -0.000949       0.000795      -0.007482       0.021244      -0.000305      -0.014477       0.003610       0.010867              1.916839       2.575134      -0.275700       0.176437       1.510128      -0.135878       1.665256           0.000624
            7              H       6.504936       1.709465       1.496570       0.123902       1.232133 0.96141261E+01  0.98187146E+02                                 1.864678                            1.788903      -1.117812       2.353685                    0.996571       3.494950       9.771502       0.480470       1.248231      -0.717971      -0.024715       0.029677       0.000597       0.038626      -0.012546      -0.001977       0.000722      -0.008822      -0.006095      -0.012422      -0.002075       0.014497              1.902403       2.062123      -0.424082       0.002571       1.803539      -0.010543       1.841547          -0.000015
            8              H       5.128026       0.128354       3.625493       0.109171       1.024034 0.74475079E+01  0.73087044E+02                                 1.774949                            1.666464      -1.419530       2.197749                    0.992218       3.961220      11.740682       0.446339       1.398338      -0.681347      -0.020971      -0.020296      -0.019477       0.035086       0.006078      -0.001157       0.007050       0.018439      -0.001440      -0.014414       0.003043       0.011370              1.850842       1.844334       0.307530       0.317062       1.795312       0.428832       1.912880           0.000545
            9              H       4.043129       1.020654       5.495452       0.113579       1.116240 0.81499596E+01  0.80477387E+02                                 1.784085                            1.673175      -1.003393       2.399267                    0.997587       3.561413      10.038033       0.481536       1.288127      -0.706934      -0.040272      -0.009917       0.006462       0.041975       0.010648      -0.001186       0.006630       0.018307      -0.010127      -0.015800      -0.000090       0.015890              1.857384       2.466325       0.185228      -0.131543       1.516786       0.077982       1.589039          -0.000086
           10              H       7.444860       2.871011       6.615620       0.118203       1.295812 0.91720122E+01  0.93208758E+02                                 1.958524                            1.762956      -1.314407       2.255010                    0.994298       3.719535      10.607102       0.474312       1.270719      -0.709921       0.023440       0.022339       0.024038       0.040327       0.002204       0.002275       0.006576       0.006600       0.007001      -0.008519       0.000541       0.007978              2.111000       2.010180       0.444693       0.346156       2.098711       0.741332       2.224109           0.002139
           11              H       8.534155       2.000628       4.739639       0.116622       1.116102 0.80055976E+01  0.79372827E+02                                 1.831527                            1.691851      -1.275721       2.270748                    0.994308       3.789110      11.003469       0.460751       1.340793      -0.693950       0.035100       0.009910      -0.001829       0.036518       0.000932      -0.002351       0.007630       0.014433       0.013054      -0.012972       0.004320       0.008652              1.926497       2.662326       0.236976      -0.218942       1.544587       0.116739       1.572578           0.000012
           12              H       4.367163       6.274270      14.480892       0.109734       1.139357 0.82819720E+01  0.82659531E+02                                 1.846452                            1.713369      -1.234855       2.288010                    0.993912       3.783171      10.956276       0.461687       1.329228      -0.696743       0.027150       0.002266       0.023484       0.035969      -0.007907       0.004556       0.008338       0.015945       0.009417      -0.017193       0.007172       0.010021              1.944758       2.199984       0.164158       0.496115       1.471456       0.221833       2.162833           0.000050
           13              H       4.916142       5.142457      12.541675       0.116764       1.316623 0.99416324E+01  0.10242369E+03                                 1.949846                            1.818950      -1.061489       2.376355                    0.996743       3.558178      10.003976       0.476374       1.248002      -0.717738       0.039967      -0.014641      -0.001944       0.042609      -0.009788       0.003571       0.001588       0.023026      -0.008320      -0.014378      -0.002525       0.016902              2.026937       2.655739      -0.250848      -0.214013       1.660870       0.171783       1.764200           0.001547
           14              H       1.055375       5.247346      11.367304       0.114607       1.290827 0.96229423E+01  0.98355222E+02                                 1.911360                            1.777362      -1.271591       2.270519                    0.995134       3.629230      10.169700       0.486790       1.231048      -0.720057      -0.027563      -0.012907      -0.023480       0.038440       0.005619       0.001874       0.007690       0.013030      -0.006334      -0.012216       0.000808       0.011408              1.989363       2.253724       0.115484       0.535788       1.578186       0.296477       2.136178          -0.000083
           15              H       0.493455       6.424558      13.282431       0.106843       1.127810 0.82566039E+01  0.82354923E+02                                 1.829321                            1.706894      -1.291473       2.257185                    0.993255       3.836133      11.111372       0.464061       1.323253      -0.697429      -0.036235       0.006618       0.003924       0.037042      -0.001027      -0.000757       0.007438       0.021423      -0.000439      -0.014507       0.003530       0.010978              1.920265       2.580702      -0.276658      -0.177190       1.512311       0.136320       1.667782           0.000626
           16              H       7.394302      13.945016       1.496570       0.123080       1.236001 0.96492143E+01  0.98612296E+02                                 1.866324                            1.790312      -1.109051       2.356068                    0.996611       3.501020       9.784337       0.481139       1.245652      -0.718510       0.024678      -0.030108       0.000605       0.038934      -0.012728       0.001921      -0.000797      -0.008571      -0.006413      -0.012479      -0.002207       0.014685              1.904098       2.064162      -0.425008      -0.002542       1.805295       0.010586       1.842837          -0.000015
           17              H       0.250730      -0.128379       3.625493       0.110047       1.022975 0.74414573E+01  0.73043751E+02                                 1.776771                            1.668137      -1.425524       2.195528                    0.992106       3.964885      11.769106       0.444984       1.402286      -0.680579       0.020663       0.020175      -0.019078       0.034611       0.006057       0.001053      -0.007035       0.018234      -0.001336      -0.014308       0.003029       0.011279              1.852769       1.846270       0.307997      -0.317483       1.797132      -0.429470       1.914906           0.000544
           18              H       1.335655      -1.020692       5.495452       0.113880       1.120765 0.81928426E+01  0.81042530E+02                                 1.792102                            1.680033      -1.025701       2.389840                    0.997244       3.571114      10.088607       0.479287       1.291911      -0.706107       0.039932       0.009922       0.006463       0.041651       0.010739       0.001086      -0.006409       0.018296      -0.010129      -0.015650      -0.000307       0.015957              1.866093       2.480103       0.186776       0.132677       1.522768      -0.078554       1.595409          -0.000086
           19              H       8.691342      -2.871057       6.615620       0.119560       1.287566 0.91042206E+01  0.92353962E+02                                 1.950858                            1.756968      -1.311327       2.257227                    0.994422       3.708152      10.567233       0.474873       1.271499      -0.709769      -0.023259      -0.022484       0.023637       0.040065       0.002021      -0.002163      -0.006403       0.006804       0.007397      -0.008448       0.000705       0.007743              2.102023       2.002123       0.441635      -0.343571       2.089736      -0.736212       2.214210           0.002134
           20              H       7.602018      -2.000660       4.739639       0.117660       1.112995 0.79799127E+01  0.79079618E+02                                 1.830794                            1.691164      -1.282703       2.268679                    0.994288       3.785545      11.001788       0.459870       1.344016      -0.693314      -0.034864      -0.009897      -0.001373       0.036267       0.000812       0.002412      -0.007508       0.014229       0.012741      -0.012756       0.004151       0.008605              1.925741       2.661225       0.236890       0.218838       1.544036      -0.116632       1.571961           0.000012
           21              H       3.248614      14.101564       0.575140       0.108647       1.141638 0.83020135E+01  0.82909341E+02                                 1.848929                            1.715464      -1.241223       2.285302                    0.993824       3.787694      10.972540       0.461397       1.329264      -0.696741       0.027491       0.002720      -0.023766       0.036441      -0.007943      -0.004559      -0.008200       0.015969       0.009183      -0.017108       0.007012       0.010096              1.947499       2.203282       0.164501      -0.497216       1.473165      -0.222323       2.166051           0.000050
           22              H       3.797622      12.969738       2.514357       0.116214       1.316726 0.99426660E+01  0.10243042E+03                                 1.949392                            1.818623      -1.061949       2.375933                    0.996690       3.558913      10.003750       0.476613       1.247423      -0.717868       0.040289      -0.014654       0.001978       0.042917      -0.009806      -0.003644      -0.001534       0.022981      -0.007358      -0.014498      -0.002273       0.016772              2.026405       2.654768      -0.250685       0.213935       1.660562      -0.171730       1.763885           0.001547
           23              H      -0.063126      13.074619       3.688728       0.113498       1.286980 0.95829941E+01  0.97777809E+02                                 1.901382                            1.768874      -1.247210       2.279884                    0.995356       3.624849      10.125870       0.490279       1.224402      -0.721529      -0.027796      -0.012927       0.024053       0.038965       0.005628      -0.001975      -0.007752       0.013394      -0.006550      -0.012367       0.000762       0.011605              1.978502       2.240471       0.114371      -0.531188       1.570926      -0.293890       2.124110          -0.000084
           24              H      -0.625076      14.251843       1.773601       0.108531       1.121259 0.82014887E+01  0.81705920E+02                                 1.826222                            1.704310      -1.303848       2.253548                    0.993057       3.827133      11.095246       0.462924       1.328115      -0.696469      -0.035442       0.006656      -0.003554       0.036236      -0.000949       0.000795      -0.007482       0.021244      -0.000305      -0.014477       0.003610       0.010867              1.916840       2.575135      -0.275700       0.176437       1.510129      -0.135878       1.665256           0.000624
           25              H      -2.244563       6.117729      13.559462       0.123902       1.232133 0.96141248E+01  0.98187132E+02                                 1.864678                            1.788903      -1.117812       2.353686                    0.996571       3.494950       9.771503       0.480470       1.248232      -0.717971       0.024715      -0.029677      -0.000597       0.038626      -0.012546      -0.001977       0.000722      -0.008822      -0.006095      -0.012422      -0.002075       0.014497              1.902403       2.062123      -0.424082       0.002571       1.803539      -0.010543       1.841547          -0.000014
           26              H      -0.867653       7.698840      11.430539       0.109171       1.024034 0.74475079E+01  0.73087044E+02                                 1.774949                            1.666464      -1.419531       2.197749                    0.992218       3.961220      11.740682       0.446339       1.398338      -0.681347       0.020971       0.020296       0.019477       0.035086       0.006078      -0.001157       0.007050       0.018439      -0.001440      -0.014414       0.003043       0.011370              1.850842       1.844334       0.307530       0.317062       1.795312       0.428831       1.912880           0.000545
           27              H       0.217244       6.806540       9.560580       0.113579       1.116240 0.81499570E+01  0.80477353E+02                                 1.784084                            1.673175      -1.003393       2.399267                    0.997587       3.561412      10.038029       0.481536       1.288127      -0.706934       0.040272       0.009917      -0.006462       0.041975       0.010648      -0.001186       0.006630       0.018307      -0.010127      -0.015801      -0.000090       0.015890              1.857383       2.466325       0.185228      -0.131543       1.516786       0.077982       1.589039          -0.000085
           28              H      -3.184487       4.956183       8.440412       0.118203       1.295814 0.91720301E+01  0.93208988E+02                                 1.958526                            1.762958      -1.314411       2.255008                    0.994298       3.719538      10.607114       0.474312       1.270719      -0.709921      -0.023440      -0.022339      -0.024038       0.040327       0.002204       0.002275       0.006576       0.006600       0.007001      -0.008519       0.000541       0.007978              2.111002       2.010182       0.444694       0.346157       2.098714       0.741333       2.224112           0.002139
           29              H      -4.273782       5.826566      10.316393       0.116622       1.116100 0.80055778E+01  0.79372593E+02                                 1.831526                            1.691850      -1.275720       2.270749                    0.994308       3.789107      11.003463       0.460751       1.340795      -0.693950      -0.035100      -0.009910       0.001829       0.036518       0.000932      -0.002351       0.007630       0.014433       0.013054      -0.012972       0.004320       0.008652              1.926496       2.662324       0.236976      -0.218941       1.544586       0.116738       1.572577           0.000012
           30              H      -0.106790       1.552924       0.575140       0.109734       1.139357 0.82819654E+01  0.82659450E+02                                 1.846451                            1.713369      -1.234855       2.288010                    0.993912       3.783169      10.956270       0.461687       1.329229      -0.696743      -0.027150      -0.002266      -0.023484       0.035969      -0.007907       0.004556       0.008338       0.015945       0.009417      -0.017193       0.007172       0.010021              1.944757       2.199984       0.164158       0.496115       1.471456       0.221833       2.162832           0.000050
           31              H      -0.655769       2.684737       2.514357       0.116764       1.316619 0.99415941E+01  0.10242316E+03                                 1.949840                            1.818945      -1.061488       2.376357                    0.996743       3.558171      10.003939       0.476376       1.247999      -0.717739      -0.039967       0.014641       0.001944       0.042609      -0.009788       0.003571       0.001589       0.023025      -0.008320      -0.014378      -0.002524       0.016902              2.026930       2.655729      -0.250847      -0.214012       1.660865       0.171781       1.764195           0.001547
           32              H       3.204998       2.579848       3.688728       0.114607       1.290826 0.96229351E+01  0.98355125E+02                                 1.911359                            1.777361      -1.271592       2.270519                    0.995134       3.629228      10.169692       0.486790       1.231048      -0.720057       0.027563       0.012907       0.023480       0.038440       0.005619       0.001874       0.007690       0.013030      -0.006335      -0.012216       0.000808       0.011408              1.989362       2.253723       0.115484       0.535787       1.578185       0.296476       2.136177          -0.000083
           33              H       3.766918       1.402636       1.773601       0.106843       1.127810 0.82566007E+01  0.82354880E+02                                 1.829320                            1.706893      -1.291473       2.257185                    0.993255       3.836132      11.111367       0.464061       1.323253      -0.697429       0.036235      -0.006618      -0.003924       0.037042      -0.001027      -0.000757       0.007438       0.021423      -0.000439      -0.014507       0.003530       0.010978              1.920264       2.580701      -0.276658      -0.177190       1.512310       0.136320       1.667781           0.000625
           34              H      -3.133929      -6.117822      13.559462       0.123081       1.236000 0.96491990E+01  0.98612091E+02                                 1.866321                            1.790310      -1.109050       2.356069                    0.996611       3.501018       9.784326       0.481139       1.245651      -0.718510      -0.024678       0.030108      -0.000605       0.038934      -0.012728       0.001921      -0.000797      -0.008571      -0.006413      -0.012479      -0.002207       0.014685              1.904095       2.064159      -0.425007      -0.002542       1.805292       0.010586       1.842835          -0.000015
           35              H       4.009643       7.955573      11.430539       0.110048       1.022975 0.74414607E+01  0.73043788E+02                                 1.776771                            1.668137      -1.425523       2.195529                    0.992106       3.964885      11.769104       0.444984       1.402285      -0.680579      -0.020663      -0.020175       0.019078       0.034611       0.006057       0.001053      -0.007035       0.018234      -0.001336      -0.014308       0.003029       0.011279              1.852769       1.846269       0.307997      -0.317483       1.797132      -0.429470       1.914906           0.000544
           36              H       2.924718       8.847886       9.560580       0.113880       1.120765 0.81928408E+01  0.81042517E+02                                 1.792103                            1.680034      -1.025701       2.389840                    0.997244       3.571114      10.088611       0.479286       1.291912      -0.706107      -0.039932      -0.009922      -0.006463       0.041651       0.010739       0.001086      -0.006408       0.018296      -0.010129      -0.015650      -0.000307       0.015957              1.866094       2.480103       0.186776       0.132677       1.522769      -0.078554       1.595409          -0.000085
           37              H      -4.430969      10.698251       8.440412       0.119561       1.287565 0.91042167E+01  0.92353914E+02                                 1.950858                            1.756967      -1.311326       2.257227                    0.994422       3.708151      10.567230       0.474873       1.271499      -0.709769       0.023259       0.022484      -0.023637       0.040065       0.002021      -0.002164      -0.006403       0.006804       0.007397      -0.008448       0.000705       0.007743              2.102022       2.002123       0.441635      -0.343571       2.089735      -0.736212       2.214209           0.002134
           38              H      -3.341645       9.827854      10.316393       0.117660       1.112996 0.79799185E+01  0.79079689E+02                                 1.830794                            1.691164      -1.282703       2.268679                    0.994288       3.785546      11.001791       0.459870       1.344016      -0.693314       0.034864       0.009897       0.001373       0.036267       0.000812       0.002412      -0.007508       0.014229       0.012741      -0.012756       0.004151       0.008605              1.925742       2.661226       0.236890       0.218838       1.544037      -0.116632       1.571962           0.000012
           39              C       2.988671      -6.535799      14.077992       0.083674      38.450477 0.43332985E+03  0.10149948E+05                                10.027731                            7.022594      -0.181999       1.949339                    0.999046      26.938336      76.576251       0.612707       0.426784      -1.060732       0.000388       0.002918       0.007242       0.007818      -0.008318       0.005532       0.003089      -0.037465       0.066897      -0.032318       0.009098       0.023220             13.090942      12.625511      -2.080767       1.902288       8.298751      -6.019406      18.348565          -0.000864
           40              C       1.687231      -6.100603      13.835289      -0.145362      36.111160 0.45174772E+03  0.10761999E+05                                 9.576778                            7.140133       0.045191       1.986707                    0.999135      30.017443      87.907306       0.607521       0.423202      -1.056059       0.001153       0.022063      -0.021860       0.031080       0.004299      -0.018549       0.010485       0.007961       0.013226      -0.022295      -0.000260       0.022554             11.643326      12.895957      -1.786069       1.703460       7.498221      -4.666445      14.535799           0.000644
           41              C       1.359933      -5.421194      12.681395      -0.095011      34.037082 0.43091093E+03  0.10156779E+05                                 9.249160                            7.009211      -0.054711       1.957164                    0.999486      29.573788      86.471468       0.607793       0.427545      -1.052158       0.023054      -0.005204       0.017823       0.029601      -0.010910      -0.000408       0.025345       0.013544      -0.075256      -0.039761       0.010204       0.029558             11.040701      11.103691      -0.704014       0.056106       7.682059      -4.871649      14.336353          -0.000541
           42              C       2.329334      -5.136279      11.714496      -0.030031      37.917370 0.43737265E+03  0.10209542E+05                                 9.746976                            6.910051       0.076710       2.028752                    0.999345      27.167836      75.660768       0.640928       0.409395      -1.078006       0.015982      -0.012296       0.035965       0.041233      -0.001267      -0.011778      -0.003504      -0.009548       0.000175      -0.014922       0.004562       0.010360             12.570128      12.036521      -1.442393       1.224525       8.656812      -6.496724      17.017051           0.040348
           43              C       3.641509      -5.488506      11.983397      -0.085520      33.397327 0.41494632E+03  0.96791283E+04                                 9.102474                            6.859146       0.004658       1.980012                    0.999596      29.077291      84.307956       0.617564       0.425187      -1.054647      -0.015888      -0.005277       0.021205       0.027017       0.016764      -0.012937       0.016348      -0.019969      -0.007312      -0.031623       0.007457       0.024166             10.868725      12.112436      -1.701744       1.318739       7.509960      -4.775270      12.983778           0.004983
           44              C       3.979426      -6.182004      13.129161      -0.148348      36.172280 0.46734095E+03  0.11215711E+05                                 9.565610                            7.249898       0.025862       1.973907                    0.999491      30.286806      88.696665       0.605134       0.421756      -1.058153      -0.016002       0.016221      -0.018877       0.029589      -0.001704       0.006309       0.015509       0.025517      -0.039434      -0.026349       0.005765       0.020584             11.551227      11.801984      -1.117356       0.049583       7.917324      -5.213152      14.934373           0.005184
           45              C       7.629750       0.560430       0.263179       0.023955      42.277823 0.46298710E+03  0.11020045E+05                                10.642705                            7.235208      -0.106845       1.965883                    0.999253      27.714133      79.285944       0.606914       0.423999      -1.063004      -0.004496       0.018651       0.004595       0.019728       0.006711       0.010428      -0.008184       0.022115       0.009072      -0.019899       0.002675       0.017224             14.396537       9.523170      -3.679285       0.626142       9.900259      -2.826046      23.766182           0.002270
           46              C       7.150954       1.012840       1.494462      -0.193731      40.120711 0.48213184E+03  0.11673072E+05                                10.269521                            7.355685       0.036694       1.967256                    0.999372      31.170805      91.994802       0.601139       0.420835      -1.057651       0.014836      -0.004276       0.001022       0.015474      -0.001860      -0.001363      -0.002391      -0.012118      -0.114808      -0.038399       0.012853       0.025546             13.447905       8.994588      -2.364197      -0.468678       7.437861      -0.441502      23.911264          -0.000146
           47              C       7.574843       0.493107       2.727852       0.037552      41.732635 0.45329727E+03  0.10744922E+05                                10.619381                            7.196416      -0.117718       1.970336                    0.999206      27.422228      78.585180       0.603122       0.428431      -1.059019      -0.017704       0.018342      -0.000562       0.025499       0.023632      -0.004760       0.012576       0.004246       0.004803      -0.029606       0.005405       0.024201             14.458845      11.999601      -4.639396      -2.589601       9.302596       1.822172      22.074339           0.001918
           48              C       6.939052       1.012832       3.982320       0.090269      37.769967 0.41966138E+03  0.97574853E+04                                 9.932955                            6.917207      -0.190877       1.951402                    0.998994      26.636564      75.594832       0.616131       0.427557      -1.059585       0.001320      -0.003679      -0.009260       0.010051      -0.020526      -0.012910      -0.006290      -0.017452       0.052400      -0.034912       0.013174       0.021739             13.112260      13.840909      -0.308232      -3.877484       8.582795       5.859444      16.913076          -0.001756
           49              C       5.598462       0.698176       4.221109      -0.155339      36.748489 0.47448937E+03  0.11427731E+05                                 9.680846                            7.312386       0.088742       2.000585                    0.998535      30.133136      88.331761       0.601796       0.422594      -1.057890      -0.006255       0.012108       0.028938       0.031986       0.003684       0.016651      -0.002372      -0.009931       0.000840      -0.020039       0.005547       0.014492             11.751447      14.618071       0.232826      -3.115138       7.997745       4.253866      12.638523           0.004671
           50              C       4.957025       1.227294       5.340375      -0.089669      34.344634 0.42929795E+03  0.10087022E+05                                 9.262580                            6.963262       0.038218       1.987297                    0.999694      29.198190      84.627805       0.615466       0.423543      -1.056962       0.026736       0.000264      -0.009361       0.028329       0.003722      -0.001487      -0.019279       0.020660      -0.045023      -0.029156       0.009499       0.019657             11.209811      11.696517       0.359656      -1.769017       8.717448       5.423416      13.215469           0.004471
           51              C       5.625333       2.046021       6.226271      -0.042218      39.020329 0.43189115E+03  0.10050828E+05                                 9.888530                            6.838390       0.041805       2.013971                    0.999398      27.300073      75.937090       0.648207       0.406036      -1.080123       0.015440      -0.022830      -0.032047       0.042268       0.001234      -0.004348      -0.002891       0.018034       0.009627      -0.011209       0.000747       0.010461             12.914768      13.915604      -0.654204      -3.824619       9.634207       6.728610      15.194493           0.034380
           52              C       6.966765       2.324671       6.003442      -0.076839      36.290274 0.42860005E+03  0.10086983E+05                                 9.693844                            7.013774      -0.093856       1.950559                    0.999362      29.226805      85.343505       0.604664       0.430410      -1.050586       0.002137      -0.015304      -0.028807       0.032690       0.005202       0.021865      -0.016660      -0.022240      -0.026639      -0.034674       0.009352       0.025322             11.957692      13.772543       0.215613      -2.980349       8.847739       5.506537      13.252795          -0.000404
           53              C       7.616541       1.804946       4.882370      -0.131035      36.622783 0.44486090E+03  0.10560190E+05                                 9.715708                            7.112779      -0.006373       1.977188                    0.998703      29.653576      86.764207       0.605024       0.426467      -1.053745      -0.015599       0.016066       0.027504       0.035467       0.007491       0.005714      -0.017153       0.007737      -0.026667      -0.024479       0.009450       0.015029             12.022861      12.569745       0.227470      -2.256732       9.199316       6.076661      14.299522           0.000344
           54              C       1.973875      -4.500702      10.401309       0.593490      25.316464 0.26104052E+03  0.54484859E+04                                 7.951434                            5.739438      -0.198321       1.989341                    0.999022      22.331299      62.196932       0.620120       0.473219      -1.021979       0.018504       0.027525      -0.063116       0.071300       0.034087       0.017601       0.049930      -0.097697      -0.159369      -0.071024      -0.032929       0.103953              9.844182       9.635245      -1.211045       0.045921       6.850625      -4.514205      13.046676           0.000885
           55              C       4.893501       2.620536       7.385887       0.579216      26.678401 0.26876459E+03  0.56410012E+04                                 8.189690                            5.791859      -0.144285       2.000701                    0.999217      22.521974      62.549003       0.623486       0.468053      -1.026558      -0.052113      -0.015293       0.053957       0.076557       0.017167       0.010092      -0.071221      -0.114558      -0.005536      -0.071258      -0.034686       0.105944             10.358336      11.539546      -0.826742      -2.168004       7.666991       5.064279      11.868472          -0.001076
           56              C       2.390245       6.535702      14.077992       0.083129      38.490270 0.43384280E+03  0.10165329E+05                                10.035781                            7.027545      -0.184528       1.948358                    0.999040      26.955406      76.646346       0.612366       0.426880      -1.060635      -0.001534      -0.002542       0.007347       0.007925      -0.008779      -0.004437      -0.003103      -0.037147       0.065894      -0.031992       0.009245       0.022748             13.102348      12.635493      -2.082733      -1.904516       8.306053       6.026103      18.365498          -0.000864
           57              C       3.691681       6.100508      13.835289      -0.146004      36.111055 0.45175571E+03  0.10762110E+05                                 9.577079                            7.140504       0.045656       1.986894                    0.999147      30.015130      87.896831       0.607473       0.423239      -1.056049      -0.002932      -0.021595      -0.022840       0.031569       0.003777       0.017909      -0.010352       0.008271       0.010596      -0.021498      -0.000296       0.021794             11.643764      12.895838      -1.787025      -1.705625       7.499080       4.667083      14.536373           0.000645
           58              C       4.018961       5.421107      12.681395      -0.095150      34.026901 0.43073886E+03  0.10151450E+05                                 9.246157                            7.006711      -0.052807       1.957545                    0.999466      29.569355      86.445859       0.608060       0.427411      -1.052268      -0.023655       0.005349       0.017831       0.030102      -0.010270       0.000275      -0.025080       0.012219      -0.072390      -0.038752       0.010302       0.028450             11.037142      11.101918      -0.704368      -0.056415       7.679392       4.869333      14.330117          -0.000542
           59              C       3.049545       5.136198      11.714496      -0.030729      37.955536 0.43787593E+03  0.10224177E+05                                 9.752997                            6.913891       0.077372       2.028681                    0.999388      27.183858      75.714819       0.640772       0.409379      -1.078022      -0.016501       0.012825       0.036429       0.041998      -0.000834       0.011594       0.002915      -0.009613      -0.001051      -0.014604       0.004682       0.009922             12.578290      12.048150      -1.443340      -1.224578       8.661006       6.499864      17.025712           0.040357
           60              C       1.737375       5.488424      11.983397      -0.087229      33.409402 0.41511956E+03  0.96833596E+04                                 9.097846                            6.854269       0.010909       1.981666                    0.999591      29.094109      84.334210       0.618690       0.424405      -1.055222       0.016405       0.006029       0.021791       0.027934       0.016628       0.013017      -0.016619      -0.021167      -0.005360      -0.031897       0.007377       0.024520             10.863685      12.108183      -1.697324      -1.311693       7.504811       4.772713      12.978061           0.004986
           61              C       1.399475       6.181914      13.129161      -0.146096      36.072349 0.46561317E+03  0.11163879E+05                                 9.549750                            7.237633       0.027372       1.975089                    0.999481      30.234159      88.500735       0.605504       0.421890      -1.058071       0.014790      -0.015888      -0.019168       0.028958      -0.002656      -0.006286      -0.015542       0.027167      -0.041158      -0.027063       0.005499       0.021564             11.532030      11.783616      -1.115575      -0.049861       7.904098       5.204132      14.908377           0.005182
           62              C       6.269469      15.094060       0.263179       0.023348      42.300665 0.46332861E+03  0.11029930E+05                                10.645325                            7.237011      -0.107196       1.965653                    0.999260      27.723584      79.312812       0.606962       0.423897      -1.063094       0.004733      -0.018814       0.005289       0.020108       0.006659      -0.010476       0.007993       0.022659       0.008483      -0.019857       0.002404       0.017453             14.400175       9.525810      -3.680518      -0.627096       9.902908       2.828641      23.771808           0.002267
           63              C       6.748284      14.641641       1.494462      -0.191783      40.001893 0.48050216E+03  0.11623615E+05                                10.250266                            7.343773      -0.008702       1.956420                    0.999539      31.118373      91.796527       0.601569       0.420896      -1.057627      -0.014264       0.004429       0.001508       0.015012      -0.002229       0.001196       0.003310      -0.011714      -0.112946      -0.037858       0.012619       0.025239             13.419392       8.979260      -2.361341       0.468217       7.426246       0.441640      23.852669          -0.000146
           64              C       8.561299      -0.493126       2.727852       0.036060      41.778890 0.45392989E+03  0.10763308E+05                                10.625417                            7.200528      -0.123118       1.968476                    0.999168      27.439410      78.638182       0.603084       0.428323      -1.059121       0.018093      -0.018835      -0.000255       0.026119       0.023399       0.005672      -0.012654       0.003867       0.005134      -0.029875       0.006198       0.023677             14.467150      12.007612      -4.642808       2.592833       9.307791      -1.822670      22.086046           0.001919
           65              C       9.197109      -1.012859       3.982320       0.091183      37.722248 0.41908939E+03  0.97406039E+04                                 9.924665                            6.912474      -0.187869       1.952634                    0.998996      26.617261      75.519575       0.616361       0.427555      -1.059614      -0.001493       0.003370      -0.009041       0.009763      -0.020479       0.012719       0.006149      -0.017637       0.051697      -0.034696       0.013271       0.021425             13.099606      13.829340      -0.306732       3.872773       8.575569      -5.852590      16.893910          -0.001756
           66              C      -0.219697      -0.698205       4.221109      -0.156987      36.785195 0.47515727E+03  0.11447156E+05                                 9.684264                            7.314894       0.088838       2.000350                    0.998561      30.152193      88.383214       0.602055       0.422289      -1.058144       0.005662      -0.012852       0.029105       0.032316       0.003399      -0.016868       0.002860      -0.009920       0.000453      -0.020292       0.005668       0.014624             11.755622      14.623783       0.233034       3.117087       8.000209      -4.255609      12.642874           0.004677
           67              C       0.421757      -1.227331       5.340375      -0.088594      34.262593 0.42807773E+03  0.10050462E+05                                 9.242993                            6.948737       0.044767       1.989689                    0.999712      29.164413      84.476585       0.616769       0.422981      -1.057391      -0.027560      -0.000580      -0.008953       0.028984       0.003156       0.001054       0.018623       0.020492      -0.042982      -0.028182       0.009491       0.018691             11.184335      11.678704       0.362519       1.764706       8.695869      -5.405999      13.178433           0.004468
           68              C      -0.246537      -2.046064       6.226271      -0.043166      39.081895 0.43268055E+03  0.10074458E+05                                 9.900907                            6.846258       0.035952       2.011765                    0.999411      27.325519      76.044025       0.647562       0.406229      -1.079924      -0.016997       0.022193      -0.032685       0.043009       0.001330       0.004714       0.003549       0.019215       0.007241      -0.011707       0.000335       0.011373             12.931647      13.933198      -0.655587       3.830066       9.647300      -6.739030      15.214444           0.034360
           69              C      -1.587972      -2.324713       6.003442      -0.078390      36.361060 0.42970238E+03  0.10120023E+05                                 9.709590                            7.025721      -0.097824       1.949026                    0.999380      29.257860      85.480751       0.603736       0.430770      -1.050304      -0.001928       0.016847      -0.029570       0.034087       0.004657      -0.022031       0.017358      -0.022539      -0.027168      -0.035020       0.008730       0.026290             11.976952      13.798515       0.211581       2.992342       8.859709      -5.513306      13.272633          -0.000404
           70              C       8.519633      -1.804980       4.882370      -0.132870      36.650224 0.44536055E+03  0.10573871E+05                                 9.714520                            7.111988      -0.001444       1.978323                    0.998794      29.673201      86.798327       0.605734       0.425894      -1.054213       0.016296      -0.015971       0.027226       0.035523       0.006883      -0.005207       0.017234       0.005534      -0.025788      -0.023739       0.008415       0.015324             12.020777      12.570479       0.227038       2.258133       9.197260      -6.073847      14.294593           0.000343
           71              C       3.404985       4.500631      10.401309       0.596757      25.257023 0.26030708E+03  0.54298205E+04                                 7.942459                            5.733708      -0.196470       1.990454                    0.998991      22.297966      62.102218       0.619998       0.473605      -1.021683      -0.018111      -0.027495      -0.063322       0.071370       0.034041      -0.017602      -0.050264      -0.096169      -0.158544      -0.071033      -0.032437       0.103470              9.832019       9.626171      -1.209884      -0.045804       6.841843       4.506338      13.028042           0.000848
           72              C       0.485312      -2.620587       7.385887       0.582146      26.586562 0.26768458E+03  0.56126566E+04                                 8.172065                            5.780618      -0.141546       2.002282                    0.999229      22.474247      62.384042       0.624029       0.468119      -1.026526       0.051281       0.014645       0.055057       0.076652       0.016622      -0.009908       0.070773      -0.113977      -0.005415      -0.070494      -0.034798       0.105292             10.334345      11.513794      -0.822707       2.159869       7.649848      -5.050510      11.839395          -0.001119
           73              C       1.271702      14.362993       0.978040       0.083674      38.450481 0.43332984E+03  0.10149948E+05                                10.027733                            7.022594      -0.182000       1.949339                    0.999046      26.938336      76.576260       0.612707       0.426784      -1.060732      -0.000388      -0.002919      -0.007242       0.007818      -0.008318       0.005532       0.003089      -0.037466       0.066897      -0.032318       0.009098       0.023220             13.090947      12.625515      -2.080770       1.902293       8.298753      -6.019410      18.348573          -0.000864
           74              C       2.573142      13.927797       1.220743      -0.145362      36.111167 0.45174772E+03  0.10762000E+05                                 9.576782                            7.140135       0.045191       1.986707                    0.999135      30.017444      87.907330       0.607521       0.423202      -1.056059      -0.001153      -0.022063       0.021860       0.031080       0.004299      -0.018549       0.010485       0.007961       0.013226      -0.022295      -0.000260       0.022555             11.643333      12.895962      -1.786071       1.703464       7.498225      -4.666450      14.535810           0.000644
           75              C       2.900440      13.248388       2.374637      -0.095011      34.037120 0.43091139E+03  0.10156795E+05                                 9.249172                            7.009218      -0.054712       1.957163                    0.999486      29.573807      86.471594       0.607792       0.427546      -1.052158      -0.023054       0.005204      -0.017823       0.029601      -0.010910      -0.000408       0.025345       0.013545      -0.075256      -0.039761       0.010204       0.029558             11.040717      11.103708      -0.704017       0.056109       7.682069      -4.871657      14.336375          -0.000541
           76              C       1.931039      12.963473       3.341536      -0.030031      37.917404 0.43737291E+03  0.10209550E+05                                 9.746987                            6.910056       0.076710       2.028752                    0.999345      27.167844      75.660834       0.640927       0.409395      -1.078005      -0.015982       0.012296      -0.035966       0.041233      -0.001267      -0.011778      -0.003504      -0.009548       0.000175      -0.014922       0.004562       0.010360             12.570145      12.036536      -1.442397       1.224530       8.656823      -6.496735      17.017077           0.040348
           77              C       0.618864      13.315700       3.072635      -0.085520      33.397356 0.41494669E+03  0.96791399E+04                                 9.102483                            6.859152       0.004657       1.980011                    0.999596      29.077303      84.308027       0.617564       0.425187      -1.054647       0.015888       0.005277      -0.021205       0.027017       0.016764      -0.012937       0.016348      -0.019969      -0.007312      -0.031623       0.007457       0.024166             10.868736      12.112451      -1.701748       1.318744       7.509968      -4.775275      12.983791           0.004982
           78              C       0.280947      14.009198       1.926871      -0.148348      36.172287 0.46734099E+03  0.11215713E+05                                 9.565613                            7.249900       0.025862       1.973907                    0.999491      30.286807      88.696685       0.605134       0.421756      -1.058153       0.016002      -0.016221       0.018877       0.029589      -0.001704       0.006309       0.015509       0.025518      -0.039434      -0.026349       0.005765       0.020584             11.551232      11.801990      -1.117359       0.049586       7.917327      -5.213154      14.934378           0.005184
           79              C      -3.369377       7.266764      14.792853       0.023955      42.277819 0.46298705E+03  0.11020043E+05                                10.642705                            7.235207      -0.106845       1.965883                    0.999253      27.714131      79.285938       0.606914       0.423999      -1.063004       0.004496      -0.018651      -0.004595       0.019728       0.006711       0.010428      -0.008184       0.022115       0.009072      -0.019899       0.002675       0.017224             14.396538       9.523170      -3.679286       0.626147       9.900260      -2.826050      23.766184           0.002270
           80              C      -2.890581       6.814354      13.561570      -0.193731      40.120705 0.48213176E+03  0.11673070E+05                                10.269520                            7.355685       0.036694       1.967257                    0.999372      31.170801      91.994788       0.601139       0.420835      -1.057651      -0.014836       0.004276      -0.001022       0.015474      -0.001860      -0.001363      -0.002391      -0.012118      -0.114808      -0.038399       0.012853       0.025546             13.447904       8.994588      -2.364196      -0.468674       7.437861      -0.441505      23.911262          -0.000146
           81              C      -3.314470       7.334087      12.328180       0.037553      41.732627 0.45329719E+03  0.10744919E+05                                10.619379                            7.196415      -0.117717       1.970336                    0.999206      27.422225      78.585171       0.603122       0.428431      -1.059019       0.017704      -0.018342       0.000562       0.025499       0.023632      -0.004760       0.012576       0.004246       0.004803      -0.029606       0.005405       0.024201             14.458842      11.999599      -4.639394      -2.589596       9.302594       1.822168      22.074333           0.001918
           82              C      -2.678679       6.814362      11.073712       0.090269      37.769969 0.41966145E+03  0.97574869E+04                                 9.932954                            6.917207      -0.190876       1.951402                    0.998994      26.636566      75.594833       0.616132       0.427557      -1.059585      -0.001321       0.003679       0.009260       0.010051      -0.020526      -0.012910      -0.006290      -0.017452       0.052400      -0.034912       0.013174       0.021739             13.112257      13.840910      -0.308230      -3.877479       8.582792       5.859441      16.913069          -0.001756
           83              C      -1.338089       7.129018      10.834923      -0.155339      36.748485 0.47448935E+03  0.11427731E+05                                 9.680845                            7.312386       0.088742       2.000585                    0.998535      30.133135      88.331756       0.601796       0.422594      -1.057890       0.006255      -0.012107      -0.028938       0.031986       0.003684       0.016651      -0.002372      -0.009931       0.000840      -0.020038       0.005547       0.014491             11.751444      14.618074       0.232828      -3.115136       7.997742       4.253861      12.638517           0.004672
           84              C      -0.696652       6.599900       9.715657      -0.089669      34.344623 0.42929785E+03  0.10087019E+05                                 9.262576                            6.963259       0.038219       1.987297                    0.999694      29.198187      84.627774       0.615466       0.423543      -1.056962      -0.026736      -0.000264       0.009361       0.028329       0.003721      -0.001487      -0.019279       0.020660      -0.045023      -0.029156       0.009499       0.019657             11.209804      11.696515       0.359658      -1.769014       8.717440       5.423408      13.215456           0.004471
           85              C      -1.364960       5.781173       8.829761      -0.042218      39.020284 0.43189079E+03  0.10050816E+05                                 9.888518                            6.838384       0.041808       2.013972                    0.999398      27.300061      75.937010       0.648208       0.406036      -1.080123      -0.015440       0.022830       0.032047       0.042268       0.001234      -0.004348      -0.002891       0.018033       0.009626      -0.011208       0.000748       0.010461             12.914746      13.915586      -0.654197      -3.824605       9.634191       6.728594      15.194463           0.034379
           86              C      -2.706392       5.502523       9.052590      -0.076839      36.290262 0.42859993E+03  0.10086979E+05                                 9.693839                            7.013771      -0.093857       1.950559                    0.999362      29.226804      85.343486       0.604665       0.430410      -1.050586      -0.002137       0.015304       0.028807       0.032690       0.005202       0.021865      -0.016661      -0.022240      -0.026640      -0.034674       0.009352       0.025322             11.957686      13.772535       0.215617      -2.980341       8.847736       5.506534      13.252787          -0.000404
           87              C      -3.356168       6.022248      10.173662      -0.131035      36.622779 0.44486089E+03  0.10560190E+05                                 9.715707                            7.112780      -0.006372       1.977188                    0.998703      29.653571      86.764190       0.605024       0.426467      -1.053745       0.015599      -0.016066      -0.027504       0.035467       0.007491       0.005714      -0.017153       0.007737      -0.026667      -0.024479       0.009450       0.015029             12.022859      12.569743       0.227473      -2.256728       9.199315       6.076660      14.299519           0.000343
           88              C       2.286498      12.327896       4.654723       0.593489      25.316493 0.26104080E+03  0.54484941E+04                                 7.951444                            5.739444      -0.198321       1.989341                    0.999022      22.331317      62.197027       0.620120       0.473219      -1.021978      -0.018503      -0.027526       0.063116       0.071300       0.034088       0.017602       0.049931      -0.097698      -0.159370      -0.071024      -0.032930       0.103954              9.844197       9.635256      -1.211047       0.045925       6.850635      -4.514215      13.046699           0.000886
           89              C      -0.633128       5.206658       7.670145       0.579219      26.678324 0.26876380E+03  0.56409790E+04                                 8.189666                            5.791845      -0.144276       2.000704                    0.999217      22.521937      62.548814       0.623488       0.468052      -1.026558       0.052113       0.015293      -0.053957       0.076557       0.017167       0.010093      -0.071221      -0.114558      -0.005535      -0.071258      -0.034686       0.105944             10.358301      11.539513      -0.826734      -2.167991       7.666964       5.064256      11.868427          -0.001079
           90              C       1.870128       1.291492       0.978040       0.083129      38.490264 0.43384280E+03  0.10165329E+05                                10.035779                            7.027545      -0.184528       1.948358                    0.999040      26.955405      76.646331       0.612366       0.426880      -1.060635       0.001534       0.002542      -0.007348       0.007925      -0.008779      -0.004437      -0.003103      -0.037147       0.065894      -0.031992       0.009244       0.022748             13.102342      12.635489      -2.082730      -1.904511       8.306049       6.026099      18.365488          -0.000864
           91              C       0.568692       1.726686       1.220743      -0.146004      36.111035 0.45175554E+03  0.10762104E+05                                 9.577073                            7.140501       0.045655       1.986894                    0.999147      30.015123      87.896781       0.607473       0.423238      -1.056049       0.002932       0.021595       0.022840       0.031569       0.003777       0.017908      -0.010352       0.008271       0.010596      -0.021498      -0.000296       0.021794             11.643754      12.895830      -1.787022      -1.705620       7.499074       4.667076      14.536357           0.000645
           92              C       0.241412       2.406087       2.374637      -0.095149      34.026863 0.43073839E+03  0.10151434E+05                                 9.246145                            7.006704      -0.052806       1.957546                    0.999466      29.569335      86.445735       0.608061       0.427411      -1.052268       0.023655      -0.005349      -0.017831       0.030102      -0.010271       0.000275      -0.025080       0.012218      -0.072390      -0.038751       0.010301       0.028450             11.037126      11.101902      -0.704365      -0.056411       7.679382       4.869323      14.330094          -0.000543
           93              C       1.210828       2.690996       3.341536      -0.030729      37.955504 0.43787572E+03  0.10224169E+05                                 9.752988                            6.913887       0.077371       2.028681                    0.999388      27.183852      75.714764       0.640773       0.409378      -1.078022       0.016500      -0.012825      -0.036428       0.041997      -0.000834       0.011594       0.002916      -0.009613      -0.001051      -0.014604       0.004682       0.009922             12.578273      12.048134      -1.443334      -1.224570       8.660995       6.499853      17.025689           0.040358
           94              C       2.522998       2.338770       3.072635      -0.087229      33.409361 0.41511907E+03  0.96833440E+04                                 9.097835                            6.854262       0.010910       1.981666                    0.999591      29.094091      84.334110       0.618690       0.424405      -1.055222      -0.016405      -0.006029      -0.021790       0.027934       0.016628       0.013016      -0.016619      -0.021167      -0.005361      -0.031897       0.007377       0.024520             10.863669      12.108164      -1.697320      -1.311688       7.504801       4.772705      12.978043           0.004986
           95              C       2.860898       1.645280       1.926871      -0.146095      36.072331 0.46561298E+03  0.11163872E+05                                 9.549744                            7.237630       0.027372       1.975089                    0.999481      30.234152      88.500689       0.605505       0.421890      -1.058072      -0.014789       0.015888       0.019168       0.028958      -0.002656      -0.006286      -0.015542       0.027167      -0.041158      -0.027063       0.005499       0.021564             11.532022      11.783608      -1.115573      -0.049857       7.904093       5.204128      14.908366           0.005182
           96              C      -2.009096      -7.266866      14.792853       0.023348      42.300664 0.46332865E+03  0.11029931E+05                                10.645324                            7.237011      -0.107195       1.965653                    0.999260      27.723585      79.312810       0.606963       0.423897      -1.063094      -0.004733       0.018814      -0.005289       0.020108       0.006659      -0.010476       0.007993       0.022659       0.008483      -0.019857       0.002404       0.017453             14.400172       9.525808      -3.680517      -0.627091       9.902906       2.828637      23.771802           0.002267
           97              C      -2.487911      -6.814447      13.561570      -0.191783      40.001900 0.48050225E+03  0.11623618E+05                                10.250268                            7.343774      -0.008702       1.956420                    0.999539      31.118374      91.796531       0.601569       0.420896      -1.057627       0.014264      -0.004429      -0.001508       0.015012      -0.002229       0.001196       0.003310      -0.011714      -0.112946      -0.037858       0.012619       0.025239             13.419394       8.979260      -2.361340       0.468221       7.426247       0.441638      23.852675          -0.000146
           98              C      -4.300926       8.320320      12.328180       0.036060      41.778891 0.45392988E+03  0.10763308E+05                                10.625418                            7.200528      -0.123118       1.968476                    0.999168      27.439410      78.638183       0.603084       0.428323      -1.059121      -0.018093       0.018835       0.000255       0.026119       0.023399       0.005672      -0.012654       0.003867       0.005133      -0.029875       0.006198       0.023677             14.467151      12.007612      -4.642808       2.592838       9.307792      -1.822675      22.086049           0.001919
           99              C      -4.936736       8.840053      11.073712       0.091183      37.722251 0.41908940E+03  0.97406043E+04                                 9.924667                            6.912474      -0.187870       1.952633                    0.998996      26.617262      75.519583       0.616361       0.427555      -1.059614       0.001493      -0.003370       0.009041       0.009763      -0.020479       0.012719       0.006149      -0.017637       0.051697      -0.034696       0.013271       0.021425             13.099610      13.829340      -0.306734       3.872777       8.575572      -5.852593      16.893917          -0.001756
          100              C       4.480070       8.525399      10.834923      -0.156987      36.785199 0.47515729E+03  0.11447157E+05                                 9.684264                            7.314894       0.088838       2.000350                    0.998561      30.152195      88.383222       0.602055       0.422289      -1.058144      -0.005662       0.012852      -0.029105       0.032317       0.003399      -0.016868       0.002860      -0.009921       0.000453      -0.020292       0.005668       0.014624             11.755624      14.623781       0.233032       3.117089       8.000212      -4.255612      12.642879           0.004677
          101              C       3.838616       9.054525       9.715657      -0.088594      34.262615 0.42807800E+03  0.10050470E+05                                 9.243000                            6.948741       0.044766       1.989689                    0.999712      29.164421      84.476635       0.616768       0.422981      -1.057390       0.027560       0.000579       0.008953       0.028984       0.003156       0.001054       0.018623       0.020492      -0.042982      -0.028182       0.009491       0.018691             11.184345      11.678709       0.362517       1.764709       8.695878      -5.406008      13.178448           0.004468
          102              C       4.506910       9.873258       8.829761      -0.043166      39.081916 0.43268062E+03  0.10074461E+05                                 9.900914                            6.846260       0.035951       2.011764                    0.999411      27.325521      76.044059       0.647562       0.406229      -1.079924       0.016998      -0.022194       0.032685       0.043009       0.001330       0.004714       0.003549       0.019215       0.007241      -0.011707       0.000335       0.011373             12.931661      13.933207      -0.655592       3.830075       9.647311      -6.739042      15.214466           0.034361
          103              C       5.848345      10.151907       9.052590      -0.078391      36.361086 0.42970270E+03  0.10120033E+05                                 9.709597                            7.025725      -0.097824       1.949026                    0.999380      29.257871      85.480805       0.603736       0.430770      -1.050304       0.001928      -0.016847       0.029571       0.034087       0.004657      -0.022031       0.017358      -0.022540      -0.027169      -0.035020       0.008730       0.026290             11.976962      13.798525       0.211578       2.992350       8.859715      -5.513311      13.272645          -0.000403
          104              C      -4.259260       9.632174      10.173662      -0.132870      36.650239 0.44536073E+03  0.10573876E+05                                 9.714523                            7.111990      -0.001444       1.978323                    0.998794      29.673210      86.798363       0.605734       0.425894      -1.054213      -0.016296       0.015971      -0.027226       0.035523       0.006884      -0.005207       0.017234       0.005534      -0.025789      -0.023739       0.008414       0.015324             12.020782      12.570483       0.227035       2.258138       9.197263      -6.073850      14.294599           0.000344
          105              C       0.855388       3.326563       4.654723       0.596757      25.257020 0.26030713E+03  0.54298211E+04                                 7.942456                            5.733707      -0.196476       1.990452                    0.998991      22.297957      62.102163       0.619998       0.473605      -1.021683       0.018112       0.027495       0.063322       0.071370       0.034041      -0.017602      -0.050263      -0.096167      -0.158541      -0.071031      -0.032437       0.103468              9.832013       9.626167      -1.209881      -0.045801       6.841839       4.506334      13.028033           0.000849
          106              C       3.775061      10.447781       7.670145       0.582144      26.586611 0.26768502E+03  0.56126696E+04                                 8.172082                            5.780627      -0.141549       2.002281                    0.999229      22.474273      62.384186       0.624027       0.468120      -1.026525      -0.051281      -0.014645      -0.055057       0.076652       0.016622      -0.009908       0.070773      -0.113978      -0.005415      -0.070495      -0.034798       0.105293             10.334371      11.513817      -0.822712       2.159877       7.649868      -5.050527      11.839428          -0.001119
          107              O       2.847037      -4.400511       9.526253      -0.673416      38.294848 0.51953656E+03  0.12345965E+05                                 8.932968                            6.897390       0.713816       2.249151                    0.999271      28.620610      74.070780       0.750607       0.343388      -1.155174      -0.025284      -0.018853       0.108341       0.112838       0.028829      -0.040803       0.052146      -0.036300      -0.128736      -0.093382       0.027053       0.066328             10.817198       9.595913       1.016050      -4.660110       6.981938      -4.302922      15.873745           0.010061
          108              O       0.764801      -4.117167      10.289593      -0.341661      25.727116 0.36351020E+03  0.79051352E+04                                 6.878547                            5.853099       0.817817       2.355373                    0.998376      24.551592      60.902413       0.796943       0.353416      -1.146207       0.026289       0.005249      -0.036772       0.045506      -0.006852       0.014616      -0.030461       0.062506       0.059594      -0.053792       0.009837       0.043955              7.724327      10.225670      -1.905012       1.938901       6.119608      -2.080741       6.827702           0.403608
          109              O       3.668651       2.504693       7.474718      -0.652439      33.525752 0.47570011E+03  0.11077324E+05                                 8.149313                            6.612997       0.621969       2.230255                    0.998624      28.154953      72.545900       0.762974       0.344742      -1.152010       0.084328      -0.094530       0.013492       0.127394       0.019743       0.014723      -0.071326       0.025407      -0.081381      -0.090718       0.030028       0.060689              9.360166      14.663757      -1.764296      -1.915326       6.472898       1.648079       6.943843           0.011157
          110              O       5.618868       3.273326       8.248899      -0.324625      27.621645 0.36892317E+03  0.80340321E+04                                 7.239538                            5.876076       0.940118       2.395101                    0.999182      24.380784      60.067398       0.801380       0.350970      -1.150846      -0.035612      -0.016985       0.011695       0.041152       0.025195      -0.028995       0.059286       0.071512       0.063225      -0.092160       0.030854       0.061307              8.696149       7.116669       1.682576       1.572910       8.220168       5.014990      10.751611           0.461035
          111              O       2.531809       4.400445       9.526253      -0.674732      38.359630 0.52057917E+03  0.12377101E+05                                 8.943219                            6.904401       0.713218       2.248469                    0.999268      28.643253      74.151535       0.750201       0.343397      -1.155151       0.024977       0.018388       0.107915       0.112284       0.028717       0.040395      -0.052380      -0.036904      -0.130049      -0.093402       0.026528       0.066874             10.831016       9.606912       1.017511       4.665877       6.990045       4.310220      15.896091           0.010069
          112              O       4.614057       4.117096      10.289593      -0.343385      25.785204 0.36451151E+03  0.79325537E+04                                 6.889362                            5.861560       0.816281       2.354412                    0.998290      24.577581      60.993358       0.796265       0.353465      -1.146140      -0.024447      -0.006080      -0.036862       0.044648      -0.006052      -0.014008       0.030158       0.061918       0.061124      -0.053465       0.010354       0.043111              7.737252      10.243705      -1.908691      -1.942629       6.129022       2.085161       6.839029           0.405277
          113              O       1.710164      -2.504745       7.474718      -0.653489      33.595919 0.47692042E+03  0.11113114E+05                                 8.161524                            6.622239       0.618695       2.228715                    0.998592      28.182017      72.645229       0.762292       0.344822      -1.151917      -0.083256       0.095192       0.013340       0.127166       0.019208      -0.014522       0.071642       0.025333      -0.081190      -0.090787       0.029887       0.060900              9.375139      14.687566      -1.768108       1.918938       6.482909      -1.652178       6.954941           0.011177
          114              O      -0.240041      -3.273383       8.248899      -0.326324      27.677311 0.36981893E+03  0.80585798E+04                                 7.249791                            5.883572       0.881266       2.375000                    0.998859      24.405468      60.150847       0.800779       0.351014      -1.150787       0.034947       0.016109       0.012609       0.040494       0.024751       0.029227      -0.058608       0.071611       0.062683      -0.091468       0.030359       0.061109              8.709608       7.126907       1.685345      -1.575759       8.232912      -5.024603      10.769006           0.461215
          115              O       1.413336      12.227705       5.529779      -0.673415      38.294828 0.51953619E+03  0.12345954E+05                                 8.932966                            6.897387       0.713818       2.249152                    0.999271      28.620596      74.070740       0.750607       0.343388      -1.155173       0.025284       0.018853      -0.108340       0.112838       0.028829      -0.040803       0.052147      -0.036301      -0.128737      -0.093382       0.027053       0.066329             10.817196       9.595910       1.016049      -4.660108       6.981936      -4.302922      15.873743           0.010061
          116              O       3.495572      11.944361       4.766439      -0.341661      25.727209 0.36351176E+03  0.79051784E+04                                 6.878567                            5.853114       0.817819       2.355373                    0.998376      24.551615      60.902525       0.796941       0.353416      -1.146207      -0.026289      -0.005248       0.036772       0.045506      -0.006852       0.014616      -0.030461       0.062508       0.059592      -0.053793       0.009838       0.043955              7.724352      10.225700      -1.905021       1.938911       6.119628      -2.080753       6.827729           0.403608
          117              O       0.591722       5.322501       7.581314      -0.652440      33.525697 0.47569921E+03  0.11077297E+05                                 8.149301                            6.612989       0.621971       2.230256                    0.998624      28.154949      72.545848       0.762975       0.344742      -1.152010      -0.084328       0.094530      -0.013492       0.127394       0.019742       0.014723      -0.071326       0.025407      -0.081381      -0.090717       0.030028       0.060689              9.360151      14.663734      -1.764290      -1.915319       6.472887       1.648073       6.943831           0.011157
          118              O      -1.358495       4.553868       6.807133      -0.324633      27.621701 0.36892420E+03  0.80340593E+04                                 7.239541                            5.876079       0.940118       2.395100                    0.999182      24.380850      60.067555       0.801381       0.350970      -1.150846       0.035611       0.016984      -0.011697       0.041151       0.025196      -0.028990       0.059284       0.071504       0.063228      -0.092155       0.030853       0.061302              8.696151       7.116674       1.682578       1.572912       8.220169       5.014988      10.751610           0.461023
          119              O       1.728564       3.426749       5.529779      -0.674732      38.359635 0.52057931E+03  0.12377105E+05                                 8.943219                            6.904402       0.713215       2.248468                    0.999268      28.643259      74.151555       0.750201       0.343397      -1.155151      -0.024977      -0.018388      -0.107915       0.112284       0.028717       0.040395      -0.052379      -0.036902      -0.130048      -0.093402       0.026529       0.066873             10.831017       9.606912       1.017512       4.665878       6.990046       4.310220      15.896092           0.010069
          120              O      -0.353684       3.710098       4.766439      -0.343379      25.784955 0.36450724E+03  0.79324369E+04                                 6.889316                            5.861525       0.816283       2.354413                    0.998290      24.577465      60.992960       0.796268       0.353465      -1.146140       0.024448       0.006080       0.036863       0.044649      -0.006052      -0.014006       0.030161       0.061916       0.061147      -0.053469       0.010355       0.043114              7.737197      10.243635      -1.908674      -1.942609       6.128979       2.085139       6.838976           0.405285
          121              O       2.550209      10.331939       7.581314      -0.653489      33.595998 0.47692172E+03  0.11113152E+05                                 8.161540                            6.622251       0.618695       2.228715                    0.998592      28.182031      72.645313       0.762290       0.344822      -1.151917       0.083257      -0.095192      -0.013341       0.127166       0.019208      -0.014522       0.071642       0.025333      -0.081190      -0.090787       0.029887       0.060900              9.375159      14.687598      -1.768113       1.918944       6.482922      -1.652184       6.954956           0.011176
          122              O       4.500414      11.100577       6.807133      -0.326323      27.677403 0.36982030E+03  0.80586176E+04                                 7.249807                            5.883583       0.881270       2.375001                    0.998859      24.405498      60.150958       0.800778       0.351014      -1.150787      -0.034947      -0.016109      -0.012608       0.040494       0.024752       0.029226      -0.058608       0.071610       0.062683      -0.091468       0.030360       0.061108              8.709632       7.126922       1.685348      -1.575762       8.232935      -5.024622      10.769040           0.461217

******************************************************
Auxiliary information for the entire system
The total spin magnetic moment of the unit cell is   3.947697
The total net atomic charge of the unit cell is   0.000003
Accuracy of reproducing the electrostatic potential in the unit cell:
  The inner radius (bohr) =    5.0000
  The outer radius (bohr) =   12.0000
  Valid grid points have density less than (e/(bohr^3)) =    0.0001
  The number of valid grid points were=       296700
  The rms potential error without charges in kcal/mol is=      3.85655
  The rms potential error with partial charges in kcal/mol is=      0.83760
  The RRMSE value at monopole order=      0.21719
  The rms potential error with partial charges and cloud penetration in kcal/mol is=      0.83784
  The RRMSE value at monopole order with cloud penetration is=      0.21725
  The rms potential error with partial charges and atomic dipoles in kcal/mol is=      0.44561
  The RRMSE value at dipole order=      0.11555
  The rms potential error with partial charges, atomic dipoles and cloud penetration in kcal/mol is=      0.43632
  The RRMSE value at dipole order with cloud penetration=      0.11314

******************************************************
The electron densities and ab initio electrostatic potential were computed in VASP using the PBE functional and
projector augmented wave method. See the main text of the journal article for a description of computational details.
The atomic charges, dipoles, and quadrupoles were computed with the DDEC6 method as described in
(a) T. A. Manz and N. Gabaldon Limas, RSC Adv. 6 (2016) 47771-47801 DOI: 10.1039/c6ra04656h
(b) N. Gabaldon Limas and T. A. Manz, RSC Adv. 8 (2018) 2678-2707 DOI: 10.1039/c7ra11829e.
For each atom in the material, the electron cloud parameters were fit to the spherically averaged atom-in-material
electron density using radial positions for which this density was between 10^-4 and 10^-2 electrons per cubic bohr.
The polarizabilities, dispersion coefficients, and quantum Drude oscillator (QDO) parameters were fit using the MCLF method.
The magnetic structure of the system was optimized in VASP from the default ferromagnetic initial guess using spin polarization.
The atomic spin moments (ASMs) were computed on this optimized magnetic structure using the DDEC6 partition as inputs
to the method of T. A. Manz and D. S. Sholl, J. Chem. Theory Comput. 7 (2011) 4146-4164 DOI: 10.1021/ct200539n.
The RMSE and RRMSE were computed using a uniform grid with Ewald summation.
