# Supplementary material for: A collection of forcefield precursors for metal–organic frameworks
Source: RSC Adv. 2019 Nov 13;9(63):36492–507. doi: 10.1039/c9ra07327b (PMC9075174; doi:10.1039/c9ra07327b)
Supplement: RA-009-C9RA07327B-s4851 [file RA-009-C9RA07327B-s4851.xyz]

  792
jmolscript: load "" {1 1 1} spacegroup "x,y,z" unitcell [{     10.998000     0.000000     0.000000 }, {      5.498949    32.434963     0.000000 }, {      5.499006     0.000020    32.434953 }]
Dy    15.212385    31.573494     5.561297     2.103674
Dy     9.722183    31.642256     5.687793     2.105710
Dy     9.713409    17.078961    10.656179     2.102882
Dy    15.221207    17.010198    10.529683     2.105168
Dy    17.961894    26.873674    15.356004     2.103029
Dy    12.471693    26.747177    15.424766     2.106178
Dy    12.462900    21.778781     0.861472     2.101814
Dy     6.972698    21.905277     0.792710     2.106025
Dy     6.783570     0.861489    26.873656     2.103672
Dy    12.273772     0.792727    26.747160     2.105708
Dy    12.282546    15.356022    21.778774     2.102881
Dy     6.774748    15.424785    21.905270     2.105169
Dy     4.034061     5.561309    17.078949     2.103034
Dy     9.524262     5.687806    17.010187     2.106184
Dy     9.533055    10.656202    31.573481     2.101810
Dy    15.023257    10.529706    31.642243     2.106023
Co     4.089820     4.169191     1.173497     0.356964
Co    15.087810    12.048301    15.043980     0.358563
Co    12.338281    31.261479    20.386665     0.359616
Co    12.338304    17.390996    28.265764     0.359090
Co    17.906135    28.265792    31.261456     0.356970
Co     6.908145    20.386682    17.390973     0.358776
Co     9.657674     1.173504    12.048288     0.359736
Co     9.657651    15.043987     4.169189     0.358999
H      9.203121     4.112758     7.161638     0.138396
H     11.209157     4.200333     8.364974     0.132096
H     11.494007     2.847796    10.165114     0.101111
H      6.787968     0.032443    12.837754     0.086997
H     10.698807    31.221903    11.741453     0.125085
H     10.851680    31.017561     9.389919     0.122012
H     11.300403    27.417277     4.349527     0.142539
H     11.991080    25.568483     3.058616     0.145977
H     12.809330    25.951214     0.898448     0.096656
H     17.547265    31.416524    30.527778     0.105003
H     12.775281     0.930903    31.530018     0.126155
H      8.081329     0.872501     1.261720     0.125604
H     10.800035     0.574100     1.975289     0.113406
H     10.615266     2.001237     0.184879     0.120382
H      6.701082     3.635979    32.314944     0.092933
H      5.980706     4.524680     3.681367     0.101452
H      5.634269     4.839300     5.877213     0.134449
H      3.617237     4.203575     6.830801     0.132874
H      6.691141    27.654052     4.495484     0.094269
H      8.059295    25.597675     4.372232     0.144657
H      8.382638    24.731663     6.561591     0.088489
H     17.407592    28.237886    11.910115     0.053489
H      7.302627    30.200202    12.114455     0.133240
H      8.079084    31.082431    10.142410     0.095115
H      9.203109    12.104734     9.055839     0.137929
H     11.209144    12.017159     7.852502     0.133159
H     11.493990    13.369695     6.052362     0.100949
H      6.787941    16.185049     3.379722     0.088392
H      5.199828    17.430552     4.476024     0.123797
H      5.352700    17.634894     6.827558     0.123755
H      5.801414    21.235178    11.867949     0.143041
H      6.492086    23.083971    13.158860     0.145314
H      7.310338    22.701240    15.319028     0.094158
H      6.549285    17.235951    18.124652     0.107131
H      7.276256    15.286609    17.122412     0.125624
H      8.081309    15.344990    14.955757     0.122903
H     10.800014    15.643391    14.242188     0.113374
H     10.615250    14.216254    16.032597     0.120736
H     12.200065    12.581532    16.337486     0.093259
H      5.980696    11.692812    12.536109     0.100721
H      5.634259    11.378191    10.340263     0.137160
H      3.617225    12.013916     9.386675     0.133342
H     12.190152    20.998402    11.721992     0.094263
H     13.558300    23.054779    11.845245     0.144753
H     13.881640    23.920791     9.655886     0.088785
H     11.908603    20.414568     4.307362     0.051062
H     12.801644    18.452253     4.103022     0.132442
H     13.578104    17.570023     6.075067     0.097252
H     17.451590    25.273336    20.330229     0.138322
H      8.459628    24.069999    20.417803     0.132202
H      8.744478    22.269857    19.065265     0.101170
H     15.036438    19.597215    16.249911     0.086941
H     13.448325    20.693516    15.004409     0.123387
H     13.601193    23.045050    14.800069     0.121600
H     14.049903    28.085441    11.199789     0.142215
H     14.740575    29.376352     9.350997     0.146082
H     15.558823    31.536521     9.733729     0.096320
H      9.298809     1.907185    15.199019     0.105335
H     10.025779     0.904946    17.148360     0.125261
H     16.329785    31.173253    17.089977     0.122964
H      8.050491    30.459684    16.791575     0.114635
H     18.863722    32.250095    18.218713     0.123163
H      3.951585     0.120022    19.853435     0.094208
H     14.229171    28.753607    20.742152     0.102074
H     13.882738    26.557761    21.056771     0.134580
H     11.865706    25.604172    20.421046     0.133224
H      9.440641    27.939484    11.436564     0.092544
H     10.808792    28.062736     9.380188     0.145458
H     11.132136    25.873375     8.514175     0.087636
H      9.159104    20.524852    12.020394     0.051728
H     10.052143    20.320513    13.982708     0.132949
H     10.828598    22.292559    14.864939     0.095592
H     17.451595    23.379139    28.322201     0.137855
H     19.457628    24.582476    28.234627     0.131942
H     19.742474    26.382617    29.587164     0.101201
H      9.537420    29.055240    -0.032435     0.088733
H      7.949311    27.958939     1.213067     0.125907
H      8.102187    25.607404     1.417407     0.122315
H      8.550914    20.567013     5.017687     0.141096
H      9.241590    19.276103     6.866480     0.144097
H     10.059845    17.115934     6.483747     0.095243
H      9.298787    14.310306     1.018458     0.106230
H     15.524759    15.312565    31.504070     0.126470
H     16.329809    17.479221    31.562453     0.122854
H     19.048513    18.192790    31.860854     0.115512
H     18.863749    16.402380    30.433716     0.122209
H      9.450561    16.097490    28.798995     0.091650
H     14.229186    19.898867    27.910277     0.101795
H     13.882746    22.094714    27.595658     0.134840
H     11.865711    23.048302    28.231383     0.132352
H     14.939652    20.712970     4.780912     0.095492
H      5.309803    20.589719     6.837288     0.143860
H      5.633141    22.779079     7.703301     0.087974
H     14.658091    28.127603     4.197083     0.053506
H     15.551128    28.331942     2.234768     0.134225
H      5.329590    26.359895     1.352538     0.096788
H     12.792834    28.322225    25.273315     0.138396
H     10.786798    28.234650    24.069979     0.132096
H     10.501948    29.587187    22.269839     0.101110
H      9.709038    -0.032423    19.597199     0.086997
H     11.297148     1.213080    20.693500     0.125085
H     11.144275     1.417422    23.045034     0.122012
H     10.695552     5.017706    28.085426     0.142539
H     10.004875     6.866500    29.376337     0.145976
H      9.186625     6.483769    31.536505     0.096656
H      4.448690     1.018459     1.907175     0.105003
H      9.220674    31.504080     0.904935     0.126155
H     13.914626    31.562482    31.173233     0.125604
H     11.195920    31.860883    30.459664     0.113406
H     11.380689    30.433746    32.250074     0.120382
H     15.294873    28.799004     0.120009     0.092933
H     16.015249    27.910303    28.753586     0.101452
H     16.361686    27.595683    26.557740     0.134448
H     18.378718    28.231408    25.604152     0.132873
H     15.304814     4.780931    27.939469     0.094269
H     13.936660     6.837308    28.062721     0.144657
H     13.613317     7.703320    25.873362     0.088489
H      4.588363     4.197097    20.524838     0.053490
H     14.693328     2.234781    20.320498     0.133241
H     13.916871     1.352552    22.292543     0.095115
H     12.792846    20.330249    23.379114     0.137928
H     10.786811    20.417824    24.582451     0.133158
H     10.501965    19.065288    26.382591     0.100949
H     15.208014    16.249934    29.055231     0.088392
H     16.796127    15.004431    27.958929     0.123797
H     16.643255    14.800089    25.607395     0.123754
H     16.194541    11.199805    20.567004     0.143041
H     15.503869     9.351012    19.276093     0.145315
H     14.685617     9.733743    17.115925     0.094158
H     15.446670    15.199032    14.310301     0.107131
H     14.719699    17.148374    15.312541     0.125625
H     13.914646    17.089993    17.479196     0.122903
H     11.195941    16.791592    18.192765     0.113374
H     11.380705    18.218729    16.402356     0.120736
H      9.795890    19.853451    16.097467     0.093258
H     16.015259    20.742171    19.898844     0.100721
H     16.361696    21.056792    22.094690     0.137160
H      7.380730    20.421067    23.048278     0.133341
H      9.805803    11.436581    20.712961     0.094263
H      8.437655     9.380204    20.589708     0.144753
H      8.114315     8.514192    22.779067     0.088785
H     10.087352    12.020415    28.127591     0.051062
H      9.194311    13.982730    28.331931     0.132441
H      8.417851    14.864960    26.359886     0.097251
H      4.544365     7.161647    12.104724     0.138323
H     13.536327     8.364984    12.017150     0.132202
H     13.251477    10.165126    13.369688     0.101170
H      6.959517    12.837768    16.185042     0.086942
H      8.547630    11.741467    17.430544     0.123386
H      8.394762     9.389933    17.634884     0.121600
H      7.946052     4.349542    21.235164     0.142216
H      7.255380     3.058631    23.083956     0.146082
H      6.437132     0.898462    22.701224     0.096320
H     12.697146    30.527798    17.235934     0.105335
H     11.970176    31.530037    15.286593     0.125261
H      5.666170     1.261730    15.344976     0.122965
H     13.945464     1.975299    15.643378     0.114634
H      3.132233     0.184888    14.216240     0.123162
H     18.044370    32.314961    12.581518     0.094208
H      7.766784     3.681376    11.692801     0.102075
H      8.113217     5.877222    11.378182     0.134580
H     10.130249     6.830811    12.013907     0.133224
H     12.555314     4.495499    20.998389     0.092544
H     11.187163     4.372247    23.054765     0.145458
H     10.863819     6.561608    23.920778     0.087636
H     12.836851    11.910131    20.414559     0.051728
H     11.943812    12.114470    18.452245     0.132949
H     11.167357    10.142424    17.570014     0.095593
H      4.544360     9.055844     4.112752     0.137855
H      2.538327     7.852507     4.200326     0.131942
H      2.253481     6.052366     2.847789     0.101201
H      6.959529     3.379723     0.032435     0.088733
H     14.046644     4.476044    31.221886     0.125907
H     13.893768     6.827579    31.017546     0.122315
H     13.445041    11.867970    27.417266     0.141096
H     12.754365    13.158880    25.568473     0.144097
H     11.936110    15.319049    25.951206     0.095242
H     12.697168    18.124677    31.416495     0.106230
H      6.471196    17.122418     0.930883     0.126470
H      5.666146    14.955762     0.872500     0.122853
H      2.947442    14.242193     0.574099     0.115513
H      3.132206    16.032603     2.001237     0.122209
H     12.545394    16.337493     3.635958     0.091650
H      7.766769    12.536116     4.524676     0.101795
H      8.113209    10.340269     4.839295     0.134841
H     10.130244     9.386681     4.203570     0.132352
H      7.056303    11.722013    27.654041     0.095492
H     16.686152    11.845264    25.597665     0.143860
H     16.362814     9.655904    24.731652     0.087974
H      7.337864     4.307380    28.237870     0.053506
H      6.444827     4.103041    30.200185     0.134225
H     16.666365     6.075088    31.082415     0.096788
C      7.075011     2.559123     7.476257     0.547668
C      8.388172     2.591559     8.261183    -0.063414
C      9.352695     3.541903     7.875207    -0.053644
C     10.538280     3.600286     8.608237    -0.082180
C     10.706550     2.776439     9.678590     0.080815
C      8.646627     1.770955     9.347753     0.117383
C      7.654609     0.797906     9.918609     0.182099
C      6.781369     0.029199    11.906871     0.083785
C     11.354287    31.675992    11.261416    -0.138784
C     11.425774    31.578686     9.853739    -0.050043
C     12.377100    32.350638     9.172605    -0.094070
C     12.584962    32.071696     7.700058     0.724140
C     11.070540    29.960178     3.661906     0.594471
C     11.759017    28.811979     2.928876    -0.078227
C     11.640241    27.534042     3.493244    -0.049407
C     12.050468    26.434497     2.724536    -0.098876
C     12.558575    26.681001     1.414164     0.101319
C     12.349609    28.951449     1.673644     0.118852
C     12.579465    30.226143     0.995753     0.146453
C     17.798020    31.413281    31.419739     0.077835
C     12.768684     0.133003    32.010055    -0.111674
C      7.727195     0.103792     0.875744    -0.079119
C     13.157958    31.380828     1.599043    -0.045816
C     13.850833    31.280280     2.977529     0.580839
C      1.508925     0.570858     4.015447     0.729141
C      1.349453     1.560124     2.941850    -0.101750
C     11.371930     1.303887     1.900688    -0.057184
C     11.286144     2.127734     0.817361    -0.129000
C      1.200977     3.146192     0.668160     0.081881
C      2.118211     2.695347     2.773188     0.179623
C      3.084935     3.269447     3.788403     0.119790
C      5.170154     4.245739     4.044639     0.081760
C      4.973290     4.443593     5.358254    -0.084166
C      3.781107     4.051131     5.925866    -0.045119
C      2.848478     3.438109     5.150671    -0.062985
C      1.563912     2.961316     5.776665     0.545358
C     16.759807    29.262828     6.363738     0.613540
C      6.718635    27.971916     6.499965    -0.116029
C      7.014482    27.274564     5.283654    -0.076546
C      7.786544    26.016087     5.153914    -0.145937
C      8.016403    25.584703     6.474017     0.093636
C      7.269636    27.517827     7.622214     0.177955
C      7.156356    28.309241     8.854742     0.162511
C      6.736232    28.597914    11.115458     0.080080
C      7.258635    29.755842    11.300338    -0.142753
C      7.732648    30.216418    10.139166    -0.059324
C      7.760144    29.528796     8.900151    -0.094983
C      8.461815    30.161277     7.768171     0.620293
C      7.074994    13.658368     8.741220     0.552595
C      8.388155    13.625933     7.956294    -0.065711
C      9.352681    12.675589     8.342270    -0.051268
C     10.538265    12.617205     7.609240    -0.085956
C     10.706533    13.441053     6.538887     0.080625
C      8.646606    14.446537     6.869723     0.117191
C      7.654585    15.419585     6.298868     0.181652
C      6.781342    16.188293     4.310605     0.079505
C      5.855309    16.976463     4.956061    -0.132977
C      5.926797    17.073768     6.363738    -0.054727
C      6.878125    16.301817     7.044872    -0.092094
C      7.085987    16.580758     8.517419     0.720920
C      5.571560    18.692277    12.555570     0.595381
C      6.260033    19.840475    13.288600    -0.077514
C      6.141252    21.118412    12.724232    -0.051820
C      6.551476    22.217958    13.492940    -0.098401
C      7.059584    21.971453    14.803313     0.108392
C      6.850626    19.701005    14.543833     0.121660
C      7.080486    18.426312    15.221723     0.146990
C      6.800039    17.239193    17.232691     0.072881
C      7.269656    16.084508    16.642374    -0.109312
C      7.727172    16.113699    15.341733    -0.077399
C      7.658983    17.271627    14.618433    -0.043644
C      8.351856    17.372174    13.239948     0.571593
C     12.506903    15.646634    12.202029     0.725687
C     12.347434    14.657368    13.275626    -0.101602
C     11.371911    14.913605    14.316788    -0.055960
C     11.286128    14.089757    15.400116    -0.129719
C     12.198964    13.071300    15.549316     0.081943
C     13.116196    13.522144    13.444288     0.180476
C     14.082921    12.948045    12.429074     0.119606
C      5.170143    11.971752    12.172838     0.080384
C      4.973279    11.773898    10.859222    -0.085979
C      3.781095    12.166361    10.291611    -0.045041
C     13.846464    12.779382    11.066806    -0.061958
C     12.561897    13.256176    10.440811     0.543107
C     11.260824    19.389627     9.853739     0.610166
C     12.217647    20.680538     9.717512    -0.116093
C     12.513493    21.377891    10.933823    -0.073599
C     13.285550    22.636367    11.063562    -0.149152
C     13.515408    23.067752     9.743460     0.094422
C     12.768646    21.134627     8.595263     0.177623
C     12.655368    20.343213     7.362734     0.158499
C     12.235244    20.054541     5.102018     0.083902
C     12.757651    18.896612     4.917139    -0.140857
C     13.231666    18.436037     6.078310    -0.064949
C     13.259160    19.123659     7.317325    -0.090530
C     13.960834    18.491178     8.449305     0.620182
C     15.323478    24.958716    18.776594     0.548157
C     16.636640    24.173790    18.809029    -0.066019
C     17.601164    24.559766    19.759373    -0.051250
C      7.788750    23.826736    19.817756    -0.084483
C      7.957021    22.756382    18.993908     0.082165
C     16.895095    23.087218    17.988425     0.118999
C     15.903076    22.516362    17.015376     0.183084
C     15.029838    20.528098    16.246668     0.078289
C     14.103805    21.173553    15.458499    -0.132753
C     14.175290    22.581231    15.361194    -0.051927
C     15.126616    23.262365    16.133146    -0.093275
C     15.334475    24.734913    15.854205     0.723845
C     13.820044    28.773064    13.742690     0.594147
C     14.508518    29.506094    12.594492    -0.079123
C     14.389740    28.941724    11.316555    -0.050098
C     14.799964    29.710432    10.217010    -0.097819
C     15.308069    31.020805    10.463516     0.102562
C     15.099108    30.761327    12.733963     0.121977
C     15.328966    31.439218    14.008656     0.148406
C      9.549565     1.015224    15.195775     0.079367
C     10.019180     0.424908    16.350460    -0.111938
C     15.975648    31.559229    16.321268    -0.075057
C     15.907462    30.835929    15.163341    -0.048147
C     16.600338    29.457443    15.062792     0.578510
C      9.757384    28.419525    16.788332     0.726992
C      9.597912    29.493123    17.777598    -0.101425
C      8.622387    30.534285    17.521362    -0.059354
C      8.536601    31.617613    18.345209    -0.131649
C      9.449435    31.766815    19.363667     0.081772
C     10.366672    29.661785    18.912821     0.180365
C     11.333398    28.646571    19.486920     0.119968
C     13.418619    28.390336    20.463212     0.077948
C     13.221757    27.076720    20.661065    -0.082032
C     12.029574    26.509108    20.268602    -0.046373
C     11.096943    27.284303    19.655582    -0.059429
C      9.812377    26.658308    19.178788     0.543783
C      8.511314    26.071231    13.045338     0.614298
C      9.468140    25.935004    11.754427    -0.116131
C      9.763984    27.151314    11.057075    -0.072456
C     10.536043    27.281053     9.798599    -0.149018
C     10.765903    25.960950     9.367214     0.095009
C     10.019141    24.812754    11.300338     0.179705
C      9.905864    23.580226    12.091750     0.160226
C      9.485744    21.319509    12.380422     0.081038
C     10.008149    21.134630    13.538349    -0.140178
C     10.482161    22.295802    13.998926    -0.063508
C     10.509654    23.534817    13.311305    -0.092590
C     11.211325    24.666798    13.943786     0.617801
C     15.323482    23.693759    29.875835     0.548218
C     16.636642    24.478685    29.843400    -0.062992
C     17.601167    24.092708    28.893056    -0.052815
C     18.786750    24.825738    28.834673    -0.082028
C     18.955018    25.896093    29.658521     0.078535
C     16.895093    25.565257    30.664005     0.112396
C     15.903073    26.136113    31.637053     0.184864
C      9.530823    28.124356    -0.029191     0.078983
C      8.604792    27.478901     0.758978    -0.135861
C      8.676281    26.071224     0.856283    -0.053371
C      9.627609    25.390089     0.084331    -0.092074
C      9.835474    23.917542     0.363271     0.723776
C      8.321056    19.879390     2.474787     0.591794
C      9.009532    19.146361     3.622984    -0.078079
C      8.890753    19.710730     4.900921    -0.048625
C      9.300980    18.942022     6.000466    -0.097019
C      9.809090    17.631649     5.753961     0.105502
C      9.600127    17.891128     3.483514     0.120579
C      9.829986    17.213236     2.208820     0.145130
C      9.549540    15.202268     1.021701     0.076313
C     15.518159    15.792603    32.301970    -0.112338
C     15.975674    17.093245    32.331161    -0.075947
C     10.408479    17.816526     1.054136    -0.045778
C     11.101351    19.195012     1.154684     0.577136
C      9.757400    20.232950    31.864098     0.728454
C      9.597930    19.159352    30.874832    -0.105465
C      8.622409    18.118190    31.131068    -0.056471
C      8.536626    17.034861    30.307220    -0.134044
C      9.449460    16.885660    29.288763     0.086319
C     10.366690    18.990689    29.739608     0.182622
C     11.333413    20.005903    29.165510     0.120080
C     13.418633    20.262139    28.189218     0.078884
C     13.221767    21.575755    27.991364    -0.082676
C     12.029583    22.143367    28.383827    -0.043515
C     11.096954    21.368172    28.996848    -0.063404
C      9.812386    21.994167    29.473642     0.543020
C     14.010317    22.581223     3.172138     0.610300
C     14.967143    22.717451     4.463050    -0.115390
C     15.262992    21.501140     5.160401    -0.077133
C      5.037052    21.371401     6.418877    -0.145314
C      5.266908    22.691504     6.850262     0.094054
C     15.518141    23.839701     4.917139     0.175159
C     15.404860    25.072229     4.125726     0.163389
C     14.984733    27.332946     3.837055     0.079290
C     15.507137    27.517824     2.679127    -0.140945
C      4.983153    26.356652     2.218551    -0.064234
C      5.010650    25.117637     2.906172    -0.094993
C      5.712324    23.985657     2.273690     0.620495
C     14.920944    29.875860    24.958696     0.547664
C     13.607783    29.843424    24.173770    -0.063419
C     12.643260    28.893080    24.559746    -0.053646
C     11.457675    28.834697    23.826716    -0.082186
C     11.289405    29.658544    22.756363     0.080816
C     13.349328    30.664028    23.087200     0.117386
C     14.341346    31.637077    22.516344     0.182097
C      9.715637    -0.029179    20.528082     0.083784
C     10.641668     0.758991    21.173537    -0.138786
C     10.570181     0.856297    22.581214    -0.050049
C      9.618855     0.084345    23.262348    -0.094074
C      9.410993     0.363287    24.734895     0.724138
C     10.925415     2.474805    28.773047     0.594471
C     10.236938     3.623004    29.506077    -0.078228
C     10.355714     4.900941    28.941709    -0.049407
C      9.945487     6.000486    29.710417    -0.098873
C      9.437380     5.753982    31.020789     0.101322
C      9.646346     3.483534    30.761309     0.118849
C      9.416490     2.208840    31.439200     0.146451
C      4.197935     1.021702     1.015214     0.077837
C      9.227271    32.301980     0.424898    -0.111673
C     14.268760    32.331191    31.559209    -0.079119
C      8.837997     1.054155    30.835910    -0.045818
C      8.145122     1.154703    29.457424     0.580839
C     20.487030    31.864125    28.419506     0.729140
C     20.646502    30.874859    29.493103    -0.101752
C     10.624025    31.131096    30.534265    -0.057181
C     10.709811    30.307249    31.617592    -0.128999
C     20.794978    29.288791    31.766793     0.081885
C     19.877744    29.739636    29.661765     0.179622
C     18.911020    29.165536    28.646550     0.119793
C     16.825801    28.189244    28.390314     0.081765
C     17.022665    27.991390    27.076699    -0.084168
C     18.214848    28.383852    26.509087    -0.045118
C     19.147477    28.996874    27.284282    -0.062987
C     20.432043    29.473667    26.658288     0.545347
C      5.236148     3.172155    26.071215     0.613541
C     15.277320     4.463067    25.934988    -0.116031
C     14.981473     5.160419    27.151299    -0.076545
C     14.209411     6.418896    27.281039    -0.145933
C     13.979552     6.850280    25.960936     0.093638
C     14.726319     4.917156    24.812739     0.177954
C     14.839599     4.125742    23.580211     0.162513
C      4.261723     3.837069    21.319495     0.080075
C     14.737320     2.679141    21.134615    -0.142756
C     14.263307     2.218565    22.295787    -0.059326
C     14.235811     2.906187    23.534802    -0.094982
C     13.534140     2.273706    24.666782     0.620293
C     14.920961    18.776615    23.693733     0.552586
C     13.607800    18.809050    24.478659    -0.065708
C     12.643274    19.759394    24.092683    -0.051268
C     11.457690    19.817778    24.825713    -0.085957
C     11.289422    18.993930    25.896066     0.080627
C     13.349349    17.988446    25.565230     0.117194
C     14.341370    17.015398    26.136085     0.181651
C     15.214613    16.246690    28.124348     0.079507
C     16.140646    15.458520    27.478892    -0.132973
C     16.069158    15.361215    26.071215    -0.054721
C     15.117830    16.133166    25.390081    -0.092093
C     14.909968    15.854225    23.917534     0.720920
C     16.424395    13.742706    19.879383     0.595382
C     15.735922    12.594508    19.146353    -0.077515
C     15.854703    11.316571    19.710721    -0.051821
C     15.444479    10.217025    18.942013    -0.098404
C     14.936371    10.463530    17.631640     0.108392
C     15.145329    12.733978    17.891120     0.121661
C     14.915469    14.008671    17.213230     0.146991
C     15.195916    15.195790    15.202262     0.072881
C     14.726299    16.350475    15.792579    -0.109315
C     14.268783    16.321284    17.093220    -0.077402
C     14.336972    15.163356    17.816520    -0.043646
C     13.644099    15.062809    19.195005     0.571594
C      9.489052    16.788349    20.232924     0.725687
C      9.648521    17.777615    19.159327    -0.101603
C     10.624044    17.521378    18.118165    -0.055960
C     10.709827    18.345226    17.034837    -0.129717
C      9.796991    19.363683    16.885637     0.081944
C      8.879759    18.912839    18.990665     0.180477
C      7.913034    19.486938    20.005879     0.119612
C     16.825812    20.463231    20.262115     0.080388
C     17.022676    20.661085    21.575731    -0.085980
C      7.216860    20.268622    22.143342    -0.045038
C      8.149491    19.655601    21.368147    -0.061957
C      9.434058    19.178807    21.994142     0.543091
C     10.735131    13.045356    22.581214     0.610166
C      9.778308    11.754445    22.717441    -0.116093
C      9.482462    11.057092    21.501130    -0.073599
C      8.710405     9.798616    21.371391    -0.149154
C      8.480547     9.367231    22.691493     0.094420
C      9.227309    11.300356    23.839690     0.177623
C      9.340587    12.091770    25.072219     0.158497
C      9.760711    12.380442    27.332935     0.083908
C      9.238304    13.538371    27.517814    -0.140854
C      8.764289    13.998946    26.356643    -0.064949
C      8.736795    13.311324    25.117628    -0.090533
C      8.035121    13.943805    23.985648     0.620183
C      6.672477     7.476267    13.658359     0.548164
C      5.359315     8.261193    13.625924    -0.066019
C      4.394791     7.875217    12.675580    -0.051246
C     14.207205     8.608247    12.617197    -0.084481
C     14.038934     9.678601    13.441045     0.082162
C      5.100860     9.347765    14.446528     0.118995
C      6.092879     9.918621    15.419577     0.183084
C      6.966117    11.906885    16.188285     0.078289
C      7.892150    11.261430    16.976454    -0.132755
C      7.820665     9.853752    17.073759    -0.051927
C      6.869339     9.172618    16.301807    -0.093275
C      6.661480     7.700070    16.580748     0.723845
C      8.175911     3.661919    18.692263     0.594146
C      7.487437     2.928889    19.840461    -0.079127
C      7.606215     3.493259    21.118398    -0.050096
C      7.195991     2.724551    22.217943    -0.097817
C      6.687886     1.414178    21.971437     0.102563
C      6.896847     1.673656    19.700990     0.121970
C      6.666989     0.995765    18.426297     0.148397
C     12.446390    31.419759    17.239178     0.079373
C     11.976775    32.010075    16.084493    -0.111933
C      6.020307     0.875754    16.113685    -0.075054
C      6.088493     1.599054    17.271612    -0.048153
C      5.395617     2.977540    17.372161     0.578508
C     12.238571     4.015458    15.646621     0.726994
C     12.398043     2.941860    14.657355    -0.101423
C     13.373568     1.900698    14.913591    -0.059352
C     13.459354     0.817370    14.089744    -0.131647
C     12.546520     0.668168    13.071286     0.081776
C     11.629283     2.773198    13.522132     0.180365
C     10.662557     3.788412    12.948033     0.119963
C      8.577336     4.044647    11.971741     0.077947
C      8.774198     5.358263    11.773888    -0.082025
C      9.966381     5.925875    12.166351    -0.046367
C     10.899012     5.150680    12.779371    -0.059427
C     12.183578     5.776675    13.256165     0.543797
C     13.484641     6.363752    19.389615     0.614298
C     12.527815     6.499979    20.680526    -0.116131
C     12.231971     5.283669    21.377878    -0.072458
C     11.459912     5.153930    22.636354    -0.149019
C     11.230052     6.474033    23.067739     0.095009
C     11.976814     7.622229    21.134615     0.179705
C     12.090091     8.854757    20.343203     0.160224
C     12.510211    11.115474    20.054531     0.081038
C     11.987806    11.300353    18.896604    -0.140178
C     11.513794    10.139181    18.436027    -0.063508
C     11.486301     8.900166    19.123648    -0.092590
C     10.784630     7.768185    18.491167     0.617801
C      6.672473     8.741224     2.559118     0.548222
C      5.359313     7.956298     2.591553    -0.062991
C      4.394788     8.342275     3.541897    -0.052818
C      3.209205     7.609245     3.600280    -0.082027
C      3.040937     6.538890     2.776432     0.078534
C      5.100862     6.869726     1.770948     0.112394
C      6.092882     6.298870     0.797900     0.184866
C      6.966126     4.310607     0.029191     0.078980
C     13.391163     4.956082    31.675975    -0.135862
C     13.319674     6.363759    31.578670    -0.053372
C     12.368346     7.044894    32.350622    -0.092072
C     12.160481     8.517441    32.071682     0.723776
C     13.674899    12.555593    29.960166     0.591794
C     12.986423    13.288622    28.811969    -0.078074
C     13.105202    12.724253    27.534032    -0.048626
C     12.694975    13.492961    26.434487    -0.097023
C     12.186865    14.803334    26.680992     0.105498
C     12.395828    14.543855    28.951439     0.120586
C     12.165969    15.221747    30.226133     0.145137
C     12.446415    17.232715    31.413252     0.076303
C      6.477796    16.642380     0.132983    -0.112343
C      6.020281    15.341738     0.103792    -0.075948
C     11.587476    14.618457    31.380817    -0.045771
C     10.894604    13.239971    31.280269     0.577137
C     12.238555    12.202033     0.570855     0.728453
C     12.398025    13.275631     1.560121    -0.105463
C     13.373546    14.316793     1.303885    -0.056477
C     13.459329    15.400122     2.127733    -0.134048
C     12.546495    15.549323     3.146190     0.086312
C     11.629265    13.444294     2.695345     0.182626
C     10.662542    12.429080     3.269443     0.120080
C      8.577322    12.172844     4.245735     0.078881
C      8.774188    10.859228     4.443589    -0.082679
C      9.966372    10.291616     4.051126    -0.043521
C     10.899001    11.066811     3.438105    -0.063404
C     12.183569    10.440816     2.961311     0.543021
C      7.985638     9.853760    29.262815     0.610298
C      7.028812     9.717532    27.971903    -0.115389
C      6.732963    10.933843    27.274552    -0.077130
C     16.958903    11.063582    26.016076    -0.145315
C     16.729047     9.743479    25.584691     0.094054
C      6.477814     8.595282    27.517814     0.175160
C      6.591095     7.362754    28.309227     0.163391
C      7.011222     5.102037    28.597898     0.079288
C      6.488818     4.917159    29.755826    -0.140947
C     17.012802     6.078331    30.216402    -0.064232
C     16.985305     7.317346    29.528781    -0.094990
C     16.283631     8.449326    30.161263     0.620495
N     12.691648    27.842173     0.914666    -0.217297
N     17.702339    30.271571    32.146282    -0.229712
N      2.116010     3.460812     1.650939    -0.224306
N      4.266119     3.671640     3.204573    -0.230383
N      9.803616     1.865017    10.064566    -0.216104
N      7.676605     0.791420    11.261416    -0.223345
N      6.530571    27.744874    10.035374    -0.274750
N      7.772247    26.249620     7.644918    -0.276083
N      7.192662    20.810282    15.302811    -0.222301
N      6.704355    18.380904    16.506148    -0.229245
N     13.113998    12.756680    14.566537    -0.226372
N     15.264107    12.545852    13.012903    -0.229727
N      9.803596    14.352475     6.152911    -0.214042
N      7.676581    15.426071     4.956061    -0.223655
N     12.029581    20.907581     6.182102    -0.274579
N     13.271253    22.402834     8.572558    -0.274431
N     15.441145    31.520304    11.624687    -0.220594
N      9.453883     0.288680    14.054065    -0.233234
N     10.364470    30.784036    19.678286    -0.225380
N     12.514582    29.230401    19.889113    -0.231225
N      7.054085    22.370405    18.082486    -0.216734
N     15.925074    21.173554    17.008889    -0.222301
N      9.280079    22.399593    11.527382    -0.273304
N     10.521749    24.790048    10.032131    -0.276289
N      9.942166    17.132150     4.592789    -0.220476
N      9.453856    15.928812     2.163411    -0.228635
N     10.364492    17.868439    28.974144    -0.226605
N     12.514599    19.422074    28.763316    -0.230547
N     18.052082    26.282069    30.569943    -0.211571
N     15.925067    27.478920    31.643540    -0.224707
N     14.779072    26.252862     4.690094    -0.274024
N     16.020750    23.862406     6.185346    -0.273774
N      9.304307     4.592810    31.520287    -0.217295
N      4.293616     2.163412     0.288671    -0.229711
N     19.879945    28.974171    30.784014    -0.224312
N     17.729836    28.763343    29.230380    -0.230385
N     12.192339    30.569966    22.370387    -0.216104
N     14.319350    31.643563    21.173537    -0.223328
N     15.465384     4.690109    22.399579    -0.274745
N     14.223708     6.185363    24.790035    -0.276084
N     14.803293    11.624701    17.132142    -0.222289
N     15.291600    14.054079    15.928805    -0.229232
N      8.881957    19.678303    17.868416    -0.226380
N      6.731848    19.889131    19.422050    -0.229737
N     12.192359    18.082508    26.282042    -0.214048
N     14.319374    17.008912    27.478892    -0.223677
N      9.966374    11.527402    26.252851    -0.274582
N      8.724702    10.032149    23.862395    -0.274430
N      6.554810     0.914679    20.810266    -0.220598
N     12.542072    32.146303    18.380888    -0.233240
N     11.631485     1.650947    12.756667    -0.225396
N      9.481373     3.204582    12.545840    -0.231238
N     14.941870    10.064578    14.352467    -0.216726
N      6.070881    11.261429    15.426064    -0.222292
N     12.715876    10.035390    20.907571    -0.273304
N     11.474206     7.644935    22.402822    -0.276286
N     12.053789    15.302833    27.842164    -0.220477
N     12.542099    16.506171    30.271542    -0.228633
N     11.631463    14.566544     3.460809    -0.226584
N      9.481356    13.012909     3.671637    -0.230530
N      3.943873     6.152914     1.865010    -0.211564
N      6.070888     4.956063     0.791413    -0.224701
N      7.216883     6.182121    27.744859    -0.274027
N      5.975205     8.572577    26.249607    -0.273778
O      7.172893     2.485819     6.230106    -0.594595
O      6.001606     2.551015     8.138254    -0.590118
O     13.770547    32.178083     7.280350    -0.712052
O     11.597342    31.680530     7.031898    -0.673429
O     11.146427    29.916716     4.919085    -0.650691
O     10.470048    30.803486     3.019694    -0.618384
O     14.892344    30.601416     3.060238    -0.591171
O     13.375718    31.966605     3.917494    -0.650108
O     11.450014     3.241553     5.194133    -0.598093
O      1.652997     2.325591     6.847019    -0.573686
O     17.035852    32.305226     4.315795    -0.665855
O      2.676913     0.477770     4.529541    -0.731108
O      7.981201    31.215413     7.330299    -0.673747
O      9.505526    29.690970     7.317325    -0.606903
O     16.733411    29.768812     5.299871    -0.631443
O     16.057035    29.570960     7.353004    -0.646998
O      7.172876    13.731672     9.987371    -0.595873
O      6.001589    13.666477     8.079222    -0.592373
O      8.271572    16.474372     8.937127    -0.709813
O      6.098366    16.971924     9.185579    -0.671432
O      5.647446    18.735739    11.298392    -0.651418
O     15.969070    17.848968    13.197782    -0.618642
O      9.393366    18.051038    13.157239    -0.585432
O      7.876744    16.685850    12.299983    -0.648207
O     11.449999    12.975938    11.023343    -0.596524
O     12.650979    13.891900     9.370458    -0.573259
O     11.536878    16.347229    11.901682    -0.664183
O     13.674891    15.739722    11.687935    -0.729703
O     13.480223    17.437042     8.887177    -0.673376
O     15.004543    18.961485     8.900151    -0.607657
O     11.234429    18.883642    10.917605    -0.631005
O     10.558052    19.081494     8.864473    -0.645373
O     15.421358    26.204867    18.703291    -0.594250
O     14.250074    24.296718    18.768486    -0.590726
O     16.520059    25.154621    15.960592    -0.711518
O     14.346854    25.403073    15.463039    -0.673395
O     13.895932    27.515885    13.699227    -0.650074
O     13.219552    29.415277    14.585998    -0.618465
O     17.641848    29.374733    14.383929    -0.588469
O     16.125226    28.517478    15.749116    -0.649980
O      8.700479    27.240840    19.459026    -0.597263
O      9.901463    25.587954    18.543063    -0.574163
O      8.787361    28.119177    16.087737    -0.664217
O     10.925372    27.905431    16.695243    -0.730466
O     10.730712    25.104671    14.997922    -0.672915
O     12.255034    25.117644    13.473479    -0.605411
O      8.484917    27.135098    13.551323    -0.633208
O      7.808543    25.081965    13.353470    -0.646913
O     15.421366    22.447608    29.949138    -0.594744
O     14.250076    24.355756    29.883944    -0.590474
O     11.021059    23.497833     0.256885    -0.710674
O      8.847855    23.249382     0.754437    -0.673714
O      8.396940    21.136570     2.518250    -0.649495
O      7.720566    19.237178     1.631478    -0.617272
O     12.142862    19.277721     1.833548    -0.587210
O     10.626236    20.134977     0.468361    -0.650030
O      8.700490    21.411634    29.193404    -0.596001
O      9.901469    23.064521    30.109367    -0.573482
O     14.286370    20.533278     0.129740    -0.664825
O     10.925386    20.747044    31.957186    -0.730869
O      5.231712    23.547784     1.219554    -0.673331
O      6.756035    23.534811     2.743997    -0.606881
O     13.983924    21.517356     2.666153    -0.630447
O     13.307543    23.570489     2.864006    -0.645537
O     14.823062    29.949164    26.204847    -0.594572
O     15.994349    29.883968    24.296699    -0.590106
O      8.225408     0.256900    25.154603    -0.712052
O     10.398613     0.754453    25.403055    -0.673428
O     10.849528     2.518267    27.515868    -0.650691
O     11.525907     1.631497    29.415259    -0.618383
O      7.103611     1.833567    29.374715    -0.591170
O      8.620237     0.468378    28.517459    -0.650109
O     10.545941    29.193430    27.240820    -0.598011
O     20.342958    30.109392    25.587934    -0.573634
O      4.960103     0.129757    28.119158    -0.665854
O     19.319042    31.957213    27.905412    -0.731108
O     14.014754     1.219570    25.104654    -0.673750
O     12.490429     2.744013    25.117628    -0.606901
O      5.262544     2.666171    27.135082    -0.631441
O      5.938920     2.864023    25.081949    -0.647000
O     14.823079    18.703311    22.447582    -0.595837
O     15.994366    18.768506    24.355731    -0.592313
O     13.724383    15.960611    23.497826    -0.709813
O     15.897589    15.463059    23.249374    -0.671433
O     16.348509    13.699244    21.136561    -0.651418
O      6.026885    14.586015    19.237171    -0.618643
O     12.602589    14.383945    19.277714    -0.585431
O     14.119211    15.749133    20.134970    -0.648209
O     10.545956    19.459045    21.411610    -0.596426
O      9.344976    18.543083    23.064495    -0.573184
O     10.459077    16.087754    20.533271    -0.664183
O      8.321064    16.695261    20.747018    -0.729704
O      8.515732    14.997941    23.547776    -0.673377
O      6.991412    13.473498    23.534802    -0.607657
O     10.761526    13.551341    21.517348    -0.631006
O     11.437903    13.353489    23.570480    -0.645371
O      6.574597     6.230116    13.731662    -0.594275
O      7.745881     8.138265    13.666467    -0.590770
O      5.475896     7.280362    16.474361    -0.711519
O      7.649101     7.031910    16.971914    -0.673396
O      8.100023     4.919098    18.735726    -0.650074
O      8.776403     3.019706    17.848955    -0.618465
O      4.354107     3.060250    18.051024    -0.588472
O      5.870729     3.917505    16.685837    -0.649976
O     13.295476     5.194143    12.975927    -0.597328
O     12.094492     6.847029    13.891890    -0.574215
O     13.208594     4.315806    16.347216    -0.664218
O     11.070583     4.529552    15.739710    -0.730467
O     11.265243     7.330312    17.437031    -0.672914
O      9.740921     7.317339    18.961474    -0.605414
O     13.511038     5.299885    18.883630    -0.633210
O     14.187412     7.353018    19.081483    -0.646912
O      6.574589     9.987375     2.485815    -0.594773
O      7.745879     8.079227     2.551009    -0.590495
O     10.974896     8.937150    32.178068    -0.710672
O     13.148100     9.185601    31.680516    -0.673713
O     13.599015    11.298413    29.916703    -0.649495
O     14.275389    13.197805    30.803475    -0.617272
O      9.853093    13.157262    30.601405    -0.587209
O     11.369719    12.300006    31.966592    -0.650030
O     13.295465    11.023349     3.241549    -0.596045
O     12.094486     9.370462     2.325586    -0.573507
O      7.709585    11.901705    32.305213    -0.664824
O     11.070569    11.687939     0.477767    -0.730867
O     16.764243     8.887199    31.215399    -0.673329
O     15.239920     8.900172    29.690956    -0.606881
O      8.012031    10.917627    29.768800    -0.630445
O      8.688412     8.864494    29.570947    -0.645537

The following XYZ coordinates are in angstroms. Other properties are in atomic units.
The sperically averaged electron density of each atom fit to a function of the form exp(a - br)
eigen_1, eigen_2 and eigen_3 are the three eigenvalues of traceless quadrupole moment tensor
  atom number  atomic symbol              X              Y              Z     net charge C6 coefficient C8 coefficient C10 coefficient fluctuating dipole atomic polarizability isotropic forcefield polarizability              a              b squared Pearson coefficient          <r^3>          <r^4>         wp_QDO          m_QDO          q_QDO       dipole_x       dipole_y       dipole_z         dipole            Qxy            Qxz            Qyz     Q(x^2-y^2)  Q(3z^2 - R^2)        eigen_1        eigen_2        eigen_3 static polarizability      alpha(xx)      alpha(xy)      alpha(xz)      alpha(yy)      alpha(yz)      alpha(zz) atomic spin moment
            1             Dy      15.212385      31.573494       5.561297       2.103674      96.160425 0.22235597E+04  0.69860636E+05                                13.823879                           12.713397       2.143039       2.431300                    0.999621      71.019387     160.503308       0.715182       0.272587      -1.331375       0.018043       0.056119       0.027591       0.065085       0.195638       0.060575       0.084493      -0.240015      -0.257437      -0.188300      -0.111798       0.300098             15.022860      17.720419      -1.119111      -2.441811      11.009884      -0.603765      16.338276           0.000217
            2             Dy       9.722183      31.642256       5.687793       2.105710      95.630080 0.21647471E+04  0.67535365E+05                                13.758230                           12.505929       2.156125       2.443978                    0.999788      70.535327     158.670573       0.724646       0.270929      -1.333865       0.013468       0.047467       0.007740       0.049944       0.171114       0.055124       0.083128      -0.246846      -0.224344      -0.175216      -0.101152       0.276369             15.192882      17.939716      -2.054605       1.740356      11.083433      -1.874066      16.555496           0.000198
            3             Dy       9.713409      17.078961      10.656179       2.102882      96.213633 0.22252690E+04  0.69928289E+05                                13.829283                           12.718671       2.139145       2.430125                    0.999603      71.040182     160.570191       0.714996       0.272604      -1.331345       0.017551      -0.055359      -0.027009       0.064048      -0.195997      -0.063067       0.084183      -0.240974      -0.259806      -0.189233      -0.112179       0.301412             15.028664      17.729421       1.117481       2.437893      11.014292      -0.607353      16.342278           0.000216
            4             Dy      15.221207      17.010198      10.529683       2.105168      95.697345 0.21666039E+04  0.67608709E+05                                13.766099                           12.512456       2.157669       2.444293                    0.999785      70.543410     158.713943       0.724346       0.270980      -1.333785       0.012963      -0.048107      -0.006975       0.050309      -0.171730      -0.055107       0.082925      -0.247231      -0.224149      -0.175852      -0.100964       0.276815             15.202338      17.951383       2.056815      -1.741336      11.089833      -1.876208      16.565797           0.000198
            5             Dy      17.961894      26.873674      15.356004       2.103029      96.160325 0.22238135E+04  0.69870295E+05                                13.822857                           12.713489       2.143240       2.431375                    0.999631      71.032139     160.531729       0.715236       0.272560      -1.331414       0.017037      -0.027103       0.056205       0.064682      -0.062446       0.196037      -0.084501       0.008413       0.488642      -0.189226      -0.111618       0.300843             15.020642      17.716417       2.438053      -1.118156      16.335380       0.605175      11.010129           0.000219
            6             Dy      12.471693      26.747177      15.424766       2.106178      95.521659 0.21617278E+04  0.67417050E+05                                13.747314                           12.496899       2.161035       2.445710                    0.999808      70.504971     158.569368       0.724941       0.270916      -1.333893       0.015082      -0.007608       0.047152       0.050087      -0.057488       0.170966      -0.083375      -0.009721       0.479942      -0.174941      -0.101609       0.276550             15.179645      17.922122      -1.736483      -2.053823      16.541120       1.871678      11.075694           0.000199
            7             Dy      12.462900      21.778781       0.861472       2.101814      96.378220 0.22300235E+04  0.70117240E+05                                13.847273                           12.734057       2.142497       2.430525                    0.999608      71.078785     160.718806       0.714390       0.272681      -1.331209       0.017476       0.027566      -0.055823       0.064664       0.062635      -0.197489      -0.084282       0.009000       0.491867      -0.190452      -0.112153       0.302605             15.049290      17.755118      -2.444674       1.120770      16.364469       0.607213      11.028283           0.000218
            8             Dy       6.972698      21.905277       0.792710       2.106025      95.679323 0.21660241E+04  0.67586382E+05                                13.765103                           12.511507       2.154004       2.443360                    0.999769      70.530137     158.681338       0.724307       0.271011      -1.333741       0.014014       0.006969      -0.047611       0.050118       0.056044      -0.170762      -0.082695      -0.008383       0.482052      -0.174110      -0.102115       0.276225             15.201241      17.952523       1.742798       2.055841      16.563535       1.874307      11.087665           0.000200
            9             Dy       6.783570       0.861489      26.873656       2.103672      96.160469 0.22235604E+04  0.69860665E+05                                13.823884                           12.713399       2.143040       2.431301                    0.999621      71.019403     160.503364       0.715182       0.272587      -1.331375      -0.018042      -0.056118      -0.027590       0.065084       0.195639       0.060574       0.084493      -0.240015      -0.257437      -0.188300      -0.111798       0.300098             15.022869      17.720432      -1.119108      -2.441816      11.009885      -0.603768      16.338291           0.000216
           10             Dy      12.273772       0.792727      26.747160       2.105708      95.630202 0.21647503E+04  0.67535491E+05                                13.758241                           12.505938       2.156127       2.443978                    0.999788      70.535373     158.670710       0.724646       0.270929      -1.333865      -0.013467      -0.047466      -0.007740       0.049943       0.171116       0.055124       0.083128      -0.246847      -0.224342      -0.175219      -0.101152       0.276371             15.192896      17.939732      -2.054606       1.740360      11.083440      -1.874070      16.555518           0.000198
           11             Dy      12.282546      15.356022      21.778774       2.102881      96.213758 0.22252718E+04  0.69928404E+05                                13.829299                           12.718683       2.139144       2.430124                    0.999603      71.040200     160.570290       0.714995       0.272604      -1.331344      -0.017551       0.055357       0.027008       0.064046      -0.195997      -0.063067       0.084184      -0.240974      -0.259809      -0.189233      -0.112180       0.301413             15.028686      17.729450       1.117481       2.437903      11.014300      -0.607358      16.342309           0.000217
           12             Dy       6.774748      15.424785      21.905270       2.105169      95.697330 0.21666027E+04  0.67608661E+05                                13.766099                           12.512453       2.157668       2.444292                    0.999785      70.543391     158.713895       0.724346       0.270980      -1.333785      -0.012962       0.048106       0.006975       0.050308      -0.171729      -0.055108       0.082925      -0.247231      -0.224149      -0.175851      -0.100964       0.276815             15.202342      17.951387       2.056811      -1.741342      11.089828      -1.876214      16.565812           0.000198
           13             Dy       4.034061       5.561309      17.078949       2.103034      96.159922 0.22238021E+04  0.69869844E+05                                13.822816                           12.713455       2.143242       2.431376                    0.999631      71.032018     160.531327       0.715237       0.272560      -1.331414      -0.017037       0.027105      -0.056213       0.064691      -0.062447       0.196036      -0.084501       0.008412       0.488644      -0.189225      -0.111617       0.300843             15.020593      17.716356       2.438041      -1.118155      16.335322       0.605170      11.010102           0.000217
           14             Dy       9.524262       5.687806      17.010187       2.106184      95.521160 0.21617140E+04  0.67416510E+05                                13.747264                           12.496858       2.161033       2.445710                    0.999808      70.504838     158.568928       0.724942       0.270916      -1.333893      -0.015084       0.007610      -0.047161       0.050096      -0.057487       0.170965      -0.083375      -0.009720       0.479947      -0.174940      -0.101610       0.276550             15.179586      17.922048      -1.736473      -2.053816      16.541050       1.871667      11.075661           0.000202
           15             Dy       9.533055      10.656202      31.573481       2.101810      96.378523 0.22300329E+04  0.70117612E+05                                13.847302                           12.734085       2.142500       2.430526                    0.999608      71.078872     160.719095       0.714389       0.272681      -1.331209      -0.017476      -0.027568       0.055815       0.064659       0.062634      -0.197487      -0.084281       0.008999       0.491858      -0.190450      -0.112151       0.302600             15.049321      17.755157      -2.444679       1.120773      16.364498       0.607211      11.028308           0.000216
           16             Dy      15.023257      10.529706      31.642243       2.106023      95.679507 0.21660298E+04  0.67586604E+05                                13.765120                           12.511524       2.154004       2.443360                    0.999769      70.530192     158.681506       0.724307       0.271011      -1.333741      -0.014013      -0.006969       0.047606       0.050112       0.056043      -0.170762      -0.082694      -0.008383       0.482051      -0.174110      -0.102114       0.276224             15.201258      17.952546       1.742797       2.055846      16.563548       1.874306      11.087680           0.000200
           17             Co       4.089820       4.169191       1.173497       0.356964     124.036469 0.25552452E+04  0.87766005E+05                                20.361439                           16.540825       0.926829       2.043909                    0.995878      59.343943     167.483912       0.444119       0.401525      -1.144549       0.002130      -0.008240      -0.003113       0.009063       0.005773      -0.005755       0.006014      -0.009736       0.045521      -0.017037      -0.000499       0.017535             24.658563      18.305006       8.484822      -4.163243      28.042456      -1.320328      27.628227           1.152288
           18             Co      15.087810      12.048301      15.043980       0.358563     123.969611 0.25533448E+04  0.87685402E+05                                20.356252                           16.535709       0.928685       2.044550                    0.995895      59.327591     167.429230       0.444141       0.401576      -1.144500       0.001014       0.008159       0.003371       0.008886      -0.005407       0.006295       0.006157      -0.010440       0.048800      -0.017667      -0.001086       0.018753             24.653024      18.297526      -8.481023       4.159476      28.041075      -1.315776      27.620471           1.150946
           19             Co      12.338281      31.261479      20.386665       0.359616     123.904456 0.25513663E+04  0.87595108E+05                                20.345898                           16.527067       0.925534       2.044391                    0.995853      59.270835     167.214251       0.444374       0.401467      -1.144648       0.001291       0.003828      -0.008035       0.008994       0.004949       0.004756      -0.006167      -0.031730      -0.009044      -0.017441      -0.002028       0.019469             24.640737      18.288034       4.156328       8.477702      27.603787       1.312498      28.030391           1.152554
           20             Co      12.338304      17.390996      28.265764       0.359090     123.961249 0.25531458E+04  0.87676262E+05                                20.355286                           16.535193       0.928021       2.044529                    0.995968      59.312864     167.381750       0.444146       0.401582      -1.144504       0.001668      -0.003440       0.008184       0.009033      -0.005792      -0.005320      -0.005990      -0.031349      -0.010199      -0.017879      -0.001660       0.019539             24.651838      18.298998      -4.163435      -8.482098      27.622263       1.320153      28.034252           1.152353
           21             Co      17.906135      28.265792      31.261456       0.356970     124.036498 0.25552450E+04  0.87765969E+05                                20.361413                           16.540801       0.926842       2.043913                    0.995877      59.343910     167.483602       0.444120       0.401524      -1.144550      -0.002130       0.008241       0.003114       0.009064       0.005773      -0.005753       0.006013      -0.009739       0.045519      -0.017036      -0.000498       0.017534             24.658535      18.304986       8.484817      -4.163239      28.042434      -1.320330      27.628184           1.152320
           22             Co       6.908145      20.386682      17.390973       0.358776     123.964301 0.25532098E+04  0.87679066E+05                                20.355267                           16.534957       0.928824       2.044622                    0.995893      59.323773     167.413456       0.444166       0.401560      -1.144518      -0.001014      -0.008158      -0.003371       0.008885      -0.005414       0.006298       0.006162      -0.010443       0.048818      -0.017677      -0.001083       0.018760             24.651797      18.296650      -8.480538       4.159235      28.039631      -1.315665      27.619109           1.150880
           23             Co       9.657674       1.173504      12.048288       0.359736     123.901351 0.25512868E+04  0.87591402E+05                                20.345340                           16.526639       0.925605       2.044429                    0.995852      59.268661     167.205330       0.444389       0.401459      -1.144658      -0.001291      -0.003831       0.008038       0.008998       0.004952       0.004761      -0.006171      -0.031742      -0.009035      -0.017451      -0.002024       0.019475             24.640047      18.287574       4.156216       8.477449      27.603012       1.312472      28.029554           1.152457
           24             Co       9.657651      15.043987       4.169189       0.358999     123.963609 0.25532077E+04  0.87679146E+05                                20.355716                           16.535528       0.927958       2.044498                    0.995968      59.314456     167.388397       0.444135       0.401589      -1.144496      -0.001669       0.003437      -0.008181       0.009030      -0.005791      -0.005317      -0.005986      -0.031338      -0.010207      -0.017871      -0.001663       0.019534             24.652362      18.299346      -4.163517      -8.482281      27.622859       1.320166      28.034880           1.152365
           25              H       9.203121       4.112758       7.161638       0.138396       1.079803 0.77716019E+01  0.74863176E+02                                 1.679090                            1.588988      -0.866698       2.494180                    0.999310       3.130013       8.354136       0.521899       1.218322      -0.726152      -0.003557       0.026385      -0.036311       0.045025       0.001551       0.003525      -0.016449      -0.003276      -0.006405      -0.017160       0.000174       0.016986              1.704321       1.477117      -0.048863       0.117177       1.679650      -0.458845       1.956197          -0.000156
           26              H      11.209157       4.200333       8.364974       0.132096       1.044274 0.72972164E+01  0.68736487E+02                                 1.600898                            1.505826      -0.739325       2.544950                    0.999799       3.024432       7.810840       0.558023       1.165262      -0.739182       0.031863       0.022227      -0.018813       0.043165       0.011313       0.004603      -0.013402       0.007075      -0.007792      -0.020865       0.005976       0.014889              1.630612       1.783525       0.401256      -0.252919       1.616453      -0.173475       1.491858           0.000076
           27              H      11.494007       2.847796      10.165114       0.101111       1.162218 0.85366777E+01  0.84740915E+02                                 1.802842                            1.692505      -0.820039       2.492056                    0.999170       3.411967       9.444944       0.490342       1.258353      -0.715592       0.045618       0.006903       0.018494       0.049706       0.010091       0.006407      -0.004546       0.021155      -0.024600      -0.016282      -0.003130       0.019412              1.846274       2.142156       0.096954       0.478683       1.437230       0.037539       1.959437          -0.000080
           28              H       6.787968       0.032443      12.837754       0.086997       1.060511 0.73768281E+01  0.71257170E+02                                 1.740802                            1.601951      -0.912087       2.436841                    0.997888       3.595960      10.120069       0.486057       1.304548      -0.702654      -0.001625      -0.000680       0.045960       0.045994       0.010851      -0.005419      -0.001337      -0.001601       0.041838      -0.018155       0.002134       0.016021              1.830030       1.471914       0.023928      -0.008865       1.344439       0.045649       2.673737           0.000112
           29              H      10.698807      31.221903      11.741453       0.125085       0.970977 0.66673262E+01  0.61839540E+02                                 1.554145                            1.460458      -0.755525       2.526522                    0.999848       3.123676       8.192979       0.550470       1.199659      -0.728630      -0.027684      -0.019111       0.018604       0.038442       0.014323      -0.005084      -0.001196       0.007147       0.028671      -0.019708       0.005124       0.014585              1.596111       1.839041       0.346865      -0.294997       1.440987      -0.147276       1.508304           0.000098
           30              H      10.851680      31.017561       9.389919       0.122012       0.915216 0.63178598E+01  0.59286748E+02                                 1.637309                            1.530083      -1.051859       2.391589                    0.996978       3.535374      10.125415       0.469707       1.389606      -0.684905      -0.026270      -0.024206      -0.019816       0.040850       0.008314      -0.000758       0.005555      -0.000157      -0.003792      -0.010091       0.000006       0.010085              1.695397       1.838453       0.465628       0.301386       1.630612       0.250320       1.617127          -0.000042
           31              H      11.300403      27.417277       4.349527       0.142539       0.940585 0.66854435E+01  0.62520964E+02                                 1.575444                            1.507448      -0.792697       2.531411                    0.999729       3.106886       8.387376       0.513836       1.274635      -0.712261      -0.009894      -0.006559       0.044292       0.045855      -0.001491      -0.006801      -0.006320      -0.015900       0.034359      -0.015927       0.000234       0.015693              1.595179       1.445717       0.015227      -0.344026       1.361861      -0.085140       1.977958          -0.000099
           32              H      11.991080      25.568483       3.058616       0.145977       0.979227 0.68370174E+01  0.64692942E+02                                 1.653437                            1.549825      -0.869950       2.492388                    0.999504       3.236389       8.966023       0.491344       1.317438      -0.702089       0.001539      -0.040632       0.020905       0.045720       0.004380      -0.010403      -0.006480      -0.018042       0.017455      -0.016806       0.000383       0.016423              1.716756       1.401895      -0.062931      -0.001780       2.305541      -0.316653       1.442831           0.000026
           33              H      12.809330      25.951214       0.898448       0.096656       1.080673 0.80084359E+01  0.79403315E+02                                 1.799083                            1.701050      -1.188578       2.318421                    0.994496       3.718793      10.797347       0.455929       1.354933      -0.692173       0.017412      -0.036675      -0.023586       0.046953      -0.005591      -0.009755       0.004671      -0.016548      -0.000217      -0.014934       0.000436       0.014498              1.844892       1.528960      -0.196831      -0.046959       2.242610       0.372534       1.763106          -0.000153
           34              H      17.547265      31.416524      30.527778       0.105003       1.059661 0.77620706E+01  0.76378847E+02                                 1.778215                            1.677540      -1.190987       2.323528                    0.994502       3.661114      10.597363       0.457837       1.359564      -0.691428      -0.013945       0.004492      -0.047097       0.049323       0.005482       0.010018      -0.002300      -0.011103       0.028551      -0.016530       0.002833       0.013697              1.830844       1.523849      -0.082910       0.233341       1.575053      -0.089306       2.393631          -0.000122
           35              H      12.775281       0.930903      31.530018       0.126155       1.002663 0.69433278E+01  0.66009520E+02                                 1.677895                            1.557659      -0.863639       2.476342                    0.999226       3.383394       9.421844       0.491653       1.310414      -0.702424      -0.002647       0.033266      -0.021262       0.039569       0.007508       0.003030      -0.003187      -0.020787       0.010847      -0.015421       0.003813       0.011608              1.775338       1.403440      -0.104698       0.098361       2.251663      -0.488696       1.670912           0.000078
           36              H       8.081329       0.872501       1.261720       0.125604       0.970639 0.69041940E+01  0.64972249E+02                                 1.595338                            1.519645      -0.732063       2.545193                    0.999830       3.177170       8.553926       0.518906       1.254303      -0.716409       0.011029       0.032625       0.019323       0.039489       0.005076       0.006660       0.003305      -0.018611       0.009563      -0.014141       0.002044       0.012097              1.620899       1.517249       0.270671       0.175572       1.918005       0.189136       1.427443          -0.000108
           37              H      10.800035       0.574100       1.975289       0.113406       0.984380 0.69669909E+01  0.66864146E+02                                 1.704060                            1.595260      -1.066876       2.376888                    0.996577       3.626025      10.434809       0.465918       1.369774      -0.688730      -0.025631      -0.030762       0.003788       0.040219       0.006775       0.005822      -0.003198      -0.003269      -0.021055      -0.012062       0.001502       0.010560              1.767291       1.881790       0.575039       0.006559       1.964637      -0.124334       1.455445          -0.000028
           38              H      10.615266       2.001237       0.184879       0.120382       0.988628 0.68520973E+01  0.64235981E+02                                 1.597316                            1.499100      -0.739910       2.531397                    0.999849       3.203334       8.553835       0.531230       1.229897      -0.721327      -0.027149      -0.004220      -0.024537       0.036836       0.008698       0.011891      -0.008397       0.004831       0.015253      -0.019612       0.004873       0.014738              1.647770       1.901119       0.138575       0.459196       1.368610       0.019984       1.673581           0.000073
           39              H       6.701082       3.635979      32.314944       0.092933       1.032343 0.70301233E+01  0.67454086E+02                                 1.743296                            1.587801      -0.989666       2.402759                    0.997052       3.652919      10.425756       0.474679       1.344808      -0.693631      -0.002711       0.023304      -0.038597       0.045168       0.005630       0.009846      -0.007001      -0.005131       0.018561      -0.015885       0.003073       0.012812              1.855009       1.454960       0.018649       0.032550       1.790689      -0.664583       2.319377          -0.000045
           40              H       5.980706       4.524680       3.681367       0.101452       1.151502 0.84765615E+01  0.83979784E+02                                 1.793007                            1.687970      -0.790517       2.508715                    0.999299       3.384173       9.353085       0.490467       1.260495      -0.715423       0.046737       0.014031      -0.010707       0.049959       0.011629      -0.000581       0.003976       0.026966      -0.009720      -0.017286      -0.002171       0.019457              1.829972       2.172148       0.291594      -0.340554       1.561325      -0.215757       1.756444          -0.000094
           41              H       5.634269       4.839300       5.877213       0.134449       1.042058 0.72480570E+01  0.68263602E+02                                 1.610592                            1.510220      -0.747560       2.545239                    0.999786       3.015901       7.827676       0.551123       1.180022      -0.735722       0.031736       0.011234       0.027757       0.043633       0.011582       0.001255       0.007981       0.019707       0.023177      -0.020694       0.005862       0.014831              1.646008       1.804813       0.225138       0.436001       1.439792       0.148275       1.693421           0.000053
           42              H       3.617237       4.203575       6.830801       0.132874       1.102724 0.79563922E+01  0.77000615E+02                                 1.695011                            1.601220      -0.854643       2.495599                    0.999274       3.151589       8.397699       0.523734       1.208418      -0.728526      -0.003334       0.005835       0.043638       0.044152       0.002915      -0.002335       0.011189       0.011329       0.040483      -0.017350      -0.000382       0.017732              1.720330       1.487483       0.017644      -0.140008       1.362695       0.128425       2.310811          -0.000114
           43              H       6.691141      27.654052       4.495484       0.094269       1.090098 0.83812191E+01  0.83828647E+02                                 1.782827                            1.717913      -1.211847       2.289851                    0.995230       3.815938      11.032442       0.463761       1.320464      -0.698487      -0.015676       0.016945      -0.033113       0.040365      -0.007430      -0.002616      -0.004346      -0.010835       0.030937      -0.015091       0.003158       0.011932              1.807360       1.643399      -0.125879       0.307893       1.593266      -0.148929       2.185414          -0.000005
           44              H       8.059295      25.597675       4.372232       0.144657       0.946520 0.64922281E+01  0.60351726E+02                                 1.580773                            1.483278      -0.871255       2.486734                    0.999567       3.169562       8.568600       0.518475       1.270815      -0.711836       0.012450      -0.024147      -0.031767       0.041800      -0.015920      -0.003997       0.001462      -0.010221       0.021514      -0.020511       0.005704       0.014808              1.622661       1.397231      -0.093451      -0.224973       1.464995       0.350933       2.005757          -0.000025
           45              H       8.382638      24.731663       6.561591       0.088489       1.178860 0.85903433E+01  0.84804242E+02                                 1.773249                            1.661543      -0.737256       2.523967                    0.999689       3.341988       9.014630       0.514819       1.205158      -0.728505       0.017366      -0.045716       0.002507       0.048967      -0.011799      -0.002393       0.000734      -0.019640       0.019826      -0.018791       0.006259       0.012532              1.803186       1.582158      -0.381608       0.065546       2.341466      -0.041209       1.485933          -0.000003
           46              H      17.407592      28.237886      11.910115       0.053489       1.317194 0.10058534E+02  0.10524240E+03                                 2.018097                            1.875754      -1.258318       2.258055                    0.993333       4.103433      12.112449       0.446274       1.311742      -0.700025      -0.007382      -0.012553       0.033809       0.036812       0.010486      -0.004257      -0.001812      -0.012741       0.003796      -0.013464       0.000632       0.012831              2.094268       1.819406       0.088732      -0.429019       1.823711      -0.367974       2.639688           0.000004
           47              H       7.302627      30.200202      12.114455       0.133240       0.983204 0.66038219E+01  0.62352555E+02                                 1.690823                            1.545031      -0.982246       2.425174                    0.997882       3.433109       9.705692       0.478560       1.355534      -0.692565       0.002914       0.011098       0.031508       0.033532       0.007224       0.003123       0.004636      -0.014868       0.019432      -0.013675       0.001369       0.012306              1.797181       1.374397      -0.033557      -0.094560       1.736326       0.539622       2.280819           0.000009
           48              H       8.079084      31.082431      10.142410       0.095115       1.058413 0.78618482E+01  0.76281161E+02                                 1.672347                            1.606748      -0.719441       2.527493                    0.999707       3.372795       9.163437       0.512638       1.231409      -0.721085       0.006584       0.037300       0.000827       0.037885       0.005362      -0.003641       0.001205      -0.020494       0.004369      -0.013285       0.002438       0.010847              1.683924       1.574217       0.303125      -0.057500       1.997842       0.053835       1.479712          -0.000010
           49              H       9.203109      12.104734       9.055839       0.137929       1.079995 0.77705961E+01  0.74832491E+02                                 1.677347                            1.587330      -0.863647       2.495171                    0.999298       3.130098       8.346422       0.523069       1.215939      -0.726688      -0.003888      -0.026474       0.036358       0.045143      -0.001754      -0.003481      -0.016555      -0.003489      -0.006400      -0.017263       0.000135       0.017129              1.702561       1.475578       0.048842      -0.117024       1.677953      -0.458260       1.954152          -0.000156
           50              H      11.209144      12.017159       7.852502       0.133159       1.037604 0.72408631E+01  0.68068760E+02                                 1.593442                            1.499534      -0.741138       2.544838                    0.999805       3.015926       7.779244       0.559493       1.164538      -0.739350       0.031746      -0.022909       0.018306       0.043218      -0.010831      -0.004484      -0.013110       0.007151      -0.007934      -0.020310       0.005921       0.014389              1.622733       1.774166      -0.397578       0.250667       1.608627      -0.171934       1.485406           0.000076
           51              H      11.493990      13.369695       6.052362       0.100949       1.164689 0.85628400E+01  0.85126349E+02                                 1.811585                            1.699974      -0.835960       2.486584                    0.999010       3.416489       9.486524       0.486813       1.265605      -0.714056       0.045709      -0.006925      -0.018196       0.049683      -0.010412      -0.006515      -0.004505       0.020437      -0.024646      -0.016340      -0.003052       0.019393              1.855566       2.153979      -0.097918      -0.482728       1.443104       0.037977       1.969614          -0.000080
           52              H       6.787941      16.185049       3.379722       0.088392       1.054039 0.73237250E+01  0.70609327E+02                                 1.733252                            1.595908      -0.908296       2.439052                    0.998036       3.582249      10.068500       0.487148       1.304112      -0.702785      -0.001596       0.000804      -0.045786       0.045821      -0.010798       0.005255      -0.001127      -0.001326       0.040631      -0.017896       0.002368       0.015528              1.821509       1.466513      -0.023762       0.008820       1.339883       0.045297       2.658132           0.000112
           53              H       5.199828      17.430552       4.476024       0.123797       0.973184 0.66837603E+01  0.62024715E+02                                 1.556023                            1.461842      -0.752044       2.527310                    0.999845       3.127061       8.201684       0.550492       1.198979      -0.728797      -0.028147       0.019172      -0.018756       0.038880      -0.014372       0.005242      -0.001087       0.006467       0.028547      -0.019696       0.005091       0.014605              1.598224       1.841909      -0.347960       0.296059       1.442744      -0.147931       1.510018           0.000098
           54              H       5.352700      17.634894       6.827558       0.123755       0.911886 0.62877917E+01  0.58894343E+02                                 1.628670                            1.522873      -1.031129       2.401070                    0.997288       3.519374      10.047907       0.472792       1.383122      -0.686171      -0.025648       0.023950       0.020342       0.040561      -0.008559       0.000885       0.005399      -0.000406      -0.003913      -0.010225       0.000005       0.010220              1.685961       1.827592      -0.461029      -0.298231       1.621757       0.247716       1.608535          -0.000042
           55              H       5.801414      21.235178      11.867949       0.143041       0.937844 0.66609403E+01  0.62224567E+02                                 1.571300                            1.503847      -0.790267       2.532285                    0.999713       3.101426       8.363684       0.514964       1.273218      -0.712574      -0.009913       0.006856      -0.044208       0.045822       0.001576       0.006541      -0.006322      -0.015984       0.033740      -0.015778       0.000320       0.015457              1.590847       1.442183      -0.015103       0.342239       1.358810      -0.084646       1.971548          -0.000100
           56              H       6.492086      23.083971      13.158860       0.145314       0.981655 0.68570930E+01  0.64924536E+02                                 1.655479                            1.551542      -0.862383       2.495161                    0.999529       3.239964       8.976123       0.491382       1.316492      -0.702279       0.000511       0.040828      -0.020797       0.045822      -0.003700       0.010411      -0.006615      -0.018446       0.017715      -0.016942       0.000611       0.016331              1.718985       1.403384       0.063074       0.001751       2.309176      -0.317372       1.444394           0.000027
           57              H       7.310338      22.701240      15.319028       0.094158       1.083835 0.80335291E+01  0.79691326E+02                                 1.800578                            1.702164      -1.183343       2.320338                    0.994493       3.722114      10.799417       0.456535       1.352470      -0.692689       0.017435       0.037506       0.024446       0.048045       0.005718       0.009806       0.004405      -0.016534       0.000802      -0.015059       0.000704       0.014355              1.846507       1.529847       0.197386       0.047211       2.245190       0.373668       1.764483          -0.000155
           58              H       6.549285      17.235951      18.124652       0.107131       1.059354 0.77612015E+01  0.76375218E+02                                 1.778133                            1.677598      -1.192557       2.322778                    0.994534       3.661144      10.600992       0.457725       1.359810      -0.691333      -0.014479      -0.005113       0.046187       0.048672      -0.005762      -0.009782      -0.002278      -0.011438       0.027842      -0.016574       0.003252       0.013322              1.830709       1.523902       0.082899      -0.233127       1.575240      -0.089292       2.392985          -0.000123
           59              H       7.276256      15.286609      17.122412       0.125624       1.002939 0.69459441E+01  0.66048793E+02                                 1.679299                            1.558785      -0.875191       2.471992                    0.999137       3.384570       9.429961       0.491021       1.311815      -0.702149      -0.002442      -0.033354       0.021994       0.040027      -0.007477      -0.003267      -0.003094      -0.021216       0.010101      -0.015536       0.003747       0.011788              1.776939       1.404373       0.104836      -0.098474       2.254164      -0.489587       1.672279           0.000077
           60              H       8.081309      15.344990      14.955757       0.122903       0.977010 0.69523108E+01  0.65451922E+02                                 1.592343                            1.516984      -0.729815       2.542381                    0.999822       3.184597       8.538627       0.524142       1.241264      -0.719236       0.010988      -0.033987      -0.019851       0.040865      -0.005263      -0.006974       0.002832      -0.018442       0.010191      -0.014448       0.002588       0.011859              1.617760       1.514477      -0.269817      -0.175047       1.913858       0.188593       1.424944          -0.000110
           61              H      10.800014      15.643391      14.242188       0.113374       0.983506 0.69592610E+01  0.66770985E+02                                 1.703153                            1.594474      -1.066087       2.377025                    0.996552       3.623530      10.425923       0.465992       1.369944      -0.688714      -0.025626       0.030370      -0.003379       0.039881      -0.006849      -0.005728      -0.003335      -0.003539      -0.021553      -0.012181       0.001464       0.010717              1.766309       1.880700      -0.574547      -0.006547       1.963518      -0.124221       1.454710          -0.000028
           62              H      10.615250      14.216254      16.032597       0.120736       0.989672 0.68600784E+01  0.64318332E+02                                 1.597004                            1.498812      -0.740856       2.530496                    0.999859       3.204374       8.552253       0.531990       1.227995      -0.721732      -0.027302       0.004534       0.024836       0.037185      -0.008921      -0.011890      -0.008543       0.004496       0.014878      -0.019845       0.005226       0.014619              1.647440       1.900726      -0.138529      -0.459084       1.368367       0.019981       1.673228           0.000073
           63              H      12.200065      12.581532      16.337486       0.093259       1.032929 0.70354631E+01  0.67528372E+02                                 1.744987                            1.589162      -1.005507       2.397191                    0.996925       3.655449      10.439925       0.474064       1.346093      -0.693360      -0.002760      -0.023079       0.038787       0.045218      -0.005721      -0.010017      -0.006707      -0.004935       0.018600      -0.015904       0.003130       0.012775              1.856953       1.456218      -0.018636      -0.032662       1.792516      -0.665724       2.322124          -0.000045
           64              H       5.980696      11.692812      12.536109       0.100721       1.152657 0.84858280E+01  0.84074729E+02                                 1.792174                            1.687301      -0.787428       2.508873                    0.999319       3.386210       9.351683       0.491375       1.258120      -0.715929       0.047122      -0.014554       0.010667       0.050459      -0.011294       0.000703       0.003747       0.027270      -0.009439      -0.017144      -0.002151       0.019295              1.829074       2.170874      -0.291285       0.340154       1.560710      -0.215538       1.755638          -0.000095
           65              H       5.634259      11.378191      10.340263       0.137160       1.038293 0.72181936E+01  0.67946835E+02                                 1.610819                            1.510334      -0.749736       2.546638                    0.999783       3.007345       7.816434       0.549056       1.185083      -0.734560       0.030644      -0.010579      -0.026787       0.042053      -0.011824      -0.001381       0.007802       0.019139       0.023699      -0.020651       0.005732       0.014919              1.646290       1.805169      -0.225296      -0.436280       1.439976       0.148428       1.693724           0.000052
           66              H       3.617225      12.013916       9.386675       0.133342       1.099848 0.79300037E+01  0.76670382E+02                                 1.690836                            1.597597      -0.853429       2.495948                    0.999207       3.147715       8.379309       0.524879       1.206958      -0.728852      -0.003976      -0.005930      -0.043520       0.044101      -0.002810       0.001987       0.011017       0.011168       0.040822      -0.017123      -0.000568       0.017691              1.715964       1.484147      -0.017562       0.139414       1.359880       0.127886       2.303865          -0.000115
           67              H      12.190152      20.998402      11.721992       0.094263       1.092605 0.84030492E+01  0.84089857E+02                                 1.784279                            1.719077      -1.210070       2.290353                    0.995164       3.818765      11.038366       0.464103       1.318818      -0.698803      -0.015314      -0.017131       0.032863       0.040099       0.007843       0.002539      -0.004496      -0.011301       0.031605      -0.015654       0.003406       0.012249              1.808914       1.644489       0.126133      -0.308639       1.594244      -0.149500       2.188008          -0.000006
           68              H      13.558300      23.054779      11.845245       0.144753       0.947315 0.64995798E+01  0.60429832E+02                                 1.580592                            1.483284      -0.868386       2.487501                    0.999592       3.171331       8.570677       0.518974       1.269388      -0.712123       0.012619       0.024676       0.031833       0.042208       0.016250       0.003959       0.001266      -0.009800       0.021370      -0.020748       0.005840       0.014908              1.622405       1.397243       0.093338       0.224691       1.464900       0.350512       2.005072          -0.000025
           69              H      13.881640      23.920791       9.655886       0.088785       1.176005 0.85651408E+01  0.84500149E+02                                 1.771273                            1.659832      -0.732928       2.525251                    0.999690       3.337190       9.001108       0.514705       1.206215      -0.728287       0.017127       0.044852      -0.002910       0.048099       0.011880       0.002511       0.000828      -0.019879       0.019073      -0.018816       0.005988       0.012828              1.801134       1.580521       0.380934      -0.065455       2.338429      -0.041183       1.484452          -0.000003
           70              H      11.908603      20.414568       4.307362       0.051062       1.325833 0.10134083E+02  0.10618520E+03                                 2.022771                            1.879546      -1.250047       2.259883                    0.993461       4.115122      12.138413       0.447171       1.307232      -0.700933      -0.007583       0.012699      -0.034378       0.037425      -0.010609       0.004619      -0.002223      -0.012382       0.005193      -0.013719       0.000675       0.013044              2.099348       1.823153      -0.089231       0.430976       1.827496      -0.369869       2.647393           0.000004
           71              H      12.801644      18.452253       4.103022       0.132442       0.986330 0.66285899E+01  0.62642997E+02                                 1.694090                            1.547682      -0.977058       2.427590                    0.997906       3.438526       9.724377       0.478279       1.355108      -0.692642       0.003396      -0.011470      -0.031929       0.034096      -0.007448      -0.002873       0.004464      -0.015043       0.019285      -0.013848       0.001689       0.012158              1.800917       1.376705       0.033694       0.094867       1.739937       0.541461       2.286108           0.000009
           72              H      13.578104      17.570023       6.075067       0.097252       1.053276 0.78164201E+01  0.75740858E+02                                 1.667933                            1.602907      -0.718599       2.528641                    0.999752       3.364342       9.138517       0.512795       1.232650      -0.720805       0.006447      -0.036617      -0.000744       0.037188      -0.005283       0.003658       0.001201      -0.020380       0.004517      -0.013230       0.002495       0.010735              1.679404       1.570324      -0.301395       0.057337       1.991368       0.053561       1.476520          -0.000010
           73              H      17.451590      25.273336      20.330229       0.138322       1.078334 0.77577968E+01  0.74695162E+02                                 1.677537                            1.587577      -0.866406       2.493993                    0.999315       3.127241       8.344116       0.522143       1.218323      -0.726170      -0.003768       0.036338       0.026228       0.044973      -0.003392       0.001564       0.016524       0.001255       0.007856      -0.017122       0.000038       0.017085              1.702717       1.475778      -0.117035      -0.048836       1.954272       0.458261       1.678102          -0.000156
           74              H       8.459628      24.069999      20.417803       0.132202       1.043726 0.72940026E+01  0.68713382E+02                                 1.602191                            1.506987      -0.740732       2.545314                    0.999803       3.022815       7.812541       0.556860       1.167574      -0.738658       0.031792       0.018757       0.022236       0.043093      -0.004730       0.011275       0.013426       0.007481      -0.006662      -0.020927       0.006107       0.014820              1.631951       1.785031       0.253218       0.401701       1.493069       0.173681       1.617755           0.000075
           75              H       8.744478      22.269857      19.065265       0.101170       1.163117 0.85444252E+01  0.84837576E+02                                 1.803787                            1.693286      -0.819030       2.492133                    0.999151       3.412873       9.448740       0.490220       1.258373      -0.715585       0.045533      -0.018252       0.007140       0.049572      -0.006500       0.010220       0.004621       0.022898      -0.019415      -0.016454      -0.003065       0.019518              1.847293       2.143528      -0.479237       0.097062       1.960544      -0.037588       1.437806          -0.000080
           76              H      15.036438      19.597215      16.249911       0.086941       1.058861 0.73617658E+01  0.71018410E+02                                 1.732961                            1.595768      -0.895572       2.442693                    0.998264       3.586495      10.060441       0.489473       1.297146      -0.704219      -0.001823      -0.046190      -0.000763       0.046232       0.005142       0.010882       0.001340      -0.021351      -0.018883      -0.018067       0.002287       0.015780              1.821156       1.466537       0.008769       0.023814       2.657098      -0.045315       1.339832           0.000111
           77              H      13.448325      20.693516      15.004409       0.123387       0.974213 0.66928867E+01  0.62134985E+02                                 1.557643                            1.463250      -0.753463       2.527074                    0.999853       3.129116       8.210656       0.549957       1.199650      -0.728644      -0.028409      -0.018855      -0.019294       0.039177       0.004903       0.014587       0.001125      -0.010831      -0.024648      -0.019914       0.005417       0.014497              1.599930       1.844062       0.296714       0.348629       1.511610       0.148259       1.444119           0.000099
           78              H      13.601193      23.045050      14.800069       0.121600       0.919552 0.63553205E+01  0.59728961E+02                                 1.642347                            1.534446      -1.061097       2.387566                    0.996910       3.546266      10.165704       0.469096       1.389302      -0.684914      -0.026164       0.020444      -0.024653       0.041355       0.000977       0.008378      -0.005412       0.001941       0.001826      -0.010178       0.000194       0.009984              1.700795       1.844695      -0.302859       0.468049       1.621998      -0.251513       1.635693          -0.000042
           79              H      14.049903      28.085441      11.199789       0.142215       0.940812 0.66888356E+01  0.62574408E+02                                 1.577422                            1.509210      -0.794481       2.531608                    0.999731       3.108044       8.398002       0.512720       1.276967      -0.711778      -0.009352      -0.044649      -0.007090       0.046165       0.006784      -0.001512       0.006234      -0.024907       0.007159      -0.015900       0.000405       0.015495              1.597230       1.447437       0.344770       0.015283       1.980842       0.085383       1.363411          -0.000100
           80              H      14.740575      29.376352       9.350997       0.146082       0.977591 0.68219200E+01  0.64499597E+02                                 1.649864                            1.546780      -0.862125       2.495385                    0.999554       3.232956       8.946290       0.492577       1.315169      -0.702553       0.001175      -0.020846      -0.040754       0.045791       0.010516       0.003847       0.006575      -0.017570       0.018408      -0.016794       0.000492       0.016303              1.712864       1.399305       0.001795      -0.062709       1.439993       0.315329       2.299294           0.000026
           81              H      15.558823      31.536521       9.733729       0.096320       1.077723 0.79798844E+01  0.79035368E+02                                 1.794793                            1.697278      -1.180720       2.322149                    0.994576       3.710942      10.762434       0.456815       1.353757      -0.692448       0.017386       0.023822      -0.036795       0.047155       0.009920      -0.005720      -0.004537      -0.008398       0.024537      -0.015105       0.000595       0.014509              1.840352       1.525754       0.046796      -0.196058       1.758932      -0.371065       2.236371          -0.000154
           82              H       9.298809       1.907185      15.199019       0.105335       1.059162 0.77580279E+01  0.76343392E+02                                 1.779148                            1.678257      -1.194035       2.322231                    0.994423       3.661141      10.604213       0.457182       1.361435      -0.691062      -0.014086       0.046822       0.004930       0.049142      -0.009881       0.005835       0.002357      -0.019806       0.003329      -0.016760       0.003325       0.013435              1.831856       1.524401      -0.233716      -0.082961       2.395603       0.089393       1.575563          -0.000122
           83              H      10.025779       0.904946      17.148360       0.125261       1.005331 0.69669356E+01  0.66297710E+02                                 1.681690                            1.560932      -0.874456       2.471638                    0.999128       3.389453       9.446760       0.490786       1.311468      -0.702203      -0.002404       0.021807       0.033386       0.039950      -0.003131       0.007326       0.003083      -0.015477       0.026507      -0.015289       0.003632       0.011657              1.779555       1.406270      -0.098731      -0.105127       1.674707       0.490462       2.257689           0.000077
           84              H      16.329785      31.173253      17.089977       0.122964       0.978279 0.69664797E+01  0.65658665E+02                                 1.598255                            1.522127      -0.728187       2.544088                    0.999824       3.188288       8.570329       0.521084       1.247152      -0.717948       0.011150      -0.019487       0.033685       0.040482      -0.006626       0.005268      -0.003072      -0.014102       0.021903      -0.014029       0.002200       0.011829              1.623943       1.519783      -0.176214       0.271777       1.429770      -0.190005       1.922275          -0.000110
           85              H       8.050491      30.459684      16.791575       0.114635       0.979058 0.69203449E+01  0.66292856E+02                                 1.696921                            1.589201      -1.056033       2.382604                    0.996662       3.611988      10.378514       0.467203       1.368552      -0.689011      -0.025223      -0.003169      -0.030880       0.039998      -0.005460       0.006709       0.003449       0.008537       0.015419      -0.011824       0.001451       0.010373              1.759521       1.873194      -0.006606       0.570663       1.450090       0.123446       1.955280          -0.000028
           86              H      18.863722      32.250095      18.218713       0.123163       0.985887 0.68289601E+01  0.63969404E+02                                 1.594532                            1.496644      -0.739832       2.531887                    0.999859       3.198156       8.538629       0.531587       1.230024      -0.721258      -0.026667       0.023767      -0.004185       0.035965      -0.012145       0.008949       0.008534      -0.005096      -0.014626      -0.020022       0.005104       0.014918              1.644823       1.897476      -0.457866       0.138194       1.670530      -0.019919       1.366463           0.000073
           87              H       3.951585       0.120022      19.853435       0.094208       1.028028 0.69967878E+01  0.67087805E+02                                 1.742353                            1.587023      -1.002277       2.399056                    0.996919       3.648762      10.427186       0.473219       1.349892      -0.692633      -0.002945       0.038241       0.022915       0.044679      -0.010050       0.005932       0.006815      -0.011681      -0.002368      -0.016093       0.003255       0.012839              1.853947       1.454237      -0.032578       0.018566       2.317985       0.663993       1.789617          -0.000045
           88              H      14.229171      28.753607      20.742152       0.102074       1.148927 0.84539323E+01  0.83685142E+02                                 1.788690                            1.684432      -0.781276       2.511958                    0.999412       3.381091       9.335354       0.491629       1.258576      -0.715819       0.046544       0.010977       0.014475       0.049964       0.000686       0.011434      -0.003997       0.018123      -0.035662      -0.017220      -0.002013       0.019234              1.825349       2.165708       0.338757       0.290073       1.752357       0.214691       1.557983          -0.000095
           89              H      13.882738      26.557761      21.056771       0.134580       1.046104 0.72810196E+01  0.68653164E+02                                 1.614839                            1.513650      -0.746023       2.545466                    0.999780       3.020485       7.844573       0.550488       1.180021      -0.735708       0.030836      -0.027262       0.011168       0.042647      -0.001702       0.011871      -0.007927      -0.001790      -0.042168      -0.021032       0.005630       0.015402              1.650584       1.810313      -0.438551       0.226494       1.698214      -0.149286       1.443226           0.000052
           90              H      11.865706      25.604172      20.421046       0.133224       1.101785 0.79485610E+01  0.76901987E+02                                 1.693620                            1.600097      -0.856654       2.494489                    0.999159       3.150129       8.391171       0.524109       1.207912      -0.728639      -0.004938      -0.043419       0.005541       0.044049       0.001742       0.003037      -0.011470      -0.014488      -0.037005      -0.017435      -0.000361       0.017796              1.718842       1.486511       0.139772       0.017642       2.308180      -0.128172       1.361833          -0.000115
           91              H       9.440641      27.939484      11.436564       0.092544       1.093572 0.84092392E+01  0.84135050E+02                                 1.782561                            1.717551      -1.200610       2.294036                    0.995324       3.817902      11.020971       0.465363       1.315509      -0.699510      -0.015443       0.033796       0.017684       0.041151       0.002836      -0.007638       0.004291      -0.021022       0.001110      -0.015384       0.003464       0.011920              1.807116       1.643053      -0.308080      -0.125937       2.185380       0.149220       1.592915          -0.000006
           92              H      10.808792      28.062736       9.380188       0.145458       0.947366 0.65006434E+01  0.60453854E+02                                 1.581931                            1.484375      -0.867796       2.487546                    0.999554       3.171944       8.578740       0.518175       1.271049      -0.711753       0.012394       0.031152      -0.024378       0.041453       0.003898      -0.016410      -0.001369      -0.016007       0.004287      -0.021015       0.005952       0.015063              1.623847       1.398250       0.225103      -0.093488       2.007232      -0.351176       1.466059          -0.000025
           93              H      11.132136      25.873375       8.514175       0.087636       1.178042 0.85833296E+01  0.84722800E+02                                 1.773206                            1.661523      -0.731787       2.526127                    0.999666       3.340828       9.012624       0.514486       1.206113      -0.728317       0.017467      -0.003114      -0.045890       0.049200       0.002549      -0.011658      -0.000921      -0.019922       0.019594      -0.018775       0.006209       0.012566              1.803139       1.582121      -0.065545      -0.381570       1.485937       0.041221       2.341360          -0.000003
           94              H       9.159104      20.524852      12.020394       0.051728       1.321601 0.10095283E+02  0.10566871E+03                                 2.017994                            1.875630      -1.244678       2.262359                    0.993637       4.106740      12.104186       0.447787       1.306793      -0.701049      -0.007822      -0.034207      -0.013042       0.037436       0.004316       0.010518       0.001771      -0.008358       0.017038      -0.013536       0.000717       0.012819              2.094142       1.819256       0.429036       0.088780       2.639539       0.368117       1.823632           0.000004
           95              H      10.052143      20.320513      13.982708       0.132949       0.985757 0.66236237E+01  0.62586844E+02                                 1.693704                            1.547266      -0.981764       2.425227                    0.997819       3.437620       9.722371       0.478248       1.355394      -0.692578       0.002634      -0.031663       0.011400       0.033756      -0.002973       0.007716      -0.004569      -0.017011       0.012690      -0.013951       0.001586       0.012364              1.800540       1.376333       0.094854      -0.033702       2.285822      -0.541465       1.739465           0.000009
           96              H      10.828598      22.292559      14.864939       0.095592       1.054576 0.78272572E+01  0.75859578E+02                                 1.668268                            1.603233      -0.719299       2.527965                    0.999717       3.366169       9.139360       0.513204       1.231445      -0.721101       0.006887      -0.000626       0.037436       0.038069       0.003854       0.004989      -0.001288      -0.012822       0.027441      -0.013240       0.002906       0.010334              1.679740       1.570727       0.057355       0.301466       1.476810      -0.053607       1.991684          -0.000010
           97              H      17.451595      23.379139      28.322201       0.137855       1.081482 0.77871624E+01  0.75061230E+02                                 1.682192                            1.591686      -0.867978       2.493669                    0.999248       3.131573       8.364855       0.520838       1.220019      -0.725797      -0.003697      -0.036388      -0.026311       0.045056       0.003576      -0.001898       0.016561       0.001122       0.007952      -0.017276       0.000130       0.017147              1.707558       1.479576       0.117481       0.048987       1.960228       0.460349       1.682869          -0.000156
           98              H      19.457628      24.582476      28.234627       0.131942       1.042716 0.72823268E+01  0.68546269E+02                                 1.597552                            1.502892      -0.741547       2.543611                    0.999800       3.023064       7.798907       0.559469       1.163099      -0.739687       0.032163      -0.018674      -0.022359       0.043394       0.004644      -0.011314       0.013224       0.007388      -0.005971      -0.020685       0.005854       0.014831              1.627124       1.779541      -0.252066      -0.399916       1.488797       0.172898       1.613033           0.000076
           99              H      19.742474      26.382617      29.587164       0.101201       1.162145 0.85395391E+01  0.84806964E+02                                 1.805820                            1.695212      -0.823071       2.491596                    0.999162       3.413204       9.461592       0.488725       1.261957      -0.714823       0.045772       0.018342      -0.006948       0.049798       0.006495      -0.010198       0.004538       0.022789      -0.018531      -0.016305      -0.003065       0.019370              1.849405       2.145760       0.479559      -0.097244       1.962944      -0.037593       1.439510          -0.000078
          100              H       9.537420      29.055240      -0.032435       0.088733       1.055686 0.73379228E+01  0.70792104E+02                                 1.736071                            1.598170      -0.912085       2.437575                    0.997920       3.587095      10.090804       0.486396       1.305282      -0.702512      -0.001947       0.045337       0.000521       0.045382      -0.005407      -0.011003       0.001413      -0.021603      -0.017613      -0.018215       0.002326       0.015889              1.824715       1.468633      -0.008867      -0.023846       2.663868      -0.045429       1.341645           0.000113
          101              H       7.949311      27.958939       1.213067       0.125907       0.970266 0.66604426E+01  0.61754525E+02                                 1.552679                            1.459128      -0.752367       2.527687                    0.999861       3.121738       8.184234       0.551094       1.198712      -0.728836      -0.027348       0.018440       0.019116       0.038123      -0.005356      -0.014406       0.000894      -0.010823      -0.024000      -0.019729       0.005134       0.014595              1.594590       1.837161      -0.294633      -0.346383       1.506896       0.147104       1.439713           0.000099
          102              H       8.102187      25.607404       1.417407       0.122315       0.917368 0.63359035E+01  0.59492481E+02                                 1.638885                            1.531444      -1.057409       2.389569                    0.997017       3.539203      10.136147       0.469924       1.388113      -0.685158      -0.026115      -0.020489       0.024521       0.041268      -0.000803      -0.008240      -0.005374       0.001802       0.002166      -0.009941       0.000020       0.009921              1.697095       1.840404       0.301818      -0.466367       1.618659      -0.250673       1.632220          -0.000042
          103              H       8.550914      20.567013       5.017687       0.141096       0.942307 0.67009750E+01  0.62703251E+02                                 1.577586                            1.509390      -0.795567       2.530552                    0.999733       3.110587       8.400144       0.513402       1.274959      -0.712208      -0.009910       0.044972       0.007226       0.046614      -0.006817       0.001456       0.006171      -0.024800       0.006846      -0.015802       0.000347       0.015455              1.597385       1.447578      -0.344849      -0.015245       1.981056       0.085289       1.363519          -0.000100
          104              H       9.241590      19.276103       6.866480       0.144097       0.985851 0.68935538E+01  0.65359357E+02                                 1.660357                            1.555779      -0.870645       2.491017                    0.999419       3.248704       9.007868       0.490634       1.316690      -0.702221       0.000726       0.021147       0.041244       0.046355      -0.010391      -0.004152       0.006626      -0.018246       0.018475      -0.016959       0.000413       0.016547              1.724264       1.407035      -0.001747       0.063429       1.448323       0.318955       2.317433           0.000026
          105              H      10.059845      17.115934       6.483747       0.095243       1.083003 0.80264362E+01  0.79591299E+02                                 1.798205                            1.700276      -1.175234       2.323333                    0.994616       3.719603      10.784770       0.457316       1.350664      -0.693026       0.017561      -0.023470       0.037422       0.047536      -0.010068       0.005820      -0.004685      -0.008884       0.024023      -0.015264       0.000542       0.014722              1.843934       1.528214      -0.046998       0.196720       1.762321      -0.372362       2.241266          -0.000156
          106              H       9.298787      14.310306       1.018458       0.106230       1.061404 0.77747692E+01  0.76505525E+02                                 1.776781                            1.676205      -1.181107       2.326884                    0.994756       3.659774      10.580250       0.459307       1.355183      -0.692254      -0.014325      -0.046495      -0.004434       0.048854       0.010060      -0.005491       0.002353      -0.019782       0.003101      -0.016643       0.003052       0.013591              1.829338       1.522629       0.233118       0.082830       2.391651       0.089220       1.573734          -0.000123
          107              H      15.524759      15.312565      31.504070       0.126470       0.999496 0.69165229E+01  0.65683132E+02                                 1.673763                            1.554186      -0.857055       2.479660                    0.999289       3.376317       9.393280       0.492482       1.309633      -0.702614      -0.002345      -0.021518      -0.033153       0.039594       0.003234      -0.007362       0.003209      -0.015521       0.026118      -0.015338       0.003722       0.011616              1.770679       1.400388       0.097925       0.104191       1.666712       0.486541       2.244936           0.000077
          108              H      16.329809      17.479221      31.562453       0.122854       0.976168 0.69455601E+01  0.65383688E+02                                 1.592739                            1.517296      -0.729896       2.542988                    0.999822       3.184055       8.541646       0.523455       1.242982      -0.718864       0.011102       0.019637      -0.033958       0.040768       0.006463      -0.005361      -0.003219      -0.013798       0.023368      -0.014051       0.001935       0.012116              1.618194       1.514745       0.175091      -0.269937       1.425269      -0.188659       1.914566          -0.000110
          109              H      19.048513      18.192790      31.860854       0.115512       0.978457 0.69130219E+01  0.66194304E+02                                 1.695013                            1.587389      -1.054543       2.383037                    0.996754       3.607407      10.357568       0.467976       1.366878      -0.689335      -0.025106       0.003424       0.030247       0.039458       0.005664      -0.006865       0.003313       0.008613       0.015761      -0.012014       0.001405       0.010610              1.757548       1.870980       0.006476      -0.569999       1.448378       0.123275       1.953288          -0.000028
          110              H      18.863749      16.402380      30.433716       0.122209       0.986033 0.68280246E+01  0.63917059E+02                                 1.590134                            1.492997      -0.741539       2.529816                    0.999863       3.195786       8.511377       0.534479       1.224205      -0.722581      -0.026788      -0.024233       0.004359       0.036385       0.011882      -0.008868       0.008800      -0.005201      -0.014639      -0.019981       0.005252       0.014730              1.640042       1.891231       0.455197      -0.137515       1.665502      -0.019672       1.363392           0.000073
          111              H       9.450561      16.097490      28.798995       0.091650       1.037362 0.70681553E+01  0.67892695E+02                                 1.746785                            1.590379      -0.993347       2.400821                    0.997030       3.660277      10.443461       0.475185       1.341920      -0.694186      -0.002924      -0.039470      -0.023470       0.046014       0.010060      -0.005894       0.006863      -0.011249      -0.001366      -0.016078       0.003463       0.012615              1.859116       1.457200       0.032739      -0.018580       2.325707       0.667411       1.794440          -0.000046
          112              H      14.229186      19.898867      27.910277       0.101795       1.148593 0.84490342E+01  0.83614392E+02                                 1.787420                            1.683198      -0.786411       2.510162                    0.999433       3.380169       9.327868       0.492195       1.257461      -0.716065       0.046726      -0.010620      -0.013840       0.049876      -0.000793      -0.011795      -0.003981       0.018315      -0.035199      -0.017333      -0.002168       0.019501              1.824068       2.164299      -0.338618      -0.289881       1.751034       0.214542       1.556870          -0.000095
          113              H      13.882746      22.094714      27.595658       0.134840       1.043254 0.72573693E+01  0.68372660E+02                                 1.611714                            1.511059      -0.747999       2.544836                    0.999789       3.016839       7.831112       0.551046       1.179818      -0.735760       0.031005       0.027331      -0.011316       0.042853       0.001734      -0.011504      -0.008014      -0.002121      -0.041336      -0.020632       0.005434       0.015198              1.647234       1.806431       0.436868      -0.225627       1.694620      -0.148639       1.440650           0.000052
          114              H      11.865711      23.048302      28.231383       0.132352       1.108025 0.80036320E+01  0.77573691E+02                                 1.700541                            1.606035      -0.858590       2.492666                    0.999161       3.158335       8.422386       0.522907       1.208521      -0.728499      -0.004068       0.043790      -0.006153       0.044406      -0.002114      -0.002907      -0.011047      -0.014264      -0.037701      -0.017354      -0.000176       0.017530              1.726079       1.491799      -0.140726      -0.017716       2.320006      -0.129208       1.366432          -0.000115
          115              H      14.939652      20.712970       4.780912       0.095492       1.087220 0.83549188E+01  0.83511354E+02                                 1.780836                            1.716141      -1.218628       2.287847                    0.995166       3.810535      11.018156       0.463562       1.321888      -0.698203      -0.015686      -0.032380      -0.016771       0.039696      -0.002672       0.007677       0.004617      -0.020951       0.001371      -0.015408       0.003321       0.012088              1.805284       1.641693       0.307244       0.125618       2.182545       0.148580       1.591613          -0.000005
          116              H       5.309803      20.589719       6.837288       0.143860       0.950684 0.65256522E+01  0.60728079E+02                                 1.583728                            1.485735      -0.870088       2.485805                    0.999542       3.176422       8.586115       0.518860       1.268498      -0.712305       0.012273      -0.031587       0.024603       0.041877      -0.004431       0.016082      -0.001391      -0.015748       0.003850      -0.020699       0.005650       0.015050              1.625838       1.399575      -0.225806       0.093801       2.010317      -0.352325       1.467622          -0.000025
          117              H       5.633141      22.779079       7.703301       0.087974       1.178953 0.85916431E+01  0.84814885E+02                                 1.772790                            1.661257      -0.729708       2.526661                    0.999705       3.342867       9.015011       0.515088       1.204560      -0.728642       0.017448       0.002596       0.045529       0.048827      -0.002461       0.011694      -0.000590      -0.019433       0.019978      -0.018642       0.006132       0.012510              1.802663       1.581830       0.065526       0.381229       1.485772       0.041179       2.340387          -0.000003
          118              H      14.658091      28.127603       4.197083       0.053506       1.316766 0.10054373E+02  0.10517533E+03                                 2.016595                            1.874577      -1.256504       2.258696                    0.993504       4.101650      12.101078       0.446750       1.310638      -0.700257      -0.007453       0.033490       0.012849       0.036637      -0.004594      -0.010455       0.001981      -0.008834       0.015192      -0.013601       0.000939       0.012662              2.092601       1.818190      -0.428304      -0.088561       2.637088       0.367368       1.822526           0.000004
          119              H      15.551128      28.331942       2.234768       0.134225       0.982481 0.65977589E+01  0.62293629E+02                                 1.691450                            1.545408      -0.983119       2.425430                    0.997787       3.432113       9.709170       0.477901       1.357442      -0.692181       0.003285       0.031149      -0.010974       0.033189       0.002863      -0.007233      -0.004671      -0.017706       0.012597      -0.013895       0.001550       0.012345              1.797985       1.374698      -0.094606       0.033587       2.282260      -0.540245       1.736998           0.000009
          120              H       5.329590      26.359895       1.352538       0.096788       1.054736 0.78288338E+01  0.75883004E+02                                 1.668565                            1.603449      -0.720973       2.527516                    0.999749       3.366723       9.143057       0.513114       1.231528      -0.721048       0.006336       0.000908      -0.036919       0.037470      -0.003760      -0.005203      -0.001120      -0.011752       0.028622      -0.012998       0.002190       0.010807              1.680052       1.570930      -0.057340      -0.301671       1.476936      -0.053628       1.992289          -0.000010
          121              H      12.792834      28.322225      25.273315       0.138396       1.079813 0.77716909E+01  0.74864279E+02                                 1.679103                            1.589000      -0.866707       2.494176                    0.999310       3.130028       8.354201       0.521896       1.218325      -0.726151       0.003557      -0.026385       0.036310       0.045025       0.001551       0.003525      -0.016449      -0.003276      -0.006406      -0.017160       0.000174       0.016986              1.704334       1.477127      -0.048863       0.117178       1.679662      -0.458850       1.956213          -0.000156
          122              H      10.786798      28.234650      24.069979       0.132096       1.044274 0.72972184E+01  0.68736528E+02                                 1.600900                            1.505828      -0.739326       2.544950                    0.999799       3.024433       7.810850       0.558022       1.165264      -0.739182      -0.031863      -0.022227       0.018813       0.043165       0.011314       0.004603      -0.013402       0.007075      -0.007793      -0.020865       0.005976       0.014889              1.630613       1.783526       0.401256      -0.252919       1.616454      -0.173475       1.491860           0.000076
          123              H      10.501948      29.587187      22.269839       0.101110       1.162223 0.85367232E+01  0.84741469E+02                                 1.802847                            1.692509      -0.820042       2.492054                    0.999170       3.411972       9.444960       0.490342       1.258352      -0.715592      -0.045618      -0.006903      -0.018494       0.049706       0.010091       0.006407      -0.004546       0.021155      -0.024600      -0.016282      -0.003130       0.019412              1.846280       2.142163       0.096955       0.478686       1.437233       0.037540       1.959443          -0.000080
          124              H       9.709038      -0.032423      19.597199       0.086997       1.060507 0.73767921E+01  0.71256723E+02                                 1.740797                            1.601946      -0.912076       2.436846                    0.997888       3.595949      10.120026       0.486058       1.304547      -0.702655       0.001624       0.000680      -0.045960       0.045994       0.010852      -0.005419      -0.001337      -0.001601       0.041837      -0.018155       0.002134       0.016021              1.830025       1.471910       0.023928      -0.008865       1.344436       0.045649       2.673728           0.000112
          125              H      11.297148       1.213080      20.693500       0.125085       0.970973 0.66672887E+01  0.61839106E+02                                 1.554141                            1.460455      -0.755527       2.526522                    0.999848       3.123667       8.192950       0.550470       1.199660      -0.728630       0.027684       0.019112      -0.018604       0.038442       0.014323      -0.005084      -0.001196       0.007147       0.028671      -0.019708       0.005123       0.014585              1.596106       1.839035       0.346863      -0.294996       1.440983      -0.147275       1.508300           0.000098
          126              H      11.144275       1.417422      23.045034       0.122012       0.915212 0.63178291E+01  0.59286384E+02                                 1.637305                            1.530080      -1.051858       2.391590                    0.996978       3.535365      10.125380       0.469707       1.389605      -0.684905       0.026270       0.024206       0.019816       0.040850       0.008314      -0.000758       0.005555      -0.000157      -0.003793      -0.010091       0.000006       0.010085              1.695392       1.838447       0.465625       0.301384       1.630607       0.250318       1.617123          -0.000042
          127              H      10.695552       5.017706      28.085426       0.142539       0.940586 0.66854543E+01  0.62521094E+02                                 1.575446                            1.507450      -0.792697       2.531410                    0.999729       3.106889       8.387388       0.513836       1.274635      -0.712261       0.009894       0.006559      -0.044291       0.045854      -0.001491      -0.006801      -0.006320      -0.015900       0.034359      -0.015927       0.000234       0.015693              1.595180       1.445718       0.015227      -0.344027       1.361862      -0.085140       1.977960          -0.000099
          128              H      10.004875       6.866500      29.376337       0.145976       0.979228 0.68370314E+01  0.64693110E+02                                 1.653439                            1.549827      -0.869951       2.492387                    0.999504       3.236392       8.966035       0.491344       1.317439      -0.702089      -0.001539       0.040632      -0.020905       0.045720       0.004380      -0.010403      -0.006480      -0.018042       0.017454      -0.016806       0.000383       0.016423              1.716758       1.401897      -0.062931      -0.001780       2.305545      -0.316654       1.442833           0.000026
          129              H       9.186625       6.483769      31.536505       0.096656       1.080675 0.80084468E+01  0.79403449E+02                                 1.799084                            1.701051      -1.188580       2.318420                    0.994496       3.718795      10.797354       0.455929       1.354933      -0.692173      -0.017412       0.036675       0.023586       0.046953      -0.005591      -0.009755       0.004670      -0.016548      -0.000218      -0.014934       0.000436       0.014497              1.844893       1.528961      -0.196831      -0.046959       2.242612       0.372535       1.763107          -0.000153
          130              H       4.448690       1.018459       1.907175       0.105003       1.059660 0.77620633E+01  0.76378760E+02                                 1.778215                            1.677540      -1.190989       2.323528                    0.994502       3.661112      10.597357       0.457837       1.359564      -0.691428       0.013945      -0.004492       0.047097       0.049323       0.005482       0.010017      -0.002300      -0.011103       0.028551      -0.016530       0.002833       0.013697              1.830844       1.523848      -0.082910       0.233341       1.575053      -0.089306       2.393631          -0.000122
          131              H       9.220674      31.504080       0.904935       0.126155       1.002663 0.69433256E+01  0.66009498E+02                                 1.677895                            1.557659      -0.863640       2.476342                    0.999226       3.383394       9.421846       0.491653       1.310415      -0.702424       0.002647      -0.033266       0.021262       0.039569       0.007508       0.003030      -0.003187      -0.020787       0.010847      -0.015421       0.003813       0.011608              1.775338       1.403440      -0.104699       0.098361       2.251663      -0.488696       1.670912           0.000078
          132              H      13.914626      31.562482      31.173233       0.125604       0.970641 0.69042123E+01  0.64972471E+02                                 1.595340                            1.519647      -0.732063       2.545193                    0.999830       3.177174       8.553943       0.518905       1.254303      -0.716409      -0.011029      -0.032625      -0.019323       0.039489       0.005076       0.006660       0.003305      -0.018611       0.009563      -0.014141       0.002044       0.012097              1.620902       1.517252       0.270672       0.175572       1.918008       0.189137       1.427445          -0.000108
          133              H      11.195920      31.860883      30.459664       0.113406       0.984381 0.69669961E+01  0.66864204E+02                                 1.704060                            1.595260      -1.066875       2.376889                    0.996577       3.626026      10.434811       0.465918       1.369774      -0.688731       0.025631       0.030762      -0.003788       0.040219       0.006775       0.005822      -0.003199      -0.003269      -0.021055      -0.012063       0.001502       0.010560              1.767291       1.881791       0.575039       0.006559       1.964638      -0.124334       1.455445          -0.000028
          134              H      11.380689      30.433746      32.250074       0.120382       0.988628 0.68521015E+01  0.64236038E+02                                 1.597317                            1.499101      -0.739910       2.531397                    0.999849       3.203335       8.553842       0.531229       1.229898      -0.721327       0.027149       0.004220       0.024537       0.036836       0.008698       0.011891      -0.008397       0.004831       0.015253      -0.019612       0.004873       0.014738              1.647771       1.901121       0.138575       0.459197       1.368611       0.019984       1.673583           0.000074
          135              H      15.294873      28.799004       0.120009       0.092933       1.032343 0.70301182E+01  0.67454025E+02                                 1.743296                            1.587800      -0.989666       2.402760                    0.997052       3.652917      10.425749       0.474679       1.344809      -0.693631       0.002711      -0.023304       0.038597       0.045168       0.005630       0.009846      -0.007001      -0.005131       0.018561      -0.015884       0.003073       0.012812              1.855008       1.454959       0.018649       0.032550       1.790689      -0.664583       2.319377          -0.000045
          136              H      16.015249      27.910303      28.753586       0.101452       1.151502 0.84765623E+01  0.83979780E+02                                 1.793007                            1.687969      -0.790514       2.508716                    0.999299       3.384170       9.353071       0.490468       1.260494      -0.715423      -0.046737      -0.014030       0.010707       0.049959       0.011629      -0.000581       0.003976       0.026966      -0.009720      -0.017286      -0.002171       0.019457              1.829972       2.172147       0.291594      -0.340554       1.561325      -0.215757       1.756443          -0.000094
          137              H      16.361686      27.595683      26.557740       0.134448       1.042060 0.72480771E+01  0.68263843E+02                                 1.610595                            1.510222      -0.747559       2.545239                    0.999786       3.015905       7.827691       0.551122       1.180022      -0.735722      -0.031736      -0.011234      -0.027757       0.043633       0.011582       0.001255       0.007981       0.019707       0.023177      -0.020694       0.005862       0.014831              1.646011       1.804816       0.225138       0.436002       1.439794       0.148275       1.693424           0.000052
          138              H      18.378718      28.231408      25.604152       0.132873       1.102725 0.79564046E+01  0.77000765E+02                                 1.695013                            1.601222      -0.854640       2.495600                    0.999274       3.151591       8.397706       0.523734       1.208418      -0.728526       0.003334      -0.005835      -0.043637       0.044152       0.002915      -0.002335       0.011189       0.011329       0.040482      -0.017350      -0.000382       0.017732              1.720331       1.487484       0.017644      -0.140008       1.362696       0.128426       2.310814          -0.000114
          139              H      15.304814       4.780931      27.939469       0.094269       1.090100 0.83812325E+01  0.83828815E+02                                 1.782829                            1.717915      -1.211849       2.289850                    0.995230       3.815941      11.032453       0.463761       1.320464      -0.698487       0.015676      -0.016945       0.033113       0.040365      -0.007430      -0.002616      -0.004346      -0.010835       0.030937      -0.015091       0.003158       0.011932              1.807361       1.643400      -0.125879       0.307894       1.593268      -0.148929       2.185416          -0.000005
          140              H      13.936660       6.837308      28.062721       0.144657       0.946523 0.64922494E+01  0.60351978E+02                                 1.580776                            1.483280      -0.871259       2.486733                    0.999567       3.169567       8.568619       0.518474       1.270816      -0.711836      -0.012450       0.024147       0.031767       0.041800      -0.015920      -0.003997       0.001462      -0.010221       0.021515      -0.020511       0.005704       0.014808              1.622664       1.397233      -0.093452      -0.224974       1.464997       0.350935       2.005762          -0.000025
          141              H      13.613317       7.703320      25.873362       0.088489       1.178862 0.85903530E+01  0.84804362E+02                                 1.773250                            1.661544      -0.737257       2.523966                    0.999689       3.341989       9.014634       0.514819       1.205158      -0.728505      -0.017366       0.045716      -0.002506       0.048967      -0.011799      -0.002393       0.000734      -0.019640       0.019826      -0.018791       0.006259       0.012532              1.803187       1.582159      -0.381609       0.065546       2.341468      -0.041209       1.485934          -0.000003
          142              H       4.588363       4.197097      20.524838       0.053490       1.317186 0.10058466E+02  0.10524153E+03                                 2.018091                            1.875750      -1.258317       2.258057                    0.993333       4.103421      12.112411       0.446274       1.311745      -0.700025       0.007382       0.012554      -0.033809       0.036812       0.010487      -0.004257      -0.001812      -0.012741       0.003796      -0.013464       0.000632       0.012831              2.094262       1.819401       0.088731      -0.429017       1.823706      -0.367972       2.639678           0.000004
          143              H      14.693328       2.234781      20.320498       0.133241       0.983201 0.66037956E+01  0.62352245E+02                                 1.690819                            1.545028      -0.982244       2.425176                    0.997883       3.433102       9.705667       0.478561       1.355534      -0.692565      -0.002914      -0.011098      -0.031508       0.033532       0.007224       0.003123       0.004636      -0.014868       0.019432      -0.013675       0.001369       0.012306              1.797177       1.374394      -0.033557      -0.094559       1.736322       0.539620       2.280813           0.000008
          144              H      13.916871       1.352552      22.292543       0.095115       1.058411 0.78618290E+01  0.76280917E+02                                 1.672344                            1.606745      -0.719438       2.527495                    0.999707       3.372791       9.163418       0.512639       1.231407      -0.721085      -0.006584      -0.037300      -0.000827       0.037885       0.005362      -0.003641       0.001205      -0.020494       0.004369      -0.013285       0.002438       0.010847              1.683921       1.574214       0.303124      -0.057499       1.997838       0.053835       1.479710          -0.000010
          145              H      12.792846      20.330249      23.379114       0.137928       1.080005 0.77706858E+01  0.74833597E+02                                 1.677360                            1.587342      -0.863648       2.495170                    0.999298       3.130113       8.346485       0.523066       1.215942      -0.726687       0.003888       0.026474      -0.036358       0.045143      -0.001754      -0.003481      -0.016555      -0.003489      -0.006401      -0.017263       0.000135       0.017129              1.702574       1.475588       0.048842      -0.117026       1.677966      -0.458265       1.954168          -0.000156
          146              H      10.786811      20.417824      24.582451       0.133158       1.037611 0.72409208E+01  0.68069454E+02                                 1.593450                            1.499542      -0.741137       2.544838                    0.999805       3.015937       7.779287       0.559491       1.164540      -0.739349      -0.031746       0.022910      -0.018305       0.043218      -0.010831      -0.004484      -0.013110       0.007151      -0.007934      -0.020311       0.005921       0.014389              1.622742       1.774176      -0.397581       0.250669       1.608635      -0.171936       1.485414           0.000076
          147              H      10.501965      19.065288      26.382591       0.100949       1.164688 0.85628322E+01  0.85126248E+02                                 1.811584                            1.699973      -0.835958       2.486585                    0.999010       3.416487       9.486516       0.486813       1.265605      -0.714056      -0.045709       0.006925       0.018196       0.049683      -0.010412      -0.006516      -0.004505       0.020437      -0.024647      -0.016340      -0.003053       0.019393              1.855564       2.153977      -0.097918      -0.482727       1.443103       0.037976       1.969612          -0.000080
          148              H      15.208014      16.249934      29.055231       0.088392       1.054043 0.73237594E+01  0.70609755E+02                                 1.733258                            1.595913      -0.908307       2.439047                    0.998036       3.582260      10.068544       0.487147       1.304113      -0.702785       0.001596      -0.000804       0.045786       0.045821      -0.010798       0.005255      -0.001127      -0.001326       0.040631      -0.017895       0.002368       0.015528              1.821515       1.466517      -0.023762       0.008820       1.339886       0.045297       2.658142           0.000112
          149              H      16.796127      15.004431      27.958929       0.123797       0.973186 0.66837813E+01  0.62024969E+02                                 1.556026                            1.461845      -0.752044       2.527310                    0.999845       3.127066       8.201705       0.550491       1.198980      -0.728797       0.028147      -0.019172       0.018756       0.038880      -0.014372       0.005242      -0.001087       0.006467       0.028547      -0.019696       0.005091       0.014605              1.598228       1.841914      -0.347962       0.296060       1.442747      -0.147932       1.510022           0.000098
          150              H      16.643255      14.800089      25.607395       0.123754       0.911890 0.62878184E+01  0.58894657E+02                                 1.628674                            1.522876      -1.031130       2.401069                    0.997288       3.519382      10.047936       0.472792       1.383122      -0.686171       0.025648      -0.023950      -0.020342       0.040561      -0.008559       0.000885       0.005399      -0.000405      -0.003912      -0.010225       0.000005       0.010220              1.685966       1.827597      -0.461031      -0.298233       1.621761       0.247717       1.608539          -0.000042
          151              H      16.194541      11.199805      20.567004       0.143041       0.937843 0.66609299E+01  0.62224437E+02                                 1.571298                            1.503845      -0.790267       2.532285                    0.999713       3.101424       8.363673       0.514965       1.273217      -0.712574       0.009913      -0.006856       0.044209       0.045822       0.001576       0.006541      -0.006322      -0.015984       0.033740      -0.015778       0.000320       0.015457              1.590845       1.442181      -0.015103       0.342238       1.358809      -0.084646       1.971545          -0.000099
          152              H      15.503869       9.351012      19.276093       0.145315       0.981654 0.68570849E+01  0.64924445E+02                                 1.655478                            1.551541      -0.862383       2.495161                    0.999529       3.239963       8.976122       0.491382       1.316492      -0.702279      -0.000511      -0.040828       0.020797       0.045822      -0.003700       0.010411      -0.006615      -0.018446       0.017715      -0.016942       0.000611       0.016331              1.718984       1.403384       0.063074       0.001751       2.309174      -0.317371       1.444394           0.000027
          153              H      14.685617       9.733743      17.115925       0.094158       1.083832 0.80335006E+01  0.79690957E+02                                 1.800574                            1.702160      -1.183336       2.320342                    0.994493       3.722104      10.799375       0.456535       1.352469      -0.692689      -0.017435      -0.037506      -0.024446       0.048045       0.005718       0.009806       0.004405      -0.016535       0.000802      -0.015059       0.000704       0.014355              1.846502       1.529844       0.197386       0.047212       2.245185       0.373667       1.764479          -0.000155
          154              H      15.446670      15.199032      14.310301       0.107131       1.059353 0.77611874E+01  0.76375034E+02                                 1.778131                            1.677596      -1.192554       2.322780                    0.994534       3.661138      10.600967       0.457725       1.359809      -0.691334       0.014479       0.005113      -0.046187       0.048672      -0.005762      -0.009782      -0.002278      -0.011438       0.027842      -0.016574       0.003252       0.013322              1.830707       1.523900       0.082899      -0.233127       1.575238      -0.089292       2.392982          -0.000123
          155              H      14.719699      17.148374      15.312541       0.125625       1.002936 0.69459203E+01  0.66048506E+02                                 1.679295                            1.558782      -0.875187       2.471994                    0.999137       3.384564       9.429938       0.491022       1.311814      -0.702149       0.002442       0.033354      -0.021994       0.040027      -0.007477      -0.003266      -0.003094      -0.021216       0.010101      -0.015536       0.003747       0.011788              1.776934       1.404370       0.104836      -0.098474       2.254157      -0.489584       1.672276           0.000077
          156              H      13.914646      17.089993      17.479196       0.122903       0.977008 0.69522985E+01  0.65451777E+02                                 1.592342                            1.516983      -0.729814       2.542382                    0.999822       3.184595       8.538620       0.524142       1.241265      -0.719236      -0.010988       0.033987       0.019851       0.040865      -0.005263      -0.006974       0.002832      -0.018442       0.010191      -0.014448       0.002588       0.011859              1.617758       1.514475      -0.269816      -0.175046       1.913856       0.188593       1.424943          -0.000110
          157              H      11.195941      16.791592      18.192765       0.113374       0.983504 0.69592495E+01  0.66770851E+02                                 1.703152                            1.594473      -1.066085       2.377026                    0.996552       3.623527      10.425914       0.465992       1.369945      -0.688714       0.025626      -0.030370       0.003378       0.039881      -0.006849      -0.005728      -0.003335      -0.003539      -0.021553      -0.012181       0.001464       0.010717              1.766309       1.880699      -0.574547      -0.006547       1.963516      -0.124221       1.454710          -0.000028
          158              H      11.380705      18.218729      16.402356       0.120736       0.989670 0.68600598E+01  0.64318110E+02                                 1.597001                            1.498810      -0.740856       2.530496                    0.999859       3.204369       8.552235       0.531991       1.227995      -0.721732       0.027302      -0.004534      -0.024836       0.037186      -0.008921      -0.011890      -0.008543       0.004497       0.014878      -0.019845       0.005226       0.014620              1.647438       1.900723      -0.138529      -0.459084       1.368365       0.019981       1.673226           0.000073
          159              H       9.795890      19.853451      16.097467       0.093258       1.032930 0.70354820E+01  0.67528622E+02                                 1.744992                            1.589166      -1.005513       2.397188                    0.996925       3.655459      10.439971       0.474063       1.346096      -0.693360       0.002760       0.023079      -0.038788       0.045219      -0.005721      -0.010017      -0.006707      -0.004936       0.018600      -0.015904       0.003130       0.012775              1.856958       1.456222      -0.018636      -0.032662       1.792521      -0.665726       2.322131          -0.000045
          160              H      16.015259      20.742171      19.898844       0.100721       1.152663 0.84858860E+01  0.84075475E+02                                 1.792183                            1.687309      -0.787435       2.508870                    0.999319       3.386219       9.351728       0.491372       1.258123      -0.715928      -0.047123       0.014554      -0.010667       0.050459      -0.011294       0.000704       0.003747       0.027270      -0.009440      -0.017144      -0.002151       0.019295              1.829083       2.170886      -0.291287       0.340157       1.560717      -0.215540       1.755647          -0.000095
          161              H      16.361696      21.056792      22.094690       0.137160       1.038296 0.72182164E+01  0.67947119E+02                                 1.610823                            1.510338      -0.749737       2.546638                    0.999783       3.007349       7.816454       0.549055       1.185085      -0.734560      -0.030644       0.010580       0.026787       0.042053      -0.011824      -0.001381       0.007803       0.019139       0.023698      -0.020652       0.005732       0.014920              1.646294       1.805174      -0.225297      -0.436282       1.439979       0.148428       1.693729           0.000052
          162              H       7.380730      20.421067      23.048278       0.133341       1.099858 0.79301003E+01  0.76671567E+02                                 1.690848                            1.597608      -0.853432       2.495946                    0.999207       3.147730       8.379369       0.524877       1.206960      -0.728851       0.003976       0.005930       0.043520       0.044101      -0.002810       0.001987       0.011017       0.011168       0.040821      -0.017123      -0.000568       0.017691              1.715978       1.484157      -0.017562       0.139416       1.359889       0.127888       2.303887          -0.000115
          163              H       9.805803      11.436581      20.712961       0.094263       1.092604 0.84030389E+01  0.84089731E+02                                 1.784278                            1.719076      -1.210070       2.290354                    0.995164       3.818763      11.038360       0.464103       1.318819      -0.698803       0.015314       0.017131      -0.032863       0.040099       0.007843       0.002539      -0.004496      -0.011301       0.031605      -0.015654       0.003406       0.012249              1.808913       1.644488       0.126133      -0.308639       1.594244      -0.149500       2.188007          -0.000006
          164              H       8.437655       9.380204      20.589708       0.144753       0.947312 0.64995539E+01  0.60429526E+02                                 1.580589                            1.483280      -0.868382       2.487504                    0.999592       3.171325       8.570654       0.518975       1.269388      -0.712123      -0.012619      -0.024676      -0.031834       0.042208       0.016250       0.003959       0.001266      -0.009800       0.021369      -0.020748       0.005840       0.014908              1.622401       1.397240       0.093338       0.224690       1.464897       0.350510       2.005067          -0.000025
          165              H       8.114315       8.514192      22.779067       0.088785       1.176003 0.85651247E+01  0.84499954E+02                                 1.771272                            1.659830      -0.732926       2.525252                    0.999690       3.337187       9.001099       0.514705       1.206216      -0.728287      -0.017127      -0.044852       0.002910       0.048099       0.011880       0.002511       0.000828      -0.019879       0.019073      -0.018816       0.005988       0.012828              1.801133       1.580520       0.380934      -0.065455       2.338427      -0.041183       1.484451          -0.000003
          166              H      10.087352      12.020415      28.127591       0.051062       1.325838 0.10134122E+02  0.10618571E+03                                 2.022775                            1.879549      -1.250048       2.259882                    0.993461       4.115128      12.138433       0.447171       1.307231      -0.700933       0.007583      -0.012699       0.034378       0.037425      -0.010609       0.004619      -0.002223      -0.012382       0.005194      -0.013719       0.000675       0.013044              2.099352       1.823156      -0.089232       0.430978       1.827499      -0.369871       2.647400           0.000004
          167              H       9.194311      13.982730      28.331931       0.132441       0.986334 0.66286212E+01  0.62643375E+02                                 1.694095                            1.547687      -0.977063       2.427587                    0.997906       3.438535       9.724413       0.478278       1.355109      -0.692642      -0.003396       0.011469       0.031929       0.034096      -0.007448      -0.002873       0.004464      -0.015043       0.019285      -0.013848       0.001689       0.012158              1.800922       1.376708       0.033694       0.094868       1.739942       0.541464       2.286116           0.000009
          168              H       8.417851      14.864960      26.359886       0.097251       1.053282 0.78164761E+01  0.75741545E+02                                 1.667939                            1.602913      -0.718603       2.528638                    0.999752       3.364354       9.138562       0.512794       1.232651      -0.720805      -0.006447       0.036617       0.000744       0.037187      -0.005283       0.003658       0.001201      -0.020379       0.004517      -0.013230       0.002495       0.010735              1.679411       1.570331      -0.301397       0.057337       1.991376       0.053562       1.476526          -0.000010
          169              H       4.544365       7.161647      12.104724       0.138323       1.078329 0.77577497E+01  0.74694580E+02                                 1.677530                            1.587571      -0.866405       2.493994                    0.999315       3.127232       8.344079       0.522145       1.218321      -0.726170       0.003768      -0.036338      -0.026228       0.044973      -0.003392       0.001564       0.016524       0.001255       0.007856      -0.017122       0.000038       0.017085              1.702710       1.475772      -0.117034      -0.048836       1.954264       0.458259       1.678095          -0.000156
          170              H      13.536327       8.364984      12.017150       0.132202       1.043725 0.72939891E+01  0.68713216E+02                                 1.602189                            1.506985      -0.740733       2.545314                    0.999803       3.022811       7.812526       0.556861       1.167573      -0.738658      -0.031792      -0.018757      -0.022236       0.043093      -0.004730       0.011274       0.013426       0.007481      -0.006663      -0.020927       0.006107       0.014820              1.631949       1.785028       0.253217       0.401701       1.493067       0.173681       1.617753           0.000075
          171              H      13.251477      10.165126      13.369688       0.101170       1.163111 0.85443636E+01  0.84836793E+02                                 1.803778                            1.693279      -0.819023       2.492136                    0.999151       3.412863       9.448696       0.490222       1.258371      -0.715585      -0.045532       0.018252      -0.007140       0.049571      -0.006499       0.010221       0.004622       0.022897      -0.019415      -0.016454      -0.003064       0.019518              1.847284       2.143517      -0.479234       0.097061       1.960534      -0.037588       1.437800          -0.000080
          172              H       6.959517      12.837768      16.185042       0.086942       1.058859 0.73617452E+01  0.71018131E+02                                 1.732956                            1.595763      -0.895563       2.442697                    0.998264       3.586485      10.060393       0.489475       1.297142      -0.704220       0.001823       0.046190       0.000763       0.046232       0.005142       0.010882       0.001340      -0.021351      -0.018883      -0.018067       0.002287       0.015780              1.821150       1.466533       0.008769       0.023814       2.657089      -0.045315       1.339829           0.000112
          173              H       8.547630      11.741467      17.430544       0.123386       0.974215 0.66929039E+01  0.62135190E+02                                 1.557646                            1.463252      -0.753463       2.527073                    0.999853       3.129121       8.210675       0.549956       1.199651      -0.728644       0.028409       0.018855       0.019294       0.039177       0.004903       0.014587       0.001125      -0.010831      -0.024648      -0.019914       0.005417       0.014497              1.599933       1.844065       0.296714       0.348630       1.511613       0.148260       1.444121           0.000099
          174              H       8.394762       9.389933      17.634884       0.121600       0.919551 0.63553165E+01  0.59728909E+02                                 1.642346                            1.534445      -1.061096       2.387567                    0.996910       3.546264      10.165694       0.469096       1.389302      -0.684914       0.026164      -0.020444       0.024653       0.041355       0.000977       0.008378      -0.005412       0.001941       0.001826      -0.010178       0.000194       0.009984              1.700794       1.844693      -0.302859       0.468049       1.621997      -0.251513       1.635692          -0.000042
          175              H       7.946052       4.349542      21.235164       0.142216       0.940813 0.66888471E+01  0.62574557E+02                                 1.577424                            1.509212      -0.794484       2.531607                    0.999731       3.108046       8.398017       0.512719       1.276970      -0.711778       0.009352       0.044649       0.007090       0.046165       0.006784      -0.001512       0.006234      -0.024907       0.007159      -0.015900       0.000405       0.015495              1.597233       1.447440       0.344771       0.015283       1.980846       0.085383       1.363413          -0.000100
          176              H       7.255380       3.058631      23.083956       0.146082       0.977592 0.68219274E+01  0.64499683E+02                                 1.649865                            1.546780      -0.862125       2.495385                    0.999554       3.232957       8.946293       0.492577       1.315169      -0.702553      -0.001175       0.020846       0.040754       0.045791       0.010516       0.003847       0.006575      -0.017570       0.018408      -0.016794       0.000492       0.016303              1.712865       1.399306       0.001795      -0.062709       1.439993       0.315329       2.299295           0.000027
          177              H       6.437132       0.898462      22.701224       0.096320       1.077721 0.79798580E+01  0.79035024E+02                                 1.794789                            1.697274      -1.180711       2.322153                    0.994576       3.710933      10.762395       0.456816       1.353755      -0.692449      -0.017386      -0.023822       0.036795       0.047155       0.009920      -0.005720      -0.004536      -0.008398       0.024537      -0.015105       0.000596       0.014509              1.840348       1.525751       0.046796      -0.196058       1.758928      -0.371064       2.236365          -0.000154
          178              H      12.697146      30.527798      17.235934       0.105335       1.059167 0.77580661E+01  0.76343845E+02                                 1.779151                            1.678260      -1.194032       2.322232                    0.994423       3.661146      10.604225       0.457182       1.361432      -0.691062       0.014085      -0.046821      -0.004930       0.049142      -0.009881       0.005835       0.002357      -0.019806       0.003329      -0.016760       0.003325       0.013435              1.831860       1.524403      -0.233717      -0.082961       2.395610       0.089393       1.575565          -0.000122
          179              H      11.970176      31.530037      15.286593       0.125261       1.005334 0.69669611E+01  0.66298020E+02                                 1.681694                            1.560936      -0.874461       2.471635                    0.999128       3.389459       9.446785       0.490785       1.311468      -0.702203       0.002404      -0.021807      -0.033386       0.039950      -0.003131       0.007326       0.003083      -0.015477       0.026507      -0.015289       0.003633       0.011657              1.779560       1.406273      -0.098731      -0.105127       1.674711       0.490464       2.257695           0.000077
          180              H       5.666170       1.261730      15.344976       0.122965       0.978277 0.69664639E+01  0.65658493E+02                                 1.598254                            1.522126      -0.728189       2.544087                    0.999824       3.188284       8.570322       0.521084       1.247154      -0.717948      -0.011150       0.019487      -0.033685       0.040482      -0.006626       0.005268      -0.003072      -0.014102       0.021903      -0.014029       0.002200       0.011829              1.623942       1.519782      -0.176214       0.271777       1.429770      -0.190005       1.922275          -0.000110
          181              H      13.945464       1.975299      15.643378       0.114634       0.979062 0.69203738E+01  0.66293190E+02                                 1.696924                            1.589203      -1.056032       2.382604                    0.996662       3.611994      10.378529       0.467204       1.368550      -0.689011       0.025223       0.003169       0.030879       0.039997      -0.005460       0.006709       0.003448       0.008537       0.015419      -0.011824       0.001451       0.010373              1.759524       1.873198      -0.006606       0.570665       1.450091       0.123446       1.955284          -0.000028
          182              H       3.132233       0.184888      14.216240       0.123162       0.985891 0.68289899E+01  0.63969753E+02                                 1.594536                            1.496647      -0.739832       2.531886                    0.999859       3.198163       8.538652       0.531587       1.230024      -0.721258       0.026667      -0.023766       0.004184       0.035965      -0.012145       0.008949       0.008534      -0.005096      -0.014626      -0.020022       0.005104       0.014918              1.644827       1.897481      -0.457868       0.138195       1.670534      -0.019920       1.366466           0.000073
          183              H      18.044370      32.314961      12.581518       0.094208       1.028029 0.69967966E+01  0.67087925E+02                                 1.742355                            1.587025      -1.002284       2.399053                    0.996919       3.648766      10.427208       0.473218       1.349894      -0.692633       0.002945      -0.038241      -0.022916       0.044679      -0.010050       0.005932       0.006815      -0.011681      -0.002368      -0.016093       0.003254       0.012839              1.853950       1.454239      -0.032578       0.018566       2.317990       0.663995       1.789620          -0.000045
          184              H       7.766784       3.681376      11.692801       0.102075       1.148920 0.84538709E+01  0.83684390E+02                                 1.788684                            1.684426      -0.781273       2.511961                    0.999412       3.381083       9.335327       0.491629       1.258577      -0.715819      -0.046545      -0.010977      -0.014475       0.049964       0.000686       0.011434      -0.003997       0.018123      -0.035662      -0.017220      -0.002013       0.019234              1.825343       2.165699       0.338755       0.290071       1.752351       0.214690       1.557978          -0.000094
          185              H       8.113217       5.877222      11.378182       0.134580       1.046104 0.72810086E+01  0.68653025E+02                                 1.614838                            1.513648      -0.746022       2.545467                    0.999780       3.020481       7.844557       0.550489       1.180020      -0.735708      -0.030836       0.027262      -0.011168       0.042647      -0.001702       0.011871      -0.007927      -0.001790      -0.042168      -0.021032       0.005630       0.015402              1.650583       1.810311      -0.438551       0.226494       1.698212      -0.149286       1.443225           0.000052
          186              H      10.130249       6.830811      12.013907       0.133224       1.101780 0.79485160E+01  0.76901414E+02                                 1.693612                            1.600090      -0.856650       2.494491                    0.999159       3.150121       8.391132       0.524111       1.207909      -0.728640       0.004938       0.043419      -0.005541       0.044049       0.001742       0.003037      -0.011470      -0.014488      -0.037005      -0.017435      -0.000361       0.017796              1.718834       1.486505       0.139771       0.017642       2.308169      -0.128171       1.361828          -0.000115
          187              H      12.555314       4.495499      20.998389       0.092544       1.093571 0.84092250E+01  0.84134867E+02                                 1.782559                            1.717549      -1.200607       2.294037                    0.995324       3.817899      11.020957       0.465363       1.315509      -0.699510       0.015443      -0.033796      -0.017684       0.041151       0.002836      -0.007638       0.004291      -0.021022       0.001110      -0.015384       0.003464       0.011920              1.807114       1.643051      -0.308079      -0.125936       2.185376       0.149219       1.592914          -0.000006
          188              H      11.187163       4.372247      23.054765       0.145458       0.947365 0.65006387E+01  0.60453799E+02                                 1.581930                            1.484374      -0.867794       2.487547                    0.999554       3.171943       8.578736       0.518175       1.271048      -0.711753      -0.012394      -0.031152       0.024378       0.041453       0.003898      -0.016411      -0.001369      -0.016007       0.004288      -0.021015       0.005952       0.015063              1.623846       1.398249       0.225103      -0.093488       2.007230      -0.351175       1.466059          -0.000025
          189              H      10.863819       6.561608      23.920778       0.087636       1.178043 0.85833357E+01  0.84722882E+02                                 1.773207                            1.661524      -0.731787       2.526127                    0.999666       3.340829       9.012630       0.514485       1.206114      -0.728317      -0.017467       0.003114       0.045890       0.049200       0.002549      -0.011658      -0.000921      -0.019922       0.019594      -0.018775       0.006209       0.012566              1.803141       1.582122      -0.065545      -0.381571       1.485938       0.041221       2.341362          -0.000003
          190              H      12.836851      11.910131      20.414559       0.051728       1.321603 0.10095302E+02  0.10566895E+03                                 2.017995                            1.875631      -1.244678       2.262359                    0.993637       4.106744      12.104201       0.447787       1.306793      -0.701049       0.007822       0.034207       0.013042       0.037435       0.004316       0.010518       0.001771      -0.008358       0.017038      -0.013536       0.000717       0.012819              2.094145       1.819258       0.429036       0.088780       2.639542       0.368118       1.823634           0.000004
          191              H      11.943812      12.114470      18.452245       0.132949       0.985759 0.66236414E+01  0.62587060E+02                                 1.693707                            1.547268      -0.981767       2.425225                    0.997819       3.437625       9.722392       0.478247       1.355394      -0.692577      -0.002634       0.031663      -0.011400       0.033756      -0.002973       0.007716      -0.004569      -0.017011       0.012690      -0.013951       0.001586       0.012364              1.800543       1.376335       0.094855      -0.033702       2.285826      -0.541467       1.739468           0.000009
          192              H      11.167357      10.142424      17.570014       0.095593       1.054573 0.78272306E+01  0.75859261E+02                                 1.668266                            1.603231      -0.719299       2.527966                    0.999717       3.366163       9.139342       0.513204       1.231446      -0.721101      -0.006887       0.000626      -0.037436       0.038069       0.003854       0.004989      -0.001288      -0.012822       0.027442      -0.013240       0.002906       0.010334              1.679738       1.570725       0.057354       0.301466       1.476808      -0.053606       1.991681          -0.000010
          193              H       4.544360       9.055844       4.112752       0.137855       1.081472 0.77870735E+01  0.75060139E+02                                 1.682180                            1.591675      -0.867972       2.493672                    0.999248       3.131560       8.364800       0.520841       1.220017      -0.725797       0.003697       0.036388       0.026311       0.045056       0.003576      -0.001898       0.016561       0.001121       0.007951      -0.017276       0.000130       0.017147              1.707545       1.479567       0.117480       0.048986       1.960212       0.460343       1.682857          -0.000156
          194              H       2.538327       7.852507       4.200326       0.131942       1.042713 0.72823007E+01  0.68545959E+02                                 1.597549                            1.502889      -0.741547       2.543612                    0.999800       3.023059       7.798889       0.559469       1.163099      -0.739687      -0.032163       0.018674       0.022359       0.043394       0.004644      -0.011314       0.013224       0.007388      -0.005970      -0.020685       0.005854       0.014831              1.627120       1.779537      -0.252065      -0.399915       1.488794       0.172898       1.613030           0.000076
          195              H       2.253481       6.052366       2.847789       0.101201       1.162145 0.85395425E+01  0.84807024E+02                                 1.805821                            1.695213      -0.823073       2.491596                    0.999162       3.413207       9.461608       0.488724       1.261959      -0.714823      -0.045772      -0.018342       0.006948       0.049798       0.006495      -0.010198       0.004538       0.022788      -0.018532      -0.016305      -0.003065       0.019370              1.849406       2.145762       0.479560      -0.097244       1.962946      -0.037593       1.439511          -0.000078
          196              H       6.959529       3.379723       0.032435       0.088733       1.055685 0.73379153E+01  0.70792011E+02                                 1.736070                            1.598170      -0.912082       2.437577                    0.997920       3.587093      10.090796       0.486396       1.305282      -0.702512       0.001947      -0.045337      -0.000520       0.045382      -0.005407      -0.011003       0.001413      -0.021603      -0.017614      -0.018215       0.002326       0.015889              1.824714       1.468632      -0.008867      -0.023846       2.663865      -0.045429       1.341644           0.000113
          197              H      14.046644       4.476044      31.221886       0.125907       0.970265 0.66604378E+01  0.61754465E+02                                 1.552677                            1.459127      -0.752367       2.527687                    0.999861       3.121737       8.184228       0.551095       1.198711      -0.728836       0.027348      -0.018440      -0.019116       0.038123      -0.005356      -0.014406       0.000894      -0.010823      -0.024000      -0.019729       0.005134       0.014595              1.594589       1.837159      -0.294632      -0.346382       1.506895       0.147103       1.439712           0.000099
          198              H      13.893768       6.827579      31.017546       0.122315       0.917369 0.63359073E+01  0.59492522E+02                                 1.638885                            1.531444      -1.057409       2.389569                    0.997017       3.539204      10.136149       0.469924       1.388112      -0.685158       0.026115       0.020489      -0.024521       0.041268      -0.000803      -0.008240      -0.005374       0.001802       0.002167      -0.009941       0.000020       0.009921              1.697095       1.840405       0.301818      -0.466367       1.618659      -0.250673       1.632220          -0.000042
          199              H      13.445041      11.867970      27.417266       0.141096       0.942306 0.67009648E+01  0.62703118E+02                                 1.577583                            1.509388      -0.795565       2.530553                    0.999733       3.110585       8.400130       0.513403       1.274957      -0.712208       0.009910      -0.044972      -0.007226       0.046614      -0.006817       0.001456       0.006171      -0.024800       0.006846      -0.015802       0.000347       0.015455              1.597382       1.447576      -0.344848      -0.015245       1.981052       0.085289       1.363517          -0.000100
          200              H      12.754365      13.158880      25.568473       0.144097       0.985850 0.68935483E+01  0.65359281E+02                                 1.660355                            1.555777      -0.870643       2.491018                    0.999419       3.248703       9.007859       0.490635       1.316689      -0.702221      -0.000727      -0.021148      -0.041244       0.046355      -0.010391      -0.004152       0.006626      -0.018246       0.018475      -0.016959       0.000413       0.016547              1.724262       1.407034      -0.001747       0.063429       1.448322       0.318954       2.317430           0.000026
          201              H      11.936110      15.319049      25.951206       0.095242       1.083006 0.80264624E+01  0.79591634E+02                                 1.798209                            1.700279      -1.175240       2.323331                    0.994616       3.719612      10.784806       0.457315       1.350665      -0.693025      -0.017561       0.023470      -0.037422       0.047536      -0.010068       0.005820      -0.004685      -0.008884       0.024023      -0.015264       0.000542       0.014722              1.843937       1.528217      -0.046997       0.196720       1.762324      -0.372362       2.241271          -0.000155
          202              H      12.697168      18.124677      31.416495       0.106230       1.061401 0.77747519E+01  0.76505318E+02                                 1.776779                            1.676203      -1.181108       2.326884                    0.994756       3.659774      10.580250       0.459307       1.355183      -0.692254       0.014325       0.046496       0.004433       0.048854       0.010060      -0.005491       0.002353      -0.019782       0.003100      -0.016643       0.003052       0.013591              1.829336       1.522627       0.233117       0.082830       2.391645       0.089220       1.573734          -0.000123
          203              H       6.471196      17.122418       0.930883       0.126470       0.999493 0.69165023E+01  0.65682880E+02                                 1.673760                            1.554184      -0.857050       2.479662                    0.999289       3.376312       9.393259       0.492483       1.309633      -0.702614       0.002345       0.021518       0.033153       0.039594       0.003234      -0.007362       0.003208      -0.015521       0.026118      -0.015338       0.003722       0.011616              1.770675       1.400386       0.097924       0.104191       1.666709       0.486539       2.244931           0.000077
          204              H       5.666146      14.955762       0.872500       0.122853       0.976168 0.69455561E+01  0.65383637E+02                                 1.592739                            1.517296      -0.729894       2.542988                    0.999822       3.184054       8.541641       0.523455       1.242981      -0.718864      -0.011102      -0.019637       0.033958       0.040768       0.006463      -0.005361      -0.003220      -0.013799       0.023368      -0.014051       0.001935       0.012116              1.618193       1.514745       0.175091      -0.269937       1.425269      -0.188659       1.914565          -0.000110
          205              H       2.947442      14.242193       0.574099       0.115513       0.978455 0.69130065E+01  0.66194124E+02                                 1.695011                            1.587387      -1.054546       2.383036                    0.996754       3.607404      10.357559       0.467976       1.366879      -0.689335       0.025106      -0.003424      -0.030247       0.039458       0.005664      -0.006865       0.003313       0.008612       0.015761      -0.012014       0.001405       0.010609              1.757546       1.870977       0.006476      -0.569997       1.448376       0.123275       1.953285          -0.000028
          206              H       3.132206      16.032603       2.001237       0.122209       0.986031 0.68280029E+01  0.63916797E+02                                 1.590131                            1.492994      -0.741539       2.529816                    0.999863       3.195781       8.511356       0.534480       1.224204      -0.722582       0.026789       0.024233      -0.004359       0.036385       0.011882      -0.008868       0.008800      -0.005201      -0.014639      -0.019981       0.005252       0.014729              1.640038       1.891226       0.455195      -0.137514       1.665498      -0.019671       1.363390           0.000073
          207              H      12.545394      16.337493       3.635958       0.091650       1.037361 0.70681461E+01  0.67892575E+02                                 1.746782                            1.590378      -0.993340       2.400824                    0.997030       3.660273      10.443442       0.475185       1.341919      -0.694187       0.002924       0.039470       0.023471       0.046014       0.010060      -0.005894       0.006863      -0.011248      -0.001365      -0.016079       0.003464       0.012615              1.859113       1.457199       0.032739      -0.018581       2.325702       0.667408       1.794437          -0.000046
          208              H       7.766769      12.536116       4.524676       0.101795       1.148594 0.84490485E+01  0.83614574E+02                                 1.787422                            1.683199      -0.786414       2.510160                    0.999433       3.380173       9.327883       0.492195       1.257461      -0.716065      -0.046726       0.010620       0.013840       0.049876      -0.000793      -0.011795      -0.003981       0.018315      -0.035199      -0.017333      -0.002168       0.019501              1.824070       2.164301      -0.338619      -0.289881       1.751036       0.214542       1.556872          -0.000095
          209              H       8.113209      10.340269       4.839295       0.134841       1.043249 0.72573311E+01  0.68372209E+02                                 1.611709                            1.511055      -0.747999       2.544837                    0.999789       3.016833       7.831091       0.551047       1.179818      -0.735760      -0.031005      -0.027331       0.011316       0.042853       0.001734      -0.011504      -0.008014      -0.002121      -0.041336      -0.020632       0.005434       0.015198              1.647229       1.806425       0.436865      -0.225626       1.694615      -0.148638       1.440646           0.000052
          210              H      10.130244       9.386681       4.203570       0.132352       1.108024 0.80036288E+01  0.77573674E+02                                 1.700542                            1.606037      -0.858596       2.492663                    0.999161       3.158336       8.422397       0.522906       1.208524      -0.728499       0.004068      -0.043790       0.006153       0.044406      -0.002114      -0.002907      -0.011047      -0.014264      -0.037701      -0.017354      -0.000176       0.017530              1.726080       1.491800      -0.140726      -0.017716       2.320007      -0.129208       1.366433          -0.000115
          211              H       7.056303      11.722013      27.654041       0.095492       1.087222 0.83549387E+01  0.83511603E+02                                 1.780838                            1.716142      -1.218630       2.287845                    0.995166       3.810539      11.018171       0.463562       1.321888      -0.698203       0.015686       0.032380       0.016771       0.039696      -0.002672       0.007677       0.004617      -0.020951       0.001371      -0.015408       0.003321       0.012088              1.805286       1.641694       0.307245       0.125618       2.182548       0.148580       1.591615          -0.000005
          212              H      16.686152      11.845264      25.597665       0.143860       0.950683 0.65256448E+01  0.60727992E+02                                 1.583727                            1.485734      -0.870089       2.485805                    0.999542       3.176420       8.586108       0.518861       1.268498      -0.712305      -0.012272       0.031587      -0.024603       0.041877      -0.004431       0.016082      -0.001391      -0.015748       0.003850      -0.020699       0.005650       0.015050              1.625837       1.399575      -0.225806       0.093800       2.010315      -0.352325       1.467622          -0.000024
          213              H      16.362814       9.655904      24.731652       0.087974       1.178953 0.85916418E+01  0.84814857E+02                                 1.772789                            1.661255      -0.729708       2.526661                    0.999705       3.342867       9.015006       0.515089       1.204559      -0.728643      -0.017448      -0.002596      -0.045529       0.048827      -0.002461       0.011694      -0.000590      -0.019433       0.019978      -0.018642       0.006132       0.012510              1.802662       1.581829       0.065526       0.381229       1.485771       0.041179       2.340385          -0.000003
          214              H       7.337864       4.307380      28.237870       0.053506       1.316767 0.10054386E+02  0.10517551E+03                                 2.016596                            1.874578      -1.256504       2.258696                    0.993504       4.101653      12.101086       0.446750       1.310637      -0.700257       0.007453      -0.033490      -0.012849       0.036637      -0.004594      -0.010455       0.001981      -0.008834       0.015193      -0.013601       0.000939       0.012662              2.092602       1.818190      -0.428305      -0.088561       2.637089       0.367368       1.822526           0.000004
          215              H       6.444827       4.103041      30.200185       0.134225       0.982482 0.65977672E+01  0.62293721E+02                                 1.691451                            1.545409      -0.983120       2.425430                    0.997787       3.432115       9.709174       0.477901       1.357441      -0.692181      -0.003285      -0.031149       0.010974       0.033189       0.002863      -0.007233      -0.004671      -0.017706       0.012597      -0.013895       0.001550       0.012345              1.797985       1.374698      -0.094606       0.033587       2.282260      -0.540245       1.736998           0.000008
          216              H      16.666365       6.075088      31.082415       0.096788       1.054736 0.78288300E+01  0.75882956E+02                                 1.668564                            1.603448      -0.720972       2.527516                    0.999749       3.366722       9.143053       0.513115       1.231528      -0.721048      -0.006336      -0.000908       0.036920       0.037470      -0.003760      -0.005203      -0.001120      -0.011752       0.028622      -0.012998       0.002190       0.010807              1.680051       1.570929      -0.057340      -0.301671       1.476936      -0.053628       1.992289          -0.000010
          217              C       7.075011       2.559123       7.476257       0.547668      22.894731 0.28441905E+03  0.61093018E+04                                 7.505063                            6.053052      -0.400720       1.909906                    0.997849      23.997089      69.429324       0.590271       0.483083      -1.009368      -0.034832       0.019236      -0.027412       0.048318      -0.000749       0.013949      -0.020861      -0.172213      -0.221580      -0.081871      -0.043379       0.125250              8.339383       9.959709      -0.170474       2.239797       4.379041      -0.266470      10.679399          -0.000267
          218              C       8.388172       2.591559       8.261183      -0.063414      39.324718 0.50048941E+03  0.12164151E+05                                10.140346                            7.551149      -0.137114       1.952756                    0.998927      28.767111      83.548629       0.589871       0.427231      -1.059484       0.027247       0.010979      -0.006081       0.029999      -0.021382      -0.032174       0.029155      -0.017187       0.028208      -0.036081      -0.020769       0.056850             11.797001      13.353879       2.108748       4.266316       8.942361      -3.325172      13.094764          -0.001571
          219              C       9.352695       3.541903       7.875207      -0.053644      29.389701 0.41864950E+03  0.97967968E+04                                 8.461196                            6.991861      -0.135639       1.947750                    0.998935      28.700307      83.614668       0.597732       0.437891      -1.045890       0.007953      -0.016765      -0.011030       0.021586      -0.015875      -0.021942      -0.002566      -0.004044      -0.037767      -0.031028       0.003642       0.027386              8.951421      10.529704       2.267161       1.457215       7.500758      -2.271673       8.823800          -0.001690
          220              C      10.538280       3.600286       8.608237      -0.082180      28.505428 0.39726305E+03  0.91325348E+04                                 8.154221                            6.701086       0.118034       2.033042                    0.999556      27.920023      79.401656       0.628564       0.423881      -1.059361       0.005804      -0.022931      -0.036980       0.043898       0.006021      -0.002415      -0.007758       0.008847      -0.004207      -0.011037      -0.000134       0.011171              8.733533       9.267799       1.854701       0.626245       6.873917      -2.559504      10.058883           0.000228
          221              C      10.706550       2.776439       9.678590       0.080815      25.613135 0.33489439E+03  0.74261733E+04                                 7.722109                            6.240559      -0.009085       2.016152                    0.999180      26.337624      75.178119       0.633401       0.436084      -1.044902      -0.028900      -0.039601      -0.009986       0.050031       0.001349      -0.013240       0.038615       0.043599      -0.052424      -0.055257       0.018546       0.036710              8.382184       8.415901       2.070316       0.785705       6.917408      -2.399913       9.813243          -0.002279
          222              C       8.646627       1.770955       9.347753       0.117383      35.954613 0.43229136E+03  0.10222030E+05                                 9.845652                            7.219300      -0.396235       1.883950                    0.998766      27.669573      81.672776       0.572929       0.452111      -1.035072       0.037464       0.002942       0.017669       0.041526       0.006258      -0.016403       0.032993       0.020149      -0.001390      -0.043050       0.011112       0.031938             11.563923      11.342907       3.385866       2.183929      10.291624      -3.837492      13.057238          -0.001060
          223              C       7.654609       0.797906       9.918609       0.182099      34.589214 0.40911633E+03  0.95582620E+04                                 9.680541                            7.078315      -0.528368       1.849855                    0.998060      26.998290      79.663540       0.570860       0.459245      -1.029240      -0.033658       0.017731       0.034140       0.051115      -0.041595      -0.010649      -0.012243       0.038272      -0.068325      -0.045677      -0.011568       0.057245             11.549536      10.052280       5.123703       1.083793      10.326522       0.128161      14.269807           0.006209
          224              C       6.781369       0.029199      11.906871       0.083785      26.465986 0.34112874E+03  0.75774457E+04                                 7.827791                            6.245230       0.179347       2.069676                    0.999732      26.337753      74.536135       0.643120       0.428756      -1.052376       0.032019       0.028298      -0.038880       0.057773      -0.031477      -0.010107      -0.010739      -0.020576       0.038144      -0.043231       0.015815       0.027417              8.728476       8.861181       3.075349      -0.049878       6.383699       0.102448      10.940549          -0.002856
          225              C      11.354287      31.675992      11.261416      -0.138784      30.225447 0.42095737E+03  0.97777249E+04                                 8.324587                            6.788481       0.377918       2.100346                    0.999817      28.558796      80.538963       0.642344       0.410524      -1.072318      -0.000862       0.003027      -0.028761       0.028933       0.018655      -0.006777      -0.017666      -0.017993       0.031660      -0.026452      -0.005367       0.031820              9.165274       9.741170       3.395304       0.097371       6.692927       0.784539      11.061725           0.000214
          226              C      11.425774      31.578686       9.853739      -0.050043      30.962263 0.43047771E+03  0.10132494E+05                                 8.748888                            7.066813       0.060429       2.010240                    0.999261      28.616190      83.303621       0.598154       0.435039      -1.048789       0.006349       0.025249       0.008461       0.027375      -0.016115       0.006230       0.010093      -0.027379      -0.063430      -0.027609      -0.004940       0.032549              9.683851       9.570934       3.789329      -0.408266       7.316040       0.211566      12.164579           0.000075
          227              C      12.377100      32.350638       9.172605      -0.094070      39.653384 0.49907193E+03  0.12104467E+05                                10.162977                            7.499583      -0.104326       1.970620                    0.998173      28.557100      82.481530       0.597560       0.422612      -1.063827      -0.033997       0.015403       0.024363       0.044571      -0.027265      -0.004065      -0.007747       0.026095      -0.089384      -0.033897      -0.011232       0.045130             12.276464      10.234204       4.222595       0.400605       9.025197       2.117276      17.569991          -0.000394
          228              C      12.584962      32.071696       7.700058       0.724140      21.814732 0.23126261E+03  0.47675266E+04                                 7.559032                            5.665041      -0.645205       1.868578                    0.996849      22.183334      65.098880       0.570935       0.520394      -0.980289       0.015745      -0.020254      -0.071330       0.075803       0.002874       0.005419      -0.039129      -0.179585      -0.193056      -0.074309      -0.055560       0.129869              8.895513      10.164081       1.379792       1.038143       4.905046       1.787850      11.617412           0.000741
          229              C      11.070540      29.960178       3.661906       0.594471      22.345530 0.25757207E+03  0.54036533E+04                                 7.374470                            5.749660      -0.222015       1.968593                    0.999310      23.322432      66.947943       0.606597       0.481301      -1.009090      -0.002286       0.012369       0.025095       0.028071       0.103303       0.014802      -0.033602       0.044366      -0.136215      -0.104392      -0.024517       0.128908              8.361222       6.149578      -2.752738      -0.683844       8.276028       0.833119      10.658061           0.000212
          230              C      11.759017      28.811979       2.928876      -0.078227      37.383593 0.49631095E+03  0.12020372E+05                                 9.789774                            7.506052      -0.031558       1.995177                    0.998458      28.400261      81.960181       0.594075       0.425697      -1.061934       0.003814      -0.033170       0.018498       0.038170      -0.001134       0.034912      -0.004101       0.027661       0.059091      -0.025593      -0.022245       0.047838             11.319821       7.493262      -2.074812      -3.829576      14.031380       0.690888      12.434822           0.000603
          231              C      11.640241      27.534042       3.493244      -0.049407      28.310054 0.41277133E+03  0.96008570E+04                                 8.179064                            6.885964       0.070406       2.018938                    0.999300      28.129442      81.031648       0.611300       0.430776      -1.052840       0.024336       0.010545       0.002969       0.026688      -0.005617       0.018478      -0.009512       0.009151       0.008420      -0.016533      -0.008624       0.025157              8.814381       5.826029      -1.166284      -2.063948      11.753104       0.044801       8.864010          -0.002871
          232              C      12.050468      26.434497       2.724536      -0.098876      29.248270 0.44462123E+03  0.10533804E+05                                 8.403236                            7.176393       0.037157       2.010429                    0.998046      28.654598      83.260343       0.595193       0.434364      -1.050842       0.022830       0.007848       0.014779       0.028306       0.002315      -0.003136      -0.010421       0.003182       0.019187      -0.011040      -0.002580       0.013619              9.077585       5.886622      -1.186492      -1.351212      12.276054      -0.561652       9.070079           0.001187
          233              C      12.558575      26.681001       1.414164       0.101319      24.592784 0.33932452E+03  0.75952780E+04                                 7.678879                            6.409645      -0.250986       1.945382                    0.997571      26.712887      78.146415       0.602690       0.454029      -1.028141       0.009181       0.036412       0.006078       0.038040      -0.017906       0.022398       0.008762       0.039434      -0.062467      -0.037466      -0.004935       0.042402              8.503271       5.009887      -0.330681      -0.745088      11.748068      -1.315253       8.751857          -0.004541
          234              C      12.349609      28.951449       1.673644       0.118852      34.821153 0.42013481E+03  0.98741880E+04                                 9.751113                            7.224142      -0.401652       1.881343                    0.998781      27.661317      81.675294       0.559472       0.465817      -1.026311       0.012237      -0.037577      -0.023172       0.045812      -0.007705       0.029256       0.000531      -0.002583      -0.049112      -0.036720       0.008018       0.028702             11.778615       6.350314       0.794797      -2.728542      16.189136      -2.594381      12.796396           0.001332
          235              C      12.579465      30.226143       0.995753       0.146453      33.638003 0.40345300E+03  0.93959683E+04                                 9.571894                            7.104416      -0.400480       1.886131                    0.998762      27.313317      80.543504       0.560612       0.469132      -1.023468      -0.024038       0.004051      -0.032549       0.040665      -0.032933      -0.027357       0.000651       0.023118      -0.036799      -0.039810      -0.009949       0.049759             11.598852       6.279015       2.592671       0.966637      16.089054      -3.007859      12.428485           0.001339
          236              C      17.798020      31.413281      31.419739       0.077835      26.712194 0.36780703E+03  0.83828560E+04                                 8.086828                            6.648210      -0.189458       1.955611                    0.997648      27.277216      79.973352       0.596367       0.450631      -1.032229      -0.005106      -0.036887       0.031227       0.048598      -0.015306       0.003186      -0.016197       0.025471       0.012366      -0.027893       0.004039       0.023855              9.120945       5.241994       0.163693       1.220454      11.957124      -1.874702      10.163717          -0.005042
          237              C      12.768684       0.133003      32.010055      -0.111674      29.712970 0.42921537E+03  0.10095391E+05                                 8.478363                            7.026496       0.060141       2.009844                    0.998699      28.881644      84.046275       0.603705       0.431354      -1.051020      -0.007000      -0.002339       0.023522       0.024653      -0.000605      -0.001820      -0.013838      -0.008086       0.029058      -0.011332      -0.007957       0.019288              9.494675       6.064382      -0.076674       2.368183      11.937525      -1.723512      10.482119           0.001273
          238              C       7.727195       0.103792       0.875744      -0.079119      28.814203 0.39922419E+03  0.92063642E+04                                 8.218164                            6.720688       0.284265       2.084301                    0.999429      28.158519      80.703527       0.626027       0.424270      -1.057111      -0.021988      -0.010687      -0.002242       0.024550      -0.004311      -0.008024       0.015589       0.007382      -0.009525      -0.018596      -0.000073       0.018669              9.223244       6.149698       0.580202       2.494422      10.866601      -2.344815      10.653434          -0.002454
          239              C      13.157958      31.380828       1.599043      -0.045816      37.195806 0.48409523E+03  0.11641402E+05                                 9.764513                            7.421010      -0.067695       1.992810                    0.998033      27.796448      79.702398       0.597042       0.426606      -1.062307      -0.020750       0.030065      -0.005482       0.036939      -0.026998      -0.031795       0.028894       0.047673      -0.016602      -0.043327      -0.020263       0.063590             11.596450       7.752376       1.357454       4.034215      12.814720      -2.044933      14.222254           0.000272
          240              C      13.850833      31.280280       2.977529       0.580839      22.371215 0.26845719E+03  0.56869143E+04                                 7.387845                            5.874894      -0.184605       1.981510                    0.999269      23.486847      67.604610       0.599720       0.482121      -1.009314       0.000721       0.008062       0.024943       0.026224       0.060314      -0.054694      -0.041987      -0.070905      -0.237363      -0.107048      -0.022303       0.129351              8.299978       8.472682      -1.809494       2.082910       5.936035       0.689963      10.491216           0.000244
          241              C       1.508925       0.570858       4.015447       0.729141      21.578427 0.22363002E+03  0.45764586E+04                                 7.502563                            5.567288      -0.650234       1.866062                    0.997526      22.099977      64.838433       0.575862       0.519743      -0.979567       0.014885      -0.050752       0.051402       0.073753      -0.005719      -0.002838       0.094605      -0.095445       0.063895      -0.066166      -0.058158       0.124325              8.900016       9.650029       1.851268       0.203440       8.700182      -3.916336       8.349836           0.000600
          242              C       1.349453       1.560124       2.941850      -0.101750      41.332134 0.50445115E+03  0.12273587E+05                                10.449150                            7.546633      -0.112694       1.965511                    0.998505      28.719751      83.210999       0.594614       0.423369      -1.062848      -0.038740       0.027111      -0.013791       0.049254      -0.021380      -0.001902       0.019598       0.046185      -0.042606      -0.037942      -0.002233       0.040176             12.907573      10.137540       3.680320       1.917271      14.331448      -5.609273      14.253731          -0.001279
          243              C      11.371930       1.303887       1.900688      -0.057184      31.362051 0.43108977E+03  0.10150660E+05                                 8.802505                            7.048657       0.098051       2.017549                    0.999532      28.793576      83.839696       0.601871       0.432192      -1.050496       0.009680       0.030815       0.015553       0.035849      -0.006272      -0.012681       0.019930      -0.010144      -0.052733      -0.029666       0.000877       0.028789              9.917271       9.363730       2.698298       2.597773       9.254080      -2.712352      11.134004           0.000189
          244              C      11.286144       2.127734       0.817361      -0.129000      29.864727 0.40332820E+03  0.92959222E+04                                 8.313548                            6.675156       0.362050       2.100696                    0.999750      28.407213      80.573074       0.641471       0.414281      -1.066732      -0.000058       0.001097       0.020991       0.021020       0.009011       0.011204       0.008208       0.008466       0.063750      -0.020607      -0.007365       0.027972              9.334655       9.572520       2.882811       1.693367       9.091506      -2.729830       9.339937           0.000211
          245              C       1.200977       3.146192       0.668160       0.081881      27.695312 0.35728639E+03  0.80341124E+04                                 8.144000                            6.438628       0.112672       2.050577                    0.999390      26.562549      75.800373       0.626013       0.435112      -1.047805       0.028485       0.005018       0.048323       0.056318      -0.033423      -0.003829       0.004122      -0.012585       0.041982      -0.041009       0.011907       0.029101              9.261918       9.099094       2.733337       1.671479       8.467988      -2.531617      10.218671          -0.004027
          246              C       2.118211       2.695347       2.773188       0.179623      35.610289 0.41757446E+03  0.98059130E+04                                 9.864971                            7.153678      -0.533051       1.845065                    0.998286      27.226984      80.544256       0.567539       0.459575      -1.029055      -0.026384       0.033910      -0.024083       0.049255      -0.039215      -0.012765       0.010603       0.067722      -0.022922      -0.048479      -0.010987       0.059466             11.928094      10.120756       5.113562       1.848501      12.408187      -2.074547      13.255338           0.007466
          247              C       3.084935       3.269447       3.788403       0.119790      36.464992 0.44611384E+03  0.10626893E+05                                 9.950024                            7.337181      -0.414309       1.875734                    0.998716      27.842338      82.351369       0.568200       0.452527      -1.035352       0.030330       0.013708      -0.011576       0.035240      -0.001832       0.018937      -0.021861      -0.012507      -0.099774      -0.046148       0.012523       0.033625             11.686885      11.172511       3.910949       0.213892       7.672213       0.755865      16.215931          -0.000134
          248              C       5.170154       4.245739       4.044639       0.081760      25.693717 0.33961363E+03  0.75599499E+04                                 7.754467                            6.295441      -0.034870       2.006049                    0.999087      26.465318      75.778157       0.628744       0.437621      -1.043605      -0.033887      -0.037432      -0.016557       0.053138      -0.000899       0.012212      -0.015295       0.013034      -0.141194      -0.052199       0.019461       0.032738              8.404337       8.591148       1.998742       0.491483       5.398531       0.016044      11.223332          -0.000997
          249              C       4.973290       4.443593       5.358254      -0.084166      28.177368 0.38724316E+03  0.88623903E+04                                 8.127790                            6.641718       0.074013       2.021860                    0.999464      27.873809      79.586655       0.626514       0.427178      -1.055298       0.001672      -0.031843       0.025454       0.040801       0.002296       0.006060       0.001367       0.013101       0.002047      -0.007304      -0.003212       0.010516              8.720989       9.559401       1.958578       0.397665       5.410359      -0.011799      11.193208           0.000039
          250              C       3.781107       4.051131       5.925866      -0.045119      28.694143 0.39380681E+03  0.90904859E+04                                 8.338888                            6.788507      -0.149201       1.948600                    0.999032      28.313841      82.367575       0.604652       0.438830      -1.043617       0.010733      -0.013723      -0.000779       0.017439      -0.027786       0.006999       0.008457      -0.010713      -0.019153      -0.030035      -0.001574       0.031609              8.872286      10.686288       2.791705      -0.090493       5.817248       0.653216      10.113322          -0.000494
          251              C       2.848478       3.438109       5.150671      -0.062985      38.208190 0.47403490E+03  0.11381819E+05                                 9.946350                            7.348464      -0.141474       1.954394                    0.999008      28.510165      82.678880       0.597160       0.427183      -1.058025       0.024139       0.010242       0.010679       0.028313      -0.037878       0.011511      -0.012444      -0.037424      -0.040797      -0.035987      -0.017215       0.053202             11.554300      13.175384       4.171012      -2.184987       7.157418      -0.185527      14.330099          -0.000644
          252              C       1.563912       2.961316       5.776665       0.545358      23.296764 0.28697281E+03  0.61773491E+04                                 7.601571                            6.083063      -0.407927       1.907083                    0.998067      23.994702      69.474709       0.588450       0.483543      -1.009226      -0.037369      -0.000696       0.027059       0.046142      -0.002758      -0.015657       0.093292      -0.107724      -0.031752      -0.079515      -0.045092       0.124606              8.483663      10.145619       1.291126      -2.060141       5.753089      -2.632745       9.552283          -0.001398
          253              C      16.759807      29.262828       6.363738       0.613540      20.951024 0.24968067E+03  0.52109499E+04                                 7.111451                            5.718245      -0.258791       1.962027                    0.998949      23.263671      67.170314       0.597588       0.491102      -1.001428      -0.018592       0.007648      -0.012016       0.023421       0.116447       0.023267       0.038218       0.016734       0.000683      -0.118191      -0.012703       0.130894              7.828156       6.495793      -2.445833      -0.577781       7.243590      -0.854161       9.745085          -0.000002
          254              C       6.718635      27.971916       6.499965      -0.116029      38.114207 0.51003691E+03  0.12449728E+05                                 9.931991                            7.614553       0.010995       2.004879                    0.997569      29.058942      84.463588       0.588612       0.426303      -1.060500      -0.024893      -0.035996      -0.024474       0.050144       0.027167      -0.025872      -0.006212       0.011245      -0.005819      -0.032906      -0.009399       0.042305             11.387905       8.053582      -3.501249       2.234362      11.062966       1.565089      15.047168           0.000003
          255              C       7.014482      27.274564       5.283654      -0.076546      33.244092 0.50780176E+03  0.12477016E+05                                 9.217276                            7.702314      -0.180514       1.905321                    0.999143      30.749776      91.950657       0.568997       0.438106      -1.045227      -0.018610      -0.026905       0.046890       0.057174       0.007227       0.007694      -0.029148      -0.014452       0.028828      -0.029634      -0.005771       0.035405             10.035816       6.991073      -2.656894       0.340043      10.652589       2.880939      12.463787          -0.000014
          256              C       7.786544      26.016087       5.153914      -0.145937      30.810161 0.47507365E+03  0.11381016E+05                                 8.490124                            7.278098       0.248017       2.053692                    0.999311      29.506130      84.690513       0.611477       0.418125      -1.066699      -0.026899      -0.018399      -0.010737       0.034313      -0.029819       0.005785       0.013299      -0.029052      -0.052436      -0.033732      -0.009329       0.043062              8.973322       6.371172      -2.017642      -0.698592       8.623153       1.774728      11.925641          -0.000015
          257              C       8.016403      25.584703       6.474017       0.093636      26.154550 0.35298523E+03  0.78862174E+04                                 7.655408                            6.287672       0.057607       2.019530                    0.999595      26.627948      74.895171       0.652739       0.420005      -1.060746      -0.036283       0.024446       0.026111       0.050949      -0.008076      -0.009441       0.003305       0.011927      -0.159403      -0.054241       0.016551       0.037690              8.199713       5.051376      -1.759357       0.293542       9.108979       1.474720      10.438784          -0.000005
          258              C       7.269636      27.517827       7.622214       0.177955      34.164710 0.38268387E+03  0.88175468E+04                                 9.665129                            6.877424      -0.515226       1.861596                    0.998338      26.809539      79.288272       0.573530       0.463492      -1.023977       0.009873      -0.034960       0.014123       0.038977       0.048645      -0.032899       0.017001       0.085262      -0.093361      -0.071815      -0.013220       0.085034             11.617395       6.179712      -1.810056       1.613770      12.133554       4.446756      16.538920          -0.000009
          259              C       7.156356      28.309241       8.854742       0.162511      35.686062 0.43443412E+03  0.10287500E+05                                 9.944079                            7.295537      -0.516397       1.855386                    0.997952      27.240930      80.519005       0.562987       0.459433      -1.030713      -0.038490      -0.018382       0.019530       0.046913      -0.040114       0.039128      -0.003195       0.045412      -0.026620      -0.051224      -0.016306       0.067529             12.055155       6.490334       1.434814      -1.128230      10.932607       4.413449      18.742523          -0.000024
          260              C       6.736232      28.597914      11.115458       0.080080      25.245024 0.35491642E+03  0.80524339E+04                                 7.839033                            6.542982      -0.337599       1.895952                    0.998078      27.860452      82.672805       0.596827       0.452331      -1.026750       0.022010      -0.006879      -0.049733       0.054819      -0.039528       0.003849      -0.036195       0.052354       0.026378      -0.064781       0.010408       0.054372              8.597367       5.779148       0.972778      -1.427712       8.553761       1.268827      11.459193          -0.000004
          261              C       7.258635      29.755842      11.300338      -0.142753      28.206194 0.38221053E+03  0.87715284E+04                                 8.211582                            6.645522      -0.072900       1.974950                    0.997760      28.620423      83.464119       0.615952       0.433298      -1.045213       0.006951       0.004560       0.006756       0.010713      -0.020755       0.013236      -0.019785       0.016593       0.000277      -0.027044      -0.009231       0.036275              9.222467       6.221322       1.032690      -2.251810       8.900481       1.541712      12.545598           0.000047
          262              C       7.732648      30.216418      10.139166      -0.059324      29.856517 0.39676722E+03  0.91330916E+04                                 8.401001                            6.665785       0.407321       2.118348                    0.999629      28.108054      80.413709       0.633616       0.419950      -1.060109      -0.027938      -0.033427      -0.013360       0.045567      -0.011742       0.014419      -0.006398      -0.004671      -0.098096      -0.036957       0.005450       0.031507              9.572057       6.450826       1.327326      -2.845615       8.062397       0.922276      14.202947          -0.000062
          263              C       7.760144      29.528796       8.900151      -0.094983      37.150267 0.48085433E+03  0.11580726E+05                                 9.786169                            7.414468      -0.163871       1.957901                    0.998008      28.356636      82.216488       0.593207       0.428724      -1.057633      -0.012587       0.027736       0.017908       0.035333      -0.045578       0.014817      -0.008236       0.028723      -0.049098      -0.039824      -0.019868       0.059691             11.508042       7.853693       2.847903      -3.181703      10.461341       0.194465      16.209092           0.000001
          264              C       8.461815      30.161277       7.768171       0.620293      20.554596 0.24147069E+03  0.50023217E+04                                 7.049031                            5.612231      -0.268865       1.960292                    0.999425      22.982550      66.314580       0.604451       0.489145      -1.001492       0.001998       0.019534      -0.009918       0.021998       0.017303       0.071864       0.079450       0.000099      -0.006484      -0.099568      -0.016127       0.115695              7.850578       8.202297       0.039609      -2.632555       6.880685      -2.461724       8.468754           0.000005
          265              C       7.074994      13.658368       8.741220       0.552595      22.817562 0.28324135E+03  0.60785059E+04                                 7.494279                            6.044664      -0.393474       1.912720                    0.997933      23.944596      69.276244       0.589993       0.483748      -1.008887      -0.035366      -0.019294       0.027220       0.048620       0.000633      -0.013746      -0.021173      -0.169509      -0.217838      -0.080647      -0.042727       0.123374              8.327119       9.944512       0.170034      -2.234693       4.373244      -0.265704      10.663600          -0.000261
          266              C       8.388155      13.625933       7.956294      -0.065711      39.418008 0.50196870E+03  0.12209031E+05                                10.154185                            7.560748      -0.136120       1.952239                    0.998922      28.813315      83.711679       0.589681       0.427055      -1.059600       0.028589      -0.011473       0.006580       0.031500       0.020982       0.034115       0.028058      -0.018425       0.026876      -0.038326      -0.018715       0.057040             11.813442      13.374505      -2.111915      -4.274289       8.952622      -3.328809      13.113198          -0.001568
          267              C       9.352681      12.675589       8.342270      -0.051268      29.345623 0.41783038E+03  0.97734011E+04                                 8.455397                            6.987170      -0.133381       1.948601                    0.998948      28.673052      83.532801       0.597622       0.438161      -1.045669       0.010040       0.016551       0.010190       0.021876       0.016923       0.021560      -0.003423      -0.002685      -0.036923      -0.031195       0.003413       0.027782              8.945057      10.521254      -2.264091      -1.456997       7.495380      -2.269888       8.818537          -0.001692
          268              C      10.538265      12.617205       7.609240      -0.085956      28.615326 0.39936933E+03  0.91935582E+04                                 8.177190                            6.721187       0.115349       2.031380                    0.999513      27.989334      79.666335       0.627262       0.424178      -1.059122       0.006179       0.023621       0.035884       0.043403      -0.003896       0.005058      -0.008397       0.008232      -0.000344      -0.010713      -0.001136       0.011849              8.757549       9.290852      -1.854652      -0.632780       6.888655      -2.565180      10.093139           0.000228
          269              C      10.706533      13.441053       6.538887       0.080625      25.592739 0.33454854E+03  0.74165679E+04                                 7.714998                            6.233753      -0.013120       2.014898                    0.999202      26.331529      75.150241       0.634295       0.435583      -1.045205      -0.027488       0.038680       0.009368       0.048368      -0.001667       0.012911       0.037115       0.043625      -0.049872      -0.053534       0.017786       0.035748              8.374798       8.414274      -2.067805      -0.792095       6.907949      -2.393331       9.802171          -0.002280
          270              C       8.646606      14.446537       6.869723       0.117191      35.940130 0.43207020E+03  0.10215925E+05                                 9.844952                            7.218637      -0.400885       1.882614                    0.998753      27.665467      81.668427       0.572790       0.452259      -1.034943       0.037615      -0.003524      -0.016100       0.041067      -0.007223       0.017612       0.032832       0.018592      -0.006186      -0.043710       0.012006       0.031703             11.562879      11.344048      -3.386630      -2.183047      10.290783      -3.836782      13.053806          -0.001063
          271              C       7.654585      15.419585       6.298868       0.181652      34.603696 0.40927466E+03  0.95643792E+04                                 9.689453                            7.084183      -0.523955       1.851180                    0.998257      27.008703      79.744997       0.569991       0.459829      -1.028753      -0.032650      -0.018344      -0.034334       0.050807       0.040455       0.010001      -0.013350       0.035967      -0.070904      -0.045267      -0.010839       0.056106             11.560471      10.062737      -5.130100      -1.084733      10.336704       0.127529      14.281970           0.006202
          272              C       6.781342      16.188293       4.310605       0.079505      26.565249 0.34285736E+03  0.76258642E+04                                 7.849241                            6.263553       0.169353       2.066080                    0.999730      26.401121      74.777135       0.641758       0.429101      -1.052110       0.034040      -0.030006       0.038301       0.059381       0.032890       0.011552      -0.011273      -0.023058       0.032515      -0.044844       0.015000       0.029843              8.751563       8.891457      -3.087173       0.051004       6.402932       0.101766      10.960299          -0.002859
          273              C       5.855309      16.976463       4.956061      -0.132977      30.122377 0.41906515E+03  0.97231445E+04                                 8.306250                            6.773358       0.380465       2.101736                    0.999796      28.497470      80.330966       0.643018       0.410542      -1.072270       0.000218      -0.004557       0.029207       0.029561      -0.020792       0.006563      -0.018077      -0.017434       0.035393      -0.029066      -0.004146       0.033212              9.144505       9.722411      -3.389270      -0.091111       6.680006       0.777541      11.031098           0.000219
          274              C       5.926797      17.073768       6.363738      -0.054727      31.076490 0.43258060E+03  0.10194585E+05                                 8.772322                            7.087340       0.051561       2.007040                    0.999257      28.681377      83.549883       0.596860       0.435442      -1.048527       0.006074      -0.024897      -0.009061       0.027182       0.018053      -0.005054       0.008505      -0.027118      -0.066888      -0.027167      -0.007079       0.034246              9.709086       9.594971      -3.797161       0.416263       7.332418       0.206347      12.199869           0.000075
          275              C       6.878125      16.301817       7.044872      -0.092094      39.609061 0.49839571E+03  0.12084667E+05                                10.156787                            7.495358      -0.104727       1.970571                    0.998150      28.542522      82.443384       0.597591       0.422709      -1.063705      -0.034243      -0.015938      -0.025880       0.045787       0.026932       0.002486      -0.007044       0.026522      -0.087841      -0.032433      -0.012262       0.044695             12.268392      10.225614      -4.218458      -0.401931       9.019608       2.116792      17.559954          -0.000393
          276              C       7.085987      16.580758       8.517419       0.720920      21.898096 0.23228012E+03  0.47930179E+04                                 7.571810                            5.673180      -0.646253       1.867429                    0.996850      22.229302      65.231469       0.571264       0.519604      -0.980813       0.015968       0.020332       0.070248       0.074855      -0.001677      -0.004432      -0.039407      -0.179008      -0.188909      -0.072562      -0.056516       0.129078              8.911661      10.182290      -1.382783      -1.040776       4.912463       1.792145      11.640230           0.000741
          277              C       5.571560      18.692277      12.555570       0.595381      22.337491 0.25745652E+03  0.54007014E+04                                 7.373691                            5.749024      -0.222294       1.968546                    0.999286      23.315730      66.928602       0.606519       0.481411      -1.009018      -0.002399      -0.011286      -0.025457       0.027950      -0.104240      -0.016219      -0.035501       0.043025      -0.134600      -0.107082      -0.022367       0.129449              8.360457       6.148969       2.752632       0.683673       8.276212       0.832936      10.656189           0.000211
          278              C       6.260033      19.840475      13.288600      -0.077514      37.357271 0.49586569E+03  0.12006279E+05                                 9.783515                            7.501311      -0.030030       1.995776                    0.998503      28.386352      81.895060       0.594457       0.425541      -1.062086       0.003494       0.032556      -0.018271       0.037496       0.001421      -0.036527      -0.005035       0.026789       0.057038      -0.026991      -0.022082       0.049073             11.312459       7.488363       2.073493       3.826696      14.022281       0.691277      12.426733           0.000598
          279              C       6.141252      21.118412      12.724232      -0.051820      28.387064 0.41424791E+03  0.96438562E+04                                 8.194231                            6.899071       0.066108       2.017004                    0.999283      28.178822      81.211699       0.610610       0.430876      -1.052773       0.023833      -0.011731      -0.004298       0.026909       0.005812      -0.018742      -0.010107       0.010537       0.006823      -0.017040      -0.008831       0.025871              8.830897       5.836257       1.170301       2.065414      11.781784       0.045757       8.874650          -0.002887
          280              C       6.551476      22.217958      13.492940      -0.098401      29.225857 0.44410882E+03  0.10518291E+05                                 8.398188                            7.171541       0.040888       2.011827                    0.998003      28.637472      83.188441       0.595502       0.434277      -1.050928       0.022463      -0.007827      -0.016966       0.029218      -0.000970       0.001862      -0.011041       0.000983       0.015612      -0.010748      -0.002387       0.013134              9.072510       5.882674       1.185557       1.349840      12.271719      -0.562951       9.063136           0.001179
          281              C       7.059584      21.971453      14.803313       0.108392      24.456561 0.33690048E+03  0.75273458E+04                                 7.651991                            6.387740      -0.238606       1.950164                    0.997629      26.609430      77.767432       0.603590       0.454176      -1.028081       0.009927      -0.035127      -0.005121       0.036860       0.017721      -0.020671       0.008341       0.038075      -0.059372      -0.035547      -0.005016       0.040563              8.472303       4.993398       0.330150       0.744450      11.703040      -1.305448       8.720472          -0.004553
          282              C       6.850626      19.701005      14.543833       0.121660      34.773516 0.41954809E+03  0.98562351E+04                                 9.739469                            7.216919      -0.401885       1.881293                    0.998893      27.634481      81.559385       0.560046       0.465536      -1.026541       0.013470       0.038241       0.024514       0.047379       0.008250      -0.030101      -0.000131      -0.005563      -0.051032      -0.038250       0.009044       0.029206             11.762878       6.343589      -0.793427       2.725504      16.162799      -2.589634      12.782248           0.001314
          283              C       7.080486      18.426312      15.221723       0.146990      33.626159 0.40333806E+03  0.93918111E+04                                 9.566381                            7.101119      -0.398346       1.886925                    0.998789      27.297802      80.468698       0.561061       0.468830      -1.023721      -0.022868      -0.006109       0.033174       0.040753       0.032330       0.025713       0.001271       0.022704      -0.038067      -0.037888      -0.010738       0.048626             11.591282       6.275400      -2.590269      -0.966898      16.076407      -3.004135      12.422040           0.001317
          284              C       6.800039      17.239193      17.232691       0.072881      26.791108 0.36916707E+03  0.84212957E+04                                 8.099715                            6.658538      -0.229113       1.942485                    0.997527      27.333452      80.163559       0.596189       0.450366      -1.032420      -0.005136       0.037991      -0.032207       0.050070       0.017020       0.000192      -0.016084       0.025608       0.010668      -0.029595       0.006740       0.022855              9.135952       5.249771      -0.163212      -1.221648      11.980336      -1.878690      10.177747          -0.005055
          285              C       7.269656      16.084508      16.642374      -0.109312      29.690119 0.42878368E+03  0.10081935E+05                                 8.469994                            7.019372       0.072340       2.013701                    0.998774      28.867967      83.971890       0.604520       0.430913      -1.051368      -0.006857       0.003102      -0.022617       0.023837       0.000765       0.001683      -0.012250      -0.010145       0.025386      -0.010469      -0.007043       0.017511              9.484958       6.057689       0.075934      -2.364682      11.926822      -1.721577      10.470364           0.001267
          286              C       7.727172      16.113699      15.341733      -0.077399      28.771009 0.39838686E+03  0.91829380E+04                                 8.216317                            6.720058       0.271569       2.081276                    0.999450      28.125763      80.611768       0.625111       0.425082      -1.056525      -0.020519       0.008196       0.001147       0.022126       0.002909       0.007567       0.017144       0.005940      -0.016552      -0.020804       0.002235       0.018568              9.220665       6.148311      -0.578760      -2.494387      10.860237      -2.344899      10.653446          -0.002472
          287              C       7.658983      17.271627      14.618433      -0.043644      37.108643 0.48268076E+03  0.11599371E+05                                 9.752654                            7.412663      -0.069828       1.992700                    0.998082      27.752510      79.559510       0.597052       0.426894      -1.062084      -0.019915      -0.031907       0.003877       0.037811       0.026836       0.031792       0.026002       0.045864      -0.015478      -0.040015      -0.021848       0.061863             11.581533       7.742915      -1.355725      -4.029837      12.794214      -2.039541      14.207469           0.000269
          288              C       8.351856      17.372174      13.239948       0.571593      22.511140 0.27048775E+03  0.57394474E+04                                 7.408488                            5.889907      -0.180691       1.981531                    0.999252      23.579325      67.877442       0.600182       0.480951      -1.010154      -0.001960      -0.009703      -0.025811       0.027644      -0.062030       0.054849      -0.045344      -0.071680      -0.238947      -0.108011      -0.024766       0.132777              8.324191       8.497422       1.814055      -2.092417       5.951068       0.692223      10.524082           0.000242
          289              C      12.506903      15.646634      12.202029       0.725687      21.600739 0.22389994E+03  0.45828610E+04                                 7.502783                            5.567192      -0.654878       1.864334                    0.997213      22.116354      64.869428       0.576466       0.519098      -0.979979       0.015048       0.051492      -0.051212       0.074165       0.006076       0.004005       0.094821      -0.097532       0.063611      -0.065731      -0.059433       0.125164              8.900563       9.649704      -1.851239      -0.203230       8.701106      -3.917155       8.350878           0.000599
          290              C      12.347434      14.657368      13.275626      -0.101602      41.374057 0.50499418E+03  0.12291158E+05                                10.458745                            7.552419      -0.111549       1.965613                    0.998483      28.738867      83.304463       0.594131       0.423562      -1.062635      -0.038607      -0.027512       0.014303       0.049518       0.021116       0.002902       0.018214       0.044747      -0.042256      -0.035911      -0.003682       0.039593             12.920913      10.146243      -3.683649      -1.918157      14.346786      -5.618444      14.269710          -0.001280
          291              C      11.371911      14.913605      14.316788      -0.055960      31.341732 0.43075043E+03  0.10141123E+05                                 8.801121                            7.047714       0.094798       2.016722                    0.999518      28.778759      83.802330       0.601650       0.432416      -1.050313       0.009032      -0.031393      -0.015374       0.036103       0.006148       0.012084       0.018081      -0.011598      -0.052826      -0.028212       0.000690       0.027522              9.915651       9.362042      -2.697063      -2.597634       9.252165      -2.712202      11.132746           0.000189
          292              C      11.286128      14.089757      15.400116      -0.129719      29.869096 0.40337248E+03  0.92968119E+04                                 8.312684                            6.674388       0.353212       2.098143                    0.999743      28.411733      80.574394       0.641698       0.414141      -1.066866       0.001293      -0.002059      -0.021247       0.021386      -0.007827      -0.010700       0.008298       0.008305       0.058737      -0.018740      -0.007540       0.026280              9.333737       9.571499      -2.882170      -1.693508       9.090451      -2.729755       9.339260           0.000209
          293              C      12.198964      13.071300      15.549316       0.081943      27.696378 0.35728410E+03  0.80341642E+04                                 8.144166                            6.438321       0.114630       2.051488                    0.999388      26.564306      75.809451       0.626060       0.435074      -1.047813       0.029534      -0.006158      -0.049231       0.057739       0.033469       0.003385       0.005064      -0.013376       0.041718      -0.041090       0.011560       0.029530              9.262451       9.098350      -2.732379      -1.671686       8.468339      -2.533387      10.220663          -0.004032
          294              C      13.116196      13.522144      13.444288       0.180476      35.563580 0.41687583E+03  0.97873116E+04                                 9.865715                            7.154042      -0.543072       1.842302                    0.998252      27.208643      80.532082       0.566659       0.460392      -1.028398      -0.026306      -0.034614       0.024225       0.049769       0.040121       0.013044       0.007815       0.064029      -0.022680      -0.047599      -0.010977       0.058577             11.929427      10.121036      -5.113546      -1.848222      12.409612      -2.076142      13.257633           0.007467
          295              C      14.082921      12.948045      12.429074       0.119606      36.439278 0.44577531E+03  0.10616461E+05                                 9.944143                            7.333262      -0.414424       1.875899                    0.998686      27.829395      82.294971       0.568503       0.452387      -1.035467       0.031385      -0.012898       0.012847       0.036283       0.002547      -0.020838      -0.022252      -0.011733      -0.099499      -0.047208       0.012477       0.034731             11.679622      11.165834      -3.908240      -0.213604       7.667578       0.755614      16.205455          -0.000147
          296              C       5.170143      11.971752      12.172838       0.080384      25.719520 0.34003846E+03  0.75719219E+04                                 7.760433                            6.300356      -0.044763       2.003004                    0.999070      26.485416      75.853178       0.628340       0.437757      -1.043503      -0.032709       0.037244       0.018641       0.052957       0.001248      -0.011532      -0.014997       0.011846      -0.144979      -0.053012       0.020306       0.032706              8.410782       8.597032      -2.000150      -0.493121       5.402669       0.016065      11.232645          -0.001005
          297              C       4.973279      11.773898      10.859222      -0.085979      28.177241 0.38729344E+03  0.88625962E+04                                 8.121598                            6.636589       0.081910       2.024205                    0.999465      27.878010      79.558262       0.627631       0.426463      -1.055886       0.001045       0.032690      -0.021568       0.039177       0.000445      -0.004934       0.002389       0.013328       0.006389      -0.008473      -0.000685       0.009158              8.714307       9.552786      -1.957643      -0.398932       5.406796      -0.010645      11.183338           0.000035
          298              C       3.781095      12.166361      10.291611      -0.045041      28.717436 0.39426417E+03  0.91035327E+04                                 8.343248                            6.792774      -0.148545       1.948434                    0.999007      28.327709      82.414690       0.604429       0.438872      -1.043609       0.011741       0.014508       0.001250       0.018706       0.027901      -0.008248       0.008234      -0.010550      -0.020609      -0.030632      -0.001230       0.031862              8.876503      10.694259      -2.794387       0.089707       5.821111       0.652964      10.114140          -0.000499
          299              C      13.846464      12.779382      11.066806      -0.061958      38.237770 0.47444470E+03  0.11395273E+05                                 9.954806                            7.354144      -0.153229       1.950346                    0.999061      28.526227      82.765912       0.596564       0.427474      -1.057738       0.023059      -0.010525      -0.010370       0.027387       0.038408      -0.011407      -0.013032      -0.037526      -0.038165      -0.036758      -0.016767       0.053525             11.564527      13.187895      -4.175515       2.189689       7.163630      -0.187282      14.342056          -0.000649
          300              C      12.561897      13.256176      10.440811       0.543107      23.320883 0.28731650E+03  0.61860435E+04                                 7.603009                            6.083873      -0.405473       1.907886                    0.998047      24.010595      69.507640       0.588874       0.483093      -1.009551      -0.037446      -0.000077      -0.028791       0.047235       0.002369       0.017540       0.094226      -0.109064      -0.031342      -0.081336      -0.044689       0.126025              8.485479      10.147827      -1.291773       2.061375       5.754147      -2.633330       9.554463          -0.001405
          301              C      11.260824      19.389627       9.853739       0.610166      20.980845 0.25009322E+03  0.52212182E+04                                 7.114556                            5.720306      -0.258176       1.962050                    0.998877      23.283879      67.218460       0.597955       0.490646      -1.001756      -0.019710      -0.008167       0.012676       0.024817      -0.118401      -0.025087       0.038748       0.017286       0.002831      -0.120319      -0.013104       0.133422              7.831832       6.498532       2.447029       0.578237       7.247032      -0.855383       9.749933          -0.000002
          302              C      12.217647      20.680538       9.717512      -0.116093      38.200473 0.51139033E+03  0.12493353E+05                                 9.953485                            7.629747       0.001630       2.001533                    0.997485      29.099967      84.669955       0.587328       0.426873      -1.059949      -0.026069       0.034559       0.024338       0.049661      -0.024107       0.027291      -0.007126       0.008931      -0.006332      -0.031464      -0.009911       0.041375             11.413614       8.069990       3.509674      -2.238469      11.089043       1.571451      15.081808           0.000004
          303              C      12.513493      21.377891      10.933823      -0.073599      33.117679 0.50525280E+03  0.12398658E+05                                 9.194116                            7.682585      -0.176337       1.907180                    0.999106      30.675458      91.667404       0.569774       0.438064      -1.045262      -0.018863       0.028040      -0.047473       0.058273      -0.006462      -0.006558      -0.027347      -0.013486       0.029510      -0.027223      -0.006259       0.033482             10.010700       6.973453       2.650209      -0.339702      10.624762       2.870793      12.433884          -0.000015
          304              C      13.285550      22.636367      11.063562      -0.149152      30.903476 0.47699496E+03  0.11439489E+05                                 8.509782                            7.295429       0.200719       2.040944                    0.999436      29.565057      84.927910       0.610371       0.418426      -1.066422      -0.025403       0.019173       0.011585       0.033869       0.027842      -0.005825       0.014002      -0.026169      -0.051890      -0.032795      -0.007976       0.040772              8.994061       6.386035       2.022440       0.700145       8.644479       1.780276      11.951670          -0.000015
          305              C      13.515408      23.067752       9.743460       0.094422      26.145552 0.35286325E+03  0.78829950E+04                                 7.654987                            6.287645       0.053825       2.018267                    0.999570      26.618891      74.873045       0.652560       0.420147      -1.060632      -0.036564      -0.024829      -0.023900       0.050246       0.009135       0.007794       0.004607       0.008636      -0.160843      -0.054511       0.016704       0.037807              8.199213       5.051110       1.758798      -0.293155       9.107556       1.475557      10.438973          -0.000006
          306              C      12.768646      21.134627       8.595263       0.177623      34.159107 0.38258863E+03  0.88153322E+04                                 9.665997                            6.877992      -0.520142       1.860181                    0.998298      26.809923      79.304840       0.573293       0.463684      -1.023809       0.009653       0.032396      -0.014292       0.036700      -0.050135       0.031919       0.016878       0.084246      -0.090883      -0.071870      -0.013114       0.084985             11.618470       6.180364       1.810551      -1.613503      12.134300       4.446594      16.540746          -0.000010
          307              C      12.655368      20.343213       7.362734       0.158499      35.783731 0.43584167E+03  0.10328651E+05                                 9.958697                            7.305290      -0.512715       1.856012                    0.997983      27.285555      80.667958       0.562877       0.459174      -1.030911      -0.039862       0.019040      -0.019596       0.048327       0.040055      -0.039815      -0.003156       0.046393      -0.031555      -0.051430      -0.017144       0.068574             12.073873       6.498294      -1.436737       1.128249      10.947995       4.421974      18.775329          -0.000023
          308              C      12.235244      20.054541       5.102018       0.083902      25.122855 0.35258464E+03  0.79860751E+04                                 7.814788                            6.522279      -0.332603       1.898542                    0.998050      27.762087      82.302069       0.597681       0.452446      -1.026721       0.021665       0.009028       0.048952       0.054288       0.039099      -0.002797      -0.036230       0.052404       0.030498      -0.065224       0.012056       0.053168              8.570366       5.760977      -0.972589       1.422800       8.527849       1.260913      11.422272          -0.000003
          309              C      12.757651      18.896612       4.917139      -0.140857      28.194133 0.38188880E+03  0.87628216E+04                                 8.211125                            6.644055      -0.077844       1.973705                    0.997758      28.611000      83.446560       0.615798       0.433472      -1.045046       0.005727      -0.004323      -0.007199       0.010164       0.019347      -0.013357      -0.019037       0.014910      -0.003019      -0.025038      -0.009871       0.034909              9.222740       6.220126      -1.032491       2.250879       8.901317       1.544063      12.546778           0.000047
          310              C      13.231666      18.436037       6.078310      -0.064949      30.008915 0.39926916E+03  0.92046505E+04                                 8.426600                            6.685008       0.404019       2.116189                    0.999653      28.195986      80.712591       0.632988       0.419729      -1.060305      -0.028884       0.034320       0.012112       0.046464       0.013160      -0.014989      -0.006719      -0.002830      -0.101275      -0.038124       0.004584       0.033541              9.603208       6.469890      -1.327662       2.857505       8.081025       0.928259      14.258709          -0.000062
          311              C      13.259160      19.123659       7.317325      -0.090530      36.995800 0.47840619E+03  0.11506174E+05                                 9.758371                            7.394500      -0.151834       1.962376                    0.998067      28.276268      81.907103       0.594182       0.428600      -1.057792      -0.012073      -0.027822      -0.019135       0.035860       0.045244      -0.015594      -0.006849       0.028084      -0.048931      -0.039892      -0.019300       0.059192             11.474496       7.830558      -2.838377       3.170054      10.432615       0.195992      16.160314           0.000000
          312              C      13.960834      18.491178       8.449305       0.620182      20.546097 0.24136285E+03  0.49997325E+04                                 7.048865                            5.612273      -0.276589       1.958190                    0.999410      22.977671      66.306944       0.604215       0.489371      -1.001336       0.001652      -0.018548       0.009864       0.021073      -0.016694      -0.071554       0.081692       0.002466      -0.009722      -0.101794      -0.014754       0.116548              7.850523       8.201751      -0.039809       2.633187       6.880477      -2.461731       8.469342           0.000005
          313              C      15.323478      24.958716      18.776594       0.548157      22.852392 0.28374382E+03  0.60915832E+04                                 7.499207                            6.048167      -0.404601       1.909296                    0.997874      23.967699      69.341090       0.590133       0.483451      -1.009109      -0.034659       0.026894       0.018483       0.047604      -0.013297      -0.000777       0.020468       0.025325       0.370638      -0.081819      -0.043847       0.125666              8.332982       9.951850      -2.237413      -0.170232      10.671264       0.266078       4.375831          -0.000266
          314              C      16.636640      24.173790      18.809029      -0.066019      39.471693 0.50269769E+03  0.12232939E+05                                10.168427                            7.570136      -0.143333       1.950001                    0.998852      28.837982      83.843471       0.588776       0.427496      -1.059176       0.026651       0.007001       0.011017       0.029676       0.030655      -0.022065      -0.028843      -0.021010       0.010154      -0.034179      -0.021657       0.055836             11.831020      13.394148      -4.282172       2.115086      13.133939       3.333985       8.964972          -0.001570
          315              C      17.601164      24.559766      19.759373      -0.051250      29.356549 0.41806137E+03  0.97798794E+04                                 8.456009                            6.987764      -0.126413       1.950683                    0.998925      28.679381      83.548133       0.597785       0.437993      -1.045798       0.008837       0.010600      -0.016912       0.021828       0.022010      -0.015214       0.002069       0.019070       0.024525      -0.030866       0.003320       0.027546              8.945734      10.524149      -1.456339       2.265979       8.817131       2.269141       7.495923          -0.001690
          316              C       7.788750      23.826736      19.817756      -0.084483      28.544885 0.39798739E+03  0.91529580E+04                                 8.159126                            6.704832       0.118285       2.032692                    0.999559      27.947867      79.485991       0.628747       0.423582      -1.059593       0.006558       0.036288      -0.022983       0.043451       0.004848       0.006198       0.007868       0.006693      -0.006553      -0.010169      -0.002729       0.012898              8.738924       9.274899      -0.626122       1.857041      10.063977       2.560445       6.877896           0.000228
          317              C       7.957021      22.756382      18.993908       0.082165      25.579190 0.33432720E+03  0.74107650E+04                                 7.717291                            6.236668      -0.009753       2.016261                    0.999215      26.314750      75.108747       0.633359       0.436280      -1.044741      -0.029245       0.009511      -0.039591       0.050131       0.013779       0.001815      -0.036587       0.047905      -0.038091      -0.053363       0.017158       0.036205              8.377029       8.411781      -0.786434       2.068814       9.806422       2.397725       6.912883          -0.002279
          318              C      16.895095      23.087218      17.988425       0.118999      35.893034 0.43139449E+03  0.10196150E+05                                 9.837344                            7.213535      -0.399053       1.883258                    0.998745      27.643832      81.594385       0.572917       0.452327      -1.034885       0.037087      -0.016396       0.003541       0.040704       0.016761       0.004685      -0.033096       0.012053      -0.028605      -0.042825       0.010131       0.032694             11.553904      11.334117      -2.181886       3.382514      13.044598       3.833920      10.282996          -0.001065
          319              C      15.903076      22.516362      17.015376       0.183084      34.612347 0.40938278E+03  0.95670757E+04                                 9.689264                            7.083829      -0.529991       1.848837                    0.998075      27.007570      79.729786       0.570189       0.459661      -1.028896      -0.033390      -0.036260       0.017414       0.052278       0.008698      -0.041348       0.011905       0.049158      -0.025211      -0.044232      -0.011301       0.055534             11.560491      10.061570      -1.084081       5.129760      14.283444      -0.127368      10.336460           0.006202
          320              C      15.029838      20.528098      16.246668       0.078289      26.602811 0.34335321E+03  0.76408761E+04                                 7.863480                            6.274278       0.158938       2.062658                    0.999705      26.422323      74.895858       0.640157       0.429950      -1.051422       0.031450       0.036367       0.028354       0.055818       0.009826      -0.034308       0.009706      -0.031480       0.013273      -0.045986       0.016343       0.029644              8.768157       8.910563       0.050956       3.094892      10.978918      -0.102228       6.414992          -0.002855
          321              C      14.103805      21.173553      15.458499      -0.132753      30.083087 0.41832795E+03  0.97009357E+04                                 8.296532                            6.764997       0.386835       2.103924                    0.999820      28.472202      80.216136       0.643813       0.410251      -1.072552      -0.000699       0.027326       0.004121       0.027644       0.004471       0.021167       0.017519      -0.025743       0.009756      -0.029606      -0.002260       0.031866              9.134138       9.710086      -0.093115       3.385369      11.019928      -0.778780       6.672401           0.000219
          322              C      14.175290      22.581231      15.361194      -0.051927      30.994460 0.43097948E+03  0.10146480E+05                                 8.750471                            7.067351       0.065262       2.011468                    0.999255      28.639541      83.359639       0.598631       0.434598      -1.049136       0.006300      -0.008147       0.024771       0.026826      -0.008350      -0.016427      -0.009480       0.019608       0.075949      -0.029768      -0.003600       0.033367              9.685887       9.574755       0.406096       3.792692      12.163708      -0.213467       7.319199           0.000075
          323              C      15.126616      23.262365      16.133146      -0.093275      39.627227 0.49868444E+03  0.12093469E+05                                10.160906                            7.498499      -0.106320       1.970073                    0.998180      28.548525      82.467989       0.597347       0.422819      -1.063631      -0.034001      -0.025308       0.015612       0.045170       0.003843      -0.026638       0.007825       0.057643       0.006542      -0.033829      -0.010682       0.044511             12.273050      10.232747      -0.400647       4.223125      17.561224      -2.116792       9.025177          -0.000391
          324              C      15.334475      24.734913      15.854205       0.723845      21.881688 0.23210390E+03  0.47891609E+04                                 7.573033                            5.674671      -0.644185       1.867820                    0.996942      22.223219      65.242729       0.570557       0.520272      -0.980357       0.015825       0.070413      -0.020947       0.075148      -0.003475       0.000841       0.039248       0.005215       0.361076      -0.071745      -0.056671       0.128415              8.912457      10.183755      -1.040488       1.383003      11.640579      -1.792184       4.913036           0.000742
          325              C      13.820044      28.773064      13.742690       0.594147      22.348429 0.25760514E+03  0.54046492E+04                                 7.375532                            5.750395      -0.226231       1.967159                    0.999255      23.326001      66.965273       0.606486       0.481362      -1.009034      -0.003035      -0.023155       0.011004       0.025816      -0.016187       0.103167       0.033655       0.088499       0.001593      -0.105084      -0.023052       0.128136              8.362310       6.150534       0.683608      -2.753404      10.658784      -0.832751       8.277612           0.000211
          326              C      14.508518      29.506094      12.594492      -0.079123      37.448667 0.49735625E+03  0.12051839E+05                                 9.798970                            7.512547      -0.035339       1.993458                    0.998492      28.432826      82.070965       0.593994       0.425538      -1.062050       0.003452      -0.018184      -0.032784       0.037648      -0.036842      -0.001872       0.003659      -0.015798      -0.068842      -0.026425      -0.022952       0.049377             11.330707       7.499945       3.833627      -2.077400      12.446624      -0.691755      14.045551           0.000596
          327              C      14.389740      28.941724      11.316555      -0.050098      28.316086 0.41289659E+03  0.96043486E+04                                 8.177955                            6.884846       0.075257       2.020393                    0.999315      28.138947      81.057319       0.611647       0.430505      -1.053022       0.023196      -0.004605       0.011843       0.026449      -0.017356      -0.005815       0.009505       0.003604      -0.023706      -0.015647      -0.009260       0.024907              8.813019       5.825502       2.064488      -1.165630       8.864723      -0.044296      11.748831          -0.002881
          328              C      14.799964      29.710432      10.217010      -0.097819      29.263040 0.44496126E+03  0.10545164E+05                                 8.411486                            7.184114       0.029242       2.008018                    0.997931      28.661931      83.327964       0.594182       0.434966      -1.050349       0.022333      -0.014705       0.008084       0.027934       0.002663       0.001229       0.009484      -0.009841      -0.015824      -0.010313      -0.002836       0.013148              9.086103       5.893219       1.352742      -1.188362       9.079539       0.560478      12.285551           0.001177
          329              C      15.308069      31.020805      10.463516       0.102562      24.594623 0.33940370E+03  0.75980522E+04                                 7.682554                            6.413344      -0.249418       1.945711                    0.997544      26.716741      78.181630       0.602056       0.454448      -1.027829       0.009837      -0.005966       0.036306       0.038085      -0.022771      -0.018221      -0.009831       0.048377      -0.030769      -0.037987      -0.004004       0.041991              8.506971       5.012635       0.745250      -0.330119       8.757293       1.318160      11.750984          -0.004549
          330              C      15.099108      30.761327      12.733963       0.121977      34.745627 0.41909467E+03  0.98434309E+04                                 9.737754                            7.215463      -0.402408       1.881418                    0.998823      27.619810      81.520947       0.559789       0.465851      -1.026314       0.013691       0.023838      -0.038082       0.046967      -0.030505      -0.007777       0.000153       0.023222       0.032891      -0.038498       0.009030       0.029468             11.761292       6.342503       2.725233       0.793615      12.779481       2.591358      16.161893           0.001315
          331              C      15.328966      31.439218      14.008656       0.148406      33.587666 0.40276875E+03  0.93762718E+04                                 9.563165                            7.098979      -0.401779       1.886048                    0.998801      27.293198      80.474162       0.560744       0.469210      -1.023401      -0.023278       0.033175       0.006521       0.041048       0.027539      -0.034055      -0.001472       0.028451      -0.017556      -0.040199      -0.010500       0.050699             11.586801       6.274137      -0.965763       2.590133      12.417187       3.002588      16.069079           0.001321
          332              C       9.549565       1.015224      15.195775       0.079367      26.658935 0.36684435E+03  0.83544271E+04                                 8.071219                            6.635335      -0.178644       1.959210                    0.997490      27.238973      79.798659       0.597580       0.450065      -1.032678      -0.003752      -0.032398      -0.038846       0.050722      -0.003818      -0.016677       0.016690       0.006671      -0.045288      -0.029004       0.003439       0.025565              9.102750       5.232210      -1.218183       0.164501      10.144262       1.869144      11.931780          -0.005046
          333              C      10.019180       0.424908      16.350460      -0.111938      29.739257 0.42965501E+03  0.10107784E+05                                 8.480929                            7.027898       0.067562       2.011852                    0.998724      28.895989      84.082031       0.603959       0.431084      -1.051239      -0.007094      -0.022618      -0.001027       0.023726       0.001807      -0.000470       0.013781      -0.018260      -0.001538      -0.011126      -0.008006       0.019132              9.498299       6.065206      -2.368372      -0.076857      10.483997       1.725805      11.945694           0.001265
          334              C      15.975648      31.559229      16.321268      -0.075057      28.691513 0.39697213E+03  0.91418968E+04                                 8.198549                            6.704913       0.279015       2.084117                    0.999413      28.081048      80.437990       0.626285       0.424676      -1.056812      -0.021276       0.002156      -0.008447       0.022992       0.006568      -0.003523      -0.017755       0.008959      -0.004692      -0.020646       0.001780       0.018866              9.200304       6.134678      -2.487132       0.581226      10.624947       2.334982      10.841288          -0.002469
          335              C      15.907462      30.835929      15.163341      -0.048147      37.291871 0.48565528E+03  0.11687671E+05                                 9.777357                            7.430366      -0.069151       1.991539                    0.998040      27.841602      79.847402       0.597011       0.426308      -1.062550      -0.019986       0.005531       0.031517       0.037727       0.032409      -0.028125      -0.027711       0.030221      -0.062201      -0.041831      -0.022069       0.063900             11.611741       7.762400      -4.040975       1.359749      14.242926       2.045984      12.829897           0.000267
          336              C      16.600338      29.457443      15.062792       0.578510      22.354338 0.26821229E+03  0.56803422E+04                                 7.384356                            5.872377      -0.179180       1.983372                    0.999274      23.475692      67.560849       0.599832       0.482148      -1.009316      -0.002200      -0.024663       0.008758       0.026264       0.054370       0.061344       0.043319       0.080168       0.223112      -0.105603      -0.024572       0.130175              8.295717       8.468630      -2.081471      -1.808862      10.485176      -0.689693       5.933345           0.000241
          337              C       9.757384      28.419525      16.788332       0.726992      21.563202 0.22343412E+03  0.45712648E+04                                 7.498376                            5.564160      -0.647669       1.867159                    0.997456      22.089768      64.791600       0.576153       0.519614      -0.979667       0.015324      -0.051668      -0.050469       0.073835       0.005611      -0.005868      -0.094305      -0.081200       0.113476      -0.064899      -0.059865       0.124763              8.895193       9.643324      -0.202538       1.850238       8.346050       3.914823       8.696204           0.000599
          338              C       9.597912      29.493123      17.777598      -0.101425      41.353539 0.50467814E+03  0.12282674E+05                                10.459134                            7.552536      -0.119455       1.963359                    0.998492      28.733727      83.311936       0.593780       0.423840      -1.062363      -0.039019       0.014297       0.027862       0.050032       0.003224      -0.021109      -0.017748       0.043230      -0.044303      -0.035138      -0.004242       0.039380             12.921360      10.145980      -1.917183       3.683812      14.270431       5.619460      14.347669          -0.001279
          339              C       8.622387      30.534285      17.521362      -0.059354      31.436820 0.43248357E+03  0.10191872E+05                                 8.817125                            7.061256       0.087165       2.013904                    0.999520      28.837847      84.007827       0.601168       0.432340      -1.050388       0.009478      -0.017028       0.031319       0.036887       0.011377      -0.007464      -0.019340       0.022430       0.037618      -0.028519       0.000372       0.028148              9.933429       9.379047      -2.604994       2.699303      11.156241       2.717060       9.264999           0.000187
          340              C       8.536601      31.617613      18.345209      -0.131649      29.890161 0.40380515E+03  0.93094955E+04                                 8.317164                            6.678534       0.360843       2.100178                    0.999753      28.426122      80.633076       0.641402       0.414211      -1.066796       0.002759      -0.024543      -0.000014       0.024698      -0.008640       0.005743      -0.007559      -0.028028      -0.038952      -0.016728      -0.008301       0.025029              9.338311       9.577192      -1.694919       2.883380       9.344050       2.729983       9.093692           0.000214
          341              C       9.449435      31.766815      19.363667       0.081772      27.706565 0.35756707E+03  0.80417831E+04                                 8.144076                            6.439023       0.117547       2.051823                    0.999381      26.571596      75.825838       0.626322       0.434824      -1.048007       0.028562      -0.049375       0.004616       0.057227       0.003715      -0.032222      -0.005742      -0.026799      -0.001054      -0.039657       0.010601       0.029056              9.261668       9.098308      -1.671567       2.732158      10.219540       2.532119       8.467156          -0.004031
          342              C      10.366672      29.661785      18.912821       0.180365      35.595863 0.41730937E+03  0.98010894E+04                                 9.874693                            7.159863      -0.540393       1.843113                    0.998179      27.229956      80.638256       0.566118       0.460662      -1.028137      -0.026859       0.023949       0.034390       0.049776       0.012081      -0.040114      -0.008604       0.043891      -0.085046      -0.047745      -0.010823       0.058568             11.940741      10.132447      -1.850038       5.120478      13.268629       2.077364      12.421147           0.007456
          343              C      11.333398      28.646571      19.486920       0.119968      36.466774 0.44616543E+03  0.10627815E+05                                 9.948001                            7.335745      -0.409297       1.877303                    0.998713      27.838968      82.324660       0.568505       0.452297      -1.035543       0.031747       0.012701       0.013753       0.036855      -0.017672      -0.001970       0.022827       0.044106       0.070133      -0.046335       0.012064       0.034271             11.684192      11.171030      -0.215479       3.910644      16.211011      -0.757075       7.670535          -0.000145
          344              C      13.418619      28.390336      20.463212       0.077948      25.775171 0.34098664E+03  0.75988628E+04                                 7.774737                            6.311833      -0.050695       2.000901                    0.999064      26.518483      75.994634       0.627321       0.438132      -1.043206      -0.033438       0.018521      -0.038312       0.054120      -0.013865      -0.001138       0.013947       0.077510       0.055702      -0.053013       0.020123       0.032891              8.426532       8.609039      -0.499677       2.002501      11.258596      -0.017724       5.411960          -0.001007
          345              C      13.221757      27.076720      20.661065      -0.082032      28.057678 0.38502240E+03  0.87980946E+04                                 8.101950                            6.619758       0.078127       2.024250                    0.999425      27.796690      79.281884       0.628021       0.426805      -1.055625       0.003396      -0.022629      -0.032140       0.039454      -0.006411       0.000858      -0.003378       0.002024      -0.027253      -0.009974      -0.001459       0.011433              8.693643       9.529517      -0.400966       1.953254      11.157707       0.007344       5.393706           0.000035
          346              C      12.029574      26.509108      20.268602      -0.046373      28.742928 0.39469313E+03  0.91154196E+04                                 8.346645                            6.795222      -0.148296       1.948336                    0.999088      28.339755      82.444058       0.604519       0.438711      -1.043762       0.013532       0.001091      -0.012890       0.018720      -0.008316      -0.028405      -0.007370       0.002658       0.024292      -0.031033      -0.000575       0.031608              8.880513      10.697884       0.089847       2.795321      10.121011      -0.653485       5.822645          -0.000499
          347              C      11.096943      27.284303      19.655582      -0.059429      38.082970 0.47222203E+03  0.11325948E+05                                 9.921710                            7.332016      -0.134531       1.956936                    0.999108      28.447601      82.417170       0.598199       0.426906      -1.058336       0.024348      -0.011227       0.010206       0.028689      -0.011200      -0.037100       0.012454       0.002392       0.070926      -0.034760      -0.016846       0.051606             11.524420      13.138786       2.177339       4.157894      14.294841       0.182992       7.139633          -0.000649
          348              C       9.812377      26.658308      19.178788       0.543783      23.329917 0.28749499E+03  0.61911781E+04                                 7.607014                            6.087553      -0.406292       1.907311                    0.998166      24.017001      69.545565       0.588405       0.483378      -1.009349      -0.039141      -0.029054      -0.000217       0.048746       0.016285      -0.002943      -0.094260      -0.039716       0.178645      -0.080199      -0.045859       0.126058              8.489582      10.152246       2.062085       1.291968       9.559984       2.634548       5.756515          -0.001404
          349              C       8.511314      26.071231      13.045338       0.614298      20.931383 0.24939659E+03  0.52036985E+04                                 7.108218                            5.715697      -0.255471       1.963141                    0.998969      23.251909      67.134515       0.597593       0.491224      -1.001335      -0.019836       0.013848       0.008380       0.025602      -0.024291       0.118937      -0.036838       0.005195      -0.027318      -0.121119      -0.011271       0.132390              7.824621       6.492663       0.577519      -2.444075       9.741156       0.854335       7.240043          -0.000002
          350              C       9.468140      25.935004      11.754427      -0.116131      38.152762 0.51066338E+03  0.12469576E+05                                 9.940947                            7.620982       0.007596       2.003507                    0.997608      29.074147      84.539390       0.588126       0.426499      -1.060316      -0.025298       0.025628      -0.034695       0.050005       0.026462       0.025683       0.006426       0.008129      -0.009603      -0.032258      -0.009266       0.041524             11.398623       8.060755      -2.236234      -3.505190      15.061203      -1.567010      11.073910           0.000004
          351              C       9.763984      27.151314      11.057075      -0.072456      33.136470 0.50563929E+03  0.12410869E+05                                 9.200063                            7.688115      -0.175027       1.907644                    0.999130      30.683971      91.711486       0.569265       0.438359      -1.045056      -0.019674      -0.045484      -0.027685       0.056765      -0.008700       0.005919       0.028393      -0.021827       0.005915      -0.028864      -0.005916       0.034780             10.016849       6.978401      -0.339695      -2.652193      12.440058      -2.872881      10.632089          -0.000015
          352              C      10.536043      27.281053       9.798599      -0.149018      30.859892 0.47609199E+03  0.11411877E+05                                 8.500171                            7.286642       0.248700       2.053651                    0.999325      29.537797      84.814130       0.611005       0.418211      -1.066611      -0.025708       0.010244      -0.019493       0.033850      -0.005706      -0.026537      -0.013120       0.010873       0.063225      -0.031270      -0.007564       0.038834              8.984080       6.378442       0.699574      -2.019798      11.940310      -1.777924       8.633490          -0.000014
          353              C      10.765903      25.960950       9.367214       0.095009      26.152072 0.35293915E+03  0.78853441E+04                                 7.656556                            6.288429       0.044498       2.015410                    0.999580      26.625422      74.901639       0.652484       0.420161      -1.060592      -0.035190      -0.024974       0.023466       0.049119       0.008802      -0.009063      -0.004313       0.083265       0.065572      -0.053632       0.016209       0.037422              8.201125       5.051965      -0.293271      -1.759376      10.441350      -1.475763       9.110060          -0.000006
          354              C      10.019141      24.812754      11.300338       0.179705      34.136330 0.38227573E+03  0.88065728E+04                                 9.663416                            6.876235      -0.518357       1.860709                    0.998320      26.797309      79.267961       0.573218       0.463827      -1.023701       0.009452      -0.014756      -0.034182       0.038412       0.031741       0.048055      -0.017566       0.087695      -0.080071      -0.071141      -0.012247       0.083388             11.615308       6.178971      -1.613139      -1.810178      16.535015      -4.445712      12.131939          -0.000009
          355              C       9.905864      23.580226      12.091750       0.160226      35.765821 0.43558347E+03  0.10321425E+05                                 9.957506                            7.304522      -0.515854       1.855135                    0.997934      27.276877      80.648747       0.562723       0.459350      -1.030770      -0.038544      -0.019640      -0.017029       0.046491      -0.039417      -0.039408       0.004350       0.038813      -0.055312      -0.050011      -0.018369       0.068380             12.072433       6.497618       1.127853       1.436538      18.771567      -4.422861      10.948113          -0.000024
          356              C       9.485744      21.319509      12.380422       0.081038      25.196413 0.35397508E+03  0.80259444E+04                                 7.832176                            6.537362      -0.330106       1.898778                    0.998092      27.819925      82.532820       0.596649       0.452755      -1.026484       0.021578       0.047953      -0.008017       0.053192      -0.003706      -0.039707       0.037014       0.013118      -0.094940      -0.066087       0.011159       0.054928              8.589590       5.774014       1.425510       0.973086      11.447206      -1.267304       8.547549          -0.000004
          357              C      10.008149      21.134630      13.538349      -0.140178      28.170029 0.38148040E+03  0.87506610E+04                                 8.204107                            6.638368      -0.070492       1.976000                    0.997820      28.596640      83.377442       0.616390       0.433193      -1.045267       0.006222      -0.005992       0.004068       0.009548      -0.014567      -0.019494       0.020338       0.008488      -0.021073      -0.025848      -0.010735       0.036583              9.214722       6.214638       2.248352       1.031164      12.536292      -1.543933       8.893237           0.000047
          358              C      10.482161      22.295802      13.998926      -0.063508      30.007004 0.39923888E+03  0.92044970E+04                                 8.429247                            6.687178       0.397013       2.114275                    0.999663      28.196594      80.737317       0.632491       0.420034      -1.060030      -0.027211       0.013217      -0.032483       0.044387      -0.015776      -0.012477       0.006769       0.049604       0.060511      -0.039639       0.005957       0.033682              9.606142       6.472362       2.858443       1.328443      14.262368      -0.928654       8.083696          -0.000062
          359              C      10.509654      23.534817      13.311305      -0.092590      37.037959 0.47909886E+03  0.11526826E+05                                 9.763769                            7.398445      -0.149471       1.962868                    0.998012      28.300108      81.986257       0.594203       0.428437      -1.057909      -0.011403      -0.019507       0.029653       0.037281      -0.013569      -0.045024       0.007791       0.039726      -0.022721      -0.039725      -0.019201       0.058926             11.480813       7.835020       3.171194       2.840216      16.169097      -0.196841      10.438321           0.000001
          360              C      11.211325      24.666798      13.943786       0.617801      20.563274 0.24158931E+03  0.50054805E+04                                 7.052809                            5.615073      -0.268815       1.960282                    0.999423      22.985791      66.332337       0.604051       0.489400      -1.001345      -0.000631       0.008474       0.018931       0.020751      -0.072520       0.015802      -0.081364       0.005712       0.006788      -0.102675      -0.013734       0.116409              7.855048       8.206739       2.634492       0.039878       8.474326       2.463389       6.884080           0.000005
          361              C      15.323482      23.693759      29.875835       0.548218      22.891169 0.28436526E+03  0.61083311E+04                                 7.506927                            6.054434      -0.401199       1.909524                    0.997971      23.996105      69.445111       0.589873       0.483395      -1.009127      -0.035177      -0.028419      -0.019990       0.049444       0.015188       0.000141       0.020362       0.025599       0.370100      -0.083200      -0.042257       0.125457              8.341444       9.962302       2.240650       0.170586      10.682061       0.266414       4.379970          -0.000263
          362              C      16.636642      24.478685      29.843400      -0.062992      39.367516 0.50111460E+03  0.12184658E+05                                10.151832                            7.559027      -0.143706       1.950218                    0.998936      28.790011      83.667249       0.589120       0.427588      -1.059131       0.027858      -0.006012      -0.011199       0.030620      -0.032378       0.021125      -0.029325      -0.019714       0.012413      -0.035925      -0.020724       0.056649             11.810430      13.368864       4.270207      -2.112166      13.109365       3.329754       8.953062          -0.001560
          363              C      17.601167      24.092708      28.893056      -0.052815      29.375512 0.41835844E+03  0.97887036E+04                                 8.459429                            6.989695      -0.131278       1.949187                    0.998987      28.691828      83.596211       0.597765       0.437924      -1.045825       0.009684      -0.011501       0.016270       0.022153      -0.020223       0.017532       0.003324       0.017601       0.023841      -0.030419       0.002631       0.027788              8.949851      10.525372       1.457220      -2.265345       8.824060       2.273165       7.500121          -0.001681
          364              C      18.786750      24.825738      28.834673      -0.082028      28.481682 0.39685129E+03  0.91206026E+04                                 8.150371                            6.698348       0.117281       2.032988                    0.999544      27.902962      79.339528       0.628596       0.423974      -1.059314       0.006887      -0.036026       0.023178       0.043388      -0.003136      -0.003933       0.009446       0.006934      -0.009685      -0.012046       0.000971       0.011075              8.729225       9.262974       0.629205      -1.851143      10.055579       2.557351       6.869122           0.000234
          365              C      18.955018      25.896093      29.658521       0.078535      25.692061 0.33620386E+03  0.74631143E+04                                 7.739412                            6.253603      -0.018718       2.012397                    0.999224      26.391710      75.393110       0.632557       0.436203      -1.044743      -0.028189      -0.008611       0.038968       0.048860      -0.012595      -0.000654      -0.037299       0.048242      -0.035849      -0.053614       0.017674       0.035940              8.401660       8.436218       0.788196      -2.076264       9.836650       2.404767       6.932112          -0.002269
          366              C      16.895093      25.565257      30.664005       0.112396      36.031709 0.43339683E+03  0.10253014E+05                                 9.851070                            7.222288      -0.399590       1.882776                    0.998644      27.703031      81.746527       0.573647       0.451331      -1.035691       0.036797       0.015343      -0.003512       0.040022      -0.017188      -0.003576      -0.032656       0.008773      -0.026422      -0.041385       0.007750       0.033636             11.570631      11.350473       2.183737      -3.389209      13.063144       3.840624      10.298275          -0.001048
          367              C      15.903073      26.136113      31.637053       0.184864      34.590536 0.40899349E+03  0.95588781E+04                                 9.699696                            7.090650      -0.530627       1.849321                    0.998224      27.004781      79.811818       0.568497       0.460985      -1.027815      -0.031726       0.035157      -0.019128       0.051073      -0.009881       0.039837       0.013886       0.052835      -0.020304      -0.045322      -0.010037       0.055359             11.573917      10.072791       1.084832      -5.135848      14.300940      -0.126123      10.348020           0.006209
          368              C       9.530823      28.124356      -0.029191       0.078983      26.563886 0.34276997E+03  0.76233403E+04                                 7.847582                            6.261188       0.174100       2.067502                    0.999729      26.403209      74.777177       0.642128       0.428886      -1.052255       0.033117      -0.039642      -0.029449       0.059460      -0.010001       0.034656       0.011618      -0.029111       0.013410      -0.046236       0.015400       0.030836              8.750523       8.888065      -0.050981      -3.085765      10.962565      -0.101904       6.400940          -0.002852
          369              C       8.604792      27.478901       0.758978      -0.135861      30.202154 0.42052038E+03  0.97657008E+04                                 8.322764                            6.787087       0.376624       2.100091                    0.999824      28.542954      80.504384       0.642065       0.410782      -1.072077       0.001352      -0.029404      -0.005392       0.029925      -0.004116      -0.019171       0.016836      -0.027262       0.005108      -0.028193      -0.002020       0.030213              9.163091       9.739762       0.097724      -3.395260      11.057083      -0.784335       6.692427           0.000221
          370              C       8.676281      26.071224       0.856283      -0.053371      30.998533 0.43108503E+03  0.10149687E+05                                 8.752304                            7.069242       0.064814       2.011405                    0.999255      28.642114      83.372786       0.598415       0.434724      -1.049049       0.005417       0.008780      -0.024445       0.026533       0.006036       0.017420      -0.008447       0.020413       0.075018      -0.027955      -0.005979       0.033934              9.687883       9.575775      -0.406358      -3.792398      12.167850      -0.213058       7.320023           0.000079
          371              C       9.627609      25.390089       0.084331      -0.092074      39.561121 0.49772104E+03  0.12063477E+05                                10.148456                            7.489852      -0.100259       1.972228                    0.998225      28.513717      82.327102       0.597899       0.422661      -1.063801      -0.034037       0.026120      -0.015254       0.045535      -0.003737       0.025430       0.008470       0.058146       0.005358      -0.034107      -0.009547       0.043653             12.258080      10.220058       0.400857      -4.217074      17.540061      -2.114509       9.014120          -0.000389
          372              C       9.835474      23.917542       0.363271       0.723776      21.833968 0.23151186E+03  0.47736383E+04                                 7.561022                            5.666435      -0.647390       1.867583                    0.996835      22.192576      65.118734       0.571152       0.520089      -0.980496       0.014711      -0.070007       0.020633       0.074452       0.003069      -0.002221       0.039222       0.006630       0.361023      -0.072277      -0.056096       0.128373              8.897903      10.167246       1.038166      -1.380058      11.620270      -1.788673       4.906194           0.000742
          373              C       8.321056      19.879390       2.474787       0.591794      22.355568 0.25771818E+03  0.54070180E+04                                 7.373866                            5.749391      -0.221942       1.968766                    0.999239      23.328264      66.947647       0.606965       0.480983      -1.009344      -0.001477       0.024657      -0.011277       0.027153       0.014725      -0.106299       0.033675       0.091920       0.002870      -0.106440      -0.025940       0.132380              8.360325       6.148782      -0.683508       2.752341      10.656663      -0.833294       8.275529           0.000211
          374              C       9.009532      19.146361       3.622984      -0.078079      37.392869 0.49643432E+03  0.12023746E+05                                 9.790093                            7.506131      -0.033958       1.994460                    0.998495      28.403251      81.962091       0.594191       0.425600      -1.062026       0.002326       0.018518       0.032283       0.037290       0.035274       0.001449       0.003434      -0.018667      -0.069882      -0.025324      -0.022992       0.048316             11.320211       7.492755      -3.829520       2.073921      12.436121      -0.689585      14.031758           0.000597
          375              C       8.890753      19.710730       4.900921      -0.048625      28.302861 0.41259248E+03  0.95954903E+04                                 8.176764                            6.883495       0.073918       2.020056                    0.999326      28.124547      81.007849       0.611550       0.430654      -1.052933       0.023652       0.005703      -0.011448       0.026889       0.017250       0.004805       0.010072       0.001987      -0.021431      -0.016302      -0.008037       0.024339              8.812231       5.823840      -2.063552       1.165668       8.862129      -0.044421      11.750724          -0.002883
          376              C       9.300980      18.942022       6.000466      -0.097019      29.209268 0.44370712E+03  0.10507450E+05                                 8.398023                            7.170313       0.039203       2.011388                    0.997991      28.629087      83.185973       0.595243       0.434521      -1.050676       0.022647       0.015968      -0.006522       0.028468      -0.002105      -0.000921       0.011505      -0.008210      -0.006208      -0.010556      -0.003332       0.013888              9.072928       5.881327      -1.350035       1.184859       9.063733       0.564883      12.273722           0.001178
          377              C       9.809090      17.631649       5.753961       0.105502      24.529965 0.33818692E+03  0.75644312E+04                                 7.672527                            6.404488      -0.243646       1.948055                    0.997626      26.667885      78.019671       0.602065       0.454824      -1.027560       0.009727       0.005152      -0.036361       0.037991       0.021276       0.017259      -0.009081       0.047751      -0.029385      -0.036021      -0.004392       0.040413              8.496039       5.005793      -0.745242       0.329603       8.746061       1.315664      11.736262          -0.004549
          378              C       9.600127      17.891128       3.483514       0.120579      34.804877 0.41989866E+03  0.98672643E+04                                 9.748034                            7.222119      -0.407349       1.879292                    0.998897      27.653454      81.646758       0.559548       0.465818      -1.026309       0.013211      -0.023828       0.037285       0.046179       0.031041       0.007563      -0.000221       0.021081       0.029033      -0.038066       0.008292       0.029774             11.774341       6.348260      -2.727836      -0.794362      12.793723       2.593469      16.181041           0.001312
          379              C       9.829986      17.213236       2.208820       0.145130      33.666126 0.40385094E+03  0.94072054E+04                                 9.575073                            7.106801      -0.395002       1.887724                    0.998799      27.327419      80.583764       0.560671       0.468984      -1.023586      -0.022947      -0.032186      -0.005850       0.039959      -0.028096       0.034181      -0.000222       0.030973      -0.015006      -0.041430      -0.009766       0.051196             11.602452       6.280273       0.966860      -2.593156      12.433151       3.008365      16.093933           0.001321
          380              C       9.549540      15.202268       1.021701       0.076313      26.679036 0.36719406E+03  0.83651395E+04                                 8.080243                            6.643412      -0.175955       1.960483                    0.997571      27.253996      79.879369       0.596500       0.450732      -1.032203      -0.004628       0.032352       0.036423       0.048935       0.000788       0.015353       0.017223       0.007523      -0.042248      -0.028913       0.006157       0.022756              9.112809       5.237849       1.219311      -0.163338      10.155711       1.872479      11.944867          -0.005047
          381              C      15.518159      15.792603      32.301970      -0.112338      29.751998 0.43005489E+03  0.10119388E+05                                 8.482971                            7.031565       0.064701       2.010828                    0.998764      28.905356      84.114184       0.603760       0.431133      -1.051226      -0.006694       0.023054       0.002987       0.024191      -0.001152       0.001392       0.012699      -0.018328       0.000159      -0.010849      -0.007233       0.018082              9.498986       6.068024       2.369214       0.076961      10.487150       1.722494      11.941785           0.001265
          382              C      15.975674      17.093245      32.331161      -0.075947      28.764042 0.39826621E+03  0.91802893E+04                                 8.217744                            6.721059       0.269823       2.080553                    0.999444      28.124302      80.631901       0.624727       0.425337      -1.056271      -0.020916      -0.000908       0.008724       0.022681      -0.006681       0.002861      -0.016416       0.009440      -0.002135      -0.019461       0.001925       0.017536              9.222241       6.148915       2.493632      -0.579649      10.652517       2.344724      10.865290          -0.002468
          383              C      10.408479      17.816526       1.054136      -0.045778      37.172862 0.48377297E+03  0.11630493E+05                                 9.756245                            7.415450      -0.066334       1.993051                    0.998082      27.785056      79.631568       0.597702       0.426250      -1.062640      -0.020247      -0.005917      -0.030474       0.037062      -0.032565       0.027890      -0.027225       0.030779      -0.060131      -0.041062      -0.022517       0.063579             11.585685       7.744968       4.029966      -1.356394      14.209751       2.041175      12.802336           0.000268
          384              C      11.101351      19.195012       1.154684       0.577136      22.393007 0.26878044E+03  0.56945385E+04                                 7.387326                            5.874579      -0.177223       1.983745                    0.999199      23.496823      67.601608       0.600424       0.481490      -1.009811      -0.002016       0.025742      -0.010970       0.028055      -0.054272      -0.062355       0.043618       0.081473       0.221449      -0.105667      -0.025321       0.130988              8.299254       8.471899       2.083066       1.809430      10.490085      -0.690334       5.935777           0.000241
          385              C       9.757400      20.232950      31.864098       0.728454      21.544470 0.22318673E+03  0.45647038E+04                                 7.492666                            5.560072      -0.647916       1.867548                    0.997368      22.075701      64.728815       0.576551       0.519426      -0.979806       0.015326       0.051190       0.050120       0.073262      -0.006353       0.006075      -0.094845      -0.080474       0.112178      -0.065758      -0.059302       0.125060              8.888418       9.636605       0.202425      -1.848870       8.338970       3.911035       8.689680           0.000598
          386              C       9.597930      19.159352      30.874832      -0.105465      41.503769 0.50688051E+03  0.12348256E+05                                10.476469                            7.563926      -0.113831       1.964144                    0.998427      28.798735      83.508811       0.593999       0.423273      -1.062844      -0.039209      -0.013447      -0.026664       0.049286      -0.003649       0.021814      -0.018029       0.043923      -0.051556      -0.036594      -0.004369       0.040962             12.944230      10.161570       1.918806      -3.690897      14.296658       5.632839      14.374463          -0.001281
          387              C       8.622409      18.118190      31.131068      -0.056471      31.339654 0.43077907E+03  0.10141977E+05                                 8.801494                            7.049408       0.096101       2.016992                    0.999508      28.778235      83.801839       0.601390       0.432596      -1.050203       0.011156       0.014901      -0.033711       0.038509      -0.011013       0.009010      -0.017755       0.019597       0.037489      -0.025958      -0.002036       0.027995              9.915153       9.360390       2.598437      -2.693683      11.135545       2.712236       9.249524           0.000185
          388              C       8.536626      17.034861      30.307220      -0.134044      29.974146 0.40524812E+03  0.93519367E+04                                 8.337404                            6.695339       0.352562       2.097277                    0.999777      28.470929      80.823511       0.639838       0.414816      -1.066312       0.000626       0.022646      -0.000178       0.022655       0.010372      -0.006193      -0.008454      -0.027787      -0.042280      -0.017822      -0.009011       0.026833              9.361413       9.597932       1.695112      -2.891137       9.366883       2.740622       9.119423           0.000209
          389              C       9.449460      16.885660      29.288763       0.086319      27.593102 0.35553913E+03  0.79850423E+04                                 8.123901                            6.422482       0.116672       2.052717                    0.999406      26.501011      75.578859       0.626854       0.435060      -1.047835       0.028630       0.048766      -0.005279       0.056795      -0.003043       0.032170      -0.004494      -0.028847      -0.004892      -0.040348       0.012862       0.027486              9.238984       9.070041       1.665465      -2.722520      10.199272       2.530037       8.447639          -0.004032
          390              C      10.366690      18.990689      29.739608       0.182622      35.527125 0.41634138E+03  0.97725665E+04                                 9.862407                            7.151798      -0.538107       1.843929                    0.998213      27.197186      80.514328       0.566415       0.460694      -1.028131      -0.028168      -0.023755      -0.033467       0.049778      -0.012929       0.039259      -0.007617       0.044281      -0.083492      -0.046548      -0.011546       0.058095             11.925244      10.117764       1.846754      -5.112259      13.252135       2.075125      12.405832           0.007458
          391              C      11.333413      20.005903      29.165510       0.120080      36.484511 0.44636257E+03  0.10634553E+05                                 9.953705                            7.339260      -0.414999       1.875275                    0.998728      27.852400      82.394244       0.568102       0.452531      -1.035325       0.031958      -0.011950      -0.012803       0.036443       0.018841       0.002914       0.021750       0.044563       0.068156      -0.046149       0.011994       0.034155             11.691596      11.175845       0.213162      -3.912328      16.224199      -0.755506       7.674742          -0.000147
          392              C      13.418633      20.262139      28.189218       0.078884      25.739335 0.34039963E+03  0.75818045E+04                                 7.764909                            6.304476      -0.049294       2.001698                    0.999059      26.492478      75.876998       0.628033       0.437865      -1.043463      -0.033751      -0.018325       0.037109       0.053404       0.012677       0.000744       0.015459       0.077711       0.056304      -0.053439       0.021031       0.032408              8.415469       8.599022       0.496750      -1.999764      11.241953      -0.017011       5.405434          -0.001008
          393              C      13.221767      21.575755      27.991364      -0.082676      28.102813 0.38589496E+03  0.88228034E+04                                 8.110213                            6.627373       0.080986       2.024648                    0.999458      27.823419      79.373071       0.627659       0.426820      -1.055642       0.002370       0.023408       0.032804       0.040369       0.005148      -0.001292      -0.002144       0.004653      -0.027222      -0.009476      -0.000971       0.010447              8.702070       9.538843       0.398173      -1.954363      11.168553       0.009742       5.398814           0.000034
          394              C      12.029583      22.143367      28.383827      -0.043515      28.663476 0.39322362E+03  0.90730292E+04                                 8.329664                            6.780717      -0.142446       1.950339                    0.999027      28.297210      82.282342       0.605411       0.438473      -1.043902       0.010932      -0.000814       0.014308       0.018025       0.007969       0.026905      -0.007809       0.003425       0.024189      -0.029693      -0.000607       0.030299              8.862570      10.669783      -0.091211      -2.786349      10.108135      -0.653715       5.809791          -0.000499
          395              C      11.096954      21.368172      28.996848      -0.063404      38.219843 0.47420252E+03  0.11386161E+05                                 9.945555                            7.347853      -0.143950       1.953455                    0.999066      28.515748      82.679876       0.597454       0.426961      -1.058227       0.022912       0.009003      -0.009400       0.026351       0.011511       0.037790       0.013575       0.002993       0.078934      -0.035382      -0.018742       0.054124             11.553424      13.170414      -2.184642      -4.169309      14.333508       0.185209       7.156350          -0.000649
          396              C       9.812386      21.994167      29.473642       0.543020      23.336713 0.28758068E+03  0.61934306E+04                                 7.607490                            6.087675      -0.408648       1.906468                    0.998051      24.023636      69.565084       0.588518       0.483253      -1.009423      -0.036767       0.029262      -0.000775       0.046996      -0.016783       0.002000      -0.094368      -0.039899       0.180891      -0.080972      -0.045527       0.126500              8.490349      10.153049      -2.062731      -1.292451       9.560679       2.635310       5.757319          -0.001405
          397              C      14.010317      22.581223       3.172138       0.610300      20.986523 0.25017664E+03  0.52237092E+04                                 7.117189                            5.722177      -0.256434       1.962262                    0.999008      23.291288      67.257875       0.597677       0.490803      -1.001615      -0.019988      -0.012095      -0.008371       0.024816       0.024515      -0.117264      -0.037223       0.007581      -0.024256      -0.118646      -0.013087       0.131733              7.834870       6.501387      -0.577818       2.449001       9.752465       0.855312       7.250758          -0.000002
          398              C      14.967143      22.717451       4.463050      -0.115390      38.145102 0.51043048E+03  0.12464896E+05                                 9.947426                            7.624993      -0.003102       2.000564                    0.997463      29.075055      84.599264       0.587193       0.427143      -1.059710      -0.025527      -0.024600       0.034943       0.049777      -0.024938      -0.024783       0.007559       0.010163      -0.006291      -0.029886      -0.010601       0.040487             11.406547       8.066290       2.237509       3.508456      15.069984      -1.569183      11.083368           0.000004
          399              C      15.262992      21.501140       5.160401      -0.077133      33.274892 0.50840775E+03  0.12495509E+05                                 9.222304                            7.706198      -0.175448       1.906473                    0.999156      30.764354      92.004614       0.568938       0.438026      -1.045285      -0.017702       0.047968       0.027291       0.057958       0.007288      -0.007472       0.027446      -0.020927       0.010258      -0.028255      -0.005410       0.033665             10.041767       6.994715       0.338148       2.658819      12.469689      -2.886003      10.660898          -0.000015
          400              C       5.037052      21.371401       6.418877      -0.145314      30.750648 0.47369867E+03  0.11339998E+05                                 8.480039                            7.268124       0.251959       2.055496                    0.999311      29.466807      84.550995       0.611817       0.418190      -1.066644      -0.025364      -0.011176       0.018858       0.033524       0.005763       0.029723      -0.013752       0.009800       0.062180      -0.033604      -0.007796       0.041400              8.963362       6.363172      -0.699673       2.015619      11.913807      -1.775292       8.613109          -0.000014
          401              C       5.266908      22.691504       6.850262       0.094054      26.184158 0.35349529E+03  0.79013370E+04                                 7.665548                            6.295882       0.049268       2.016653                    0.999637      26.643726      74.984264       0.651671       0.420495      -1.060320      -0.035743       0.025251      -0.024326       0.050069      -0.006679       0.009176      -0.004537       0.083358       0.068712      -0.053853       0.016686       0.037167              8.210694       5.057523       0.293705       1.761383      10.454345      -1.478074       9.120213          -0.000006
          402              C      15.518141      23.839701       4.917139       0.175159      34.191575 0.38302925E+03  0.88272056E+04                                 9.668104                            6.879043      -0.520261       1.860128                    0.998263      26.823274      79.328033       0.573666       0.463293      -1.024121       0.008122       0.013252       0.031685       0.035292      -0.031504      -0.049066      -0.015509       0.089054      -0.084162      -0.070304      -0.014913       0.085217             11.621375       6.181548       1.614417       1.810868      16.544438      -4.449048      12.138141          -0.000010
          403              C      15.404860      25.072229       4.125726       0.163389      35.694830 0.43453263E+03  0.10291005E+05                                 9.948591                            7.298423      -0.514784       1.855641                    0.998057      27.243357      80.545835       0.562605       0.459692      -1.030509      -0.038192       0.019595       0.018183       0.046618       0.039708       0.039621       0.001807       0.035747      -0.051255      -0.051951      -0.014817       0.066768             12.061433       6.492261      -1.127089      -1.435256      18.754888      -4.417904      10.937148          -0.000024
          404              C      14.984733      27.332946       3.837055       0.079290      25.268015 0.35536627E+03  0.80659107E+04                                 7.847694                            6.550588      -0.333203       1.897018                    0.998069      27.878996      82.768635       0.595955       0.452810      -1.026387       0.022399      -0.050366       0.007963       0.055694       0.004049       0.039727       0.035341       0.011615      -0.095674      -0.065032       0.010878       0.054154              8.606912       5.785514      -1.429056      -0.973348      11.471915      -1.271121       8.563308          -0.000004
          405              C      15.507137      27.517824       2.679127      -0.140945      28.165534 0.38147601E+03  0.87504940E+04                                 8.203209                            6.638261      -0.072961       1.975380                    0.997775      28.593946      83.367992       0.616408       0.433184      -1.045277       0.006128       0.004214      -0.004583       0.008736       0.012068       0.019973       0.021765       0.008793      -0.025483      -0.028690      -0.007434       0.036125              9.213279       6.214349      -2.248549      -1.031194      12.534606      -1.541719       8.890883           0.000047
          406              C       4.983153      26.356652       2.218551      -0.064234      29.973222 0.39869990E+03  0.91888311E+04                                 8.422654                            6.682318       0.402980       2.116206                    0.999613      28.177929      80.665762       0.632780       0.419990      -1.060073      -0.028243      -0.013826       0.034517       0.046693       0.016267       0.012597       0.006480       0.047097       0.054422      -0.037804       0.004946       0.032858              9.598073       6.467605      -2.855681      -1.328488      14.248223      -0.925933       8.078391          -0.000062
          407              C       5.010650      25.117637       2.906172      -0.094993      37.114234 0.48028228E+03  0.11563137E+05                                 9.778592                            7.408963      -0.156592       1.960431                    0.998026      28.339699      82.145264       0.593577       0.428597      -1.057745      -0.011703       0.018549      -0.029754       0.036964       0.016627       0.045055       0.006930       0.040443      -0.019787      -0.039891      -0.020086       0.059977             11.499067       7.847018      -3.177820      -2.844971      16.197145      -0.195613      10.453038           0.000001
          408              C       5.712324      23.985657       2.273690       0.620495      20.543369 0.24130746E+03  0.49981722E+04                                 7.048049                            5.611507      -0.274866       1.958802                    0.999422      22.971354      66.280517       0.604291       0.489350      -1.001372       0.000877      -0.009579      -0.018417       0.020778       0.071849      -0.016797      -0.081141       0.003902       0.006388      -0.101290      -0.015239       0.116529              7.849635       8.201492      -2.632563      -0.039769       8.467975       2.461090       6.879437           0.000005
          409              C      14.920944      29.875860      24.958696       0.547664      22.894834 0.28442061E+03  0.61093434E+04                                 7.505087                            6.053070      -0.400725       1.909904                    0.997849      23.997136      69.429496       0.590271       0.483083      -1.009368       0.034832      -0.019236       0.027411       0.048318      -0.000749       0.013948      -0.020861      -0.172213      -0.221580      -0.081870      -0.043380       0.125250              8.339410       9.959744      -0.170473       2.239811       4.379053      -0.266470      10.679434          -0.000264
          410              C      13.607783      29.843424      24.173770      -0.063419      39.324879 0.50049178E+03  0.12164225E+05                                10.140378                            7.551171      -0.137117       1.952754                    0.998927      28.767196      83.548990       0.589869       0.427231      -1.059484      -0.027247      -0.010979       0.006081       0.029999      -0.021382      -0.032174       0.029155      -0.017188       0.028208      -0.036081      -0.020769       0.056850             11.797039      13.353922       2.108760       4.266330       8.942393      -3.325183      13.094801          -0.001570
          411              C      12.643260      28.893080      24.559746      -0.053646      29.389820 0.41865137E+03  0.97968547E+04                                 8.461225                            6.991880      -0.135651       1.947745                    0.998935      28.700400      83.615093       0.597730       0.437892      -1.045889      -0.007953       0.016764       0.011029       0.021585      -0.015874      -0.021941      -0.002566      -0.004045      -0.037770      -0.031027       0.003642       0.027386              8.951452      10.529738       2.267169       1.457226       7.500785      -2.271684       8.823833          -0.001690
          412              C      11.457675      28.834697      23.826716      -0.082186      28.505585 0.39726575E+03  0.91326141E+04                                 8.154256                            6.701112       0.118024       2.033037                    0.999556      27.920127      79.402077       0.628562       0.423881      -1.059360      -0.005804       0.022930       0.036979       0.043897       0.006021      -0.002415      -0.007758       0.008846      -0.004211      -0.011037      -0.000134       0.011171              8.733571       9.267840       1.854706       0.626257       6.873943      -2.559515      10.058929           0.000229
          413              C      11.289405      29.658544      22.756363       0.080816      25.613052 0.33489294E+03  0.74261325E+04                                 7.722090                            6.240543      -0.009081       2.016155                    0.999180      26.337569      75.177900       0.633402       0.436084      -1.044902       0.028900       0.039600       0.009984       0.050031       0.001349      -0.013240       0.038614       0.043597      -0.052420      -0.055255       0.018546       0.036709              8.382163       8.415880       2.070306       0.785710       6.917391      -2.399909       9.813218          -0.002279
          414              C      13.349328      30.664028      23.087200       0.117386      35.954495 0.43228977E+03  0.10221982E+05                                 9.845628                            7.219284      -0.396227       1.883954                    0.998766      27.669506      81.672502       0.572930       0.452110      -1.035072      -0.037463      -0.002942      -0.017670       0.041526       0.006258      -0.016402       0.032993       0.020147      -0.001384      -0.043049       0.011111       0.031938             11.563893      11.342876       3.385852       2.183930      10.291598      -3.837481      13.057206          -0.001060
          415              C      14.341346      31.637077      22.516344       0.182097      34.589303 0.40911767E+03  0.95582975E+04                                 9.680544                            7.078318      -0.528355       1.849859                    0.998060      26.998308      79.663512       0.570861       0.459244      -1.029241       0.033656      -0.017729      -0.034140       0.051114      -0.041593      -0.010647      -0.012243       0.038273      -0.068323      -0.045675      -0.011568       0.057243             11.549540      10.052284       5.123705       1.083798      10.326524       0.128165      14.269813           0.006209
          416              C       9.715637      -0.029179      20.528082       0.083784      26.465960 0.34112850E+03  0.75774366E+04                                 7.827779                            6.245223       0.179365       2.069682                    0.999732      26.337723      74.535952       0.643121       0.428755      -1.052377      -0.032019      -0.028297       0.038880       0.057772      -0.031475      -0.010107      -0.010738      -0.020573       0.038144      -0.043229       0.015814       0.027415              8.728462       8.861166       3.075343      -0.049875       6.383689       0.102450      10.940531          -0.002856
          417              C      10.641668       0.758991      21.173537      -0.138786      30.225463 0.42095781E+03  0.97777379E+04                                 8.324591                            6.788487       0.377916       2.100346                    0.999817      28.558806      80.539006       0.642344       0.410524      -1.072318       0.000862      -0.003026       0.028761       0.028933       0.018655      -0.006778      -0.017666      -0.017994       0.031661      -0.026452      -0.005367       0.031820              9.165278       9.741167       3.395299       0.097370       6.692926       0.784539      11.061739           0.000216
          418              C      10.570181       0.856297      22.581214      -0.050049      30.962356 0.43047931E+03  0.10132542E+05                                 8.748908                            7.066829       0.060420       2.010237                    0.999260      28.616247      83.303852       0.598152       0.435039      -1.048789      -0.006350      -0.025247      -0.008461       0.027374      -0.016115       0.006229       0.010093      -0.027379      -0.063430      -0.027609      -0.004941       0.032549              9.683873       9.570954       3.789336      -0.408276       7.316053       0.211560      12.164613           0.000074
          419              C       9.618855       0.084345      23.262348      -0.094074      39.653514 0.49907381E+03  0.12104525E+05                                10.162998                            7.499596      -0.104329       1.970618                    0.998173      28.557171      82.481794       0.597559       0.422612      -1.063827       0.033996      -0.015401      -0.024364       0.044570      -0.027264      -0.004066      -0.007747       0.026094      -0.089384      -0.033897      -0.011232       0.045129             12.276490      10.234226       4.222604       0.400599       9.025214       2.117277      17.570030          -0.000392
          420              C       9.410993       0.363287      24.734895       0.724138      21.814752 0.23126282E+03  0.47675316E+04                                 7.559034                            5.665042      -0.645202       1.868579                    0.996849      22.183344      65.098902       0.570935       0.520393      -0.980289      -0.015746       0.020255       0.071330       0.075803       0.002875       0.005419      -0.039129      -0.179585      -0.193054      -0.074308      -0.055560       0.129869              8.895516      10.164084       1.379793       1.038142       4.905047       1.787851      11.617418           0.000741
          421              C      10.925415       2.474805      28.773047       0.594471      22.345536 0.25757214E+03  0.54036553E+04                                 7.374472                            5.749661      -0.222015       1.968593                    0.999310      23.322435      66.947955       0.606597       0.481301      -1.009090       0.002287      -0.012368      -0.025095       0.028071       0.103303       0.014803      -0.033602       0.044366      -0.136214      -0.104392      -0.024517       0.128909              8.361224       6.149580      -2.752739      -0.683844       8.276030       0.833118      10.658062           0.000212
          422              C      10.236938       3.623004      29.506077      -0.078228      37.383635 0.49631159E+03  0.12020392E+05                                 9.789783                            7.506058      -0.031560       1.995176                    0.998458      28.400285      81.960285       0.594075       0.425697      -1.061934      -0.003813       0.033170      -0.018498       0.038170      -0.001134       0.034912      -0.004101       0.027661       0.059092      -0.025593      -0.022245       0.047838             11.319832       7.493268      -2.074813      -3.829580      14.031394       0.690887      12.434834           0.000602
          423              C      10.355714       4.900941      28.941709      -0.049407      28.310081 0.41277179E+03  0.96008707E+04                                 8.179069                            6.885968       0.070406       2.018938                    0.999300      28.129461      81.031720       0.611300       0.430776      -1.052840      -0.024336      -0.010545      -0.002968       0.026688      -0.005617       0.018478      -0.009513       0.009150       0.008419      -0.016533      -0.008624       0.025157              8.814387       5.826033      -1.166284      -2.063949      11.753113       0.044799       8.864015          -0.002869
          424              C       9.945487       6.000486      29.710417      -0.098873      29.248214 0.44462009E+03  0.10533771E+05                                 8.403227                            7.176385       0.037158       2.010430                    0.998046      28.654558      83.260201       0.595193       0.434364      -1.050842      -0.022829      -0.007848      -0.014779       0.028305       0.002315      -0.003136      -0.010421       0.003183       0.019186      -0.011040      -0.002579       0.013619              9.077575       5.886615      -1.186490      -1.351210      12.276043      -0.561651       9.070066           0.001186
          425              C       9.437380       5.753982      31.020789       0.101322      24.592732 0.33932360E+03  0.75952520E+04                                 7.678869                            6.409637      -0.250986       1.945382                    0.997571      26.712840      78.146242       0.602690       0.454029      -1.028141      -0.009181      -0.036411      -0.006078       0.038040      -0.017906       0.022398       0.008762       0.039434      -0.062467      -0.037466      -0.004936       0.042402              8.503259       5.009880      -0.330680      -0.745088      11.748053      -1.315249       8.751845          -0.004539
          426              C       9.646346       3.483534      30.761309       0.118849      34.821183 0.42013522E+03  0.98741996E+04                                 9.751117                            7.224145      -0.401653       1.881343                    0.998781      27.661332      81.675339       0.559472       0.465817      -1.026311      -0.012236       0.037577       0.023172       0.045812      -0.007705       0.029256       0.000531      -0.002583      -0.049112      -0.036720       0.008018       0.028702             11.778621       6.350317       0.794798      -2.728544      16.189143      -2.594383      12.796402           0.001333
          427              C       9.416490       2.208840      31.439200       0.146451      33.638021 0.40345323E+03  0.93959750E+04                                 9.571897                            7.104418      -0.400480       1.886131                    0.998762      27.313328      80.543539       0.560612       0.469132      -1.023468       0.024038      -0.004051       0.032549       0.040665      -0.032933      -0.027357       0.000651       0.023117      -0.036800      -0.039810      -0.009949       0.049759             11.598855       6.279017       2.592673       0.966637      16.089059      -3.007859      12.428488           0.001339
          428              C       4.197935       1.021702       1.015214       0.077837      26.712134 0.36780602E+03  0.83828269E+04                                 8.086817                            6.648201      -0.189459       1.955611                    0.997648      27.277168      79.973170       0.596367       0.450631      -1.032229       0.005106       0.036886      -0.031227       0.048598      -0.015306       0.003186      -0.016197       0.025471       0.012364      -0.027894       0.004039       0.023855              9.120931       5.241987       0.163693       1.220453      11.957102      -1.874697      10.163705          -0.005042
          429              C       9.227271      32.301980       0.424898      -0.111673      29.712948 0.42921499E+03  0.10095380E+05                                 8.478361                            7.026494       0.060139       2.009844                    0.998699      28.881626      84.046224       0.603705       0.431354      -1.051019       0.007000       0.002339      -0.023521       0.024652      -0.000605      -0.001820      -0.013838      -0.008085       0.029058      -0.011332      -0.007956       0.019288              9.494674       6.064381      -0.076675       2.368183      11.937521      -1.723512      10.482119           0.001273
          430              C      14.268760      32.331191      31.559209      -0.079119      28.814208 0.39922424E+03  0.92063661E+04                                 8.218165                            6.720688       0.284264       2.084301                    0.999429      28.158526      80.703562       0.626027       0.424270      -1.057111       0.021987       0.010687       0.002242       0.024550      -0.004311      -0.008024       0.015589       0.007382      -0.009526      -0.018596      -0.000073       0.018669              9.223246       6.149699       0.580203       2.494423      10.866606      -2.344815      10.653435          -0.002454
          431              C       8.837997       1.054155      30.835910      -0.045818      37.195867 0.48409613E+03  0.11641430E+05                                 9.764526                            7.421018      -0.067699       1.992808                    0.998033      27.796480      79.702534       0.597042       0.426606      -1.062306       0.020750      -0.030065       0.005482       0.036939      -0.026998      -0.031794       0.028894       0.047673      -0.016601      -0.043328      -0.020263       0.063590             11.596466       7.752386       1.357456       4.034221      12.814739      -2.044937      14.222273           0.000272
          432              C       8.145122       1.154703      29.457424       0.580839      22.371214 0.26845717E+03  0.56869141E+04                                 7.387845                            5.874894      -0.184606       1.981509                    0.999269      23.486849      67.604625       0.599719       0.482121      -1.009314      -0.000721      -0.008062      -0.024943       0.026224       0.060314      -0.054695      -0.041987      -0.070905      -0.237363      -0.107048      -0.022303       0.129351              8.299979       8.472683      -1.809494       2.082910       5.936035       0.689962      10.491217           0.000244
          433              C      20.487030      31.864125      28.419506       0.729140      21.578478 0.22363054E+03  0.45764727E+04                                 7.502576                            5.567296      -0.650239       1.866060                    0.997526      22.100021      64.838618       0.575861       0.519743      -0.979567      -0.014886       0.050753      -0.051401       0.073753      -0.005718      -0.002838       0.094605      -0.095445       0.063894      -0.066166      -0.058159       0.124325              8.900034       9.650048       1.851273       0.203440       8.700201      -3.916348       8.349854           0.000599
          434              C      20.646502      30.874859      29.493103      -0.101752      41.332279 0.50445284E+03  0.12273641E+05                                10.449178                            7.546648      -0.112700       1.965509                    0.998505      28.719815      83.211267       0.594613       0.423369      -1.062847       0.038739      -0.027110       0.013792       0.049253      -0.021380      -0.001902       0.019598       0.046183      -0.042607      -0.037942      -0.002233       0.040175             12.907612      10.137569       3.680335       1.917274      14.331497      -5.609300      14.253771          -0.001277
          435              C      10.624025      31.131096      30.534265      -0.057181      31.362012 0.43108906E+03  0.10150639E+05                                 8.802500                            7.048653       0.098049       2.017549                    0.999532      28.793553      83.839633       0.601871       0.432192      -1.050496      -0.009681      -0.030813      -0.015552       0.035848      -0.006272      -0.012681       0.019929      -0.010143      -0.052734      -0.029666       0.000878       0.028788              9.917266       9.363728       2.698296       2.597773       9.254076      -2.712351      11.133996           0.000188
          436              C      10.709811      30.307249      31.617592      -0.128999      29.864721 0.40332809E+03  0.92959192E+04                                 8.313548                            6.675155       0.362049       2.100695                    0.999750      28.407204      80.573050       0.641470       0.414282      -1.066732       0.000057      -0.001096      -0.020990       0.021019       0.009011       0.011204       0.008207       0.008466       0.063749      -0.020607      -0.007365       0.027972              9.334655       9.572523       2.882810       1.693370       9.091506      -2.729829       9.339937           0.000211
          437              C      20.794978      29.288791      31.766793       0.081885      27.695206 0.35728466E+03  0.80340635E+04                                 8.143980                            6.438612       0.112670       2.050578                    0.999390      26.562480      75.800125       0.626014       0.435112      -1.047805      -0.028486      -0.005018      -0.048323       0.056318      -0.033423      -0.003829       0.004122      -0.012585       0.041981      -0.041009       0.011907       0.029103              9.261895       9.099070       2.733329       1.671475       8.467968      -2.531611      10.218646          -0.004028
          438              C      19.877744      29.739636      29.661765       0.179622      35.610289 0.41757434E+03  0.98059099E+04                                 9.864972                            7.153677      -0.533053       1.845065                    0.998286      27.226988      80.544285       0.567539       0.459575      -1.029055       0.026384      -0.033910       0.024084       0.049254      -0.039215      -0.012766       0.010604       0.067722      -0.022922      -0.048479      -0.010987       0.059466             11.928097      10.120758       5.113566       1.848504      12.408196      -2.074548      13.255336           0.007466
          439              C      18.911020      29.165536      28.646550       0.119793      36.464906 0.44611254E+03  0.10626855E+05                                 9.950013                            7.337173      -0.414309       1.875735                    0.998716      27.842297      82.351247       0.568200       0.452527      -1.035352      -0.030330      -0.013708       0.011576       0.035240      -0.001834       0.018937      -0.021861      -0.012508      -0.099776      -0.046148       0.012522       0.033626             11.686873      11.172490       3.910943       0.213897       7.672206       0.755867      16.215921          -0.000134
          440              C      16.825801      28.189244      28.390314       0.081765      25.693620 0.33961199E+03  0.75599041E+04                                 7.754448                            6.295427      -0.034870       2.006050                    0.999087      26.465249      75.777908       0.628745       0.437621      -1.043605       0.033887       0.037432       0.016557       0.053138      -0.000900       0.012211      -0.015294       0.013032      -0.141196      -0.052200       0.019462       0.032738              8.404316       8.591125       1.998736       0.491479       5.398517       0.016046      11.223304          -0.000997
          441              C      17.022665      27.991390      27.076699      -0.084168      28.177428 0.38724420E+03  0.88624204E+04                                 8.127802                            6.641728       0.074010       2.021859                    0.999464      27.873850      79.586810       0.626513       0.427178      -1.055298      -0.001672       0.031843      -0.025454       0.040800       0.002297       0.006060       0.001368       0.013101       0.002047      -0.007304      -0.003212       0.010516              8.721002       9.559414       1.958582       0.397668       5.410367      -0.011797      11.193225           0.000040
          442              C      18.214848      28.383852      26.509087      -0.045118      28.694123 0.39380643E+03  0.90904753E+04                                 8.338883                            6.788503      -0.149197       1.948601                    0.999032      28.313834      82.367551       0.604652       0.438830      -1.043617      -0.010733       0.013723       0.000779       0.017439      -0.027786       0.006999       0.008457      -0.010715      -0.019153      -0.030034      -0.001574       0.031608              8.872280      10.686277       2.791703      -0.090491       5.817245       0.653220      10.113319          -0.000492
          443              C      19.147477      28.996874      27.284282      -0.062987      38.208255 0.47403592E+03  0.11381854E+05                                 9.946372                            7.348481      -0.141482       1.954391                    0.999008      28.510216      82.679164       0.597158       0.427184      -1.058024      -0.024139      -0.010241      -0.010679       0.028313      -0.037878       0.011511      -0.012445      -0.037423      -0.040797      -0.035986      -0.017216       0.053202             11.554325      13.175400       4.171022      -2.184988       7.157437      -0.185523      14.330139          -0.000642
          444              C      20.432043      29.473667      26.658288       0.545347      23.297195 0.28697937E+03  0.61775253E+04                                 7.601669                            6.083138      -0.407948       1.907074                    0.998067      23.994913      69.475505       0.588445       0.483544      -1.009225       0.037366       0.000696      -0.027058       0.046140      -0.002758      -0.015657       0.093291      -0.107722      -0.031750      -0.079513      -0.045091       0.124604              8.483777      10.145757       1.291152      -2.060189       5.753157      -2.632784       9.552416          -0.001396
          445              C       5.236148       3.172155      26.071215       0.613541      20.951010 0.24968044E+03  0.52109436E+04                                 7.111446                            5.718242      -0.258787       1.962029                    0.998949      23.263653      67.170235       0.597589       0.491102      -1.001428       0.018592      -0.007648       0.012016       0.023421       0.116447       0.023267       0.038218       0.016734       0.000684      -0.118191      -0.012703       0.130895              7.828151       6.495788      -2.445830      -0.577781       7.243585      -0.854161       9.745079          -0.000002
          446              C      15.277320       4.463067      25.934988      -0.116031      38.114251 0.51003761E+03  0.12449749E+05                                 9.931998                            7.614558       0.010995       2.004879                    0.997569      29.058965      84.463669       0.588612       0.426303      -1.060500       0.024894       0.035996       0.024474       0.050144       0.027166      -0.025872      -0.006212       0.011245      -0.005820      -0.032906      -0.009399       0.042304             11.387913       8.053586      -3.501250       2.234364      11.062972       1.565090      15.047182           0.000004
          447              C      14.981473       5.160419      27.151299      -0.076545      33.244097 0.50780183E+03  0.12477018E+05                                 9.217277                            7.702315      -0.180516       1.905321                    0.999143      30.749780      91.950675       0.568997       0.438106      -1.045227       0.018610       0.026905      -0.046890       0.057174       0.007227       0.007694      -0.029147      -0.014452       0.028830      -0.029634      -0.005771       0.035405             10.035818       6.991073      -2.656894       0.340044      10.652589       2.880939      12.463791          -0.000016
          448              C      14.209411       6.418896      27.281039      -0.145933      30.810112 0.47507260E+03  0.11380984E+05                                 8.490116                            7.278090       0.248017       2.053692                    0.999311      29.506096      84.690394       0.611477       0.418125      -1.066699       0.026899       0.018399       0.010737       0.034313      -0.029819       0.005785       0.013298      -0.029052      -0.052436      -0.033732      -0.009329       0.043061              8.973313       6.371165      -2.017640      -0.698593       8.623144       1.774727      11.925631          -0.000014
          449              C      13.979552       6.850280      25.960936       0.093638      26.154512 0.35298456E+03  0.78861983E+04                                 7.655400                            6.287665       0.057609       2.019531                    0.999595      26.627920      74.895062       0.652739       0.420005      -1.060747       0.036283      -0.024446      -0.026112       0.050950      -0.008076      -0.009441       0.003305       0.011926      -0.159402      -0.054241       0.016551       0.037690              8.199704       5.051370      -1.759355       0.293542       9.108969       1.474717      10.438771          -0.000006
          450              C      14.726319       4.917156      24.812739       0.177954      34.164709 0.38268387E+03  0.88175467E+04                                 9.665127                            6.877423      -0.515225       1.861596                    0.998338      26.809541      79.288269       0.573530       0.463492      -1.023977      -0.009873       0.034961      -0.014123       0.038977       0.048645      -0.032899       0.017002       0.085262      -0.093361      -0.071815      -0.013219       0.085034             11.617393       6.179711      -1.810056       1.613770      12.133551       4.446754      16.538916          -0.000009
          451              C      14.839599       4.125742      23.580211       0.162513      35.686061 0.43443412E+03  0.10287500E+05                                 9.944080                            7.295539      -0.516398       1.855386                    0.997952      27.240922      80.518980       0.562987       0.459433      -1.030713       0.038489       0.018383      -0.019530       0.046912      -0.040114       0.039129      -0.003196       0.045413      -0.026620      -0.051224      -0.016306       0.067530             12.055157       6.490334       1.434813      -1.128229      10.932608       4.413453      18.742529          -0.000024
          452              C       4.261723       3.837069      21.319495       0.080075      25.245119 0.35491828E+03  0.80524881E+04                                 7.839059                            6.543005      -0.337608       1.895949                    0.998078      27.860529      82.673142       0.596825       0.452332      -1.026749      -0.022011       0.006879       0.049733       0.054819      -0.039528       0.003849      -0.036196       0.052354       0.026378      -0.064781       0.010408       0.054373              8.597397       5.779167       0.972778      -1.427717       8.553789       1.268836      11.459233          -0.000004
          453              C      14.737320       2.679141      21.134615      -0.142756      28.206206 0.38221079E+03  0.87715361E+04                                 8.211585                            6.645525      -0.072906       1.974948                    0.997760      28.620437      83.464177       0.615951       0.433298      -1.045212      -0.006952      -0.004560      -0.006757       0.010713      -0.020755       0.013236      -0.019785       0.016592       0.000277      -0.027044      -0.009232       0.036276              9.222470       6.221325       1.032689      -2.251812       8.900481       1.541712      12.545603           0.000047
          454              C      14.263307       2.218565      22.295787      -0.059326      29.856540 0.39676761E+03  0.91331023E+04                                 8.401005                            6.665787       0.407321       2.118348                    0.999629      28.108067      80.413745       0.633616       0.419950      -1.060109       0.027937       0.033427       0.013359       0.045567      -0.011742       0.014419      -0.006399      -0.004673      -0.098095      -0.036957       0.005449       0.031507              9.572061       6.450829       1.327326      -2.845618       8.062398       0.922275      14.202957          -0.000063
          455              C      14.235811       2.906187      23.534802      -0.094982      37.150240 0.48085395E+03  0.11580714E+05                                 9.786162                            7.414464      -0.163868       1.957902                    0.998008      28.356621      82.216420       0.593207       0.428724      -1.057633       0.012587      -0.027735      -0.017908       0.035332      -0.045578       0.014817      -0.008236       0.028722      -0.049097      -0.039824      -0.019868       0.059691             11.508034       7.853687       2.847900      -3.181701      10.461333       0.194465      16.209084           0.000001
          456              C      13.534140       2.273706      24.666782       0.620293      20.554593 0.24147067E+03  0.50023210E+04                                 7.049030                            5.612231      -0.268863       1.960293                    0.999425      22.982546      66.314561       0.604451       0.489145      -1.001493      -0.001998      -0.019533       0.009918       0.021998       0.017303       0.071864       0.079450       0.000099      -0.006483      -0.099569      -0.016126       0.115695              7.850577       8.202296       0.039610      -2.632556       6.880683      -2.461723       8.468753           0.000005
          457              C      14.920961      18.776615      23.693733       0.552586      22.817869 0.28324609E+03  0.60786330E+04                                 7.494350                            6.044719      -0.393488       1.912713                    0.997933      23.944747      69.276817       0.589990       0.483748      -1.008887       0.035365       0.019293      -0.027220       0.048619       0.000632      -0.013746      -0.021173      -0.169507      -0.217834      -0.080646      -0.042727       0.123373              8.327201       9.944611       0.170037      -2.234733       4.373281      -0.265710      10.663712          -0.000261
          458              C      13.607800      18.809050      24.478659      -0.065708      39.417921 0.50196732E+03  0.12208992E+05                                10.154179                            7.560744      -0.136123       1.952239                    0.998922      28.813282      83.711630       0.589681       0.427056      -1.059599      -0.028588       0.011473      -0.006580       0.031500       0.020981       0.034115       0.028058      -0.018424       0.026877      -0.038325      -0.018715       0.057041             11.813435      13.374482      -2.111917      -4.274282       8.952628      -3.328814      13.113195          -0.001568
          459              C      12.643274      19.759394      24.092683      -0.051268      29.345699 0.41783150E+03  0.97734370E+04                                 8.455419                            6.987185      -0.133388       1.948598                    0.998948      28.673108      83.533094       0.597620       0.438162      -1.045668      -0.010040      -0.016551      -0.010189       0.021876       0.016923       0.021558      -0.003424      -0.002688      -0.036924      -0.031195       0.003414       0.027781              8.945082      10.521275      -2.264095      -1.457007       7.495405      -2.269903       8.818567          -0.001690
          460              C      11.457690      19.817778      24.825713      -0.085957      28.615462 0.39937145E+03  0.91936215E+04                                 8.177220                            6.721207       0.115338       2.031375                    0.999513      27.989430      79.666740       0.627260       0.424179      -1.059121      -0.006179      -0.023620      -0.035883       0.043402      -0.003897       0.005057      -0.008398       0.008231      -0.000348      -0.010713      -0.001136       0.011849              8.757582       9.290885      -1.854661      -0.632784       6.888683      -2.565197      10.093178           0.000227
          461              C      11.289422      18.993930      25.896066       0.080627      25.592781 0.33454913E+03  0.74165867E+04                                 7.715014                            6.233764      -0.013133       2.014893                    0.999202      26.331572      75.150468       0.634293       0.435584      -1.045204       0.027488      -0.038681      -0.009368       0.048369      -0.001666       0.012910       0.037116       0.043625      -0.049877      -0.053535       0.017787       0.035748              8.374816       8.414288      -2.067809      -0.792097       6.907966      -2.393341       9.802195          -0.002279
          462              C      13.349349      17.988446      25.565230       0.117194      35.940088 0.43206937E+03  0.10215903E+05                                 9.844955                            7.218636      -0.400892       1.882612                    0.998753      27.665454      81.668445       0.572789       0.452260      -1.034943      -0.037615       0.003523       0.016099       0.041067      -0.007221       0.017613       0.032833       0.018592      -0.006190      -0.043710       0.012006       0.031705             11.562883      11.344042      -3.386637      -2.183034      10.290796      -3.836792      13.053810          -0.001063
          463              C      14.341370      17.015398      26.136085       0.181651      34.603649 0.40927374E+03  0.95643553E+04                                 9.689453                            7.084181      -0.523964       1.851178                    0.998257      27.008706      79.745079       0.569991       0.459829      -1.028752       0.032651       0.018344       0.034334       0.050808       0.040457       0.010002      -0.013350       0.035965      -0.070908      -0.045269      -0.010839       0.056107             11.560474      10.062739      -5.130105      -1.084730      10.336710       0.127530      14.281971           0.006202
          464              C      15.214613      16.246690      28.124348       0.079507      26.565210 0.34285656E+03  0.76258443E+04                                 7.849240                            6.263550       0.169332       2.066073                    0.999730      26.401108      74.777161       0.641757       0.429101      -1.052109      -0.034041       0.030005      -0.038302       0.059381       0.032891       0.011553      -0.011274      -0.023060       0.032513      -0.044845       0.015000       0.029845              8.751563       8.891458      -3.087173       0.051006       6.402931       0.101765      10.960302          -0.002859
          465              C      16.140646      15.458520      27.478892      -0.132973      30.122321 0.41906400E+03  0.97231110E+04                                 8.306240                            6.773348       0.380468       2.101737                    0.999796      28.497428      80.330815       0.643019       0.410542      -1.072270      -0.000218       0.004556      -0.029207       0.029561      -0.020792       0.006563      -0.018077      -0.017434       0.035392      -0.029066      -0.004146       0.033212              9.144495       9.722409      -3.389273      -0.091110       6.680002       0.777539      11.031075           0.000218
          466              C      16.069158      15.361215      26.071215      -0.054721      31.076423 0.43257941E+03  0.10194550E+05                                 8.772310                            7.087330       0.051563       2.007041                    0.999257      28.681337      83.549739       0.596861       0.435442      -1.048528      -0.006075       0.024896       0.009061       0.027181       0.018053      -0.005054       0.008504      -0.027117      -0.066887      -0.027167      -0.007079       0.034245              9.709073       9.594963      -3.797160       0.416255       7.332410       0.206353      12.199846           0.000075
          467              C      15.117830      16.133166      25.390081      -0.092093      39.609098 0.49839591E+03  0.12084674E+05                                10.156797                            7.495361      -0.104729       1.970570                    0.998150      28.542531      82.443441       0.597590       0.422709      -1.063704       0.034243       0.015938       0.025881       0.045786       0.026932       0.002485      -0.007043       0.026521      -0.087840      -0.032432      -0.012263       0.044695             12.268409      10.225625      -4.218465      -0.401943       9.019616       2.116806      17.559986          -0.000393
          468              C      14.909968      15.854225      23.917534       0.720920      21.898126 0.23228042E+03  0.47930262E+04                                 7.571820                            5.673185      -0.646259       1.867427                    0.996850      22.229330      65.231597       0.571263       0.519604      -0.980813      -0.015969      -0.020333      -0.070248       0.074855      -0.001677      -0.004432      -0.039407      -0.179008      -0.188910      -0.072562      -0.056516       0.129078              8.911674      10.182303      -1.382786      -1.040781       4.912468       1.792149      11.640250           0.000741
          469              C      16.424395      13.742706      19.879383       0.595382      22.337482 0.25745636E+03  0.54006973E+04                                 7.373689                            5.749022      -0.222292       1.968546                    0.999286      23.315723      66.928576       0.606519       0.481410      -1.009018       0.002399       0.011286       0.025457       0.027950      -0.104240      -0.016219      -0.035501       0.043025      -0.134599      -0.107082      -0.022366       0.129449              8.360455       6.148967       2.752632       0.683671       8.276213       0.832933      10.656186           0.000211
          470              C      15.735922      12.594508      19.146353      -0.077515      37.357327 0.49586662E+03  0.12006306E+05                                 9.783523                            7.501317      -0.030029       1.995776                    0.998503      28.386380      81.895147       0.594457       0.425541      -1.062086      -0.003494      -0.032556       0.018271       0.037495       0.001421      -0.036527      -0.005035       0.026788       0.057038      -0.026991      -0.022081       0.049073             11.312468       7.488368       2.073497       3.826695      14.022300       0.691277      12.426735           0.000597
          471              C      15.854703      11.316571      19.710721      -0.051821      28.387088 0.41424831E+03  0.96438682E+04                                 8.194237                            6.899075       0.066105       2.017003                    0.999283      28.178839      81.211771       0.610609       0.430876      -1.052773      -0.023833       0.011731       0.004298       0.026909       0.005813      -0.018742      -0.010107       0.010537       0.006822      -0.017040      -0.008831       0.025871              8.830904       5.836262       1.170304       2.065413      11.781800       0.045759       8.874649          -0.002883
          472              C      15.444479      10.217025      18.942013      -0.098404      29.225930 0.44411037E+03  0.10518337E+05                                 8.398203                            7.171555       0.040883       2.011825                    0.998003      28.637521      83.188629       0.595502       0.434277      -1.050928      -0.022464       0.007827       0.016966       0.029219      -0.000969       0.001862      -0.011041       0.000983       0.015612      -0.010747      -0.002387       0.013134              9.072526       5.882687       1.185562       1.349841      12.271741      -0.562944       9.063149           0.001177
          473              C      14.936371      10.463530      17.631640       0.108392      24.456476 0.33689903E+03  0.75273013E+04                                 7.651962                            6.387717      -0.238585       1.950172                    0.997629      26.609321      77.766917       0.603592       0.454175      -1.028083      -0.009926       0.035126       0.005120       0.036859       0.017721      -0.020671       0.008339       0.038074      -0.059364      -0.035545      -0.005018       0.040562              8.472269       4.993378       0.330147       0.744450      11.702986      -1.305443       8.720442          -0.004549
          474              C      15.145329      12.733978      17.891120       0.121661      34.773464 0.41954781E+03  0.98562233E+04                                 9.739447                            7.216908      -0.401873       1.881298                    0.998893      27.634418      81.559078       0.560047       0.465535      -1.026542      -0.013469      -0.038241      -0.024515       0.047378       0.008249      -0.030101      -0.000130      -0.005564      -0.051023      -0.038248       0.009044       0.029204             11.762845       6.343576      -0.793420       2.725499      16.162737      -2.589611      12.782222           0.001317
          475              C      14.915469      14.008671      17.213230       0.146991      33.626110 0.40333779E+03  0.93917996E+04                                 9.566359                            7.101107      -0.398334       1.886930                    0.998789      27.297735      80.468376       0.561063       0.468829      -1.023722       0.022867       0.006108      -0.033174       0.040752       0.032329       0.025713       0.001273       0.022700      -0.038062      -0.037886      -0.010738       0.048624             11.591249       6.275387      -2.590261      -0.966902      16.076348      -3.004109      12.422012           0.001320
          476              C      15.195916      15.195790      15.202262       0.072881      26.791004 0.36916540E+03  0.84212436E+04                                 8.099681                            6.658512      -0.229091       1.942493                    0.997527      27.333344      80.163038       0.596192       0.450365      -1.032422       0.005136      -0.037992       0.032206       0.050070       0.017020       0.000192      -0.016082       0.025603       0.010663      -0.029592       0.006737       0.022855              9.135910       5.249750      -0.163214      -1.221643      11.980280      -1.878672      10.177701          -0.005052
          477              C      14.726299      16.350475      15.792579      -0.109315      29.690168 0.42878473E+03  0.10081966E+05                                 8.470004                            7.019382       0.072338       2.013700                    0.998774      28.867998      83.972000       0.604520       0.430913      -1.051368       0.006857      -0.003102       0.022617       0.023837       0.000765       0.001682      -0.012250      -0.010145       0.025386      -0.010469      -0.007042       0.017511              9.484968       6.057699       0.075937      -2.364687      11.926823      -1.721575      10.470381           0.001267
          478              C      14.268783      16.321284      17.093220      -0.077402      28.771061 0.39838772E+03  0.91829631E+04                                 8.216327                            6.720066       0.271567       2.081275                    0.999450      28.125799      80.611901       0.625111       0.425082      -1.056525       0.020519      -0.008196      -0.001148       0.022125       0.002909       0.007567       0.017143       0.005940      -0.016553      -0.020804       0.002235       0.018568              9.220676       6.148319      -0.578755      -2.494392      10.860247      -2.344908      10.653463          -0.002468
          479              C      14.336972      15.163356      17.816520      -0.043646      37.108702 0.48268165E+03  0.11599397E+05                                 9.752662                            7.412669      -0.069828       1.992699                    0.998082      27.752538      79.559601       0.597051       0.426894      -1.062084       0.019915       0.031907      -0.003877       0.037811       0.026836       0.031792       0.026001       0.045864      -0.015479      -0.040015      -0.021848       0.061863             11.581544       7.742922      -1.355721      -4.029842      12.794227      -2.039551      14.207485           0.000268
          480              C      13.644099      15.062809      19.195005       0.571594      22.511124 0.27048751E+03  0.57394412E+04                                 7.408485                            5.889905      -0.180691       1.981531                    0.999252      23.579317      67.877420       0.600182       0.480951      -1.010154       0.001960       0.009703       0.025811       0.027645      -0.062030       0.054849      -0.045344      -0.071680      -0.238947      -0.108011      -0.024766       0.132777              8.324188       8.497421       1.814056      -2.092417       5.951067       0.692219      10.524078           0.000242
          481              C       9.489052      16.788349      20.232924       0.725687      21.600770 0.22390018E+03  0.45828680E+04                                 7.502794                            5.567197      -0.654882       1.864333                    0.997213      22.116380      64.869551       0.576465       0.519099      -0.979978      -0.015049      -0.051493       0.051210       0.074166       0.006076       0.004005       0.094821      -0.097533       0.063611      -0.065731      -0.059433       0.125164              8.900577       9.649717      -1.851244      -0.203228       8.701121      -3.917166       8.350893           0.000599
          482              C       9.648521      17.777615      19.159327      -0.101603      41.374171 0.50499539E+03  0.12291197E+05                                10.458768                            7.552431      -0.111553       1.965611                    0.998483      28.738920      83.304702       0.594131       0.423562      -1.062635       0.038605       0.027511      -0.014305       0.049516       0.021116       0.002901       0.018213       0.044744      -0.042258      -0.035911      -0.003682       0.039593             12.920947      10.146267      -3.683663      -1.918157      14.346831      -5.618470      14.269742          -0.001279
          483              C      10.624044      17.521378      18.118165      -0.055960      31.341724 0.43075031E+03  0.10141121E+05                                 8.801124                            7.047716       0.094795       2.016721                    0.999518      28.778752      83.802334       0.601649       0.432417      -1.050313      -0.009034       0.031392       0.015374       0.036103       0.006147       0.012083       0.018080      -0.011598      -0.052828      -0.028212       0.000690       0.027521              9.915655       9.362049      -2.697067      -2.597633       9.252170      -2.712205      11.132746           0.000186
          484              C      10.709827      18.345226      17.034837      -0.129717      29.869038 0.40337146E+03  0.92967822E+04                                 8.312673                            6.674379       0.353216       2.098145                    0.999743      28.411693      80.574249       0.641698       0.414141      -1.066867      -0.001294       0.002058       0.021246       0.021385      -0.007827      -0.010700       0.008298       0.008305       0.058736      -0.018740      -0.007541       0.026281              9.333724       9.571490      -2.882167      -1.693507       9.090438      -2.729750       9.339244           0.000210
          485              C       9.796991      19.363683      16.885637       0.081944      27.696488 0.35728576E+03  0.80342139E+04                                 8.144196                            6.438343       0.114608       2.051479                    0.999388      26.564387      75.809836       0.626058       0.435075      -1.047813      -0.029534       0.006157       0.049231       0.057740       0.033471       0.003385       0.005065      -0.013380       0.041722      -0.041093       0.011561       0.029533              9.262487       9.098384      -2.732385      -1.671695       8.468369      -2.533402      10.220709          -0.004035
          486              C       8.879759      18.912839      18.990665       0.180477      35.563653 0.41687653E+03  0.97873360E+04                                 9.865738                            7.154055      -0.543078       1.842299                    0.998252      27.208700      80.532381       0.566657       0.460393      -1.028397       0.026307       0.034614      -0.024226       0.049770       0.040123       0.013043       0.007817       0.064028      -0.022683      -0.047600      -0.010978       0.058578             11.929457      10.121064      -5.113560      -1.848244      12.409642      -2.076137      13.257666           0.007466
          487              C       7.913034      19.486938      20.005879       0.119612      36.439210 0.44577406E+03  0.10616428E+05                                 9.944145                            7.333261      -0.414432       1.875897                    0.998686      27.829385      82.295035       0.568502       0.452388      -1.035466      -0.031386       0.012898      -0.012847       0.036283       0.002549      -0.020839      -0.022251      -0.011734      -0.099506      -0.047210       0.012476       0.034734             11.679625      11.165832      -3.908244      -0.213625       7.667584       0.755627      16.205458          -0.000149
          488              C      16.825812      20.463231      20.262115       0.080388      25.719521 0.34003834E+03  0.75719217E+04                                 7.760442                            6.300361      -0.044778       2.002999                    0.999070      26.485441      75.853363       0.628338       0.437758      -1.043502       0.032710      -0.037245      -0.018641       0.052958       0.001249      -0.011531      -0.014997       0.011843      -0.144991      -0.053015       0.020308       0.032707              8.410793       8.597046      -2.000156      -0.493117       5.402676       0.016065      11.232655          -0.001008
          489              C      17.022676      20.661085      21.575731      -0.085980      28.177274 0.38729388E+03  0.88626098E+04                                 8.121607                            6.636595       0.081908       2.024204                    0.999465      27.878030      79.558365       0.627630       0.426463      -1.055886      -0.001045      -0.032690       0.021567       0.039177       0.000444      -0.004935       0.002389       0.013327       0.006387      -0.008472      -0.000686       0.009158              8.714317       9.552793      -1.957645      -0.398932       5.406799      -0.010643      11.183360           0.000036
          490              C       7.216860      20.268622      22.143342      -0.045038      28.717397 0.39426334E+03  0.91035103E+04                                 8.343244                            6.792768      -0.148546       1.948434                    0.999007      28.327691      82.414670       0.604429       0.438873      -1.043609      -0.011742      -0.014508      -0.001251       0.018706       0.027900      -0.008248       0.008234      -0.010553      -0.020609      -0.030631      -0.001230       0.031862              8.876500      10.694242      -2.794382       0.089710       5.821105       0.652969      10.114154          -0.000500
          491              C       8.149491      19.655601      21.368147      -0.061957      38.237730 0.47444425E+03  0.11395263E+05                                 9.954812                            7.354150      -0.153233       1.950345                    0.999061      28.526229      82.766023       0.596562       0.427475      -1.057737      -0.023059       0.010524       0.010371       0.027387       0.038408      -0.011407      -0.013034      -0.037524      -0.038166      -0.036757      -0.016768       0.053525             11.564530      13.187879      -4.175514       2.189682       7.163636      -0.187273      14.342075          -0.000647
          492              C       9.434058      19.178807      21.994142       0.543091      23.321431 0.28732488E+03  0.61862681E+04                                 7.603133                            6.083969      -0.405497       1.907875                    0.998047      24.010856      69.508615       0.588869       0.483094      -1.009551       0.037444       0.000077       0.028790       0.047232       0.002369       0.017539       0.094224      -0.109062      -0.031339      -0.081334      -0.044688       0.126022              8.485622      10.148000      -1.291806       2.061436       5.754234      -2.633381       9.554632          -0.001400
          493              C      10.735131      13.045356      22.581214       0.610166      20.980852 0.25009332E+03  0.52212209E+04                                 7.114558                            5.720308      -0.258179       1.962049                    0.998877      23.283885      67.218488       0.597954       0.490646      -1.001756       0.019710       0.008167      -0.012677       0.024817      -0.118401      -0.025087       0.038748       0.017286       0.002831      -0.120319      -0.013103       0.133423              7.831835       6.498534       2.447029       0.578237       7.247034      -0.855383       9.749937          -0.000002
          494              C       9.778308      11.754445      22.717441      -0.116093      38.200449 0.51138997E+03  0.12493342E+05                                 9.953481                            7.629744       0.001630       2.001534                    0.997485      29.099955      84.669909       0.587328       0.426873      -1.059949       0.026069      -0.034559      -0.024338       0.049662      -0.024107       0.027291      -0.007126       0.008931      -0.006332      -0.031464      -0.009911       0.041375             11.413609       8.069986       3.509671      -2.238468      11.089038       1.571450      15.081802           0.000003
          495              C       9.482462      11.057092      21.501130      -0.073599      33.117664 0.50525256E+03  0.12398651E+05                                 9.194114                            7.682583      -0.176338       1.907180                    0.999106      30.675447      91.667364       0.569774       0.438064      -1.045262       0.018863      -0.028041       0.047472       0.058273      -0.006462      -0.006558      -0.027347      -0.013485       0.029510      -0.027223      -0.006259       0.033482             10.010697       6.973451       2.650208      -0.339703      10.624759       2.870792      12.433881          -0.000015
          496              C       8.710405       9.798616      21.371391      -0.149154      30.903470 0.47699494E+03  0.11439488E+05                                 8.509782                            7.295430       0.200719       2.040944                    0.999436      29.565051      84.927888       0.610371       0.418427      -1.066422       0.025403      -0.019173      -0.011585       0.033869       0.027842      -0.005825       0.014002      -0.026168      -0.051890      -0.032795      -0.007976       0.040772              8.994060       6.386035       2.022439       0.700143       8.644479       1.780275      11.951667          -0.000015
          497              C       8.480547       9.367231      22.691493       0.094420      26.145571 0.35286360E+03  0.78830049E+04                                 7.654991                            6.287649       0.053824       2.018267                    0.999570      26.618903      74.873091       0.652560       0.420147      -1.060632       0.036564       0.024829       0.023900       0.050246       0.009135       0.007794       0.004607       0.008636      -0.160843      -0.054511       0.016704       0.037807              8.199218       5.051113       1.758799      -0.293155       9.107561       1.475559      10.438979          -0.000006
          498              C       9.227309      11.300356      23.839690       0.177623      34.159113 0.38258870E+03  0.88153340E+04                                 9.665998                            6.877993      -0.520142       1.860181                    0.998298      26.809924      79.304845       0.573293       0.463685      -1.023809      -0.009653      -0.032396       0.014292       0.036700      -0.050135       0.031919       0.016878       0.084246      -0.090883      -0.071870      -0.013114       0.084984             11.618472       6.180364       1.810551      -1.613503      12.134303       4.446597      16.540749          -0.000009
          499              C       9.340587      12.091770      25.072219       0.158497      35.783731 0.43584166E+03  0.10328651E+05                                 9.958696                            7.305289      -0.512714       1.856012                    0.997983      27.285561      80.667973       0.562878       0.459174      -1.030911       0.039862      -0.019040       0.019596       0.048327       0.040055      -0.039815      -0.003156       0.046393      -0.031555      -0.051430      -0.017144       0.068574             12.073870       6.498294      -1.436738       1.128248      10.947996       4.421973      18.775320          -0.000024
          500              C       9.760711      12.380442      27.332935       0.083908      25.122732 0.35258234E+03  0.79860087E+04                                 7.814758                            6.522254      -0.332596       1.898545                    0.998050      27.761982      82.301640       0.597683       0.452445      -1.026722      -0.021664      -0.009028      -0.048952       0.054287       0.039099      -0.002797      -0.036229       0.052404       0.030497      -0.065223       0.012056       0.053168              8.570333       5.760955      -0.972588       1.422795       8.527818       1.260903      11.422225          -0.000004
          501              C       9.238304      13.538371      27.517814      -0.140854      28.194122 0.38188850E+03  0.87628133E+04                                 8.211124                            6.644053      -0.077843       1.973705                    0.997758      28.610987      83.446523       0.615798       0.433472      -1.045046      -0.005726       0.004323       0.007199       0.010164       0.019347      -0.013357      -0.019037       0.014912      -0.003019      -0.025039      -0.009870       0.034909              9.222740       6.220125      -1.032490       2.250880       8.901316       1.544063      12.546780           0.000047
          502              C       8.764289      13.998946      26.356643      -0.064949      30.008950 0.39926963E+03  0.92046650E+04                                 8.426607                            6.685012       0.404016       2.116187                    0.999653      28.196017      80.712720       0.632987       0.419729      -1.060305       0.028884      -0.034320      -0.012112       0.046464       0.013160      -0.014989      -0.006718      -0.002829      -0.101276      -0.038125       0.004584       0.033540              9.603218       6.469896      -1.327663       2.857509       8.081033       0.928262      14.258724          -0.000063
          503              C       8.736795      13.311324      25.117628      -0.090533      36.995894 0.47840747E+03  0.11506215E+05                                 9.758391                            7.394513      -0.151840       1.962374                    0.998067      28.276321      81.907328       0.594182       0.428600      -1.057792       0.012073       0.027822       0.019136       0.035860       0.045243      -0.015594      -0.006849       0.028085      -0.048931      -0.039892      -0.019300       0.059192             11.474522       7.830575      -2.838384       3.170063      10.432638       0.195994      16.160353           0.000001
          504              C       8.035121      13.943805      23.985648       0.620183      20.546085 0.24136268E+03  0.49997287E+04                                 7.048864                            5.612272      -0.276591       1.958190                    0.999410      22.977674      66.306973       0.604215       0.489371      -1.001336      -0.001652       0.018549      -0.009864       0.021073      -0.016694      -0.071554       0.081692       0.002466      -0.009722      -0.101794      -0.014754       0.116548              7.850523       8.201752      -0.039811       2.633188       6.880473      -2.461730       8.469343           0.000005
          505              C       6.672477       7.476267      13.658359       0.548164      22.852162 0.28374030E+03  0.60914891E+04                                 7.499156                            6.048128      -0.404594       1.909300                    0.997874      23.967582      69.340660       0.590135       0.483451      -1.009109       0.034660      -0.026894      -0.018484       0.047606      -0.013297      -0.000778       0.020468       0.025327       0.370642      -0.081820      -0.043847       0.125667              8.332923       9.951778      -2.237383      -0.170229      10.671185       0.266074       4.375805          -0.000266
          506              C       5.359315       8.261193      13.625924      -0.066019      39.471710 0.50269810E+03  0.12232949E+05                                10.168422                            7.570133      -0.143330       1.950002                    0.998852      28.837982      83.843399       0.588777       0.427495      -1.059177      -0.026651      -0.007001      -0.011017       0.029676       0.030656      -0.022065      -0.028843      -0.021010       0.010158      -0.034180      -0.021656       0.055837             11.831013      13.394150      -4.282170       2.115083      13.133929       3.333979       8.964961          -0.001570
          507              C       4.394791       7.875217      12.675580      -0.051246      29.356439 0.41805955E+03  0.97798242E+04                                 8.455985                            6.987747      -0.126409       1.950685                    0.998925      28.679302      83.547797       0.597786       0.437993      -1.045799      -0.008837      -0.010601       0.016912       0.021829       0.022011      -0.015215       0.002068       0.019072       0.024522      -0.030866       0.003319       0.027547              8.945707      10.524123      -1.456331       2.265973       8.817100       2.269128       7.495898          -0.001689
          508              C      14.207205       8.608247      12.617197      -0.084481      28.544804 0.39798617E+03  0.91529213E+04                                 8.159107                            6.704820       0.118290       2.032694                    0.999559      27.947813      79.485748       0.628748       0.423582      -1.059593      -0.006559      -0.036289       0.022984       0.043453       0.004849       0.006197       0.007868       0.006692      -0.006557      -0.010169      -0.002728       0.012897              8.738902       9.274878      -0.626119       1.857035      10.063949       2.560433       6.877878           0.000228
          509              C      14.038934       9.678601      13.441045       0.082162      25.579139 0.33432652E+03  0.74107424E+04                                 7.717269                            6.236652      -0.009729       2.016270                    0.999215      26.314689      75.108403       0.633362       0.436278      -1.044742       0.029245      -0.009511       0.039590       0.050131       0.013780       0.001816      -0.036584       0.047902      -0.038096      -0.053360       0.017156       0.036204              8.377003       8.411752      -0.786426       2.068807       9.806393       2.397720       6.912864          -0.002277
          510              C       5.100860       9.347765      14.446528       0.118995      35.893055 0.43139509E+03  0.10196164E+05                                 9.837333                            7.213531      -0.399041       1.883262                    0.998745      27.643818      81.594231       0.572918       0.452326      -1.034886      -0.037086       0.016396      -0.003541       0.040703       0.016759       0.004686      -0.033095       0.012050      -0.028609      -0.042823       0.010132       0.032692             11.553891      11.334106      -2.181900       3.382497      13.044595       3.833911      10.282972          -0.001064
          511              C       6.092879       9.918621      15.419577       0.183084      34.612261 0.40938186E+03  0.95670449E+04                                 9.689238                            7.083814      -0.529981       1.848840                    0.998075      27.007502      79.729445       0.570190       0.459660      -1.028897       0.033390       0.036259      -0.017415       0.052277       0.008695      -0.041347       0.011905       0.049157      -0.025217      -0.044231      -0.011301       0.055532             11.560459      10.061539      -1.084090       5.129737      14.283414      -0.127376      10.336423           0.006203
          512              C       6.966117      11.906885      16.188285       0.078289      26.602687 0.34335130E+03  0.76408196E+04                                 7.863445                            6.274253       0.158963       2.062668                    0.999705      26.422227      74.895409       0.640160       0.429949      -1.051423      -0.031450      -0.036367      -0.028354       0.055818       0.009825      -0.034306       0.009706      -0.031477       0.013268      -0.045982       0.016341       0.029641              8.768118       8.910524       0.050952       3.094879      10.978863      -0.102230       6.414966          -0.002853
          513              C       7.892150      11.261430      16.976454      -0.132755      30.083165 0.41832939E+03  0.97009776E+04                                 8.296546                            6.765008       0.386831       2.103922                    0.999820      28.472256      80.216325       0.643813       0.410251      -1.072552       0.000700      -0.027327      -0.004122       0.027645       0.004470       0.021167       0.017519      -0.025744       0.009755      -0.029607      -0.002259       0.031866              9.134154       9.710098      -0.093114       3.385371      11.019953      -0.778781       6.672410           0.000218
          514              C       7.820665       9.853752      17.073759      -0.051927      30.994455 0.43097938E+03  0.10146477E+05                                 8.750467                            7.067349       0.065265       2.011469                    0.999255      28.639539      83.359610       0.598631       0.434598      -1.049136      -0.006299       0.008147      -0.024772       0.026827      -0.008350      -0.016428      -0.009479       0.019608       0.075950      -0.029768      -0.003600       0.033368              9.685883       9.574745       0.406101       3.792687      12.163708      -0.213463       7.319194           0.000078
          515              C       6.869339       9.172618      16.301807      -0.093275      39.627194 0.49868413E+03  0.12093458E+05                                10.160899                            7.498495      -0.106318       1.970074                    0.998180      28.548506      82.467893       0.597348       0.422818      -1.063632       0.034002       0.025308      -0.015614       0.045171       0.003843      -0.026639       0.007826       0.057644       0.006541      -0.033830      -0.010682       0.044511             12.273039      10.232739      -0.400641       4.223119      17.561208      -2.116784       9.025170          -0.000392
          516              C       6.661480       7.700070      16.580748       0.723845      21.881671 0.23210375E+03  0.47891572E+04                                 7.573029                            5.674670      -0.644185       1.867820                    0.996942      22.223214      65.242711       0.570557       0.520272      -0.980357      -0.015825      -0.070414       0.020946       0.075148      -0.003475       0.000841       0.039248       0.005216       0.361076      -0.071745      -0.056670       0.128415              8.912451      10.183749      -1.040486       1.383002      11.640570      -1.792181       4.913034           0.000742
          517              C       8.175911       3.661919      18.692263       0.594146      22.348450 0.25760539E+03  0.54046560E+04                                 7.375536                            5.750397      -0.226233       1.967158                    0.999255      23.326020      66.965340       0.606486       0.481362      -1.009034       0.003036       0.023156      -0.011004       0.025816      -0.016187       0.103167       0.033655       0.088500       0.001594      -0.105084      -0.023053       0.128136              8.362315       6.150537       0.683609      -2.753406      10.658789      -0.832750       8.277618           0.000211
          518              C       7.487437       2.928889      19.840461      -0.079127      37.448771 0.49735775E+03  0.12051886E+05                                 9.798991                            7.512561      -0.035346       1.993455                    0.998492      28.432877      82.071171       0.593993       0.425538      -1.062050      -0.003451       0.018185       0.032783       0.037648      -0.036843      -0.001871       0.003659      -0.015798      -0.068844      -0.026425      -0.022953       0.049378             11.330732       7.499961       3.833638      -2.077406      12.446654      -0.691757      14.045582           0.000597
          519              C       7.606215       3.493259      21.118398      -0.050096      28.316059 0.41289603E+03  0.96043321E+04                                 8.177949                            6.884840       0.075257       2.020393                    0.999315      28.138930      81.057254       0.611648       0.430505      -1.053022      -0.023196       0.004605      -0.011843       0.026448      -0.017357      -0.005816       0.009505       0.003605      -0.023703      -0.015647      -0.009260       0.024908              8.813012       5.825497       2.064487      -1.165628       8.864717      -0.044294      11.748822          -0.002882
          520              C       7.195991       2.724551      22.217943      -0.097817      29.263019 0.44496080E+03  0.10545149E+05                                 8.411479                            7.184108       0.029248       2.008020                    0.997931      28.661910      83.327856       0.594183       0.434966      -1.050350      -0.022333       0.014706      -0.008083       0.027935       0.002663       0.001229       0.009484      -0.009841      -0.015826      -0.010313      -0.002835       0.013148              9.086096       5.893214       1.352741      -1.188361       9.079529       0.560478      12.285544           0.001178
          521              C       6.687886       1.414178      21.971437       0.102563      24.594534 0.33940211E+03  0.75980054E+04                                 7.682528                            6.413323      -0.249404       1.945716                    0.997544      26.716650      78.181222       0.602058       0.454447      -1.027830      -0.009836       0.005965      -0.036306       0.038085      -0.022770      -0.018221      -0.009829       0.048375      -0.030770      -0.037985      -0.004005       0.041990              8.506941       5.012619       0.745249      -0.330117       8.757265       1.318156      11.750940          -0.004549
          522              C       6.896847       1.673656      19.700990       0.121970      34.745636 0.41909483E+03  0.98434334E+04                                 9.737745                            7.215457      -0.402405       1.881419                    0.998823      27.619810      81.520881       0.559790       0.465851      -1.026314      -0.013691      -0.023839       0.038082       0.046967      -0.030505      -0.007777       0.000152       0.023218       0.032891      -0.038498       0.009031       0.029467             11.761281       6.342498       2.725233       0.793612      12.779477       2.591350      16.161866           0.001316
          523              C       6.666989       0.995765      18.426297       0.148397      33.587666 0.40276882E+03  0.93762715E+04                                 9.563153                            7.098971      -0.401772       1.886051                    0.998800      27.293198      80.474084       0.560745       0.469209      -1.023402       0.023278      -0.033176      -0.006521       0.041049       0.027539      -0.034054      -0.001472       0.028449      -0.017554      -0.040198      -0.010500       0.050698             11.586784       6.274131      -0.965764       2.590130      12.417170       3.002571      16.069050           0.001322
          524              C      12.446390      31.419759      17.239178       0.079373      26.658717 0.36684045E+03  0.83543127E+04                                 8.071164                            6.635290      -0.178622       1.959219                    0.997490      27.238800      79.797924       0.597584       0.450064      -1.032680       0.003752       0.032397       0.038847       0.050722      -0.003817      -0.016678       0.016690       0.006672      -0.045281      -0.029003       0.003439       0.025564              9.102687       5.232176      -1.218177       0.164503      10.144197       1.869127      11.931689          -0.005047
          525              C      11.976775      32.010075      16.084493      -0.111933      29.739178 0.42965352E+03  0.10107738E+05                                 8.480913                            7.027884       0.067570       2.011855                    0.998724      28.895921      84.081757       0.603960       0.431084      -1.051240       0.007095       0.022617       0.001026       0.023726       0.001806      -0.000470       0.013780      -0.018259      -0.001541      -0.011125      -0.008005       0.019131              9.498281       6.065194      -2.368366      -0.076858      10.483976       1.725805      11.945673           0.001267
          526              C       6.020307       0.875754      16.113685      -0.075054      28.691441 0.39697089E+03  0.91418606E+04                                 8.198536                            6.704902       0.279016       2.084118                    0.999413      28.080995      80.437797       0.626286       0.424676      -1.056812       0.021276      -0.002155       0.008446       0.022992       0.006568      -0.003524      -0.017754       0.008960      -0.004692      -0.020645       0.001779       0.018866              9.200289       6.134668      -2.487126       0.581224      10.624927       2.334980      10.841273          -0.002470
          527              C       6.088493       1.599054      17.271612      -0.048153      37.292032 0.48565772E+03  0.11687745E+05                                 9.777387                            7.430387      -0.069157       1.991536                    0.998040      27.841682      79.847714       0.597010       0.426308      -1.062550       0.019986      -0.005531      -0.031518       0.037728       0.032409      -0.028124      -0.027712       0.030222      -0.062202      -0.041832      -0.022068       0.063900             11.611779       7.762425      -4.040992       1.359754      14.242973       2.045988      12.829938           0.000268
          528              C       5.395617       2.977540      17.372161       0.578508      22.354353 0.26821248E+03  0.56803469E+04                                 7.384357                            5.872377      -0.179180       1.983372                    0.999274      23.475703      67.560875       0.599833       0.482148      -1.009316       0.002199       0.024662      -0.008760       0.026264       0.054369       0.061344       0.043320       0.080168       0.223112      -0.105603      -0.024573       0.130176              8.295718       8.468631      -2.081471      -1.808862      10.485177      -0.689693       5.933346           0.000241
          529              C      12.238571       4.015458      15.646621       0.726994      21.563160 0.22343372E+03  0.45712537E+04                                 7.498362                            5.564153      -0.647665       1.867161                    0.997456      22.089729      64.791422       0.576154       0.519614      -0.979667      -0.015323       0.051670       0.050467       0.073835       0.005611      -0.005869      -0.094305      -0.081200       0.113474      -0.064899      -0.059864       0.124763              8.895175       9.643305      -0.202536       1.850234       8.346031       3.914812       8.696188           0.000599
          530              C      12.398043       2.941860      14.657355      -0.101423      41.353391 0.50467628E+03  0.12282616E+05                                10.459107                            7.552521      -0.119450       1.963362                    0.998492      28.733652      83.311631       0.593780       0.423840      -1.062363       0.039021      -0.014296      -0.027864       0.050034       0.003224      -0.021109      -0.017748       0.043230      -0.044305      -0.035138      -0.004242       0.039381             12.921324      10.145953      -1.917172       3.683806      14.270386       5.619438      14.347632          -0.001282
          531              C      13.373568       1.900698      14.913591      -0.059352      31.436728 0.43248207E+03  0.10191825E+05                                 8.817101                            7.061238       0.087176       2.013908                    0.999520      28.837794      84.007570       0.601170       0.432340      -1.050389      -0.009477       0.017030      -0.031320       0.036889       0.011378      -0.007464      -0.019341       0.022430       0.037617      -0.028520       0.000372       0.028148              9.933401       9.379023      -2.604982       2.699302      11.156201       2.717048       9.264978           0.000189
          532              C      13.459354       0.817370      14.089744      -0.131647      29.890119 0.40380441E+03  0.93094730E+04                                 8.317152                            6.678525       0.360848       2.100180                    0.999753      28.426095      80.632946       0.641403       0.414211      -1.066797      -0.002758       0.024544       0.000012       0.024698      -0.008640       0.005743      -0.007559      -0.028028      -0.038953      -0.016729      -0.008301       0.025030              9.338298       9.577186      -1.694920       2.883380       9.344032       2.729973       9.093676           0.000212
          533              C      12.546520       0.668168      13.071286       0.081776      27.706485 0.35756569E+03  0.80417455E+04                                 8.144065                            6.439014       0.117535       2.051820                    0.999381      26.571551      75.825721       0.626322       0.434825      -1.048007      -0.028561       0.049376      -0.004617       0.057228       0.003716      -0.032224      -0.005744      -0.026801      -0.001053      -0.039659       0.010601       0.029059              9.261656       9.098295      -1.671568       2.732151      10.219530       2.532114       8.467142          -0.004030
          534              C      11.629283       2.773198      13.522132       0.180365      35.595780 0.41730816E+03  0.98010563E+04                                 9.874687                            7.159860      -0.540404       1.843110                    0.998179      27.229943      80.638268       0.566118       0.460663      -1.028136       0.026862      -0.023948      -0.034391       0.049778       0.012080      -0.040116      -0.008604       0.043892      -0.085044      -0.047746      -0.010824       0.058569             11.940732      10.132444      -1.850037       5.120474      13.268619       2.077357      12.421134           0.007455
          535              C      10.662557       3.788412      12.948033       0.119963      36.466862 0.44616661E+03  0.10627851E+05                                 9.948017                            7.335755      -0.409305       1.877300                    0.998713      27.839036      82.324920       0.568504       0.452297      -1.035543      -0.031748      -0.012700      -0.013753       0.036856      -0.017673      -0.001970       0.022827       0.044110       0.070131      -0.046336       0.012066       0.034270             11.684212      11.171055      -0.215482       3.910652      16.211034      -0.757075       7.670546          -0.000145
          536              C       8.577336       4.044647      11.971741       0.077947      25.775249 0.34098802E+03  0.75989028E+04                                 7.774759                            6.311851      -0.050706       2.000897                    0.999064      26.518544      75.994910       0.627319       0.438133      -1.043205       0.033438      -0.018521       0.038313       0.054120      -0.013864      -0.001138       0.013947       0.077514       0.055704      -0.053015       0.020123       0.032892              8.426556       8.609063      -0.499687       2.002507      11.258628      -0.017724       5.411976          -0.001008
          537              C       8.774198       5.358263      11.773888      -0.082025      28.057517 0.38501961E+03  0.87980135E+04                                 8.101916                            6.619731       0.078135       2.024254                    0.999425      27.796575      79.281434       0.628022       0.426805      -1.055626      -0.003397       0.022629       0.032141       0.039455      -0.006411       0.000856      -0.003377       0.002023      -0.027254      -0.009974      -0.001460       0.011433              8.693607       9.529475      -0.400973       1.953243      11.157663       0.007340       5.393685           0.000034
          538              C       9.966381       5.925875      12.166351      -0.046367      28.742788 0.39469092E+03  0.91153532E+04                                 8.346613                            6.795200      -0.148287       1.948339                    0.999088      28.339649      82.443602       0.604521       0.438711      -1.043762      -0.013532      -0.001091       0.012890       0.018720      -0.008316      -0.028405      -0.007369       0.002659       0.024290      -0.031034      -0.000575       0.031609              8.880478      10.697838       0.089847       2.795306      10.120975      -0.653480       5.822622          -0.000499
          539              C      10.899012       5.150680      12.779371      -0.059427      38.082875 0.47222064E+03  0.11325902E+05                                 9.921684                            7.331998      -0.134524       1.956939                    0.999108      28.447531      82.416818       0.598201       0.426905      -1.058337      -0.024348       0.011227      -0.010207       0.028689      -0.011200      -0.037101       0.012453       0.002391       0.070927      -0.034760      -0.016845       0.051606             11.524391      13.138752       2.177344       4.157878      14.294810       0.183000       7.139610          -0.000650
          540              C      12.183578       5.776675      13.256165       0.543797      23.329484 0.28748843E+03  0.61910019E+04                                 7.606919                            6.087481      -0.406275       1.907320                    0.998166      24.016771      69.544718       0.588409       0.483377      -1.009349       0.039143       0.029055       0.000217       0.048748       0.016285      -0.002943      -0.094262      -0.039716       0.178647      -0.080200      -0.045859       0.126059              8.489471      10.152108       2.062040       1.291940       9.559859       2.634510       5.756447          -0.001411
          541              C      13.484641       6.363752      19.389615       0.614298      20.931373 0.24939644E+03  0.52036947E+04                                 7.108215                            5.715695      -0.255469       1.963142                    0.998969      23.251902      67.134485       0.597593       0.491223      -1.001335       0.019836      -0.013848      -0.008381       0.025601      -0.024291       0.118937      -0.036838       0.005195      -0.027316      -0.121118      -0.011272       0.132390              7.824618       6.492661       0.577518      -2.444075       9.741151       0.854335       7.240041          -0.000002
[truncated: 167,202 more chars]
