# Supplementary material for: A collection of forcefield precursors for metal–organic frameworks
Source: RSC Adv. 2019 Nov 13;9(63):36492–507. doi: 10.1039/c9ra07327b (PMC9075174; doi:10.1039/c9ra07327b)
Supplement: RA-009-C9RA07327B-s4852 [file RA-009-C9RA07327B-s4852.xyz]

  244
jmolscript: load "" {1 1 1} spacegroup "x,y,z" unitcell [{     13.846000     0.000000     0.000000 }, {      0.000000    16.954000     0.000000 }, {      0.000000    -8.477000    14.682595 }]
Ni     5.514446     0.000000     9.788299     0.739781
Ni     1.408554     0.000000     9.788299     0.739533
Ni     8.331554     8.477000     4.894296     0.728789
Ni    12.437446     8.477000     4.894296     0.728564
H      1.550752    -3.061045     7.263480     0.133850
H      1.212910     9.730748     6.147603     0.093385
H     11.733100    11.360028     3.146480     0.133842
H     11.580794    13.631864     2.694256     0.100392
H     13.080316    -1.814926     3.598704     0.104468
H      0.884759    -2.510887     5.086051     0.125714
H      1.550752    -0.656120    13.701798     0.133868
H      1.212910     8.935606     3.181718     0.093476
H     11.733100     5.521918     3.271282     0.133851
H     11.580794     3.994362     1.529926     0.100386
H     13.080316    -4.452968    14.455015     0.104462
H      0.884759    -2.816907    14.314062     0.125688
H      1.550752     3.717164     8.399913     0.133870
H      1.212910     6.764646     5.353274     0.093493
H     11.733100     8.549054     8.264833     0.133856
H     11.580794     7.804774    10.458412     0.100380
H     13.080316     6.267894    11.311471     0.104457
H      0.884759     5.327795     9.965077     0.125700
H      5.372248     3.061045     7.263480     0.133838
H      5.710090     7.223252     6.147603     0.093384
H      9.035900     5.593972     3.146480     0.133843
H      9.188206     3.322136     2.694256     0.100394
H      7.688684     1.814926     3.598704     0.104467
H      6.038241     2.510887     5.086051     0.125713
H      5.372248     0.656120    13.701798     0.133858
H      5.710090     8.018394     3.181718     0.093481
H      9.035900    11.432082     3.271282     0.133859
H      9.188206    12.959638     1.529926     0.100389
H      7.688684     4.452968    14.455015     0.104460
H      6.038241     2.816907    14.314062     0.125687
H      5.372248    -3.717165     8.399913     0.133858
H      5.710090    10.189354     5.353274     0.093493
H      9.035900     8.404946     8.264833     0.133853
H      9.188206     9.149226    10.458412     0.100383
H      7.688684    -6.267894    11.311471     0.104457
H      6.038241    -5.327795     9.965077     0.125700
H     12.295248    11.538045     7.419115     0.133215
H     12.633090    -1.253748     8.534992     0.093637
H      2.112900    -2.883028    11.536115     0.133310
H      2.265206    -5.154864    11.988339     0.100418
H      0.765684    10.291926    11.083891     0.104701
H     12.961241    10.987887     9.596544     0.126340
H     12.295248     9.133120     0.980797     0.133244
H     12.633090    -0.458606    11.500877     0.093764
H      2.112900     2.955082    11.411313     0.133319
H      2.265206     4.482638    13.152669     0.100412
H      0.765684    12.929968     0.227580     0.104696
H     12.961241    11.293907     0.368533     0.126317
H     12.295248     4.759836     6.282682     0.133236
H     12.633090     1.712354     9.329321     0.093789
H      2.112900    -0.072055     6.417762     0.133321
H      2.265206     0.672226     4.224183     0.100407
H      0.765684     2.209106     3.371124     0.104693
H     12.961241     3.149206     4.717518     0.126336
H      8.473752     5.415955     7.419115     0.133204
H      8.135910     1.253748     8.534992     0.093658
H      4.810100     2.883028    11.536115     0.133321
H      4.657794     5.154864    11.988339     0.100432
H      6.157316     6.662074    11.083891     0.104710
H      7.807759     5.966113     9.596544     0.126345
H      8.473752     7.820880     0.980797     0.133228
H      8.135910     0.458606    11.500877     0.093782
H      4.810100    -2.955082    11.411313     0.133327
H      4.657794    -4.482638    13.152669     0.100426
H      6.157316     4.024032     0.227580     0.104706
H      7.807759     5.660093     0.368533     0.126325
H      8.473752    12.194164     6.282682     0.133220
H      8.135910    -1.712354     9.329321     0.093808
H      4.810100     0.072054     6.417762     0.133331
H      4.657794    -0.672226     4.224183     0.100417
H      6.157316    14.744894     3.371124     0.104701
H      7.807759    13.804794     4.717518     0.126343
H      3.461500    10.552593     6.092543     0.123598
H      3.461500     8.477000     2.497509     0.123812
H      3.461500     6.401407     6.092543     0.123597
H     10.384500    -2.075593     8.590052     0.122220
H     10.384500     0.000000    12.185086     0.122530
H     10.384500     2.075593     8.590052     0.122226
C      2.316436    -3.588314     7.252908    -0.220714
C      2.337897    12.178652     6.552402     0.204891
C      0.797114    10.431966     5.699490     0.103924
C     13.312929    11.544318     4.424747     0.143795
C     12.320171    11.965286     3.537037    -0.140478
C     12.246787    13.321606     3.263941    -0.110650
C     13.146777    14.238817     3.824816    -0.091001
C      0.290766    13.835312     4.708708    -0.194215
C      0.351688    12.481535     5.003828     0.092821
C      2.316436    -0.401640    14.163712    -0.220635
C      2.337897     8.062220     0.859372     0.204912
C      0.797114     8.196920     2.798503     0.103727
C     13.312929     6.536784     2.472549     0.143803
C     12.320171     5.557521     2.551835    -0.140524
C     12.246787     4.642853     1.513776    -0.110672
C     13.146777     4.669979     0.439010    -0.091063
C      0.290766     5.637205     0.346509    -0.194275
C      0.351688     6.569675     1.371354     0.092809
C      2.316436     3.989954     7.948570    -0.220553
C      2.337897     5.190128     7.270821     0.204854
C      0.797114     6.802114     6.184603     0.103724
C     13.312929     7.349898     7.785299     0.143804
C     12.320171     7.908193     8.593723    -0.140500
C     12.246787     7.466542     9.904879    -0.110679
C     13.146777     6.522204    10.418769    -0.091047
C      0.290766     5.958483     9.627378    -0.194231
C      0.351688     6.379790     8.307412     0.092796
C      4.606564     3.588314     7.252908    -0.220747
C      4.585103     4.775348     6.552402     0.204909
C      6.125886     6.522034     5.699490     0.103987
C      7.456071     5.409682     4.424747     0.143785
C      8.448829     4.988715     3.537037    -0.140488
C      8.522213     3.632394     3.263941    -0.110635
C      7.622223     2.715183     3.824816    -0.090990
C      6.632234     3.118688     4.708708    -0.194210
C      6.571312     4.472465     5.003828     0.092823
C      4.606564     0.401640    14.163712    -0.220684
C      4.585103     8.891780     0.859372     0.204913
C      6.125886     8.757080     2.798503     0.103770
C      7.456071    10.417216     2.472549     0.143809
C      8.448829    11.396479     2.551835    -0.140512
C      8.522213    12.311147     1.513776    -0.110667
C      7.622223    12.284021     0.439010    -0.091058
C      6.632234    11.316795     0.346509    -0.194279
C      6.571312    10.384325     1.371354     0.092812
C      4.606564    -3.989954     7.948570    -0.220627
C      4.585103    11.763872     7.270821     0.204854
C      6.125886    10.151886     6.184603     0.103770
C      7.456071     9.604102     7.785299     0.143818
C      8.448829     9.045807     8.593723    -0.140493
C      8.522213     9.487458     9.904879    -0.110670
C      7.622223    10.431796    10.418769    -0.091043
C      6.632234    10.995517     9.627378    -0.194238
C      6.571312    10.574210     8.307412     0.092800
C     11.529564    12.065314     7.429687    -0.222198
C     11.508103    -3.701652     8.130193     0.203386
C     13.048886    -1.954966     8.983105     0.105111
C      0.533071    -3.067318    10.257848     0.143355
C      1.525829    -3.488285    11.145558    -0.142398
C      1.599213    -4.844606    11.418654    -0.110342
C      0.699223    -5.761817    10.857779    -0.090958
C     13.555234    -5.358312     9.973887    -0.192982
C     13.494312    -4.004535     9.678767     0.093293
C     11.529564     8.878640     0.518883    -0.222080
C     11.508103     0.414780    13.823223     0.203401
C     13.048886     0.280080    11.884092     0.104828
C      0.533071     1.940216    12.210046     0.143393
C      1.525829     2.919479    12.130760    -0.142446
C      1.599213     3.834147    13.168819    -0.110371
C      0.699223     3.807021    14.243585    -0.091037
C     13.555234     2.839795    14.336086    -0.193058
C     13.494312     1.907325    13.311241     0.093284
C     11.529564     4.487046     6.734025    -0.222036
C     11.508103     3.286872     7.411774     0.203313
C     13.048886     1.674886     8.497992     0.104856
C      0.533071     1.127102     6.897296     0.143387
C      1.525829     0.568807     6.088872    -0.142413
C      1.599213     1.010458     4.777716    -0.110366
C      0.699223     1.954796     4.263826    -0.091007
C     13.555234     2.518517     5.055217    -0.192993
C     13.494312     2.097210     6.375183     0.093261
C      9.239436     4.888686     7.429687    -0.222415
C      9.260897     3.701652     8.130193     0.203420
C      7.720114     1.954966     8.983105     0.105275
C      6.389929     3.067318    10.257848     0.143360
C      5.397171     3.488286    11.145558    -0.142362
C      5.323787     4.844606    11.418654    -0.110331
C      6.223777     5.761817    10.857779    -0.090933
C      7.213766     5.358312     9.973887    -0.192967
C      7.274688     4.004535     9.678767     0.093297
C      9.239436     8.075360     0.518883    -0.222301
C      9.260897    -0.414780    13.823223     0.203444
C      7.720114    -0.280080    11.884092     0.105009
C      6.389929    -1.940216    12.210046     0.143388
C      5.397171    -2.919479    12.130760    -0.142415
C      5.323787    -3.834147    13.168819    -0.110351
C      6.223777    -3.807021    14.243585    -0.091001
C      7.213766    -2.839795    14.336086    -0.193035
C      7.274688    -1.907325    13.311241     0.093290
C      9.239436    12.466954     6.734025    -0.222243
C      9.260897    -3.286872     7.411774     0.203362
C      7.720114    -1.674886     8.497992     0.105003
C      6.389929    -1.127102     6.897296     0.143384
C      5.397171    -0.568807     6.088872    -0.142385
C      5.323787    -1.010458     4.777716    -0.110351
C      6.223777    -1.954796     4.263826    -0.090977
C      7.213766    -2.518517     5.055217    -0.192975
C      7.274688    -2.097210     6.375183     0.093267
C      3.461500    -1.888676     8.697969     0.564510
C      3.461500    -3.190743     7.946220     0.021791
C      3.461500    11.357485     6.557247    -0.316275
C      3.461500     0.000000    11.969251     0.564598
C      3.461500     0.000000    13.472749     0.021900
C      3.461500     8.477000     1.568101    -0.316035
C      3.461500     1.888676     8.697969     0.564548
C      3.461500     3.190743     7.946220     0.021821
C      3.461500     5.596515     6.557247    -0.316226
C     10.384500    10.365676     5.984626     0.559852
C     10.384500    11.667743     6.736375     0.021406
C     10.384500    -2.880485     8.125348    -0.321282
C     10.384500     8.477000     2.713344     0.559984
C     10.384500     8.477000     1.209846     0.021512
C     10.384500     0.000000    13.114494    -0.320990
C     10.384500     6.588324     5.984626     0.559818
C     10.384500     5.286257     6.736375     0.021394
C     10.384500     2.880485     8.125348    -0.321310
N      1.188402    11.736915     5.822236    -0.054714
N     13.625295    10.263613     4.890772    -0.316809
N      1.188402     7.650747     1.607010    -0.054763
N     13.625295     7.580727     3.348659    -0.316952
N      1.188402     6.043338     7.253349    -0.054797
N     13.625295     7.586661     6.443163    -0.316835
N      5.734598     5.217085     5.822236    -0.054678
N      7.143705     6.690387     4.890772    -0.316947
N      5.734598     9.303253     1.607010    -0.054755
N      7.143705     9.373273     3.348659    -0.316958
N      5.734598    10.910662     7.253349    -0.054794
N      7.143705     9.367339     6.443163    -0.316817
N     12.657598    -3.259915     8.860359    -0.053175
N      0.220705    -1.786613     9.791823    -0.319531
N     12.657598     0.826253    13.075585    -0.053271
N      0.220705     0.896273    11.333936    -0.319592
N     12.657598     2.433662     7.429246    -0.053311
N      0.220705     0.890339     8.239432    -0.319480
N      8.111402     3.259915     8.860359    -0.053160
N      6.702295     1.786613     9.791823    -0.319472
N      8.111402    -0.826253    13.075585    -0.053236
N      6.702295    -0.896273    11.333936    -0.319585
N      8.111402    -2.433662     7.429246    -0.053279
N      6.702295    -0.890339     8.239432    -0.319517
O      4.421859    -1.699384     9.495087    -0.544713
O      4.421859     0.595679    11.406761    -0.544523
O      4.421859     1.103705     8.463341    -0.544676
O      2.501141     1.699384     9.495087    -0.544669
O      2.501141    -0.595679    11.406761    -0.544431
O      2.501141    -1.103705     8.463341    -0.544586
O      9.424141    10.176384     5.187508    -0.546521
O      9.424141     7.881321     3.275834    -0.546252
O      9.424141     7.373295     6.219254    -0.546322
O     11.344859     6.777616     5.187508    -0.546487
O     11.344859     9.072679     3.275834    -0.546295
O     11.344859     9.580705     6.219254    -0.546427

The following XYZ coordinates are in angstroms. Other properties are in atomic units.
The sperically averaged electron density of each atom fit to a function of the form exp(a - br)
eigen_1, eigen_2 and eigen_3 are the three eigenvalues of traceless quadrupole moment tensor
  atom number  atomic symbol              X              Y              Z     net charge C6 coefficient C8 coefficient C10 coefficient fluctuating dipole atomic polarizability isotropic forcefield polarizability              a              b squared Pearson coefficient          <r^3>          <r^4>         wp_QDO          m_QDO          q_QDO       dipole_x       dipole_y       dipole_z         dipole            Qxy            Qxz            Qyz     Q(x^2-y^2)  Q(3z^2 - R^2)        eigen_1        eigen_2        eigen_3 static polarizability      alpha(xx)      alpha(xy)      alpha(xz)      alpha(yy)      alpha(yz)      alpha(zz) atomic spin moment
            1             Ni       5.514446       0.000000       9.788299       0.739781      91.483359 0.16334047E+04  0.49935126E+05                                16.597276                           13.220881       0.949896       2.167369                    0.993418      46.496875     121.957249       0.499270       0.401290      -1.149992      -0.098349      -0.000030       0.000038       0.098349      -0.000127      -0.000117       0.000224      -0.061604       0.062110      -0.041154       0.020320       0.020835             20.954422      20.234238      -0.002051      -0.002800      21.315190       0.001830      21.313838          -1.605482
            2             Ni       1.408554       0.000000       9.788299       0.739533      91.484731 0.16334261E+04  0.49936620E+05                                16.598234                           13.221555       0.949598       2.167231                    0.993421      46.501070     121.974664       0.499217       0.401326      -1.149951       0.098350       0.000036       0.000046       0.098350      -0.000117       0.000177      -0.000236      -0.061428       0.062007      -0.041049       0.020248       0.020802             20.955787      20.235585      -0.002048       0.002686      21.316597      -0.001737      21.315179           1.839956
            3             Ni       8.331554       8.477000       4.894296       0.728789      91.579475 0.16353492E+04  0.50038411E+05                                16.640474                           13.252630       0.940063       2.161952                    0.993578      46.710746     122.803958       0.497036       0.402740      -1.148290       0.099493       0.000017      -0.000055       0.099493      -0.000144      -0.000093       0.000265      -0.061575       0.062188      -0.041152       0.020270       0.020882             21.011193      20.281873      -0.001548      -0.001818      21.377110       0.001481      21.374595          -1.593002
            4             Ni      12.437446       8.477000       4.894296       0.728564      91.577734 0.16353071E+04  0.50037586E+05                                16.641277                           13.253223       0.939609       2.161776                    0.993582      46.713460     122.817964       0.496975       0.402787      -1.148239      -0.099485      -0.000023      -0.000060       0.099485      -0.000142       0.000131      -0.000255      -0.061636       0.062137      -0.041175       0.020303       0.020872             21.012247      20.282931      -0.001726       0.001799      21.378001      -0.001458      21.375807          -1.592936
            5              H       1.550752      -3.061045       7.263480       0.133850       0.911741 0.67191626E+01  0.64516271E+02                                 1.675095                            1.611070      -1.360988       2.247018                    0.992797       3.770999      11.197773       0.440359       1.448588      -0.672724      -0.028982       0.021280       0.003244       0.036102      -0.007585       0.004028       0.002918       0.012691      -0.019008      -0.010999      -0.002369       0.013368              1.716884       1.984927      -0.304685       0.041516       1.696270       0.151652       1.469456           0.000108
            6              H       1.212910       9.730748       6.147603       0.093385       1.190310 0.87940478E+01  0.88700186E+02                                 1.868077                            1.743817      -1.243283       2.276875                    0.996206       3.759931      10.788156       0.468302       1.296714      -0.704204       0.016300      -0.039096       0.026423       0.049923      -0.006733       0.011798      -0.005005      -0.006908      -0.002778      -0.013968      -0.001723       0.015691              1.908327       1.765438      -0.249502       0.239933       2.331681      -0.339832       1.627863           0.000067
            7              H      11.733100      11.360028       3.146480       0.133842       0.928190 0.63716439E+01  0.60006667E+02                                 1.661419                            1.542409      -1.069893       2.382476                    0.997221       3.562604      10.271070       0.464493       1.400164      -0.682603      -0.025392      -0.023984      -0.013119       0.037310      -0.000212       0.011448      -0.002263       0.004488      -0.002488      -0.010942      -0.001738       0.012680              1.749918       1.813851       0.432403       0.309323       1.834231       0.318661       1.601671          -0.000042
            8              H      11.580794      13.631864       2.694256       0.100392       1.129808 0.81128391E+01  0.78519460E+02                                 1.678422                            1.579861      -0.771837       2.500131                    0.999646       3.265459       8.565814       0.548536       1.153709      -0.740565      -0.028622       0.012569      -0.021596       0.037995       0.001905       0.015077      -0.004501      -0.013055      -0.032289      -0.022440       0.009476       0.012964              1.700834       1.891136      -0.155687       0.446732       1.488130      -0.125803       1.723234           0.000024
            9              H      13.080316      -1.814926       3.598704       0.104468       1.224723 0.89006734E+01  0.88403164E+02                                 1.793445                            1.672880      -0.815344       2.486852                    0.999262       3.356131       8.997699       0.523026       1.179065      -0.734555      -0.004616       0.038825      -0.009141       0.040153      -0.000156       0.017593      -0.005407      -0.011637      -0.020724      -0.022868       0.007410       0.015458              1.827837       1.426544      -0.027959       0.077426       2.571126      -0.181662       1.485842          -0.000004
           10              H       0.884759      -2.510887       5.086051       0.125714       1.061035 0.75918426E+01  0.74137686E+02                                 1.766045                            1.647394      -1.067492       2.376364                    0.997031       3.585246      10.268917       0.467881       1.340538      -0.695302       0.021120       0.026099       0.013099       0.036039       0.005527       0.011148      -0.000246      -0.007967      -0.018274      -0.015561       0.003659       0.011901              1.827980       1.817822       0.444756       0.381014       2.033140       0.307824       1.632978          -0.000027
           11              H       1.550752      -0.656120      13.701798       0.133868       0.911692 0.67188979E+01  0.64513244E+02                                 1.675046                            1.611054      -1.361031       2.247017                    0.992797       3.770893      11.197502       0.440354       1.448616      -0.672719      -0.028987      -0.007832      -0.020047       0.036104       0.007273       0.004558      -0.000092       0.017582      -0.004335      -0.010990      -0.002374       0.013365              1.716794       1.984776       0.188280       0.242989       1.394803       0.022345       1.770801           0.000114
           12              H       1.212910       8.935606       3.181718       0.093476       1.187763 0.87692684E+01  0.88368018E+02                                 1.863884                            1.740212      -1.239956       2.278497                    0.996254       3.752445      10.753774       0.469356       1.295007      -0.704595       0.016381       0.042515       0.020657       0.050026       0.013846      -0.000072       0.004655      -0.007579      -0.005238      -0.014176      -0.001819       0.015995              1.903902       1.761461       0.331371       0.095894       2.093062       0.472942       1.857183           0.000062
           13              H      11.733100       5.521918       3.271282       0.133851       0.928166 0.63714760E+01  0.60004664E+02                                 1.661386                            1.542386      -1.069901       2.382473                    0.997221       3.562560      10.270892       0.464498       1.400159      -0.682604      -0.025387       0.000627       0.027338       0.037313       0.010026      -0.005542       0.000700       0.001777      -0.010616      -0.010948      -0.001737       0.012686              1.749875       1.813788       0.051679      -0.529108       1.383807      -0.058630       2.052030          -0.000042
           14              H      11.580794       3.994362       1.529926       0.100386       1.129931 0.81139133E+01  0.78532139E+02                                 1.678512                            1.579940      -0.771950       2.500073                    0.999646       3.265600       8.566195       0.548538       1.153671      -0.740574      -0.028618      -0.024993      -0.000081       0.037995       0.012107      -0.009192       0.012068       0.000049       0.007038      -0.022444       0.009479       0.012965              1.700923       1.891235       0.464764      -0.088534       1.773499      -0.038894       1.438036           0.000025
           15              H      13.080316      -4.452968      14.455015       0.104462       1.224078 0.88944133E+01  0.88318997E+02                                 1.792206                            1.671809      -0.815386       2.486815                    0.999262       3.355268       8.992119       0.523458       1.178385      -0.734715      -0.004614      -0.027328      -0.029052       0.040151       0.015306      -0.008647       0.009702      -0.004172       0.001655      -0.022850       0.007403       0.015447              1.826535       1.425687       0.080945      -0.014488       1.913071       0.560148       2.140847          -0.000007
           16              H       0.884759      -2.816907      14.314062       0.125688       1.061212 0.75932639E+01  0.74154433E+02                                 1.766172                            1.647487      -1.067573       2.376296                    0.997030       3.585539      10.269682       0.467897       1.340438      -0.695321       0.021121      -0.001704      -0.029141       0.036031       0.006905      -0.010359       0.005804       0.001672       0.010578      -0.015568       0.003670       0.011898              1.828130       1.817945       0.107601      -0.575782       1.466518       0.019354       2.199927          -0.000019
           17              H       1.550752       3.717164       8.399913       0.133870       0.911558 0.67175762E+01  0.64497398E+02                                 1.674897                            1.610906      -1.360908       2.247091                    0.992798       3.770627      11.196447       0.440369       1.448636      -0.672716      -0.028990      -0.013450       0.016811       0.036110       0.000313      -0.008579      -0.002820       0.012541      -0.019475      -0.010990      -0.002380       0.013369              1.716652       1.984592       0.116353      -0.284515       1.657320      -0.173991       1.508043           0.000110
           18              H       1.212910       6.764646       5.353274       0.093493       1.187428 0.87673133E+01  0.88351391E+02                                 1.864224                            1.740560      -1.240003       2.278528                    0.996248       3.753285      10.759550       0.469047       1.295815      -0.704421       0.016388      -0.003393      -0.047157       0.050038      -0.007011      -0.011968       0.000454       0.001236       0.021186      -0.014197      -0.001802       0.015999              1.904237       1.761859      -0.082708      -0.334815       1.506865      -0.134361       2.443987           0.000062
           19              H      11.733100       8.549054       8.264833       0.133856       0.928116 0.63709835E+01  0.59998808E+02                                 1.661330                            1.542329      -1.069783       2.382535                    0.997223       3.562396      10.270283       0.464506       1.400163      -0.682604      -0.025390       0.023356      -0.014212       0.037311      -0.009809      -0.005907       0.001563       0.005699       0.001148      -0.010944      -0.001736       0.012680              1.749840       1.813801      -0.484085       0.219785       1.935709      -0.260000       1.500010          -0.000041
           20              H      11.580794       7.804774      10.458412       0.100380       1.129974 0.81142346E+01  0.78535984E+02                                 1.678552                            1.579965      -0.771970       2.500056                    0.999645       3.265667       8.566396       0.548537       1.153663      -0.740575      -0.028618       0.012423       0.021681       0.037992      -0.014013      -0.005888      -0.007570       0.007840       0.030415      -0.022442       0.009478       0.012964              1.700976       1.891312      -0.309071      -0.358263       1.555618       0.164729       1.655998           0.000025
           21              H      13.080316       6.267894      11.311471       0.104457       1.224143 0.88949070E+01  0.88324971E+02                                 1.792259                            1.671847      -0.815450       2.486782                    0.999261       3.355311       8.992238       0.523457       1.178373      -0.734718      -0.004615      -0.011499       0.038189       0.040149      -0.015139      -0.008930      -0.004306       0.005174       0.029680      -0.022844       0.007401       0.015443              1.826594       1.425718      -0.053003      -0.062884       1.598810      -0.378697       2.455253          -0.000005
           22              H       0.884759       5.327795       9.965077       0.125700       1.061014 0.75919052E+01  0.74140074E+02                                 1.766189                            1.647532      -1.067387       2.376394                    0.997033       3.585501      10.270505       0.467795       1.340752      -0.695259       0.021126      -0.024385       0.016041       0.036031      -0.012420      -0.000796      -0.005547       0.002122       0.011857      -0.015559       0.003665       0.011894              1.828119       1.817914      -0.552366       0.194695       1.999760      -0.327245       1.666684          -0.000018
           23              H       5.372248       3.061045       7.263480       0.133838       0.911791 0.67196337E+01  0.64521838E+02                                 1.675145                            1.611116      -1.360971       2.247013                    0.992796       3.771112      11.198150       0.440358       1.448570      -0.672727       0.028979      -0.021281       0.003243       0.036100      -0.007585      -0.004031      -0.002921       0.012690      -0.019021      -0.011004      -0.002366       0.013370              1.716937       1.984991      -0.304694      -0.041520       1.696322      -0.151660       1.469497          -0.000100
           24              H       5.710090       7.223252       6.147603       0.093384       1.190294 0.87938862E+01  0.88698117E+02                                 1.868060                            1.743801      -1.243262       2.276885                    0.996207       3.759881      10.787973       0.468304       1.296714      -0.704205      -0.016302       0.039095       0.026420       0.049922      -0.006735      -0.011792       0.005005      -0.006911      -0.002768      -0.013963      -0.001726       0.015688              1.908310       1.765424      -0.249504      -0.239932       2.331658       0.339831       1.627849           0.000078
           25              H       9.035900       5.593972       3.146480       0.133843       0.928181 0.63715817E+01  0.60005966E+02                                 1.661413                            1.542405      -1.069888       2.382479                    0.997221       3.562593      10.271046       0.464492       1.400170      -0.682602       0.025394       0.023982      -0.013121       0.037311      -0.000212      -0.011449       0.002263       0.004490      -0.002485      -0.010943      -0.001740       0.012682              1.749911       1.813845       0.432399      -0.309321       1.834220      -0.318658       1.601666          -0.000046
           26              H       9.188206       3.322136       2.694256       0.100394       1.129790 0.81126598E+01  0.78517124E+02                                 1.678389                            1.579832      -0.771834       2.500135                    0.999646       3.265418       8.565614       0.548549       1.153691      -0.740569       0.028624      -0.012570      -0.021597       0.037996       0.001905      -0.015077       0.004501      -0.013055      -0.032289      -0.022440       0.009475       0.012965              1.700800       1.891097      -0.155685      -0.446718       1.488104       0.125801       1.723199           0.000022
           27              H       7.688684       1.814926       3.598704       0.104467       1.224669 0.89001280E+01  0.88395714E+02                                 1.793329                            1.672778      -0.815337       2.486854                    0.999262       3.356049       8.997150       0.523070       1.178994      -0.734572       0.004617      -0.038825      -0.009141       0.040153      -0.000157      -0.017591       0.005407      -0.011636      -0.020722      -0.022866       0.007409       0.015457              1.827717       1.426463      -0.027958      -0.077417       2.570932       0.181647       1.485755           0.000002
           28              H       6.038241       2.510887       5.086051       0.125713       1.061054 0.75919949E+01  0.74139445E+02                                 1.766054                            1.647401      -1.067524       2.376346                    0.997031       3.585270      10.268959       0.467885       1.340522      -0.695305      -0.021120      -0.026099       0.013098       0.036038       0.005525      -0.011146       0.000245      -0.007971      -0.018270      -0.015558       0.003659       0.011899              1.827991       1.817834       0.444762      -0.381017       2.033154      -0.307826       1.632984          -0.000100
           29              H       5.372248       0.656120      13.701798       0.133858       0.911737 0.67193216E+01  0.64518257E+02                                 1.675091                            1.611096      -1.361016       2.247012                    0.992797       3.770992      11.197836       0.440352       1.448600      -0.672721       0.028984       0.007834      -0.020047       0.036102       0.007275      -0.004557       0.000091       0.017587      -0.004328      -0.010995      -0.002373       0.013367              1.716841       1.984833       0.188288      -0.242993       1.394837      -0.022345       1.770853          -0.000102
           30              H       5.710090       8.018394       3.181718       0.093481       1.187673 0.87684443E+01  0.88357676E+02                                 1.863800                            1.740139      -1.239849       2.278559                    0.996255       3.752283      10.753201       0.469362       1.295020      -0.704593      -0.016380      -0.042514       0.020660       0.050026       0.013840       0.000067      -0.004656      -0.007584      -0.005236      -0.014169      -0.001821       0.015991              1.903814       1.761384       0.331349      -0.095890       2.092962      -0.472909       1.857096           0.000085
           31              H       9.035900      11.432082       3.271282       0.133859       0.928117 0.63710602E+01  0.59999730E+02                                 1.661327                            1.542336      -1.069835       2.382512                    0.997222       3.562433      10.270417       0.464506       1.400160      -0.682605       0.025389      -0.000627       0.027340       0.037315       0.010026       0.005543      -0.000700       0.001778      -0.010610      -0.010949      -0.001736       0.012685              1.749811       1.813720       0.051676       0.529078       1.383763       0.058627       2.051950          -0.000045
           32              H       9.188206      12.959638       1.529926       0.100389       1.129933 0.81139376E+01  0.78532588E+02                                 1.678531                            1.579956      -0.771942       2.500081                    0.999646       3.265593       8.566244       0.548527       1.153691      -0.740569       0.028620       0.024992      -0.000081       0.037996       0.012107       0.009192      -0.012068       0.000050       0.007038      -0.022444       0.009479       0.012965              1.700943       1.891260       0.464774       0.088536       1.773519       0.038895       1.438050           0.000022
           33              H       7.688684       4.452968      14.455015       0.104460       1.224059 0.88942306E+01  0.88316696E+02                                 1.792187                            1.671793      -0.815386       2.486813                    0.999262       3.355222       8.991960       0.523460       1.178387      -0.734715       0.004615       0.027328      -0.029051       0.040151       0.015305       0.008647      -0.009702      -0.004173       0.001653      -0.022849       0.007402       0.015446              1.826515       1.425674       0.080944       0.014488       1.913051      -0.560140       2.140821           0.000001
           34              H       6.038241       2.816907      14.314062       0.125687       1.061211 0.75932318E+01  0.74153781E+02                                 1.766145                            1.647463      -1.067573       2.376294                    0.997030       3.585504      10.269441       0.467911       1.340405      -0.695327      -0.021122       0.001704      -0.029141       0.036031       0.006904       0.010357      -0.005802       0.001671       0.010584      -0.015565       0.003669       0.011897              1.828101       1.817920       0.107599       0.575770       1.466498      -0.019353       2.199886          -0.000096
           35              H       5.372248      -3.717165       8.399913       0.133858       0.911628 0.67182432E+01  0.64505365E+02                                 1.674973                            1.610978      -1.360943       2.247059                    0.992797       3.770809      11.197102       0.440363       1.448621      -0.672719       0.028988       0.013449       0.016812       0.036108       0.000311       0.008582       0.002823       0.012545      -0.019482      -0.010995      -0.002378       0.013373              1.716732       1.984688       0.116353       0.284529       1.657400       0.174003       1.508107          -0.000103
           36              H       5.710090      10.189354       5.353274       0.093493       1.187418 0.87672167E+01  0.88350116E+02                                 1.864210                            1.740548      -1.240009       2.278526                    0.996249       3.753256      10.759426       0.469050       1.295810      -0.704422      -0.016388       0.003390      -0.047155       0.050036      -0.007002       0.011964      -0.000454       0.001233       0.021187      -0.014188      -0.001805       0.015993              1.904222       1.761847      -0.082707       0.334812       1.506854       0.134360       2.443966           0.000081
           37              H       9.035900       8.404946       8.264833       0.133853       0.928132 0.63711251E+01  0.60000482E+02                                 1.661349                            1.542345      -1.069806       2.382522                    0.997222       3.562441      10.270445       0.464504       1.400161      -0.682605       0.025392      -0.023355      -0.014211       0.037311      -0.009809       0.005907      -0.001565       0.005698       0.001145      -0.010943      -0.001738       0.012681              1.749861       1.813825      -0.484095      -0.219787       1.935734       0.260003       1.500024          -0.000048
           38              H       9.188206       9.149226      10.458412       0.100383       1.129951 0.81140137E+01  0.78533242E+02                                 1.678525                            1.579941      -0.771963       2.500062                    0.999646       3.265615       8.566202       0.548544       1.153658      -0.740577       0.028620      -0.012422       0.021680       0.037993      -0.014012       0.005889       0.007570       0.007840       0.030413      -0.022442       0.009478       0.012964              1.700949       1.891280      -0.309062       0.358257       1.555592      -0.164726       1.655974           0.000023
           39              H       7.688684      -6.267894      11.311471       0.104457       1.224044 0.88939619E+01  0.88312533E+02                                 1.792100                            1.671709      -0.815439       2.486786                    0.999261       3.355159       8.991440       0.523506       1.178303      -0.734735       0.004617       0.011499       0.038188       0.040148      -0.015136       0.008930       0.004306       0.005174       0.029676      -0.022842       0.007400       0.015442              1.826427       1.425608      -0.052995       0.062876       1.598672       0.378643       2.455002           0.000001
           40              H       6.038241      -5.327795       9.965077       0.125700       1.060997 0.75917299E+01  0.74137793E+02                                 1.766156                            1.647503      -1.067354       2.376409                    0.997033       3.585448      10.270250       0.467804       1.340736      -0.695262      -0.021126       0.024386       0.016041       0.036032      -0.012418       0.000796       0.005548       0.002118       0.011850      -0.015556       0.003663       0.011894              1.828085       1.817882      -0.552351      -0.194691       1.999718       0.327235       1.666654          -0.000096
           41              H      12.295248      11.538045       7.419115       0.133215       0.915210 0.67518257E+01  0.64909556E+02                                 1.679145                            1.614767      -1.364267       2.244755                    0.992737       3.781087      11.235199       0.439935       1.448205      -0.672758       0.028761      -0.021375      -0.003372       0.035993      -0.007583       0.004115       0.002889       0.012898      -0.018771      -0.011026      -0.002397       0.013423              1.721154       1.989999      -0.305787       0.041620       1.700651       0.152414       1.472811           0.000147
           42              H      12.633090      -1.253748       8.534992       0.093637       1.189428 0.87879057E+01  0.88645747E+02                                 1.869162                            1.744756      -1.244049       2.276896                    0.996177       3.761639      10.802664       0.467432       1.299018      -0.703709      -0.016543       0.039056      -0.026442       0.049983      -0.006714       0.011630      -0.005022      -0.007104      -0.002716      -0.013852      -0.001728       0.015579              1.909499       1.766600      -0.249592       0.240233       2.333162      -0.340136       1.628735           0.000442
           43              H       2.112900      -2.883028      11.536115       0.133310       0.929367 0.63817757E+01  0.60124011E+02                                 1.662563                            1.543424      -1.069332       2.382407                    0.997210       3.565511      10.280234       0.464450       1.399782      -0.682672       0.025252       0.023914       0.013291       0.037232      -0.000188       0.011469      -0.002250       0.004278      -0.002793      -0.011039      -0.001584       0.012623              1.751175       1.815286       0.432774       0.309643       1.835461       0.318878       1.602780           0.000113
           44              H       2.265206      -5.154864      11.988339       0.100418       1.130097 0.81154771E+01  0.78554357E+02                                 1.679020                            1.580365      -0.771467       2.500358                    0.999648       3.265731       8.568100       0.548300       1.154069      -0.740479       0.028570      -0.012637       0.021692       0.038033       0.001864       0.015092      -0.004532      -0.013085      -0.032342      -0.022466       0.009448       0.013018              1.701488       1.891936      -0.155831       0.446993       1.488677      -0.125915       1.723851          -0.000011
           45              H       0.765684      10.291926      11.083891       0.104701       1.223795 0.88918880E+01  0.88293751E+02                                 1.792584                            1.672086      -0.815165       2.487159                    0.999266       3.354223       8.991338       0.523137       1.179111      -0.734551       0.004536      -0.038850       0.009170       0.040174      -0.000161       0.017545      -0.005385      -0.011603      -0.020646      -0.022801       0.007385       0.015416              1.826969       1.425905      -0.027955       0.077357       2.569849      -0.181568       1.485153           0.000016
           46              H      12.961241      10.987887       9.596544       0.126340       1.058969 0.75734327E+01  0.73915671E+02                                 1.764146                            1.645714      -1.068007       2.376682                    0.997038       3.580599      10.253876       0.467967       1.341056      -0.695210      -0.021246      -0.026141      -0.013149       0.036161       0.005592       0.011057      -0.000184      -0.007909      -0.018128      -0.015444       0.003513       0.011931              1.825946       1.815844       0.444085       0.380467       2.030692       0.307339       1.631302           0.000212
           47              H      12.295248       9.133120       0.980797       0.133244       0.915108 0.67511058E+01  0.64901084E+02                                 1.679035                            1.614702      -1.364290       2.244773                    0.992738       3.780853      11.234471       0.439934       1.448242      -0.672752       0.028768       0.007771       0.020191       0.035996       0.007345       0.004515      -0.000174       0.017596      -0.004685      -0.011013      -0.002407       0.013420              1.720994       1.989779       0.188912       0.243858       1.397708       0.022400       1.775493           0.000145
           48              H      12.633090      -0.458606      11.500877       0.093764       1.185917 0.87538162E+01  0.88189556E+02                                 1.863445                            1.739840      -1.239448       2.279144                    0.996243       3.751414      10.755860       0.468850       1.296739      -0.704230      -0.016652      -0.042548      -0.020615       0.050126       0.013791      -0.000010       0.004715      -0.007726      -0.005204      -0.014139      -0.001856       0.015995              1.903467       1.761178       0.331246       0.095752       2.092506       0.472731       1.856716           0.000396
           49              H       2.112900       2.955082      11.411313       0.133319       0.929333 0.63815203E+01  0.60120931E+02                                 1.662513                            1.543389      -1.069313       2.382418                    0.997211       3.565431      10.279906       0.464458       1.399773      -0.682674       0.025248      -0.000447      -0.027364       0.037235       0.010031      -0.005574       0.000808       0.001771      -0.010307      -0.011047      -0.001580       0.012627              1.751114       1.815198       0.051757      -0.529581       1.384740      -0.058675       2.053403           0.000116
           50              H       2.265206       4.482638      13.152669       0.100412       1.130199 0.81163719E+01  0.78564887E+02                                 1.679089                            1.580427      -0.771567       2.500307                    0.999647       3.265854       8.568419       0.548304       1.154034      -0.740487       0.028567       0.025108       0.000093       0.038033       0.012140      -0.009162       0.012101       0.000024       0.006998      -0.022469       0.009451       0.013019              1.701551       1.892004       0.465043      -0.088542       1.774161      -0.038869       1.438487          -0.000013
           51              H       0.765684      12.929968       0.227580       0.104696       1.223172 0.88859240E+01  0.88214185E+02                                 1.791449                            1.671109      -0.815141       2.487152                    0.999266       3.353425       8.986317       0.523518       1.178524      -0.734689       0.004536       0.027365       0.029059       0.040173       0.015269      -0.008621       0.009668      -0.004163       0.001661      -0.022786       0.007379       0.015407              1.825772       1.425121       0.080883      -0.014467       1.912261       0.559890       2.139934           0.000020
           52              H      12.961241      11.293907       0.368533       0.126317       1.059055 0.75740831E+01  0.73923337E+02                                 1.764217                            1.645760      -1.067910       2.376707                    0.997038       3.580736      10.254238       0.467973       1.341017      -0.695218      -0.021247       0.001682       0.029207       0.036157       0.006794      -0.010372       0.005731       0.001714       0.010659      -0.015454       0.003523       0.011931              1.826037       1.815913       0.107454      -0.574904       1.465025       0.019255       2.197174           0.000203
           53              H      12.295248       4.759836       6.282682       0.133236       0.915047 0.67504529E+01  0.64893267E+02                                 1.678973                            1.614632      -1.364242       2.244799                    0.992738       3.780768      11.234101       0.439940       1.448256      -0.672750       0.028769       0.013604      -0.016831       0.035999       0.000237      -0.008620      -0.002705       0.012609      -0.019657      -0.011012      -0.002411       0.013423              1.720942       1.989671       0.116810      -0.285517       1.661634      -0.174825       1.511522           0.000141
           54              H      12.633090       1.712354       9.329321       0.093789       1.185511 0.87515400E+01  0.88171161E+02                                 1.863901                            1.740306      -1.239579       2.279153                    0.996235       3.752569      10.763542       0.468453       1.297771      -0.704008      -0.016663       0.003451       0.047163       0.050139      -0.006933      -0.011953       0.000453       0.001168       0.021455      -0.014160      -0.001833       0.015994              1.903917       1.761714      -0.082799      -0.334596       1.506657      -0.134302       2.443380           0.000392
           55              H       2.112900      -0.072055       6.417762       0.133321       0.929307 0.63812136E+01  0.60117230E+02                                 1.662483                            1.543350      -1.069215       2.382466                    0.997212       3.565305      10.279423       0.464466       1.399770      -0.682675       0.025250      -0.023468       0.014067       0.037231      -0.009836      -0.005894       0.001448       0.005673       0.001393      -0.011037      -0.001582       0.012620              1.751111       1.815261      -0.484559       0.219954       1.937047      -0.260165       1.501024           0.000114
           56              H       2.265206       0.672226       4.224183       0.100407       1.130213 0.81163920E+01  0.78564861E+02                                 1.679081                            1.580407      -0.771583       2.500291                    0.999647       3.265865       8.568340       0.548321       1.154000      -0.740495       0.028566      -0.012470      -0.021787       0.038029      -0.014002      -0.005932      -0.007572       0.007867       0.030533      -0.022467       0.009449       0.013017              1.701559       1.892034      -0.309205      -0.358497       1.556054       0.164807       1.656588          -0.000012
           57              H       0.765684       2.209106       3.371124       0.104693       1.223189 0.88859309E+01  0.88213878E+02                                 1.791439                            1.671088      -0.815179       2.487134                    0.999266       3.353372       8.986025       0.523535       1.178492      -0.734697       0.004537       0.011486      -0.038225       0.040171      -0.015096      -0.008910      -0.004291       0.005148       0.029583      -0.022778       0.007377       0.015402              1.825767       1.425106      -0.052944      -0.062851       1.598088      -0.378502       2.454106           0.000018
           58              H      12.961241       3.149206       4.717518       0.126336       1.058784 0.75721584E+01  0.73902749E+02                                 1.764225                            1.645803      -1.067674       2.376837                    0.997042       3.580646      10.255166       0.467841       1.341427      -0.695137      -0.021255       0.024454      -0.016055       0.036160      -0.012375      -0.000692      -0.005537       0.002050       0.011603      -0.015443       0.003515       0.011928              1.826011       1.815853      -0.551509       0.194376       1.997390      -0.326650       1.664791           0.000199
           59              H       8.473752       5.415955       7.419115       0.133204       0.915304 0.67527484E+01  0.64920692E+02                                 1.679255                            1.614872      -1.364313       2.244708                    0.992735       3.781381      11.236296       0.439923       1.448195      -0.672758      -0.028757       0.021374      -0.003371       0.035989      -0.007582      -0.004123      -0.002897       0.012906      -0.018794      -0.011038      -0.002391       0.013429              1.721270       1.990133      -0.305801      -0.041628       1.700766      -0.152436       1.472911           0.000143
           60              H       8.135910       1.253748       8.534992       0.093658       1.189065 0.87844892E+01  0.88601943E+02                                 1.868750                            1.744396      -1.243596       2.277137                    0.996184       3.760824      10.799465       0.467492       1.298987      -0.703719       0.016541      -0.039055      -0.026449       0.049984      -0.006719      -0.011616       0.005026      -0.007119      -0.002624      -0.013839      -0.001737       0.015576              1.909066       1.766220      -0.249524      -0.240151       2.332576       0.340030       1.628403           0.000440
           61              H       4.810100       2.883028      11.536115       0.133321       0.929333 0.63814722E+01  0.60120484E+02                                 1.662530                            1.543394      -1.069340       2.382412                    0.997210       3.565424      10.279953       0.464452       1.399793      -0.682670      -0.025256      -0.023914       0.013291       0.037234      -0.000188      -0.011465       0.002248       0.004280      -0.002793      -0.011035      -0.001585       0.012620              1.751140       1.815251       0.432767      -0.309635       1.835424      -0.318872       1.602746          -0.000088
           62              H       4.657794       5.154864      11.988339       0.100432       1.129990 0.81144842E+01  0.78542104E+02                                 1.678895                            1.580253      -0.771402       2.500400                    0.999648       3.265542       8.567375       0.548328       1.154048      -0.740484      -0.028573       0.012638       0.021693       0.038035       0.001863      -0.015090       0.004533      -0.013083      -0.032336      -0.022464       0.009447       0.013017              1.701358       1.891787      -0.155813      -0.446943       1.488570       0.125901       1.723718           0.000006
           63              H       6.157316       6.662074      11.083891       0.104710       1.223708 0.88910735E+01  0.88283305E+02                                 1.792472                            1.671988      -0.815106       2.487196                    0.999267       3.354074       8.990707       0.523164       1.179081      -0.734559      -0.004538       0.038850       0.009170       0.040175      -0.000162      -0.017541       0.005385      -0.011600      -0.020643      -0.022796       0.007383       0.015413              1.826851       1.425826      -0.027955      -0.077349       2.569659       0.181555       1.485068           0.000015
           64              H       7.807759       5.966113       9.596544       0.126345       1.058980 0.75735318E+01  0.73916963E+02                                 1.764163                            1.645729      -1.068098       2.376642                    0.997037       3.580625      10.254010       0.467962       1.341064      -0.695208       0.021247       0.026143      -0.013151       0.036164       0.005597      -0.011055       0.000182      -0.007915      -0.018118      -0.015442       0.003508       0.011934              1.825966       1.815866       0.444093      -0.380476       2.030712      -0.307344       1.631319          -0.000002
           65              H       8.473752       7.820880       0.980797       0.133228       0.915224 0.67522333E+01  0.64914673E+02                                 1.679170                            1.614829      -1.364349       2.244715                    0.992736       3.781205      11.235777       0.439920       1.448228      -0.672753      -0.028764      -0.007770       0.020192       0.035992       0.007353      -0.004509       0.000174       0.017618      -0.004663      -0.011029      -0.002398       0.013427              1.721137       1.989948       0.188930      -0.243873       1.397812      -0.022397       1.775651           0.000141
           66              H       8.135910       0.458606      11.500877       0.093782       1.185625 0.87510541E+01  0.88154232E+02                                 1.863118                            1.739552      -1.239064       2.279352                    0.996248       3.750749      10.753280       0.468897       1.296719      -0.704237       0.016651       0.042548      -0.020611       0.050124       0.013773      -0.000006      -0.004699      -0.007765      -0.005201      -0.014117      -0.001866       0.015983              1.903124       1.760879       0.331171      -0.095741       2.092124      -0.472605       1.856368           0.000389
           67              H       4.810100      -2.955082      11.411313       0.133327       0.929324 0.63814391E+01  0.60120030E+02                                 1.662508                            1.543383      -1.069360       2.382401                    0.997211       3.565413      10.279873       0.464457       1.399781      -0.682672      -0.025251       0.000445      -0.027362       0.037236       0.010029       0.005571      -0.000806       0.001774      -0.010309      -0.011042      -0.001583       0.012625              1.751109       1.815194       0.051756       0.529584       1.384732       0.058675       2.053402          -0.000087
           68              H       4.657794      -4.482638      13.152669       0.100426       1.130129 0.81157439E+01  0.78557359E+02                                 1.679032                            1.580376      -0.771511       2.500345                    0.999648       3.265719       8.568011       0.548307       1.154048      -0.740484      -0.028569      -0.025109       0.000093       0.038035       0.012139       0.009161      -0.012100       0.000024       0.006994      -0.022467       0.009450       0.013017              1.701491       1.891939       0.465021       0.088539       1.774096       0.038869       1.438439           0.000005
           69              H       6.157316       4.024032       0.227580       0.104706       1.223104 0.88853135E+01  0.88206697E+02                                 1.791400                            1.671067      -0.815098       2.487183                    0.999267       3.353273       8.985866       0.523518       1.178545      -0.734685      -0.004536      -0.027366       0.029059       0.040174       0.015266       0.008619      -0.009667      -0.004164       0.001658      -0.022781       0.007377       0.015405              1.825720       1.425085       0.080879       0.014466       1.912206      -0.559869       2.139868           0.000017
           70              H       7.807759       5.660093       0.368533       0.126325       1.059062 0.75741050E+01  0.73923345E+02                                 1.764196                            1.645740      -1.068003       2.376666                    0.997038       3.580701      10.254006       0.467987       1.340980      -0.695225       0.021248      -0.001683       0.029209       0.036159       0.006788       0.010373      -0.005729       0.001708       0.010671      -0.015449       0.003517       0.011932              1.826015       1.815898       0.107456       0.574901       1.465006      -0.019250       2.197142           0.000001
           71              H       8.473752      12.194164       6.282682       0.133220       0.915146 0.67514133E+01  0.64904796E+02                                 1.679083                            1.614737      -1.364264       2.244761                    0.992736       3.781065      11.235175       0.439930       1.448238      -0.672752      -0.028764      -0.013607      -0.016832       0.035997       0.000229       0.008625       0.002716       0.012611      -0.019684      -0.011028      -0.002401       0.013430              1.721059       1.989806       0.116810       0.285532       1.661757       0.174843       1.511615           0.000137
           72              H       8.135910      -1.712354       9.329321       0.093808       1.185147 0.87481012E+01  0.88126843E+02                                 1.863462                            1.739924      -1.239094       2.279412                    0.996241       3.751718      10.760107       0.468526       1.297711      -0.704025       0.016663      -0.003458       0.047164       0.050141      -0.006917       0.011950      -0.000469       0.001139       0.021468      -0.014146      -0.001846       0.015991              1.903456       1.761311      -0.082761       0.334489       1.506333       0.134241       2.442723           0.000385
           73              H       4.810100       0.072054       6.417762       0.133331       0.929279 0.63809664E+01  0.60114338E+02                                 1.662453                            1.543322      -1.069227       2.382469                    0.997212       3.565236      10.279187       0.464469       1.399774      -0.682675      -0.025252       0.023468       0.014066       0.037233      -0.009834       0.005893      -0.001447       0.005674       0.001390      -0.011035      -0.001582       0.012618              1.751078       1.815229      -0.484548      -0.219951       1.937009       0.260160       1.500996          -0.000089
           74              H       4.657794      -0.672226       4.224183       0.100417       1.130143 0.81157377E+01  0.78556806E+02                                 1.679002                            1.580336      -0.771547       2.500318                    0.999647       3.265731       8.567845       0.548338       1.153990      -0.740498      -0.028568       0.012471      -0.021788       0.038031      -0.014001       0.005932       0.007571       0.007867       0.030531      -0.022465       0.009449       0.013016              1.701477       1.891940      -0.309184       0.358471       1.555982      -0.164795       1.656507           0.000005
           75              H       6.157316      14.744894       3.371124       0.104701       1.223090 0.88850041E+01  0.88201970E+02                                 1.791310                            1.670976      -0.815146       2.487159                    0.999266       3.353193       8.985272       0.523566       1.178458      -0.734706      -0.004538      -0.011486      -0.038226       0.040172      -0.015092       0.008910       0.004291       0.005148       0.029578      -0.022774       0.007374       0.015400              1.825631       1.425016      -0.052937       0.062845       1.597975       0.378459       2.453903           0.000015
           76              H       7.807759      13.804794       4.717518       0.126343       1.058801 0.75722937E+01  0.73904300E+02                                 1.764230                            1.645806      -1.067771       2.376793                    0.997041       3.580661      10.255180       0.467846       1.341409      -0.695140       0.021255      -0.024455      -0.016056       0.036161      -0.012373       0.000688       0.005538       0.002042       0.011607      -0.015440       0.003511       0.011929              1.826017       1.815863      -0.551517      -0.194377       1.997397       0.326650       1.664792          -0.000002
           77              H       3.461500      10.552593       6.092543       0.123598       1.096475 0.81844431E+01  0.80646631E+02                                 1.730529                            1.651911      -1.273909       2.266689                    0.995685       3.580475       9.976987       0.497157       1.250304      -0.714487       0.000013      -0.028160      -0.016478       0.032627      -0.003221       0.005578       0.010570      -0.007015      -0.016174      -0.014647       0.002186       0.012462              1.764863       1.753336      -0.041729       0.072367       2.008449       0.411910       1.532804           0.000046
           78              H       3.461500       8.477000       2.497509       0.123812       1.092499 0.81440800E+01  0.80124567E+02                                 1.724331                            1.646276      -1.269462       2.268968                    0.995754       3.569484       9.928442       0.498870       1.247943      -0.715050      -0.000002       0.000002       0.032645       0.032645       0.006389       0.000001       0.000004       0.010439       0.037056      -0.014426       0.002074       0.012352              1.758373       1.746482       0.082935      -0.000001       1.291134      -0.000000       2.237502           0.000055
           79              H       3.461500       6.401407       6.092543       0.123597       1.096466 0.81843438E+01  0.80645370E+02                                 1.730517                            1.651900      -1.273889       2.266698                    0.995685       3.580440       9.976857       0.497159       1.250302      -0.714488      -0.000017       0.028157      -0.016481       0.032626      -0.003218      -0.005578      -0.010572      -0.007006      -0.016143      -0.014644       0.002185       0.012459              1.764851       1.753320      -0.041729      -0.072364       2.008439      -0.411909       1.532794           0.000047
           80              H      10.384500      -2.075593       8.590052       0.122220       1.107538 0.82916094E+01  0.81986502E+02                                 1.742836                            1.663110      -1.283434       2.260407                    0.995582       3.607105      10.075760       0.495186       1.250933      -0.714243      -0.000015       0.028062       0.016504       0.032556      -0.003382       0.005855       0.011082      -0.006495      -0.017455      -0.015452       0.002686       0.012766              1.777805       1.767020      -0.042337       0.073471       2.023387       0.416015       1.543006           0.001789
           81              H      10.384500       0.000000      12.185086       0.122530       1.101923 0.82347369E+01  0.81250571E+02                                 1.734312                            1.655367      -1.277302       2.263584                    0.995668       3.591854      10.008933       0.497461       1.247873      -0.714976       0.000007      -0.000009      -0.032580       0.032580       0.006689       0.000002       0.000022       0.011533       0.037829      -0.015136       0.002527       0.012610              1.768871       1.757599       0.083966      -0.000006       1.297528      -0.000002       2.251486           0.001684
           82              H      10.384500       2.075593       8.590052       0.122226       1.107499 0.82912663E+01  0.81982522E+02                                 1.742822                            1.663097      -1.283383       2.260437                    0.995582       3.607049      10.075672       0.495176       1.250966      -0.714236       0.000028      -0.028057       0.016510       0.032554      -0.003380      -0.005858      -0.011094      -0.006469      -0.017367      -0.015450       0.002686       0.012764              1.777790       1.767008      -0.042350      -0.073463       2.023372      -0.416006       1.542990           0.001788
           83              C       2.316436      -3.588314       7.252908      -0.220714      40.287858 0.51273428E+03  0.12656461E+05                                10.455457                            7.733545      -0.246465       1.883708                    0.998140      31.772960      95.915337       0.567270       0.437417      -1.043344       0.019729       0.019246       0.019305       0.033650      -0.019129      -0.005521      -0.025811       0.023573       0.006429      -0.039281       0.012732       0.026548             13.205825      14.266237       2.139863       4.238373      14.600877       6.667568      10.750362           0.001355
           84              C       2.337897      12.178652       6.552402       0.204891      39.012872 0.37575603E+03  0.85243878E+04                                10.212857                            6.616208       0.006107       2.022101                    0.999503      25.638380      72.587910       0.618024       0.436861      -1.050707      -0.028605      -0.021077      -0.023076       0.042367       0.013742       0.045866       0.008063       0.029879      -0.053426      -0.047366      -0.010020       0.057386             14.112820      19.577258       1.740167       6.637851      12.248899       5.110387      10.512305          -0.001697
           85              C       0.797114      10.431966       5.699490       0.103924      27.478900 0.32698179E+03  0.71961760E+04                                 8.012998                            6.083601       0.377067       2.129710                    0.999865      26.315608      74.448861       0.655690       0.424453      -1.053643      -0.025846       0.032971       0.000776       0.041901      -0.007419      -0.027422      -0.011246       0.010253       0.025683      -0.030900      -0.001831       0.032730              9.495957       9.790962       1.904125       3.688475      11.783727       0.594460       6.913182           0.002200
           86              C      13.312929      11.544318       4.424747       0.143795      32.093343 0.39486836E+03  0.91039573E+04                                 9.030974                            6.820439      -0.244161       1.938292                    0.999399      26.618378      76.913604       0.601346       0.441777      -1.043837      -0.029762      -0.070044       0.003946       0.076207       0.001453       0.006351      -0.015559      -0.047729      -0.065891      -0.028638      -0.010191       0.038829             10.604655      11.432592       0.055496       5.527325      10.783013      -0.623147       9.598362          -0.000578
           87              C      12.320171      11.965286       3.537037      -0.140478      33.377320 0.46205402E+03  0.11069211E+05                                 9.124695                            7.297623       0.005120       1.983715                    0.998732      29.677979      87.141762       0.591536       0.432216      -1.050563      -0.008499       0.006558       0.011202       0.015516       0.006981      -0.004551       0.001508      -0.009444      -0.021109      -0.010835      -0.001148       0.011983             10.093152       9.869060       0.941512       4.022342      11.475881       0.025530       8.934516          -0.000076
           88              C      12.246787      13.321606       3.263941      -0.110650      30.329977 0.42114839E+03  0.98145579E+04                                 8.366278                            6.811303       0.279024       2.055260                    0.999569      29.147332      83.197889       0.636230       0.413101      -1.067228       0.012613      -0.007576       0.023292       0.027550      -0.006256       0.042867      -0.014375      -0.001466      -0.031903      -0.047517       0.001955       0.045561              8.917837       8.357745       1.274012       3.027201      11.128924       0.392187       7.266842           0.000706
           89              C      13.146777      14.238817       3.824816      -0.091001      30.775215 0.42281856E+03  0.98874442E+04                                 8.510329                            6.867121       0.030601       1.976320                    0.999712      29.397623      84.732630       0.626252       0.418241      -1.061329       0.000503      -0.030605       0.012880       0.033209      -0.003393       0.030500      -0.018221      -0.051850      -0.076164      -0.052037       0.006059       0.045978              9.093846       8.484365       1.029684       3.515415      11.155675       0.132300       7.641499          -0.000256
           90              C       0.290766      13.835312       4.708708      -0.194215      34.135034 0.47569733E+03  0.11486240E+05                                 9.176857                            7.350082       0.031521       1.969469                    0.999387      30.989058      91.532165       0.595626       0.425878      -1.053811      -0.017585      -0.002078      -0.006945       0.019021       0.011744       0.021486       0.007921      -0.015308      -0.038525      -0.029312       0.000508       0.028805              9.852689       9.025974       0.482143       3.833794      12.474608      -0.320625       8.057484           0.000418
           91              C       0.351688      12.481535       5.003828       0.092821      32.702510 0.39936662E+03  0.91895460E+04                                 9.003276                            6.768270       0.082867       2.037437                    0.999708      26.589442      75.559830       0.618826       0.430145      -1.055882       0.042296       0.012921       0.042670       0.061454      -0.019065       0.044557      -0.019271       0.011625      -0.011735      -0.043127      -0.015456       0.058584             10.416635       9.863969       0.054870       4.253517      13.442268      -0.859762       7.943669          -0.001238
           92              C       2.316436      -0.401640      14.163712      -0.220635      40.285264 0.51270152E+03  0.12655457E+05                                10.455185                            7.733436      -0.246656       1.883677                    0.998139      31.771427      95.910132       0.567259       0.437433      -1.043334       0.019683       0.007088      -0.026286       0.033595       0.004765       0.019302       0.006412      -0.010120      -0.094473      -0.039296       0.012745       0.026550             13.205679      14.266181       2.601042      -3.976141       5.939050      -1.668171      19.411806           0.001489
           93              C       2.337897       8.062220       0.859372       0.204912      39.009211 0.37575186E+03  0.85240275E+04                                10.211537                            6.615814       0.006095       2.022091                    0.999503      25.636549      72.574865       0.618110       0.436814      -1.050765      -0.028603      -0.009427       0.029766       0.042344       0.032902      -0.034806       0.001182       0.045603      -0.005857      -0.047466      -0.009860       0.057325             14.110406      19.571678       4.877424      -4.829389       6.520139      -1.804882      16.239401          -0.001689
           94              C       0.797114       8.196920       2.798503       0.103727      27.482529 0.32707007E+03  0.71982962E+04                                 8.013020                            6.084347       0.377742       2.129828                    0.999866      26.316334      74.441404       0.655690       0.424442      -1.053695      -0.025884      -0.015809      -0.028960       0.041936      -0.019780       0.020049      -0.002049      -0.013099      -0.044068      -0.030814      -0.001622       0.032436              9.495726       9.789783       2.240818      -3.494631       7.614103       1.810501      11.083292           0.002088
           95              C      13.312929       6.536784       2.472549       0.143803      32.091632 0.39485704E+03  0.91036594E+04                                 9.030613                            6.820381      -0.244004       1.938351                    0.999400      26.618255      76.913878       0.601342       0.441783      -1.043830      -0.029745       0.038411       0.058706       0.076201       0.004777      -0.004440       0.032365      -0.018599       0.021559      -0.028629      -0.010192       0.038820             10.603950      11.431267       4.758168      -2.812108      10.432744       0.824141       9.947839          -0.000570
           96              C      12.320171       5.557521       2.551835      -0.140524      33.377860 0.46207344E+03  0.11069794E+05                                 9.124678                            7.297750       0.005174       1.983720                    0.998732      29.678763      87.144565       0.591533       0.432213      -1.050565      -0.008456       0.006404      -0.011255       0.015466      -0.007412      -0.003788       0.005885       0.003298       0.017199      -0.010819      -0.001186       0.012005             10.092946       9.868639       3.012637      -2.826527       9.547245       1.087482      10.862953          -0.000091
           97              C      12.246787       4.642853       1.513776      -0.110672      30.332343 0.42118938E+03  0.98157806E+04                                 8.366749                            6.811702       0.278816       2.055170                    0.999569      29.149112      83.204901       0.636200       0.413109      -1.067220       0.012651       0.023927      -0.005046       0.027532       0.040284      -0.016038       0.014419      -0.001414      -0.031703      -0.047558       0.001966       0.045592              8.918292       8.358187       1.985042      -2.616993       7.893006       1.476083      10.503684           0.000721
           98              C      13.146777       4.669979       0.439010      -0.091063      30.774484 0.42281421E+03  0.98870687E+04                                 8.509416                            6.866606       0.030435       1.976234                    0.999712      29.397513      84.724184       0.626357       0.418183      -1.061393       0.000540       0.026442       0.020078       0.033205       0.028133      -0.012289       0.036845      -0.019630       0.020697      -0.052059       0.006042       0.046017              9.092742       8.483681       2.529402      -2.649613       8.403948       1.454518      10.390597          -0.000286
           99              C       0.290766       5.637205       0.346509      -0.194275      34.137546 0.47574173E+03  0.11487561E+05                                 9.177107                            7.350310       0.031328       1.969375                    0.999387      30.991233      91.539053       0.595632       0.425864      -1.053821      -0.017588      -0.005002       0.005284       0.019034       0.012780      -0.020946       0.007715       0.011724       0.042630      -0.029377       0.000542       0.028835              9.852872       9.025848       3.078622      -2.335468       9.438813       2.072495      11.093955           0.000435
          100              C       0.351688       6.569675       1.371354       0.092809      32.703268 0.39939338E+03  0.91903851E+04                                 9.003513                            6.768672       0.082934       2.037452                    0.999708      26.590580      75.565851       0.618780       0.430167      -1.055860       0.042299       0.030493      -0.032500       0.061443       0.048142      -0.005776       0.009669      -0.005051      -0.061641      -0.043158      -0.015442       0.058601             10.416573       9.863108       3.655333      -2.175456      10.062007       2.810245      11.324603          -0.001239
          101              C       2.316436       3.989954       7.948570      -0.220553      40.283375 0.51263118E+03  0.12653349E+05                                10.455049                            7.732868      -0.246331       1.883794                    0.998140      31.769750      95.905224       0.567281       0.437429      -1.043331       0.019692      -0.026324       0.007017       0.033615       0.014373      -0.013767       0.019464       0.034702       0.040002      -0.039359       0.012788       0.026571             13.206363      14.265722      -4.743599      -0.264260      17.490533      -5.000959       7.862834           0.001384
          102              C       2.337897       5.190128       7.270821       0.204854      39.034261 0.37590347E+03  0.85291309E+04                                10.218874                            6.618905       0.005340       2.021859                    0.999505      25.645293      72.629069       0.617661       0.437046      -1.050527      -0.028613       0.030465      -0.006745       0.042336      -0.046719      -0.011083      -0.009229       0.032011      -0.046960      -0.047664      -0.009735       0.057399             14.123032      19.591958      -6.627337      -1.811903      15.384841      -3.308715       7.392298          -0.001660
          103              C       0.797114       6.802114       6.184603       0.103724      27.495957 0.32724176E+03  0.72035035E+04                                 8.017413                            6.087067       0.375886       2.129206                    0.999865      26.325011      74.489678       0.655318       0.424599      -1.053527      -0.025947      -0.017266       0.028086       0.041955       0.027040       0.006907       0.013327       0.006426       0.015045      -0.030638      -0.001463       0.032101              9.501995       9.798037      -4.151289      -0.191944       8.653933      -2.409261      10.054014           0.002200
          104              C      13.312929       7.349898       7.785299       0.143804      32.098091 0.39492012E+03  0.91058689E+04                                 9.033156                            6.821717      -0.244305       1.938262                    0.999399      26.622164      76.939168       0.601152       0.441885      -1.043725      -0.029771       0.031616      -0.062629       0.076212      -0.006280      -0.001949      -0.016845       0.008167       0.102463      -0.028646      -0.010234       0.038881             10.608001      11.437408      -4.817754      -2.715932       9.359027      -0.201392      11.027567          -0.000560
          105              C      12.320171       7.908193       8.593723      -0.140500      33.376623 0.46204049E+03  0.11068809E+05                                 9.124498                            7.297438       0.005335       1.983785                    0.998732      29.677748      87.140882       0.591552       0.432207      -1.050569      -0.008484      -0.012966       0.000082       0.015495       0.000440       0.008324      -0.007373       0.000666       0.009406      -0.010831      -0.001167       0.011998             10.093168       9.870117      -3.955060      -1.196325       9.592343      -1.112469      10.817043          -0.000076
          106              C      12.246787       7.466542       9.904879      -0.110679      30.331564 0.42118414E+03  0.98156210E+04                                 8.366557                            6.811654       0.278849       2.055186                    0.999569      29.148847      83.203788       0.636203       0.413109      -1.067221       0.012638      -0.016356      -0.018211       0.027548      -0.034020      -0.026856      -0.000041       0.023456       0.042965      -0.047536       0.001968       0.045568              8.917979       8.358451      -3.258754      -0.411205       8.571932      -1.867586       9.823555           0.000736
          107              C      13.146777       6.522204      10.418769      -0.091047      30.772962 0.42278866E+03  0.98863167E+04                                 8.509068                            6.866335       0.030585       1.976289                    0.999712      29.396686      84.720997       0.626379       0.418175      -1.061398       0.000519       0.004148      -0.032946       0.033210      -0.024666      -0.018200      -0.018640       0.011865       0.115125      -0.051994       0.006015       0.045979              9.092257       8.483288      -3.558627      -0.866463       8.632975      -1.586778      10.160510          -0.000259
          108              C       0.290766       5.958483       9.627378      -0.194231      34.139716 0.47578312E+03  0.11489072E+05                                 9.178272                            7.351174       0.031452       1.969436                    0.999387      30.992012      91.550223       0.595517       0.425928      -1.053758      -0.017593       0.007044       0.001677       0.019025      -0.024539      -0.000567      -0.015580      -0.001939       0.001472      -0.029345       0.000514       0.028831              9.853969       9.026542      -3.561341      -1.499564       8.885243      -1.752854      11.650120           0.000462
          109              C       0.351688       6.379790       8.307412       0.092796      32.720950 0.39960363E+03  0.91972539E+04                                 9.009547                            6.772323       0.082162       2.037200                    0.999708      26.599763      75.622338       0.618301       0.430405      -1.055620       0.042249      -0.043452      -0.010145       0.061449      -0.029234      -0.038775       0.009601       0.028307       0.038775      -0.043320      -0.015333       0.058653             10.424450       9.872031      -3.715184      -2.080780       8.580901      -1.952472      12.820419          -0.001243
          110              C       4.606564       3.588314       7.252908      -0.220747      40.289058 0.51275229E+03  0.12657011E+05                                10.455603                            7.733636      -0.246419       1.883712                    0.998140      31.773705      95.917844       0.567272       0.437412      -1.043347      -0.019745      -0.019254       0.019297       0.033659      -0.019129       0.005507       0.025778       0.023580       0.006373      -0.039249       0.012712       0.026537             13.206031      14.266475       2.139946      -4.238461      14.601124      -6.667675      10.750495          -0.000477
          111              C       4.585103       4.775348       6.552402       0.204909      39.013370 0.37576238E+03  0.85245709E+04                                10.212953                            6.616273       0.006078       2.022083                    0.999503      25.638588      72.588751       0.618019       0.436862      -1.050706       0.028615       0.021064      -0.023082       0.042371       0.013754      -0.045863      -0.008060       0.029902      -0.053440      -0.047363      -0.010031       0.057395             14.112955      19.577451       1.740191      -6.637897      12.249040      -5.110439      10.512373           0.001181
          112              C       6.125886       6.522034       5.699490       0.103987      27.477450 0.32696137E+03  0.71956312E+04                                 8.012824                            6.083489       0.376944       2.129687                    0.999865      26.314694      74.446354       0.655682       0.424463      -1.053634       0.025831      -0.032968       0.000766       0.041889      -0.007435       0.027462       0.011232       0.010285       0.025764      -0.030929      -0.001854       0.032783              9.495734       9.790716       1.904039      -3.688351      11.783474      -0.594418       6.913012           0.002763
          113              C       7.456071       5.409682       4.424747       0.143785      32.092687 0.39485912E+03  0.91037005E+04                                 9.030880                            6.820376      -0.244188       1.938292                    0.999399      26.618160      76.913050       0.601346       0.441780      -1.043834       0.029766       0.070044       0.003950       0.076209       0.001447      -0.006345       0.015556      -0.047735      -0.065905      -0.028636      -0.010197       0.038832             10.604534      11.432457       0.055519      -5.527226      10.782914       0.623119       9.598232          -0.000590
          114              C       8.448829       4.988715       3.537037      -0.140488      33.377232 0.46205369E+03  0.11069207E+05                                 9.124712                            7.297649       0.005096       1.983710                    0.998731      29.677926      87.141791       0.591531       0.432220      -1.050561       0.008501      -0.006561       0.011205       0.015520       0.006979       0.004549      -0.001509      -0.009432      -0.021090      -0.010829      -0.001145       0.011974             10.093161       9.869104       0.941487      -4.022366      11.475840      -0.025516       8.934537          -0.000053
          115              C       8.522213       3.632394       3.263941      -0.110635      30.329652 0.42114373E+03  0.98144099E+04                                 8.366185                            6.811248       0.279047       2.055270                    0.999569      29.147117      83.196767       0.636235       0.413099      -1.067231      -0.012610       0.007575       0.023294       0.027550      -0.006256      -0.042869       0.014374      -0.001473      -0.031915      -0.047521       0.001960       0.045561              8.917722       8.357664       1.273970      -3.027154      11.128755      -0.392152       7.266747           0.000675
          116              C       7.622223       2.715183       3.824816      -0.090990      30.774698 0.42281094E+03  0.98871719E+04                                 8.510053                            6.866930       0.030629       1.976327                    0.999712      29.397418      84.730249       0.626282       0.418225      -1.061344      -0.000501       0.030602       0.012879       0.033206      -0.003396      -0.030499       0.018216      -0.051848      -0.076172      -0.052036       0.006059       0.045977              9.093534       8.484132       1.029647      -3.515290      11.155227      -0.132284       7.641243          -0.000137
          117              C       6.632234       3.118688       4.708708      -0.194210      34.135176 0.47569931E+03  0.11486299E+05                                 9.176883                            7.350103       0.031489       1.969455                    0.999387      30.989139      91.532419       0.595625       0.425878      -1.053810       0.017578       0.002078      -0.006950       0.019016       0.011740      -0.021487      -0.007923      -0.015316      -0.038544      -0.029317       0.000512       0.028805              9.852723       9.026025       0.482220      -3.833788      12.474671       0.320594       8.057473           0.000326
          118              C       6.571312       4.472465       5.003828       0.092823      32.702765 0.39937010E+03  0.91896504E+04                                 9.003346                            6.768318       0.082836       2.037425                    0.999708      26.589514      75.560253       0.618821       0.430147      -1.055880      -0.042292      -0.012930       0.042670       0.061454      -0.019059      -0.044569       0.019272       0.011634      -0.011744      -0.043138      -0.015454       0.058592             10.416730       9.864052       0.054975      -4.253528      13.442442       0.859716       7.943695          -0.000980
          119              C       4.606564       0.401640      14.163712      -0.220684      40.286822 0.51272353E+03  0.12656134E+05                                10.455409                            7.733571      -0.246627       1.883674                    0.998139      31.772319      95.913297       0.567257       0.437430      -1.043336      -0.019701      -0.007073      -0.026291       0.033606       0.004776      -0.019301      -0.006408      -0.010074      -0.094407      -0.039273       0.012730       0.026543             13.206003      14.266541       2.601114       3.976316       5.939168       1.668216      19.412299          -0.000527
          120              C       4.585103       8.891780       0.859372       0.204913      39.009428 0.37575406E+03  0.85240843E+04                                10.211538                            6.615809       0.006116       2.022091                    0.999503      25.636661      72.575053       0.618114       0.436811      -1.050768       0.028605       0.009441       0.029761       0.042345       0.032894       0.034815      -0.001180       0.045619      -0.005887      -0.047462      -0.009872       0.057334             14.110419      19.571720       4.877430       4.829377       6.520141       1.804868      16.239397           0.001184
          121              C       6.125886       8.757080       2.798503       0.103770      27.481808 0.32706096E+03  0.71980445E+04                                 8.012915                            6.084291       0.377713       2.129832                    0.999866      26.315756      74.439468       0.655689       0.424446      -1.053693       0.025870       0.015810      -0.028955       0.041924      -0.019803      -0.020074       0.002061      -0.013103      -0.044087      -0.030843      -0.001632       0.032475              9.495590       9.789662       2.240761       3.494581       7.613978      -1.810465      11.083128           0.002940
          122              C       7.456071      10.417216       2.472549       0.143809      32.091528 0.39485625E+03  0.91036405E+04                                 9.030618                            6.820394      -0.244071       1.938332                    0.999399      26.618212      76.913855       0.601338       0.441785      -1.043829       0.029752      -0.038418       0.058704       0.076205       0.004777       0.004438      -0.032371      -0.018591       0.021564      -0.028634      -0.010191       0.038825             10.603951      11.431276       4.758155       2.812093      10.432738      -0.824151       9.947840          -0.000546
          123              C       8.448829      11.396479       2.551835      -0.140512      33.377178 0.46206302E+03  0.11069471E+05                                 9.124548                            7.297664       0.005211       1.983740                    0.998732      29.678267      87.142557       0.591538       0.432213      -1.050566       0.008460      -0.006408      -0.011257       0.015472      -0.007413       0.003787      -0.005881       0.003292       0.017198      -0.010818      -0.001184       0.012002             10.092791       9.868494       3.012602       2.826439       9.547123      -1.087478      10.862757          -0.000046
          124              C       8.522213      12.311147       1.513776      -0.110667      30.332037 0.42118459E+03  0.98156424E+04                                 8.366704                            6.811670       0.278823       2.055175                    0.999569      29.148895      83.204201       0.636200       0.413110      -1.067219      -0.012646      -0.023931      -0.005050       0.027534       0.040284       0.016039      -0.014420      -0.001409      -0.031696      -0.047560       0.001969       0.045590              8.918242       8.358177       1.985055       2.616964       7.892974      -1.476070      10.503576           0.000670
          125              C       7.622223      12.284021       0.439010      -0.091058      30.773998 0.42280625E+03  0.98868372E+04                                 8.509355                            6.866565       0.030453       1.976240                    0.999712      29.397139      84.722943       0.626356       0.418185      -1.061391      -0.000536      -0.026441       0.020076       0.033204       0.028131       0.012286      -0.036846      -0.019625       0.020691      -0.052056       0.006040       0.046016              9.092674       8.483659       2.529389       2.649588       8.403886      -1.454507      10.390476          -0.000123
          126              C       6.632234      11.316795       0.346509      -0.194279      34.137366 0.47573856E+03  0.11487447E+05                                 9.177017                            7.350245       0.031316       1.969368                    0.999387      30.991167      91.538243       0.595641       0.425860      -1.053825       0.017582       0.005006       0.005289       0.019030       0.012780       0.020942      -0.007715       0.011737       0.042640      -0.029377       0.000542       0.028835              9.852773       9.025810       3.078598       2.335449       9.438722      -2.072468      11.093788           0.000338
          127              C       6.571312      10.384325       1.371354       0.092812      32.703268 0.39939429E+03  0.91904021E+04                                 9.003475                            6.768654       0.082864       2.037427                    0.999708      26.590599      75.565644       0.618784       0.430164      -1.055863      -0.042296      -0.030490      -0.032505       0.061443       0.048146       0.005783      -0.009673      -0.005044      -0.061660      -0.043166      -0.015441       0.058607             10.416525       9.863109       3.655313       2.175461      10.061949      -2.810212      11.324518          -0.000984
          128              C       4.606564      -3.989954       7.948570      -0.220627      40.285834 0.51266532E+03  0.12654409E+05                                10.455426                            7.733091      -0.246348       1.883773                    0.998140      31.771175      95.910510       0.567276       0.437425      -1.043333      -0.019717       0.026328       0.007030       0.033636       0.014364       0.013779      -0.019441       0.034699       0.039918      -0.039334       0.012770       0.026564             13.206917      14.266318      -4.743904       0.264212      17.491303       5.001213       7.863130          -0.000477
          129              C       4.585103      11.763872       7.270821       0.204854      39.034630 0.37590572E+03  0.85291957E+04                                10.218920                            6.618910       0.005385       2.021867                    0.999505      25.645471      72.629653       0.617663       0.437044      -1.050528       0.028616      -0.030466      -0.006736       0.042337      -0.046725       0.011068       0.009223       0.032040      -0.046974      -0.047660      -0.009750       0.057411             14.123142      19.592114      -6.627405       1.811906      15.384958       3.308759       7.392352           0.001111
          130              C       6.125886      10.151886       6.184603       0.103770      27.495293 0.32723176E+03  0.72032399E+04                                 8.017369                            6.087037       0.375812       2.129193                    0.999865      26.324505      74.488404       0.655309       0.424608      -1.053520       0.025934       0.017264       0.028086       0.041946       0.027081      -0.006915      -0.013342       0.006418       0.014991      -0.030670      -0.001480       0.032150              9.501948       9.798016      -4.151276       0.191944       8.653890       2.409240      10.053937           0.002800
          131              C       7.456071       9.604102       7.785299       0.143818      32.098184 0.39492095E+03  0.91059041E+04                                 9.033223                            6.821759      -0.244394       1.938236                    0.999399      26.622205      76.939663       0.601145       0.441890      -1.043721       0.029781      -0.031604      -0.062634       0.076215      -0.006277       0.001948       0.016845       0.008176       0.102469      -0.028648      -0.010234       0.038882             10.608102      11.437585      -4.817851       2.715964       9.359136       0.201364      11.027587          -0.000561
          132              C       8.448829       9.045807       8.593723      -0.140493      33.376512 0.46203865E+03  0.11068763E+05                                 9.124508                            7.297446       0.005275       1.983770                    0.998732      29.677697      87.140939       0.591549       0.432210      -1.050566       0.008492       0.012975       0.000079       0.015508       0.000444      -0.008325       0.007365       0.000667       0.009391      -0.010831      -0.001160       0.011991             10.093187       9.870192      -3.955108       1.196352       9.592377       1.112430      10.816990          -0.000085
          133              C       8.522213       9.487458       9.904879      -0.110670      30.331010 0.42117571E+03  0.98153711E+04                                 8.366461                            6.811597       0.278872       2.055199                    0.999569      29.148452      83.202317       0.636205       0.413110      -1.067221      -0.012630       0.016366      -0.018213       0.027552      -0.034017       0.026855       0.000044       0.023458       0.042958      -0.047533       0.001969       0.045564              8.917863       8.358380      -3.258695       0.411244       8.571787       1.867514       9.823424           0.000680
          134              C       7.622223      10.431796      10.418769      -0.091043      30.772048 0.42277475E+03  0.98858757E+04                                 8.508817                            6.866173       0.030634       1.976307                    0.999712      29.396066      84.717746       0.626395       0.418169      -1.061406      -0.000511      -0.004144      -0.032947       0.033211      -0.024656       0.018203       0.018640       0.011867       0.115103      -0.051983       0.006009       0.045974              9.091970       8.483100      -3.558524       0.866444       8.632693       1.586670      10.160118          -0.000167
          135              C       6.632234      10.995517       9.627378      -0.194238      34.139588 0.47578186E+03  0.11489019E+05                                 9.178206                            7.351139       0.031461       1.969439                    0.999387      30.991945      91.549544       0.595523       0.425925      -1.053761       0.017591      -0.007047       0.001677       0.019024      -0.024533       0.000569       0.015586      -0.001938       0.001446      -0.029342       0.000510       0.028831              9.853889       9.026514      -3.561328       1.499514       8.885163       1.752836      11.649990           0.000311
          136              C       6.571312      10.574210       8.307412       0.092800      32.721142 0.39960684E+03  0.91973514E+04                                 9.009591                            6.772360       0.082091       2.037175                    0.999708      26.599884      75.622912       0.618298       0.430406      -1.055619      -0.042241       0.043457      -0.010142       0.061447      -0.029242       0.038776      -0.009601       0.028320       0.038785      -0.043329      -0.015332       0.058660             10.424510       9.872172      -3.715266       2.080773       8.580970       1.952447      12.820388          -0.000993
          137              C      11.529564      12.065314       7.429687      -0.222198      40.369469 0.51382978E+03  0.12690787E+05                                10.467159                            7.739968      -0.245684       1.883155                    0.998172      31.825985      96.115750       0.567213       0.437210      -1.043425      -0.020700      -0.019978      -0.020300       0.035209      -0.020024      -0.005656      -0.025341       0.023264       0.005320      -0.039344       0.012477       0.026868             13.222581      14.277391       2.137324       4.239047      14.627354       6.680116      10.762999           0.007248
          138              C      11.508103      -3.701652       8.130193       0.203386      39.109550 0.37664933E+03  0.85505036E+04                                10.229201                            6.623887       0.004895       2.021015                    0.999502      25.682601      72.759579       0.617635       0.436837      -1.050626       0.027962       0.021636       0.023400       0.042397       0.014356       0.047270       0.008708       0.031499      -0.054138      -0.048534      -0.010974       0.059509             14.138650      19.611057       1.740079       6.648636      12.274622       5.121936      10.530271           0.003585
          139              C      13.048886      -1.954966       8.983105       0.105111      27.456337 0.32662914E+03  0.71869681E+04                                 8.011445                            6.082000       0.376389       2.129962                    0.999863      26.298329      74.409125       0.655460       0.424687      -1.053426       0.025359      -0.032861       0.000103       0.041508      -0.007627      -0.027443      -0.011146       0.011313       0.027409      -0.030933      -0.002210       0.033144              9.495334       9.792628       1.904831       3.689979      11.780149       0.594685       6.913225           0.001109
          140              C       0.533071      -3.067318      10.257848       0.143355      32.102050 0.39493290E+03  0.91053366E+04                                 9.029930                            6.818949      -0.239109       1.939603                    0.999415      26.623812      76.915579       0.601715       0.441512      -1.044049       0.028717       0.070036      -0.003259       0.075765       0.001060       0.006537      -0.015740      -0.048068      -0.065618      -0.028724      -0.010321       0.039045             10.604483      11.435357       0.053863       5.529526      10.779089      -0.623937       9.599002           0.001066
          141              C       1.525829      -3.488285      11.145558      -0.142398      33.430400 0.46290627E+03  0.11094235E+05                                 9.131140                            7.301923       0.009960       1.984666                    0.998744      29.711469      87.245307       0.591683       0.431929      -1.050785       0.007785      -0.006745      -0.010212       0.014505       0.007246      -0.003895       0.001660      -0.009525      -0.022040      -0.010553      -0.001799       0.012352             10.101071       9.878882       0.940455       4.027062      11.482766       0.024155       8.941567           0.000909
          142              C       1.599213      -4.844606      11.418654      -0.110342      30.331063 0.42113830E+03  0.98144059E+04                                 8.366926                            6.811554       0.277536       2.054767                    0.999569      29.147914      83.203832       0.636162       0.413142      -1.067187      -0.013199       0.007737      -0.022665       0.027346      -0.006520       0.042920      -0.014382      -0.001701      -0.032046      -0.047587       0.001899       0.045689              8.918768       8.359228       1.272878       3.027682      11.129810       0.391315       7.267267          -0.000233
          143              C       0.699223      -5.761817      10.857779      -0.090958      30.755942 0.42248068E+03  0.98770487E+04                                 8.505674                            6.863406       0.032608       1.977123                    0.999713      29.382828      84.664736       0.626588       0.418123      -1.061460      -0.000903       0.030516      -0.012386       0.032946      -0.003330       0.030497      -0.018012      -0.051773      -0.075890      -0.051948       0.006184       0.045765              9.089156       8.480496       1.028747       3.513620      11.149715       0.131983       7.637259           0.000625
          144              C      13.555234      -5.358312       9.973887      -0.192982      34.082116 0.47479991E+03  0.11458838E+05                                 9.168334                            7.343712       0.031616       1.970052                    0.999382      30.950137      91.385955       0.595833       0.425943      -1.053800       0.017060       0.002163       0.007111       0.018609       0.011465       0.021049       0.007838      -0.015153      -0.037066      -0.028644       0.000449       0.028195              9.843566       9.018773       0.480275       3.831033      12.461077      -0.321041       8.050849           0.000489
          145              C      13.494312      -4.004535       9.678767       0.093293      32.686128 0.39909408E+03  0.91818338E+04                                 9.002310                            6.767298       0.082327       2.037594                    0.999707      26.575551      75.517825       0.618679       0.430315      -1.055763      -0.042692      -0.013125      -0.042295       0.061512      -0.018833       0.044490      -0.018849       0.011576      -0.010861      -0.042944      -0.015264       0.058208             10.416620       9.867168       0.054242       4.256314      13.437749      -0.859456       7.944944           0.001721
          146              C      11.529564       8.878640       0.518883      -0.222080      40.364986 0.51377242E+03  0.12689012E+05                                10.466599                            7.739715      -0.245911       1.883127                    0.998170      31.823343      96.106303       0.567203       0.437230      -1.043413      -0.020637      -0.007562       0.027411       0.035134       0.005075       0.020130       0.006491      -0.009534      -0.092842      -0.039373       0.012517       0.026857             13.222051      14.277615       2.603052      -3.975303       5.944239      -1.668793      19.444298           0.007018
          147              C      11.508103       0.414780      13.823223       0.203401      39.104242 0.37663868E+03  0.85498764E+04                                10.227360                            6.623316       0.004935       2.021025                    0.999502      25.679967      72.741448       0.617752       0.436775      -1.050704       0.027960       0.009415      -0.030406       0.042367       0.033823      -0.036025       0.000709       0.047418      -0.005864      -0.048666      -0.010753       0.059419             14.135298      19.603966       4.886479      -4.835711       6.529780      -1.807721      16.272148           0.003552
          148              C      13.048886       0.280080      11.884092       0.104828      27.461773 0.32675788E+03  0.71900752E+04                                 8.011494                            6.083037       0.377324       2.130121                    0.999865      26.299592      74.399449       0.655470       0.424665      -1.053503       0.025420       0.016507       0.028444       0.041566      -0.019590       0.020196      -0.002647      -0.013048      -0.045260      -0.030814      -0.001908       0.032721              9.495014       9.791084       2.241158      -3.496392       7.612321       1.808490      11.081638           0.001348
          149              C       0.533071       1.940216      12.210046       0.143393      32.099997 0.39492423E+03  0.91051262E+04                                 9.029494                            6.818941      -0.238992       1.939647                    0.999416      26.623789      76.916564       0.601703       0.441521      -1.044039       0.028705      -0.037819      -0.059035       0.075759       0.005139      -0.004193       0.032466      -0.019066       0.021438      -0.028714      -0.010317       0.039031             10.603534      11.433586       4.760419      -2.811800      10.432375       0.822603       9.944642           0.001031
          150              C       1.525829       2.919479      12.130760      -0.142446      33.430849 0.46293000E+03  0.11094943E+05                                 9.131056                            7.302069       0.010031       1.984673                    0.998744      29.712381      87.248446       0.591682       0.431925      -1.050789       0.007749      -0.005462       0.010926       0.014465      -0.006972      -0.004348       0.006037       0.003724       0.017827      -0.010538      -0.001845       0.012384             10.100691       9.878203       3.016927      -2.827951       9.555084       1.088177      10.868786           0.001010
          151              C       1.599213       3.834147      13.168819      -0.110371      30.333118 0.42117618E+03  0.98155334E+04                                 8.367307                            6.811908       0.277327       2.054678                    0.999569      29.149598      83.210338       0.636137       0.413147      -1.067180      -0.013230      -0.023474       0.004598       0.027335       0.040459      -0.015831       0.014497      -0.001511      -0.031451      -0.047620       0.001901       0.045719              8.919102       8.359510       1.985839      -2.616282       7.894081       1.476726      10.503715          -0.000263
          152              C       0.699223       3.807021      14.243585      -0.091037      30.755701 0.42248851E+03  0.98770692E+04                                 8.504965                            6.863083       0.032491       1.977056                    0.999712      29.383074      84.658912       0.626669       0.418076      -1.061512      -0.000934      -0.025984      -0.020243       0.032951       0.028100      -0.012349       0.036665      -0.019511       0.021106      -0.051975       0.006171       0.045804              9.088225       8.479895       2.528212      -2.648010       8.399639       1.454002      10.385141           0.000726
          153              C      13.555234       2.839795      14.336086      -0.193058      34.084333 0.47484627E+03  0.11460224E+05                                 9.168531                            7.343970       0.031580       1.970011                    0.999382      30.952260      91.392962       0.595835       0.425932      -1.053808       0.017081       0.005099      -0.005428       0.018634       0.012541      -0.020499       0.007408       0.011207       0.042078      -0.028719       0.000476       0.028243              9.843615       9.018486       3.076963      -2.332527       9.430587       2.069635      11.081771           0.000505
          154              C      13.494312       1.907325      13.311241       0.093284      32.686919 0.39912901E+03  0.91829356E+04                                 9.002586                            6.767828       0.082329       2.037586                    0.999707      26.577088      75.526028       0.618616       0.430345      -1.055733      -0.042683      -0.030078       0.032487       0.061497       0.047979      -0.005944       0.009290      -0.005056      -0.060579      -0.042992      -0.015241       0.058233             10.416466       9.866053       3.657744      -2.176489      10.061259       2.807473      11.322087           0.001738
          155              C      11.529564       4.487046       6.734025      -0.222036      40.365248 0.51371243E+03  0.12687262E+05                                10.466894                            7.739187      -0.245550       1.883243                    0.998172      31.822639      96.105661       0.567226       0.437222      -1.043410      -0.020665       0.027544      -0.007165       0.035172       0.014941      -0.014462       0.018942       0.034536       0.039344      -0.039447       0.012559       0.026888             13.223734      14.277109      -4.744142      -0.266232      17.519099      -5.013532       7.874994           0.007007
          156              C      11.508103       3.286872       7.411774       0.203313      39.137492 0.37683664E+03  0.85565555E+04                                10.237063                            6.627346       0.003956       2.020722                    0.999505      25.691594      72.813181       0.617167       0.437076      -1.050392       0.027972      -0.031002       0.007086       0.042353      -0.048284      -0.011264      -0.009391       0.032850      -0.050058      -0.048930      -0.010598       0.059528             14.152088      19.630393      -6.639424      -1.817325      15.418708      -3.318419       7.407161           0.003704
          157              C      13.048886       1.674886       8.497992       0.104856      27.479305 0.32697863E+03  0.71968143E+04                                 8.017434                            6.086695       0.374791       2.129285                    0.999863      26.310839      74.463537       0.654953       0.424889      -1.053267       0.025491       0.016488      -0.028402       0.041573       0.027023       0.006604       0.013853       0.006323       0.013561      -0.030594      -0.001705       0.032300              9.503535       9.802283      -4.154653      -0.190879       8.656115      -2.408927      10.052207           0.001295
          158              C       0.533071       1.127102       6.897296       0.143387      32.108411 0.39500263E+03  0.91078897E+04                                 9.032804                            6.820633      -0.239285       1.939565                    0.999415      26.628739      76.948807       0.601461       0.441652      -1.043903       0.028734      -0.032201       0.062282       0.075773      -0.006257      -0.002391      -0.016765       0.007946       0.103300      -0.028726      -0.010377       0.039103             10.608872      11.441715      -4.819744      -2.718525       9.359007      -0.199090      11.025893           0.001055
          159              C       1.525829       0.568807       6.088872      -0.142413      33.429106 0.46288116E+03  0.11093482E+05                                 9.130807                            7.301616       0.010246       1.984763                    0.998745      29.710884      87.242968       0.591709       0.431916      -1.050793       0.007772       0.012200      -0.000736       0.014484      -0.000250       0.008227      -0.007665       0.000816       0.009217      -0.010554      -0.001809       0.012363             10.100976       9.880125      -3.958720      -1.199615       9.598077      -1.111615      10.824727           0.000978
          160              C       1.599213       1.010458       4.777716      -0.110366      30.331666 0.42116011E+03  0.98150433E+04                                 8.366969                            6.811759       0.277449       2.054728                    0.999569      29.148832      83.207054       0.636148       0.413145      -1.067184      -0.013219       0.015741       0.018039       0.027348      -0.033925      -0.027110      -0.000120       0.023359       0.043248      -0.047595       0.001907       0.045688              8.918614       8.359739      -3.258440      -0.412501       8.571381      -1.867213       9.824722          -0.000272
          161              C       0.699223       1.954796       4.263826      -0.091007      30.753620 0.42245148E+03  0.98759719E+04                                 8.504510                            6.862704       0.032692       1.977132                    0.999713      29.381756      84.653697       0.626698       0.418066      -1.061520      -0.000912      -0.004528       0.032625       0.032950      -0.024699      -0.018140      -0.018661       0.011645       0.114471      -0.051907       0.006143       0.045764              9.087621       8.479408      -3.556466      -0.866530       8.627955      -1.585866      10.155499           0.000680
          162              C      13.555234       2.518517       5.055217      -0.192993      34.087036 0.47489281E+03  0.11461961E+05                                 9.170041                            7.345027       0.031743       1.970095                    0.999382      30.952969      91.406157       0.595690       0.426013      -1.053727       0.017068      -0.007225      -0.001688       0.018611      -0.024035      -0.000572      -0.015181      -0.002309       0.001322      -0.028677       0.000440       0.028237              9.845092       9.019400      -3.557864      -1.500003       8.876613      -1.749788      11.639262           0.000470
          163              C      13.494312       2.097210       6.375183       0.093261      32.710007 0.39939906E+03  0.91917666E+04                                 9.010478                            6.772545       0.081393       2.037282                    0.999707      26.588894      75.598921       0.617997       0.430654      -1.055422      -0.042625       0.043246       0.009783       0.061504      -0.029346      -0.038532       0.009571       0.027564       0.037749      -0.043193      -0.015104       0.058297             10.426830       9.877790      -3.718480      -2.083289       8.583051      -1.950536      12.819650           0.001748
          164              C       9.239436       4.888686       7.429687      -0.222415      40.376205 0.51393077E+03  0.12693930E+05                                10.468263                            7.740708      -0.245777       1.883085                    0.998172      31.829798      96.130333       0.567187       0.437208      -1.043424       0.020756       0.020014      -0.020308       0.035268      -0.020025       0.005605       0.025244       0.023294       0.005198      -0.039251       0.012407       0.026844             13.224056      14.278918       2.137546      -4.239505      14.629060      -6.680979      10.764191           0.007308
          165              C       9.260897       3.701652       8.130193       0.203420      39.109115 0.37664658E+03  0.85504060E+04                                10.228996                            6.623773       0.005049       2.021048                    0.999502      25.682608      72.758910       0.617654       0.436826      -1.050635      -0.028001      -0.021609       0.023404       0.042412       0.014382      -0.047276      -0.008681       0.031576      -0.054193      -0.048539      -0.011003       0.059542             14.138292      19.610533       1.739665      -6.648261      12.274405      -5.121727      10.529937           0.002859
          166              C       7.720114       1.954966       8.983105       0.105275      27.452320 0.32657665E+03  0.71855021E+04                                 8.010787                            6.081624       0.376482       2.130039                    0.999863      26.295157      74.397784       0.655464       0.424703      -1.053419      -0.025314       0.032850       0.000101       0.041472      -0.007672       0.027541       0.011128       0.011397       0.027633      -0.031018      -0.002259       0.033278              9.494469       9.791848       1.904726      -3.689595      11.778933      -0.594691       6.912626           0.003773
          167              C       6.389929       3.067318      10.257848       0.143360      32.101332 0.39492662E+03  0.91051187E+04                                 9.029688                            6.818828      -0.238999       1.939638                    0.999416      26.623343      76.912903       0.601731       0.441504      -1.044058      -0.028729      -0.070040      -0.003274       0.075774       0.001057      -0.006535       0.015741      -0.048093      -0.065643      -0.028729      -0.010331       0.039060             10.604163      11.435054       0.054038      -5.529323      10.778726       0.623793       9.598707          -0.000598
          168              C       5.397171       3.488286      11.145558      -0.142362      33.428878 0.46288295E+03  0.11093521E+05                                 9.130862                            7.301744       0.010002       1.984692                    0.998744      29.710447      87.241302       0.591690       0.431930      -1.050787      -0.007800       0.006748      -0.010221       0.014520       0.007238       0.003908      -0.001663      -0.009500      -0.022026      -0.010558      -0.001778       0.012336             10.100749       9.878623       0.940553      -4.026919      11.482342      -0.024259       8.941281          -0.000278
          169              C       5.323787       4.844606      11.418654      -0.110331      30.329696 0.42111745E+03  0.98137691E+04                                 8.366636                            6.811368       0.277648       2.054819                    0.999569      29.146887      83.199446       0.636175       0.413139      -1.067191       0.013187      -0.007729      -0.022675       0.027346      -0.006514      -0.042907       0.014380      -0.001706      -0.032052      -0.047577       0.001904       0.045673              8.918443       8.358963       1.272884      -3.027544      11.129358      -0.391343       7.267006           0.000019
          170              C       6.223777       5.761817      10.857779      -0.090933      30.754401 0.42245648E+03  0.98763006E+04                                 8.505285                            6.863135       0.032716       1.977173                    0.999713      29.381800      84.659843       0.626613       0.418114      -1.061470       0.000889      -0.030509      -0.012383       0.032938      -0.003334      -0.030481       0.018012      -0.051741      -0.075865      -0.051923       0.006175       0.045749              9.088727       8.480172       1.028709      -3.513465      11.149073      -0.131992       7.636935           0.000234
          171              C       7.213766       5.358312       9.973887      -0.192967      34.081488 0.47479148E+03  0.11458589E+05                                 9.168263                            7.343685       0.031610       1.970057                    0.999382      30.949711      91.384629       0.595829       0.425948      -1.053796      -0.017056      -0.002173       0.007109       0.018605       0.011465      -0.021033      -0.007831      -0.015154      -0.037045      -0.028626       0.000445       0.028182              9.843478       9.018773       0.480348      -3.831030      12.460853       0.320967       8.050807          -0.000277
          172              C       7.274688       4.004535       9.678767       0.093297      32.685511 0.39908866E+03  0.91816716E+04                                 9.002197                            6.767264       0.082360       2.037609                    0.999707      26.575238      75.516613       0.618679       0.430317      -1.055762       0.042680       0.013139      -0.042308       0.061516      -0.018829      -0.044498       0.018854       0.011586      -0.010836      -0.042948      -0.015269       0.058217             10.416467       9.867150       0.054372      -4.256294      13.437382       0.859332       7.944870          -0.000927
          173              C       9.239436       8.075360       0.518883      -0.222301      40.372103 0.51388032E+03  0.12692370E+05                                10.467753                            7.740501      -0.246010       1.883050                    0.998170      31.827453      96.121999       0.567176       0.437227      -1.043413       0.020697       0.007563       0.027447       0.035198       0.005131      -0.020110      -0.006462      -0.009379      -0.092564      -0.039270       0.012433       0.026837             13.223558      14.279224       2.603343       3.975598       5.944828       1.668945      19.446622           0.007154
          174              C       9.260897      -0.414780      13.823223       0.203444      39.104076 0.37664087E+03  0.85499085E+04                                10.227142                            6.623214       0.005036       2.021034                    0.999501      25.680135      72.741015       0.617775       0.436759      -1.050717      -0.027997      -0.009440      -0.030385       0.042382       0.033823       0.036055      -0.000706       0.047452      -0.006014      -0.048671      -0.010790       0.059460             14.134890      19.603389       4.886334       4.835044       6.529634       1.807518      16.271648           0.002792
          175              C       7.720114      -0.280080      11.884092       0.105009      27.457227 0.32669775E+03  0.71883903E+04                                 8.010679                            6.082546       0.377418       2.130206                    0.999865      26.296139      74.386757       0.655488       0.424674      -1.053502      -0.025371      -0.016500       0.028429       0.041523      -0.019665      -0.020292       0.002729      -0.013057      -0.045347      -0.030908      -0.001965       0.032873              9.493938       9.790089       2.240887       3.495952       7.611464      -1.808186      11.080262           0.003971
          176              C       6.389929      -1.940216      12.210046       0.143388      32.098776 0.39491143E+03  0.91047090E+04                                 9.029124                            6.818743      -0.238881       1.939687                    0.999416      26.623046      76.912560       0.601727       0.441510      -1.044051      -0.028711       0.037828      -0.059040       0.075769       0.005132       0.004185      -0.032475      -0.019067       0.021464      -0.028713      -0.010330       0.039043             10.603032      11.433070       4.760078       2.811742      10.431795      -0.822510       9.944231          -0.000590
          177              C       5.397171      -2.919479      12.130760      -0.142415      33.429432 0.46290842E+03  0.11094282E+05                                 9.130798                            7.301903       0.010030       1.984686                    0.998744      29.711444      87.244764       0.591689       0.431925      -1.050790      -0.007759       0.005464       0.010930       0.014475      -0.006978       0.004330      -0.006025       0.003741       0.017791      -0.010542      -0.001820       0.012361             10.100382       9.877927       3.016752       2.827940       9.554697      -1.088105      10.868524          -0.000209
          178              C       5.323787      -3.834147      13.168819      -0.110351      30.331476 0.42114985E+03  0.98147461E+04                                 8.366995                            6.811687       0.277446       2.054733                    0.999569      29.148385      83.205581       0.636150       0.413146      -1.067183       0.013220       0.023474       0.004607       0.027331       0.040443       0.015829      -0.014499      -0.001506      -0.031434      -0.047608       0.001908       0.045700              8.918762       8.359226       1.985714       2.616226       7.893725      -1.476643      10.503334           0.000016
          179              C       6.223777      -3.807021      14.243585      -0.091001      30.753692 0.42245580E+03  0.98761033E+04                                 8.504640                            6.862852       0.032611       1.977111                    0.999713      29.381562      84.653411       0.626675       0.418080      -1.061511       0.000924       0.025973      -0.020238       0.032940       0.028087       0.012338      -0.036652      -0.019499       0.021067      -0.051949       0.006163       0.045786              9.087874       8.479635       2.528098       2.647950       8.399275      -1.453888      10.384712           0.000313
          180              C       7.213766      -2.839795      14.336086      -0.193035      34.082757 0.47482144E+03  0.11459448E+05                                 9.168202                            7.343749       0.031584       1.970022                    0.999382      30.951286      91.388667       0.595849       0.425928      -1.053812      -0.017069      -0.005095      -0.005438       0.018625       0.012525       0.020482      -0.007406       0.011196       0.042062      -0.028694       0.000473       0.028221              9.843248       9.018273       3.076851       2.332530       9.430174      -2.069428      11.081297          -0.000266
          181              C       7.274688      -1.907325      13.311241       0.093290      32.685408 0.39911218E+03  0.91824058E+04                                 9.002190                            6.767613       0.082381       2.037611                    0.999707      26.576252      75.521839       0.618639       0.430336      -1.055744       0.042682       0.030075       0.032502       0.061503       0.047975       0.005946      -0.009277      -0.005053      -0.060607      -0.042981      -0.015252       0.058232             10.415961       9.865697       3.657520       2.176497      10.060677      -2.807189      11.321510          -0.000917
          182              C       9.239436      12.466954       6.734025      -0.222243      40.372347 0.51381861E+03  0.12690565E+05                                10.468041                            7.739953      -0.245640       1.883171                    0.998172      31.826687      96.121086       0.567201       0.437218      -1.043410       0.020724      -0.027575      -0.007179       0.035234       0.014900       0.014506      -0.018860       0.034504       0.039083      -0.039348       0.012471       0.026876             13.225271      14.278721      -4.744644       0.266285      17.521226       5.014216       7.875868           0.007161
          183              C       9.260897      -3.286872       7.411774       0.203362      39.138832 0.37685178E+03  0.85569765E+04                                10.237173                            6.627403       0.003954       2.020692                    0.999504      25.692317      72.815316       0.617176       0.437066      -1.050399      -0.028004       0.030996       0.007049       0.042364      -0.048323       0.011259       0.009368       0.032916      -0.050044      -0.048955      -0.010619       0.059573             14.152215      19.630636      -6.639178       1.817562      15.418705       3.318457       7.407304           0.002937
          184              C       7.720114      -1.674886       8.497992       0.105003      27.475454 0.32692861E+03  0.71954095E+04                                 8.016764                            6.086315       0.374891       2.129361                    0.999863      26.307855      74.452548       0.654962       0.424900      -1.053264      -0.025452      -0.016482      -0.028390       0.041538       0.027120      -0.006614      -0.013911       0.006292       0.013426      -0.030676      -0.001746       0.032423              9.502659       9.801522      -4.154285       0.190752       8.655376       2.408661      10.051080           0.003948
          185              C       6.389929      -1.127102       6.897296       0.143384      32.107264 0.39499019E+03  0.91074923E+04                                 9.032469                            6.820450      -0.239201       1.939595                    0.999415      26.628107      76.945439       0.601482       0.441643      -1.043914      -0.028736       0.032206       0.062291       0.075784      -0.006245       0.002385       0.016769       0.007952       0.103314      -0.028722      -0.010387       0.039109             10.608430      11.441285      -4.819586       2.718250       9.358710       0.199115      11.025294          -0.000589
          186              C       5.397171      -0.568807       6.088872      -0.142385      33.427861 0.46286308E+03  0.11092923E+05                                 9.130563                            7.301467       0.010255       1.984777                    0.998744      29.710064      87.239623       0.591716       0.431916      -1.050796      -0.007777      -0.012200      -0.000738       0.014487      -0.000237      -0.008224       0.007658       0.000826       0.009191      -0.010556      -0.001792       0.012348             10.100680       9.879881      -3.958632       1.199492       9.597852       1.111589      10.824308          -0.000236
          187              C       5.323787      -1.010458       4.777716      -0.110351      30.330429 0.42114136E+03  0.98144776E+04                                 8.366729                            6.811608       0.277518       2.054762                    0.999569      29.147917      83.203364       0.636157       0.413145      -1.067186       0.013212      -0.015742       0.018035       0.027343      -0.033917       0.027102       0.000126       0.023356       0.043242      -0.047587       0.001913       0.045674              8.918341       8.359528      -3.258349       0.412448       8.571141       1.867141       9.824355           0.000017
          188              C       6.223777      -1.954796       4.263826      -0.090977      30.751815 0.42242291E+03  0.98751019E+04                                 8.504114                            6.862431       0.032786       1.977174                    0.999713      29.380498      84.648223       0.626718       0.418061      -1.061527       0.000906       0.004530       0.032614       0.032939      -0.024680       0.018138       0.018654       0.011653       0.114425      -0.051882       0.006133       0.045748              9.087182       8.479091      -3.556326       0.866472       8.627562       1.585728      10.154893           0.000259
          189              C       7.213766      -2.518517       5.055217      -0.192975      34.086103 0.47487907E+03  0.11461533E+05                                 9.169857                            7.344915       0.031719       1.970095                    0.999382      30.952404      91.403768       0.595696       0.426012      -1.053729      -0.017056       0.007232      -0.001681       0.018602      -0.024018       0.000572       0.015174      -0.002314       0.001336      -0.028660       0.000442       0.028218              9.844879       9.019307      -3.557862       1.499913       8.876476       1.749710      11.638854          -0.000282
          190              C       7.274688      -2.097210       6.375183       0.093267      32.709086 0.39938939E+03  0.91914676E+04                                 9.010264                            6.772443       0.081422       2.037298                    0.999707      26.588391      75.596612       0.618005       0.430651      -1.055426       0.042630      -0.043253       0.009773       0.061512      -0.029348       0.038528      -0.009578       0.027553       0.037724      -0.043186      -0.015108       0.058295             10.426558       9.877669      -3.718491       2.083126       8.582917       1.950446      12.819087          -0.000921
          191              C       3.461500      -1.888676       8.697969       0.564510      24.603115 0.25994483E+03  0.54707946E+04                                 7.947692                            5.802578      -0.192332       1.991315                    0.998586      23.276154      67.115397       0.599163       0.485727      -1.005892       0.000017       0.068188       0.039365       0.078735       0.025501      -0.044176      -0.040159       0.022054       0.070680      -0.045994      -0.033269       0.079263             10.194084       9.898784      -1.116998       1.932701      12.727591       4.131121       7.955876           0.000436
          192              C       3.461500      -3.190743       7.946220       0.021791      41.402628 0.45533395E+03  0.10805941E+05                                10.518593                            7.168208      -0.187866       1.942694                    0.999139      27.639454      79.269754       0.609889       0.423177      -1.062228      -0.000003      -0.054711      -0.031592       0.063177      -0.004812       0.008348      -0.015615       0.037181      -0.001206      -0.027416       0.002814       0.024602             14.367673      14.355774      -1.239632       2.142424      18.627617       7.365833      10.119628          -0.000117
          193              C       3.461500      11.357485       6.557247      -0.316275      42.805959 0.52392538E+03  0.12938377E+05                                10.635108                            7.649191      -0.055533       1.924940                    0.999658      32.631813      96.946326       0.592247       0.418787      -1.060003       0.000041       0.004037       0.001909       0.004466       0.004757      -0.008365       0.029809      -0.047225      -0.017354      -0.031854      -0.012407       0.044261             13.345431      21.663904      -2.578023       4.464416      10.503643       2.281118       7.868745           0.000381
          194              C       3.461500       0.000000      11.969251       0.564598      24.600895 0.25992627E+03  0.54703591E+04                                 7.947578                            5.802642      -0.192525       1.991286                    0.998585      23.275365      67.114966       0.599112       0.485772      -1.005859       0.000002       0.000014      -0.078692       0.078692      -0.051041       0.000004      -0.000002      -0.047606      -0.137979      -0.045993      -0.033322       0.079315             10.193650       9.898096       2.232093       0.000057       5.571080       0.000025      15.111773           0.000530
          195              C       3.461500       0.000000      13.472749       0.021900      41.400397 0.45531615E+03  0.10805472E+05                                10.518439                            7.168239      -0.188123       1.942625                    0.999139      27.638897      79.269398       0.609863       0.423198      -1.062209       0.000004       0.000009       0.063110       0.063110       0.009591      -0.000004       0.000004       0.010096      -0.082271      -0.027424       0.002873       0.024550             14.366979      14.356137       2.475545       0.000043       5.867722       0.000006      22.877077          -0.000059
          196              C       3.461500       8.477000       1.568101      -0.316035      42.732730 0.52304354E+03  0.12909076E+05                                10.618378                            7.639859      -0.051725       1.926291                    0.999664      32.597409      96.764833       0.593041       0.418470      -1.060375      -0.000014       0.000006      -0.004211       0.004211      -0.009697      -0.000003      -0.000000       0.001975       0.132866      -0.031891      -0.012398       0.044289             13.321009      21.621695       5.144880      -0.000029       6.542127      -0.000011      11.799203           0.000473
          197              C       3.461500       1.888676       8.697969       0.564548      24.601999 0.25993194E+03  0.54704542E+04                                 7.947471                            5.802441      -0.192317       1.991335                    0.998586      23.275407      67.112769       0.599169       0.485728      -1.005892      -0.000011      -0.068194       0.039337       0.078727       0.025513       0.044167       0.040166       0.022048       0.070688      -0.045998      -0.033268       0.079267             10.193769       9.898508      -1.116844      -1.932726      12.727120      -4.130965       7.955678           0.000509
          198              C       3.461500       3.190743       7.946220       0.021821      41.401827 0.45532531E+03  0.10805684E+05                                10.518486                            7.168158      -0.187844       1.942706                    0.999139      27.639074      79.268440       0.609889       0.423179      -1.062226       0.000021       0.054705      -0.031591       0.063171      -0.004822      -0.008335       0.015609       0.037190      -0.001134      -0.027416       0.002823       0.024593             14.367499      14.355640      -1.239496      -2.142476      18.627348      -7.365713      10.119508          -0.000187
          199              C       3.461500       5.596515       6.557247      -0.316226      42.804417 0.52390481E+03  0.12937741E+05                                10.634870                            7.649051      -0.055489       1.924960                    0.999658      32.631064      96.943591       0.592251       0.418788      -1.060002      -0.000075      -0.004032       0.001901       0.004458       0.004752       0.008374      -0.029805      -0.047226      -0.017324      -0.031856      -0.012400       0.044256             13.345083      21.663272      -2.577985      -4.464239      10.503433      -2.281063       7.868542           0.000294
          200              C      10.384500      10.365676       5.984626       0.559852      24.685858 0.26091750E+03  0.54952684E+04                                 7.955987                            5.807047      -0.180479       1.994125                    0.998616      23.324960      67.235607       0.600042       0.484662      -1.006650      -0.000027      -0.069760      -0.040257       0.080542       0.025330      -0.043892      -0.037941       0.022353       0.065260      -0.043960      -0.033139       0.077099             10.207224       9.904285      -1.117422       1.933230      12.750786       4.141778       7.966600           0.009860
          201              C      10.384500      11.667743       6.736375       0.021406      41.456520 0.45580967E+03  0.10820525E+05                                10.527318                            7.171795      -0.188079       1.942181                    0.999150      27.663230      79.361266       0.609730       0.423159      -1.062193      -0.000025       0.056223       0.032434       0.064908      -0.004945       0.008593      -0.015716       0.039216      -0.002956      -0.028193       0.002506       0.025687             14.383637      14.360873      -1.240433       2.142691      18.657921       7.380776      10.132117           0.012912
          202              C      10.384500      -2.880485       8.125348      -0.321282      43.125987 0.52822507E+03  0.13074822E+05                                10.690355                            7.682450      -0.064230       1.920311                    0.999656      32.806059      97.664382       0.590578       0.418998      -1.059579      -0.000035      -0.005795      -0.002736       0.006409       0.003784      -0.006731       0.032621      -0.046460      -0.022900      -0.031979      -0.014672       0.046651             13.420754      21.785923      -2.593463       4.491423      10.565614       2.298383       7.910726           0.025841
          203              C      10.384500       8.477000       2.713344       0.559984      24.682706 0.26089093E+03  0.54946360E+04                                 7.955763                            5.807106      -0.180809       1.994058                    0.998615      23.323778      67.234429       0.599977       0.484721      -1.006607      -0.000016       0.000005       0.080474       0.080474      -0.050738       0.000019       0.000000      -0.043550      -0.131905      -0.043968      -0.033229       0.077198             10.206459       9.903737       2.232895       0.000050       5.575700       0.000013      15.139940           0.009603
          204              C      10.384500       8.477000       1.209846       0.021512      41.453060 0.45578463E+03  0.10819853E+05                                10.526991                            7.171826      -0.188476       1.942078                    0.999149      27.662382      79.360272       0.609696       0.423186      -1.062169      -0.000047      -0.000022      -0.064815       0.064815       0.009860      -0.000019      -0.000001       0.011879      -0.084657      -0.028219       0.002598       0.025621             14.382327      14.361828       2.476395      -0.000050       5.871678      -0.000025      22.913473           0.012742
          205              C      10.384500       0.000000      13.114494      -0.320990      43.027686 0.52703998E+03  0.13035339E+05                                10.668002                            7.669991      -0.059118       1.922134                    0.999664      32.759173      97.417856       0.591630       0.418579      -1.060074       0.000048       0.000013       0.006056       0.006056      -0.007824      -0.000010       0.000003       0.006665       0.140041      -0.031844      -0.014836       0.046680             13.388231      21.730257       5.172616      -0.000309       6.570892      -0.000096      11.863545           0.025811
          206              C      10.384500       6.588324       5.984626       0.559818      24.687006 0.26093128E+03  0.54956337E+04                                 7.956234                            5.807208      -0.180508       1.994099                    0.998617      23.325670      67.238212       0.600032       0.484663      -1.006649       0.000001       0.069760      -0.040255       0.080541       0.025367       0.043884       0.037945       0.022339       0.065262      -0.043958      -0.033153       0.077112             10.207563       9.904604      -1.117346      -1.933365      12.751188      -4.141973       7.966897           0.009829
          207              C      10.384500       5.286257       6.736375       0.021394      41.456710 0.45581247E+03  0.10820609E+05                                10.527340                            7.171813      -0.188112       1.942170                    0.999150      27.663358      79.361729       0.609730       0.423158      -1.062193      -0.000064      -0.056195       0.032470       0.064902      -0.004978      -0.008578       0.015718       0.039207      -0.002948      -0.028192       0.002505       0.025687             14.383655      14.360879      -1.240418      -2.142699      18.657945      -7.380793      10.132141           0.013004
          208              C      10.384500       2.880485       8.125348      -0.321310      43.125983 0.52822504E+03  0.13074835E+05                                10.690440                            7.682511      -0.064220       1.920321                    0.999656      32.805858      97.664171       0.590568       0.419004      -1.059574       0.000123       0.005774      -0.002773       0.006407       0.003773       0.006740      -0.032590      -0.046491      -0.022945      -0.031966      -0.014670       0.046637             13.420867      21.786123      -2.593998      -4.491175      10.565847      -2.298307       7.910633           0.025874
          209              N       1.188402      11.736915       5.822236      -0.054714      38.545940 0.37193156E+03  0.82459663E+04                                 9.524129                            6.137147       0.159180       2.123416                    0.998865      24.164399      63.269352       0.727489       0.379753      -1.110606       0.008425       0.007679      -0.003694       0.011983       0.010889       0.057885      -0.002080      -0.049923      -0.141487      -0.086974       0.033919       0.053055             13.215263      18.038716       4.435577       8.618158      11.021261       2.796439      10.585812          -0.000472
          210              N      13.625295      10.263613       4.890772      -0.316809      44.325872 0.61169515E+03  0.15413241E+05                                10.507176                            8.037289      -0.093182       1.966525                    0.998848      29.937251      84.551830       0.613807       0.396018      -1.095076       0.015752       0.113145       0.027282       0.117449      -0.049276       0.020468      -0.029186       0.086291       0.095366      -0.084399       0.010961       0.073439             12.787021      12.709107       3.403163       4.058389      16.387691       1.450941       9.264266          -0.025356
          211              N       1.188402       7.650747       1.607010      -0.054763      38.546142 0.37194840E+03  0.82463983E+04                                 9.523884                            6.137144       0.158822       2.123269                    0.998864      24.165582      63.271804       0.727517       0.379736      -1.110624       0.008399      -0.007054      -0.004774       0.011963       0.044730      -0.038419       0.042512       0.020035       0.068400      -0.087048       0.033966       0.053082             13.214517      18.035110       5.244846      -8.151745       8.272050      -1.211211      13.336392          -0.000481
          212              N      13.625295       7.580727       3.348659      -0.316952      44.332073 0.61181866E+03  0.15417201E+05                                10.508096                            8.038186      -0.093663       1.966335                    0.998845      29.940591      84.564850       0.613760       0.396027      -1.095065       0.015823      -0.032997      -0.111603       0.117450       0.042401       0.032448      -0.024777      -0.007182      -0.184688      -0.084408       0.010954       0.073453             12.787955      12.707820       1.811835      -4.976958       9.788011       2.359362      15.868034          -0.025381
          213              N       1.188402       6.043338       7.253349      -0.054797      38.588617 0.37226868E+03  0.82562755E+04                                 9.534484                            6.142084       0.157259       2.122716                    0.998861      24.177148      63.337788       0.726728       0.380020      -1.110282       0.008375      -0.000696       0.008478       0.011938      -0.055823      -0.019565      -0.040447       0.023816       0.079851      -0.087307       0.034103       0.053204             13.232436      18.064397      -9.697594      -0.467862      13.135475      -1.588217       8.497436          -0.000468
          214              N      13.625295       7.586661       6.443163      -0.316835      44.339562 0.61186105E+03  0.15419319E+05                                10.511351                            8.039729      -0.094455       1.966148                    0.998839      29.943082      84.588781       0.613525       0.396152      -1.094923       0.015753      -0.080133       0.084332       0.117394       0.006801      -0.052974       0.053908       0.043140      -0.033023      -0.084326       0.010833       0.073493             12.793737      12.715291      -5.220839       0.922450      12.310872      -3.815081      13.355047          -0.025447
          215              N       5.734598       5.217085       5.822236      -0.054678      38.544111 0.37191367E+03  0.82454536E+04                                 9.523789                            6.136964       0.159284       2.123463                    0.998865      24.163710      63.266671       0.727507       0.379749      -1.110612      -0.008429      -0.007691      -0.003686       0.011991       0.010891      -0.057874       0.002068      -0.049933      -0.141464      -0.086960       0.033902       0.053058             13.214761      18.037992       4.435447      -8.617760      11.020911      -2.796340      10.585381          -0.000316
          216              N       7.143705       6.690387       4.890772      -0.316947      44.330667 0.61177369E+03  0.15415777E+05                                10.508052                            8.037907      -0.093377       1.966435                    0.998848      29.939323      84.560338       0.613769       0.396028      -1.095065      -0.015770      -0.113136       0.027227       0.117429      -0.049286      -0.020472       0.029154       0.086291       0.095459      -0.084411       0.010977       0.073434             12.788156      12.710164       3.403586      -4.058710      16.389334      -1.451147       9.264969          -0.024913
          217              N       5.734598       9.303253       1.607010      -0.054755      38.545616 0.37194291E+03  0.82462390E+04                                 9.523782                            6.137087       0.158808       2.123269                    0.998864      24.165364      63.270903       0.727523       0.379734      -1.110626      -0.008403       0.007055      -0.004781       0.011968       0.044721       0.038419      -0.042508       0.020035       0.068426      -0.087039       0.033952       0.053087             13.214386      18.034985       5.244792       8.151666       8.271955       1.211211      13.336217          -0.000327
          218              N       7.143705       9.373273       3.348659      -0.316958      44.332623 0.61182922E+03  0.15417512E+05                                10.508119                            8.038214      -0.093519       1.966371                    0.998846      29.940808      84.565192       0.613765       0.396023      -1.095070      -0.015828       0.033029      -0.111580       0.117437       0.042406      -0.032452       0.024803      -0.007186      -0.184655      -0.084419       0.010966       0.073452             12.787974      12.707807       1.811812       4.976923       9.788034      -2.359394      15.868082          -0.024912
          219              N       5.734598      10.910662       7.253349      -0.054794      38.588679 0.37226756E+03  0.82562498E+04                                 9.534524                            6.142092       0.157215       2.122706                    0.998861      24.177080      63.337739       0.726724       0.380022      -1.110279      -0.008375       0.000705       0.008479       0.011939      -0.055817       0.019559       0.040448       0.023800       0.079832      -0.087296       0.034090       0.053206             13.232550      18.064624      -9.697725       0.467851      13.135587       1.588219       8.497440          -0.000348
          220              N       7.143705       9.367339       6.443163      -0.316817      44.339507 0.61186153E+03  0.15419296E+05                                10.511233                            8.039656      -0.094234       1.966211                    0.998840      29.943027      84.587850       0.613538       0.396144      -1.094931      -0.015759       0.080099       0.084345       0.117381       0.006811       0.052977      -0.053913       0.043099      -0.033102      -0.084339       0.010856       0.073483             12.793584      12.715152      -5.220771      -0.922410      12.310754       3.815020      13.354846          -0.025051
          221              N      12.657598      -3.259915       8.860359      -0.053175      38.517194 0.37148875E+03  0.82336784E+04                                 9.520145                            6.133659       0.158938       2.123622                    0.998863      24.146998      63.213856       0.727668       0.379774      -1.110594      -0.009065      -0.007891       0.003744       0.012588       0.010479       0.057452      -0.002067      -0.050326      -0.140951      -0.086514       0.033770       0.052744             13.212147      18.037808       4.433903       8.618067      11.015228       2.795441      10.583403           0.000756
          222              N       0.220705      -1.786613       9.791823      -0.319531      44.421307 0.61322443E+03  0.15461297E+05                                10.521083                            8.046779      -0.091137       1.966654                    0.998851      29.976069      84.685281       0.613513       0.395964      -1.095122      -0.016801      -0.113035      -0.026722       0.117360      -0.049019       0.020849      -0.029343       0.085636       0.094665      -0.083890       0.010313       0.073577             12.805857      12.729982       3.409258       4.066566      16.410270       1.453544       9.277319           0.031375
          223              N      12.657598       0.826253      13.075585      -0.053271      38.519201 0.37152763E+03  0.82347358E+04                                 9.520182                            6.133860       0.158305       2.123368                    0.998862      24.149181      63.219824       0.727679       0.379759      -1.110607      -0.009019       0.007201       0.004922       0.012547       0.044581      -0.037868       0.042489       0.019594       0.068796      -0.086621       0.033840       0.052781             13.211662      18.034049       5.245507      -8.150895       8.269561      -1.212740      13.331375           0.000780
          224              N       0.220705       0.896273      11.333936      -0.319592      44.425636 0.61332591E+03  0.15464533E+05                                10.521581                            8.047470      -0.091518       1.966502                    0.998848      29.978828      84.695611       0.613482       0.395967      -1.095118      -0.016874       0.033416       0.111226       0.117356       0.042608       0.032026      -0.024396      -0.007489      -0.184239      -0.083882       0.010289       0.073593             12.806148      12.727282       1.815091      -4.985854       9.800314       2.362372      15.890847           0.031569
          225              N      12.657598       2.433662       7.429246      -0.053311      38.575328 0.37194704E+03  0.82476740E+04                                 9.534220                            6.140348       0.156269       2.122650                    0.998858      24.164322      63.306431       0.726640       0.380134      -1.110156      -0.008988       0.000784      -0.008675       0.012516      -0.055330      -0.019724      -0.040437       0.023406       0.080410      -0.086963       0.034021       0.052942             13.235518      18.072886      -9.702481      -0.469304      13.137968      -1.586706       8.495699           0.000820
          226              N       0.220705       0.890339       8.239432      -0.319480      44.437073 0.61340670E+03  0.15468108E+05                                10.526098                            8.049647      -0.092527       1.966256                    0.998841      29.982707      84.729173       0.613170       0.396129      -1.094933      -0.016808       0.079573      -0.084504       0.117282       0.006319      -0.052971       0.053687       0.043013      -0.031706      -0.083796       0.010148       0.073648             12.814093      12.737475      -5.231915       0.925059      12.330634      -3.822005      13.374171           0.031699
          227              N       8.111402       3.259915       8.860359      -0.053160      38.515151 0.37147029E+03  0.82331516E+04                                 9.519804                            6.133509       0.158939       2.123639                    0.998863      24.146191      63.210904       0.727677       0.379774      -1.110596       0.009061       0.007914       0.003709       0.012590       0.010479      -0.057430       0.002043      -0.050361      -0.140898      -0.086488       0.033735       0.052753             13.211593      18.037164       4.433634      -8.617709      11.014615      -2.795278      10.583002          -0.000355
          228              N       6.702295       1.786613       9.791823      -0.319472      44.417656 0.61317246E+03  0.15459536E+05                                10.520256                            8.046263      -0.090821       1.966765                    0.998853      29.974376      84.677068       0.613557       0.395947      -1.095143       0.016796       0.113037      -0.026679       0.117351      -0.049025      -0.020824       0.029310       0.085682       0.094785      -0.083922       0.010368       0.073553             12.804722      12.728938       3.408992      -4.066112      16.408719      -1.453355       9.276511          -0.025436
          229              N       8.111402      -0.826253      13.075585      -0.053236      38.515388 0.37149428E+03  0.82337565E+04                                 9.519410                            6.133491       0.158376       2.123411                    0.998862      24.147828      63.213973       0.727722       0.379747      -1.110623       0.009023      -0.007190       0.004959       0.012558       0.044556       0.037853      -0.042473       0.019568       0.068888      -0.086588       0.033800       0.052788             13.210427      18.032408       5.245016       8.149978       8.268876       1.212629      13.329998          -0.000346
          230              N       6.702295      -0.896273      11.333936      -0.319585      44.423176 0.61329493E+03  0.15463453E+05                                10.520986                            8.047135      -0.091322       1.966569                    0.998850      29.977669      84.689650       0.613514       0.395954      -1.095134       0.016866      -0.033457       0.111213       0.117355       0.042585      -0.032045       0.024447      -0.007465      -0.184258      -0.083920       0.010349       0.073571             12.805271      12.726520       1.814933       4.985448       9.799699      -2.362162      15.889592          -0.025298
          231              N       8.111402      -2.433662       7.429246      -0.053279      38.573077 0.37192632E+03  0.82470700E+04                                 9.533778                            6.140131       0.156253       2.122658                    0.998857      24.163469      63.302903       0.726664       0.380128      -1.110164       0.008993      -0.000812      -0.008684       0.012528      -0.055314       0.019713       0.040447       0.023353       0.080413      -0.086944       0.033989       0.052955             13.234833      18.072083      -9.701955       0.469326      13.137248       1.586519       8.495168          -0.000309
          232              N       6.702295      -0.890339       8.239432      -0.319517      44.436628 0.61340668E+03  0.15468017E+05                                10.525817                            8.049510      -0.092321       1.966312                    0.998843      29.982452      84.726601       0.613195       0.396115      -1.094949       0.016792      -0.079577      -0.084532       0.117303       0.006340       0.052956      -0.053713       0.043043      -0.031818      -0.083833       0.010195       0.073638             12.813669      12.737139      -5.231727      -0.925192      12.330194       3.821883      13.373673          -0.025317
          233              O       4.421859      -1.699384       9.495087      -0.544713      43.407101 0.66105529E+03  0.16768740E+05                                 9.970485                            8.086633      -0.100716       2.016299                    0.995033      28.354180      77.080178       0.650900       0.370962      -1.127361      -0.030742       0.033471       0.000713       0.045452       0.036927       0.016787      -0.020440       0.043842       0.111746      -0.068036       0.023402       0.044634             12.200767      13.733101       3.319849       5.051345      10.754585       3.976044      12.114614          -0.026979
          234              O       4.421859       0.595679      11.406761      -0.544523      43.402619 0.66096905E+03  0.16766015E+05                                 9.970017                            8.086193      -0.100789       2.016299                    0.995042      28.352070      77.073348       0.650907       0.370970      -1.127354      -0.030762      -0.016104      -0.029413       0.045506      -0.003971      -0.040411      -0.023462      -0.032221      -0.116325      -0.068063       0.023448       0.044615             12.200290      13.731949       2.714702      -5.401245       8.330900      -2.576978      14.538020          -0.026936
          235              O       4.421859       1.103705       8.463341      -0.544676      43.407361 0.66101531E+03  0.16767502E+05                                 9.970835                            8.086473      -0.100949       2.016248                    0.995032      28.353263      77.077616       0.650895       0.370969      -1.127353      -0.030729      -0.017386       0.028592       0.045432      -0.033015       0.023614       0.043912       0.003224      -0.010303      -0.068069       0.023439       0.044631             12.202318      13.735021      -6.037401       0.349434      15.221159      -1.399154       7.650774          -0.026979
          236              O       2.501141       1.699384       9.495087      -0.544669      43.404538 0.66100638E+03  0.16767214E+05                                 9.970211                            8.086413      -0.100936       2.016254                    0.995032      28.353014      77.076723       0.650899       0.370969      -1.127353       0.030693      -0.033484       0.000723       0.045429       0.036935      -0.016787       0.020458       0.043869       0.111763      -0.068058       0.023416       0.044643             12.200437      13.732833       3.319778      -5.051263      10.754196      -3.975868      12.114283           0.031092
          237              O       2.501141      -0.595679      11.406761      -0.544431      43.399681 0.66091305E+03  0.16764235E+05                                 9.969585                            8.085853      -0.100839       2.016305                    0.995041      28.350878      77.069215       0.650921       0.370970      -1.127354       0.030729       0.016116      -0.029430       0.045498      -0.003969       0.040422       0.023464      -0.032222      -0.116363      -0.068080       0.023456       0.044624             12.199746      13.731437       2.714608       5.401023       8.330583       2.576892      14.537217           0.031124
          238              O       2.501141      -1.103705       8.463341      -0.544586      43.404998 0.66096856E+03  0.16765993E+05                                 9.970404                            8.086120      -0.100834       2.016298                    0.995031      28.352410      77.074149       0.650919       0.370963      -1.127359       0.030699       0.017387       0.028621       0.045431      -0.033025      -0.023623      -0.043930       0.003255      -0.010281      -0.068096       0.023456       0.044640             12.201787      13.734520      -6.037211      -0.349454      15.220412       1.399025       7.650428           0.031117
          239              O       9.424141      10.176384       5.187508      -0.546521      43.460156 0.66193609E+03  0.16796294E+05                                 9.975404                            8.089645      -0.095986       2.017279                    0.995028      28.382037      77.162188       0.651080       0.370744      -1.127551       0.031599      -0.035295       0.000756       0.047379       0.036375       0.016867      -0.020454       0.043301       0.111206      -0.067408       0.022868       0.044540             12.207951      13.733086       3.323548       5.053546      10.766705       3.983834      12.124061          -0.024714
          240              O       9.424141       7.881321       3.275834      -0.546252      43.453295 0.66181426E+03  0.16792384E+05                                 9.974405                            8.088876      -0.095801       2.017367                    0.995038      28.379232      77.151996       0.651116       0.370742      -1.127556       0.031636       0.018269       0.030292       0.047457      -0.003628      -0.039977      -0.023262      -0.032347      -0.115662      -0.067448       0.022908       0.044540             12.206654      13.731548       2.714823      -5.404856       8.334082      -2.579694      14.554332          -0.024871
          241              O       9.424141       7.373295       6.219254      -0.546322      43.456915 0.66183330E+03  0.16792983E+05                                 9.974982                            8.088921      -0.095791       2.017373                    0.995027      28.380069      77.154454       0.651123       0.370735      -1.127562       0.031605       0.017036      -0.030925       0.047386      -0.032827       0.023101       0.043675       0.003088      -0.009631      -0.067449       0.022910       0.044539             12.208463      13.734039      -6.040543       0.351475      15.236525      -1.403791       7.654823          -0.024863
          242              O      11.344859       6.777616       5.187508      -0.546487      43.459845 0.66192943E+03  0.16796089E+05                                 9.975349                            8.089592      -0.096047       2.017262                    0.995028      28.381976      77.162040       0.651084       0.370743      -1.127552      -0.031602       0.035317       0.000770       0.047398       0.036374      -0.016884       0.020455       0.043305       0.111171      -0.067408       0.022868       0.044540             12.207877      13.733025       3.323569      -5.053570      10.766580      -3.983782      12.124025          -0.024816
          243              O      11.344859       9.072679       3.275834      -0.546295      43.453906 0.66182477E+03  0.16792775E+05                                 9.974643                            8.089051      -0.096133       2.017266                    0.995037      28.379361      77.153491       0.651093       0.370752      -1.127545      -0.031630      -0.018267       0.030301       0.047459      -0.003618       0.039974       0.023258      -0.032333      -0.115685      -0.067444       0.022906       0.044538             12.206954      13.731886       2.714877       5.405030       8.334270       2.579750      14.554707          -0.024966
          244              O      11.344859       9.580705       6.219254      -0.546427      43.458962 0.66186954E+03  0.16794202E+05                                 9.975479                            8.089280      -0.096178       2.017248                    0.995027      28.380675      77.157839       0.651089       0.370748      -1.127547      -0.031591      -0.017031      -0.030921       0.047373      -0.032822      -0.023084      -0.043678       0.003110      -0.009606      -0.067438       0.022900       0.044538             12.209130      13.734785      -6.040948      -0.351523      15.237404       1.403909       7.655201          -0.024966

******************************************************
Auxiliary information for the entire system
The total spin magnetic moment of the unit cell is   -2.967145
The total net atomic charge of the unit cell is   0.000002
Accuracy of reproducing the electrostatic potential in the unit cell:
  The inner radius (bohr) =    5.0000
  The outer radius (bohr) =   12.0000
  Valid grid points have density less than (e/(bohr^3)) =    0.0001
  The number of valid grid points were=       101778
  The rms potential error without charges in kcal/mol is=      2.19939
  The rms potential error with partial charges in kcal/mol is=      0.66029
  The RRMSE value at monopole order=      0.30021
  The rms potential error with partial charges and cloud penetration in kcal/mol is=      0.68339
  The RRMSE value at monopole order with cloud penetration is=      0.31072
  The rms potential error with partial charges and atomic dipoles in kcal/mol is=      0.55530
  The RRMSE value at dipole order=      0.25248
  The rms potential error with partial charges, atomic dipoles and cloud penetration in kcal/mol is=      0.58107
  The RRMSE value at dipole order with cloud penetration=      0.26420

******************************************************
The electron densities and ab initio electrostatic potential were computed in VASP using the PBE functional and
projector augmented wave method. See the main text of the journal article for a description of computational details.
The atomic charges, dipoles, and quadrupoles were computed with the DDEC6 method as described in
(a) T. A. Manz and N. Gabaldon Limas, RSC Adv. 6 (2016) 47771-47801 DOI: 10.1039/c6ra04656h
(b) N. Gabaldon Limas and T. A. Manz, RSC Adv. 8 (2018) 2678-2707 DOI: 10.1039/c7ra11829e.
For each atom in the material, the electron cloud parameters were fit to the spherically averaged atom-in-material
electron density using radial positions for which this density was between 10^-4 and 10^-2 electrons per cubic bohr.
The polarizabilities, dispersion coefficients, and quantum Drude oscillator (QDO) parameters were fit using the MCLF method.
The magnetic structure of the system was optimized in VASP from the default ferromagnetic initial guess using spin polarization.
The atomic spin moments (ASMs) were computed on this optimized magnetic structure using the DDEC6 partition as inputs
to the method of T. A. Manz and D. S. Sholl, J. Chem. Theory Comput. 7 (2011) 4146-4164 DOI: 10.1021/ct200539n.
The RMSE and RRMSE were computed using a uniform grid with Ewald summation.
