# Supplementary material for: A collection of forcefield precursors for metal–organic frameworks
Source: RSC Adv. 2019 Nov 13;9(63):36492–507. doi: 10.1039/c9ra07327b (PMC9075174; doi:10.1039/c9ra07327b)
Supplement: RA-009-C9RA07327B-s4853 [file RA-009-C9RA07327B-s4853.xyz]

  244
jmolscript: load "" {1 1 1} spacegroup "x,y,z" unitcell [{     14.107000     0.000000     0.000000 }, {      0.000000    17.275000     0.000000 }, {      0.000000    -8.637500    14.960589 }]
Mn    12.642129     0.000000     9.973626     0.878173
Mn     8.518371     0.000000     9.973626     0.878253
Mn     1.464871     8.637500     4.986963     0.878493
Mn     5.588629     8.637500     4.986963     0.877105
H      8.681448    -3.813456     8.541000     0.130326
H      8.342880    10.386594     5.509985     0.090915
H      4.978360     8.711783     8.395883     0.133147
H      4.756880     9.525435    10.550207     0.104800
H      6.280436    -6.237139    11.407449     0.105904
H      7.959169    -5.357841    10.090917     0.123688
H      8.681448     0.665951    13.992639     0.130314
H      8.342880     8.215990     3.210542     0.090910
H      4.978360    11.552656     3.218023     0.133150
H      4.756880    13.011530     1.436217     0.104807
H      6.280436     4.360210    14.658385     0.105915
H      7.959169     2.780411    14.555157     0.123680
H      8.681448     3.147505     7.387539     0.130294
H      8.342880     7.309916     6.240062     0.090842
H      4.978360     5.648061     3.346684     0.133153
H      4.756880     3.375535     2.974165     0.104824
H      6.280436     1.876929     3.855344     0.105921
H      7.959169     2.577430     5.275104     0.123694
H     12.479052     3.813456     8.541000     0.130328
H     12.817620     6.888406     5.509985     0.090918
H      2.075140     8.563218     8.395883     0.133161
H      2.296620     7.749565    10.550207     0.104829
H      0.773064     6.237139    11.407449     0.105922
H     13.201331     5.357841    10.090917     0.123701
H     12.479052    -0.665951    13.992639     0.130315
H     12.817620     9.059010     3.210542     0.090913
H      2.075140     5.722344     3.218023     0.133163
H      2.296620     4.263470     1.436217     0.104838
H      0.773064    -4.360210    14.658385     0.105934
H     13.201331    -2.780411    14.555157     0.123693
H     12.479052    -3.147505     7.387539     0.130297
H     12.817620     9.965084     6.240062     0.090844
H      2.075140    11.626939     3.346684     0.133164
H      2.296620    13.899465     2.974165     0.104850
H      0.773064    -1.876929     3.855344     0.105936
H     13.201331    -2.577430     5.275104     0.123706
H      5.425552    12.450956     6.419589     0.130326
H      5.764120    -1.749094     9.450604     0.090914
H      9.128640    -0.074282     6.564706     0.133157
H      9.350120    -0.887935     4.410382     0.104813
H      7.826564    14.874639     3.553140     0.105921
H      6.147831    13.995341     4.869672     0.123702
H      5.425552     7.971549     0.967950     0.130316
H      5.764120     0.421510    11.750047     0.090910
H      9.128640    -2.915156    11.742566     0.133160
H      9.350120    -4.374030    13.524372     0.104820
H      7.826564     4.277290     0.302204     0.105931
H      6.147831     5.857089     0.405432     0.123694
H      5.425552     5.489995     7.573050     0.130295
H      5.764120     1.327584     8.720527     0.090841
H      9.128640     2.989439    11.613905     0.133163
H      9.350120     5.261965    11.986424     0.104838
H      7.826564     6.760571    11.105245     0.105940
H      6.147831     6.060070     9.685485     0.123707
H      1.627948     4.824044     6.419589     0.130328
H      1.289380     1.749094     9.450604     0.090899
H     12.031860     0.074283     6.564706     0.133149
H     11.810380     0.887935     4.410382     0.104802
H     13.333936     2.400361     3.553140     0.105917
H      0.905669     3.279659     4.869672     0.123693
H      1.627948     9.303451     0.967950     0.130316
H      1.289380    -0.421510    11.750047     0.090895
H     12.031860     2.915156    11.742566     0.133152
H     11.810380     4.374030    13.524372     0.104810
H     13.333936    12.997710     0.302204     0.105926
H      0.905669    11.417911     0.405432     0.123684
H      1.627948    11.785005     7.573050     0.130298
H      1.289380    -1.327584     8.720527     0.090825
H     12.031860    -2.989439    11.613905     0.133153
H     11.810380    -5.261965    11.986424     0.104824
H     13.333936    10.514429    11.105245     0.105932
H      0.905669    11.214930     9.685485     0.123698
H     10.580250    10.784783     6.226597     0.121276
H     10.580250     8.637500     2.507395     0.121478
H     10.580250     6.490217     6.226597     0.121274
H      3.526750    -2.147282     8.733992     0.121276
H      3.526750     0.000000    12.453194     0.121481
H      3.526750     2.147283     8.733992     0.121275
C      9.445060    -4.083205     8.083057    -0.224756
C      9.463258    11.988850     7.397712     0.208763
C      7.922491    10.363963     6.339101     0.104312
C      6.565821     9.872662     7.931805     0.147571
C      5.562390     9.358731     8.723519    -0.151911
C      5.449534     9.831203    10.008634    -0.109281
C      6.360846    10.766644    10.521782    -0.096518
C      7.363854    11.288349     9.752808    -0.184500
C      7.451317    10.837126     8.445552     0.090729
C      9.445060     0.404235    14.455220    -0.224880
C      9.463258     9.049681     0.879084     0.208806
C      7.922491     8.945341     2.815583     0.104435
C      6.565821    10.570313     2.444710     0.147548
C      5.562390    11.512924     2.493930    -0.151897
C      5.449534    12.389630     1.442201    -0.109267
C      6.360846    12.366309     0.375511    -0.096503
C      7.363854    11.439505     0.308188    -0.184520
C      7.451317    10.532999     1.352587     0.090742
C      9.445060     3.678970     7.382901    -0.225006
C      9.463258     4.873969     6.683793     0.208817
C      7.922491     6.603196     5.805905     0.104708
C      6.565821     5.469524     4.584074     0.147526
C      5.562390     5.040845     3.743139    -0.151840
C      5.449534     3.691667     3.509754    -0.109238
C      6.360846     2.779548     4.063296    -0.096440
C      7.363854     3.184646     4.899593    -0.184448
C      7.451317     4.542375     5.162450     0.090742
C     11.715440     4.083205     8.083057    -0.224716
C     11.697242     5.286150     7.397712     0.208731
C     13.238009     6.911036     6.339101     0.104304
C      0.487679     7.402337     7.931805     0.147630
C      1.491110     7.916269     8.723519    -0.151936
C      1.603966     7.443797    10.008634    -0.109248
C      0.692654     6.508356    10.521782    -0.096505
C     13.796646     5.986651     9.752808    -0.184484
C     13.709183     6.437874     8.445552     0.090758
C     11.715440    -0.404235    14.455220    -0.224836
C     11.697242     8.225318     0.879084     0.208774
C     13.238009     8.329659     2.815583     0.104427
C      0.487679     6.704687     2.444710     0.147608
C      1.491110     5.762076     2.493930    -0.151921
C      1.603966     4.885370     1.442201    -0.109234
C      0.692654     4.908691     0.375511    -0.096488
C     13.796646     5.835495     0.308188    -0.184501
C     13.709183     6.742001     1.352587     0.090770
C     11.715440    -3.678970     7.382901    -0.224963
C     11.697242    12.401031     6.683793     0.208788
C     13.238009    10.671804     5.805905     0.104700
C      0.487679    11.805476     4.584074     0.147585
C      1.491110    12.234155     3.743139    -0.151866
C      1.603966    13.583332     3.509754    -0.109205
C      0.692654    14.495452     4.063296    -0.096428
C     13.796646    14.090354     4.899593    -0.184435
C     13.709183    12.732625     5.162450     0.090771
C      4.661940    12.720705     6.877532    -0.224714
C      4.643742    -3.351350     7.562877     0.208743
C      6.184509    -1.726464     8.621488     0.104315
C      7.541179    -1.235162     7.028784     0.147623
C      8.544610    -0.721231     6.237070    -0.151933
C      8.657466    -1.193703     4.951955    -0.109249
C      7.746154    -2.129144     4.438807    -0.096496
C      6.743146    -2.650849     5.207781    -0.184484
C      6.655683    -2.199626     6.515037     0.090752
C      4.661940     8.233265     0.505369    -0.224835
C      4.643742    -0.412181    14.081505     0.208788
C      6.184509    -0.307840    12.145006     0.104435
C      7.541179    -1.932813    12.515879     0.147601
C      8.544610    -2.875424    12.466659    -0.151919
C      8.657466    -3.752130    13.518388    -0.109235
C      7.746154    -3.728809    14.585078    -0.096482
C      6.743146    -2.802005    14.652401    -0.184503
C      6.655683    -1.895499    13.608002     0.090765
C      4.661940     4.958530     7.577688    -0.224963
C      4.643742     3.763531     8.276796     0.208798
C      6.184509     2.034304     9.154684     0.104711
C      7.541179     3.167976    10.376515     0.147580
C      8.544610     3.596655    11.217450    -0.151861
C      8.657466     4.945832    11.450835    -0.109206
C      7.746154     5.857953    10.897293    -0.096420
C      6.743146     5.452854    10.060996    -0.184431
C      6.655683     4.095125     9.798139     0.090765
C      2.391560     4.554295     6.877532    -0.224731
C      2.409758     3.351350     7.562877     0.208752
C      0.868991     1.726463     8.621488     0.104307
C     13.619321     1.235163     7.028784     0.147608
C     12.615890     0.721231     6.237070    -0.151936
C     12.503034     1.193703     4.951955    -0.109264
C     13.414346     2.129144     4.438807    -0.096518
C      0.310354     2.650849     5.207781    -0.184509
C      0.397817     2.199626     6.515037     0.090741
C      2.391560     9.041735     0.505369    -0.224851
C      2.409758     0.412182    14.081505     0.208797
C      0.868991     0.307841    12.145006     0.104428
C     13.619321     1.932813    12.515879     0.147586
C     12.615890     2.875424    12.466659    -0.151924
C     12.503034     3.752130    13.518388    -0.109251
C     13.414346     3.728809    14.585078    -0.096501
C      0.310354     2.802005    14.652401    -0.184526
C      0.397817     1.895499    13.608002     0.090754
C      2.391560    12.316470     7.577688    -0.224980
C      2.409758    -3.763531     8.276796     0.208808
C      0.868991    -2.034304     9.154684     0.104703
C     13.619321    -3.167976    10.376515     0.147563
C     12.615890    -3.596655    11.217450    -0.151868
C     12.503034    -4.945832    11.450835    -0.109223
C     13.414346    -5.857953    10.897293    -0.096441
C      0.310354    -5.452854    10.060996    -0.184460
C      0.397817    -4.095125     9.798139     0.090754
C     10.580250    -1.986625     8.826748     0.575012
C     10.580250    -3.283546     8.077970     0.007267
C     10.580250    11.590661     6.691871    -0.333514
C     10.580250    -0.000000    12.267683     0.575122
C     10.580250    -0.000000    13.765238     0.007309
C     10.580250     8.637500     1.576846    -0.333341
C     10.580250     1.986625     8.826748     0.575013
C     10.580250     3.283546     8.077970     0.007269
C     10.580250     5.684339     6.691871    -0.333512
C      3.526750    10.624125     6.133841     0.575044
C      3.526750    11.921046     6.882619     0.007315
C      3.526750    -2.953161     8.268718    -0.333442
C      3.526750     8.637500     2.692906     0.575146
C      3.526750     8.637500     1.195351     0.007344
C      3.526750    -0.000000    13.383743    -0.333288
C      3.526750     6.650875     6.133841     0.575043
C      3.526750     5.353954     6.882619     0.007314
C      3.526750     2.953161     8.268718    -0.333444
N      8.317769    11.135033     7.394271    -0.051519
N      6.894373     9.586416     6.601809    -0.339698
N      8.317769     9.473610     1.620232    -0.051458
N      6.894373     9.561626     3.357605    -0.339538
N      8.317769     5.303857     5.946086    -0.051395
N      6.894373     6.764458     5.001175    -0.339499
N     12.842731     6.139967     7.394271    -0.051481
N      0.159127     7.688584     6.601809    -0.339924
N     12.842731     7.801390     1.620232    -0.051420
N      0.159127     7.713374     3.357605    -0.339766
N     12.842731    11.971143     5.946086    -0.051356
N      0.159127    10.510542     5.001175    -0.339725
N      5.789231    -2.497533     7.566318    -0.051490
N      7.212627    -0.948916     8.358780    -0.339882
N      5.789231    -0.836110    13.340357    -0.051428
N      7.212627    -0.924126    11.602984    -0.339724
N      5.789231     3.333643     9.014503    -0.051366
N      7.212627     1.873042     9.959414    -0.339685
N      1.264269     2.497533     7.566318    -0.051506
N     13.947873     0.948916     8.358780    -0.339866
N      1.264269     0.836110    13.340357    -0.051445
N     13.947873     0.924126    11.602984    -0.339708
N      1.264269    -3.333643     9.014503    -0.051382
N     13.947873    -1.873042     9.959414    -0.339668
O     11.537692    -1.200008     8.601291    -0.560096
O     11.537692    -0.588559    11.699181    -0.560096
O     11.537692     1.788567     9.620706    -0.560107
O      9.622808     1.200008     8.601291    -0.560111
O      9.622808     0.588559    11.699181    -0.560113
O      9.622808    -1.788567     9.620706    -0.560122
O      2.569308     9.837508     6.359298    -0.560150
O      2.569308     9.226059     3.261408    -0.560148
O      2.569308     6.848933     5.339883    -0.560160
O      4.484192     7.437492     6.359298    -0.559994
O      4.484192     8.048941     3.261408    -0.559994
O      4.484192    10.426067     5.339883    -0.560005

The following XYZ coordinates are in angstroms. Other properties are in atomic units.
The sperically averaged electron density of each atom fit to a function of the form exp(a - br)
eigen_1, eigen_2 and eigen_3 are the three eigenvalues of traceless quadrupole moment tensor
  atom number  atomic symbol              X              Y              Z     net charge C6 coefficient C8 coefficient C10 coefficient fluctuating dipole atomic polarizability isotropic forcefield polarizability              a              b squared Pearson coefficient          <r^3>          <r^4>         wp_QDO          m_QDO          q_QDO       dipole_x       dipole_y       dipole_z         dipole            Qxy            Qxz            Qyz     Q(x^2-y^2)  Q(3z^2 - R^2)        eigen_1        eigen_2        eigen_3 static polarizability      alpha(xx)      alpha(xy)      alpha(xz)      alpha(yy)      alpha(yz)      alpha(zz) atomic spin moment
            1             Mn      12.642129       0.000000       9.973626       0.878173     122.880328 0.25041838E+04  0.86766244E+05                                21.412335                           17.371885       0.481783       1.907811                    0.999034      57.492169     170.467763       0.391167       0.451917      -1.096012      -0.088852       0.000004      -0.000026       0.088853       0.000149      -0.000055       0.000033      -0.094977       0.094115      -0.063174       0.031369       0.031805             26.760950      25.672283       0.002804      -0.003336      27.306254      -0.002359      27.304312           4.603585
            2             Mn       8.518371       0.000000       9.973626       0.878253     122.881071 0.25041889E+04  0.86766064E+05                                21.412005                           17.371584       0.481877       1.907846                    0.999033      57.491617     170.463212       0.391183       0.451901      -1.096028       0.088856      -0.000004      -0.000026       0.088856       0.000149       0.000056      -0.000036      -0.094940       0.094076      -0.063150       0.031356       0.031794             26.760605      25.671965       0.002777       0.003357      27.305908       0.002355      27.303943           4.603393
            3             Mn       1.464871       8.637500       4.986963       0.878493     122.880361 0.25041423E+04  0.86762901E+05                                21.410855                           17.370609       0.482145       1.907960                    0.999032      57.487559     170.442295       0.391227       0.451858      -1.096068       0.088882      -0.000003       0.000027       0.088882       0.000150      -0.000053       0.000032      -0.094913       0.094043      -0.063131       0.031345       0.031785             26.759286      25.671014       0.002808      -0.003422      27.304357      -0.002375      27.302488           4.603663
            4             Mn       5.588629       8.637500       4.986963       0.877105     122.877632 0.25042275E+04  0.86773278E+05                                21.416987                           17.375840       0.480134       1.907214                    0.999040      57.506085     170.547439       0.390971       0.452115      -1.095828      -0.088879       0.000004       0.000028       0.088879       0.000147       0.000052      -0.000033      -0.095121       0.094267      -0.063272       0.031420       0.031852             26.766483      25.678506       0.002802       0.003444      27.311419       0.002369      27.309524           4.602489
            5              H       8.681448      -3.813456       8.541000       0.130326       0.947963 0.70345726E+01  0.68313618E+02                                 1.717110                            1.646429      -1.393699       2.229510                    0.992309       3.833574      11.442580       0.436473       1.445039      -0.673237      -0.028880       0.013409       0.017194       0.036187      -0.000900      -0.008005       0.002723       0.013888      -0.020632      -0.010707      -0.003014       0.013721              1.763544       2.058704      -0.106853      -0.308620       1.689108       0.172666       1.542821          -0.000477
            6              H       8.342880      10.386594       5.509985       0.090915       1.228739 0.90772277E+01  0.92215226E+02                                 1.901967                            1.766928      -1.265873       2.264633                    0.995689       3.790306      10.887521       0.467456       1.289780      -0.705681       0.017754       0.002270      -0.046925       0.050222       0.009044      -0.011419       0.001005       0.001326       0.021434      -0.016160       0.000592       0.015568              1.948540       1.806200       0.076348      -0.364781       1.537896       0.153002       2.501524          -0.001618
            7              H       4.978360       8.711783       8.395883       0.133147       0.939974 0.64203718E+01  0.60399446E+02                                 1.659482                            1.536254      -1.015048       2.407398                    0.997879       3.495157       9.972934       0.472320       1.378469      -0.687332      -0.024214      -0.023357      -0.012390       0.035852       0.010373      -0.007328      -0.000085       0.007732       0.004321      -0.013094      -0.000470       0.013564              1.753330       1.811838       0.502684       0.211481       1.968329       0.257598       1.479823          -0.000305
            8              H       4.756880       9.525435      10.550207       0.104800       1.128829 0.80695632E+01  0.77860513E+02                                 1.668326                            1.568908      -0.762920       2.506952                    0.999682       3.219462       8.384323       0.554961       1.143869      -0.743446      -0.029660      -0.010211       0.020415       0.037427       0.014436      -0.006277       0.009304       0.008950       0.026740      -0.023456       0.010570       0.012885              1.692589       1.909085       0.289053      -0.378081       1.522758      -0.144789       1.645925          -0.000051
            9              H       6.280436      -6.237139      11.407449       0.105904       1.214539 0.87798245E+01  0.86867265E+02                                 1.782418                            1.660809      -0.779613       2.503338                    0.999551       3.323300       8.879795       0.525474       1.178107      -0.735027      -0.004153       0.011529       0.036831       0.038817       0.014697      -0.009018       0.006395       0.007867       0.029435      -0.023502       0.008338       0.015164              1.820330       1.426546       0.038624      -0.091954       1.590963       0.388771       2.443481          -0.000089
           10              H       7.959169      -5.357841      10.090917       0.123688       1.064612 0.76103315E+01  0.74270995E+02                                 1.765674                            1.646720      -1.029107       2.396949                    0.997468       3.536103      10.083882       0.469703       1.336187      -0.696734       0.021025       0.025557       0.016576       0.037013       0.012005      -0.001046       0.007125       0.001563       0.014552      -0.016173       0.003837       0.012336              1.826292       1.841075       0.552574       0.181426       1.983720       0.312385       1.654081          -0.000193
           11              H       8.681448       0.665951      13.992639       0.130314       0.948135 0.70362476E+01  0.68333876E+02                                 1.717294                            1.646605      -1.393804       2.229433                    0.992309       3.833941      11.443968       0.436457       1.445005      -0.673242      -0.028874       0.008185      -0.020206       0.036180      -0.006487       0.004778       0.000100       0.018781      -0.005961      -0.010714      -0.003008       0.013722              1.763728       2.058958      -0.213918       0.246822       1.430011      -0.022980       1.802215          -0.000493
           12              H       8.342880       8.215990       3.210542       0.090910       1.228843 0.90768748E+01  0.92200959E+02                                 1.901265                            1.766263      -1.265671       2.264698                    0.995696       3.788836      10.878896       0.467844       1.288860      -0.705882       0.017750      -0.041745       0.021517       0.050206      -0.014362      -0.002094      -0.005451      -0.006354      -0.001567      -0.016111       0.000573       0.015538              1.947827       1.805451      -0.354049       0.116373       2.127419      -0.493609       1.910610          -0.001616
           13              H       4.978360      11.552656       3.218023       0.133150       0.939968 0.64203474E+01  0.60398958E+02                                 1.659448                            1.536234      -1.015034       2.407406                    0.997880       3.495091       9.972616       0.472333       1.378438      -0.687338      -0.024209       0.000959       0.026429       0.035853      -0.011536      -0.005321      -0.002560       0.003132      -0.009441      -0.013093      -0.000471       0.013564              1.753267       1.811714      -0.068159      -0.541025       1.378827       0.082689       2.069260          -0.000304
           14              H       4.756880      13.011530       1.436217       0.104807       1.128757 0.80689695E+01  0.77853180E+02                                 1.668239                            1.568842      -0.762873       2.506984                    0.999682       3.219328       8.383827       0.554979       1.143857      -0.743450      -0.029659       0.022789      -0.001365       0.037428      -0.012653      -0.009363      -0.012379       0.003621       0.010758      -0.023455       0.010569       0.012885              1.692486       1.908946      -0.471898      -0.061290       1.740412       0.019060       1.428101          -0.000052
           15              H       6.280436       4.360210      14.658385       0.105915       1.214459 0.87792175E+01  0.86860191E+02                                 1.782380                            1.660785      -0.779493       2.503407                    0.999552       3.323206       8.879634       0.525459       1.178155      -0.735016      -0.004153       0.026139      -0.028401       0.038821      -0.015159      -0.008221      -0.011278      -0.000591       0.004079      -0.023506       0.008339       0.015167              1.820286       1.426521      -0.098929       0.012497       1.893579      -0.563497       2.140758          -0.000090
           16              H       7.959169       2.780411      14.555157       0.123680       1.064828 0.76119030E+01  0.74288464E+02                                 1.765728                            1.646737      -1.029341       2.396824                    0.997466       3.536246      10.083680       0.469777       1.335938      -0.696782       0.021019       0.001579      -0.030421       0.037010      -0.006910      -0.009875      -0.007052       0.001673       0.014965      -0.016177       0.003836       0.012341              1.826378       1.841193      -0.119206      -0.569366       1.465980      -0.013413       2.171963          -0.000203
           17              H       8.681448       3.147505       7.387539       0.130294       0.948230 0.70369706E+01  0.68342616E+02                                 1.717405                            1.646679      -1.393868       2.229379                    0.992308       3.834202      11.444871       0.436452       1.444986      -0.673245      -0.028871      -0.021598       0.003016       0.036181       0.007391       0.003240      -0.002835       0.014058      -0.020145      -0.010733      -0.003000       0.013733              1.763884       2.059176       0.320837       0.061808       1.729253      -0.149703       1.503222          -0.000499
           18              H       8.342880       7.309916       6.240062       0.090842       1.231673 0.91043700E+01  0.92574538E+02                                 1.906042                            1.770332      -1.268970       2.263124                    0.995643       3.796983      10.917216       0.466631       1.290895      -0.705418       0.017662       0.039450       0.025321       0.050094       0.005222       0.013234       0.004331      -0.008183      -0.006646      -0.015866       0.000669       0.015198              1.952893       1.810016       0.278792       0.249483       2.399146       0.342062       1.649518          -0.001657
           19              H       4.978360       5.648061       3.346684       0.133153       0.939956 0.64202015E+01  0.60397426E+02                                 1.659460                            1.536234      -1.015035       2.407412                    0.997879       3.495072       9.972647       0.472323       1.378470      -0.687332      -0.024213       0.022406      -0.014040       0.035853       0.001160       0.012647       0.002647       0.003284      -0.008991      -0.013088      -0.000473       0.013561              1.753289       1.811758      -0.434477       0.329555       1.825046      -0.340305       1.623064          -0.000299
           20              H       4.756880       3.375535       2.974165       0.104824       1.128469 0.80663813E+01  0.77821434E+02                                 1.667899                            1.568546      -0.762790       2.507031                    0.999683       3.218978       8.382364       0.555058       1.143792      -0.743465      -0.029664      -0.012581      -0.019047       0.037430      -0.001779       0.015634       0.003080      -0.012482      -0.037582      -0.023449       0.010567       0.012882              1.692137       1.908537       0.182798       0.439181       1.489373       0.125660       1.678502          -0.000052
           21              H       6.280436       1.876929       3.855344       0.105921       1.215481 0.87888197E+01  0.86986370E+02                                 1.784080                            1.662245      -0.779621       2.503360                    0.999552       3.324534       8.887247       0.524922       1.178938      -0.734831      -0.004152      -0.037664      -0.008440       0.038821       0.000449       0.017261       0.004898      -0.011674      -0.029151      -0.023533       0.008351       0.015182              1.822081       1.427707       0.060396       0.079547       2.569913       0.175006       1.468624          -0.000093
           22              H       7.959169       2.577430       5.275104       0.123694       1.064808 0.76118955E+01  0.74289048E+02                                 1.765763                            1.646786      -1.029566       2.396727                    0.997464       3.536326      10.084252       0.469744       1.336019      -0.696765       0.021015      -0.027138       0.013846       0.037011      -0.005097       0.010907      -0.000077      -0.010685      -0.022028      -0.016159       0.003825       0.012333              1.826402       1.841240      -0.433452       0.387915       2.007091      -0.298961       1.630874          -0.000208
           23              H      12.479052       3.813456       8.541000       0.130328       0.947930 0.70342616E+01  0.68309837E+02                                 1.717074                            1.646396      -1.393679       2.229528                    0.992310       3.833474      11.442214       0.436475       1.445045      -0.673237       0.028880      -0.013412       0.017194       0.036188      -0.000902       0.008004      -0.002721       0.013887      -0.020620      -0.010703      -0.003017       0.013719              1.763505       2.058653      -0.106850       0.308609       1.689072      -0.172662       1.542791          -0.000481
           24              H      12.817620       6.888406       5.509985       0.090918       1.228982 0.90795322E+01  0.92244985E+02                                 1.902231                            1.767159      -1.266149       2.264480                    0.995684       3.790865      10.889692       0.467421       1.289790      -0.705676      -0.017762      -0.002278      -0.046927       0.050227       0.009059       0.011423      -0.001005       0.001334       0.021465      -0.016177       0.000595       0.015581              1.948817       1.806446       0.076371       0.364844       1.538095      -0.153043       2.501910          -0.001640
           25              H       2.075140       8.563218       8.395883       0.133161       0.939971 0.64203901E+01  0.60399856E+02                                 1.659497                            1.536270      -1.015081       2.407382                    0.997879       3.495199       9.973178       0.472309       1.378495      -0.687326       0.024220       0.023358      -0.012382       0.035854       0.010379       0.007329       0.000083       0.007730       0.004310      -0.013098      -0.000469       0.013567              1.753344       1.811853       0.502685      -0.211477       1.968346      -0.257595       1.479835          -0.000304
           26              H       2.296620       7.749565      10.550207       0.104829       1.128744 0.80687924E+01  0.77851155E+02                                 1.668236                            1.568828      -0.762865       2.506990                    0.999682       3.219319       8.383826       0.554979       1.143861      -0.743448       0.029662       0.010213       0.020415       0.037429       0.014435       0.006277      -0.009302       0.008950       0.026741      -0.023454       0.010570       0.012884              1.692497       1.908974       0.289026       0.378054       1.522677       0.144778       1.645841          -0.000060
           27              H       0.773064       6.237139      11.407449       0.105922       1.214451 0.87789996E+01  0.86856882E+02                                 1.782317                            1.660719      -0.779566       2.503369                    0.999552       3.323151       8.879223       0.525494       1.178091      -0.735031       0.004152      -0.011532       0.036833       0.038819       0.014696       0.009017      -0.006394       0.007864       0.029438      -0.023501       0.008338       0.015163              1.820226       1.426473       0.038619       0.091947       1.590877      -0.388739       2.443327          -0.000126
           28              H      13.201331       5.357841      10.090917       0.123701       1.064561 0.76098596E+01  0.74265149E+02                                 1.765613                            1.646665      -1.029055       2.396983                    0.997469       3.535972      10.083385       0.469713       1.336180      -0.696735      -0.021024      -0.025560       0.016578       0.037016       0.012006       0.001046      -0.007125       0.001565       0.014548      -0.016174       0.003837       0.012337              1.826228       1.841006       0.552544      -0.181422       1.983649      -0.312374       1.654029          -0.000203
           29              H      12.479052      -0.665951      13.992639       0.130315       0.948103 0.70359381E+01  0.68330104E+02                                 1.717257                            1.646572      -1.393789       2.229449                    0.992309       3.833842      11.443600       0.436461       1.445010      -0.673242       0.028875      -0.008185      -0.020209       0.036182      -0.006485      -0.004779      -0.000099       0.018774      -0.005968      -0.010709      -0.003011       0.013720              1.763688       2.058905      -0.213909      -0.246814       1.429983       0.022980       1.802176          -0.000497
           30              H      12.817620       9.059010       3.210542       0.090913       1.229087 0.90791757E+01  0.92230525E+02                                 1.901517                            1.766484      -1.265947       2.264546                    0.995691       3.789379      10.880955       0.467815       1.288855      -0.705880      -0.017758       0.041751       0.021511       0.050211      -0.014373       0.002105       0.005460      -0.006361      -0.001580      -0.016128       0.000576       0.015551              1.948091       1.805685      -0.354111      -0.116385       2.127709       0.493705       1.910878          -0.001635
           31              H       2.075140       5.722344       3.218023       0.133163       0.939979 0.64204867E+01  0.60400734E+02                                 1.659472                            1.536257      -1.015082       2.407383                    0.997879       3.495165       9.972940       0.472325       1.378451      -0.687335       0.024215      -0.000966       0.026427       0.035856      -0.011539       0.005325       0.002559       0.003137      -0.009432      -0.013098      -0.000470       0.013568              1.753291       1.811741      -0.068164       0.541030       1.378849      -0.082694       2.069284          -0.000302
           32              H       2.296620       4.263470       1.436217       0.104838       1.128660 0.80680709E+01  0.77842137E+02                                 1.668123                            1.568738      -0.762823       2.507019                    0.999683       3.219162       8.383195       0.555007       1.143832      -0.743456       0.029661      -0.022790      -0.001364       0.037431      -0.012653       0.009361       0.012379       0.003619       0.010755      -0.023453       0.010568       0.012885              1.692367       1.908801      -0.471850       0.061277       1.740291      -0.019054       1.428008          -0.000061
           33              H       0.773064      -4.360210      14.658385       0.105934       1.214313 0.87778431E+01  0.86842524E+02                                 1.782175                            1.660606      -0.779453       2.503435                    0.999553       3.322984       8.878609       0.525514       1.178086      -0.735032       0.004153      -0.026138      -0.028405       0.038824      -0.015158       0.008219       0.011278      -0.000592       0.004083      -0.023504       0.008338       0.015166              1.820073       1.426375      -0.098911      -0.012497       1.893355       0.563400       2.140487          -0.000126
           34              H      13.201331      -2.780411      14.555157       0.123693       1.064776 0.76114292E+01  0.74282729E+02                                 1.765680                            1.646692      -1.029296       2.396856                    0.997467       3.536129      10.083291       0.469780       1.335949      -0.696780      -0.021019      -0.001580      -0.030426       0.037014      -0.006911       0.009875       0.007052       0.001677       0.014964      -0.016178       0.003836       0.012342              1.826328       1.841135      -0.119195       0.569344       1.465942       0.013418       2.171906          -0.000212
           35              H      12.479052      -3.147505       7.387539       0.130297       0.948194 0.70366317E+01  0.68338501E+02                                 1.717366                            1.646644      -1.393848       2.229398                    0.992308       3.834094      11.444479       0.436455       1.444994      -0.673244       0.028872       0.021600       0.003018       0.036183       0.007391      -0.003238       0.002832       0.014055      -0.020140      -0.010728      -0.003003       0.013731              1.763841       2.059122       0.320825      -0.061805       1.729214       0.149697       1.503189          -0.000501
           36              H      12.817620       9.965084       6.240062       0.090844       1.231921 0.91067219E+01  0.92604886E+02                                 1.906308                            1.770565      -1.269249       2.262969                    0.995639       3.797543      10.919380       0.466597       1.290901      -0.705414      -0.017670      -0.039448       0.025329       0.050099       0.005218      -0.013248      -0.004339      -0.008190      -0.006658      -0.015883       0.000673       0.015210              1.953173       1.810264       0.278835      -0.249535       2.399523      -0.342123       1.649731          -0.001676
           37              H       2.075140      11.626939       3.346684       0.133164       0.939973 0.64203760E+01  0.60399535E+02                                 1.659480                            1.536254      -1.015079       2.407391                    0.997879       3.495149       9.972937       0.472320       1.378469      -0.687331       0.024220      -0.022401      -0.014046       0.035856       0.001158      -0.012652      -0.002643       0.003285      -0.008994      -0.013093      -0.000472       0.013565              1.753309       1.811778      -0.434477      -0.329559       1.825063       0.340308       1.623086          -0.000298
           38              H       2.296620      13.899465       2.974165       0.104850       1.128410 0.80658528E+01  0.77815173E+02                                 1.667852                            1.568504      -0.762744       2.507064                    0.999683       3.218868       8.382054       0.555060       1.143806      -0.743462       0.029666       0.012580      -0.019048       0.037433      -0.001778      -0.015633      -0.003080      -0.012481      -0.037579      -0.023447       0.010566       0.012881              1.692090       1.908479       0.182795      -0.439162       1.489337      -0.125658       1.678455          -0.000061
           39              H       0.773064      -1.876929       3.855344       0.105936       1.215398 0.87880508E+01  0.86976681E+02                                 1.783985                            1.662161      -0.779584       2.503385                    0.999552       3.324396       8.886713       0.524941       1.178922      -0.734835       0.004152       0.037667      -0.008437       0.038823       0.000449      -0.017260      -0.004898      -0.011676      -0.029149      -0.023532       0.008350       0.015182              1.821984       1.427639       0.060392      -0.079539       2.569759      -0.174993       1.468553          -0.000129
           40              H      13.201331      -2.577430       5.275104       0.123706       1.064757 0.76114169E+01  0.74283072E+02                                 1.765697                            1.646726      -1.029511       2.396762                    0.997465       3.536191      10.083718       0.469757       1.336007      -0.696768      -0.021014       0.027142       0.013847       0.037014      -0.005097      -0.010908       0.000078      -0.010683      -0.022031      -0.016159       0.003825       0.012334              1.826332       1.841166      -0.433433      -0.387890       2.007018       0.298946       1.630813          -0.000215
           41              H       5.425552      12.450956       6.419589       0.130326       0.947935 0.70342951E+01  0.68310224E+02                                 1.717079                            1.646399      -1.393698       2.229520                    0.992310       3.833463      11.442176       0.436476       1.445044      -0.673237       0.028881      -0.013408      -0.017192       0.036186      -0.000905      -0.008006       0.002715       0.013892      -0.020615      -0.010699      -0.003023       0.013722              1.763511       2.058677      -0.106850      -0.308615       1.689065       0.172658       1.542791          -0.000490
           42              H       5.764120      -1.749094       9.450604       0.090914       1.228857 0.90782828E+01  0.92228190E+02                                 1.902039                            1.766991      -1.265961       2.264577                    0.995687       3.790477      10.887977       0.467466       1.289722      -0.705692      -0.017760      -0.002280       0.046927       0.050227       0.009060      -0.011424       0.000999       0.001328       0.021464      -0.016176       0.000592       0.015584              1.948614       1.806265       0.076353      -0.364802       1.537950       0.153011       2.501627          -0.001641
           43              H       9.128640      -0.074282       6.564706       0.133157       0.939971 0.64203789E+01  0.60399594E+02                                 1.659481                            1.536257      -1.015040       2.407401                    0.997879       3.495188       9.973064       0.472318       1.378473      -0.687330       0.024218       0.023360       0.012383       0.035855       0.010378      -0.007328      -0.000082       0.007732       0.004311      -0.013098      -0.000468       0.013566              1.753325       1.811826       0.502675       0.211477       1.968326       0.257595       1.479823          -0.000277
           44              H       9.350120      -0.887935       4.410382       0.104813       1.128795 0.80692742E+01  0.77857108E+02                                 1.668301                            1.568887      -0.762897       2.506971                    0.999682       3.219400       8.384157       0.554961       1.143879      -0.743444       0.029661       0.010214      -0.020416       0.037429       0.014436      -0.006278       0.009304       0.008950       0.026740      -0.023456       0.010570       0.012885              1.692562       1.909049       0.289044      -0.378074       1.522735      -0.144786       1.645903           0.000004
           45              H       7.826564      14.874639       3.553140       0.105921       1.214487 0.87793443E+01  0.86861356E+02                                 1.782372                            1.660767      -0.779593       2.503357                    0.999552       3.323202       8.879484       0.525478       1.178113      -0.735026       0.004151      -0.011531      -0.036833       0.038819       0.014696      -0.009018       0.006395       0.007865       0.029435      -0.023500       0.008338       0.015163              1.820283       1.426510       0.038622      -0.091947       1.590925       0.388761       2.443414          -0.000065
           46              H       6.147831      13.995341       4.869672       0.123702       1.064517 0.76094700E+01  0.74260481E+02                                 1.765579                            1.646635      -1.029008       2.397014                    0.997469       3.535882      10.083107       0.469712       1.336200      -0.696732      -0.021026      -0.025562      -0.016577       0.037018       0.012006      -0.001047       0.007125       0.001565       0.014544      -0.016174       0.003837       0.012336              1.826192       1.840974       0.552531       0.181417       1.983608       0.312363       1.653994          -0.000222
           47              H       5.425552       7.971549       0.967950       0.130316       0.948107 0.70359669E+01  0.68330468E+02                                 1.717264                            1.646577      -1.393816       2.229438                    0.992310       3.833833      11.443588       0.436459       1.445013      -0.673241       0.028876      -0.008185       0.020205       0.036180      -0.006486       0.004782       0.000099       0.018771      -0.005987      -0.010705      -0.003017       0.013723              1.763696       2.058931      -0.213914       0.246817       1.429986      -0.022981       1.802172          -0.000505
           48              H       5.764120       0.421510      11.750047       0.090910       1.228969 0.90780206E+01  0.92215189E+02                                 1.901353                            1.766341      -1.265773       2.264635                    0.995694       3.789044      10.879523       0.467849       1.288810      -0.705891      -0.017757       0.041752      -0.021510       0.050211      -0.014374      -0.002105      -0.005456      -0.006368      -0.001588      -0.016127       0.000573       0.015554              1.947918       1.805533      -0.354072       0.116379       2.127520      -0.493640       1.910700          -0.001636
           49              H       9.128640      -2.915156      11.742566       0.133160       0.939962 0.64203391E+01  0.60398919E+02                                 1.659444                            1.536234      -1.015022       2.407411                    0.997879       3.495118       9.972728       0.472331       1.378441      -0.687337       0.024213      -0.000967      -0.026428       0.035856      -0.011538      -0.005325      -0.002559       0.003138      -0.009432      -0.013097      -0.000469       0.013567              1.753260       1.811701      -0.068158      -0.541014       1.378827       0.082689       2.069250          -0.000276
           50              H       9.350120      -4.374030      13.524372       0.104820       1.128724 0.80686839E+01  0.77849818E+02                                 1.668216                            1.568821      -0.762850       2.507002                    0.999682       3.219267       8.383665       0.554978       1.143867      -0.743447       0.029660      -0.022792       0.001363       0.037430      -0.012654      -0.009362      -0.012379       0.003620       0.010757      -0.023455       0.010569       0.012885              1.692460       1.908912      -0.471888      -0.061285       1.740387       0.019058       1.428082           0.000004
           51              H       7.826564       4.277290       0.302204       0.105931       1.214410 0.87787586E+01  0.86854555E+02                                 1.782337                            1.660747      -0.779472       2.503427                    0.999553       3.323111       8.879337       0.525462       1.178162      -0.735014       0.004151      -0.026139       0.028404       0.038823      -0.015158      -0.008220      -0.011278      -0.000592       0.004082      -0.023505       0.008339       0.015166              1.820242       1.426487      -0.098923       0.012496       1.893532      -0.563481       2.140708          -0.000067
           52              H       6.147831       5.857089       0.405432       0.123694       1.064735 0.76110543E+01  0.74278111E+02                                 1.765634                            1.646653      -1.029245       2.396887                    0.997467       3.536030      10.082924       0.469785       1.335951      -0.696780      -0.021020      -0.001578       0.030426       0.037015      -0.006911      -0.009875      -0.007050       0.001677       0.014964      -0.016177       0.003836       0.012341              1.826280       1.841092      -0.119193      -0.569323       1.465908      -0.013413       2.171839          -0.000229
           53              H       5.425552       5.489995       7.573050       0.130295       0.948201 0.70366852E+01  0.68339133E+02                                 1.717373                            1.646649      -1.393870       2.229388                    0.992309       3.834090      11.444467       0.436455       1.444991      -0.673244       0.028872       0.021596      -0.003016       0.036181       0.007394       0.003237      -0.002827       0.014061      -0.020131      -0.010724      -0.003009       0.013733              1.763849       2.059147       0.320830       0.061808       1.729212      -0.149693       1.503189          -0.000511
           54              H       5.764120       1.327584       8.720527       0.090841       1.231765 0.91051909E+01  0.92584449E+02                                 1.906082                            1.770368      -1.269033       2.263081                    0.995642       3.797098      10.917437       0.466646       1.290831      -0.705430      -0.017669      -0.039448      -0.025333       0.050101       0.005220       0.013252       0.004341      -0.008188      -0.006637      -0.015884       0.000669       0.015215              1.952934       1.810051       0.278799       0.249490       2.399197       0.342069       1.649552          -0.001680
           55              H       9.128640       2.989439      11.613905       0.133163       0.939951 0.64201947E+01  0.60397416E+02                                 1.659458                            1.536236      -1.015028       2.407415                    0.997879       3.495100       9.972769       0.472321       1.378475      -0.687330       0.024218      -0.022402       0.014047       0.035856       0.001158       0.012651       0.002643       0.003285      -0.008997      -0.013093      -0.000471       0.013564              1.753284       1.811746      -0.434468       0.329548       1.825042      -0.340301       1.623062          -0.000272
           56              H       9.350120       5.261965      11.986424       0.104838       1.128433 0.80660779E+01  0.77817866E+02                                 1.667873                            1.568525      -0.762767       2.507050                    0.999683       3.218914       8.382195       0.555057       1.143804      -0.743463       0.029665       0.012581       0.019050       0.037433      -0.001778       0.015634       0.003080      -0.012482      -0.037581      -0.023449       0.010567       0.012882              1.692109       1.908499       0.182796       0.439168       1.489353       0.125659       1.678475           0.000003
           57              H       7.826564       6.760571      11.105245       0.105940       1.215436 0.87884115E+01  0.86981417E+02                                 1.784047                            1.662214      -0.779601       2.503379                    0.999552       3.324449       8.887006       0.524922       1.178949      -0.734829       0.004151       0.037667       0.008439       0.038823       0.000449       0.017260       0.004898      -0.011675      -0.029150      -0.023532       0.008350       0.015182              1.822048       1.427680       0.060393       0.079543       2.569866       0.175001       1.468597          -0.000069
           58              H       6.147831       6.060070       9.685485       0.123707       1.064713 0.76110394E+01  0.74278622E+02                                 1.765670                            1.646703      -1.029469       2.396791                    0.997466       3.536110      10.083504       0.469752       1.336035      -0.696763      -0.021017       0.027142      -0.013849       0.037016      -0.005097       0.010909      -0.000078      -0.010681      -0.022029      -0.016160       0.003826       0.012334              1.826304       1.841141      -0.433422       0.387882       2.006982      -0.298939       1.630790          -0.000236
           59              H       1.627948       4.824044       6.419589       0.130328       0.947934 0.70342779E+01  0.68309965E+02                                 1.717070                            1.646391      -1.393630       2.229546                    0.992310       3.833475      11.442177       0.436480       1.445032      -0.673239      -0.028878       0.013407      -0.017191       0.036183      -0.000904       0.008002      -0.002719       0.013886      -0.020623      -0.010701      -0.003017       0.013718              1.763504       2.058665      -0.106853       0.308616       1.689061      -0.172659       1.542785          -0.000492
           60              H       1.289380       1.749094       9.450604       0.090899       1.228809 0.90778294E+01  0.92222392E+02                                 1.901996                            1.766952      -1.265923       2.264600                    0.995687       3.790376      10.887601       0.467469       1.289730      -0.705691       0.017759       0.002278       0.046929       0.050229       0.009058       0.011424      -0.000999       0.001327       0.021463      -0.016174       0.000592       0.015582              1.948569       1.806224       0.076349       0.364793       1.537916      -0.153004       2.501566          -0.001652
           61              H      12.031860       0.074283       6.564706       0.133149       0.939964 0.64203192E+01  0.60398951E+02                                 1.659483                            1.536258      -1.015037       2.407402                    0.997879       3.495174       9.973049       0.472313       1.378488      -0.687328      -0.024217      -0.023360       0.012385       0.035854       0.010377       0.007328       0.000081       0.007732       0.004312      -0.013097      -0.000467       0.013565              1.753328       1.811829       0.502677      -0.211479       1.968330      -0.257599       1.479826          -0.000282
           62              H      11.810380       0.887935       4.410382       0.104802       1.128825 0.80695404E+01  0.77860349E+02                                 1.668333                            1.568915      -0.762917       2.506957                    0.999682       3.219453       8.384342       0.554954       1.143882      -0.743443      -0.029661      -0.010212      -0.020415       0.037428       0.014436       0.006277      -0.009304       0.008951       0.026741      -0.023456       0.010571       0.012886              1.692595       1.909089       0.289054       0.378084       1.522764       0.144790       1.645932          -0.000004
           63              H      13.333936       2.400361       3.553140       0.105917       1.214542 0.87798615E+01  0.86867876E+02                                 1.782433                            1.660822      -0.779611       2.503342                    0.999551       3.323297       8.879851       0.525466       1.178121      -0.735023      -0.004152       0.011528      -0.036832       0.038817       0.014697       0.009017      -0.006393       0.007868       0.029438      -0.023502       0.008338       0.015164              1.820346       1.426555       0.038625       0.091952       1.590979      -0.388779       2.443504          -0.000098
           64              H       0.905669       3.279659       4.869672       0.123693       1.064571 0.76099581E+01  0.74266415E+02                                 1.765631                            1.646681      -1.029052       2.396982                    0.997469       3.536006      10.083531       0.469708       1.336190      -0.696733       0.021028       0.025556      -0.016577       0.037014       0.012007       0.001047      -0.007125       0.001568       0.014551      -0.016175       0.003839       0.012336              1.826248       1.841031       0.552555      -0.181422       1.983671      -0.312375       1.654041          -0.000230
           65              H       1.627948       9.303451       0.967950       0.130316       0.948107 0.70359612E+01  0.68330331E+02                                 1.717255                            1.646569      -1.393752       2.229463                    0.992310       3.833847      11.443586       0.436464       1.444999      -0.673244      -0.028873       0.008184       0.020204       0.036177      -0.006483      -0.004779      -0.000100       0.018774      -0.005969      -0.010708      -0.003011       0.013719              1.763688       2.058918      -0.213913      -0.246820       1.429979       0.022981       1.802168          -0.000507
           66              H       1.289380      -0.421510      11.750047       0.090895       1.228925 0.90775845E+01  0.92209454E+02                                 1.901300                            1.766294      -1.265735       2.264658                    0.995694       3.788928      10.879037       0.467858       1.288804      -0.705893       0.017755      -0.041753      -0.021512       0.050213      -0.014373       0.002104       0.005455      -0.006368      -0.001587      -0.016125       0.000573       0.015552              1.947861       1.805481      -0.354059      -0.116377       2.127460       0.493621       1.910643          -0.001647
           67              H      12.031860       2.915156      11.742566       0.133152       0.939972 0.64204152E+01  0.60399803E+02                                 1.659456                            1.536243      -1.015030       2.407406                    0.997879       3.495136       9.972787       0.472330       1.378441      -0.687337      -0.024212       0.000964      -0.026429       0.035856      -0.011537       0.005324       0.002560       0.003138      -0.009430      -0.013097      -0.000468       0.013565              1.753273       1.811715      -0.068158       0.541023       1.378835      -0.082689       2.069270          -0.000282
           68              H      11.810380       4.374030      13.524372       0.104810       1.128740 0.80688181E+01  0.77851310E+02                                 1.668219                            1.568825      -0.762874       2.506987                    0.999682       3.219297       8.383709       0.554983       1.143853      -0.743451      -0.029660       0.022790       0.001365       0.037430      -0.012654       0.009362       0.012380       0.003621       0.010757      -0.023455       0.010569       0.012886              1.692464       1.908916      -0.471889       0.061286       1.740391      -0.019058       1.428085          -0.000004
           69              H      13.333936      12.997710       0.302204       0.105926       1.214408 0.87787360E+01  0.86853920E+02                                 1.782297                            1.660715      -0.779499       2.503408                    0.999552       3.323133       8.879256       0.525484       1.178119      -0.735024      -0.004152       0.026139       0.028401       0.038822      -0.015158       0.008220       0.011278      -0.000590       0.004079      -0.023505       0.008338       0.015167              1.820199       1.426462      -0.098920      -0.012495       1.893486       0.563456       2.140650          -0.000098
           70              H       0.905669      11.417911       0.405432       0.123684       1.064786 0.76115330E+01  0.74284070E+02                                 1.765699                            1.646710      -1.029296       2.396853                    0.997467       3.536166      10.083452       0.469774       1.335960      -0.696778       0.021022       0.001580       0.030421       0.037012      -0.006912       0.009876       0.007053       0.001677       0.014960      -0.016179       0.003838       0.012341              1.826349       1.841161      -0.119201       0.569353       1.465957       0.013414       2.171930          -0.000238
           71              H       1.627948      11.785005       7.573050       0.130298       0.948198 0.70366477E+01  0.68338616E+02                                 1.717360                            1.646637      -1.393793       2.229418                    0.992309       3.834093      11.444429       0.436460       1.444978      -0.673246      -0.028869      -0.021594      -0.003016       0.036178       0.007390      -0.003235       0.002832       0.014056      -0.020134      -0.010726      -0.003003       0.013729              1.763838       2.059131       0.320832      -0.061805       1.729203       0.149694       1.503180          -0.000512
           72              H       1.289380      -1.327584       8.720527       0.090825       1.231714 0.91047025E+01  0.92578145E+02                                 1.906032                            1.770324      -1.268989       2.263107                    0.995642       3.796978      10.916976       0.466651       1.290836      -0.705431       0.017668       0.039450      -0.025332       0.050102       0.005220      -0.013249      -0.004341      -0.008188      -0.006635      -0.015882       0.000668       0.015214              1.952881       1.810004       0.278793      -0.249481       2.399127      -0.342059       1.649512          -0.001690
           73              H      12.031860      -2.989439      11.613905       0.133153       0.939967 0.64203151E+01  0.60398748E+02                                 1.659467                            1.536243      -1.015034       2.407411                    0.997879       3.495126       9.972815       0.472324       1.378462      -0.687333      -0.024217       0.022404       0.014045       0.035856       0.001158      -0.012650      -0.002643       0.003284      -0.009000      -0.013092      -0.000470       0.013563              1.753294       1.811756      -0.434475      -0.329551       1.825057       0.340306       1.623070          -0.000277
           74              H      11.810380      -5.261965      11.986424       0.104824       1.128488 0.80665849E+01  0.77824160E+02                                 1.667945                            1.568588      -0.762797       2.507031                    0.999683       3.219003       8.382565       0.555037       1.143825      -0.743457      -0.029665      -0.012581       0.019048       0.037432      -0.001779      -0.015635      -0.003079      -0.012481      -0.037584      -0.023450       0.010567       0.012882              1.692184       1.908588       0.182806      -0.439199       1.489413      -0.125665       1.678549          -0.000004
           75              H      13.333936      10.514429      11.105245       0.105932       1.215495 0.87889639E+01  0.86988361E+02                                 1.784111                            1.662272      -0.779631       2.503358                    0.999552       3.324553       8.887396       0.524910       1.178956      -0.734826      -0.004151      -0.037664       0.008440       0.038821       0.000448      -0.017261      -0.004899      -0.011674      -0.029152      -0.023533       0.008351       0.015183              1.822113       1.427728       0.060394      -0.079548       2.569967      -0.175007       1.468646          -0.000101
           76              H       0.905669      11.214930       9.685485       0.123698       1.064769 0.76115401E+01  0.74284658E+02                                 1.765719                            1.646746      -1.029509       2.396760                    0.997465       3.536235      10.083906       0.469751       1.336018      -0.696766       0.021018      -0.027138      -0.013844       0.037012      -0.005097      -0.010909       0.000076      -0.010682      -0.022033      -0.016161       0.003827       0.012334              1.826356       1.841195      -0.433439      -0.387900       2.007039       0.298952       1.630835          -0.000244
           77              H      10.580250      10.784783       6.226597       0.121276       1.157661 0.87648230E+01  0.88036082E+02                                 1.807548                            1.719205      -1.340621       2.234950                    0.994776       3.701106      10.481692       0.482220       1.264571      -0.711018      -0.000022      -0.026476      -0.015521       0.030690       0.003119      -0.005408       0.011363      -0.004139      -0.020714      -0.015897       0.003637       0.012260              1.849515       1.843489       0.048385      -0.083917       2.105655       0.438423       1.599403          -0.004346
           78              H      10.580250       8.637500       2.507395       0.121478       1.153214 0.87193111E+01  0.87435913E+02                                 1.800701                            1.713028      -1.336384       2.237115                    0.994843       3.689135      10.427904       0.483972       1.262054      -0.711609      -0.000003       0.000004       0.030722       0.030722      -0.006202      -0.000004       0.000007       0.014623       0.036514      -0.015673       0.003502       0.012171              1.842296       1.835835      -0.096140       0.000006       1.342050      -0.000002       2.349004          -0.004221
           79              H      10.580250       6.490217       6.226597       0.121274       1.157663 0.87648486E+01  0.88036468E+02                                 1.807557                            1.719212      -1.340638       2.234941                    0.994776       3.701113      10.481745       0.482216       1.264579      -0.711017       0.000017       0.026471      -0.015527       0.030689       0.003112       0.005412      -0.011369      -0.004127      -0.020678      -0.015897       0.003637       0.012260              1.849524       1.843498       0.048397       0.083911       2.105669      -0.438423       1.599406          -0.004347
           80              H       3.526750      -2.147282       8.733992       0.121276       1.157377 0.87619760E+01  0.87999269E+02                                 1.807189                            1.718879      -1.340301       2.235133                    0.994779       3.700381      10.478734       0.482291       1.264503      -0.711036       0.000018       0.026468       0.015520       0.030682       0.003109      -0.005402       0.011342      -0.004138      -0.020640      -0.015863       0.003624       0.012239              1.849135       1.843083       0.048372      -0.083877       2.105220       0.438299       1.599103          -0.004354
           81              H       3.526750       0.000000      12.453194       0.121481       1.152997 0.87171382E+01  0.87407850E+02                                 1.800425                            1.712778      -1.336146       2.237255                    0.994845       3.688576      10.425628       0.484028       1.262000      -0.711624      -0.000001       0.000001      -0.030716       0.030716      -0.006194       0.000001      -0.000001       0.014587       0.036459      -0.015645       0.003492       0.012153              1.842004       1.835524      -0.096108      -0.000002       1.341874       0.000001       2.348612          -0.004227
           82              H       3.526750       2.147283       8.733992       0.121275       1.157386 0.87620691E+01  0.88000513E+02                                 1.807204                            1.718893      -1.340330       2.235118                    0.994779       3.700405      10.478849       0.482287       1.264510      -0.711035      -0.000021      -0.026469       0.015518       0.030682       0.003111       0.005401      -0.011342      -0.004139      -0.020647      -0.015864       0.003625       0.012239              1.849151       1.843101       0.048370       0.083880       2.105236      -0.438305       1.599116          -0.004354
           83              C       9.445060      -4.083205       8.083057      -0.224756      40.398299 0.51444932E+03  0.12710886E+05                                10.460897                            7.732893      -0.233696       1.884835                    0.998381      31.934214      96.484833       0.568722       0.435886      -1.044137       0.024470       0.027104       0.004775       0.036826      -0.018934      -0.014970      -0.020959       0.039455       0.038066      -0.044711       0.016657       0.028054             13.193707      14.493936       4.739093      -0.384451      17.255974       4.860521       7.831212          -0.009895
           84              C       9.463258      11.988850       7.397712       0.208763      38.949077 0.37225808E+03  0.84310150E+04                                10.220289                            6.595068       0.006740       2.022715                    0.999557      25.598320      72.574589       0.617227       0.438153      -1.049221      -0.025940      -0.031110      -0.008559       0.041400       0.047915      -0.013725       0.010236       0.030263      -0.054613      -0.049713      -0.009972       0.059685             14.184435      20.028974       6.585737      -2.077670      15.115920       3.119098       7.408412          -0.008882
           85              C       7.922491      10.363963       6.339101       0.104312      27.446936 0.32634563E+03  0.71767618E+04                                 7.993579                            6.065448       0.401112       2.135539                    0.999903      26.333491      74.406399       0.658834       0.422746      -1.054987      -0.027633       0.014950       0.029565       0.043141      -0.018057       0.005752      -0.010723       0.007503       0.020738      -0.022735      -0.000312       0.023046              9.455132       9.865918       4.051099      -0.446746       8.552298       2.339328       9.947180          -0.009420
           86              C       6.565821       9.872662       7.931805       0.147571      31.643952 0.38421342E+03  0.87962932E+04                                 8.926265                            6.712567      -0.197342       1.953284                    0.999537      26.420308      76.027432       0.608335       0.439781      -1.045214      -0.026581      -0.032277      -0.061459       0.074334       0.006427      -0.006779       0.016561       0.005998       0.100368      -0.028841      -0.009790       0.038631             10.501964      11.713746       4.608974      -3.013856       9.016845       0.298593      10.775303           0.002292
           87              C       5.562390       9.358731       8.723519      -0.151911      33.125177 0.45198703E+03  0.10769634E+05                                 9.058191                            7.203330       0.033479       1.991347                    0.998975      29.652751      86.860471       0.597117       0.430499      -1.051506      -0.005974       0.013137       0.004306       0.015060       0.003536       0.012123       0.009267      -0.001040      -0.008416      -0.014835      -0.001881       0.016716             10.060515      10.043364       3.835342      -1.507868       9.502890       1.239729      10.635291          -0.003566
           88              C       5.449534       9.831203      10.008634      -0.109281      30.006053 0.41578851E+03  0.96568868E+04                                 8.297124                            6.760932       0.243990       2.044069                    0.999595      29.055068      82.744228       0.639690       0.412261      -1.067969       0.014653       0.019116      -0.022327       0.032843       0.031466      -0.020964       0.007089       0.027935       0.033387      -0.045562       0.008258       0.037304              8.851021       8.484639       3.078218      -0.664877       8.353535       1.957308       9.714888          -0.000553
           89              C       6.360846      10.766644      10.521782      -0.096518      30.539655 0.41741346E+03  0.97346385E+04                                 8.477223                            6.831518       0.034829       1.978132                    0.999738      29.360893      84.652333       0.626403       0.419275      -1.060136       0.000835      -0.003895      -0.032345       0.032590       0.020119      -0.014277       0.022280       0.010056       0.100906      -0.046258       0.003791       0.042467              9.080854       8.702880       3.417335      -1.086322       8.384801       1.646792      10.154881          -0.001861
           90              C       7.363854      11.288349       9.752808      -0.184500      33.288175 0.45793497E+03  0.10953223E+05                                 9.012481                            7.199533       0.066896       1.984554                    0.999534      30.614788      90.015250       0.603298       0.424459      -1.054635      -0.017847      -0.006718       0.002559       0.019241       0.028226       0.004616       0.017857      -0.004417       0.001716      -0.031373      -0.004409       0.035782              9.703894       9.207849       3.385833      -1.754203       8.580138       1.767721      11.323695          -0.002373
           91              C       7.451317      10.837126       8.445552       0.090729      32.844522 0.39903224E+03  0.91783322E+04                                 9.036396                            6.769968       0.093924       2.042385                    0.999729      26.533716      75.344193       0.618235       0.430722      -1.055712       0.042931       0.041176      -0.007021       0.059899       0.027954      -0.037985      -0.007947       0.032179       0.032292      -0.042080      -0.015088       0.057168             10.514378      10.297172       3.613902      -2.493333       8.527137       2.002609      12.718826           0.000676
           92              C       9.445060       0.404235      14.455220      -0.224880      40.401618 0.51454460E+03  0.12713779E+05                                10.461229                            7.733633      -0.234079       1.884683                    0.998380      31.937015      96.494087       0.568695       0.435888      -1.044140       0.024483      -0.009415      -0.025865       0.036838      -0.003537       0.023854      -0.006281      -0.007670      -0.103389      -0.044626       0.016580       0.028046             13.193187      14.494854      -2.702944      -3.911797       5.978422       1.650405      19.106284          -0.010109
           93              C       9.463258       9.049681       0.879084       0.208806      38.926620 0.37214077E+03  0.84269185E+04                                10.213402                            6.592326       0.007332       2.022878                    0.999555      25.590739      72.525098       0.617651       0.437927      -1.049453      -0.025937       0.008191       0.031238       0.041421      -0.035793      -0.034543       0.000366       0.048296      -0.000362      -0.049546      -0.010106       0.059652             14.172238      20.009139      -5.086803      -4.660628       6.629370       1.776318      15.878204          -0.008641
           94              C       7.922491       8.945341       2.815583       0.104435      27.428629 0.32610830E+03  0.71696917E+04                                 7.988220                            6.062135       0.403170       2.136282                    0.999903      26.321003      74.343001       0.659245       0.422591      -1.055164      -0.027518       0.018254      -0.027666       0.043080       0.014358       0.012921      -0.000658      -0.012278      -0.039281      -0.022980      -0.000500       0.023479              9.447630       9.856204      -2.410801      -3.280106       7.568144      -1.773061      10.918541          -0.009285
           95              C       6.565821      10.570313       2.444710       0.147548      31.636768 0.38415057E+03  0.87940450E+04                                 8.923385                            6.711123      -0.196894       1.953419                    0.999538      26.415775      75.998197       0.608553       0.439663      -1.045337      -0.026553      -0.037064       0.058681       0.074311      -0.009025      -0.002147      -0.031320      -0.019429       0.023495      -0.028809      -0.009781       0.038589             10.497375      11.706650      -4.911211      -2.482350      10.073267      -0.911617       9.712209           0.002311
           96              C       5.562390      11.512924       2.493930      -0.151897      33.123844 0.45198295E+03  0.10769466E+05                                 9.057826                            7.203312       0.033526       1.991365                    0.998975      29.652140      86.857174       0.597118       0.430501      -1.051510      -0.005952      -0.002817      -0.013518       0.015036       0.008736      -0.009119      -0.002560       0.010545       0.026247      -0.014839      -0.001860       0.016698             10.059612      10.041040      -3.222141      -2.566961       9.277646      -1.111067      10.860151          -0.003572
           97              C       5.449534      12.389630       1.442201      -0.109267      30.005030 0.41576598E+03  0.96562100E+04                                 8.296931                            6.760722       0.244107       2.044116                    0.999594      29.054167      82.740374       0.639705       0.412257      -1.067974       0.014665      -0.028875      -0.005385       0.032830      -0.033893      -0.016761      -0.016832       0.011079      -0.017171      -0.045569       0.008264       0.037305              8.850891       8.483916      -2.114254      -2.333775       7.678819      -1.568335      10.389939          -0.000557
           98              C       6.360846      12.366309       0.375511      -0.096503      30.539372 0.41741148E+03  0.97345723E+04                                 8.477217                            6.831553       0.034774       1.978120                    0.999738      29.360540      84.650986       0.626394       0.419282      -1.060133       0.000842      -0.026043       0.019559       0.032580      -0.022448      -0.010298      -0.035189      -0.012262       0.033937      -0.046298       0.003806       0.042492              9.080926       8.702914      -2.648977      -2.417292       8.285375      -1.589425      10.254489          -0.001868
           99              C       7.363854      11.439505       0.308188      -0.184520      33.285254 0.45788676E+03  0.10951545E+05                                 9.011270                            7.198689       0.066780       1.984506                    0.999534      30.613494      90.002925       0.603405       0.424405      -1.054692      -0.017835       0.005589       0.004566       0.019240      -0.010114      -0.026707      -0.008342       0.012048       0.051298      -0.031353      -0.004410       0.035763              9.702703       9.207107      -3.211296      -2.056294       9.104834      -2.070580      10.796166          -0.002394
          100              C       7.451317      10.532999       1.352587       0.090742      32.824192 0.39879781E+03  0.91706755E+04                                 9.029507                            6.765871       0.094632       2.042617                    0.999729      26.523676      75.281793       0.618773       0.430453      -1.055982       0.042976      -0.026635      -0.032104       0.059892      -0.046809      -0.005066      -0.009912       0.001223      -0.060898      -0.041904      -0.015206       0.057110             10.505294      10.286691      -3.961106      -1.881605       9.927970      -2.814185      11.301220           0.000685
          101              C       9.445060       3.678970       7.382901      -0.225006      40.406359 0.51461165E+03  0.12715857E+05                                10.461873                            7.733999      -0.234005       1.884666                    0.998381      31.939799      96.504278       0.568696       0.435873      -1.044148       0.024545      -0.017714       0.021092       0.036894       0.022455      -0.008839       0.027112       0.028557       0.005089      -0.044573       0.016511       0.028062             13.193832      14.495200      -2.033264       4.294557      14.397700      -6.509732      10.688597          -0.010404
          102              C       9.463258       4.873969       6.683793       0.208817      38.929715 0.37214079E+03  0.84271633E+04                                10.214671                            6.592712       0.007406       2.022906                    0.999555      25.592333      72.537534       0.617561       0.437978      -1.049392      -0.025961       0.022947      -0.022739       0.041444      -0.012075       0.048228      -0.010599       0.030856      -0.053108      -0.049434      -0.010273       0.059708             14.174587      20.014440      -1.488944       6.734513      12.030264      -4.892400      10.479058          -0.008580
          103              C       7.922491       6.603196       5.805905       0.104708      27.423011 0.32598873E+03  0.71667463E+04                                 7.987911                            6.061097       0.402652       2.136244                    0.999903      26.318980      74.347177       0.659258       0.422602      -1.055107      -0.027476      -0.033054      -0.001986       0.043028       0.003966      -0.019218       0.011377       0.006645       0.017286      -0.023096      -0.000715       0.023811              9.447525       9.856935      -1.632857       3.728298      11.615982      -0.561398       6.869658          -0.008660
          104              C       6.565821       5.469524       4.584074       0.147526      31.638605 0.38416169E+03  0.87943549E+04                                 8.923862                            6.711232      -0.197059       1.953363                    0.999537      26.416000      75.998847       0.608547       0.439665      -1.045337      -0.026580       0.069359       0.002785       0.074330       0.002639       0.008890       0.014798      -0.048090      -0.062503      -0.028829      -0.009780       0.038608             10.498283      11.708183       0.306640       5.495124      10.592453       0.613262       9.194212           0.002295
          105              C       5.562390       5.040845       3.743139      -0.151840      33.122899 0.45195459E+03  0.10768634E+05                                 9.057855                            7.203162       0.033472       1.991365                    0.998975      29.650974      86.853484       0.597114       0.430510      -1.051503      -0.005982      -0.010301       0.009224       0.015066      -0.012259      -0.003032      -0.006689      -0.005439      -0.021772      -0.014855      -0.001826       0.016681             10.059890      10.041544      -0.612020       4.074115      11.426875      -0.129359       8.711252          -0.003374
          106              C       5.449534       3.691667       3.509754      -0.109238      30.002920 0.41572899E+03  0.96551005E+04                                 8.296559                            6.760409       0.244397       2.044236                    0.999594      29.052197      82.732690       0.639724       0.412256      -1.067979       0.014635       0.009748       0.027733       0.032838       0.002433       0.037688       0.009741      -0.001201      -0.054048      -0.045527       0.008255       0.037272              8.850568       8.483462      -0.964316       2.997478      11.070347      -0.389712       6.997895          -0.000586
          107              C       6.360846       2.779548       4.063296      -0.096440      30.540999 0.41742166E+03  0.97351437E+04                                 8.478275                            6.832047       0.034776       1.978151                    0.999737      29.361569      84.663206       0.626298       0.419332      -1.060071       0.000813       0.029963       0.012773       0.032582       0.002268       0.024593       0.012938      -0.050749      -0.081742      -0.046273       0.003845       0.042427              9.082281       8.703646      -0.768487       3.502851      11.141481      -0.057120       7.401718          -0.001724
          108              C       7.363854       3.184646       4.899593      -0.184448      33.284307 0.45786134E+03  0.10950851E+05                                 9.011432                            7.198680       0.066734       1.984519                    0.999533      30.612207      90.000579       0.603378       0.424427      -1.054671      -0.017820       0.001162      -0.007108       0.019220      -0.018059       0.022053      -0.009555      -0.018897      -0.041564      -0.031276      -0.004446       0.035722              9.703057       9.207700      -0.173926       3.809383      12.166910       0.304047       7.734560          -0.002309
          109              C       7.451317       4.542375       5.162450       0.090742      32.824845 0.39878528E+03  0.91702683E+04                                 9.029628                            6.765635       0.094582       2.042601                    0.999729      26.523095      75.278394       0.618805       0.430437      -1.055997       0.042989      -0.014503       0.039124       0.059909       0.019008       0.043056       0.017881       0.015063      -0.019528      -0.041884      -0.015219       0.057103             10.505895      10.288004       0.352613       4.371616      13.395520       0.813908       7.834162           0.000686
          110              C      11.715440       4.083205       8.083057      -0.224716      40.397274 0.51443171E+03  0.12710345E+05                                10.460763                            7.732787      -0.233692       1.884843                    0.998382      31.933535      96.482435       0.568723       0.435889      -1.044135      -0.024458      -0.027106       0.004761       0.036818      -0.018950       0.014967       0.020973       0.039463       0.038134      -0.044738       0.016679       0.028059             13.193586      14.493746       4.739189       0.384334      17.255876      -4.860511       7.831135          -0.009817
          111              C      11.697242       5.286150       7.397712       0.208731      38.949795 0.37226456E+03  0.84311986E+04                                10.220415                            6.595125       0.006745       2.022718                    0.999557      25.598538      72.575374       0.617224       0.438153      -1.049221       0.025936       0.031106      -0.008572       0.041397       0.047922       0.013732      -0.010250       0.030260      -0.054680      -0.049726      -0.009975       0.059701             14.184704      20.029262       6.586153       2.077455      15.116385      -3.119218       7.408465          -0.008942
          112              C      13.238009       6.911036       6.339101       0.104304      27.449424 0.32637635E+03  0.71776671E+04                                 7.994178                            6.065808       0.400782       2.135402                    0.999902      26.335614      74.415647       0.658797       0.422756      -1.054972       0.027654      -0.014935       0.029608       0.043179      -0.018016      -0.005717       0.010743       0.007503       0.020763      -0.022713      -0.000295       0.023008              9.455943       9.866690       4.051488       0.446759       8.553049      -2.339614       9.948090          -0.009619
          113              C       0.487679       7.402337       7.931805       0.147630      31.644089 0.38421220E+03  0.87963122E+04                                 8.926438                            6.712649      -0.197588       1.953204                    0.999537      26.420712      76.030317       0.608315       0.439793      -1.045200       0.026558       0.032270      -0.061477       0.074338       0.006413       0.006804      -0.016557       0.006002       0.100377      -0.028836      -0.009800       0.038636             10.502203      11.713969       4.609062       3.013997       9.017038      -0.298581      10.775603           0.002280
          114              C       1.491110       7.916269       8.723519      -0.151936      33.126477 0.45200891E+03  0.10770311E+05                                 9.058497                            7.203554       0.033413       1.991316                    0.998975      29.653539      86.864089       0.597100       0.430505      -1.051500       0.005987      -0.013141       0.004329       0.015075       0.003555      -0.012103      -0.009263      -0.001032      -0.008456      -0.014815      -0.001895       0.016710             10.060855      10.043682       3.835437       1.508070       9.503166      -1.239691      10.635717          -0.003593
          115              C       1.603966       7.443797      10.008634      -0.109248      30.005098 0.41577292E+03  0.96564297E+04                                 8.296968                            6.760828       0.244023       2.044091                    0.999595      29.054313      82.741546       0.639692       0.412263      -1.067968      -0.014644      -0.019110      -0.022338       0.032842       0.031463       0.020956      -0.007086       0.027928       0.033366      -0.045552       0.008256       0.037296              8.850835       8.484392       3.078061       0.664913       8.353326      -1.957273       9.714787          -0.000580
          116              C       0.692654       6.508356      10.521782      -0.096505      30.538695 0.41739999E+03  0.97342257E+04                                 8.477015                            6.831393       0.034912       1.978165                    0.999738      29.360189      84.649305       0.626412       0.419273      -1.060140      -0.000837       0.003880      -0.032346       0.032588       0.020122       0.014272      -0.022282       0.010042       0.100889      -0.046255       0.003794       0.042462              9.080609       8.702578       3.417167       1.086287       8.384570      -1.646775      10.154678          -0.001924
          117              C      13.796646       5.986651       9.752808      -0.184484      33.287264 0.45791928E+03  0.10952739E+05                                 9.012308                            7.199404       0.066927       1.984573                    0.999534      30.614056      90.012248       0.603305       0.424459      -1.054637       0.017859       0.006706       0.002563       0.019248       0.028224      -0.004610      -0.017863      -0.004422       0.001748      -0.031379      -0.004399       0.035779              9.703713       9.207557       3.385700       1.754097       8.579987      -1.767793      11.323596          -0.002420
          118              C      13.709183       6.437874       8.445552       0.090758      32.844011 0.39902204E+03  0.91780502E+04                                 9.036374                            6.769924       0.093876       2.042382                    0.999729      26.533274      75.343046       0.618231       0.430727      -1.055707      -0.042927      -0.041180      -0.007025       0.059899       0.027953       0.037987       0.007941       0.032172       0.032281      -0.042080      -0.015084       0.057164             10.514390      10.297004       3.613863       2.493220       8.527187      -2.002772      12.718979           0.000664
          119              C      11.715440      -0.404235      14.455220      -0.224836      40.400559 0.51452631E+03  0.12713213E+05                                10.461077                            7.733511      -0.234077       1.884691                    0.998380      31.936320      96.491541       0.568697       0.435890      -1.044139      -0.024472       0.009427      -0.025860       0.036831      -0.003525      -0.023867       0.006291      -0.007705      -0.103445      -0.044654       0.016602       0.028051             13.193048      14.494632      -2.702885       3.911969       5.978339      -1.650414      19.106172          -0.010025
          120              C      11.697242       8.225318       0.879084       0.208774      38.927611 0.37214956E+03  0.84271717E+04                                10.213589                            6.592413       0.007336       2.022880                    0.999555      25.591059      72.526359       0.617645       0.437928      -1.049452       0.025933      -0.008177       0.031243       0.041418      -0.035804       0.034545      -0.000372       0.048333      -0.000313      -0.049562      -0.010107       0.059669             14.172602      20.009559      -5.086863       4.661171       6.629462      -1.776463      15.878784          -0.008702
          121              C      13.238009       8.329659       2.815583       0.104427      27.431177 0.32613976E+03  0.71706151E+04                                 7.988817                            6.062494       0.402831       2.136142                    0.999903      26.323170      74.352311       0.659209       0.422601      -1.055150       0.027540      -0.018298      -0.027675       0.043118       0.014308      -0.012902       0.000653      -0.012305      -0.039333      -0.022957      -0.000484       0.023441              9.448440       9.856973      -2.411000       3.280447       7.568757       1.773267      10.919591          -0.009489
          122              C       0.487679       6.704687       2.444710       0.147608      31.637016 0.38415050E+03  0.87941000E+04                                 8.923587                            6.711221      -0.197138       1.953339                    0.999537      26.416247      76.001411       0.608532       0.439676      -1.045323       0.026530       0.037083       0.058684       0.074316      -0.009040       0.002121       0.031320      -0.019435       0.023478      -0.028803      -0.009791       0.038594             10.497657      11.706938      -4.911402       2.482393      10.073573       0.911636       9.712460           0.002298
          123              C       1.491110       5.762076       2.493930      -0.151921      33.125406 0.45200907E+03  0.10770259E+05                                 9.058121                            7.203528       0.033445       1.991330                    0.998975      29.653126      86.861150       0.597107       0.430501      -1.051508       0.005963       0.002799      -0.013532       0.015050       0.008710       0.009126       0.002550       0.010560       0.026230      -0.014818      -0.001874       0.016692             10.059942      10.041373      -3.222372       2.566959       9.278047       1.111086      10.860407          -0.003598
          124              C       1.603966       4.885370       1.442201      -0.109234      30.004159 0.41575230E+03  0.96558030E+04                                 8.296772                            6.760626       0.244138       2.044137                    0.999595      29.053484      82.737769       0.639708       0.412259      -1.067974      -0.014657       0.028881      -0.005375       0.032830      -0.033886       0.016761       0.016824       0.011079      -0.017163      -0.045559       0.008262       0.037297              8.850695       8.483667      -2.114214       2.333604       7.678724       1.568352      10.389696          -0.000584
          125              C       0.692654       4.908691       0.375511      -0.096488      30.538265 0.41739653E+03  0.97340941E+04                                 8.476910                            6.831370       0.034864       1.978156                    0.999738      29.359767      84.646987       0.626414       0.419274      -1.060143      -0.000843       0.026052       0.019545       0.032579      -0.022446       0.010299       0.035181      -0.012259       0.033969      -0.046294       0.003808       0.042486              9.080561       8.702534      -2.648837       2.417146       8.285064       1.589360      10.254085          -0.001929
          126              C      13.796646       5.835495       0.308188      -0.184501      33.284479 0.45787386E+03  0.10951148E+05                                 9.011128                            7.198587       0.066802       1.984524                    0.999533      30.612854      90.000375       0.603410       0.424405      -1.054693       0.017848      -0.005586       0.004552       0.019247      -0.010120       0.026703       0.008352       0.012038       0.051315      -0.031363      -0.004398       0.035761              9.702552       9.206835      -3.211118       2.056267       9.104658       2.070641      10.796162          -0.002440
          127              C      13.709183       6.742001       1.352587       0.090770      32.823978 0.39879172E+03  0.91705229E+04                                 9.029575                            6.765889       0.094581       2.042612                    0.999729      26.523397      75.281553       0.618762       0.430462      -1.055974      -0.042972       0.026641      -0.032106       0.059892      -0.046811       0.005065       0.009911       0.001226      -0.060868      -0.041908      -0.015200       0.057108             10.505414      10.286640      -3.961027       1.881680       9.928034       2.814322      11.301568           0.000675
          128              C      11.715440      -3.678970       7.382901      -0.224963      40.405296 0.51459385E+03  0.12715305E+05                                10.461715                            7.733879      -0.234000       1.884675                    0.998381      31.939108      96.501705       0.568699       0.435874      -1.044148      -0.024535       0.017705       0.021101       0.036888       0.022462       0.008855      -0.027135       0.028548       0.005109      -0.044601       0.016533       0.028068             13.193672      14.494959      -2.033410      -4.294570      14.397571       6.509699      10.688486          -0.010323
          129              C      11.697242      12.401031       6.683793       0.208788      38.930505 0.37214846E+03  0.84273769E+04                                10.214789                            6.592768       0.007410       2.022908                    0.999555      25.592594      72.538342       0.617560       0.437976      -1.049394       0.025955      -0.022958      -0.022730       0.041441      -0.012072      -0.048238       0.010621       0.030868      -0.053131      -0.049448      -0.010276       0.059724             14.174834      20.014676      -1.489346      -6.734753      12.030518       4.892639      10.479307          -0.008637
          130              C      13.238009      10.671804       5.805905       0.104700      27.425444 0.32601843E+03  0.71676264E+04                                 7.988520                            6.061463       0.402324       2.136108                    0.999903      26.321054      74.356379       0.659218       0.422614      -1.055090       0.027497       0.033084      -0.002021       0.043066       0.003976       0.019167      -0.011392       0.006652       0.017334      -0.023075      -0.000699       0.023774              9.448348       9.857720      -1.633039      -3.728652      11.617107       0.561474       6.870215          -0.008853
          131              C       0.487679      11.805476       4.584074       0.147585      31.638751 0.38416028E+03  0.87943650E+04                                 8.924028                            6.711309      -0.197300       1.953285                    0.999537      26.416383      76.001562       0.608528       0.439676      -1.045324       0.026557      -0.069372       0.002799       0.074334       0.002668      -0.008888      -0.014803      -0.048086      -0.062497      -0.028823      -0.009790       0.038613             10.498510      11.708387       0.306741      -5.495266      10.592708      -0.613327       9.194434           0.002280
          132              C       1.491110      12.234155       3.743139      -0.151866      33.124483 0.45198045E+03  0.10769409E+05                                 9.058112                            7.203343       0.033393       1.991331                    0.998974      29.651962      86.857127       0.597110       0.430507      -1.051504       0.005994       0.010322       0.009216       0.015080      -0.012252       0.003006       0.006694      -0.005412      -0.021762      -0.014835      -0.001839       0.016674             10.060175      10.041795      -0.611875      -4.074270      11.427193       0.129263       8.711538          -0.003398
          133              C       1.603966      13.583332       3.509754      -0.109205      30.002117 0.41571519E+03  0.96547023E+04                                 8.296448                            6.760328       0.244420       2.044255                    0.999594      29.051548      82.730572       0.639723       0.412260      -1.067976      -0.014625      -0.009759       0.027733       0.032837       0.002428      -0.037681      -0.009734      -0.001194      -0.054032      -0.045516       0.008253       0.037263              8.850436       8.483268      -0.964200      -2.997391      11.070256       0.389643       6.997783          -0.000611
          134              C       0.692654      14.495452       4.063296      -0.096428      30.540087 0.41740871E+03  0.97347470E+04                                 8.478080                            6.831929       0.034847       1.978181                    0.999737      29.360889      84.660289       0.626306       0.419330      -1.060075      -0.000815      -0.029956       0.012787       0.032581       0.002264      -0.024591      -0.012928      -0.050750      -0.081734      -0.046269       0.003848       0.042421              9.082052       8.703365      -0.768449      -3.502702      11.141271       0.057109       7.401520          -0.001787
          135              C      13.796646      14.090354       4.899593      -0.184435      33.283356 0.45784497E+03  0.10950338E+05                                 9.011217                            7.198519       0.066766       1.984538                    0.999533      30.611485      89.997299       0.603390       0.424423      -1.054676       0.017830      -0.001154      -0.007101       0.019227      -0.018052      -0.022053       0.009553      -0.018915      -0.041579      -0.031280      -0.004438       0.035718              9.702830       9.207374      -0.173955      -3.809204      12.166789      -0.304029       7.734327          -0.002352
          136              C      13.709183      12.732625       5.162450       0.090771      32.824184 0.39877332E+03  0.91699270E+04                                 9.029547                            6.765555       0.094539       2.042598                    0.999729      26.522576      75.276722       0.618806       0.430439      -1.055995      -0.042986       0.014502       0.039128       0.059909       0.019010      -0.043054      -0.017874       0.015060      -0.019530      -0.041882      -0.015217       0.057099             10.505831      10.287755       0.352539      -4.371490      13.395693      -0.813868       7.834043           0.000677
          137              C       4.661940      12.720705       6.877532      -0.224714      40.395061 0.51440520E+03  0.12709520E+05                                10.460437                            7.732637      -0.233777       1.884832                    0.998381      31.932346      96.478054       0.568723       0.435894      -1.044132      -0.024434      -0.027083      -0.004759       0.036785      -0.018937      -0.014930      -0.021010       0.039432       0.038157      -0.044737       0.016716       0.028021             13.193021      14.493595       4.739027      -0.384386      17.254724       4.860027       7.830744          -0.009804
          138              C       4.643742      -3.351350       7.562877       0.208743      38.945593 0.37223009E+03  0.84301808E+04                                10.219632                            6.594792       0.006804       2.022759                    0.999557      25.596827      72.568318       0.617247       0.438149      -1.049229       0.025960       0.031101       0.008551       0.041405       0.047891      -0.013727       0.010234       0.030250      -0.054611      -0.049693      -0.009967       0.059660             14.183365      20.027389       6.585336      -2.077298      15.114843       3.118863       7.407863          -0.008882
          139              C       6.184509      -1.726464       8.621488       0.104315      27.447637 0.32635523E+03  0.71770468E+04                                 7.993744                            6.065570       0.400978       2.135479                    0.999903      26.334312      74.409811       0.658820       0.422750      -1.054981       0.027647      -0.014939      -0.029600       0.043170      -0.018036       0.005730      -0.010755       0.007493       0.020746      -0.022728      -0.000310       0.023038              9.455311       9.866018       4.051107      -0.446770       8.552442       2.339406       9.947473          -0.009528
          140              C       7.541179      -1.235162       7.028784       0.147623      31.643598 0.38420971E+03  0.87962173E+04                                 8.926270                            6.712588      -0.197545       1.953219                    0.999537      26.420460      76.028763       0.608325       0.439788      -1.045206       0.026557       0.032276       0.061472       0.074336       0.006412      -0.006798       0.016555       0.006000       0.100379      -0.028832      -0.009803       0.038635             10.501906      11.713518       4.608839      -3.013826       9.016797       0.298639      10.775402           0.002302
          141              C       8.544610      -0.721231       6.237070      -0.151933      33.126476 0.45201151E+03  0.10770367E+05                                 9.058404                            7.203513       0.033469       1.991332                    0.998975      29.653620      86.863720       0.597110       0.430497      -1.051507       0.005976      -0.013129      -0.004331       0.015061       0.003559       0.012106       0.009266      -0.001035      -0.008453      -0.014817      -0.001899       0.016716             10.060704      10.043415       3.835322      -1.507947       9.503060       1.239757      10.635638          -0.003523
          142              C       8.657466      -1.193703       4.951955      -0.109249      30.005317 0.41577694E+03  0.96565497E+04                                 8.296998                            6.760849       0.244005       2.044083                    0.999595      29.054559      82.742453       0.639692       0.412262      -1.067969      -0.014654      -0.019102       0.022333       0.032839       0.031468      -0.020961       0.007089       0.027926       0.033374      -0.045560       0.008259       0.037301              8.850861       8.484380       3.078083      -0.664860       8.353379       1.957315       9.714822          -0.000491
          143              C       7.746154      -2.129144       4.438807      -0.096496      30.538608 0.41739897E+03  0.97342000E+04                                 8.477000                            6.831382       0.034923       1.978170                    0.999738      29.360191      84.649409       0.626412       0.419273      -1.060139      -0.000843       0.003889       0.032342       0.032586       0.020121      -0.014272       0.022280       0.010039       0.100887      -0.046253       0.003792       0.042461              9.080589       8.702534       3.417170      -1.086214       8.384579       1.646818      10.154655          -0.001822
          144              C       6.743146      -2.650849       5.207781      -0.184484      33.286751 0.45791317E+03  0.10952547E+05                                 9.012201                            7.199349       0.066940       1.984583                    0.999534      30.613740      90.010867       0.603309       0.424458      -1.054638       0.017852       0.006709      -0.002561       0.019243       0.028225       0.004607       0.017860      -0.004428       0.001729      -0.031378      -0.004400       0.035778              9.703582       9.207470       3.385677      -1.754022       8.579890       1.767751      11.323386          -0.002445
          145              C       6.655683      -2.199626       6.515037       0.090752      32.843057 0.39901373E+03  0.91777781E+04                                 9.036087                            6.769786       0.093917       2.042395                    0.999729      26.532877      75.340690       0.618248       0.430718      -1.055716      -0.042934      -0.041175       0.007021       0.059900       0.027953      -0.037986      -0.007941       0.032172       0.032272      -0.042079      -0.015084       0.057164             10.513969      10.296549       3.613671      -2.493028       8.526875       2.002715      12.718485           0.000660
          146              C       4.661940       8.233265       0.505369      -0.224835      40.398754 0.51450488E+03  0.12712550E+05                                10.460824                            7.733400      -0.234157       1.884678                    0.998380      31.935351      96.488070       0.568696       0.435896      -1.044135      -0.024451       0.009421       0.025843       0.036803      -0.003504       0.023840      -0.006272      -0.007755      -0.103502      -0.044652       0.016635       0.028017             13.192597      14.494564      -2.702864      -3.911808       5.978214       1.650331      19.105013          -0.010020
          147              C       4.643742      -0.412181      14.081505       0.208788      38.923846 0.37211822E+03  0.84262473E+04                                10.212885                            6.592106       0.007393       2.022917                    0.999555      25.589533      72.520059       0.617667       0.437924      -1.049459       0.025954      -0.008190      -0.031230       0.041425      -0.035786      -0.034525       0.000369       0.048290      -0.000353      -0.049531      -0.010102       0.059633             14.171411      20.007927      -5.086385      -4.660566       6.628988       1.776242      15.877318          -0.008644
          148              C       6.184509      -0.307840      12.145006       0.104435      27.429614 0.32612148E+03  0.71700806E+04                                 7.988454                            6.062298       0.403006       2.136210                    0.999903      26.322025      74.347306       0.659227       0.422597      -1.055157       0.027535      -0.018289       0.027675       0.043111       0.014325       0.012911      -0.000644      -0.012315      -0.039346      -0.022970      -0.000495       0.023465              9.447909       9.856437      -2.410851      -3.280171       7.568393      -1.773170      10.918898          -0.009397
          149              C       7.541179      -1.932813      12.515879       0.147601      31.636471 0.38414687E+03  0.87939724E+04                                 8.923412                            6.711150      -0.197099       1.953353                    0.999537      26.415943      75.999673       0.608542       0.439671      -1.045329       0.026530       0.037077      -0.058685       0.074314      -0.009034      -0.002124      -0.031319      -0.019438       0.023476      -0.028800      -0.009794       0.038594             10.497362      11.706500      -4.911158      -2.482275      10.073328      -0.911689       9.712258           0.002319
          150              C       8.544610      -2.875424      12.466659      -0.151919      33.125106 0.45200628E+03  0.10770165E+05                                 9.058037                            7.203488       0.033515       1.991350                    0.998975      29.652975      86.860313       0.597112       0.430499      -1.051510       0.005954       0.002793       0.013524       0.015039       0.008711      -0.009131      -0.002551       0.010559       0.026240      -0.014821      -0.001877       0.016698             10.059807      10.041115      -3.222218      -2.566909       9.277932      -1.111150      10.860374          -0.003532
          151              C       8.657466      -3.752130      13.518388      -0.109235      30.004326 0.41575480E+03  0.96558852E+04                                 8.296814                            6.760645       0.244120       2.044129                    0.999595      29.053669      82.738665       0.639707       0.412259      -1.067973      -0.014665       0.028873       0.005370       0.032827      -0.033891      -0.016765      -0.016827       0.011077      -0.017161      -0.045567       0.008265       0.037302              8.850742       8.483676      -2.114184      -2.333666       7.678738      -1.568376      10.389813          -0.000496
          152              C       7.746154      -3.728809      14.585078      -0.096482      30.538354 0.41739714E+03  0.97341389E+04                                 8.477002                            6.831418       0.034865       1.978158                    0.999738      29.359850      84.648124       0.626404       0.419279      -1.060136      -0.000850       0.026045      -0.019551       0.032577      -0.022446      -0.010303      -0.035181      -0.012266       0.033962      -0.046295       0.003809       0.042486              9.080671       8.702580      -2.648815      -2.417196       8.285144      -1.589442      10.254290          -0.001833
          153              C       6.743146      -2.802005      14.652401      -0.184503      33.283902 0.45786577E+03  0.10950895E+05                                 9.011012                            7.198517       0.066822       1.984535                    0.999533      30.612478      89.998740       0.603414       0.424404      -1.054694       0.017842      -0.005586      -0.004556       0.019243      -0.010121      -0.026702      -0.008344       0.012037       0.051316      -0.031358      -0.004401       0.035759              9.702415       9.206751      -3.211084      -2.056238       9.104549      -2.070581      10.795946          -0.002463
          154              C       6.655683      -1.895499      13.608002       0.090765      32.822969 0.39878175E+03  0.91702000E+04                                 9.029270                            6.765727       0.094615       2.042623                    0.999729      26.522946      75.278912       0.618782       0.430452      -1.055984      -0.042977       0.026637       0.032104       0.059893      -0.046810      -0.005065      -0.009909       0.001229      -0.060871      -0.041905      -0.015202       0.057107             10.504986      10.286194      -3.960795      -1.881577       9.927653      -2.814220      11.301111           0.000672
          155              C       4.661940       4.958530       7.577688      -0.224963      40.403203 0.51456819E+03  0.12714512E+05                                10.461427                            7.733746      -0.234084       1.884663                    0.998381      31.937967      96.497644       0.568697       0.435881      -1.044144      -0.024510       0.017691      -0.021084       0.036854       0.022423      -0.008862       0.027152       0.028552       0.005231      -0.044600       0.016570       0.028029             13.193178      14.494877      -2.033318       4.294493      14.396646      -6.509181      10.688010          -0.010312
          156              C       4.643742       3.763531       8.276796       0.208798      38.926511 0.37211484E+03  0.84263910E+04                                10.214074                            6.592459       0.007467       2.022948                    0.999555      25.590944      72.531740       0.617579       0.437975      -1.049399       0.025981      -0.022938       0.022733       0.041448      -0.012062       0.048211      -0.010599       0.030848      -0.053095      -0.049418      -0.010266       0.059685             14.173622      20.013014      -1.489098       6.734055      12.029450      -4.892096      10.478401          -0.008581
          157              C       6.184509       2.034304       9.154684       0.104711      27.423855 0.32600051E+03  0.71670924E+04                                 7.988111                            6.061246       0.402506       2.136179                    0.999903      26.319884      74.350940       0.659242       0.422607      -1.055101       0.027491       0.033079       0.002011       0.043058       0.003976      -0.019185       0.011393       0.006659       0.017375      -0.023087      -0.000710       0.023797              9.447752       9.857096      -1.632882       3.728338      11.616353      -0.561403       6.869806          -0.008768
          158              C       7.541179       3.167976      10.376515       0.147580      31.638329 0.38415876E+03  0.87943048E+04                                 8.923891                            6.711265      -0.197267       1.953296                    0.999537      26.416200      76.000448       0.608536       0.439673      -1.045329       0.026558      -0.069370      -0.002793       0.074332       0.002664       0.008886       0.014804      -0.048089      -0.062488      -0.028821      -0.009792       0.038613             10.498260      11.708006       0.306677       5.495017      10.592586       0.613297       9.194189           0.002304
          159              C       8.544610       3.596655      11.217450      -0.151861      33.124166 0.45197821E+03  0.10769343E+05                                 9.058065                            7.203341       0.033458       1.991349                    0.998975      29.651837      86.856744       0.597108       0.430509      -1.051503       0.005984       0.010318      -0.009206       0.015068      -0.012257      -0.003003      -0.006695      -0.005422      -0.021767      -0.014837      -0.001845       0.016682             10.060079      10.041604      -0.611940       4.074139      11.427198      -0.129293       8.711437          -0.003333
          160              C       8.657466       4.945832      11.450835      -0.109206      30.002247 0.41571856E+03  0.96547976E+04                                 8.296448                            6.760336       0.244408       2.044249                    0.999594      29.051722      82.731068       0.639726       0.412257      -1.067978      -0.014636      -0.009760      -0.027724       0.032834       0.002429       0.037689       0.009737      -0.001202      -0.054035      -0.045526       0.008256       0.037269              8.850423       8.483211      -0.964260       2.997351      11.070294      -0.389673       6.997762          -0.000524
          161              C       7.746154       5.857953      10.897293      -0.096420      30.540062 0.41740916E+03  0.97347664E+04                                 8.478080                            6.831932       0.034867       1.978188                    0.999737      29.360953      84.660689       0.626305       0.419330      -1.060074      -0.000822      -0.029958      -0.012777       0.032579       0.002262       0.024593       0.012931      -0.050753      -0.081721      -0.046270       0.003848       0.042422              9.082046       8.703316      -0.768489       3.502658      11.141333      -0.057125       7.401489          -0.001685
          162              C       6.743146       5.452854      10.060996      -0.184431      33.282967 0.45784099E+03  0.10950222E+05                                 9.011178                            7.198515       0.066775       1.984547                    0.999533      30.611211      89.996506       0.603386       0.424426      -1.054674       0.017825      -0.001156       0.007101       0.019223      -0.018052       0.022057      -0.009555      -0.018911      -0.041558      -0.031281      -0.004437       0.035719              9.702772       9.207340      -0.173991       3.809164      12.166688       0.304015       7.734287          -0.002380
          163              C       6.655683       4.095125       9.798139       0.090765      32.823585 0.39876921E+03  0.91697921E+04                                 9.029381                            6.765490       0.094567       2.042608                    0.999729      26.522363      75.275500       0.618814       0.430436      -1.056000      -0.042990       0.014503      -0.039125       0.059910       0.019009       0.043057       0.017873       0.015059      -0.019534      -0.041886      -0.015214       0.057100             10.505568      10.287470       0.352468       4.371308      13.395389       0.813823       7.833845           0.000672
          164              C       2.391560       4.554295       6.877532      -0.224731      40.394934 0.51440571E+03  0.12709526E+05                                10.460383                            7.732619      -0.233665       1.884866                    0.998381      31.932350      96.477799       0.568727       0.435892      -1.044135       0.024436       0.027074      -0.004769       0.036781      -0.018935       0.014935       0.020996       0.039419       0.038137      -0.044722       0.016702       0.028020             13.192911      14.493349       4.738744       0.384486      17.254630      -4.860062       7.830753          -0.009783
          165              C       2.409758       3.351350       7.562877       0.208752      38.945175 0.37222589E+03  0.84300649E+04                                10.219582                            6.594770       0.006773       2.022750                    0.999557      25.596663      72.567849       0.617245       0.438151      -1.049227      -0.025956      -0.031103       0.008540       0.041401       0.047893       0.013726      -0.010234       0.030246      -0.054573      -0.049696      -0.009959       0.059655             14.183250      20.027211       6.585121       2.077381      15.114682      -3.118854       7.407856          -0.008916
          166              C       0.868991       1.726463       8.621488       0.104307      27.446963 0.32634667E+03  0.71768002E+04                                 7.993591                            6.065475       0.401016       2.135498                    0.999903      26.333806      74.407696       0.658829       0.422748      -1.054984      -0.027641       0.014936      -0.029597       0.043163      -0.018040      -0.005734       0.010751       0.007493       0.020761      -0.022732      -0.000309       0.023041              9.455101       9.865792       4.050990       0.446771       8.552243      -2.339343       9.947269          -0.009552
          167              C      13.619321       1.235163       7.028784       0.147608      31.643056 0.38420284E+03  0.87960137E+04                                 8.926169                            6.712529      -0.197534       1.953227                    0.999537      26.420100      76.027331       0.608328       0.439788      -1.045207      -0.026555      -0.032281       0.061468       0.074334       0.006408       0.006793      -0.016554       0.005999       0.100373      -0.028827      -0.009805       0.038632             10.501768      11.713338       4.608765       3.013749       9.016691      -0.298669      10.775276           0.002289
          168              C      12.615890       0.721231       6.237070      -0.151936      33.125861 0.45200139E+03  0.10770074E+05                                 9.058344                            7.203469       0.033491       1.991341                    0.998975      29.653244      86.862635       0.597107       0.430502      -1.051503      -0.005972       0.013129      -0.004327       0.015058       0.003552      -0.012110      -0.009272      -0.001030      -0.008460      -0.014826      -0.001892       0.016719             10.060634      10.043323       3.835302       1.507881       9.503017      -1.239797      10.635563          -0.003537
          169              C      12.503034       1.193703       4.951955      -0.109264      30.005540 0.41577984E+03  0.96566414E+04                                 8.297056                            6.760881       0.243960       2.044066                    0.999595      29.054715      82.743214       0.639689       0.412263      -1.067967       0.014654       0.019108       0.022334       0.032843       0.031466       0.020962      -0.007091       0.027938       0.033374      -0.045561       0.008258       0.037302              8.850933       8.484461       3.078152       0.664837       8.353475      -1.957343       9.714863          -0.000510
          170              C      13.414346       2.129144       4.438807      -0.096518      30.539508 0.41741302E+03  0.97346349E+04                                 8.477235                            6.831548       0.034842       1.978138                    0.999738      29.360799      84.652352       0.626396       0.419279      -1.060133       0.000844      -0.003898       0.032344       0.032589       0.020119       0.014272      -0.022279       0.010061       0.100907      -0.046256       0.003791       0.042465              9.080851       8.702794       3.417311       1.086244       8.384847      -1.646865      10.154913          -0.001869
          171              C       0.310354       2.650849       5.207781      -0.184509      33.287639 0.45792766E+03  0.10952997E+05                                 9.012393                            7.199486       0.066900       1.984560                    0.999534      30.614379      90.013649       0.603299       0.424461      -1.054635      -0.017841      -0.006727      -0.002562       0.019238       0.028229      -0.004612      -0.017859      -0.004404       0.001727      -0.031380      -0.004401       0.035781              9.703794       9.207685       3.385781       1.754079       8.580101      -1.767778      11.323594          -0.002476
          172              C       0.397817       2.199626       6.515037       0.090741      32.842710 0.39900889E+03  0.91776385E+04                                 9.036031                            6.769750       0.093944       2.042406                    0.999729      26.532706      75.340077       0.618250       0.430719      -1.055716       0.042939       0.041164       0.007017       0.059896       0.027949       0.037984       0.007945       0.032180       0.032273      -0.042073      -0.015090       0.057163             10.513891      10.296458       3.613622       2.493020       8.526806      -2.002709      12.718410           0.000647
          173              C       2.391560       9.041735       0.505369      -0.224851      40.398559 0.51450427E+03  0.12712519E+05                                10.460750                            7.733366      -0.234049       1.884713                    0.998380      31.935316      96.487593       0.568701       0.435893      -1.044138       0.024454      -0.009404       0.025840       0.036799      -0.003509      -0.023840       0.006273      -0.007746      -0.103451      -0.044638       0.016622       0.028016             13.192465      14.494289      -2.702804       3.911544       5.978156      -1.650282      19.104949          -0.009995
          174              C       2.409758       0.412182      14.081505       0.208797      38.923551 0.37211502E+03  0.84261621E+04                                10.212867                            6.592101       0.007359       2.022908                    0.999555      25.589408      72.519807       0.617663       0.437927      -1.049457      -0.025950       0.008201      -0.031226       0.041421      -0.035786       0.034527      -0.000359       0.048273      -0.000353      -0.049535      -0.010092       0.059627             14.171346      20.007813      -5.086366       4.660400       6.628971      -1.776203      15.877255          -0.008677
          175              C       0.868991       0.307841      12.145006       0.104428      27.428980 0.32611332E+03  0.71698424E+04                                 7.988291                            6.062195       0.403040       2.136228                    0.999903      26.321549      74.345177       0.659238       0.422593      -1.055161      -0.027530       0.018287       0.027671       0.043105       0.014330      -0.012912       0.000649      -0.012317      -0.039338      -0.022973      -0.000494       0.023467              9.447689       9.856189      -2.410779       3.280076       7.568227       1.773134      10.918651          -0.009423
          176              C      13.619321       1.932813      12.515879       0.147586      31.636049 0.38414143E+03  0.87938138E+04                                 8.923344                            6.711111      -0.197091       1.953360                    0.999537      26.415670      75.998660       0.608543       0.439672      -1.045328      -0.026528      -0.037071      -0.058688       0.074312      -0.009028       0.002123       0.031317      -0.019438       0.023478      -0.028795      -0.009796       0.038591             10.497269      11.706383      -4.911078       2.482287      10.073206       0.911676       9.712217           0.002306
          177              C      12.615890       2.875424      12.466659      -0.151924      33.124857 0.45200228E+03  0.10770043E+05                                 9.057983                            7.203449       0.033528       1.991355                    0.998976      29.652849      86.859767       0.597115       0.430499      -1.051511      -0.005951      -0.002797       0.013522       0.015035       0.008718       0.009127       0.002554       0.010570       0.026250      -0.014830      -0.001871       0.016701             10.059744      10.041051      -3.222165       2.566943       9.277828       1.111129      10.860354          -0.003546
          178              C      12.503034       3.752130      13.518388      -0.109251      30.004588 0.41575889E+03  0.96560054E+04                                 8.296860                            6.760679       0.244074       2.044111                    0.999595      29.053871      82.739393       0.639705       0.412259      -1.067973       0.014666      -0.028877       0.005377       0.032831      -0.033892       0.016760       0.016831       0.011085      -0.017166      -0.045567       0.008264       0.037303              8.850794       8.483743      -2.114203       2.333716       7.678763       1.568353      10.389877          -0.000514
          179              C      13.414346       3.728809      14.585078      -0.096501      30.539047 0.41740873E+03  0.97344798E+04                                 8.477128                            6.831520       0.034792       1.978129                    0.999738      29.360347      84.649957       0.626398       0.419280      -1.060135       0.000849      -0.026042      -0.019558       0.032580      -0.022445       0.010297       0.035188      -0.012256       0.033939      -0.046295       0.003805       0.042490              9.080804       8.702749      -2.648880       2.417278       8.285240       1.589393      10.254423          -0.001879
          180              C       0.310354       2.802005      14.652401      -0.184526      33.284901 0.45788268E+03  0.10951422E+05                                 9.011228                            7.198677       0.066776       1.984512                    0.999533      30.613191      90.001902       0.603403       0.424407      -1.054690      -0.017830       0.005596      -0.004570       0.019239      -0.010120       0.026708       0.008349       0.012053       0.051289      -0.031362      -0.004401       0.035763              9.702652       9.206978      -3.211162       2.056333       9.104728       2.070596      10.796249          -0.002492
          181              C       0.397817       1.895499      13.608002       0.090754      32.822915 0.39878101E+03  0.91701895E+04                                 9.029304                            6.765753       0.094641       2.042634                    0.999729      26.522936      75.279206       0.618776       0.430456      -1.055980       0.042982      -0.026628       0.032096       0.059889      -0.046808       0.005064       0.009910       0.001229      -0.060887      -0.041902      -0.015205       0.057107             10.505016      10.286213      -3.960797       1.881589       9.927663       2.814229      11.301172           0.000659
          182              C       2.391560      12.316470       7.577688      -0.224980      40.402993 0.51456802E+03  0.12714493E+05                                10.461350                            7.733716      -0.233974       1.884698                    0.998381      31.937924      96.497114       0.568702       0.435878      -1.044147       0.024511      -0.017695      -0.021070       0.036849       0.022425       0.008858      -0.027140       0.028538       0.005218      -0.044586       0.016558       0.028027             13.193026      14.494591      -2.033090      -4.294291      14.396606       6.509127      10.687882          -0.010287
          183              C       2.409758      -3.763531       8.276796       0.208808      38.925893 0.37210942E+03  0.84262348E+04                                10.213969                            6.592415       0.007430       2.022939                    0.999555      25.590709      72.530848       0.617580       0.437975      -1.049399      -0.025977       0.022928       0.022741       0.041444      -0.012063      -0.048211       0.010591       0.030830      -0.053091      -0.049419      -0.010259       0.059678             14.173407      20.012668      -1.488919      -6.733855      12.029329       4.891998      10.478225          -0.008611
          184              C       0.868991      -2.034304       9.154684       0.104703      27.423054 0.32599015E+03  0.71667985E+04                                 7.987954                            6.061150       0.402554       2.136202                    0.999903      26.319279      74.348582       0.659247       0.422607      -1.055102      -0.027486      -0.033074       0.002012       0.043052       0.003974       0.019191      -0.011394       0.006652       0.017367      -0.023092      -0.000709       0.023801              9.447532       9.856849      -1.632815      -3.728230      11.616092       0.561373       6.869655          -0.008789
          185              C      13.619321      -3.167976      10.376515       0.147563      31.637835 0.38415249E+03  0.87941165E+04                                 8.923793                            6.711210      -0.197257       1.953304                    0.999537      26.415864      75.999041       0.608539       0.439672      -1.045330      -0.026554       0.069369      -0.002786       0.074330       0.002660      -0.008880      -0.014803      -0.048086      -0.062487      -0.028815      -0.009795       0.038611             10.498118      11.707808       0.306665      -5.494908      10.592497      -0.613284       9.194049           0.002289
          186              C      12.615890      -3.596655      11.217450      -0.151868      33.124009 0.45197538E+03  0.10769246E+05                                 9.057987                            7.203279       0.033469       1.991353                    0.998975      29.651761      86.856063       0.597116       0.430504      -1.051507      -0.005981      -0.010314      -0.009207       0.015064      -0.012257       0.003011       0.006699      -0.005419      -0.021788      -0.014846      -0.001838       0.016684             10.059986      10.041473      -0.611973      -4.074073      11.427163       0.129321       8.711324          -0.003344
          187              C      12.503034      -4.945832      11.450835      -0.109223      30.002639 0.41572364E+03  0.96549594E+04                                 8.296553                            6.760396       0.244350       2.044227                    0.999594      29.052005      82.732469       0.639719       0.412260      -1.067975       0.014636       0.009757      -0.027730       0.032838       0.002432      -0.037688      -0.009737      -0.001195      -0.054057      -0.045526       0.008256       0.037271              8.850552       8.483352      -0.964315      -2.997434      11.070438       0.389712       6.997865          -0.000540
          188              C      13.414346      -5.857953      10.897293      -0.096441      30.541003 0.41742359E+03  0.97352142E+04                                 8.478329                            6.832105       0.034770       1.978150                    0.999737      29.361583      84.663758       0.626288       0.419337      -1.060067       0.000822       0.029963      -0.012770       0.032581       0.002265      -0.024589      -0.012939      -0.050743      -0.081752      -0.046271       0.003845       0.042426              9.082325       8.703601      -0.768552      -3.502810      11.141648       0.057167       7.401727          -0.001732
          189              C       0.310354      -5.452854      10.060996      -0.184460      33.283883 0.45785593E+03  0.10950678E+05                                 9.011339                            7.198628       0.066733       1.984523                    0.999533      30.611907      89.999193       0.603382       0.424426      -1.054673      -0.017812       0.001165       0.007119       0.019218      -0.018057      -0.022057       0.009551      -0.018892      -0.041587      -0.031282      -0.004439       0.035721              9.702951       9.207532      -0.174004      -3.809276      12.166869      -0.303991       7.734452          -0.002406
          190              C       0.397817      -4.095125       9.798139       0.090754      32.823117 0.39876308E+03  0.91696077E+04                                 9.029273                            6.765423       0.094597       2.042619                    0.999729      26.522136      75.274453       0.618820       0.430434      -1.056002       0.042996      -0.014501      -0.039112       0.059906       0.019008      -0.043050      -0.017877       0.015069      -0.019529      -0.041878      -0.015221       0.057098             10.505419      10.287297       0.352484      -4.371223      13.395230      -0.813818       7.833730           0.000659
          191              C      10.580250      -1.986625       8.826748       0.575012      24.489337 0.25853607E+03  0.54247642E+04                                 7.883257                            5.755667      -0.149781       2.004378                    0.998952      23.067606      66.055434       0.607498       0.480509      -1.010284      -0.000008       0.069459       0.040092       0.080199      -0.023600       0.040875      -0.039553       0.033027       0.058362      -0.049070      -0.025890       0.074961             10.076789       9.680196       1.066094      -1.844938      12.695759       4.191568       7.854413           0.002184
          192              C      10.580250      -3.283546       8.077970       0.007267      41.378018 0.45273325E+03  0.10729906E+05                                10.491396                            7.134332      -0.193112       1.939314                    0.999125      27.754957      79.573606       0.612995       0.421595      -1.063118       0.000029      -0.057918      -0.033453       0.066885       0.006164      -0.010665      -0.011969       0.039734      -0.012131      -0.024760      -0.003181       0.027941             14.304391      14.375646       1.246816      -2.155056      18.476440       7.285594      10.061087          -0.037640
          193              C      10.580250      11.590661       6.691871      -0.333514      44.116858 0.53008243E+03  0.13161130E+05                                10.902227                            7.727820      -0.122530       1.900664                    0.999566      33.195293      99.686068       0.583921       0.422476      -1.055076      -0.000098       0.008850       0.004663       0.010004      -0.004858       0.008596       0.031527      -0.045321      -0.022953      -0.033211      -0.012058       0.045269             13.876233      22.694996       2.764374      -4.786802      10.781357       2.275872       8.152346          -0.052884
          194              C      10.580250      -0.000000      12.267683       0.575122      24.486383 0.25850804E+03  0.54240604E+04                                 7.882777                            5.755475      -0.150057       2.004312                    0.998951      23.066538      66.052926       0.607486       0.480529      -1.010268      -0.000006       0.000010      -0.080161       0.080161       0.047252      -0.000004      -0.000000      -0.035532      -0.147197      -0.049066      -0.025948       0.075014             10.075846       9.679256      -2.130616       0.000019       5.434493       0.000003      15.113790           0.002453
          195              C      10.580250      -0.000000      13.765238       0.007309      41.377336 0.45273115E+03  0.10729911E+05                                10.491514                            7.134502      -0.193461       1.939211                    0.999124      27.754980      79.575514       0.612960       0.421617      -1.063097      -0.000007       0.000008       0.066838       0.066838      -0.012288       0.000005      -0.000001       0.019003      -0.074293      -0.024764      -0.003151       0.027915             14.304104      14.376652      -2.490232       0.000116       5.855662      -0.000019      22.679998          -0.037379
          196              C      10.580250       8.637500       1.576846      -0.333341      44.046684 0.52927396E+03  0.13133841E+05                                10.885799                            7.718908      -0.118867       1.901928                    0.999574      33.161872      99.503845       0.584699       0.422146      -1.055460       0.000004      -0.000002      -0.009775       0.009775       0.009915      -0.000008       0.000005       0.006795       0.136055      -0.033157      -0.012195       0.045352             13.851752      22.652685      -5.516995       0.000211       6.828745      -0.000067      12.073825          -0.052897
          197              C      10.580250       1.986625       8.826748       0.575013      24.489321 0.25853581E+03  0.54247579E+04                                 7.883257                            5.755667      -0.149783       2.004378                    0.998952      23.067596      66.055421       0.607498       0.480509      -1.010284      -0.000002      -0.069469       0.040073       0.080198      -0.023607      -0.040872       0.039553       0.033026       0.058363      -0.049071      -0.025891       0.074962             10.076791       9.680200       1.066113       1.844928      12.695748      -4.191576       7.854426           0.002187
          198              C      10.580250       3.283546       8.077970       0.007269      41.377954 0.45273230E+03  0.10729879E+05                                10.491391                            7.134328      -0.193116       1.939313                    0.999125      27.754925      79.573529       0.612995       0.421595      -1.063118      -0.000042       0.057909      -0.033467       0.066884       0.006172       0.010659       0.011971       0.039731      -0.012135      -0.024761      -0.003179       0.027940             14.304387      14.375648       1.246977       2.154963      18.476448      -7.285580      10.061065          -0.037635
          199              C      10.580250       5.684339       6.691871      -0.333512      44.116794 0.53008085E+03  0.13161092E+05                                10.902263                            7.727840      -0.122532       1.900663                    0.999566      33.195203      99.686081       0.583917       0.422479      -1.055073       0.000105      -0.008845       0.004669       0.010002      -0.004872      -0.008590      -0.031529      -0.045315      -0.022933      -0.033213      -0.012055       0.045268             13.876290      22.695103       2.764747       4.786619      10.781508      -2.275811       8.152259          -0.052881
          200              C       3.526750      10.624125       6.133841       0.575044      24.487317 0.25851367E+03  0.54241777E+04                                 7.882976                            5.755528      -0.149837       2.004391                    0.998951      23.066047      66.050298       0.607488       0.480527      -1.010274      -0.000020      -0.069469      -0.040008       0.080166      -0.023651       0.040918      -0.039567       0.032966       0.058363      -0.049060      -0.025963       0.075023             10.076315       9.680055       1.066126      -1.844914      12.694860       4.191178       7.854029           0.002345
          201              C       3.526750      11.921046       6.882619       0.007315      41.374099 0.45269251E+03  0.10728722E+05                                10.490950                            7.134163      -0.193270       1.939284                    0.999125      27.753325      79.568669       0.612982       0.421613      -1.063104      -0.000037       0.057874       0.033428       0.066834       0.006143      -0.010601      -0.012025       0.039703      -0.011974      -0.024804      -0.003068       0.027872             14.303536      14.375391       1.247112      -2.154834      18.474885       7.284756      10.060333          -0.037417
          202              C       3.526750      -2.953161       8.268718      -0.333442      44.107969 0.52996916E+03  0.13157519E+05                                10.900744                            7.726991      -0.122294       1.900779                    0.999567      33.190538      99.666409       0.583957       0.422475      -1.055084       0.000100      -0.008801      -0.004645       0.009952      -0.004904       0.008652       0.031427      -0.045374      -0.022689      -0.033201      -0.011990       0.045191             13.874097      22.691412       2.764121      -4.785800      10.779784       2.275415       8.151094          -0.052603
          203              C       3.526750       8.637500       2.692906       0.575146      24.484794 0.25849056E+03  0.54235985E+04                                 7.882541                            5.755358      -0.150077       2.004332                    0.998950      23.065236      66.048479       0.607480       0.480542      -1.010261      -0.000023       0.000068       0.080134       0.080134       0.047307       0.000019       0.000019      -0.035571      -0.147154      -0.049051      -0.026014       0.075066             10.075448       9.679156      -2.130615      -0.000025       5.434342      -0.000022      15.112847           0.002596
          204              C       3.526750       8.637500       1.195351       0.007344      41.374248 0.45269998E+03  0.10729003E+05                                10.491155                            7.134372      -0.193592       1.939186                    0.999124      27.753710      79.571626       0.612950       0.421631      -1.063087      -0.000001      -0.000005      -0.066797       0.066797      -0.012233      -0.000009      -0.000001       0.018898      -0.074405      -0.024802      -0.003056       0.027858             14.303404      14.376468      -2.490194      -0.000267       5.855475       0.000061      22.678269          -0.037188
          205              C       3.526750      -0.000000      13.383743      -0.333288      44.039639 0.52918412E+03  0.13130980E+05                                10.884627                            7.718252      -0.118685       1.902019                    0.999574      33.158114      99.488335       0.584727       0.422146      -1.055466      -0.000000      -0.000002       0.009735       0.009735       0.009973       0.000004       0.000002       0.006619       0.135862      -0.033152      -0.012136       0.045287             13.850072      22.649897      -5.516207      -0.000071       6.828000       0.000022      12.072319          -0.052653
          206              C       3.526750       6.650875       6.133841       0.575043      24.487394 0.25851454E+03  0.54241996E+04                                 7.882983                            5.755531      -0.149830       2.004392                    0.998951      23.066092      66.050415       0.607489       0.480526      -1.010275      -0.000027       0.069403      -0.040124       0.080167      -0.023618      -0.040936       0.039546       0.033001       0.058463      -0.049059      -0.025962       0.075021             10.076328       9.680065       1.066070       1.844948      12.694909      -4.191169       7.854008           0.002344
          207              C       3.526750       5.353954       6.882619       0.007314      41.374218 0.45269384E+03  0.10728759E+05                                10.490961                            7.134167      -0.193262       1.939286                    0.999125      27.753375      79.568808       0.612982       0.421612      -1.063105       0.000034      -0.057867       0.033441       0.066835       0.006128       0.010611       0.012025       0.039703      -0.011982      -0.024803      -0.003071       0.027874             14.303558      14.375406       1.246610       2.155126      18.474798      -7.284844      10.060470          -0.037421
          208              C       3.526750       2.953161       8.268718      -0.333444      44.108206 0.52997156E+03  0.13157606E+05                                10.900822                            7.727034      -0.122303       1.900775                    0.999567      33.190632      99.667093       0.583952       0.422478      -1.055082      -0.000101       0.008803      -0.004644       0.009953      -0.004897      -0.008655      -0.031431      -0.045371      -0.022696      -0.033202      -0.011992       0.045194             13.874213      22.691625       2.764015       4.785926      10.779818      -2.275456       8.151197          -0.052608
          209              N       8.317769      11.135033       7.394271      -0.051519      38.834244 0.37216091E+03  0.82534302E+04                                 9.580349                            6.144474       0.155845       2.122100                    0.998880      24.175604      63.335563       0.725993       0.380426      -1.109966       0.005757       0.003364       0.008972       0.011178       0.053260      -0.024211       0.039493       0.027398       0.079962      -0.087007       0.038473       0.048534             13.351133      18.608925       9.690692      -0.839957      12.978264       1.432617       8.466211           0.001144
          210              N       6.894373       9.586416       6.601809      -0.339698      43.557003 0.60959460E+03  0.15333574E+05                                10.368677                            8.013549      -0.078951       1.978848                    0.996972      29.797522      83.841951       0.616402       0.395039      -1.096721       0.026832       0.089141       0.091823       0.130757      -0.002482      -0.061719      -0.054968       0.053525       0.004732      -0.086352      -0.001123       0.087476             12.491837      12.571567       4.944029       0.410933      12.033735       3.627233      12.870210           0.027868
          211              N       8.317769       9.473610       1.620232      -0.051458      38.785220 0.37179366E+03  0.82421372E+04                                 9.568236                            6.138857       0.157487       2.122685                    0.998883      24.162550      63.261351       0.726882       0.380106      -1.110350       0.005795       0.006146      -0.007350       0.011197      -0.047454      -0.033855      -0.042815       0.021384       0.061946      -0.086716       0.038312       0.048404             13.330585      18.575143      -5.561981      -7.958282       8.342599       1.234102      13.074012           0.001203
          212              N       6.894373       9.561626       3.357605      -0.339538      43.534609 0.60930955E+03  0.15323769E+05                                10.363176                            8.010492      -0.078573       1.979012                    0.996979      29.788738      83.794958       0.616690       0.394922      -1.096863       0.026857       0.034964      -0.123065       0.130724      -0.052089       0.033005       0.014836      -0.015670      -0.203741      -0.086327      -0.001040       0.087367             12.483160      12.561086      -2.115767      -4.480032       9.515795      -2.175015      15.372599           0.027967
          213              N       8.317769       5.303857       5.946086      -0.051395      38.783760 0.37176647E+03  0.82414035E+04                                 9.568231                            6.138742       0.157952       2.122873                    0.998884      24.160915      63.257067       0.726868       0.380119      -1.110337       0.005824      -0.009466      -0.001618       0.011231      -0.005583       0.057952       0.003339      -0.046936      -0.142941      -0.086630       0.038247       0.048383             13.330968      18.578081      -4.109075       8.795690      10.822253      -2.663524      10.592570           0.001268
          214              N       6.894373       6.764458       5.001175      -0.339499      43.531280 0.60923137E+03  0.15321214E+05                                10.362590                            8.009794      -0.077958       1.979216                    0.996985      29.786719      83.785944       0.616742       0.394904      -1.096882       0.026814      -0.124085       0.031257       0.130740       0.054665       0.028593       0.040063       0.079595       0.081570      -0.086382      -0.001000       0.087381             12.482684      12.562917      -2.820894       4.073513      15.788881      -1.446385       9.096253           0.028239
          215              N      12.842731       6.139967       7.394271      -0.051481      38.833632 0.37214911E+03  0.82531124E+04                                 9.580298                            6.144395       0.155837       2.122107                    0.998880      24.175211      63.334548       0.725994       0.380428      -1.109963      -0.005759      -0.003363       0.008970       0.011178       0.053255       0.024214      -0.039487       0.027395       0.079940      -0.086998       0.038475       0.048523             13.351181      18.608822       9.690828       0.839706      12.978486      -1.432815       8.466235           0.001119
          216              N       0.159127       7.688584       6.601809      -0.339924      43.571938 0.60983544E+03  0.15341235E+05                                10.371043                            8.015156      -0.079061       1.978719                    0.996973      29.804048      83.866270       0.616334       0.395041      -1.096713      -0.026905      -0.089173       0.091898       0.130847      -0.002485       0.061745       0.054975       0.053514       0.004679      -0.086374      -0.001121       0.087496             12.494992      12.574602       4.945518      -0.411306      12.036938      -3.628521      12.873437           0.027874
          217              N      12.842731       7.801390       1.620232      -0.051420      38.784966 0.37178474E+03  0.82419069E+04                                 9.568267                            6.138819       0.157472       2.122689                    0.998883      24.162261      63.260897       0.726877       0.380110      -1.110344      -0.005797      -0.006145      -0.007348       0.011196      -0.047455       0.033848       0.042807       0.021385       0.061937      -0.086708       0.038315       0.048394             13.330764      18.575233      -5.561886       7.958637       8.342563      -1.234120      13.074497           0.001178
          218              N       0.159127       7.713374       3.357605      -0.339766      43.549586 0.60955064E+03  0.15331438E+05                                10.365548                            8.012102      -0.078682       1.978883                    0.996979      29.795287      83.819369       0.616621       0.394925      -1.096855      -0.026930      -0.035013      -0.123130       0.130813      -0.052110      -0.033021      -0.014853      -0.015664      -0.203738      -0.086349      -0.001038       0.087387             12.486329      12.564135      -2.116182       4.481536       9.517894       2.175665      15.376960           0.027971
          219              N      12.842731      11.971143       5.946086      -0.051356      38.783004 0.37175368E+03  0.82410532E+04                                 9.568134                            6.138641       0.157942       2.122879                    0.998884      24.160484      63.255785       0.726872       0.380120      -1.110336      -0.005826       0.009464      -0.001619       0.011231      -0.005578      -0.057949      -0.003337      -0.046923      -0.142918      -0.086620       0.038249       0.048371             13.330936      18.577845      -4.109337      -8.795621      10.822449       2.663696      10.592515           0.001247
          220              N       0.159127      10.510542       5.001175      -0.339725      43.546089 0.60947003E+03  0.15328803E+05                                10.364929                            8.011383      -0.078065       1.979088                    0.996986      29.793195      83.810033       0.616675       0.394906      -1.096875      -0.026887       0.124166       0.031246       0.130830       0.054689      -0.028603      -0.040052       0.079615       0.081606      -0.086404      -0.000997       0.087401             12.485798      12.565914      -2.821929      -4.074608      15.793153       1.447001       9.098328           0.028246
          221              N       5.789231      -2.497533       7.566318      -0.051490      38.830476 0.37212788E+03  0.82524735E+04                                 9.579622                            6.144124       0.155985       2.122164                    0.998880      24.174389      63.330491       0.726031       0.380416      -1.109979      -0.005760      -0.003367      -0.008974       0.011182       0.053254      -0.024205       0.039485       0.027377       0.079933      -0.086990       0.038463       0.048526             13.349968      18.606996       9.689731      -0.839643      12.977258       1.432678       8.465649           0.001115
          222              N       7.212627      -0.948916       8.358780      -0.339882      43.568165 0.60977987E+03  0.15339442E+05                                10.370376                            8.014748      -0.078970       1.978766                    0.996973      29.802502      83.860012       0.616356       0.395037      -1.096720      -0.026893      -0.089160      -0.091886       0.130827      -0.002492      -0.061732      -0.054979       0.053509       0.004681      -0.086373      -0.001109       0.087482             12.494015      12.573587       4.944951       0.411191      12.035895       3.628137      12.872562           0.027915
          223              N       5.789231      -0.836110      13.340357      -0.051428      38.782199 0.37176607E+03  0.82413437E+04                                 9.567672                            6.138577       0.157592       2.122736                    0.998883      24.161531      63.257258       0.726911       0.380099      -1.110359      -0.005796      -0.006145       0.007353       0.011199      -0.047448      -0.033853      -0.042802       0.021376       0.061949      -0.086702       0.038305       0.048397             13.329708      18.573686      -5.561382      -7.957814       8.342026       1.233930      13.073412           0.001176
          224              N       7.212627      -0.924126      11.602984      -0.339724      43.546051 0.60949802E+03  0.15329744E+05                                10.364939                            8.011724      -0.078606       1.978925                    0.996980      29.793818      83.813525       0.616641       0.394922      -1.096859      -0.026916      -0.035007       0.123114       0.130794      -0.052097       0.033019       0.014855      -0.015670      -0.203741      -0.086347      -0.001027       0.087375             12.485444      12.563242      -2.116019      -4.481053       9.517371      -2.175555      15.375719           0.028009
          225              N       5.789231       3.333643       9.014503      -0.051366      38.780479 0.37173722E+03  0.82405607E+04                                 9.567614                            6.138442       0.158072       2.122930                    0.998884      24.159837      63.252692       0.726899       0.380112      -1.110347      -0.005825       0.009469       0.001615       0.011234      -0.005585       0.057946       0.003334      -0.046932      -0.142898      -0.086616       0.038240       0.048376             13.329988      18.576444      -4.108943       8.794855      10.821747      -2.663418      10.591775           0.001240
          226              N       7.212627       1.873042       9.959414      -0.339685      43.542674 0.60941975E+03  0.15327186E+05                                10.364344                            8.011026      -0.077987       1.979130                    0.996986      29.791795      83.804492       0.616693       0.394904      -1.096879      -0.026874       0.124149      -0.031243       0.130810       0.054682       0.028593       0.040053       0.079611       0.081620      -0.086402      -0.000987       0.087389             12.484943      12.565013      -2.821635       4.074195      15.792098      -1.446787       9.097717           0.028283
          227              N       1.264269       2.497533       7.566318      -0.051506      38.830448 0.37212956E+03  0.82525166E+04                                 9.579607                            6.144133       0.156008       2.122170                    0.998880      24.174423      63.330513       0.726032       0.380416      -1.109980       0.005762       0.003360      -0.008976       0.011183       0.053258       0.024204      -0.039486       0.027378       0.079939      -0.086994       0.038464       0.048530             13.349891      18.606886       9.689626       0.839692      12.977150      -1.432651       8.465638           0.001106
          228              N      13.947873       0.948916       8.358780      -0.339866      43.566283 0.60974950E+03  0.15338483E+05                                10.370118                            8.014577      -0.078965       1.978778                    0.996974      29.801634      83.856971       0.616360       0.395040      -1.096718       0.026889       0.089151      -0.091883       0.130818      -0.002501       0.061727       0.054984       0.053507       0.004676      -0.086379      -0.001095       0.087475             12.493662      12.573227       4.944776      -0.411166      12.035535      -3.628014      12.872224           0.027888
          229              N       1.264269       0.836110      13.340357      -0.051445      38.782443 0.37176981E+03  0.82414512E+04                                 9.567724                            6.138620       0.157613       2.122741                    0.998883      24.161651      63.257765       0.726905       0.380101      -1.110357       0.005799       0.006151       0.007348       0.011200      -0.047449       0.033857       0.042805       0.021376       0.061952      -0.086707       0.038306       0.048401             13.329736      18.573720      -5.561408       7.957792       8.342060      -1.233925      13.073428           0.001167
          230              N      13.947873       0.924126      11.602984      -0.339708      43.544247 0.60946874E+03  0.15328823E+05                                10.364697                            8.011564      -0.078599       1.978937                    0.996980      29.792983      83.810649       0.616644       0.394925      -1.096857       0.026914       0.035009       0.123104       0.130785      -0.052087      -0.033025      -0.014860      -0.015675      -0.203750      -0.086354      -0.001013       0.087367             12.485117      12.562899      -2.115939       4.480923       9.517134       2.175503      15.375318           0.027981
          231              N       1.264269      -3.333643       9.014503      -0.051382      38.780168 0.37173685E+03  0.82405410E+04                                 9.567528                            6.138420       0.158103       2.122939                    0.998884      24.159802      63.252316       0.726904       0.380110      -1.110350       0.005828      -0.009468       0.001622       0.011236      -0.005589      -0.057949      -0.003335      -0.046934      -0.142901      -0.086619       0.038239       0.048379             13.329786      18.576121      -4.108807      -8.794686      10.821616       2.663337      10.591622           0.001233
          232              N      13.947873      -1.873042       9.959414      -0.339668      43.540694 0.60938824E+03  0.15326190E+05                                10.364064                            8.010844      -0.077978       1.979143                    0.996987      29.790886      83.801274       0.616698       0.394906      -1.096878       0.026871      -0.124142      -0.031236       0.130801       0.054682      -0.028582      -0.040054       0.079616       0.081639      -0.086408      -0.000973       0.087381             12.484552      12.564602      -2.821492      -4.074038      15.791603       1.446701       9.097451           0.028258
          233              O      11.537692      -1.200008       8.601291      -0.560096      41.486207 0.62829590E+03  0.15711257E+05                                 9.597377                            7.819837       0.029787       2.067614                    0.993209      27.949261      75.042876       0.671115       0.364974      -1.133775      -0.029859       0.003134       0.014271       0.033242       0.036770       0.023277      -0.045112       0.005396      -0.036597      -0.071916       0.022962       0.048954             11.658408      12.997939       5.774960       0.393474      14.786463       1.477556       7.190821           0.039851
          234              O      11.537692      -0.588559      11.699181      -0.560096      41.486782 0.62833880E+03  0.15712648E+05                                 9.597560                            7.820251       0.029560       2.067541                    0.993201      27.949781      75.045814       0.671076       0.364988      -1.133761      -0.029845       0.010795      -0.009920       0.033251       0.001781      -0.043486       0.029348      -0.021994      -0.118598      -0.071919       0.022945       0.048974             11.657841      12.996877      -2.545994      -5.196799       7.810185       2.549256      14.166461           0.039853
          235              O      11.537692       1.788567       9.620706      -0.560107      41.483587 0.62828639E+03  0.15710900E+05                                 9.596648                            7.819649       0.030179       2.067725                    0.993214      27.949310      75.041791       0.671142       0.364962      -1.133789      -0.029836      -0.013917      -0.004403       0.033215      -0.038499       0.020215       0.015771       0.056227       0.115755      -0.071895       0.022915       0.048980             11.656521      12.995778      -3.226818       4.802270      10.368368      -4.026182      11.605416           0.039862
          236              O       9.622808       1.200008       8.601291      -0.560111      41.486905 0.62830838E+03  0.15711641E+05                                 9.597461                            7.819899       0.029772       2.067608                    0.993208      27.949539      75.043698       0.671115       0.364973      -1.133777       0.029880      -0.003125       0.014262       0.033257       0.036771      -0.023275       0.045098       0.005392      -0.036603      -0.071904       0.022956       0.048948             11.658536      12.998094       5.775041      -0.393499      14.786623      -1.477599       7.190890           0.039883
          237              O       9.622808       0.588559      11.699181      -0.560113      41.487561 0.62835253E+03  0.15713072E+05                                 9.597659                            7.820320       0.029548       2.067535                    0.993201      27.950090      75.046743       0.671076       0.364987      -1.133763       0.029867      -0.010794      -0.009909       0.033267       0.001779       0.043485      -0.029343      -0.021985      -0.118555      -0.071906       0.022938       0.048968             11.657992      12.997059      -2.546022       5.196907       7.810250      -2.549285      14.166668           0.039883
          238              O       9.622808      -1.788567       9.620706      -0.560122      41.484232 0.62829801E+03  0.15711258E+05                                 9.596727                            7.819708       0.030161       2.067718                    0.993214      27.949570      75.042565       0.671142       0.364961      -1.133790       0.029858       0.013905      -0.004406       0.033230      -0.038497      -0.020217      -0.015762       0.056214       0.115725      -0.071883       0.022908       0.048974             11.656638      12.995917      -3.226880      -4.802320      10.368493       4.026238      11.605505           0.039893
          239              O       2.569308       9.837508       6.359298      -0.560150      41.486946 0.62831164E+03  0.15711709E+05                                 9.597401                            7.819869       0.029888       2.067644                    0.993208      27.949615      75.043342       0.671124       0.364968      -1.133783       0.029929      -0.003135      -0.014252       0.033297       0.036766       0.023285      -0.045092       0.005391      -0.036648      -0.071904       0.022963       0.048941             11.658456      12.998232       5.775024       0.393510      14.786316       1.477533       7.190818           0.039952
          240              O       2.569308       9.226059       3.261408      -0.560148      41.487744 0.62835735E+03  0.15713194E+05                                 9.597633                            7.820313       0.029639       2.067563                    0.993201      27.950195      75.046596       0.671082       0.364983      -1.133767       0.029916      -0.010780       0.009910       0.033307       0.001787      -0.043485       0.029349      -0.021960      -0.118530      -0.071903       0.022942       0.048961             11.657964      12.997235      -2.546002      -5.196932       7.810196       2.549225      14.166462           0.039950
          241              O       2.569308       6.848933       5.339883      -0.560160      41.484321 0.62830190E+03  0.15711347E+05                                 9.596676                            7.819685       0.030273       2.067753                    0.993214      27.949656      75.042265       0.671150       0.364957      -1.133796       0.029905       0.013901       0.004394       0.033270      -0.038503       0.020208       0.015749       0.056225       0.115714      -0.071882       0.022916       0.048967             11.656574      12.996079      -3.226884       4.802308      10.368307      -4.026112      11.605337           0.039964
          242              O       4.484192       7.437492       6.359298      -0.559994      41.476065 0.62811664E+03  0.15705564E+05                                 9.595643                            7.818560       0.029992       2.067747                    0.993206      27.945567      75.028660       0.671194       0.364959      -1.133794      -0.029782       0.003206      -0.014376       0.033225       0.036801      -0.023309       0.045138       0.005407      -0.036611      -0.071974       0.022994       0.048980             11.656065      12.995719       5.773657      -0.393219      14.783001      -1.476906       7.189473           0.039778
          243              O       4.484192       8.048941       3.261408      -0.559994      41.476979 0.62816452E+03  0.15707115E+05                                 9.595889                            7.819012       0.029755       2.067668                    0.993199      27.946201      75.032062       0.671153       0.364974      -1.133778      -0.029770       0.010854       0.010034       0.033237       0.001792       0.043527      -0.029361      -0.022004      -0.118671      -0.071973       0.022974       0.049000             11.655595      12.994746      -2.545581       5.195622       7.808914      -2.548698      14.163123           0.039775
          244              O       4.484192      10.426067       5.339883      -0.560005      41.473310 0.62810506E+03  0.15705141E+05                                 9.594892                            7.818358       0.030388       2.067860                    0.993212      27.945574      75.027411       0.671222       0.364947      -1.133807      -0.029759      -0.014045       0.004395       0.033199      -0.038543      -0.020225      -0.015784       0.056260       0.115811      -0.071953       0.022948       0.049005             11.654143      12.993520      -3.225932      -4.801248      10.365890       4.024923      11.603020           0.039791

******************************************************
Auxiliary information for the entire system
The total spin magnetic moment of the unit cell is   18.255979
The total net atomic charge of the unit cell is   -0.000002
Accuracy of reproducing the electrostatic potential in the unit cell:
  The inner radius (bohr) =    5.0000
  The outer radius (bohr) =   12.0000
  Valid grid points have density less than (e/(bohr^3)) =    0.0001
  The number of valid grid points were=       146284
  The rms potential error without charges in kcal/mol is=      1.76077
  The rms potential error with partial charges in kcal/mol is=      0.44246
  The RRMSE value at monopole order=      0.25129
  The rms potential error with partial charges and cloud penetration in kcal/mol is=      0.45910
  The RRMSE value at monopole order with cloud penetration is=      0.26074
  The rms potential error with partial charges and atomic dipoles in kcal/mol is=      0.39236
  The RRMSE value at dipole order=      0.22283
  The rms potential error with partial charges, atomic dipoles and cloud penetration in kcal/mol is=      0.41595
  The RRMSE value at dipole order with cloud penetration=      0.23623

******************************************************
The electron densities and ab initio electrostatic potential were computed in VASP using the PBE functional and
projector augmented wave method. See the main text of the journal article for a description of computational details.
The atomic charges, dipoles, and quadrupoles were computed with the DDEC6 method as described in
(a) T. A. Manz and N. Gabaldon Limas, RSC Adv. 6 (2016) 47771-47801 DOI: 10.1039/c6ra04656h
(b) N. Gabaldon Limas and T. A. Manz, RSC Adv. 8 (2018) 2678-2707 DOI: 10.1039/c7ra11829e.
For each atom in the material, the electron cloud parameters were fit to the spherically averaged atom-in-material
electron density using radial positions for which this density was between 10^-4 and 10^-2 electrons per cubic bohr.
The polarizabilities, dispersion coefficients, and quantum Drude oscillator (QDO) parameters were fit using the MCLF method.
The magnetic structure of the system was optimized in VASP from the default ferromagnetic initial guess using spin polarization.
The atomic spin moments (ASMs) were computed on this optimized magnetic structure using the DDEC6 partition as inputs
to the method of T. A. Manz and D. S. Sholl, J. Chem. Theory Comput. 7 (2011) 4146-4164 DOI: 10.1021/ct200539n.
The RMSE and RRMSE were computed using a uniform grid with Ewald summation.
