# Supplementary material for: A collection of forcefield precursors for metal–organic frameworks
Source: RSC Adv. 2019 Nov 13;9(63):36492–507. doi: 10.1039/c9ra07327b (PMC9075174; doi:10.1039/c9ra07327b)
Supplement: RA-009-C9RA07327B-s4854 [file RA-009-C9RA07327B-s4854.xyz]

  792
jmolscript: load "" {1 1 1} spacegroup "x,y,z" unitcell [{     11.227600     0.000000     0.000000 }, {      5.613720    32.384037     0.000000 }, {      5.613776     0.000032    32.384027 }]
Nd    15.580683    31.436162     5.540583     2.109353
Nd    10.004215    31.533314     5.608266     2.113613
Nd     9.966915    17.139910    10.651430     2.109200
Nd    15.617935    17.042758    10.583748     2.113960
Nd    18.387587    26.843467    15.244133     2.109015
Nd    12.811063    26.775785    15.341609     2.113813
Nd    12.773811    21.732604     0.947880     2.109300
Nd     7.197286    21.800287     0.850405     2.114100
Nd     6.874413     0.947907    26.843444     2.109351
Nd    12.450881     0.850755    26.775761     2.113610
Nd    12.488181    15.244159    21.732597     2.109198
Nd     6.837161    15.341311    21.800279     2.113954
Nd     4.067509     5.540602    17.139894     2.109018
Nd     9.644033     5.608284    17.042418     2.113811
Nd     9.681285    10.651465    31.436147     2.109303
Nd    15.257810    10.583782    31.533622     2.114100
Co     9.863098     1.194659    12.008969     0.351371
Co     9.863070    14.997376     4.183045     0.351822
Co     7.056147    20.375082    17.386660     0.351375
Co    18.283717    28.201022    31.189380     0.351900
Co    12.591998    31.189410    20.375058     0.351532
Co    12.592026    17.386693    28.200982     0.352021
Co    15.398949    12.008987    14.997367     0.351076
Co     4.171379     4.183047     1.194647     0.351732
H     11.176992    30.978579     9.397845     0.119266
H      8.201759     0.845225     1.240308     0.124897
H     11.013067    31.185839    11.716541     0.122605
H     12.948766     0.903546    31.467559     0.128283
H      6.986926     0.019443    12.824075     0.087611
H     17.856275    31.321871    30.499277     0.099774
H      9.397486     4.057727     7.114771     0.132436
H     11.714863     2.823898    10.097340     0.102914
H     11.636214    27.238218     4.277930     0.136978
H     13.131737    25.832747     0.851700     0.097551
H     11.395998     4.187264     8.280596     0.133907
H     11.122058     0.602345     1.975426     0.115868
H      8.267921    30.981818    10.132962     0.115110
H     12.385100    25.453856     3.011715     0.141878
H     10.898626     2.056387     0.178112     0.122734
H      7.394414    29.945531    12.037143     0.123296
H      6.880240     3.720958    32.303067     0.093266
H     17.640727    27.996012    11.771594     0.065284
H      3.741021     4.099826     6.833030     0.132326
H      6.046049     4.520815     3.639965     0.102119
H      6.847643    27.319178     4.365367     0.104061
H      8.522805    24.582729     6.667871     0.090462
H      5.748515     4.792843     5.867986     0.136388
H      8.126471    25.353467     4.543479     0.126135
H      5.563227    17.597492     6.794169     0.119239
H      8.201713    15.346810    14.951705     0.124835
H      5.399307    17.390232     4.475473     0.122664
H      7.334941    15.288521    17.108481     0.128962
H      6.986893    16.172591     3.367939     0.087740
H      6.628719    17.254233    18.076764     0.099928
H      9.397464    12.134308     9.077243     0.131248
H     11.714840    13.368136     6.094674     0.102984
H      6.022423    21.337854    11.914084     0.138268
H      7.517933    22.743324    15.340314     0.099265
H     11.395978    12.004770     7.911418     0.134095
H     11.122012    15.589689    14.216588     0.115551
H     13.881757    17.594253     6.059051     0.112499
H      6.771299    23.122215    13.180299     0.141322
H     10.898585    14.135648    16.013901     0.122716
H     13.008248    18.630541     4.154871     0.123218
H     12.494030    12.471109    16.272974     0.093389
H     12.026951    20.580060     4.420420     0.064112
H      3.741000    12.092209     9.358984     0.133775
H      6.046024    11.671219    12.552049     0.101427
H     12.461452    21.256894    11.826647     0.103902
H     14.136605    23.993342     9.524142     0.090405
H      5.748495    11.399191    10.324028     0.136873
H     13.740271    23.222604    11.648535     0.126688
H     13.983908    22.986204    14.786547     0.118919
H     16.622372    31.143745    17.037237     0.122680
H     13.819991    20.667507    14.993805     0.123336
H     10.141876     0.916485    17.095528     0.128864
H     15.407575    19.559974    16.211444     0.087709
H      9.435659     1.884766    15.129817     0.099409
H     17.818124    25.269284    20.249732     0.130602
H      8.907909    22.286713    19.015901     0.103612
H     14.443107    28.106117    11.046192     0.137542
H     15.938616    31.532346     9.640725     0.097941
H      8.589039    24.103459    20.379268     0.135074
H      8.315073    30.408627    16.794356     0.116460
H     11.074839    22.251086    14.789785     0.113331
H     15.191986    29.372331     9.261832     0.143019
H     19.319238    32.205943    18.248399     0.121690
H     10.201337    20.346904    13.753496     0.123686
H      4.073358     0.080980    19.912938     0.093542
H      9.220045    20.612451    11.803978     0.064300
H     12.161658    25.551025    20.291831     0.132058
H     14.466676    28.744092    20.712824     0.101964
H      9.654536    28.018680    11.127152     0.103885
H     11.329701    25.716172     8.390701     0.089872
H     14.169150    26.516070    20.984849     0.137870
H     10.933361    27.840566     9.161441     0.125295
H      8.370112    25.589867     1.405467     0.119753
H     16.622395    17.432358    31.538804     0.124706
H      8.206183    27.908564     1.198209     0.123592
H     15.755630    15.275581    31.480513     0.128695
H      9.793764    29.016097    -0.019430     0.087649
H      9.435639    14.307269     1.062196     0.099843
H     17.818123    23.306819    28.326308     0.131396
H     20.135491    26.289390    29.560140     0.102920
H      8.829330    20.469955     5.145822     0.136585
H     10.324854    17.043725     6.551289     0.098721
H     19.816633    24.472645    28.196772     0.134875
H     19.542692    18.167476    31.781684     0.115467
H      5.461039    26.324985     1.402228     0.114064
H      9.578213    19.203741     6.930182     0.142002
H      8.091668    16.370161    30.327641     0.123451
H     15.815126    28.229167     2.438517     0.122816
H      9.687112    16.111087    28.663102     0.093552
H     14.833833    27.963620     4.388036     0.064609
H     12.161658    23.025078    28.284209     0.132529
H     14.466693    19.832012    27.863217     0.100790
H     15.268359    20.557392     5.064862     0.104479
H      5.715909    22.859899     7.801312     0.089358
H     14.169156    22.060033    27.591191     0.137308
H      5.319580    20.735506     7.030572     0.125913
H     11.278104     1.405490    22.986182     0.119267
H     14.253337    31.538844    31.143719     0.124896
H     11.442029     1.198230    20.667486     0.122606
H      9.506330    31.480523     0.916468     0.128282
H      9.854450    -0.019411    19.559952     0.087611
H      4.598821     1.062198     1.884750     0.099773
H     13.057610    28.326342    25.269256     0.132435
H     10.740233    29.560171    22.286687     0.102913
H     10.818882     5.145851    28.106097     0.136978
H      9.323359     6.551322    31.532327     0.097550
H     11.059098    28.196805    24.103431     0.133907
H     11.333038    31.781724    30.408601     0.115869
H     14.187175     1.402251    22.251065     0.115110
H     10.069996     6.930213    29.372312     0.141878
H     11.556470    30.327682    32.205915     0.122734
H     15.060682     2.438538    20.346884     0.123296
H     15.574856    28.663111     0.080960     0.093266
H      4.814369     4.388057    20.612433     0.065285
H     18.714075    28.284243    25.550997     0.132326
H     16.409047    27.863254    28.744062     0.102119
H     15.607453     5.064891    28.018660     0.104061
H     13.932291     7.801340    25.716156     0.090462
H     16.706581    27.591226    26.516041     0.136388
H     14.328625     7.030602    27.840548     0.126135
H     16.891869    14.786577    25.589858     0.119239
H     14.253383    17.037259    17.432322     0.124832
H     17.055789    14.993837    27.908554     0.122664
H     15.120155    17.095548    15.275546     0.128959
H     15.468203    16.211478    29.016088     0.087739
H     15.826377    15.129836    14.307263     0.099926
H     13.057632    20.249761    23.306784     0.131246
H     10.740256    19.015933    26.289353     0.102984
H     16.432673    11.046215    20.469943     0.138266
H     14.937163     9.640745    17.043713     0.099264
H     11.059118    20.379299    24.472609     0.134094
H     11.333084    16.794380    18.167439     0.115553
H      8.573339    14.789816    26.324976     0.112498
H     15.683797     9.261854    19.203728     0.141320
H     11.556511    18.248421    16.370126     0.122717
H      9.446848    13.753528    28.229156     0.123218
H      9.961066    19.912960    16.111053     0.093391
H     10.428145    11.804009    27.963607     0.064112
H      7.486496    20.291860    23.025043     0.133775
H     16.409072    20.712850    19.831978     0.101428
H      9.993644    11.127175    20.557380     0.103902
H      8.318491     8.390727    22.859885     0.090405
H     16.706601    20.984878    22.059999     0.136874
H      8.714825     9.161465    20.735492     0.126688
H      8.471188     9.397865    17.597480     0.118918
H      5.832724     1.240324    15.346790     0.122681
H      8.635105    11.716562    17.390222     0.123334
H     12.313220    31.467584    15.288499     0.128863
H      7.047521    12.824095    16.172583     0.087705
H     13.019437    30.499303    17.254210     0.099408
H      4.636972     7.114785    12.134295     0.130602
H     13.547187    10.097356    13.368126     0.103610
H      8.011989     4.277952    21.337835     0.137543
H      6.516480     0.851723    22.743302     0.097941
H     13.866057     8.280610    12.004759     0.135072
H     14.140023     1.975442    15.589671     0.116460
H     11.380257    10.132983    17.594242     0.113332
H      7.263110     3.011738    23.122195     0.143019
H      3.135858     0.178126    14.135628     0.121689
H     12.253759    12.037165    18.630531     0.123686
H     18.381738    32.303089    12.471089     0.093541
H     13.235051    11.771618    20.580049     0.064298
H     10.293438     6.833044    12.092196     0.132059
H      7.988420     3.639977    11.671203     0.101964
H     12.800560     4.365389    21.256875     0.103885
H     11.125395     6.667897    23.993326     0.089872
H      8.285946     5.867999    11.399178     0.137870
H     11.521735     4.543503    23.222586     0.125294
H     14.084984     6.794202    30.978560     0.119752
H      5.832701    14.951711     0.845223     0.124706
H     14.248913     4.475505    31.185818     0.123591
H      6.699466    17.108488     0.903514     0.128695
H      7.047556     3.367940     0.019430     0.087648
H     13.019457    18.076800    31.321831     0.099842
H      4.636973     9.077250     4.057719     0.131396
H      2.319605     6.094679     2.823887     0.102920
H     13.625766    11.914114    27.238205     0.136586
H     12.130242    15.340344    25.832738     0.098721
H      2.638463     7.911424     4.187255     0.134874
H      2.912404    14.216593     0.602343     0.115467
H     16.994057     6.059084    30.981799     0.114064
H     12.876883    13.180328    25.453845     0.142003
H      3.135828    16.013908     2.056386     0.123451
H      6.639970     4.154902    29.945510     0.122815
H     12.767984    16.272982     3.720925     0.093552
H      7.621263     4.420449    27.995991     0.064608
H     10.293438     9.358991     4.099818     0.132529
H      7.988403    12.552057     4.520810     0.100790
H      7.186737    11.826677    27.319165     0.104479
H     16.739187     9.524170    24.582715     0.089358
H      8.285940    10.324036     4.792836     0.137307
H     17.135516    11.648563    25.353455     0.125913
C     12.903796    32.026201     7.685701     0.708638
C     14.102909    31.219186     2.958281     0.585066
C     12.688224    32.289161     9.166947    -0.092551
C     13.409044    31.275533     1.600095    -0.048036
C     11.754089    31.545300     9.860936    -0.050459
C      7.870538     0.799895     9.894616     0.175491
C      7.842478     0.076103     0.861091    -0.075984
C     12.840931    30.156988     0.982855     0.141869
C     11.674372    31.639215    11.243734    -0.131435
C      8.831619     1.798619     9.322714     0.120533
C     12.970100     0.108194    31.949433    -0.119019
C     12.627609    28.848026     1.644785     0.139492
C      6.975699     0.029157    11.894653     0.075513
C      8.568892     2.614048     8.215828    -0.056001
C      1.590947     0.572554     3.976759     0.709263
C      8.638435    30.077006     7.717114     0.597110
C     11.446462    29.786841     3.704733     0.583473
C     18.130228    31.314747    31.387894     0.081936
C     12.085316    28.683840     2.915858    -0.087737
C      9.541200     3.501694     7.846974    -0.054541
C      7.269859     2.548307     7.423391     0.553626
C     10.918827     2.768521     9.622266     0.076630
C      1.393339     1.587792     2.884445    -0.091786
C      7.917624    29.437746     8.865451    -0.076042
C     11.987638    27.379087     3.428497    -0.039143
C     12.881359    26.556855     1.384093     0.098864
C     10.734693     3.588484     8.540639    -0.079302
C      2.194987     2.713785     2.761062     0.178030
C     11.683436     1.337463     1.900942    -0.062285
C      7.333792    28.177359     8.779310     0.166963
C      7.908640    30.126880    10.081148    -0.088283
C     12.410922    26.318833     2.669415    -0.101303
C      3.167295     3.242294     3.781807     0.121256
C     11.571159     2.176208     0.809601    -0.130315
C      7.397792    27.370996     7.545478     0.165748
C      7.367470    29.537491    11.201635    -0.135242
C      2.916918     3.385756     5.127363    -0.068603
C      1.274324     3.199544     0.686541     0.080388
C     17.215203    29.074395     6.198303     0.603817
C      6.876832    27.801702     6.356985    -0.110663
C      6.811707    28.365189    11.020284     0.068751
C      1.615640     2.920074     5.775691     0.553269
C      3.889226     3.983242     5.923039    -0.048578
C      5.247767     4.236484     4.025335     0.077625
C      7.149665    27.027722     5.194398    -0.065706
C      8.154538    25.431191     6.564242     0.099487
C      5.081597     4.405530     5.349841    -0.083159
C      7.863743    25.839228     5.294788    -0.135250
C      7.290033    16.549871     8.506312     0.711430
C      8.489136    17.356885    13.233733     0.582348
C      7.074465    16.286911     7.025067    -0.092053
C      7.795269    17.300539    14.591919    -0.049049
C      6.140328    17.030771     6.331077    -0.050520
C      7.870505    15.392139     6.297398     0.175284
C      7.842427    16.115931    15.330922    -0.075551
C      7.227149    18.419084    15.209158     0.143660
C      6.060613    16.936856     4.948279    -0.133479
C      8.831590    14.393416     6.869300     0.122292
C      7.356271    16.083872    16.626607    -0.119257
C      7.013822    19.728046    14.547229     0.137657
C      6.975665    16.162877     4.297360     0.077223
C      8.568865    13.577987     7.976186    -0.057544
C     12.818503    15.619481    12.215255     0.710100
C     14.252263    18.499066     8.474900     0.596654
C      5.832683    18.789231    12.487281     0.580764
C      6.902673    17.261356    17.188146     0.081462
C      6.471530    19.892232    13.276156    -0.087004
C      9.541177    12.690341     8.345040    -0.053407
C      7.269831    13.643727     8.768623     0.554495
C     10.918803    13.423514     6.569748     0.075959
C     12.620899    14.604242    13.307568    -0.091348
C     13.531451    19.138325     7.326562    -0.075953
C      6.373847    21.196984    12.763517    -0.041018
C      7.267560    22.019217    14.807920     0.095450
C     10.734672    12.603551     7.651374    -0.078819
C     13.422553    13.478249    13.430951     0.176745
C     11.683393    14.854572    14.291071    -0.062110
C     12.947612    20.398712     7.412704     0.165869
C     13.522471    18.449192     6.110866    -0.084656
C      6.797124    22.257238    13.522598    -0.098071
C     14.394865    12.949741    12.410207     0.122235
C     11.571119    14.015826    15.382413    -0.129620
C     13.011607    21.205076     8.646535     0.165779
C     12.981300    19.038580     4.990379    -0.136579
C     14.144491    12.806278    11.064651    -0.069845
C     12.501889    12.992491    15.505472     0.080374
C     11.601423    19.501677     9.993711     0.603311
C     12.490646    20.774369     9.835029    -0.111128
C     12.425531    20.210883     5.171729     0.072246
C     12.843211    13.271960    10.416322     0.554608
C      3.889203    12.208792    10.268975    -0.050374
C      5.247742    11.955551    12.166679     0.079946
C     12.763474    21.548349    10.997616    -0.066023
C     13.768342    23.144881     9.627771     0.098117
C      5.081575    11.786505    10.842172    -0.084338
C     13.477547    22.736843    10.897225    -0.134399
C     15.710708    24.698349    15.834170     0.710454
C     16.909805    29.425770    15.027160     0.584120
C     15.495141    23.217104    16.097128    -0.092063
C     16.215935    30.783957    15.083508    -0.048430
C     14.561007    22.523113    15.353267    -0.049577
C     16.291179    22.489435    16.991899     0.174614
C     16.263089    31.522962    16.268116    -0.072290
C     15.647818    31.401195    13.964964     0.142626
C     14.481295    21.140315    15.447181    -0.133884
C     17.252260    23.061338    17.990622     0.122164
C     10.163210     0.434610    16.300176    -0.121711
C     15.434496    30.739264    12.656002     0.138243
C     15.396345    20.489396    16.221159     0.077370
C     16.989531    24.168225    18.806052    -0.057116
C     10.011568    28.407294    16.764563     0.711277
C     11.445344    24.666935    13.884975     0.596391
C     14.253357    28.679317    13.594815     0.585268
C      9.709615     0.996148    15.122693     0.083515
C     14.892207    29.468191    12.491815    -0.087550
C     17.961839    24.537080    19.693698    -0.052200
C     15.690495    24.960663    18.740313     0.553721
C      8.111871    22.761787    18.960524     0.076220
C      9.813959    29.499608    17.779802    -0.092329
C     10.724536    23.518596    13.245715    -0.075253
C     14.794529    28.955550    11.187062    -0.038739
C     15.688241    30.999954    10.364832     0.098167
C      7.927735    23.843414    19.780488    -0.080295
C     10.615609    29.622993    18.905795     0.178801
C      8.876452    30.483111    17.529474    -0.062856
C     10.140701    23.604736    11.985328     0.167131
C     10.715556    22.302900    13.934847    -0.087975
C     15.217808    29.714631    10.126809    -0.101323
C     11.587921    28.602248    19.434302     0.121548
C      8.764173    31.574454    18.368220    -0.129977
C     10.204696    24.838567    11.178966     0.164638
C     10.174389    21.182412    13.345458    -0.134198
C     11.337549    27.256692    19.577764    -0.069047
C      9.694940    31.697515    19.391555     0.081983
C      8.794505    26.185745    12.882366     0.602022
C      9.683732    26.027062    11.609674    -0.111201
C      9.618623    21.363761    12.173156     0.069773
C     10.036272    26.608363    19.112081     0.553707
C     12.309860    26.461017    20.175249    -0.046671
C     13.668395    28.358721    20.428492     0.080638
C      9.956560    27.189648    10.835695    -0.064954
C     10.961435    25.819802     9.239163     0.098196
C     13.502230    27.034214    20.597537    -0.087046
C     10.670637    27.089256     9.647202    -0.133276
C     10.096921    23.877722     0.357843     0.709109
C     11.296040    19.150301     1.164853     0.584271
C      9.881348    25.358968     0.094885    -0.091117
C     10.602178    17.792115     1.108505    -0.048006
C      8.947209    26.052959     0.838746    -0.051051
C     16.291160    26.086668    31.584142     0.174750
C     16.263113    17.053142    32.307925    -0.076806
C     10.034062    17.174876     2.227050     0.141069
C      8.867490    27.435757     0.744833    -0.132674
C     17.252244    25.514765    30.585418     0.122550
C     15.776961    15.757457    32.275864    -0.117690
C      9.820735    17.836807     3.536012     0.140666
C      9.782539    28.086675    -0.029146     0.074812
C     16.989522    24.407878    29.769988    -0.057667
C     10.011578    20.168810    31.811477     0.711006
C      5.831555    23.909137     2.307038     0.598697
C      8.639587    19.896755     2.597199     0.584171
C      9.709590    15.195887     1.069321     0.081615
C      9.278439    19.107881     3.700199    -0.088742
C     17.961834    24.039023    28.882342    -0.053517
C     15.690491    23.615441    29.835728     0.554133
C     19.339455    25.814317    29.615517     0.076358
C      9.813975    19.076495    30.796238    -0.092926
C      5.110739    25.057475     2.946299    -0.075372
C      9.180756    19.620521     5.004951    -0.037955
C     10.074478    17.576118     5.827182     0.096323
C     19.155326    24.732689    28.795553    -0.079281
C     10.615627    18.953111    29.670246     0.178438
C      8.876473    18.092992    31.046567    -0.061156
C     15.754504    24.971335     4.206685     0.167523
C      5.101755    26.273171     2.257167    -0.089357
C      9.604038    18.861441     6.065204    -0.100295
C     11.587935    19.973855    29.141738     0.121829
C      8.764200    17.001649    30.207820    -0.131434
C     15.818503    23.737504     5.013047     0.164736
C     15.788181    27.393660     2.846556    -0.132264
C     11.337556    21.319412    28.998277    -0.068972
C      9.694969    16.878589    29.184485     0.080280
C     14.408321    22.390326     3.309648     0.600758
C     15.297546    22.549009     4.582340    -0.110625
C     15.232415    27.212310     4.018858     0.069105
C     10.036276    21.967741    29.463959     0.552969
C     12.309865    22.115087    28.400792    -0.048014
C     13.668409    20.217382    28.147549     0.080974
C     15.570379    21.386423     5.356318    -0.066394
C      5.347645    22.756270     6.952851     0.100120
C     13.502238    21.541889    27.978504    -0.085561
C      5.056853    21.486815     6.544812    -0.133784
C      9.551300     0.357868    24.698326     0.708639
C      8.352187     1.164883    29.425746     0.585066
C      9.766872     0.094908    23.217080    -0.092550
C      9.046052     1.108536    30.783932    -0.048038
C     10.701007     0.838769    22.523091    -0.050456
C     14.584558    31.584174    22.489411     0.175491
C     14.612618    32.307966    31.522936    -0.075990
C      9.614165     2.227081    31.401172     0.141876
C     10.780724     0.744854    21.140293    -0.131431
C     13.623477    30.585450    23.061313     0.120537
C      9.484996    32.275875     0.434594    -0.119027
C      9.827487     3.536043    30.739242     0.139494
C      9.865677    -0.029125    20.489374     0.075514
C     13.886204    29.770021    24.168199    -0.056000
C     20.864149    31.811515    28.407268     0.709263
C     13.816661     2.307063    24.666913     0.597110
C     11.008634     2.597228    28.679294     0.583475
C      4.324868     1.069322     0.996133     0.081936
C     10.369780     3.700229    29.468169    -0.087742
C     12.913896    28.882375    24.537053    -0.054542
C     15.185237    29.835762    24.960636     0.553620
C     11.536269    29.615548    22.761761     0.076630
C     21.061757    30.796277    29.499582    -0.091781
C     14.537472     2.946323    23.518576    -0.076044
C     10.467458     5.004982    28.955530    -0.039144
C      9.573737     5.827214    30.999934     0.098869
C     11.720403    28.795585    23.843388    -0.079304
C     20.260109    29.670284    29.622965     0.178028
C     10.771660    31.046606    30.483085    -0.062281
C     15.121304     4.206710    23.604717     0.166963
C     14.546456     2.257189    22.302879    -0.088287
C     10.044174     6.065236    29.714612    -0.101302
C     19.287801    29.141775    28.602220     0.121258
C     10.883937    30.207861    31.574426    -0.130312
C     15.057304     5.013073    24.838549     0.165747
C     15.087626     2.846578    21.182392    -0.135242
C     19.538178    28.998313    27.256664    -0.068600
C     21.180772    29.184525    31.697486     0.080385
C      5.239893     3.309674    26.185724     0.603817
C     15.578264     4.582367    26.027042    -0.110664
C      4.415789     4.018880    21.363743     0.068753
C     20.839456    29.463995    26.608336     0.553263
C     18.565870    28.400827    26.460988    -0.048575
C     17.207329    28.147585    28.358692     0.077626
C     15.305431     5.356347    27.189629    -0.065706
C     14.300558     6.952878    25.819785     0.099489
C     17.373499    27.978539    27.034186    -0.083158
C     14.591353     6.544841    27.089239    -0.135248
C     15.165063    15.834198    23.877715     0.711431
C     13.965960    15.027184    19.150294     0.582349
C     15.380631    16.097158    25.358960    -0.092051
C     14.659827    15.083530    17.792108    -0.049054
C     16.314768    15.353298    26.052950    -0.050518
C     14.584591    16.991930    26.086629     0.175286
C     14.612669    16.268138    17.053105    -0.075563
C     15.227947    13.964985    17.174869     0.143673
C     16.394483    15.447213    27.435748    -0.133476
C     13.623506    17.990653    25.514727     0.122298
C     15.098825    16.300197    15.757420    -0.119273
C     15.441274    12.656023    17.836798     0.137661
C     15.479431    16.221192    28.086667     0.077223
C     13.886231    18.806082    24.407841    -0.057540
C      9.636593    16.764588    20.168772     0.710100
C      8.202833    13.885003    23.909127     0.596654
C     16.622413    13.594838    19.896746     0.580768
C     15.552423    15.122713    15.195881     0.081460
C     15.983566    12.491837    19.107871    -0.087014
C     12.913919    19.693728    24.038987    -0.053408
C     15.185265    18.740342    23.615404     0.554486
C     11.536293    18.960555    25.814279     0.075960
C      9.834197    17.779827    19.076459    -0.091334
C      8.923645    13.245744    25.057465    -0.075953
C     16.081249    11.187085    19.620510    -0.041019
C     15.187536    10.364852    17.576107     0.095459
C     11.720424    19.780518    24.732653    -0.078822
C      9.032543    18.905820    18.953076     0.176742
C     10.771703    17.529497    18.092956    -0.062100
C      9.507484    11.985357    24.971323     0.165870
C      8.932625    13.934877    26.273161    -0.084660
C     15.657972    10.126831    18.861429    -0.098073
C      8.060231    19.434328    19.973820     0.122237
C     10.883977    18.368243    17.001614    -0.129613
C      9.443489    11.178993    23.737492     0.165777
C      9.473796    13.345489    27.393648    -0.136581
C      8.310605    19.577791    21.319376    -0.069835
C      9.953207    19.391578    16.878555     0.080367
C     10.853673    12.882392    22.390316     0.603311
C      9.964450    11.609700    22.548998    -0.111130
C     10.029565    12.173186    27.212298     0.072246
C      9.611885    19.112109    21.967705     0.554595
C      7.338293    20.175277    22.115052    -0.050365
C     17.207354    20.428518    20.217348     0.079947
C      9.691622    10.835720    21.386411    -0.066020
C      8.686754     9.239188    22.756256     0.098118
C     17.373521    20.597564    21.541855    -0.084333
C      8.977549     9.647226    21.486802    -0.134396
C      6.744388     7.685720    16.549857     0.710454
C      5.545291     2.958299    17.356867     0.584120
C      6.959955     9.166965    16.286899    -0.092068
C      6.239161     1.600112    17.300519    -0.048425
C      7.894089     9.860956    17.030760    -0.049581
C      6.163917     9.894634    15.392128     0.174624
C      6.192007     0.861107    16.115911    -0.072288
C      6.807278     0.982874    18.419063     0.142633
C      7.973801    11.243754    16.936846    -0.133893
C      5.202836     9.322731    14.393405     0.122166
C     12.291886    31.949459    16.083851    -0.121714
C      7.020600     1.644805    19.728025     0.138245
C      7.058751    11.894673    16.162868     0.077365
C      5.465565     8.215844    13.577975    -0.057121
C     12.443528     3.976775    15.619464     0.711276
C     11.009752     7.717134    18.499052     0.596391
C      8.201739     3.704752    18.789212     0.585268
C     12.745481    31.387921    17.261334     0.083510
C      7.562889     2.915878    19.892212    -0.087545
C      4.493257     7.846989    12.690329    -0.052211
C      6.764601     7.423406    13.643714     0.553726
C     14.343225     9.622282    13.423503     0.076215
C     12.641137     2.884461    14.604225    -0.092326
C     11.730560     8.865473    19.138312    -0.075252
C      7.660567     3.428519    21.196965    -0.038735
C      6.766855     1.384115    22.019195     0.098165
C     14.527361     8.540655    12.603539    -0.080305
C     11.839487     2.761076    13.478232     0.178803
C     13.578644     1.900958    14.854553    -0.062856
C     12.314395     8.779333    20.398699     0.167130
C     11.739540    10.081169    18.449180    -0.087969
C      7.237288     2.669438    22.257218    -0.101322
C     10.867175     3.781821    12.949725     0.121544
C     13.690923     0.809615    14.015807    -0.129982
C     12.250400     7.545502    21.205061     0.164640
C     12.280707    11.201657    19.038569    -0.134196
C     11.117547     5.127377    12.806263    -0.069044
C     12.760156     0.686554    12.992472     0.081976
C     13.660591     6.198324    19.501661     0.602022
C     12.771364     6.357007    20.774353    -0.111199
C     12.836473    11.020308    20.210871     0.069773
C     12.418824     5.775706    13.271946     0.553706
C     10.145236     5.923052    12.208778    -0.046669
C      8.786701     4.025348    11.955535     0.080635
C     12.498536     5.194421    21.548332    -0.064957
C     11.493661     6.564267    23.144864     0.098195
C      8.952866     5.349855    11.786490    -0.087045
C     11.784459     5.294813    22.736825    -0.133279
C     12.358175     8.506347    32.026184     0.709110
C     11.159056    13.233768    31.219174     0.584271
C     12.573748     7.025101    32.289142    -0.091117
C     11.852918    14.591954    31.275522    -0.048002
C     13.507887     6.331110    31.545281    -0.051052
C      6.163936     6.297401     0.799885     0.174755
C      6.191983    15.330927     0.076102    -0.076802
C     12.421034    15.209193    30.156977     0.141072
C     13.587606     4.948312    31.639194    -0.132678
C      5.202852     6.869304     1.798609     0.122549
C      6.678135    16.626612     0.108163    -0.117690
C     12.634361    14.547262    28.848015     0.140666
C      7.058781     4.297362     0.029146     0.074808
C      5.465574     7.976191     2.614039    -0.057666
C     12.443518    12.215259     0.572550     0.711006
C     16.623541     8.474932    30.076989     0.598697
C     13.815509    12.487314    29.786828     0.584170
C     12.745506    17.188182    31.314706     0.081611
C     13.176657    13.276188    28.683828    -0.088740
C      4.493262     8.345046     3.501685    -0.053520
C      6.764605     8.768628     2.548299     0.554132
C      3.115641     6.569752     2.768510     0.076355
C     12.641121    13.307574     1.587789    -0.092923
C     17.344357     7.326594    29.437728    -0.075371
C     13.274340    12.763548    27.379076    -0.037950
C     12.380618    14.807951    26.556845     0.096324
C      3.299770     7.651380     3.588474    -0.079284
C     11.839469    13.430958     2.713781     0.178439
C     13.578623    14.291077     1.337460    -0.061156
C      6.700592     7.412734    28.177342     0.167523
C     17.353341     6.110898    30.126860    -0.089355
C     12.851058    13.522628    26.318823    -0.100291
C     10.867161    12.410214     3.242289     0.121826
C     13.690896    15.382420     2.176207    -0.131437
C      6.636593     8.646565    27.370980     0.164737
C      6.666915     4.990409    29.537471    -0.132263
C     11.117540    11.064657     3.385750    -0.068969
C     12.760127    15.505480     3.199542     0.080274
C      8.046775     9.993743    29.074379     0.600758
C      7.157550     9.835060    27.801687    -0.110625
C      7.222681     5.171759    28.365169     0.069104
C     12.418820    10.416328     2.920068     0.552966
C     10.145231    10.268982     3.983235    -0.048012
C      8.786687    12.166687     4.236478     0.080971
C      6.884717    10.997646    27.027709    -0.066396
C     17.107451     9.627799    25.431176     0.100121
C      8.952858    10.842180     4.405523    -0.085560
C     17.398243    10.897254    25.839215    -0.133785
N      7.861555     0.804754    11.251183    -0.227666
N     18.069601    30.166734    32.070873    -0.221651
N      9.984693     1.884437    10.017999    -0.217284
N     12.983527    27.783562     0.884732    -0.222594
N     18.132481    28.702325    29.154368    -0.222875
N     20.270215    28.916061    30.745071    -0.220843
N      6.731993    27.608049     9.873242    -0.279640
N      7.953562    26.146879     7.668538    -0.270534
N      7.861524    15.387280     4.940831    -0.228707
N      6.842042    18.409370    16.505167    -0.222464
N      9.984665    14.307597     6.174015    -0.218077
N      7.369734    20.792510    15.307282    -0.222393
N      6.904911    19.873779    19.421673    -0.223681
N      9.042647    19.660043    17.830969    -0.221228
N     12.345812    20.968023     6.318771    -0.280312
N     13.567370    22.429192     8.523476    -0.269764
N     16.282201    21.132868    16.996757    -0.228655
N      9.648988     0.313167    13.974679    -0.222355
N      7.177736    22.366053    18.076440    -0.218742
N     15.790410    31.499317    11.591539    -0.224203
N      9.711857     3.229672    12.510273    -0.225652
N     11.849596     1.638969    12.724008    -0.222836
N      9.538905    22.510803    11.416017    -0.280157
N     10.760463    24.715507     9.954850    -0.268532
N     16.282174    27.443236    31.579284    -0.227386
N      9.648959    15.878867     2.217334    -0.222012
N     18.405317    26.210050    30.499600    -0.217922
N     10.176651    17.076755     4.600475    -0.223431
N      9.711839    12.962362     3.681740    -0.225455
N     11.849571    14.553066     3.468005    -0.221736
N     15.152701    26.065268     4.775996    -0.280446
N     16.374268    23.860565     6.237164    -0.269784
N     14.593541    31.579315    21.132844    -0.227676
N      4.385495     2.217335     0.313154    -0.221614
N     12.470403    30.499632    22.366028    -0.217287
N      9.471569     4.600507    31.499295    -0.222555
N      4.322615     3.681744     3.229659    -0.222835
N      2.184881     3.468008     1.638956    -0.220805
N     15.723103     4.776020    22.510785    -0.279634
N     14.501534     6.237190    24.715489    -0.270532
N     14.593572    16.996789    27.443196    -0.228715
N     15.613054    13.974699    15.878860    -0.222382
N     12.470431    18.076472    26.210012    -0.218082
N     15.085362    11.591559    17.076745    -0.222316
N     15.550185    12.510290    12.962354    -0.223596
N     13.412449    12.724026    14.553058    -0.221135
N     10.109284    11.416046    26.065256    -0.280308
N      8.887726     9.954877    23.860551    -0.269767
N      6.172895    11.251201    15.387270    -0.228566
N     12.806108    32.070902    18.409348    -0.222363
N     15.277360    10.018016    14.307587    -0.218635
N      6.664686     0.884752    20.792488    -0.224212
N     12.743239    29.154397    19.873754    -0.225667
N     10.605500    30.745100    19.660019    -0.222846
N     12.916191     9.873266    20.968010    -0.280163
N     11.694633     7.668562    22.429177    -0.268532
N      6.172922     4.940833     0.804743    -0.227353
N     12.806137    16.505202    30.166693    -0.222025
N      4.049779     6.174019     1.884427    -0.217877
N     12.278445    15.307314    27.783552    -0.223444
N     12.743257    19.421707    28.702287    -0.225468
N     10.605525    17.831003    28.916022    -0.221740
N      7.302395     6.318801    27.608031    -0.280447
N      6.080828     8.523504    26.146863    -0.269783
O     14.084939    32.160271     7.285435    -0.695254
O     13.657171    31.922568     3.904542    -0.646649
O     15.149323    30.541064     3.046365    -0.598955
O     17.434134    32.247381     4.285702    -0.675512
O     17.160187    29.545257     5.069396    -0.633522
O     16.528072    29.489883     7.159785    -0.655851
O     11.921382    31.651193     7.022476    -0.669508
O      2.750758     0.461153     4.446327    -0.696947
O      8.115227    31.096131     7.176624    -0.668897
O      9.719655    29.618447     7.331096    -0.597139
O     10.862625    30.725330     3.129592    -0.638479
O     11.462180    29.669288     4.977101    -0.634489
O      6.186395     2.540860     8.073338    -0.594683
O      7.379891     2.498435     6.183730    -0.589276
O      1.731285     2.282110     6.847603    -0.591705
O     11.767636     3.215740     5.207352    -0.590516
O      8.471177    16.415801     8.906579    -0.696046
O      8.043402    16.653503    12.287471    -0.644985
O      9.535546    18.035007    13.145648    -0.597973
O     11.820368    16.328691    11.906311    -0.675636
O     11.546409    19.030814    11.122618    -0.632631
O     10.914296    19.086189     9.032229    -0.655810
O      6.307617    16.924878     9.169537    -0.671335
O     13.978314    15.730881    11.745687    -0.697583
O     13.729059    17.479941     9.015389    -0.668539
O     15.333480    18.957624     8.860917    -0.597125
O     16.476449    17.850742    13.062421    -0.636977
O      5.848402    18.906783    11.214912    -0.633790
O      6.186368    13.651175     8.118676    -0.595964
O      7.379860    13.693600    10.008284    -0.588096
O     12.958855    13.909925     9.344411    -0.592602
O     11.767607    12.976294    10.984662    -0.590534
O     16.891850    25.098616    15.968240    -0.695779
O     16.464071    28.479509    15.730541    -0.646017
O     17.956218    29.337685    14.349039    -0.598511
O      9.013436    28.098349    16.055353    -0.676221
O      8.739486    27.314653    13.353230    -0.632968
O      8.107378    25.224263    13.297853    -0.654538
O     14.728292    25.361574    15.459163    -0.670630
O     11.171381    27.937725    16.653162    -0.697704
O     10.922136    25.207425    14.904101    -0.668224
O     12.526561    25.052952    13.426418    -0.596980
O     13.669520    29.254458    14.533304    -0.638779
O     14.269079    27.406948    13.477261    -0.635858
O     14.607034    24.310715    18.732864    -0.595148
O     15.800523    26.200324    18.690441    -0.588603
O     10.151919    25.536451    18.474116    -0.591205
O      8.960666    27.176703    19.407747    -0.591588
O     11.278066    23.477456     0.223774    -0.695102
O     10.850303    20.096562     0.461472    -0.647026
O     12.342452    19.238387     1.842975    -0.597515
O     14.627267    20.477722     0.136661    -0.676763
O     14.353309    21.261418     2.838784    -0.631600
O     13.721190    23.351808     2.894160    -0.655213
O      9.114508    23.214498     0.732851    -0.670388
O     11.171387    20.638378    31.922878    -0.697202
O      5.308351    23.368646     1.287913    -0.669862
O      6.912773    23.523120     2.765596    -0.597510
O      8.055754    19.321613     1.658710    -0.638732
O      8.655303    21.169124     2.714753    -0.634905
O     14.607026    24.265388    29.843176    -0.595828
O     15.800524    22.375780    29.885599    -0.588627
O     10.151917    23.039653    30.101925    -0.591404
O      8.960673    21.399400    29.168293    -0.590278
O      8.370157     0.223798    25.098592    -0.695253
O      8.797925     0.461501    28.479485    -0.646656
O      7.305773     1.843005    29.337662    -0.598951
O      5.020962     0.136688    28.098325    -0.675510
O      5.294909     2.838812    27.314631    -0.633521
O      5.927024     2.894186    25.224242    -0.655851
O     10.533714     0.732876    25.361551    -0.669508
O     19.704338    31.922916    27.937700    -0.696947
O     14.339869     1.287938    25.207403    -0.668899
O     12.735441     2.765622    25.052931    -0.597136
O     11.592471     1.658739    29.254435    -0.638482
O     10.992916     2.714781    27.406926    -0.634489
O     16.268701    29.843209    24.310689    -0.594655
O     15.075205    29.885634    26.200297    -0.589255
O     20.723811    30.101959    25.536424    -0.591681
O     10.687460    29.168329    27.176675    -0.590497
O     13.983919    15.968268    23.477448    -0.696045
O     14.411694    15.730566    20.096556    -0.644999
O     12.919550    14.349062    19.238379    -0.597963
O     10.634728    16.055378    20.477716    -0.675630
O     10.908687    13.353255    21.261409    -0.632628
O     11.540800    13.297880    23.351798    -0.655812
O     16.147479    15.459191    23.214490    -0.671336
O      8.476782    16.653188    20.638340    -0.697583
O      8.726037    14.904128    23.368638    -0.668542
O      7.121616    13.426445    23.523110    -0.597120
O      5.978647    14.533327    19.321606    -0.636980
O     16.606694    13.477286    21.169115    -0.633793
O     16.268728    18.732894    24.265351    -0.595915
O     15.075236    18.690469    22.375743    -0.588056
O      9.496241    18.474144    23.039616    -0.592548
O     10.687489    19.407775    21.399365    -0.590487
O      5.563246     7.285453    16.415787    -0.695777
O      5.991025     3.904560    16.653486    -0.646014
O      4.498878     3.046384    18.034988    -0.598513
O     13.441660     4.285720    16.328674    -0.676220
O     13.715610     5.069416    19.030797    -0.632973
O     14.347718     7.159806    19.086174    -0.654532
O      7.726804     7.022495    16.924864    -0.670634
O     11.283715     4.446344    15.730865    -0.697703
O     11.532960     7.176644    17.479926    -0.668220
O      9.928535     7.331117    18.957609    -0.596982
O      8.785576     3.129611    17.850723    -0.638782
O      8.186017     4.977121    18.906766    -0.635853
O      7.848062     8.073354    13.651163    -0.595161
O      6.654573     6.183745    13.693586    -0.588612
O     12.303177     6.847618    13.909911    -0.591191
O     13.494430     5.207366    12.976280    -0.591593
O     11.177030     8.906613    32.160253    -0.695102
O     11.604793    12.287507    31.922555    -0.647024
O     10.112644    13.145682    30.541052    -0.597515
O      7.827829    11.906347    32.247366    -0.676763
O      8.101787    11.122651    29.545243    -0.631603
O      8.733906     9.032261    29.489867    -0.655210
O     13.340588     9.169571    31.651176    -0.670390
O     11.283709    11.745691     0.461149    -0.697201
O     17.146745     9.015423    31.096114    -0.669861
O     15.542323     8.860949    29.618431    -0.597511
O     14.399342    13.062456    30.725317    -0.638733
O     13.799793    11.214945    29.669274    -0.634903
O      7.848070     8.118681     2.540851    -0.595823
O      6.654572    10.008289     2.498428    -0.588619
O     12.303179     9.344416     2.282102    -0.591389
O     13.494423    10.984669     3.215734    -0.590268

The following XYZ coordinates are in angstroms. Other properties are in atomic units.
The sperically averaged electron density of each atom fit to a function of the form exp(a - br)
eigen_1, eigen_2 and eigen_3 are the three eigenvalues of traceless quadrupole moment tensor
  atom number  atomic symbol              X              Y              Z     net charge C6 coefficient C8 coefficient C10 coefficient fluctuating dipole atomic polarizability isotropic forcefield polarizability              a              b squared Pearson coefficient          <r^3>          <r^4>         wp_QDO          m_QDO          q_QDO       dipole_x       dipole_y       dipole_z         dipole            Qxy            Qxz            Qyz     Q(x^2-y^2)  Q(3z^2 - R^2)        eigen_1        eigen_2        eigen_3 static polarizability      alpha(xx)      alpha(xy)      alpha(xz)      alpha(yy)      alpha(yz)      alpha(zz) atomic spin moment
            1             Nd      15.580683      31.436162       5.540583       2.109353     128.311295 0.33175182E+04  0.11555931E+06                                16.515547                           15.323505       2.460230       2.432729                    0.999637      84.467289     203.078554       0.662491       0.265420      -1.336061       0.020107       0.050112       0.011884       0.055287       0.197061       0.038766       0.079454      -0.200871      -0.261334      -0.178590      -0.106936       0.285526             17.825912      21.000840      -1.444289      -2.286743      13.380612      -0.729941      19.096283           0.000304
            2             Nd      10.004215      31.533314       5.608266       2.113613     128.373645 0.32443542E+04  0.11236767E+06                                16.516187                           15.123005       2.445597       2.435748                    0.999765      83.959221     201.195210       0.668981       0.264350      -1.337588       0.005290       0.023165       0.024053       0.033810       0.148363       0.074737       0.089035      -0.241503      -0.241746      -0.166747      -0.101348       0.268095             18.105464      21.659289      -2.316995       1.354864      13.255722      -1.880809      19.401380           0.000190
            3             Nd       9.966915      17.139910      10.651430       2.109200     128.216956 0.33144129E+04  0.11542160E+06                                16.505323                           15.314418       2.467273       2.434855                    0.999659      84.453747     203.005504       0.662827       0.265354      -1.336174       0.022166      -0.049420      -0.012061       0.055490      -0.197364      -0.038626       0.079682      -0.202879      -0.258248      -0.179822      -0.106021       0.285843             17.814520      20.985948       1.443081       2.282809      13.373519      -0.730122      19.084091           0.000295
            4             Nd      15.617935      17.042758      10.583748       2.113960     128.280052 0.32411022E+04  0.11222513E+06                                16.506445                           15.113499       2.448580       2.436581                    0.999759      83.948134     201.131468       0.669330       0.264283      -1.337694       0.007374      -0.023407      -0.024097       0.034394      -0.148354      -0.075414       0.089144      -0.241265      -0.243641      -0.167080      -0.101407       0.268486             18.095303      21.649140       2.315905      -1.357530      13.247824      -1.879340      19.388945           0.000195
            5             Nd      18.387587      26.843467      15.244133       2.109015     128.409059 0.33209237E+04  0.11570942E+06                                16.525472                           15.332835       2.460602       2.432568                    0.999634      84.486943     203.163813       0.662184       0.265471      -1.335977       0.022162      -0.012116       0.049793       0.055832      -0.038433       0.197354      -0.078777       0.029918       0.432203      -0.178946      -0.106500       0.285446             17.836381      21.012608       2.287398      -1.446475      19.107001       0.728991      13.389535           0.000271
            6             Nd      12.811063      26.775785      15.341609       2.113813     128.374185 0.32441828E+04  0.11236005E+06                                16.516148                           15.122274       2.445984       2.435909                    0.999766      83.959870     201.194083       0.669020       0.264338      -1.337605       0.005816      -0.024032       0.023673       0.034231      -0.075150       0.148033      -0.088827       0.000563       0.481404      -0.166645      -0.100896       0.267540             18.106142      21.662008      -1.360281      -2.319234      19.399671       1.881935      13.256746           0.000182
            7             Nd      12.773811      21.732604       0.947880       2.109300     128.260985 0.33158292E+04  0.11548546E+06                                16.510290                           15.318721       2.463671       2.433697                    0.999632      84.465202     203.058491       0.662654       0.265390      -1.336104       0.020844       0.011954      -0.050672       0.056080       0.038125      -0.197455      -0.079077       0.030941       0.432529      -0.178791      -0.106946       0.285737             17.819921      20.992051      -2.286463       1.443805      19.089707       0.729968      13.378006           0.000287
            8             Nd       7.197286      21.800287       0.850405       2.114100     128.266688 0.32409555E+04  0.11221902E+06                                16.505602                           15.113871       2.449781       2.437023                    0.999774      83.940703     201.114140       0.669273       0.264308      -1.337660       0.005239       0.024147      -0.023125       0.033842       0.074737      -0.147646      -0.088394       0.002087       0.483178      -0.166128      -0.101207       0.267335             18.093156      21.646448       1.360273       2.314891      19.385371       1.878877      13.247649           0.000200
            9             Nd       6.874413       0.947907      26.843444       2.109351     128.311642 0.33175298E+04  0.11555982E+06                                16.515580                           15.323535       2.460229       2.432728                    0.999637      84.467363     203.078849       0.662491       0.265420      -1.336061      -0.020106      -0.050109      -0.011884       0.055285       0.197063       0.038765       0.079454      -0.200867      -0.261338      -0.178590      -0.106937       0.285527             17.825949      21.000890      -1.444293      -2.286739      13.380639      -0.729948      19.096318           0.000291
           10             Nd      12.450881       0.850755      26.775761       2.113610     128.374228 0.32443731E+04  0.11236850E+06                                16.516243                           15.123056       2.445596       2.435748                    0.999765      83.959327     201.195653       0.668979       0.264350      -1.337588      -0.005288      -0.023162      -0.024053       0.033808       0.148364       0.074740       0.089036      -0.241500      -0.241748      -0.166748      -0.101348       0.268096             18.105527      21.659367      -2.316999       1.354864      13.255764      -1.880822      19.401448           0.000188
           11             Nd      12.488181      15.244159      21.732597       2.109198     128.217481 0.33144301E+04  0.11542235E+06                                16.505373                           15.314463       2.467272       2.434854                    0.999659      84.453851     203.005929       0.662825       0.265354      -1.336174      -0.022164       0.049416       0.012062       0.055486      -0.197366      -0.038625       0.079681      -0.202872      -0.258255      -0.179822      -0.106022       0.285844             17.814579      20.986035       1.443085       2.282804      13.373562      -0.730143      19.084140           0.000279
           12             Nd       6.837161      15.341311      21.800279       2.113954     128.281063 0.32411347E+04  0.11222655E+06                                16.506542                           15.113585       2.448577       2.436579                    0.999759      83.948315     201.132222       0.669327       0.264283      -1.337694      -0.007371       0.023402       0.024098       0.034391      -0.148355      -0.075418       0.089145      -0.241261      -0.243649      -0.167081      -0.101407       0.268489             18.095414      21.649282       2.315916      -1.357537      13.247900      -1.879370      19.389059           0.000199
           13             Nd       4.067509       5.540602      17.139894       2.109018     128.408577 0.33209074E+04  0.11570871E+06                                16.525428                           15.332794       2.460601       2.432569                    0.999634      84.486831     203.163395       0.662186       0.265471      -1.335977      -0.022164       0.012119      -0.049794       0.055835      -0.038436       0.197355      -0.078780       0.029917       0.432202      -0.178947      -0.106502       0.285449             17.836333      21.012554       2.287394      -1.446477      19.106937       0.728993      13.389507           0.000290
           14             Nd       9.644033       5.608284      17.042418       2.113811     128.374396 0.32441895E+04  0.11236035E+06                                16.516169                           15.122293       2.445983       2.435909                    0.999766      83.959892     201.194201       0.669020       0.264338      -1.337605      -0.005816       0.024034      -0.023675       0.034234      -0.075150       0.148031      -0.088828       0.000559       0.481405      -0.166644      -0.100895       0.267539             18.106165      21.662028      -1.360291      -2.319235      19.399702       1.881944      13.256765           0.000174
           15             Nd       9.681285      10.651465      31.436147       2.109303     128.260669 0.33158182E+04  0.11548497E+06                                16.510261                           15.318693       2.463671       2.433697                    0.999632      84.465124     203.058199       0.662655       0.265390      -1.336104      -0.020845      -0.011955       0.050672       0.056081       0.038126      -0.197455      -0.079078       0.030941       0.432527      -0.178790      -0.106946       0.285737             17.819891      20.992022      -2.286468       1.443804      19.089666       0.729966      13.377985           0.000309
           16             Nd      15.257810      10.583782      31.533622       2.114100     128.266735 0.32409567E+04  0.11221907E+06                                16.505607                           15.113874       2.449780       2.437023                    0.999774      83.940700     201.114142       0.669273       0.264308      -1.337660      -0.005240      -0.024148       0.023127       0.033844       0.074737      -0.147645      -0.088394       0.002085       0.483177      -0.166127      -0.101206       0.267334             18.093163      21.646459       1.360282       2.314891      19.385379       1.878878      13.247651           0.000192
           17             Co       9.863098       1.194659      12.008969       0.351371     122.990061 0.25126754E+04  0.85980689E+05                                20.279762                           16.422736       0.922148       2.043369                    0.995591      59.369702     167.487877       0.444688       0.402519      -1.143329      -0.002171      -0.002859       0.001447       0.003871       0.002915       0.005272      -0.008848      -0.031583      -0.003611      -0.017946      -0.002140       0.020086             24.625594      18.072124       3.990275       8.336238      27.754383       1.106332      28.050273           1.122777
           18             Co       9.863070      14.997376       4.183045       0.351822     122.992690 0.25123905E+04  0.85968109E+05                                20.281016                           16.421696       0.925731       2.044271                    0.995597      59.361429     167.459266       0.444709       0.402513      -1.143338      -0.002140       0.002033      -0.001363       0.003251      -0.003183      -0.005901      -0.009309      -0.030409      -0.003539      -0.018107      -0.001805       0.019913             24.628167      18.070019      -3.987040      -8.333701      27.760466       1.100626      28.054015           1.122936
           19             Co       7.056147      20.375082      17.386660       0.351375     123.059224 0.25142242E+04  0.86044418E+05                                20.285118                           16.425829       0.926215       2.044351                    0.995585      59.374530     167.495885       0.444739       0.402422      -1.143431      -0.002132      -0.001150      -0.003084       0.003921      -0.005019       0.002757       0.009182      -0.015890       0.046923      -0.018106      -0.001802       0.019908             24.633490      18.076581      -8.339643       3.991084      28.065520      -1.103953      27.758367           1.122880
           20             Co      18.283717      28.201022      31.189380       0.351900     123.067377 0.25148689E+04  0.86069792E+05                                20.283494                           16.426227       0.926449       2.044426                    0.995589      59.373143     167.481155       0.444815       0.402338      -1.143520      -0.002036       0.001879       0.002409       0.003672       0.005064      -0.003592       0.009839      -0.014735       0.045261      -0.017857      -0.002080       0.019937             24.629360      18.071400       8.335857      -3.986961      28.062684      -1.100237      27.753995           1.121973
           21             Co      12.591998      31.189410      20.375058       0.351532     122.986288 0.25125794E+04  0.85976165E+05                                20.279020                           16.422167       0.922258       2.043424                    0.995589      59.366876     167.476016       0.444708       0.402506      -1.143344       0.002171       0.002862      -0.001447       0.003873       0.002919       0.005278      -0.008850      -0.031590      -0.003598      -0.017955      -0.002133       0.020089             24.624674      18.071473       3.990113       8.335878      27.753374       1.106280      28.049175           1.122687
           22             Co      12.592026      17.386693      28.200982       0.352021     122.987918 0.25122702E+04  0.85962435E+05                                20.280084                           16.420986       0.925869       2.044341                    0.995596      59.357812     167.444184       0.444734       0.402498      -1.143356       0.002140      -0.002036       0.001362       0.003253      -0.003186      -0.005907      -0.009311      -0.030422      -0.003528      -0.018119      -0.001800       0.019919             24.627003      18.069188      -3.986818      -8.333239      27.759172       1.100520      28.052650           1.122831
           23             Co      15.398949      12.008987      14.997367       0.351076     123.063993 0.25143650E+04  0.86051491E+05                                20.286562                           16.427015       0.925863       2.044207                    0.995588      59.378830     167.516881       0.444688       0.402458      -1.143392       0.002134       0.001151       0.003088       0.003927      -0.005001       0.002752       0.009175      -0.015889       0.046888      -0.018087      -0.001807       0.019894             24.635199      18.077794      -8.340267       3.991394      28.067510      -1.104113      27.760293           1.122843
           24             Co       4.171379       4.183047       1.194647       0.351732     123.070489 0.25149557E+04  0.86074046E+05                                20.284295                           16.426872       0.926278       2.044353                    0.995590      59.375730     167.493135       0.444789       0.402356      -1.143500       0.002037      -0.001879      -0.002411       0.003673       0.005056      -0.003589       0.009836      -0.014735       0.045245      -0.017848      -0.002083       0.019931             24.630324      18.072096       8.336229      -3.987138      28.063824      -1.100324      27.755053           1.121960
           25              H      11.176992      30.978579       9.397845       0.119266       0.947972 0.65698037E+01  0.62033288E+02                                 1.654586                            1.543510      -1.011235       2.406804                    0.997543       3.509319       9.964241       0.477020       1.359871      -0.691098      -0.024824      -0.024248      -0.019123       0.039622       0.009088      -0.001598       0.005003      -0.000309      -0.004311      -0.010762       0.000391       0.010370              1.715153       1.853495       0.482917       0.309263       1.659122       0.263653       1.632842          -0.000024
           26              H       8.201759       0.845225       1.240308       0.124897       0.964967 0.68684708E+01  0.64425229E+02                                 1.576703                            1.506414      -0.740067       2.541534                    0.999815       3.147203       8.405140       0.527048       1.238967      -0.720033       0.012203       0.034438       0.018905       0.041137       0.005470       0.007113       0.002575      -0.017160       0.007752      -0.013863       0.002281       0.011582              1.598093       1.488273       0.256422       0.168790       1.892324       0.179376       1.413684          -0.000099
           27              H      11.013067      31.185839      11.716541       0.122605       0.984403 0.67277771E+01  0.62364891E+02                                 1.551412                            1.453698      -0.750176       2.526044                    0.999856       3.104709       8.066205       0.560957       1.177899      -0.734041      -0.027562      -0.018072       0.017352       0.037247       0.015507      -0.004690      -0.000592       0.007943       0.027417      -0.020775       0.006198       0.014576              1.594809       1.838425       0.355588      -0.301344       1.440464      -0.150437       1.505539           0.000103
           28              H      12.948766       0.903546      31.467559       0.128283       1.003313 0.69431046E+01  0.65996247E+02                                 1.679401                            1.558561      -0.858225       2.482166                    0.999257       3.360070       9.351186       0.491151       1.311974      -0.702328      -0.003117       0.033398      -0.020915       0.039530       0.006747       0.004437      -0.003117      -0.020841       0.008210      -0.015259       0.003822       0.011437              1.778180       1.404908      -0.127668       0.098553       2.271003      -0.487709       1.658629           0.000099
           29              H       6.986926       0.019443      12.824075       0.087611       1.057644 0.73318913E+01  0.70710525E+02                                 1.738253                            1.597620      -0.905124       2.441034                    0.997950       3.579277      10.063032       0.486492       1.305456      -0.702577      -0.001544      -0.001845       0.044689       0.044753       0.011021      -0.005081      -0.001906      -0.001635       0.040311      -0.017964       0.002276       0.015688              1.828102       1.466626       0.025585       0.004604       1.340412       0.039785       2.677268           0.000130
           30              H      17.856275      31.321871      30.499277       0.099774       1.082331 0.79878420E+01  0.79082338E+02                                 1.797176                            1.696318      -1.168635       2.330360                    0.994487       3.681272      10.651535       0.457973       1.350879      -0.693269      -0.015963       0.003967      -0.045266       0.048162       0.004555       0.011392      -0.003101      -0.012246       0.026517      -0.017360       0.003185       0.014175              1.850203       1.547504      -0.087886       0.256931       1.591292      -0.097896       2.411814          -0.000129
           31              H       9.397486       4.057727       7.114771       0.132436       1.118599 0.81261562E+01  0.79135326E+02                                 1.718085                            1.623275      -0.894490       2.477916                    0.998799       3.181526       8.530516       0.517238       1.215991      -0.726694      -0.003692       0.024294      -0.035367       0.043066       0.002027       0.002702      -0.016757      -0.002823      -0.004863      -0.017247       0.000075       0.017172              1.746766       1.509444      -0.038584       0.118104       1.706996      -0.479567       2.023858          -0.000175
           32              H      11.714863       2.823898      10.097340       0.102914       1.155345 0.84593051E+01  0.83724270E+02                                 1.792445                            1.682895      -0.798489       2.503680                    0.999342       3.378104       9.316376       0.492923       1.255482      -0.716494       0.047194       0.006492       0.017335       0.050695       0.010074       0.006608      -0.004721       0.021349      -0.024281      -0.016536      -0.002932       0.019468              1.834325       2.150817       0.086228       0.464813       1.426402       0.026544       1.925756          -0.000071
           33              H      11.636214      27.238218       4.277930       0.136978       0.938147 0.66600083E+01  0.62047055E+02                                 1.554875                            1.490319      -0.773012       2.536423                    0.999772       3.085215       8.236203       0.525708       1.250589      -0.717698      -0.012044      -0.009468       0.042801       0.045460      -0.000882      -0.007943      -0.007677      -0.012999       0.027728      -0.014610      -0.001004       0.015614              1.572332       1.428372       0.019275      -0.336092       1.350417      -0.096263       1.938207          -0.000104
           34              H      13.131737      25.832747       0.851700       0.097551       1.103795 0.82252840E+01  0.82007935E+02                                 1.816841                            1.718159      -1.181146       2.319999                    0.994614       3.725729      10.807951       0.456451       1.345883      -0.694111       0.016847      -0.039178      -0.024805       0.049335      -0.006619      -0.010324       0.004776      -0.018878       0.000599      -0.016478       0.000579       0.015899              1.859098       1.541168      -0.194955      -0.056076       2.213372       0.394979       1.822754          -0.000139
           35              H      11.395998       4.187264       8.280596       0.133907       1.040332 0.72121928E+01  0.67729688E+02                                 1.596799                            1.497133      -0.752207       2.542462                    0.999787       3.004997       7.746203       0.559641       1.165426      -0.739234       0.031709       0.023392      -0.018599       0.043573       0.011157       0.004357      -0.013176       0.007532      -0.009602      -0.020574       0.005656       0.014919              1.631395       1.786768       0.406070      -0.262579       1.618275      -0.183550       1.489142           0.000079
           36              H      11.122058       0.602345       1.975426       0.115868       0.976519 0.68651124E+01  0.65496230E+02                                 1.683313                            1.575087      -1.008464       2.406447                    0.997519       3.540794      10.084712       0.473745       1.355166      -0.692139      -0.024230      -0.030014       0.003631       0.038744       0.006842       0.006440      -0.002246      -0.003006      -0.022619      -0.012314       0.001208       0.011107              1.744644       1.848139       0.566246       0.014222       1.948818      -0.114042       1.436975          -0.000053
           37              H       8.267921      30.981818      10.132962       0.115110       0.999460 0.72207488E+01  0.68521815E+02                                 1.607021                            1.539025      -0.726417       2.539193                    0.999859       3.212361       8.604570       0.524710       1.230099      -0.721958       0.009555       0.036832       0.001107       0.038067       0.007062      -0.003663       0.000714      -0.020026       0.005973      -0.014103       0.002825       0.011278              1.621948       1.513692       0.288238      -0.028388       1.944918       0.100757       1.407234           0.000004
           38              H      12.385100      25.453856       3.011715       0.141878       1.000314 0.69909906E+01  0.66469311E+02                                 1.672658                            1.563250      -0.848690       2.498630                    0.999500       3.258115       9.025839       0.491444       1.310838      -0.703499       0.002574      -0.036981       0.021512       0.042860       0.002258      -0.010150      -0.006283      -0.016428       0.017746      -0.015914       0.000790       0.015125              1.739783       1.401245      -0.086056       0.018575       2.346452      -0.348983       1.471652           0.000036
           39              H      10.898626       2.056387       0.178112       0.122734       0.998598 0.68805372E+01  0.64380831E+02                                 1.588866                            1.487622      -0.752151       2.524106                    0.999846       3.170857       8.378679       0.542723       1.206129      -0.726978      -0.027160      -0.004563      -0.024881       0.037115       0.009596       0.012591      -0.008783       0.003710       0.015075      -0.020917       0.005768       0.015149              1.640158       1.891672       0.126635       0.465752       1.352876       0.018337       1.675927           0.000112
           40              H       7.394414      29.945531      12.037143       0.123296       1.006405 0.69482163E+01  0.66399245E+02                                 1.710100                            1.578947      -0.968411       2.422954                    0.997679       3.513424       9.971081       0.476347       1.345529      -0.694310       0.005026       0.010495       0.034683       0.036583       0.008571       0.002751       0.004123      -0.011739       0.019684      -0.013683       0.001905       0.011777              1.806634       1.406025      -0.049319      -0.114557       1.696919       0.486405       2.316958           0.000017
           41              H       6.880240       3.720958      32.303067       0.093266       1.045736 0.71689759E+01  0.68975352E+02                                 1.745608                            1.594563      -0.973126       2.412839                    0.997333       3.612023      10.251070       0.478643       1.330018      -0.697046      -0.003500       0.025539      -0.037817       0.045767       0.005332       0.011216      -0.008162      -0.005777       0.018915      -0.017321       0.002828       0.014492              1.853715       1.462116       0.009811       0.045936       1.814307      -0.664575       2.284723           0.000101
           42              H      17.640727      27.996012      11.771594       0.065284       1.288971 0.97378136E+01  0.10093487E+03                                 1.985432                            1.844966      -1.214902       2.287677                    0.994209       3.958612      11.581551       0.450796       1.310830      -0.701047      -0.014897      -0.015606       0.030779       0.037587       0.012570      -0.007303      -0.001382      -0.011680       0.004485      -0.016337       0.001178       0.015159              2.056330       1.883706       0.112277      -0.482412       1.771412      -0.339226       2.513872           0.000008
           43              H       3.741021       4.099826       6.833030       0.132326       1.115226 0.80837467E+01  0.78611086E+02                                 1.712582                            1.617795      -0.891294       2.479210                    0.999014       3.180612       8.519089       0.518764       1.214131      -0.727050      -0.003618       0.004601       0.045398       0.045774       0.003034      -0.001379       0.010085       0.011596       0.042722      -0.016956      -0.000627       0.017583              1.741021       1.507346       0.024986      -0.124395       1.367441       0.094257       2.348276          -0.000153
           44              H       6.046049       4.520815       3.639965       0.102119       1.165238 0.85535032E+01  0.84945529E+02                                 1.806861                            1.695130      -0.808817       2.497891                    0.999218       3.403869       9.423086       0.489572       1.259775      -0.715426       0.046546       0.014594      -0.011174       0.050044       0.011446      -0.000845       0.003337       0.026741      -0.013066      -0.016396      -0.003388       0.019784              1.848914       2.172188       0.307137      -0.356243       1.583291      -0.234994       1.791264          -0.000155
           45              H       6.847643      27.319178       4.365367       0.104061       1.068116 0.80181441E+01  0.79474181E+02                                 1.773657                            1.692143      -1.252283       2.278069                    0.994839       3.774387      10.934761       0.461448       1.339156      -0.694635      -0.012753       0.011681      -0.032820       0.037097      -0.006628      -0.003287      -0.002774      -0.008405       0.033017      -0.014062       0.002273       0.011789              1.806827       1.631512      -0.097631       0.330978       1.541403      -0.139851       2.247566           0.000001
           46              H       8.522805      24.582729       6.667871       0.090462       1.167375 0.83668388E+01  0.82077064E+02                                 1.765834                            1.642916      -0.728321       2.531019                    0.999695       3.303201       8.889604       0.516113       1.209764      -0.727617       0.014765      -0.042180       0.005117       0.044982      -0.011046      -0.000116       0.000635      -0.020805       0.021042      -0.018681       0.006931       0.011750              1.801170       1.589280      -0.406521       0.088542       2.344971      -0.072601       1.469259           0.000001
           47              H       5.748515       4.792843       5.867986       0.136388       1.050409 0.73045477E+01  0.68987144E+02                                 1.626001                            1.521516      -0.756240       2.544116                    0.999771       3.018571       7.867029       0.545682       1.188478      -0.733794       0.032083       0.011277       0.026944       0.043387       0.012187       0.001718       0.007303       0.019150       0.024142      -0.020728       0.005585       0.015143              1.665730       1.832800       0.222072       0.455037       1.446614       0.146519       1.717776           0.000060
           48              H       8.126471      25.353467       4.543479       0.126135       1.006555 0.70312857E+01  0.66466303E+02                                 1.626181                            1.526437      -0.836854       2.487888                    0.999438       3.253100       8.776170       0.521417       1.242666      -0.718128       0.010354      -0.023243      -0.028754       0.038396      -0.015813      -0.003639       0.001092      -0.012007       0.021043      -0.020627       0.006035       0.014592              1.668160       1.417001      -0.121664      -0.202528       1.579356       0.410850       2.008123          -0.000007
           49              H       5.563227      17.597492       6.794169       0.119239       0.948169 0.65671623E+01  0.61947663E+02                                 1.648598                            1.538418      -0.989280       2.415361                    0.997887       3.500080       9.904678       0.480459       1.351457      -0.692779      -0.025084       0.024150       0.019228       0.039776      -0.009107       0.001640       0.005006      -0.000271      -0.004243      -0.010807       0.000442       0.010365              1.708648       1.846045      -0.479824      -0.307289       1.652913       0.261994       1.626987          -0.000024
           50              H       8.201713      15.346810      14.951705       0.124835       0.964937 0.68666145E+01  0.64388687E+02                                 1.575031                            1.504900      -0.738045       2.541773                    0.999812       3.146013       8.394419       0.528123       1.236813      -0.720512       0.012481      -0.034132      -0.019186       0.041096      -0.005420      -0.007154       0.002563      -0.017533       0.007775      -0.014025       0.002378       0.011648              1.596377       1.486755      -0.255982      -0.168439       1.890175       0.179027       1.412200          -0.000098
           51              H       5.399307      17.390232       4.475473       0.122664       0.982397 0.67103140E+01  0.62144875E+02                                 1.547320                            1.450256      -0.748942       2.526201                    0.999857       3.101014       8.045338       0.562686       1.175378      -0.734644      -0.027734       0.018222      -0.017438       0.037487      -0.015288       0.004665      -0.000614       0.007778       0.027700      -0.020584       0.006154       0.014431              1.590429       1.832797      -0.353783       0.299735       1.436830      -0.149572       1.501660           0.000103
           52              H       7.334941      15.288521      17.108481       0.128962       1.000687 0.69198823E+01  0.65704048E+02                                 1.674727                            1.554610      -0.851863       2.484846                    0.999345       3.353136       9.319219       0.492535       1.309712      -0.702806      -0.003204      -0.033196       0.020425       0.039107      -0.006676      -0.004377      -0.003195      -0.021136       0.008762      -0.015387       0.003893       0.011494              1.772940       1.401560       0.127010      -0.098099       2.263265      -0.485269       1.653995           0.000100
           53              H       6.986893      16.172591       3.367939       0.087740       1.058283 0.73364029E+01  0.70771290E+02                                 1.739625                            1.598593      -0.912481       2.438272                    0.997909       3.580563      10.070836       0.486080       1.306244      -0.702407      -0.001700       0.001685      -0.044415       0.044479      -0.011160       0.005084      -0.002069      -0.001497       0.040437      -0.018099       0.002279       0.015819              1.829698       1.467420      -0.025554      -0.004597       1.341112       0.039821       2.680562           0.000131
           54              H       6.628719      17.254233      18.076764       0.099928       1.079970 0.79634309E+01  0.78758492E+02                                 1.792693                            1.692264      -1.160900       2.333927                    0.994710       3.673170      10.612926       0.459242       1.348551      -0.693760      -0.016008      -0.004127       0.045178       0.048108      -0.004653      -0.011318      -0.003116      -0.012427       0.026176      -0.017391       0.003373       0.014018              1.845475       1.543962       0.087514      -0.256068       1.587347      -0.097462       2.405116          -0.000128
           55              H       9.397464      12.134308       9.077243       0.131248       1.118784 0.81240060E+01  0.79063380E+02                                 1.713283                            1.619093      -0.881366       2.482054                    0.998964       3.183883       8.517965       0.520111       1.210054      -0.728005      -0.003701      -0.024363       0.035884       0.043530      -0.002092      -0.002655      -0.016787      -0.003082      -0.005104      -0.017254      -0.000005       0.017259              1.741723       1.505544       0.038427      -0.117554       1.702149      -0.477273       2.017478          -0.000176
           56              H      11.714840      13.368136       6.094674       0.102984       1.148920 0.83965545E+01  0.82869376E+02                                 1.777653                            1.670247      -0.778969       2.510172                    0.999558       3.368762       9.248596       0.498106       1.245924      -0.718551       0.047273      -0.006745      -0.017742       0.050941      -0.009905      -0.006510      -0.004836       0.021529      -0.024744      -0.016564      -0.002898       0.019462              1.818651       2.130444      -0.084820      -0.457988       1.416667       0.026033       1.908841          -0.000071
           57              H       6.022423      21.337854      11.914084       0.138268       0.936700 0.66500453E+01  0.61954188E+02                                 1.555856                            1.491253      -0.776155       2.536132                    0.999779       3.083794       8.242456       0.524265       1.254034      -0.716937      -0.011767       0.009543      -0.042407       0.045032       0.000781       0.007985      -0.007578      -0.013138       0.027500      -0.014613      -0.000928       0.015541              1.573328       1.429247      -0.019287       0.336355       1.351289      -0.096362       1.939446          -0.000103
           58              H       7.517933      22.743324      15.340314       0.099265       1.095041 0.81495499E+01  0.81099712E+02                                 1.811075                            1.713357      -1.190935       2.318037                    0.994515       3.712387      10.774078       0.455645       1.350807      -0.693183       0.016697       0.038581       0.024452       0.048633       0.006548       0.010237       0.004657      -0.018878       0.000383      -0.016394       0.000655       0.015740              1.852967       1.537145       0.193603       0.055586       2.204796       0.392163       1.816958          -0.000136
           59              H      11.395978      12.004770       7.911418       0.134095       1.041192 0.72196961E+01  0.67832740E+02                                 1.599652                            1.499426      -0.751092       2.543491                    0.999786       3.004573       7.752555       0.558243       1.167784      -0.738698       0.031672      -0.023381       0.018723       0.043593      -0.011145      -0.004498      -0.013182       0.007504      -0.009047      -0.020626       0.005835       0.014790              1.634489       1.790469      -0.407605       0.263537       1.621379      -0.184213       1.491619           0.000079
           60              H      11.122012      15.589689      14.216588       0.115551       0.977918 0.68763750E+01  0.65622817E+02                                 1.683962                            1.575628      -1.009563       2.405638                    0.997510       3.542657      10.087596       0.474058       1.353877      -0.692386      -0.024205       0.030247      -0.003632       0.038909      -0.006864      -0.006337      -0.002318      -0.002785      -0.022537      -0.012242       0.001170       0.011072              1.745345       1.848874      -0.566724      -0.014186       1.949774      -0.114122       1.437386          -0.000052
           61              H      13.881757      17.594253       6.059051       0.112499       1.005974 0.72740301E+01  0.69108210E+02                                 1.608784                            1.540487      -0.721459       2.538265                    0.999855       3.223004       8.619289       0.526962       1.223410      -0.723427       0.009719      -0.038157      -0.000949       0.039387      -0.007225       0.003520       0.000841      -0.019981       0.005969      -0.014132       0.002788       0.011344              1.623784       1.515118      -0.289063       0.028401       1.947803       0.100964       1.408433           0.000004
           62              H       6.771299      23.122215      13.180299       0.141322       1.001911 0.70021040E+01  0.66594278E+02                                 1.673777                            1.563977      -0.853662       2.496170                    0.999438       3.258816       9.025928       0.491625       1.309976      -0.703690       0.002850       0.037006      -0.021455       0.042870      -0.002145       0.010264      -0.006325      -0.016539       0.017642      -0.016048       0.000874       0.015174              1.741123       1.401769       0.086132      -0.018614       2.349182      -0.349819       1.472417           0.000036
           63              H      10.898585      14.135648      16.013901       0.122716       0.999543 0.68913292E+01  0.64545784E+02                                 1.594265                            1.492216      -0.746990       2.527310                    0.999829       3.174731       8.409536       0.539696       1.211691      -0.725707      -0.027116       0.004628       0.024654       0.036940      -0.009712      -0.012595      -0.008854       0.003800       0.015282      -0.021060       0.005861       0.015199              1.645965       1.899040      -0.127382      -0.468655       1.356863       0.018542       1.681993           0.000112
           64              H      13.008248      18.630541       4.154871       0.123218       1.006208 0.69491510E+01  0.66429157E+02                                 1.711930                            1.580629      -0.969587       2.422957                    0.997681       3.516656       9.991037       0.475248       1.348215      -0.693768       0.004781      -0.010676      -0.034707       0.036625      -0.008532      -0.002977       0.004188      -0.011847       0.020005      -0.013747       0.001782       0.011964              1.808613       1.407472       0.049393       0.114759       1.698874       0.487026       2.319494           0.000017
           65              H      12.494030      12.471109      16.272974       0.093389       1.045285 0.71649446E+01  0.68919598E+02                                 1.744329                            1.593548      -0.969227       2.414553                    0.997394       3.609808      10.239992       0.479101       1.329073      -0.697243      -0.003622      -0.025573       0.037781       0.045766      -0.005196      -0.011082      -0.008081      -0.005925       0.019215      -0.017126       0.002675       0.014452              1.852223       1.461133      -0.009839      -0.045815       1.812900      -0.663692       2.282637           0.000102
           66              H      12.026951      20.580060       4.420420       0.064112       1.293786 0.97789533E+01  0.10145241E+03                                 1.988995                            1.847772      -1.216129       2.286531                    0.994253       3.964315      11.597558       0.450921       1.309290      -0.701362      -0.014978       0.015737      -0.031195       0.038015      -0.012797       0.007341      -0.001311      -0.011870       0.004104      -0.016551       0.001165       0.015385              2.060232       1.886867      -0.112837       0.484335       1.774172      -0.340673       2.519657           0.000008
           67              H       3.741000      12.092209       9.358984       0.133775       1.114092 0.80753951E+01  0.78529829E+02                                 1.713523                            1.618614      -0.899413       2.476477                    0.998959       3.177684       8.518417       0.517703       1.216618      -0.726490      -0.003698      -0.004318      -0.044749       0.045109      -0.002978       0.001315       0.010215       0.011535       0.042933      -0.017001      -0.000720       0.017721              1.742009       1.508088      -0.025008       0.124457       1.368084       0.094356       2.349854          -0.000152
           68              H       6.046024      11.671219      12.552049       0.101427       1.168167 0.85752745E+01  0.85172473E+02                                 1.805435                            1.693739      -0.800744       2.499720                    0.999255       3.407151       9.417080       0.491563       1.254515      -0.716539       0.046638      -0.014763       0.011578       0.050270      -0.011618       0.000839       0.003565       0.027138      -0.012989      -0.016762      -0.003275       0.020037              1.847451       2.170688      -0.306951       0.356155       1.582007      -0.234791       1.789657          -0.000153
           69              H      12.461452      21.256894      11.826647       0.103902       1.068740 0.80189562E+01  0.79427922E+02                                 1.768735                            1.687798      -1.233481       2.284874                    0.995051       3.769409      10.891361       0.464191       1.332154      -0.696039      -0.012738      -0.011589       0.032987       0.037212       0.006513       0.003121      -0.002903      -0.008624       0.033556      -0.014079       0.002104       0.011975              1.801658       1.627251       0.097189      -0.329301       1.537597      -0.139168       2.240126           0.000001
           70              H      14.136605      23.993342       9.524142       0.090405       1.167728 0.83697697E+01  0.82100125E+02                                 1.764710                            1.642050      -0.718665       2.534371                    0.999745       3.304346       8.887822       0.516875       1.208065      -0.727987       0.014884       0.042091      -0.005335       0.044963       0.011073       0.000362       0.000747      -0.020713       0.020435      -0.018567       0.006676       0.011891              1.799956       1.588338       0.405905      -0.088454       2.342945      -0.072486       1.468586           0.000001
           71              H       5.748495      11.399191      10.324028       0.136873       1.049881 0.73005290E+01  0.68940499E+02                                 1.625453                            1.521088      -0.755780       2.544304                    0.999773       3.017873       7.865010       0.545759       1.188462      -0.733788       0.031872      -0.011326      -0.026741       0.043118      -0.012186      -0.001787       0.007340       0.019040       0.024682      -0.020773       0.005556       0.015217              1.665122       1.832087      -0.221912      -0.454647       1.446209       0.146369       1.717069           0.000061
           72              H      13.740271      23.222604      11.648535       0.126688       1.007619 0.70406576E+01  0.66589470E+02                                 1.628719                            1.528489      -0.847523       2.483340                    0.999338       3.254474       8.787505       0.520440       1.244350      -0.717751       0.010275       0.023048       0.028380       0.037976       0.015767       0.003650       0.000968      -0.012043       0.021301      -0.020647       0.006177       0.014470              1.670929       1.418889       0.122035       0.203212       1.581813       0.412243       2.012086          -0.000007
           73              H      13.983908      22.986204      14.786547       0.118919       0.949058 0.65762240E+01  0.62083229E+02                                 1.652904                            1.541971      -1.001395       2.410580                    0.997706       3.506933       9.943083       0.478521       1.355836      -0.691899      -0.024890       0.019427      -0.024259       0.039817       0.001726       0.009146      -0.004836       0.002222       0.002549      -0.010764       0.000391       0.010372              1.713366       1.851484      -0.308900       0.482231       1.631146      -0.263356       1.657468          -0.000024
           74              H      16.622372      31.143745      17.037237       0.122680       0.970699 0.69159469E+01  0.64959220E+02                                 1.580305                            1.509470      -0.736376       2.541218                    0.999823       3.156413       8.425689       0.527823       1.235459      -0.720800       0.012472      -0.019752       0.034833       0.041941      -0.007258       0.005554      -0.002569      -0.012260       0.022548      -0.014024       0.002262       0.011762              1.601858       1.491407      -0.169541       0.257807       1.416464      -0.180440       1.897705          -0.000099
           75              H      13.819991      20.667507      14.993805       0.123336       0.981064 0.66994530E+01  0.62019280E+02                                 1.545927                            1.449107      -0.749562       2.526470                    0.999848       3.098274       8.036656       0.562893       1.175420      -0.734636      -0.027520      -0.017204      -0.017663       0.036950       0.004598       0.015550       0.000670      -0.009949      -0.025058      -0.020760       0.006229       0.014532              1.588920       1.830834       0.299213       0.353107       1.500380       0.149283       1.435545           0.000103
           76              H      10.141876       0.916485      17.095528       0.128864       1.002954 0.69413835E+01  0.65977384E+02                                 1.679096                            1.558435      -0.861450       2.480756                    0.999216       3.359571       9.350354       0.491127       1.312088      -0.702296      -0.003403       0.020754       0.033044       0.039169      -0.004485       0.006814       0.003266      -0.014490       0.027579      -0.015382       0.003738       0.011644              1.777768       1.404857      -0.098541      -0.127594       1.658286       0.487222       2.270162           0.000100
           77              H      15.407575      19.559974      16.211444       0.087709       1.056891 0.73237741E+01  0.70603016E+02                                 1.736526                            1.596039      -0.903454       2.441701                    0.998119       3.575722      10.046463       0.487118       1.304318      -0.702826      -0.001357      -0.044560      -0.002044       0.044627       0.005243       0.010985       0.001824      -0.020801      -0.018192      -0.017937       0.002193       0.015745              1.826260       1.465137      -0.004603       0.025482       2.674485      -0.039726       1.339158           0.000131
           78              H       9.435659       1.884766      15.129817       0.099409       1.082006 0.79830045E+01  0.79010259E+02                                 1.795762                            1.694991      -1.164294       2.332313                    0.994587       3.678719      10.637146       0.458553       1.349583      -0.693542      -0.015837       0.045104       0.004035       0.047973      -0.011576       0.004618       0.003051      -0.019585       0.004967      -0.017552       0.003159       0.014392              1.848718       1.546312      -0.256796      -0.087749       2.409931       0.097758       1.589911          -0.000128
           79              H      17.818124      25.269284      20.249732       0.130602       1.124795 0.81780525E+01  0.79737188E+02                                 1.721174                            1.625837      -0.887772       2.478927                    0.998893       3.191026       8.550526       0.518274       1.212091      -0.727555      -0.003570       0.035940       0.024655       0.043730      -0.002675       0.001958       0.016864       0.001104       0.006782      -0.017339       0.000066       0.017273              1.750024       1.511598      -0.118513      -0.038803       2.028254       0.481437       1.710220          -0.000176
           80              H       8.907909      22.286713      19.015901       0.103612       1.152491 0.84348638E+01  0.83431297E+02                                 1.790449                            1.681242      -0.794609       2.505923                    0.999392       3.373986       9.305559       0.492767       1.256647      -0.716248       0.046843      -0.017351       0.006823       0.050417      -0.006560       0.010046       0.004813       0.023117      -0.019486      -0.016606      -0.002902       0.019508              1.832208       2.147889      -0.463732       0.086033       1.923528      -0.026455       1.425206          -0.000071
           81              H      14.443107      28.106117      11.046192       0.137542       0.938827 0.66662443E+01  0.62126057E+02                                 1.556270                            1.491517      -0.777748       2.534687                    0.999785       3.086008       8.242468       0.525179       1.251430      -0.717504      -0.011847      -0.042504      -0.009536       0.045143       0.008151      -0.000918       0.007628      -0.020313       0.005641      -0.014740      -0.000896       0.015636              1.573781       1.429557       0.336785       0.019333       1.940450       0.096458       1.351335          -0.000103
           82              H      15.938616      31.532346       9.640725       0.097941       1.101800 0.82073249E+01  0.81783778E+02                                 1.814721                            1.716387      -1.179704       2.320920                    0.994671       3.721467      10.792440       0.456647       1.346047      -0.694094       0.016805       0.024839      -0.039126       0.049297       0.010147      -0.006707      -0.004773      -0.009786       0.027881      -0.016339       0.000474       0.015865              1.856830       1.539652       0.055927      -0.194495       1.820591      -0.394011       2.210246          -0.000136
           83              H       8.589039      24.103459      20.379268       0.135074       1.038583 0.71987414E+01  0.67588213E+02                                 1.597000                            1.497317      -0.752657       2.543216                    0.999790       3.000834       7.740735       0.558585       1.167891      -0.738665       0.031398       0.018684       0.022936       0.043139      -0.004539       0.011330       0.013058       0.008342      -0.006529      -0.020638       0.005736       0.014902              1.631606       1.786984       0.262645       0.406144       1.489350       0.183585       1.618484           0.000078
           84              H       8.315073      30.408627      16.794356       0.116460       0.976571 0.68639317E+01  0.65459581E+02                                 1.680760                            1.572918      -1.000200       2.409293                    0.997608       3.536941      10.060451       0.475155       1.351669      -0.692825      -0.024249      -0.003640      -0.029653       0.038478      -0.006315       0.006918       0.002201       0.009773       0.015396      -0.012155       0.001038       0.011117              1.741862       1.845095      -0.014194       0.564765       1.434973       0.113748       1.945517          -0.000052
           85              H      11.074839      22.251086      14.789785       0.113331       1.002212 0.72401743E+01  0.68694322E+02                                 1.603486                            1.535909      -0.723338       2.537659                    0.999859       3.216317       8.590711       0.528349       1.221837      -0.723786       0.009943      -0.000852       0.037786       0.039082       0.003560       0.006977      -0.000840      -0.013100       0.027251      -0.014096       0.002828       0.011269              1.618297       1.510475       0.028325       0.287013       1.404536      -0.100383       1.939879           0.000004
           86              H      15.191986      29.372331       9.261832       0.143019       0.999301 0.69863047E+01  0.66468211E+02                                 1.677930                            1.567732      -0.864183       2.494103                    0.999416       3.258153       9.053159       0.487991       1.319252      -0.701797       0.002669      -0.021235      -0.036377       0.042206       0.010191       0.002199       0.006258      -0.017237       0.015643      -0.015975       0.000837       0.015138              1.745552       1.405065      -0.018710      -0.086533       1.475897       0.351008       2.355693           0.000036
           87              H      19.319238      32.205943      18.248399       0.121690       1.002550 0.69133933E+01  0.64760186E+02                                 1.592294                            1.490542      -0.751455       2.523348                    0.999848       3.178194       8.400545       0.542576       1.205115      -0.727189      -0.027671       0.025191      -0.004763       0.037722      -0.012570       0.009669       0.008791      -0.005708      -0.013020      -0.020964       0.005849       0.015115              1.643845       1.896363      -0.467536       0.127071       1.679739      -0.018419       1.355434           0.000112
           88              H      10.201337      20.346904      13.753496       0.123686       1.006783 0.69510570E+01  0.66448431E+02                                 1.712232                            1.580498      -0.972540       2.421650                    0.997674       3.515404       9.985840       0.475449       1.347624      -0.693881       0.004606      -0.034271       0.010630       0.036176      -0.002957       0.008522      -0.004186      -0.016181       0.007903      -0.013847       0.001848       0.011998              1.809155       1.407250       0.114808      -0.049466       2.321219      -0.487934       1.698995           0.000017
           89              H       4.073358       0.080980      19.912938       0.093542       1.040875 0.71287200E+01  0.68502508E+02                                 1.741902                            1.591430      -0.966374       2.416684                    0.997382       3.603113      10.224749       0.478428       1.332278      -0.696639      -0.003284       0.037841       0.025433       0.045712      -0.011159       0.005236       0.008109      -0.012366      -0.000887      -0.017185       0.002720       0.014465              1.849538       1.459108      -0.045729       0.009755       2.279195       0.662513       1.810312           0.000103
           90              H       9.220045      20.612451      11.803978       0.064300       1.284489 0.96930832E+01  0.10030798E+03                                 1.977141                            1.837950      -1.198011       2.294499                    0.994500       3.948120      11.523568       0.452893       1.306884      -0.701909      -0.015167      -0.031449      -0.016047       0.038426       0.007320       0.012705       0.001163      -0.007870       0.015197      -0.016446       0.001278       0.015168              2.047390       1.876020       0.478997       0.111526       2.501566       0.336906       1.764586           0.000008
           91              H      12.161658      25.551025      20.291831       0.132058       1.116176 0.80904721E+01  0.78682895E+02                                 1.712528                            1.617620      -0.891326       2.478704                    0.998987       3.181806       8.519114       0.519265       1.212859      -0.727332      -0.003700      -0.045557       0.004449       0.045923       0.001230       0.003120      -0.010243      -0.015684      -0.038812      -0.017073      -0.000661       0.017733              1.741026       1.507141       0.124482       0.024947       2.348647      -0.094310       1.367291          -0.000152
           92              H      14.466676      28.744092      20.712824       0.101964       1.170254 0.86012376E+01  0.85600420E+02                                 1.818457                            1.704893      -0.828240       2.491166                    0.999038       3.410080       9.472628       0.485654       1.267256      -0.713851       0.046180       0.011208       0.014582       0.049707       0.000789       0.011553      -0.003578       0.019915      -0.033958      -0.016661      -0.003242       0.019904              1.861235       2.188566       0.360468       0.310928       1.802566       0.237711       1.592574          -0.000152
           93              H       9.654536      28.018680      11.127152       0.103885       1.070960 0.80427782E+01  0.79758409E+02                                 1.774418                            1.692824      -1.243759       2.280345                    0.994900       3.778117      10.938862       0.462261       1.336130      -0.695212      -0.012602       0.032916       0.011360       0.037031       0.003078      -0.006730       0.002860      -0.021196      -0.003639      -0.014288       0.002322       0.011966              1.807611       1.632181      -0.331243      -0.097724       2.248669       0.140004       1.541981           0.000001
           94              H      11.329701      25.716172       8.390701       0.089872       1.169376 0.83833819E+01  0.82256416E+02                                 1.765265                            1.642516      -0.721893       2.532562                    0.999739       3.306753       8.891767       0.517278       1.206788      -0.728274       0.015089      -0.005332      -0.042144       0.045080       0.000218      -0.011119      -0.000754      -0.020823       0.021288      -0.018744       0.006746       0.011999              1.800528       1.588796      -0.088528      -0.406164       1.468986       0.072628       2.343802           0.000001
           95              H      14.169150      26.516070      20.984849       0.137870       1.045823 0.72658819E+01  0.68515769E+02                                 1.619107                            1.515782      -0.759349       2.542358                    0.999777       3.013611       7.842335       0.547756       1.185813      -0.734369       0.031562      -0.026705       0.011063       0.042798      -0.001759       0.012129      -0.007238      -0.002470      -0.040084      -0.020489       0.005431       0.015058              1.658340       1.823934      -0.451340       0.220195       1.710100      -0.145255       1.440985           0.000061
           96              H      10.933361      27.840566       9.161441       0.125295       1.009861 0.70607890E+01  0.66832953E+02                                 1.631734                            1.531171      -0.847605       2.483206                    0.999351       3.259914       8.808015       0.519689       1.245161      -0.717576       0.010333       0.029089      -0.023121       0.038568       0.003749      -0.015810      -0.001089      -0.016320       0.007592      -0.020574       0.005912       0.014662              1.674080       1.421325       0.203830      -0.122411       2.016209      -0.413457       1.584705          -0.000007
           97              H       8.370112      25.589867       1.405467       0.119753       0.946122 0.65497156E+01  0.61742447E+02                                 1.646396                            1.536504      -0.995061       2.413114                    0.997799       3.495634       9.889069       0.480693       1.351688      -0.692745      -0.024795      -0.019274       0.024160       0.039623      -0.001704      -0.009210      -0.005027       0.001835       0.002292      -0.010959       0.000560       0.010399              1.706263       1.843375       0.306652      -0.478825       1.624707      -0.261483       1.650709          -0.000024
           98              H      16.622395      17.432358      31.538804       0.124706       0.962775 0.68487066E+01  0.64188688E+02                                 1.574003                            1.504031      -0.739985       2.541828                    0.999817       3.142860       8.388110       0.527618       1.238616      -0.720139       0.012450       0.019278      -0.034329       0.041293       0.007062      -0.005397      -0.002573      -0.012184       0.022346      -0.013781       0.002210       0.011571              1.595294       1.485852       0.168245      -0.255588       1.411420      -0.178726       1.888610          -0.000098
           99              H       8.206183      27.908564       1.198209       0.123592       0.982063 0.67079281E+01  0.62129093E+02                                 1.548271                            1.450989      -0.749912       2.525992                    0.999858       3.100296       8.048892       0.561860       1.176986      -0.734253      -0.027292       0.017241       0.017929       0.036926      -0.004694      -0.015353       0.000518      -0.010058      -0.025384      -0.020663       0.006235       0.014428              1.591485       1.834223      -0.300193      -0.354320       1.502522       0.149856       1.437711           0.000103
          100              H      15.755630      15.275581      31.480513       0.128695       1.003965 0.69474680E+01  0.66039159E+02                                 1.679030                            1.558158      -0.859957       2.481144                    0.999242       3.359811       9.346435       0.491704       1.310471      -0.702624      -0.003249      -0.020717      -0.033242       0.039304       0.004365      -0.006782       0.003133      -0.014603       0.027787      -0.015352       0.003708       0.011645              1.777831       1.404641       0.098544       0.127654       1.658350       0.487665       2.270501           0.000100
          101              H       9.793764      29.016097      -0.019430       0.087649       1.057268 0.73278284E+01  0.70644887E+02                                 1.736071                            1.595830      -0.899774       2.442843                    0.998166       3.576499      10.045598       0.487496       1.303255      -0.703039      -0.001734       0.044654       0.001715       0.044720      -0.004966      -0.010910       0.001957      -0.020951      -0.018133      -0.017854       0.002175       0.015679              1.825665       1.465030       0.004563      -0.025525       2.672906      -0.039661       1.339058           0.000129
          102              H       9.435639      14.307269       1.062196       0.099843       1.078663 0.79489007E+01  0.78545697E+02                                 1.788059                            1.688250      -1.072643       2.373400                    0.995853       3.666818      10.575306       0.460992       1.344614      -0.694561      -0.015733      -0.045197      -0.003799       0.048008       0.011541      -0.004564       0.003262      -0.019495       0.005286      -0.017563       0.003244       0.014318              1.840508       1.540389       0.254935       0.087087       2.397624       0.096901       1.583512          -0.000129
          103              H      17.818123      23.306819      28.326308       0.131396       1.121130 0.81465888E+01  0.79361113E+02                                 1.718157                            1.623297      -0.889582       2.478948                    0.998871       3.186182       8.536354       0.518349       1.212975      -0.727357      -0.004010      -0.035771      -0.024385       0.043477       0.002534      -0.002092       0.016879       0.001108       0.006990      -0.017339       0.000033       0.017306              1.746839       1.509359       0.118116       0.038617       2.024041       0.479733       1.707117          -0.000176
          104              H      20.135491      26.289390      29.560140       0.102920       1.153653 0.84431623E+01  0.83507717E+02                                 1.788970                            1.679942      -0.788595       2.507469                    0.999454       3.375742       9.300553       0.494049       1.253473      -0.716926       0.047111       0.017540      -0.006600       0.050701       0.006667      -0.010112       0.004766       0.022984      -0.020107      -0.016659      -0.002942       0.019601              1.830637       2.145967       0.463138      -0.085917       1.921764      -0.026439       1.424181          -0.000073
          105              H       8.829330      20.469955       5.145822       0.136585       0.939932 0.66756548E+01  0.62231094E+02                                 1.556996                            1.492174      -0.774357       2.535514                    0.999762       3.088483       8.248232       0.525311       1.250767      -0.717652      -0.011862       0.043084       0.009480       0.045681      -0.008204       0.000819       0.007623      -0.020182       0.006034      -0.014748      -0.000861       0.015609              1.574534       1.430204      -0.337039      -0.019366       1.941474       0.096559       1.351924          -0.000103
          106              H      10.324854      17.043725       6.551289       0.098721       1.094924 0.81429593E+01  0.80961310E+02                                 1.805560                            1.708465      -1.168579       2.326646                    0.994899       3.705513      10.724859       0.458300       1.344191      -0.694518       0.016630      -0.024746       0.039044       0.049126      -0.010142       0.006564      -0.004701      -0.009397       0.027715      -0.016189       0.000508       0.015682              1.847151       1.532935      -0.055363       0.192659       1.811398      -0.390356       2.197120          -0.000136
          107              H      19.816633      24.472645      28.196772       0.134875       1.040119 0.72112974E+01  0.67734408E+02                                 1.598367                            1.498438      -0.751234       2.543380                    0.999792       3.003235       7.748101       0.558489       1.167604      -0.738723       0.031503      -0.018464      -0.022933       0.043119       0.004355      -0.011311       0.013103       0.008565      -0.006603      -0.020602       0.005587       0.015015              1.633071       1.788739      -0.263068      -0.406858       1.490518       0.183882       1.619956           0.000078
          108              H      19.542692      18.167476      31.781684       0.115467       0.980867 0.69004740E+01  0.65898490E+02                                 1.685722                            1.577104      -1.000942       2.408362                    0.997613       3.546812      10.096958       0.474500       1.351677      -0.692793      -0.024317       0.003659       0.029886       0.038702       0.006400      -0.007085       0.002297       0.010005       0.015978      -0.012440       0.001056       0.011384              1.747252       1.850945       0.014162      -0.567776       1.438733       0.114379       1.952078          -0.000052
          109              H       5.461039      26.324985       1.402228       0.114064       1.002453 0.72454235E+01  0.68782490E+02                                 1.606451                            1.538622      -0.722515       2.538630                    0.999864       3.217824       8.607720       0.526575       1.225269      -0.723007       0.010013       0.001217      -0.037448       0.038782      -0.003500      -0.006954      -0.000790      -0.012717       0.027267      -0.013898       0.002618       0.011280              1.621335       1.513168      -0.028422      -0.287793       1.407037      -0.100723       1.943800           0.000004
          110              H       9.578213      19.203741       6.930182       0.142002       1.000580 0.69948185E+01  0.66544841E+02                                 1.676547                            1.566483      -0.852589       2.498113                    0.999483       3.259485       9.045619       0.489398       1.315546      -0.702551       0.002723       0.021412       0.036759       0.042628      -0.010064      -0.002154       0.006265      -0.017192       0.015631      -0.015864       0.000812       0.015051              1.744085       1.404029       0.018680       0.086400       1.474774       0.350517       2.353453           0.000036
          111              H       8.091668      16.370161      30.327641       0.123451       0.995068 0.68563895E+01  0.64164513E+02                                 1.592891                            1.491127      -0.750327       2.527762                    0.999831       3.168640       8.401643       0.538198       1.216088      -0.724739      -0.026938      -0.024714       0.004516       0.036835       0.012160      -0.009645       0.008731      -0.005878      -0.013053      -0.020671       0.005921       0.014750              1.644455       1.897042       0.467719      -0.127157       1.680385      -0.018428       1.355939           0.000112
          112              H      15.815126      28.229167       2.438517       0.122816       1.009999 0.69775398E+01  0.66761117E+02                                 1.715295                            1.583041      -0.971563       2.421379                    0.997679       3.521551      10.005846       0.475304       1.346831      -0.694024       0.005246       0.034812      -0.010821       0.036831       0.002609      -0.008545      -0.004135      -0.015852       0.007636      -0.013703       0.001974       0.011728              1.812595       1.409421      -0.115211       0.049687       2.326294      -0.489490       1.702071           0.000017
          113              H       9.687112      16.111087      28.663102       0.093552       1.044374 0.71577691E+01  0.68836927E+02                                 1.743729                            1.593078      -0.967753       2.415098                    0.997343       3.608762      10.237756       0.478999       1.329621      -0.697135      -0.003420      -0.037726      -0.025594       0.045716       0.011226      -0.005155       0.008127      -0.012748      -0.000659      -0.017254       0.002625       0.014629              1.851542       1.460745       0.045769      -0.009866       2.281655       0.663247       1.812226           0.000102
          114              H      14.833833      27.963620       4.388036       0.064609       1.287042 0.97165470E+01  0.10061061E+03                                 1.979466                            1.839908      -1.198386       2.294203                    0.994457       3.951643      11.536917       0.452755       1.306506      -0.701967      -0.014972       0.031341       0.016012       0.038247      -0.007291      -0.012605       0.001076      -0.008063       0.015304      -0.016441       0.001420       0.015021              2.049882       1.878163      -0.479993      -0.111777       2.504957       0.337635       1.766528           0.000008
          115              H      12.161658      23.025078      28.284209       0.132529       1.114509 0.80750817E+01  0.78486539E+02                                 1.709669                            1.615159      -0.887767       2.480037                    0.999059       3.180099       8.508718       0.520167       1.211476      -0.727626      -0.003728       0.045053      -0.004272       0.045409      -0.001254      -0.003133      -0.010387      -0.015953      -0.038973      -0.017199      -0.000761       0.017960              1.738018       1.504878      -0.124112      -0.024888       2.343788      -0.094036       1.365387          -0.000152
          116              H      14.466693      19.832012      27.863217       0.100790       1.170795 0.85996008E+01  0.85490975E+02                                 1.809808                            1.697452      -0.806090       2.497779                    0.999215       3.411376       9.438904       0.490361       1.256459      -0.716125       0.046774      -0.011607      -0.014735       0.050395      -0.000825      -0.011577      -0.003519       0.019990      -0.034593      -0.016804      -0.003214       0.020018              1.852088       2.176792      -0.357651      -0.308340       1.793946       0.235787       1.585525          -0.000154
          117              H      15.268359      20.557392       5.064862       0.104479       1.067701 0.80155038E+01  0.79448512E+02                                 1.773789                            1.692331      -1.255594       2.276729                    0.994821       3.774810      10.939188       0.461190       1.339896      -0.694478      -0.013005      -0.032757      -0.011270       0.037002      -0.003244       0.006648       0.003000      -0.020958      -0.003252      -0.014224       0.002351       0.011873              1.806955       1.631732       0.330867       0.097639       2.247478       0.139746       1.541656           0.000001
          118              H       5.715909      22.859899       7.801312       0.089358       1.172984 0.84155151E+01  0.82680055E+02                                 1.771995                            1.648061      -0.722248       2.532895                    0.999715       3.311492       8.920688       0.515097       1.210312      -0.727485       0.014690       0.005315       0.042439       0.045223      -0.000217       0.011219      -0.000703      -0.020720       0.021107      -0.018758       0.006739       0.012019              1.807671       1.594455       0.089059       0.409102       1.473683       0.073063       2.354874           0.000001
          119              H      14.169156      22.060033      27.591191       0.137308       1.047710 0.72822497E+01  0.68719657E+02                                 1.622522                            1.518622      -0.758862       2.542918                    0.999774       3.015565       7.854320       0.546544       1.187587      -0.733978       0.031623       0.026736      -0.011298       0.042924       0.001745      -0.012069      -0.007116      -0.002584      -0.040980      -0.020620       0.005612       0.015008              1.662008       1.828334       0.453131      -0.221116       1.713878      -0.145853       1.443813           0.000061
          120              H       5.319580      20.735506       7.030572       0.125913       1.006817 0.70331103E+01  0.66481025E+02                                 1.625694                            1.526045      -0.832149       2.489846                    0.999492       3.253176       8.773260       0.521840       1.241705      -0.718340       0.010441      -0.028890       0.023100       0.038435      -0.003681       0.015769      -0.001164      -0.016465       0.007654      -0.020568       0.005930       0.014638              1.667628       1.416619      -0.202419       0.121590       2.007417      -0.410578       1.578848          -0.000007
          121              H      11.278104       1.405490      22.986182       0.119267       0.947971 0.65697958E+01  0.62033196E+02                                 1.654585                            1.543509      -1.011234       2.406805                    0.997543       3.509316       9.964232       0.477020       1.359871      -0.691098       0.024824       0.024249       0.019123       0.039622       0.009088      -0.001598       0.005003      -0.000309      -0.004311      -0.010762       0.000391       0.010370              1.715152       1.853494       0.482917       0.309263       1.659121       0.263653       1.632841          -0.000024
          122              H      14.253337      31.538844      31.143719       0.124896       0.964968 0.68684898E+01  0.64425452E+02                                 1.576705                            1.506416      -0.740065       2.541534                    0.999815       3.147209       8.405159       0.527048       1.238967      -0.720033      -0.012203      -0.034437      -0.018905       0.041137       0.005469       0.007113       0.002574      -0.017159       0.007752      -0.013863       0.002281       0.011582              1.598095       1.488275       0.256422       0.168790       1.892325       0.179376       1.413686          -0.000099
          123              H      11.442029       1.198230      20.667486       0.122606       0.984401 0.67277612E+01  0.62364704E+02                                 1.551410                            1.453696      -0.750177       2.526044                    0.999856       3.104705       8.066191       0.560957       1.177899      -0.734042       0.027562       0.018072      -0.017352       0.037247       0.015507      -0.004690      -0.000592       0.007943       0.027417      -0.020775       0.006198       0.014576              1.594807       1.838423       0.355588      -0.301343       1.440462      -0.150436       1.505537           0.000103
          124              H       9.506330      31.480523       0.916468       0.128282       1.003314 0.69431173E+01  0.65996386E+02                                 1.679401                            1.558562      -0.858221       2.482167                    0.999257       3.360074       9.351193       0.491152       1.311973      -0.702328       0.003117      -0.033398       0.020915       0.039530       0.006747       0.004437      -0.003117      -0.020841       0.008210      -0.015259       0.003822       0.011437              1.778179       1.404908      -0.127668       0.098554       2.271001      -0.487707       1.658630           0.000099
          125              H       9.854450      -0.019411      19.559952       0.087611       1.057646 0.73319109E+01  0.70710789E+02                                 1.738257                            1.597624      -0.905132       2.441030                    0.997950       3.579286      10.063075       0.486491       1.305459      -0.702576       0.001544       0.001845      -0.044689       0.044754       0.011021      -0.005081      -0.001906      -0.001635       0.040312      -0.017964       0.002276       0.015688              1.828107       1.466629       0.025585       0.004604       1.340416       0.039785       2.677276           0.000130
          126              H       4.598821       1.062198       1.884750       0.099773       1.082339 0.79879106E+01  0.79083185E+02                                 1.797184                            1.696326      -1.168642       2.330356                    0.994487       3.681284      10.651581       0.457972       1.350879      -0.693269       0.015963      -0.003966       0.045266       0.048162       0.004555       0.011392      -0.003101      -0.012247       0.026516      -0.017360       0.003185       0.014175              1.850212       1.547510      -0.087886       0.256933       1.591298      -0.097896       2.411827          -0.000130
          127              H      13.057610      28.326342      25.269256       0.132435       1.118608 0.81262406E+01  0.79136370E+02                                 1.718096                            1.623285      -0.894498       2.477911                    0.998798       3.181541       8.530574       0.517236       1.215993      -0.726694       0.003692      -0.024294       0.035368       0.043066       0.002027       0.002702      -0.016757      -0.002823      -0.004864      -0.017247       0.000075       0.017172              1.746777       1.509453      -0.038584       0.118105       1.707007      -0.479571       2.023872          -0.000175
          128              H      10.740233      29.560171      22.286687       0.102913       1.155347 0.84593255E+01  0.83724537E+02                                 1.792449                            1.682898      -0.798491       2.503679                    0.999342       3.378109       9.316399       0.492922       1.255484      -0.716494      -0.047194      -0.006492      -0.017335       0.050695       0.010074       0.006608      -0.004721       0.021349      -0.024281      -0.016536      -0.002932       0.019468              1.834329       2.150821       0.086228       0.464814       1.426405       0.026544       1.925760          -0.000071
          129              H      10.818882       5.145851      28.106097       0.136978       0.938148 0.66600186E+01  0.62047170E+02                                 1.554875                            1.490319      -0.773010       2.536424                    0.999772       3.085218       8.236210       0.525709       1.250588      -0.717698       0.012044       0.009468      -0.042801       0.045460      -0.000882      -0.007943      -0.007677      -0.012999       0.027728      -0.014610      -0.001004       0.015614              1.572332       1.428373       0.019275      -0.336092       1.350417      -0.096263       1.938206          -0.000104
          130              H       9.323359       6.551322      31.532327       0.097550       1.103806 0.82253853E+01  0.82009195E+02                                 1.816853                            1.718169      -1.181155       2.319994                    0.994614       3.725747      10.808018       0.456450       1.345881      -0.694112      -0.016846       0.039177       0.024804       0.049335      -0.006619      -0.010323       0.004775      -0.018878       0.000599      -0.016478       0.000579       0.015898              1.859110       1.541176      -0.194957      -0.056077       2.213388       0.394984       1.822766          -0.000139
          131              H      11.059098      28.196805      24.103431       0.133907       1.040335 0.72122213E+01  0.67730025E+02                                 1.596802                            1.497136      -0.752207       2.542461                    0.999787       3.005004       7.746226       0.559641       1.165426      -0.739234      -0.031709      -0.023392       0.018599       0.043572       0.011157       0.004358      -0.013176       0.007531      -0.009603      -0.020574       0.005656       0.014919              1.631398       1.786772       0.406071      -0.262579       1.618277      -0.183550       1.489145           0.000079
          132              H      11.333038      31.781724      30.408601       0.115869       0.976518 0.68651052E+01  0.65496151E+02                                 1.683313                            1.575086      -1.008467       2.406446                    0.997519       3.540792      10.084709       0.473745       1.355167      -0.692139       0.024229       0.030014      -0.003631       0.038744       0.006842       0.006440      -0.002246      -0.003006      -0.022619      -0.012314       0.001208       0.011107              1.744644       1.848140       0.566246       0.014222       1.948819      -0.114042       1.436974          -0.000052
          133              H      14.187175       1.402251      22.251065       0.115110       0.999462 0.72207691E+01  0.68522060E+02                                 1.607024                            1.539027      -0.726416       2.539193                    0.999859       3.212366       8.604588       0.524710       1.230099      -0.721958      -0.009555      -0.036832      -0.001107       0.038067       0.007062      -0.003663       0.000714      -0.020026       0.005974      -0.014103       0.002825       0.011278              1.621950       1.513694       0.288238      -0.028388       1.944921       0.100757       1.407236           0.000004
          134              H      10.069996       6.930213      29.372312       0.141878       1.000318 0.69910241E+01  0.66469711E+02                                 1.672662                            1.563253      -0.848691       2.498629                    0.999500       3.258123       9.025867       0.491444       1.310838      -0.703499      -0.002574       0.036981      -0.021512       0.042860       0.002258      -0.010150      -0.006283      -0.016428       0.017746      -0.015914       0.000790       0.015124              1.739786       1.401247      -0.086057       0.018576       2.346458      -0.348984       1.471654           0.000036
          135              H      11.556470      30.327682      32.205915       0.122734       0.998597 0.68805260E+01  0.64380688E+02                                 1.588864                            1.487620      -0.752153       2.524105                    0.999846       3.170853       8.378661       0.542724       1.206128      -0.726978       0.027160       0.004564       0.024881       0.037115       0.009596       0.012591      -0.008783       0.003710       0.015075      -0.020917       0.005768       0.015149              1.640156       1.891670       0.126635       0.465752       1.352874       0.018338       1.675925           0.000112
          136              H      15.060682       2.438538      20.346884       0.123296       1.006404 0.69482098E+01  0.66399167E+02                                 1.710100                            1.578946      -0.968408       2.422955                    0.997679       3.513422       9.971074       0.476347       1.345529      -0.694310      -0.005026      -0.010495      -0.034683       0.036583       0.008571       0.002751       0.004123      -0.011739       0.019684      -0.013682       0.001905       0.011777              1.806633       1.406025      -0.049319      -0.114557       1.696919       0.486405       2.316957           0.000017
          137              H      15.574856      28.663111       0.080960       0.093266       1.045731 0.71689419E+01  0.68974952E+02                                 1.745604                            1.594560      -0.973123       2.412841                    0.997333       3.612018      10.251055       0.478643       1.330019      -0.697046       0.003500      -0.025539       0.037817       0.045767       0.005332       0.011216      -0.008162      -0.005778       0.018916      -0.017320       0.002828       0.014492              1.853711       1.462114       0.009810       0.045937       1.814302      -0.664572       2.284717           0.000101
          138              H       4.814369       4.388057      20.612433       0.065285       1.288964 0.97377531E+01  0.10093408E+03                                 1.985425                            1.844960      -1.214897       2.287680                    0.994209       3.958598      11.581499       0.450796       1.310830      -0.701047       0.014897       0.015606      -0.030779       0.037588       0.012570      -0.007303      -0.001382      -0.011680       0.004485      -0.016337       0.001178       0.015159              2.056323       1.883700       0.112277      -0.482410       1.771407      -0.339224       2.513862           0.000008
          139              H      18.714075      28.284243      25.550997       0.132326       1.115236 0.80838398E+01  0.78612238E+02                                 1.712595                            1.617805      -0.891301       2.479207                    0.999014       3.180626       8.519147       0.518761       1.214133      -0.727049       0.003618      -0.004600      -0.045398       0.045774       0.003034      -0.001379       0.010086       0.011595       0.042722      -0.016956      -0.000627       0.017583              1.741034       1.507356       0.024986      -0.124396       1.367449       0.094258       2.348296          -0.000153
          140              H      16.409047      27.863254      28.744062       0.102119       1.165225 0.85533825E+01  0.84944012E+02                                 1.806846                            1.695117      -0.808803       2.497899                    0.999218       3.403849       9.423006       0.489574       1.259774      -0.715426      -0.046547      -0.014594       0.011174       0.050044       0.011446      -0.000846       0.003337       0.026741      -0.013067      -0.016396      -0.003388       0.019784              1.848899       2.172168       0.307133      -0.356238       1.583279      -0.234991       1.791249          -0.000155
          141              H      15.607453       5.064891      28.018660       0.104061       1.068117 0.80181515E+01  0.79474280E+02                                 1.773659                            1.692144      -1.252285       2.278068                    0.994839       3.774390      10.934775       0.461447       1.339157      -0.694635       0.012753      -0.011681       0.032820       0.037097      -0.006628      -0.003287      -0.002774      -0.008406       0.033017      -0.014062       0.002273       0.011789              1.806828       1.631513      -0.097631       0.330978       1.541404      -0.139851       2.247567           0.000001
          142              H      13.932291       7.801340      25.716156       0.090462       1.167378 0.83668664E+01  0.82077406E+02                                 1.765837                            1.642919      -0.728322       2.531018                    0.999695       3.303206       8.889623       0.516113       1.209764      -0.727617      -0.014765       0.042180      -0.005117       0.044981      -0.011046      -0.000116       0.000635      -0.020805       0.021043      -0.018681       0.006931       0.011750              1.801174       1.589283      -0.406522       0.088542       2.344977      -0.072601       1.469261           0.000001
          143              H      16.706581      27.591226      26.516041       0.136388       1.050413 0.73045816E+01  0.68987556E+02                                 1.626007                            1.521521      -0.756243       2.544115                    0.999771       3.018576       7.867052       0.545681       1.188480      -0.733793      -0.032083      -0.011277      -0.026944       0.043387       0.012187       0.001718       0.007303       0.019150       0.024143      -0.020728       0.005585       0.015143              1.665736       1.832807       0.222073       0.455040       1.446619       0.146520       1.717782           0.000060
          144              H      14.328625       7.030602      27.840548       0.126135       1.006556 0.70312888E+01  0.66466347E+02                                 1.626182                            1.526438      -0.836855       2.487887                    0.999438       3.253101       8.776177       0.521416       1.242667      -0.718127      -0.010354       0.023243       0.028754       0.038396      -0.015813      -0.003639       0.001092      -0.012007       0.021043      -0.020627       0.006035       0.014592              1.668161       1.417002      -0.121664      -0.202529       1.579357       0.410850       2.008125          -0.000007
          145              H      16.891869      14.786577      25.589858       0.119239       0.948168 0.65671549E+01  0.61947581E+02                                 1.648598                            1.538418      -0.989281       2.415361                    0.997887       3.500078       9.904674       0.480459       1.351458      -0.692779       0.025083      -0.024150      -0.019228       0.039776      -0.009107       0.001640       0.005006      -0.000271      -0.004243      -0.010807       0.000442       0.010365              1.708648       1.846045      -0.479824      -0.307289       1.652913       0.261993       1.626986          -0.000024
          146              H      14.253383      17.037259      17.432322       0.124832       0.964941 0.68666604E+01  0.64389210E+02                                 1.575034                            1.504904      -0.738039       2.541773                    0.999812       3.146027       8.394456       0.528123       1.236810      -0.720512      -0.012482       0.034131       0.019186       0.041096      -0.005419      -0.007154       0.002563      -0.017533       0.007775      -0.014025       0.002378       0.011647              1.596379       1.486758      -0.255982      -0.168439       1.890178       0.179026       1.412203          -0.000098
          147              H      17.055789      14.993837      27.908554       0.122664       0.982395 0.67102979E+01  0.62144687E+02                                 1.547318                            1.450254      -0.748942       2.526202                    0.999857       3.101010       8.045324       0.562686       1.175378      -0.734644       0.027734      -0.018222       0.017438       0.037487      -0.015288       0.004665      -0.000614       0.007778       0.027700      -0.020584       0.006153       0.014431              1.590427       1.832795      -0.353782       0.299734       1.436829      -0.149572       1.501658           0.000103
          148              H      15.120155      17.095548      15.275546       0.128959       1.000689 0.69198984E+01  0.65704208E+02                                 1.674725                            1.554610      -0.851852       2.484849                    0.999345       3.353141       9.319219       0.492536       1.309707      -0.702807       0.003204       0.033195      -0.020426       0.039107      -0.006675      -0.004377      -0.003195      -0.021136       0.008762      -0.015387       0.003893       0.011493              1.772937       1.401559       0.127010      -0.098099       2.263257      -0.485266       1.653993           0.000100
          149              H      15.468203      16.211478      29.016088       0.087739       1.058287 0.73364361E+01  0.70771713E+02                                 1.739631                            1.598599      -0.912488       2.438268                    0.997909       3.580576      10.070891       0.486079       1.306246      -0.702407       0.001700      -0.001685       0.044415       0.044480      -0.011160       0.005084      -0.002069      -0.001497       0.040437      -0.018098       0.002279       0.015819              1.829705       1.467425      -0.025554      -0.004597       1.341117       0.039821       2.680572           0.000131
          150              H      15.826377      15.129836      14.307263       0.099926       1.079986 0.79635738E+01  0.78760254E+02                                 1.792709                            1.692279      -1.160912       2.333920                    0.994710       3.673195      10.613020       0.459240       1.348550      -0.693760       0.016007       0.004126      -0.045178       0.048107      -0.004652      -0.011318      -0.003116      -0.012428       0.026173      -0.017391       0.003373       0.014018              1.845493       1.543975       0.087515      -0.256072       1.587360      -0.097463       2.405142          -0.000128
          151              H      13.057632      20.249761      23.306784       0.131246       1.118807 0.81242163E+01  0.79065987E+02                                 1.713310                            1.619117      -0.881383       2.482044                    0.998964       3.183920       8.518111       0.520106       1.210059      -0.728004       0.003701       0.024362      -0.035883       0.043530      -0.002092      -0.002655      -0.016788      -0.003083      -0.005106      -0.017254      -0.000005       0.017259              1.741751       1.505566       0.038427      -0.117557       1.702175      -0.477285       2.017513          -0.000176
          152              H      10.740256      19.015933      26.289353       0.102984       1.148924 0.83965957E+01  0.82869912E+02                                 1.777659                            1.670253      -0.778974       2.510170                    0.999558       3.368771       9.248638       0.498104       1.245926      -0.718551      -0.047273       0.006745       0.017742       0.050942      -0.009905      -0.006510      -0.004835       0.021529      -0.024744      -0.016564      -0.002899       0.019462              1.818658       2.130452      -0.084820      -0.457990       1.416672       0.026033       1.908848          -0.000071
          153              H      16.432673      11.046215      20.469943       0.138266       0.936703 0.66500705E+01  0.61954466E+02                                 1.555857                            1.491254      -0.776151       2.536132                    0.999779       3.083801       8.242471       0.524266       1.254031      -0.716938       0.011767      -0.009543       0.042406       0.045031       0.000781       0.007985      -0.007578      -0.013138       0.027499      -0.014613      -0.000928       0.015541              1.573329       1.429248      -0.019287       0.336355       1.351291      -0.096362       1.939447          -0.000102
          154              H      14.937163       9.640745      17.043713       0.099264       1.095064 0.81497594E+01  0.81102318E+02                                 1.811099                            1.713378      -1.190955       2.318026                    0.994515       3.712424      10.774220       0.455643       1.350805      -0.693183      -0.016697      -0.038580      -0.024452       0.048632       0.006548       0.010237       0.004656      -0.018878       0.000381      -0.016394       0.000655       0.015739              1.852992       1.537163       0.193608       0.055587       2.204830       0.392173       1.816984          -0.000136
          155              H      11.059118      20.379299      24.472609       0.134094       1.041199 0.72197617E+01  0.67833535E+02                                 1.599661                            1.499435      -0.751092       2.543491                    0.999786       3.004586       7.752608       0.558240       1.167787      -0.738697      -0.031672       0.023380      -0.018723       0.043593      -0.011145      -0.004499      -0.013182       0.007504      -0.009047      -0.020626       0.005835       0.014790              1.634499       1.790481      -0.407608       0.263540       1.621388      -0.184215       1.491628           0.000079
          156              H      11.333084      16.794380      18.167439       0.115553       0.977914 0.68763385E+01  0.65622399E+02                                 1.683960                            1.575626      -1.009567       2.405637                    0.997510       3.542647      10.087571       0.474058       1.353880      -0.692385       0.024205      -0.030247       0.003632       0.038910      -0.006864      -0.006337      -0.002318      -0.002785      -0.022538      -0.012242       0.001170       0.011072              1.745343       1.848872      -0.566724      -0.014186       1.949772      -0.114122       1.437383          -0.000052
          157              H       8.573339      14.789816      26.324976       0.112498       1.005975 0.72740374E+01  0.69108301E+02                                 1.608785                            1.540488      -0.721458       2.538265                    0.999855       3.223006       8.619297       0.526962       1.223411      -0.723426      -0.009719       0.038157       0.000950       0.039386      -0.007225       0.003520       0.000841      -0.019981       0.005970      -0.014132       0.002788       0.011343              1.623786       1.515119      -0.289063       0.028401       1.947804       0.100964       1.408434           0.000004
          158              H      15.683797       9.261854      19.203728       0.141320       1.001919 0.70021768E+01  0.66595144E+02                                 1.673785                            1.563985      -0.853664       2.496168                    0.999438       3.258834       9.025990       0.491624       1.309975      -0.703690      -0.002850      -0.037006       0.021454       0.042870      -0.002145       0.010264      -0.006325      -0.016539       0.017642      -0.016048       0.000874       0.015173              1.741131       1.401776       0.086133      -0.018614       2.349194      -0.349820       1.472423           0.000036
          159              H      11.556511      18.248421      16.370126       0.122717       0.999539 0.68912906E+01  0.64545327E+02                                 1.594261                            1.492212      -0.746996       2.527308                    0.999829       3.174718       8.409493       0.539697       1.211691      -0.725707       0.027116      -0.004630      -0.024654       0.036940      -0.009713      -0.012596      -0.008854       0.003800       0.015282      -0.021060       0.005861       0.015199              1.645962       1.899037      -0.127382      -0.468656       1.356859       0.018543       1.681989           0.000112
          160              H       9.446848      13.753528      28.229156       0.123218       1.006208 0.69491496E+01  0.66429130E+02                                 1.711929                            1.580627      -0.969584       2.422958                    0.997681       3.516655       9.991028       0.475248       1.348213      -0.693769      -0.004781       0.010676       0.034707       0.036625      -0.008532      -0.002977       0.004188      -0.011847       0.020004      -0.013746       0.001782       0.011964              1.808612       1.407471       0.049393       0.114759       1.698872       0.487025       2.319492           0.000017
          161              H       9.961066      19.912960      16.111053       0.093391       1.045270 0.71648215E+01  0.68918134E+02                                 1.744314                            1.593536      -0.969217       2.414559                    0.997394       3.609783      10.239908       0.479102       1.329076      -0.697243       0.003622       0.025573      -0.037782       0.045766      -0.005196      -0.011082      -0.008081      -0.005925       0.019218      -0.017126       0.002674       0.014452              1.852207       1.461123      -0.009839      -0.045815       1.812883      -0.663681       2.282614           0.000102
          162              H      10.428145      11.804009      27.963607       0.064112       1.293783 0.97789262E+01  0.10145206E+03                                 1.988993                            1.847770      -1.216127       2.286532                    0.994253       3.964309      11.597538       0.450921       1.309291      -0.701362       0.014978      -0.015737       0.031195       0.038015      -0.012797       0.007341      -0.001311      -0.011870       0.004104      -0.016551       0.001165       0.015385              2.060230       1.886865      -0.112837       0.484334       1.774170      -0.340673       2.519654           0.000008
          163              H       7.486496      20.291860      23.025043       0.133775       1.114108 0.80755440E+01  0.78531691E+02                                 1.713545                            1.618633      -0.899425       2.476472                    0.998959       3.177704       8.518512       0.517698       1.216624      -0.726489       0.003698       0.004318       0.044750       0.045109      -0.002977       0.001315       0.010215       0.011535       0.042933      -0.017001      -0.000720       0.017722              1.742032       1.508105      -0.025009       0.124460       1.368099       0.094358       2.349892          -0.000152
          164              H      16.409072      20.712850      19.831978       0.101428       1.168139 0.85750136E+01  0.85169202E+02                                 1.805403                            1.693711      -0.800716       2.499735                    0.999255       3.407109       9.416915       0.491567       1.254513      -0.716540      -0.046639       0.014762      -0.011577       0.050271      -0.011618       0.000841       0.003565       0.027138      -0.012990      -0.016762      -0.003275       0.020037              1.847418       2.170646      -0.306942       0.356145       1.581981      -0.234784       1.789625          -0.000153
          165              H       9.993644      11.127175      20.557380       0.103902       1.068741 0.80189667E+01  0.79428062E+02                                 1.768737                            1.687800      -1.233485       2.284872                    0.995051       3.769413      10.891380       0.464190       1.332155      -0.696039       0.012738       0.011589      -0.032987       0.037212       0.006513       0.003121      -0.002903      -0.008624       0.033556      -0.014079       0.002104       0.011975              1.801660       1.627253       0.097189      -0.329302       1.537599      -0.139169       2.240129           0.000001
          166              H       8.318491       8.390727      22.859885       0.090405       1.167731 0.83697922E+01  0.82100397E+02                                 1.764712                            1.642051      -0.718666       2.534370                    0.999745       3.304350       8.887834       0.516875       1.208064      -0.727987      -0.014884      -0.042091       0.005335       0.044963       0.011073       0.000362       0.000748      -0.020713       0.020435      -0.018567       0.006676       0.011891              1.799958       1.588339       0.405906      -0.088454       2.342948      -0.072486       1.468587           0.000001
          167              H      16.706601      20.984878      22.059999       0.136874       1.049886 0.73005691E+01  0.68940993E+02                                 1.625460                            1.521094      -0.755785       2.544303                    0.999773       3.017877       7.865035       0.545756       1.188465      -0.733787      -0.031872       0.011326       0.026741       0.043119      -0.012187      -0.001787       0.007340       0.019040       0.024683      -0.020773       0.005556       0.015217              1.665130       1.832097      -0.221914      -0.454651       1.446215       0.146371       1.717078           0.000061
          168              H       8.714825       9.161465      20.735492       0.126688       1.007618 0.70406502E+01  0.66589390E+02                                 1.628719                            1.528489      -0.847523       2.483340                    0.999338       3.254472       8.787502       0.520440       1.244352      -0.717750      -0.010275      -0.023048      -0.028380       0.037976       0.015766       0.003650       0.000968      -0.012043       0.021302      -0.020647       0.006177       0.014470              1.670929       1.418889       0.122035       0.203212       1.581814       0.412243       2.012086          -0.000007
          169              H       8.471188       9.397865      17.597480       0.118918       0.949058 0.65762242E+01  0.62083216E+02                                 1.652903                            1.541970      -1.001390       2.410583                    0.997706       3.506933       9.943074       0.478522       1.355834      -0.691900       0.024890      -0.019427       0.024259       0.039817       0.001726       0.009146      -0.004836       0.002222       0.002549      -0.010763       0.000391       0.010372              1.713364       1.851481      -0.308899       0.482229       1.631145      -0.263355       1.657466          -0.000024
          170              H       5.832724       1.240324      15.346790       0.122681       0.970697 0.69159320E+01  0.64959046E+02                                 1.580303                            1.509468      -0.736377       2.541218                    0.999823       3.156409       8.425677       0.527823       1.235460      -0.720800      -0.012472       0.019752      -0.034833       0.041941      -0.007258       0.005554      -0.002569      -0.012259       0.022547      -0.014024       0.002261       0.011762              1.601857       1.491405      -0.169541       0.257807       1.416462      -0.180440       1.897703          -0.000099
          171              H       8.635105      11.716562      17.390222       0.123334       0.981068 0.66994949E+01  0.62019775E+02                                 1.545931                            1.449112      -0.749556       2.526471                    0.999848       3.098288       8.036703       0.562892       1.175421      -0.734636       0.027520       0.017204       0.017663       0.036950       0.004598       0.015550       0.000670      -0.009949      -0.025059      -0.020760       0.006229       0.014531              1.588924       1.830838       0.299213       0.353107       1.500386       0.149283       1.435549           0.000103
          172              H      12.313220      31.467584      15.288499       0.128863       1.002958 0.69414173E+01  0.65977786E+02                                 1.679100                            1.558439      -0.861453       2.480754                    0.999216       3.359580       9.350385       0.491127       1.312087      -0.702296       0.003403      -0.020754      -0.033044       0.039169      -0.004485       0.006814       0.003266      -0.014490       0.027579      -0.015382       0.003738       0.011644              1.777773       1.404860      -0.098541      -0.127594       1.658290       0.487224       2.270169           0.000100
          173              H       7.047521      12.824095      16.172583       0.087705       1.056912 0.73239495E+01  0.70605112E+02                                 1.736546                            1.596056      -0.903463       2.441693                    0.998119       3.575762      10.046596       0.487117       1.304314      -0.702827       0.001356       0.044558       0.002044       0.044626       0.005244       0.010985       0.001823      -0.020800      -0.018193      -0.017938       0.002193       0.015745              1.826282       1.465153      -0.004604       0.025483       2.674522      -0.039728       1.339171           0.000131
          174              H      13.019437      30.499303      17.254210       0.099408       1.082009 0.79830391E+01  0.79010695E+02                                 1.795766                            1.694994      -1.164296       2.332311                    0.994587       3.678731      10.637190       0.458552       1.349583      -0.693542       0.015837      -0.045103      -0.004035       0.047973      -0.011576       0.004618       0.003051      -0.019586       0.004967      -0.017552       0.003159       0.014393              1.848722       1.546315      -0.256796      -0.087749       2.409936       0.097758       1.589915          -0.000128
          175              H       4.636972       7.114785      12.134295       0.130602       1.124792 0.81780286E+01  0.79736899E+02                                 1.721170                            1.625834      -0.887769       2.478928                    0.998893       3.191028       8.550529       0.518275       1.212091      -0.727555       0.003570      -0.035940      -0.024655       0.043730      -0.002675       0.001958       0.016863       0.001105       0.006782      -0.017339       0.000066       0.017273              1.750020       1.511596      -0.118513      -0.038803       2.028247       0.481433       1.710215          -0.000176
          176              H      13.547187      10.097356      13.368126       0.103610       1.152524 0.84351622E+01  0.83435003E+02                                 1.790483                            1.681271      -0.794633       2.505909                    0.999392       3.374037       9.305748       0.492763       1.256647      -0.716248      -0.046842       0.017351      -0.006823       0.050416      -0.006559       0.010047       0.004814       0.023116      -0.019485      -0.016606      -0.002902       0.019507              1.832244       2.147933      -0.463746       0.086036       1.923568      -0.026456       1.425230          -0.000071
          177              H       8.011989       4.277952      21.337835       0.137543       0.938827 0.66662427E+01  0.62126046E+02                                 1.556271                            1.491518      -0.777750       2.534687                    0.999785       3.086006       8.242466       0.525178       1.251431      -0.717504       0.011847       0.042505       0.009536       0.045143       0.008151      -0.000918       0.007628      -0.020313       0.005641      -0.014740      -0.000896       0.015636              1.573782       1.429557       0.336785       0.019334       1.940452       0.096458       1.351336          -0.000103
          178              H       6.516480       0.851723      22.743302       0.097941       1.101800 0.82073220E+01  0.81783744E+02                                 1.814721                            1.716387      -1.179703       2.320920                    0.994670       3.721468      10.792444       0.456647       1.346047      -0.694094      -0.016805      -0.024839       0.039126       0.049298       0.010147      -0.006707      -0.004773      -0.009786       0.027881      -0.016339       0.000474       0.015865              1.856829       1.539652       0.055927      -0.194495       1.820591      -0.394010       2.210246          -0.000137
          179              H      13.866057       8.280610      12.004759       0.135072       1.038586 0.71987762E+01  0.67588628E+02                                 1.597004                            1.497321      -0.752654       2.543217                    0.999790       3.000845       7.740771       0.558584       1.167891      -0.738665      -0.031398      -0.018683      -0.022935       0.043139      -0.004539       0.011330       0.013058       0.008342      -0.006529      -0.020638       0.005736       0.014902              1.631609       1.786988       0.262644       0.406143       1.489354       0.183585       1.618487           0.000078
          180              H      14.140023       1.975442      15.589671       0.116460       0.976572 0.68639445E+01  0.65459738E+02                                 1.680762                            1.572919      -1.000203       2.409291                    0.997608       3.536945      10.060467       0.475155       1.351669      -0.692825       0.024249       0.003641       0.029653       0.038478      -0.006315       0.006918       0.002201       0.009773       0.015396      -0.012155       0.001038       0.011117              1.741864       1.845096      -0.014194       0.564766       1.434975       0.113749       1.945519          -0.000052
          181              H      11.380257      10.132983      17.594242       0.113332       1.002212 0.72401716E+01  0.68694307E+02                                 1.603487                            1.535911      -0.723337       2.537660                    0.999859       3.216315       8.590713       0.528348       1.221840      -0.723786      -0.009943       0.000852      -0.037786       0.039082       0.003560       0.006977      -0.000840      -0.013100       0.027251      -0.014096       0.002827       0.011269              1.618298       1.510477       0.028325       0.287013       1.404537      -0.100383       1.939882           0.000004
          182              H       7.263110       3.011738      23.122195       0.143019       0.999299 0.69862859E+01  0.66467980E+02                                 1.677927                            1.567730      -0.864180       2.494104                    0.999416       3.258148       9.053138       0.487992       1.319251      -0.701798      -0.002669       0.021236       0.036377       0.042206       0.010191       0.002199       0.006258      -0.017237       0.015643      -0.015975       0.000837       0.015138              1.745549       1.405063      -0.018710      -0.086533       1.475895       0.351007       2.355689           0.000036
          183              H       3.135858       0.178126      14.135628       0.121689       1.002552 0.69134138E+01  0.64760422E+02                                 1.592295                            1.490544      -0.751454       2.523348                    0.999848       3.178200       8.400562       0.542576       1.205114      -0.727189       0.027671      -0.025190       0.004763       0.037721      -0.012570       0.009669       0.008791      -0.005708      -0.013020      -0.020964       0.005849       0.015115              1.643847       1.896365      -0.467536       0.127071       1.679740      -0.018419       1.355435           0.000112
          184              H      12.253759      12.037165      18.630531       0.123686       1.006793 0.69511368E+01  0.66449423E+02                                 1.712246                            1.580510      -0.972560       2.421640                    0.997674       3.515429       9.985947       0.475446       1.347628      -0.693880      -0.004606       0.034270      -0.010630       0.036176      -0.002956       0.008523      -0.004186      -0.016181       0.007903      -0.013847       0.001849       0.011999              1.809170       1.407260       0.114810      -0.049467       2.321241      -0.487941       1.699009           0.000017
          185              H      18.381738      32.303089      12.471089       0.093541       1.040876 0.71287325E+01  0.68502644E+02                                 1.741902                            1.591430      -0.966370       2.416685                    0.997382       3.603115      10.224749       0.478428       1.332276      -0.696639       0.003284      -0.037841      -0.025433       0.045712      -0.011159       0.005236       0.008109      -0.012365      -0.000887      -0.017185       0.002720       0.014465              1.849539       1.459108      -0.045728       0.009756       2.279195       0.662513       1.810313           0.000103
          186              H      13.235051      11.771618      20.580049       0.064298       1.284498 0.96931687E+01  0.10030908E+03                                 1.977150                            1.837958      -1.198017       2.294495                    0.994500       3.948139      11.523636       0.452892       1.306883      -0.701909       0.015167       0.031448       0.016047       0.038426       0.007320       0.012705       0.001162      -0.007870       0.015196      -0.016446       0.001278       0.015168              2.047400       1.876028       0.479000       0.111527       2.501579       0.336908       1.764593           0.000008
          187              H      10.293438       6.833044      12.092196       0.132059       1.116171 0.80904267E+01  0.78682354E+02                                 1.712525                            1.617616      -0.891322       2.478707                    0.998987       3.181796       8.519086       0.519265       1.212861      -0.727332       0.003700       0.045557      -0.004448       0.045923       0.001230       0.003120      -0.010243      -0.015684      -0.038811      -0.017073      -0.000661       0.017733              1.741022       1.507138       0.124482       0.024947       2.348642      -0.094310       1.367288          -0.000152
          188              H       7.988420       3.639977      11.671203       0.101964       1.170252 0.86012181E+01  0.85600146E+02                                 1.818452                            1.704888      -0.828234       2.491169                    0.999039       3.410076       9.472601       0.485656       1.267253      -0.713852      -0.046180      -0.011208      -0.014582       0.049707       0.000788       0.011553      -0.003578       0.019914      -0.033958      -0.016662      -0.003242       0.019904              1.861230       2.188559       0.360466       0.310926       1.802561       0.237710       1.592569          -0.000152
          189              H      12.800560       4.365389      21.256875       0.103885       1.070961 0.80427898E+01  0.79758547E+02                                 1.774419                            1.692825      -1.243759       2.280344                    0.994900       3.778120      10.938870       0.462261       1.336129      -0.695212       0.012602      -0.032916      -0.011360       0.037031       0.003078      -0.006730       0.002860      -0.021196      -0.003639      -0.014288       0.002322       0.011966              1.807611       1.632182      -0.331243      -0.097724       2.248670       0.140004       1.541982           0.000001
          190              H      11.125395       6.667897      23.993326       0.089872       1.169376 0.83833814E+01  0.82256405E+02                                 1.765265                            1.642515      -0.721892       2.532562                    0.999739       3.306754       8.891768       0.517279       1.206788      -0.728274      -0.015089       0.005332       0.042144       0.045080       0.000218      -0.011119      -0.000754      -0.020823       0.021288      -0.018744       0.006746       0.011999              1.800527       1.588795      -0.088528      -0.406163       1.468986       0.072628       2.343801           0.000001
          191              H       8.285946       5.867999      11.399178       0.137870       1.045822 0.72658689E+01  0.68515615E+02                                 1.619106                            1.515781      -0.759351       2.542358                    0.999777       3.013608       7.842325       0.547757       1.185814      -0.734369      -0.031562       0.026705      -0.011063       0.042799      -0.001759       0.012129      -0.007239      -0.002470      -0.040084      -0.020489       0.005431       0.015058              1.658338       1.823932      -0.451340       0.220195       1.710098      -0.145255       1.440984           0.000061
          192              H      11.521735       4.543503      23.222586       0.125294       1.009862 0.70607998E+01  0.66833074E+02                                 1.631735                            1.531172      -0.847605       2.483205                    0.999351       3.259917       8.808022       0.519689       1.245160      -0.717576      -0.010333      -0.029089       0.023121       0.038568       0.003749      -0.015810      -0.001089      -0.016320       0.007593      -0.020574       0.005912       0.014662              1.674081       1.421326       0.203830      -0.122411       2.016210      -0.413457       1.584705          -0.000007
          193              H      14.084984       6.794202      30.978560       0.119752       0.946121 0.65497057E+01  0.61742330E+02                                 1.646394                            1.536504      -0.995058       2.413115                    0.997799       3.495632       9.889061       0.480693       1.351689      -0.692745       0.024795       0.019274      -0.024160       0.039623      -0.001704      -0.009210      -0.005027       0.001835       0.002292      -0.010959       0.000560       0.010399              1.706262       1.843373       0.306651      -0.478824       1.624706      -0.261482       1.650707          -0.000024
          194              H       5.832701      14.951711       0.845223       0.124706       0.962775 0.68487052E+01  0.64188673E+02                                 1.574004                            1.504031      -0.739985       2.541828                    0.999817       3.142859       8.388108       0.527618       1.238616      -0.720139      -0.012450      -0.019278       0.034329       0.041293       0.007062      -0.005397      -0.002573      -0.012183       0.022346      -0.013781       0.002210       0.011571              1.595294       1.485852       0.168245      -0.255588       1.411420      -0.178726       1.888610          -0.000098
          195              H      14.248913       4.475505      31.185818       0.123591       0.982065 0.67079501E+01  0.62129351E+02                                 1.548273                            1.450992      -0.749909       2.525993                    0.999858       3.100303       8.048915       0.561860       1.176986      -0.734253       0.027292      -0.017241      -0.017929       0.036926      -0.004694      -0.015353       0.000518      -0.010058      -0.025384      -0.020663       0.006235       0.014428              1.591488       1.834226      -0.300194      -0.354320       1.502525       0.149856       1.437713           0.000103
          196              H       6.699466      17.108488       0.903514       0.128695       1.003968 0.69474915E+01  0.66039446E+02                                 1.679034                            1.558161      -0.859961       2.481142                    0.999242       3.359817       9.346460       0.491703       1.310472      -0.702624       0.003249       0.020717       0.033242       0.039304       0.004365      -0.006782       0.003133      -0.014603       0.027787      -0.015353       0.003708       0.011645              1.777835       1.404643       0.098545       0.127654       1.658354       0.487667       2.270508           0.000100
          197              H       7.047556       3.367940       0.019430       0.087648       1.057276 0.73278898E+01  0.70645613E+02                                 1.736077                            1.595836      -0.899775       2.442841                    0.998166       3.576512      10.045638       0.487496       1.303253      -0.703039       0.001734      -0.044653      -0.001715       0.044720      -0.004967      -0.010911       0.001957      -0.020951      -0.018133      -0.017854       0.002175       0.015679              1.825672       1.465035       0.004563      -0.025525       2.672918      -0.039661       1.339062           0.000129
          198              H      13.019457      18.076800      31.321831       0.099842       1.078663 0.79489076E+01  0.78545789E+02                                 1.788060                            1.688251      -1.072644       2.373399                    0.995853       3.666823      10.575325       0.460991       1.344615      -0.694561       0.015733       0.045197       0.003799       0.048008       0.011541      -0.004564       0.003262      -0.019495       0.005285      -0.017563       0.003244       0.014319              1.840509       1.540390       0.254935       0.087087       2.397625       0.096902       1.583513          -0.000129
          199              H       4.636973       9.077250       4.057719       0.131396       1.121135 0.81466425E+01  0.79361785E+02                                 1.718163                            1.623304      -0.889587       2.478945                    0.998871       3.186193       8.536398       0.518348       1.212976      -0.727356       0.004010       0.035771       0.024384       0.043477       0.002534      -0.002092       0.016879       0.001108       0.006990      -0.017339       0.000033       0.017306              1.746846       1.509365       0.118117       0.038617       2.024049       0.479735       1.707123          -0.000176
          200              H       2.319605       6.094679       2.823887       0.102920       1.153662 0.84432493E+01  0.83508794E+02                                 1.788980                            1.679951      -0.788600       2.507465                    0.999454       3.375756       9.300604       0.494048       1.253472      -0.716926      -0.047110      -0.017540       0.006600       0.050701       0.006667      -0.010112       0.004766       0.022984      -0.020107      -0.016659      -0.002941       0.019600              1.830647       2.145979       0.463142      -0.085917       1.921775      -0.026439       1.424187          -0.000073
          201              H      13.625766      11.914114      27.238205       0.136586       0.939932 0.66756532E+01  0.62231083E+02                                 1.556997                            1.492174      -0.774358       2.535513                    0.999762       3.088481       8.248230       0.525310       1.250768      -0.717652       0.011862      -0.043084      -0.009480       0.045682      -0.008204       0.000819       0.007623      -0.020182       0.006034      -0.014748      -0.000861       0.015609              1.574535       1.430205      -0.337040      -0.019367       1.941476       0.096559       1.351924          -0.000103
          202              H      12.130242      15.340344      25.832738       0.098721       1.094922 0.81429472E+01  0.80961167E+02                                 1.805559                            1.708464      -1.168580       2.326646                    0.994899       3.705512      10.724858       0.458300       1.344192      -0.694518      -0.016631       0.024747      -0.039044       0.049127      -0.010142       0.006564      -0.004701      -0.009397       0.027714      -0.016189       0.000507       0.015682              1.847150       1.532935      -0.055362       0.192659       1.811397      -0.390355       2.197119          -0.000136
          203              H       2.638463       7.911424       4.187255       0.134874       1.040121 0.72113121E+01  0.67734592E+02                                 1.598369                            1.498441      -0.751233       2.543380                    0.999792       3.003239       7.748118       0.558488       1.167605      -0.738723      -0.031503       0.018464       0.022933       0.043119       0.004355      -0.011311       0.013103       0.008565      -0.006603      -0.020602       0.005587       0.015015              1.633073       1.788742      -0.263068      -0.406858       1.490520       0.183882       1.619958           0.000078
          204              H       2.912404      14.216593       0.602343       0.115467       0.980868 0.69004821E+01  0.65898590E+02                                 1.685723                            1.577105      -1.000945       2.408361                    0.997613       3.546815      10.096970       0.474500       1.351678      -0.692792       0.024317      -0.003659      -0.029886       0.038702       0.006400      -0.007085       0.002297       0.010005       0.015978      -0.012440       0.001056       0.011384              1.747253       1.850947       0.014162      -0.567776       1.438734       0.114380       1.952079          -0.000052
          205              H      16.994057       6.059084      30.981799       0.114064       1.002453 0.72454259E+01  0.68782524E+02                                 1.606452                            1.538623      -0.722514       2.538630                    0.999864       3.217824       8.607723       0.526575       1.225270      -0.723006      -0.010013      -0.001217       0.037448       0.038782      -0.003500      -0.006954      -0.000790      -0.012717       0.027268      -0.013898       0.002618       0.011280              1.621336       1.513169      -0.028422      -0.287794       1.407037      -0.100723       1.943801           0.000004
          206              H      12.876883      13.180328      25.453845       0.142003       1.000578 0.69947969E+01  0.66544581E+02                                 1.676544                            1.566480      -0.852588       2.498114                    0.999483       3.259479       9.045597       0.489399       1.315545      -0.702551      -0.002723      -0.021412      -0.036759       0.042628      -0.010064      -0.002154       0.006265      -0.017192       0.015631      -0.015864       0.000812       0.015052              1.744082       1.404027       0.018680       0.086400       1.474772       0.350517       2.353448           0.000036
          207              H       3.135828      16.013908       2.056386       0.123451       0.995070 0.68564071E+01  0.64164722E+02                                 1.592893                            1.491129      -0.750327       2.527762                    0.999831       3.168645       8.401660       0.538197       1.216088      -0.724739       0.026938       0.024714      -0.004516       0.036835       0.012159      -0.009645       0.008731      -0.005878      -0.013053      -0.020671       0.005921       0.014750              1.644457       1.897044       0.467720      -0.127157       1.680387      -0.018428       1.355941           0.000112
          208              H       6.639970       4.154902      29.945510       0.122815       1.010004 0.69775835E+01  0.66761656E+02                                 1.715302                            1.583047      -0.971571       2.421374                    0.997678       3.521564      10.005900       0.475303       1.346833      -0.694023      -0.005246      -0.034812       0.010821       0.036831       0.002609      -0.008545      -0.004135      -0.015852       0.007636      -0.013703       0.001974       0.011729              1.812603       1.409426      -0.115211       0.049687       2.326306      -0.489493       1.702078           0.000017
          209              H      12.767984      16.272982       3.720925       0.093552       1.044374 0.71577616E+01  0.68836815E+02                                 1.743726                            1.593076      -0.967747       2.415100                    0.997343       3.608757      10.237728       0.479000       1.329618      -0.697136       0.003420       0.037726       0.025594       0.045716       0.011227      -0.005155       0.008126      -0.012747      -0.000659      -0.017254       0.002625       0.014629              1.851539       1.460743       0.045769      -0.009866       2.281651       0.663246       1.812223           0.000102
          210              H       7.621263       4.420449      27.995991       0.064608       1.287047 0.97165884E+01  0.10061115E+03                                 1.979470                            1.839911      -1.198388       2.294202                    0.994457       3.951652      11.536949       0.452754       1.306505      -0.701967       0.014973      -0.031341      -0.016012       0.038247      -0.007291      -0.012605       0.001076      -0.008063       0.015304      -0.016441       0.001420       0.015021              2.049887       1.878167      -0.479994      -0.111777       2.504963       0.337636       1.766531           0.000008
          211              H      10.293438       9.358991       4.099818       0.132529       1.114513 0.80751161E+01  0.78486984E+02                                 1.709675                            1.615165      -0.887771       2.480036                    0.999059       3.180104       8.508747       0.520165       1.211479      -0.727625       0.003728      -0.045054       0.004272       0.045409      -0.001254      -0.003133      -0.010387      -0.015953      -0.038973      -0.017199      -0.000761       0.017960              1.738024       1.504884      -0.124113      -0.024888       2.343797      -0.094037       1.365391          -0.000152
          212              H       7.988403      12.552057       4.520810       0.100790       1.170792 0.85995784E+01  0.85490669E+02                                 1.809803                            1.697448      -0.806082       2.497782                    0.999215       3.411372       9.438878       0.490363       1.256455      -0.716126      -0.046773       0.011607       0.014735       0.050394      -0.000824      -0.011577      -0.003519       0.019989      -0.034594      -0.016805      -0.003213       0.020018              1.852083       2.176785      -0.357649      -0.308339       1.793942       0.235786       1.585520          -0.000153
          213              H       7.186737      11.826677      27.319165       0.104479       1.067704 0.80155279E+01  0.79448807E+02                                 1.773792                            1.692333      -1.255596       2.276728                    0.994821       3.774816      10.939208       0.461190       1.339895      -0.694478       0.013005       0.032757       0.011270       0.037002      -0.003244       0.006648       0.003000      -0.020958      -0.003252      -0.014224       0.002351       0.011873              1.806957       1.631734       0.330868       0.097639       2.247481       0.139746       1.541658           0.000001
          214              H      16.739187       9.524170      24.582715       0.089358       1.172982 0.84154973E+01  0.82679833E+02                                 1.771992                            1.648060      -0.722248       2.532896                    0.999715       3.311489       8.920676       0.515097       1.210312      -0.727485      -0.014690      -0.005315      -0.042439       0.045223      -0.000217       0.011219      -0.000703      -0.020720       0.021107      -0.018758       0.006739       0.012019              1.807669       1.594453       0.089059       0.409101       1.473681       0.073063       2.354871           0.000001
          215              H       8.285940      10.324036       4.792836       0.137307       1.047713 0.72822771E+01  0.68719989E+02                                 1.622526                            1.518626      -0.758863       2.542918                    0.999774       3.015570       7.854340       0.546543       1.187588      -0.733978      -0.031623      -0.026736       0.011298       0.042924       0.001745      -0.012069      -0.007116      -0.002584      -0.040980      -0.020620       0.005612       0.015008              1.662013       1.828339       0.453132      -0.221117       1.713883      -0.145854       1.443817           0.000061
          216              H      17.135516      11.648563      25.353455       0.125913       1.006818 0.70331233E+01  0.66481176E+02                                 1.625695                            1.526046      -0.832150       2.489845                    0.999492       3.253179       8.773269       0.521840       1.241705      -0.718340      -0.010441       0.028889      -0.023100       0.038435      -0.003681       0.015770      -0.001164      -0.016465       0.007654      -0.020568       0.005930       0.014638              1.667629       1.416620      -0.202419       0.121590       2.007418      -0.410578       1.578849          -0.000007
          217              C      12.903796      32.026201       7.685701       0.708638      21.691734 0.23196802E+03  0.47808800E+04                                 7.486010                            5.645135      -0.603668       1.876611                    0.997438      22.295581      65.204668       0.576865       0.515172      -0.983756       0.013134      -0.009555      -0.070202       0.072056      -0.000632       0.002433      -0.039801      -0.176104      -0.184799      -0.070375      -0.056873       0.127247              8.754225      10.007858       1.402523       1.138242       4.864781       1.719776      11.390037           0.000659
          218              C      14.102909      31.219186       2.958281       0.585066      22.398758 0.26501682E+03  0.55968048E+04                                 7.403893                            5.840135      -0.187148       1.983862                    0.999213      23.332198      67.089357       0.600946       0.482618      -1.008902       0.005693       0.010728       0.021126       0.024368       0.059637      -0.050067      -0.046041      -0.071211      -0.211090      -0.097880      -0.028383       0.126262              8.354297       8.471929      -1.712390       2.304391       5.918537       0.785416      10.672427           0.000290
          219              C      12.688224      32.289161       9.166947      -0.092551      39.293207 0.49654734E+03  0.12028921E+05                                10.100874                            7.483013      -0.104570       1.969633                    0.998302      28.548421      82.428582       0.597883       0.422886      -1.063571      -0.036770       0.015115       0.024981       0.046953      -0.027419       0.002147      -0.006606       0.023463      -0.082602      -0.029350      -0.014655       0.044005             12.136520      10.152493       4.159067       0.163820       8.885734       1.863884      17.371334          -0.000884
          220              C      13.409044      31.275533       1.600095      -0.048036      37.494936 0.48239235E+03  0.11593716E+05                                 9.813055                            7.406206      -0.089392       1.985443                    0.998098      27.827105      79.845400       0.597670       0.426405      -1.062112      -0.016039       0.032193      -0.002854       0.036080      -0.028411      -0.033918       0.018244       0.041591      -0.028862      -0.031324      -0.029686       0.061010             11.674009       7.879727       1.331653       4.341666      12.565870      -1.668577      14.576428           0.000379
          221              C      11.754089      31.545300       9.860936      -0.050459      30.275160 0.41104798E+03  0.95662986E+04                                 8.590929                            6.887199       0.093008       2.022270                    0.999580      28.341829      82.101361       0.608178       0.432737      -1.049939       0.005833       0.026998       0.010214       0.029449      -0.016811       0.008827       0.006950      -0.027586      -0.074060      -0.030475      -0.003725       0.034200              9.515153       9.269942       3.660317      -0.496285       7.145758       0.199823      12.129759           0.000866
          222              C       7.870538       0.799895       9.894616       0.175491      35.184269 0.42069642E+03  0.98921097E+04                                 9.783557                            7.172890      -0.513784       1.851092                    0.998414      27.190161      80.340957       0.567983       0.458618      -1.030167      -0.028315       0.016957       0.035493       0.048467      -0.039771      -0.009586      -0.012616       0.042570      -0.056527      -0.045132      -0.009440       0.054573             11.654235      10.220681       5.273205       0.961069      10.574197       0.054199      14.167828           0.006646
          223              C       7.842478       0.076103       0.861091      -0.075984      29.122050 0.41071742E+03  0.95276295E+04                                 8.274375                            6.814810       0.303101       2.087721                    0.999553      28.249270      80.891996       0.622685       0.424029      -1.058506      -0.019499      -0.014258       0.002500       0.024285      -0.001938      -0.007432       0.014830       0.003209      -0.015997      -0.018283       0.001922       0.016361              9.267928       6.186187       0.428800       2.572191      10.932853      -2.397159      10.684744          -0.003075
          224              C      12.840931      30.156988       0.982855       0.141869      33.692647 0.40672570E+03  0.94877697E+04                                 9.570572                            7.119661      -0.394175       1.889484                    0.998652      27.294465      80.455252       0.561818       0.467356      -1.024824      -0.022926       0.007714      -0.035954       0.043333      -0.032978      -0.026005      -0.004674       0.019157      -0.023491      -0.042598      -0.002416       0.045014             11.549511       6.232588       2.475990       1.240379      15.894201      -2.573705      12.521743           0.001458
          225              C      11.674372      31.639215      11.243734      -0.131435      29.492464 0.40057394E+03  0.91907145E+04                                 8.173971                            6.609768       0.394547       2.109180                    0.999781      28.173989      79.000525       0.652707       0.408998      -1.073179      -0.000671       0.007894      -0.030872       0.031872       0.017859      -0.005706      -0.017586      -0.013858       0.017203      -0.023317      -0.006388       0.029705              9.020974       9.479967       3.318958       0.100055       6.550159       0.805107      11.032798          -0.000037
          226              C       8.831619       1.798619       9.322714       0.120533      35.963397 0.42996781E+03  0.10151626E+05                                 9.840152                            7.195857      -0.395347       1.884418                    0.998741      27.601060      81.362192       0.574442       0.451607      -1.035541       0.034262       0.005056       0.014234       0.037443       0.006882      -0.022256       0.034719       0.015398       0.004526      -0.046189       0.008636       0.037552             11.584378      11.265210       3.346957       2.135516      10.339142      -3.941767      13.148783          -0.001187
          227              C      12.970100       0.108194      31.949433      -0.119019      29.753544 0.43116336E+03  0.10143242E+05                                 8.456879                            7.019988       0.115623       2.026150                    0.998837      28.914168      83.893699       0.607448       0.428610      -1.053679      -0.004219      -0.000447       0.017028       0.017549      -0.000349       0.000061      -0.011402      -0.012158       0.025347      -0.010322      -0.006701       0.017024              9.470171       6.036240      -0.230605       2.311848      12.176629      -1.751728      10.197643           0.001502
          228              C      12.627609      28.848026       1.644785       0.139492      33.632209 0.40708269E+03  0.94994672E+04                                 9.547638                            7.116157      -0.411753       1.881935                    0.998872      27.368274      80.722837       0.562665       0.466487      -1.025162       0.011456      -0.036201      -0.021668       0.043718      -0.006018       0.034167      -0.002178       0.015166      -0.050787      -0.038425      -0.000111       0.038536             11.476459       6.053841       0.645638      -2.534241      15.562633      -2.465845      12.812902           0.001665
          229              C       6.975699       0.029157      11.894653       0.075513      26.478586 0.34005030E+03  0.75482723E+04                                 7.823679                            6.231540       0.184392       2.069560                    0.999786      26.409311      74.737359       0.644351       0.428232      -1.052592       0.031032       0.031353      -0.037544       0.057927      -0.032801      -0.010261      -0.009863      -0.019621       0.040907      -0.044487       0.016785       0.027703              8.723800       8.784172       3.064504       0.104677       6.383839       0.157334      11.003390          -0.002134
          230              C       8.568892       2.614048       8.215828      -0.056001      38.497358 0.47853797E+03  0.11498551E+05                                 9.979912                            7.369819      -0.106532       1.966791                    0.999022      28.344284      81.796104       0.598895       0.425626      -1.060702       0.022454       0.011511      -0.006238       0.025992      -0.027221      -0.033765       0.027775      -0.024549       0.029845      -0.041725      -0.018782       0.060507             11.674044      13.449228       2.197610       4.237675       8.712427      -3.158027      12.860476          -0.001369
          231              C       1.590947       0.572554       3.976759       0.709263      21.962880 0.23405059E+03  0.48315658E+04                                 7.545797                            5.663230      -0.600584       1.878308                    0.997305      22.246491      64.980374       0.577402       0.513866      -0.984997       0.009722      -0.052580       0.055641       0.077169      -0.004970      -0.005441       0.094099      -0.092508       0.079487      -0.064450      -0.059751       0.124200              8.907708       9.823514       1.724176       0.249029       8.675166      -3.845890       8.224444           0.000675
          232              C       8.638435      30.077006       7.717114       0.597110      21.651017 0.25727445E+03  0.53982188E+04                                 7.246375                            5.758824      -0.217433       1.974011                    0.999390      23.190757      66.670482       0.603879       0.483395      -1.007553       0.003020       0.018851      -0.014479       0.023961       0.018180       0.067110       0.086334      -0.022123      -0.001359      -0.100014      -0.020052       0.120066              8.085635       8.576402      -0.032325      -2.417368       6.983591      -2.772537       8.696911           0.000005
          233              C      11.446462      29.786841       3.704733       0.583473      23.151305 0.26973724E+03  0.57164245E+04                                 7.540960                            5.869570      -0.221895       1.965806                    0.999355      23.496116      67.475455       0.603420       0.478964      -1.011752      -0.005875       0.018381       0.019428       0.027383       0.092963       0.019355      -0.031003       0.045211      -0.128333      -0.098156      -0.019006       0.117162              8.550321       6.168267      -2.824647      -1.244159       8.770459       1.110067      10.712237           0.000255
          234              C      18.130228      31.314747      31.387894       0.081936      26.347153 0.35819099E+03  0.81075688E+04                                 7.990319                            6.539823      -0.136347       1.973607                    0.998065      27.058707      78.988416       0.604340       0.447763      -1.034163       0.002889      -0.034237       0.034882       0.048962      -0.016930       0.002282      -0.013106       0.037595       0.018380      -0.031871       0.006811       0.025060              9.039290       5.157463       0.046219       1.256607      12.162430      -1.892521       9.797977          -0.005686
          235              C      12.085316      28.683840       2.915858      -0.087737      37.758884 0.49307908E+03  0.11927834E+05                                 9.850362                            7.481436      -0.050146       1.989649                    0.998382      28.451895      82.177667       0.594808       0.425681      -1.061479       0.004197      -0.029858       0.015051       0.033699      -0.003783       0.029660      -0.009049       0.017835       0.024463      -0.024409      -0.013456       0.037865             11.417658       7.294062      -2.127758      -3.756874      14.116627       0.994245      12.842285           0.000408
          236              C       9.541200       3.501694       7.846974      -0.054541      29.070638 0.40095839E+03  0.92939085E+04                                 8.397491                            6.837772      -0.128384       1.951065                    0.999097      28.542006      83.103785       0.604291       0.437282      -1.044922       0.013828      -0.016573      -0.004076       0.021966      -0.020976      -0.019180       0.000825      -0.016308      -0.029391      -0.030457      -0.000625       0.031082              8.952339      10.832667       2.448367       1.417015       7.382020      -2.196798       8.642329          -0.001382
          237              C       7.269859       2.548307       7.423391       0.553626      22.817249 0.28071563E+03  0.60092511E+04                                 7.494582                            6.018962      -0.414782       1.908003                    0.997906      23.823755      68.781507       0.591214       0.483958      -1.009042      -0.034256       0.016065      -0.027547       0.046801      -0.002428       0.012977      -0.018714      -0.170586      -0.222241      -0.080805      -0.043372       0.124177              8.356215      10.072508      -0.124274       2.306002       4.387842      -0.259569      10.608294          -0.000225
          238              C      10.918827       2.768521       9.622266       0.076630      25.790422 0.33947737E+03  0.75457132E+04                                 7.740209                            6.270541       0.055867       2.035920                    0.999216      26.361488      75.084848       0.634433       0.434341      -1.047017      -0.029702      -0.040188      -0.003669       0.050107       0.004978      -0.010664       0.035122       0.041796      -0.047801      -0.051143       0.019446       0.031697              8.403735       8.607694       2.015309       0.775313       6.819596      -2.405690       9.783914          -0.002381
          239              C       1.393339       1.587792       2.884445      -0.091786      39.709835 0.48714467E+03  0.11758172E+05                                10.193620                            7.424530      -0.121015       1.965214                    0.998498      28.505781      82.459773       0.598016       0.424337      -1.061459      -0.042367       0.027550      -0.015263       0.052791      -0.023758      -0.013980       0.014571       0.036719      -0.040847      -0.028388      -0.014855       0.043244             12.480319      10.282182       3.598779       2.325046      13.548652      -4.900912      13.610124          -0.000668
          240              C       7.917624      29.437746       8.865451      -0.076042      36.791874 0.48520318E+03  0.11694917E+05                                 9.705209                            7.434215      -0.108426       1.977051                    0.997955      28.154586      81.279918       0.594915       0.427147      -1.060135      -0.015567       0.018027       0.022551       0.032801      -0.042455       0.014381      -0.016009       0.040325      -0.052211      -0.040167      -0.021016       0.061183             11.308859       7.742414       2.811767      -3.050437      10.554295       0.152473      15.629868          -0.000020
          241              C      11.987638      27.379087       3.428497      -0.039143      27.713943 0.39798600E+03  0.91735187E+04                                 8.060188                            6.758945       0.089508       2.027654                    0.999575      27.786923      79.700249       0.617329       0.430449      -1.052972       0.020817       0.005791      -0.001289       0.021646      -0.002252       0.018743      -0.014280       0.023535       0.009451      -0.023756      -0.004943       0.028698              8.686297       5.721377      -1.278543      -1.949549      11.739131       0.180403       8.598384          -0.003428
          242              C      12.881359      26.556855       1.384093       0.098864      25.324702 0.35340417E+03  0.79758533E+04                                 7.795612                            6.509739      -0.199820       1.956647                    0.998107      26.849791      78.376076       0.603551       0.449663      -1.032616       0.009333       0.043249      -0.002864       0.044337      -0.015179       0.016288       0.005312       0.027810      -0.069263      -0.031469      -0.003612       0.035082              8.612453       5.004577      -0.439771      -0.708680      11.661718      -1.222256       9.171065          -0.005399
          243              C      10.734693       3.588484       8.540639      -0.079302      28.428223 0.39247846E+03  0.89945824E+04                                 8.140799                            6.660995       0.121867       2.035669                    0.999589      27.798516      78.914275       0.630445       0.423930      -1.059409       0.005286      -0.019110      -0.036038       0.041132       0.005520      -0.005406      -0.007877       0.006601      -0.002841      -0.009849      -0.002857       0.012706              8.751311       9.514678       1.965943       0.578712       6.885427      -2.524625       9.853828           0.000386
          244              C       2.194987       2.713785       2.761062       0.178030      35.581820 0.41499255E+03  0.97287128E+04                                 9.865839                            7.130943      -0.521442       1.850344                    0.998428      27.106060      80.078811       0.568599       0.459499      -1.029253      -0.027795       0.034485      -0.019924       0.048567      -0.037985      -0.015448       0.011003       0.058052      -0.018748      -0.044940      -0.011583       0.056523             11.941762      10.389492       5.070925       2.236721      12.013362      -1.813977      13.422433           0.005822
          245              C      11.683436       1.337463       1.900942      -0.062285      30.821738 0.41494066E+03  0.96891258E+04                                 8.700374                            6.919042       0.080134       2.012323                    0.999621      28.702287      83.550099       0.606276       0.432650      -1.048967       0.004097       0.031201       0.012452       0.033843      -0.008865      -0.018786       0.018033      -0.008724      -0.048928      -0.030776      -0.000886       0.031662              9.805003       9.334648       2.611133       2.752951       9.114732      -2.607221      10.965629          -0.000041
          246              C       7.333792      28.177359       8.779310       0.166963      34.815941 0.42010914E+03  0.98804554E+04                                 9.788734                            7.184194      -0.581778       1.834406                    0.997831      27.221122      80.590421       0.565283       0.460707      -1.028413      -0.022965      -0.012417       0.018402       0.031941      -0.045604       0.037789       0.002712       0.051682      -0.035869      -0.058426      -0.012378       0.070804             11.776581       6.383750       1.490774      -1.082506      10.965521       4.247174      17.980471          -0.000027
          247              C       7.908640      30.126880      10.081148      -0.088283      29.682132 0.40989813E+03  0.94946752E+04                                 8.320371                            6.751113       0.435718       2.123824                    0.999726      28.376648      80.940562       0.634156       0.416971      -1.063988      -0.021452      -0.022250      -0.005314       0.031360      -0.009092       0.012290      -0.006544      -0.011603      -0.065348      -0.026752       0.002004       0.024747              9.300505       6.449311       1.421675      -2.509407       8.387954       0.985994      13.064252          -0.000057
          248              C      12.410922      26.318833       2.669415      -0.101303      28.124508 0.41566509E+03  0.96990020E+04                                 8.185845                            6.934177       0.031249       2.012916                    0.997963      28.343805      82.164300       0.605125       0.433788      -1.049497       0.016601       0.010404       0.020029       0.028018       0.000383       0.002293      -0.010472       0.015711       0.011362      -0.015546       0.005267       0.010280              8.841353       5.632891      -1.272124      -1.212164      11.809623      -0.579233       9.081545           0.000995
          249              C       3.167295       3.242294       3.781807       0.121256      36.031823 0.42688733E+03  0.10071009E+05                                 9.872588                            7.182199      -0.424354       1.874040                    0.998750      27.691353      81.867322       0.572946       0.453140      -1.033615       0.029849       0.013902      -0.013561       0.035611      -0.003933       0.019017      -0.017585      -0.013203      -0.106236      -0.045591       0.012234       0.033357             11.690092      11.336362       3.980075       0.275874       7.589316       0.550380      16.144597          -0.001609
          250              C      11.571159       2.176208       0.809601      -0.130315      30.080351 0.40951236E+03  0.94577387E+04                                 8.326554                            6.708909       0.398992       2.110964                    0.999772      28.374100      80.098700       0.643454       0.412162      -1.069985       0.001036      -0.002738       0.025238       0.025407       0.011851       0.013348       0.002671       0.003720       0.066297      -0.024133      -0.004016       0.028150              9.329728       9.675125       2.695285       1.980549       8.872851      -2.624211       9.441209           0.000301
          251              C       7.397792      27.370996       7.545478       0.165748      34.943573 0.39770546E+03  0.92394641E+04                                 9.787567                            6.993851      -0.519374       1.856716                    0.998361      27.013502      79.858381       0.571634       0.461214      -1.026663       0.001946      -0.035443       0.008877       0.036590       0.040336      -0.032811       0.022151       0.074217      -0.081884      -0.069734      -0.003642       0.073375             11.735381       6.293626      -1.814807       1.858576      11.904270       4.131735      17.008248          -0.000006
          252              C       7.367470      29.537491      11.201635      -0.135242      28.883686 0.41597146E+03  0.97429983E+04                                 8.367382                            6.949553      -0.119897       1.951266                    0.997797      29.229080      85.896794       0.600614       0.435393      -1.044756       0.018488       0.002944      -0.008934       0.020743      -0.015292       0.011548      -0.008246       0.015917       0.027620      -0.021887      -0.003299       0.025186              9.265260       6.492984       1.061744      -2.272423       8.991423       1.267930      12.311374           0.000029
          253              C       2.916918       3.385756       5.127363      -0.068603      39.173856 0.49042815E+03  0.11866485E+05                                10.110846                            7.472059      -0.147326       1.948943                    0.999032      28.742013      83.455459       0.592957       0.426910      -1.059037       0.022856       0.013905       0.013226       0.029844      -0.036635       0.015224      -0.012437      -0.040469      -0.042806      -0.037153      -0.016855       0.054009             11.819789      13.350111       4.093391      -2.421058       7.126874      -0.384760      14.982382          -0.001997
          254              C       1.274324       3.199544       0.686541       0.080388      27.082309 0.34795483E+03  0.77725844E+04                                 7.997471                            6.337931       0.137645       2.058305                    0.999569      26.453106      75.235193       0.633374       0.432916      -1.049145       0.029116       0.002542       0.049098       0.057138      -0.034000      -0.007625       0.001422      -0.016701       0.045168      -0.042994       0.013159       0.029835              9.066031       8.969384       2.523662       1.809296       8.225849      -2.502011      10.002861          -0.003125
          255              C      17.215203      29.074395       6.198303       0.603817      21.478526 0.26092163E+03  0.55004628E+04                                 7.222514                            5.829284      -0.286700       1.949545                    0.999047      23.451300      67.835850       0.594929       0.488373      -1.003804      -0.021338       0.016021      -0.001672       0.026736       0.107913       0.017470       0.032301       0.022311      -0.002035      -0.109608      -0.009291       0.118899              7.918643       6.511678      -2.731692      -0.254966       7.826904      -0.611636       9.417346           0.000000
          256              C       6.876832      27.801702       6.356985      -0.110663      38.342572 0.50956070E+03  0.12428974E+05                                 9.953557                            7.602221       0.024315       2.010048                    0.998065      28.892688      83.812303       0.590406       0.425321      -1.061644      -0.018186      -0.037963      -0.024367       0.048639       0.015807      -0.021978      -0.006996       0.005891      -0.012059      -0.023250      -0.008306       0.031556             11.379833       7.956938      -3.613231       2.286690      11.763806       1.472780      14.418756           0.000002
          257              C       6.811707      28.365189      11.020284       0.068751      25.546806 0.35886430E+03  0.81584174E+04                                 7.891782                            6.573094      -0.317596       1.903230                    0.997904      27.886905      82.631525       0.596746       0.451482      -1.028004       0.018545      -0.018375      -0.042187       0.049612      -0.028031       0.004103      -0.035343       0.049776       0.006686      -0.055766       0.009377       0.046389              8.689353       6.066551       0.785151      -1.842711       8.129499       1.357195      11.872011          -0.000014
          258              C       1.615640       2.920074       5.775691       0.553269      22.798805 0.28004223E+03  0.59920430E+04                                 7.487577                            6.009640      -0.407453       1.909429                    0.997931      23.844622      68.855955       0.591902       0.483620      -1.009082      -0.036856       0.001227       0.030649       0.047950       0.002863      -0.017192       0.092269      -0.113375      -0.025660      -0.081131      -0.043986       0.125117              8.342998       9.904675       1.079876      -1.914383       5.665209      -2.596280       9.459109          -0.000280
          259              C       3.889226       3.983242       5.923039      -0.048578      29.378789 0.41080467E+03  0.95750262E+04                                 8.464246                            6.925874      -0.146452       1.944441                    0.999114      28.623367      83.428305       0.600145       0.437870      -1.045120       0.008500      -0.012149      -0.002254       0.014998      -0.025159       0.007542       0.011257      -0.001838       0.001304      -0.030998       0.005656       0.025342              9.019415      10.765397       2.787699       0.023958       5.827485       0.500167      10.465361          -0.001855
          260              C       5.247767       4.236484       4.025335       0.077625      25.788914 0.33497179E+03  0.74345503E+04                                 7.772645                            6.250838      -0.033858       2.006555                    0.999188      26.459131      75.766042       0.630899       0.437421      -1.043227      -0.031922      -0.033638      -0.015457       0.048882      -0.003221       0.011481      -0.012828       0.010567      -0.154371      -0.055029       0.020486       0.034543              8.483768       8.699821       2.103962       0.601987       5.450591      -0.105702      11.300891          -0.002505
          261              C       7.149665      27.027722       5.194398      -0.065706      30.980504 0.45842972E+03  0.11009032E+05                                 8.835361                            7.349542      -0.261484       1.891738                    0.998828      29.986358      89.427812       0.577232       0.441854      -1.040208      -0.021750      -0.014586       0.036418       0.044856       0.014218      -0.006271      -0.013464       0.006784       0.023945      -0.020558      -0.002570       0.023127              9.554448       6.753446      -2.507687       0.848428      10.402527       2.174493      11.507373          -0.000015
          262              C       8.154538      25.431191       6.564242       0.099487      24.849317 0.32207780E+03  0.70424730E+04                                 7.411703                            6.010173       0.081976       2.038224                    0.999708      25.924568      72.463165       0.666035       0.420576      -1.058920      -0.030209       0.021371       0.024533       0.044398       0.003906      -0.010241      -0.003802       0.017363      -0.150880      -0.051683       0.015661       0.036022              7.958976       4.983414      -1.745083       0.688527       8.934203       1.303399       9.959309          -0.000007
          263              C       5.081597       4.405530       5.349841      -0.083159      28.353021 0.38955844E+03  0.89245454E+04                                 8.153719                            6.652168       0.086783       2.025754                    0.999482      27.882473      79.532083       0.627636       0.425976      -1.056530       0.004736      -0.028655       0.020537       0.035571       0.002806       0.005373       0.003029       0.014416       0.012323      -0.010116      -0.000754       0.010870              8.790074       9.500791       1.959038       0.677522       5.425331      -0.069664      11.444100           0.000090
          264              C       7.863743      25.839228       5.294788      -0.135250      29.003297 0.42767132E+03  0.10023410E+05                                 8.218659                            6.944123       0.075029       2.005621                    0.999249      29.021992      83.578047       0.618080       0.422820      -1.059086      -0.027360      -0.005655       0.002271       0.028031      -0.009652       0.001347       0.019518      -0.015729      -0.032639      -0.023490      -0.002840       0.026330              8.683789       6.185992      -2.212899       0.185614       8.804059       1.123001      11.061316          -0.000018
          265              C       7.290033      16.549871       8.506312       0.711430      21.639323 0.23130962E+03  0.47640464E+04                                 7.476176                            5.638348      -0.605335       1.876709                    0.997348      22.260442      65.085073       0.577009       0.515396      -0.983624       0.012699       0.009933       0.070043       0.071874       0.000297      -0.002277      -0.039512      -0.173745      -0.185509      -0.070467      -0.055634       0.126101              8.742113       9.994173      -1.400021      -1.135265       4.858935       1.716470      11.373233           0.000658
          266              C       8.489136      17.356885      13.233733       0.582348      22.451891 0.26575799E+03  0.56161809E+04                                 7.412528                            5.846083      -0.189253       1.982843                    0.999200      23.370903      67.215261       0.601003       0.482253      -1.009128       0.005343      -0.011526      -0.020168       0.023836      -0.060619       0.049282      -0.046781      -0.070581      -0.212548      -0.097693      -0.029538       0.127231              8.364520       8.482026       1.713868      -2.308790       5.924692       0.786486      10.686842           0.000291
          267              C       7.074465      16.286911       7.025067      -0.092053      39.296976 0.49660461E+03  0.12031265E+05                                10.103893                            7.485362      -0.105656       1.969169                    0.998294      28.549152      82.447632       0.597530       0.423103      -1.063381      -0.037168      -0.014781      -0.026080       0.047751       0.026910      -0.001754      -0.006380       0.024292      -0.082057      -0.029150      -0.014396       0.043545             12.140096      10.153389      -4.158553      -0.164640       8.886834       1.864303      17.380064          -0.000881
          268              C       7.795269      17.300539      14.591919      -0.049049      37.553295 0.48321536E+03  0.11619503E+05                                 9.825386                            7.414177      -0.092141       1.984217                    0.998137      27.856124      79.973089       0.597094       0.426596      -1.061897      -0.015895      -0.032045       0.001711       0.035811       0.028072       0.033855       0.018291       0.041618      -0.031648      -0.031718      -0.029204       0.060923             11.689776       7.890253      -1.333257      -4.349726      12.580519      -1.670829      14.598555           0.000383
          269              C       6.140328      17.030771       6.331077      -0.050520      30.285757 0.41121776E+03  0.95718607E+04                                 8.596390                            6.892708       0.090889       2.021566                    0.999556      28.348369      82.144677       0.607355       0.433251      -1.049559       0.004637      -0.026398      -0.011527       0.029176       0.017651      -0.008674       0.007436      -0.027947      -0.075820      -0.031140      -0.004157       0.035297              9.520482       9.273088      -3.659599       0.499541       7.147977       0.197168      12.140382           0.000867
          270              C       7.870505      15.392139       6.297398       0.175284      35.167277 0.42056843E+03  0.98862384E+04                                 9.771189                            7.165380      -0.510745       1.852069                    0.998419      27.179462      80.241779       0.569166       0.457797      -1.030848      -0.028229      -0.016840      -0.035857       0.048644       0.039884       0.009266      -0.011979       0.043123      -0.055009      -0.044741      -0.009813       0.054554             11.637901      10.207245      -5.265217      -0.959539      10.560512       0.053847      14.145944           0.006651
          271              C       7.842427      16.115931      15.330922      -0.075551      29.112253 0.41054492E+03  0.95230943E+04                                 8.274470                            6.815178       0.299265       2.086695                    0.999534      28.243983      80.887530       0.622391       0.424253      -1.058315      -0.019558       0.014723      -0.001909       0.024554       0.002519       0.008029       0.014723       0.002473      -0.018934      -0.018589       0.001559       0.017030              9.268018       6.186391      -0.428225      -2.571762      10.933335      -2.398281      10.684327          -0.003053
          272              C       7.227149      18.419084      15.209158       0.143660      33.637584 0.40593975E+03  0.94652435E+04                                 9.562013                            7.113981      -0.395807       1.889161                    0.998720      27.269697      80.375147       0.561876       0.467515      -1.024695      -0.022466      -0.007713       0.036589       0.043623       0.032591       0.026003      -0.004473       0.018698      -0.023784      -0.042184      -0.002535       0.044719             11.538306       6.227992      -2.474587      -1.239427      15.877467      -2.568830      12.509460           0.001474
          273              C       6.060613      16.936856       4.948279      -0.133479      29.566990 0.40192203E+03  0.92298994E+04                                 8.189657                            6.623228       0.392531       2.107893                    0.999774      28.218946      79.176159       0.651662       0.409288      -1.072930      -0.001453      -0.007357       0.030382       0.031294      -0.017956       0.006571      -0.017093      -0.014624       0.015615      -0.022826      -0.007047       0.029873              9.038063       9.496557      -3.323829      -0.102046       6.561696       0.807903      11.055937          -0.000036
          274              C       8.831590      14.393416       6.869300       0.122292      35.904192 0.42915095E+03  0.10128459E+05                                 9.834771                            7.193155      -0.398530       1.883947                    0.998727      27.574410      81.292577       0.574001       0.452127      -1.035148       0.034217      -0.005417      -0.014491       0.037552      -0.006933       0.022406       0.035156       0.016343       0.004073      -0.046835       0.008960       0.037875             11.576920      11.258949      -3.344860      -2.133737      10.333010      -3.938740      13.138801          -0.001187
          275              C       7.356271      16.083872      16.626607      -0.119257      29.781761 0.43175107E+03  0.10160867E+05                                 8.464570                            7.027378       0.114771       2.025683                    0.998801      28.928812      83.961047       0.606770       0.428928      -1.053448      -0.004255       0.001811      -0.017494       0.018095      -0.000296      -0.000703      -0.010686      -0.012362       0.026763      -0.010736      -0.005867       0.016603              9.478645       6.042917       0.231620      -2.314332      12.185913      -1.753167      10.207107           0.001507
          276              C       7.013822      19.728046      14.547229       0.137657      33.692686 0.40796570E+03  0.95244538E+04                                 9.555051                            7.121078      -0.407256       1.882927                    0.998841      27.395136      80.799119       0.562847       0.466121      -1.025446       0.011016       0.035532       0.021326       0.042880       0.005321      -0.034717      -0.002233       0.016151      -0.051030      -0.038803      -0.000385       0.039188             11.485890       6.057865      -0.646717       2.536647      15.577513      -2.467832      12.822294           0.001684
          277              C       6.975665      16.162877       4.297360       0.077223      26.409265 0.33893005E+03  0.75166782E+04                                 7.807694                            6.219186       0.188820       2.071351                    0.999759      26.365089      74.561882       0.645360       0.427945      -1.052841       0.031248      -0.030231       0.038726       0.058224       0.032687       0.010073      -0.009817      -0.020795       0.040310      -0.044377       0.016459       0.027918              8.705542       8.762483      -3.055501      -0.105038       6.370034       0.157526      10.984110          -0.002137
          278              C       8.568865      13.577987       7.976186      -0.057544      38.523751 0.47905299E+03  0.11512248E+05                                 9.976707                            7.368239      -0.096603       1.969464                    0.999032      28.360283      81.805780       0.599728       0.424986      -1.061265       0.022808      -0.012298       0.005768       0.026546       0.027506       0.033836       0.027073      -0.026169       0.030316      -0.042638      -0.017651       0.060289             11.669490      13.445935      -2.196305      -4.237055       8.708399      -3.155249      12.854137          -0.001364
          279              C      12.818503      15.619481      12.215255       0.710100      21.941231 0.23377599E+03  0.48245538E+04                                 7.541820                            5.660448      -0.601593       1.878299                    0.997262      22.232697      64.934241       0.577452       0.513964      -0.984935       0.010256       0.052843      -0.055709       0.077467       0.004862       0.005243       0.093590      -0.094117       0.080677      -0.063457      -0.060722       0.124179              8.902924       9.818047      -1.723029      -0.249251       8.670736      -3.843419       8.219990           0.000676
          280              C      14.252263      18.499066       8.474900       0.596654      21.637294 0.25709892E+03  0.53933894E+04                                 7.242759                            5.756397      -0.218218       1.973962                    0.999370      23.178900      66.620194       0.604105       0.483317      -1.007636       0.003528      -0.018525       0.014638       0.023872      -0.018205      -0.066414       0.086629      -0.022830      -0.002926      -0.099907      -0.019990       0.119896              8.081231       8.571766       0.032820       2.415431       6.980581      -2.770743       8.691346           0.000005
          281              C       5.832683      18.789231      12.487281       0.580764      23.195381 0.27036232E+03  0.57327310E+04                                 7.548084                            5.874820      -0.224543       1.964648                    0.999327      23.525340      67.567517       0.603416       0.478712      -1.011931      -0.005594      -0.017569      -0.019234       0.026644      -0.093325      -0.018281      -0.030632       0.046162      -0.133488      -0.097541      -0.020973       0.118514              8.558453       6.173966       2.827836       1.246223       8.779026       1.112230      10.722367           0.000257
          282              C       6.902673      17.261356      17.188146       0.081462      26.318362 0.35773144E+03  0.80934286E+04                                 7.980495                            6.532953      -0.137952       1.973369                    0.997996      27.034254      78.862528       0.605114       0.447397      -1.034520       0.002769       0.034568      -0.034243       0.048736       0.017197      -0.001464      -0.013056       0.037864       0.018203      -0.032220       0.007403       0.024817              9.027209       5.152154      -0.046455      -1.254768      12.145183      -1.888574       9.784291          -0.005662
          283              C       6.471530      19.892232      13.276156      -0.087004      37.712529 0.49234524E+03  0.11906334E+05                                 9.845382                            7.478187      -0.050029       1.989831                    0.998377      28.432152      82.123184       0.594626       0.425946      -1.061253       0.004330       0.029124      -0.014245       0.032709       0.004511      -0.029221      -0.007806       0.016997       0.025149      -0.023384      -0.013803       0.037187             11.411310       7.290662       2.125827       3.754905      14.108386       0.993316      12.834882           0.000413
          284              C       9.541177      12.690341       8.345040      -0.053407      29.049681 0.40061427E+03  0.92842514E+04                                 8.397340                            6.838963      -0.135059       1.949488                    0.999139      28.523462      83.051407       0.603671       0.437810      -1.044571       0.013257       0.016215       0.005211       0.021583       0.021217       0.018499       0.000228      -0.017941      -0.029553      -0.030532      -0.000436       0.030968              8.951492      10.834274      -2.449622      -1.416290       7.381065      -2.194242       8.639137          -0.001382
          285              C       7.269831      13.643727       8.768623       0.554495      22.802685 0.28049646E+03  0.60034967E+04                                 7.492681                            6.017543      -0.408994       1.909878                    0.997850      23.812829      68.747987       0.591135       0.484108      -1.008945      -0.035566      -0.016371       0.025538       0.046745       0.003188      -0.013244      -0.019212      -0.169702      -0.225584      -0.081852      -0.042563       0.124414              8.353763      10.069512       0.124146      -2.304531       4.386831      -0.259279      10.604947          -0.000226
          286              C      10.918803      13.423514       6.569748       0.075959      25.857641 0.34065192E+03  0.75795791E+04                                 7.762341                            6.290095       0.045521       2.032446                    0.999182      26.400544      75.274099       0.632029       0.435547      -1.046124      -0.029224       0.040518       0.004284       0.050141      -0.004717       0.010967       0.035093       0.040390      -0.049841      -0.051015       0.019423       0.031592              8.427213       8.622669      -2.022908      -0.766034       6.843187      -2.417863       9.815783          -0.002381
          287              C      12.620899      14.604242      13.307568      -0.091348      39.749957 0.48766303E+03  0.11774979E+05                                10.204693                            7.431653      -0.122988       1.964287                    0.998488      28.523097      82.551614       0.597288       0.424700      -1.061127      -0.041579      -0.027925       0.015196       0.052340       0.023323       0.013911       0.015159       0.037738      -0.040617      -0.029114      -0.014166       0.043280             12.495164      10.293136      -3.604181      -2.326224      13.566415      -4.908989      13.625940          -0.000663
          288              C      13.531451      19.138325       7.326562      -0.075953      36.800453 0.48535623E+03  0.11700396E+05                                 9.710658                            7.438413      -0.114654       1.975059                    0.997984      28.157506      81.314279       0.594340       0.427495      -1.059841      -0.015460      -0.017580      -0.022327       0.032351       0.042586      -0.014497      -0.016422       0.039555      -0.048968      -0.040648      -0.020236       0.060885             11.315209       7.745840      -2.813536       3.051188      10.561378       0.152554      15.638409          -0.000021
          289              C       6.373847      21.196984      12.763517      -0.041018      27.747594 0.39866475E+03  0.91927170E+04                                 8.064971                            6.763012       0.091883       2.027977                    0.999594      27.807898      79.765565       0.617399       0.430233      -1.053145       0.021040      -0.007871       0.002660       0.022622       0.002588      -0.019066      -0.014132       0.022794       0.005406      -0.023501      -0.005221       0.028722              8.691492       5.724555       1.279247       1.951128      11.746078       0.180601       8.603844          -0.003408
          290              C       7.267560      22.019217      14.807920       0.095450      25.460009 0.35594356E+03  0.80485645E+04                                 7.827335                            6.536455      -0.200031       1.955132                    0.998103      26.945277      78.762401       0.601775       0.450127      -1.032221       0.008979      -0.044683       0.002852       0.045665       0.015231      -0.016550       0.004980       0.028504      -0.071260      -0.031884      -0.003921       0.035805              8.648626       5.024171       0.439926       0.709122      11.711543      -1.236507       9.210164          -0.005384
          291              C      10.734672      12.603551       7.651374      -0.078819      28.399851 0.39195570E+03  0.89793772E+04                                 8.132957                            6.654020       0.119514       2.035375                    0.999577      27.783812      78.851709       0.631153       0.423606      -1.059638       0.004529       0.019448       0.036191       0.041335      -0.004981       0.004528      -0.007770       0.007398      -0.003626      -0.010024      -0.001704       0.011728              8.743084       9.506798      -1.968886      -0.571844       6.882363      -2.522878       9.840091           0.000386
          292              C      13.422553      13.478249      13.430951       0.176745      35.589997 0.41515096E+03  0.97314552E+04                                 9.857792                            7.125484      -0.528791       1.847790                    0.998143      27.110071      80.035605       0.569745       0.458621      -1.029946      -0.027411      -0.036246       0.019414       0.049417       0.038494       0.015945       0.011745       0.057667      -0.020196      -0.045059      -0.012350       0.057409             11.931733      10.380175      -5.066552      -2.233542      12.004637      -1.812987      13.410386           0.005828
          293              C      11.683393      14.854572      14.291071      -0.062110      30.797924 0.41453308E+03  0.96766681E+04                                 8.693894                            6.914121       0.076408       2.011381                    0.999651      28.689519      83.484395       0.606727       0.432460      -1.049144       0.004258      -0.031477      -0.013075       0.034349       0.008089       0.018659       0.018152      -0.008305      -0.051543      -0.031468       0.000272       0.031195              9.797417       9.327379      -2.609232      -2.750707       9.108226      -2.604793      10.956647          -0.000038
          294              C      12.947612      20.398712       7.412704       0.165869      34.844746 0.42056191E+03  0.98926431E+04                                 9.787836                            7.183792      -0.578504       1.835222                    0.997834      27.234585      80.606617       0.565868       0.460160      -1.028836      -0.023187       0.013075      -0.018246       0.032273       0.045306      -0.037797       0.002216       0.051193      -0.037653      -0.057757      -0.013046       0.070802             11.775045       6.383315      -1.490644       1.082134      10.964945       4.245430      17.976875          -0.000027
          295              C      13.522471      18.449192       6.110866      -0.084656      29.572896 0.40790383E+03  0.94370411E+04                                 8.302210                            6.736578       0.437499       2.125526                    0.999740      28.308228      80.698588       0.634565       0.417208      -1.063828      -0.020292       0.020113       0.006115       0.029218       0.007646      -0.012166      -0.005732      -0.012804      -0.064907      -0.026588       0.003233       0.023355              9.279707       6.434527      -1.419687       2.501267       8.373007       0.984151      13.031587          -0.000057
          296              C       6.797124      22.257238      13.522598      -0.098071      28.015559 0.41349688E+03  0.96354428E+04                                 8.164130                            6.915184       0.039412       2.016385                    0.998008      28.270005      81.885285       0.606094       0.433677      -1.049603       0.016695      -0.011030      -0.019774       0.028132      -0.000864      -0.002153      -0.010591       0.014791       0.011881      -0.015379       0.005116       0.010264              8.817958       5.617521       1.267301       1.209171      11.779023      -0.579442       9.057330           0.001005
          297              C      14.394865      12.949741      12.410207       0.122235      35.983416 0.42621882E+03  0.10050786E+05                                 9.861909                            7.175166      -0.423020       1.874740                    0.998820      27.668085      81.766796       0.573424       0.452963      -1.033769       0.029652      -0.012995       0.012471       0.034693       0.003264      -0.019227      -0.017235      -0.014225      -0.103850      -0.045049       0.012297       0.032752             11.676977      11.321523      -3.973665      -0.275026       7.580713       0.549506      16.128695          -0.001595
          298              C      11.571119      14.015826      15.382413      -0.129620      30.047478 0.40893963E+03  0.94404704E+04                                 8.316662                            6.700087       0.402222       2.111999                    0.999776      28.357945      80.015557       0.644523       0.411655      -1.070398       0.001032       0.002865      -0.025520       0.025701      -0.011816      -0.013268       0.002622       0.002616       0.066921      -0.024200      -0.003969       0.028169              9.318838       9.666497      -2.691775      -1.982493       8.859559      -2.617889       9.430458           0.000305
          299              C      13.011607      21.205076       8.646535       0.165779      34.917074 0.39732725E+03  0.92284312E+04                                 9.782581                            6.990585      -0.517980       1.857548                    0.998265      27.000279      79.808135       0.571764       0.461222      -1.026664       0.001595       0.034979      -0.008999       0.036153      -0.040329       0.032800       0.022266       0.073919      -0.082462      -0.069806      -0.003516       0.073322             11.729192       6.290803       1.814552      -1.857153      11.898679       4.128601      16.998092          -0.000005
          300              C      12.981300      19.038580       4.990379      -0.136579      28.936388 0.41698788E+03  0.97726936E+04                                 8.377592                            6.957868      -0.116575       1.951675                    0.997841      29.259277      86.009368       0.600282       0.435372      -1.044776       0.019447      -0.003952       0.008619       0.021635       0.014787      -0.011564      -0.008376       0.015428       0.028572      -0.021495      -0.003520       0.025015              9.277132       6.500795      -1.062740       2.275797       9.003294       1.270061      12.327308           0.000029
          301              C      14.144491      12.806278      11.064651      -0.069845      39.220212 0.49106862E+03  0.11886558E+05                                10.120801                            7.478571      -0.147045       1.948753                    0.999033      28.763366      83.549562       0.592469       0.427097      -1.058859       0.022561      -0.014194      -0.012963       0.029640       0.036753      -0.015042      -0.013258      -0.040841      -0.042663      -0.037029      -0.017446       0.054474             11.832043      13.363310      -4.098071       2.424235       7.133790      -0.385939      14.999029          -0.001985
          302              C      12.501889      12.992491      15.505472       0.080374      27.073451 0.34782199E+03  0.77687244E+04                                 7.995238                            6.336480       0.140641       2.059387                    0.999566      26.447896      75.211279       0.633495       0.432883      -1.049185       0.029985      -0.003214      -0.049197       0.057704       0.033396       0.007286       0.002164      -0.017125       0.044737      -0.042278       0.012622       0.029656              9.063125       8.968507      -2.524170      -1.809168       8.223285      -2.498903       9.997583          -0.003118
          303              C      11.601423      19.501677       9.993711       0.603311      21.480461 0.26093225E+03  0.55005115E+04                                 7.221129                            5.827853      -0.282118       1.950800                    0.999065      23.452693      67.829493       0.595265       0.488113      -1.003979      -0.021891      -0.015725       0.000850       0.026967      -0.107600      -0.017028       0.032656       0.022858      -0.004368      -0.109104      -0.009780       0.118884              7.917455       6.510564       2.731434       0.254736       7.826355      -0.611909       9.415447           0.000000
          304              C      12.490646      20.774369       9.835029      -0.111128      38.379131 0.51009926E+03  0.12446336E+05                                 9.961986                            7.607925       0.017583       2.007984                    0.998024      28.910772      83.899686       0.589943       0.425509      -1.061446      -0.017795       0.038461       0.023710       0.048559      -0.015891       0.021558      -0.007285       0.005799      -0.011609      -0.022775      -0.008636       0.031411             11.389917       7.964276       3.618266      -2.288637      11.776766       1.473144      14.428710           0.000001
          305              C      12.425531      20.210883       5.171729       0.072246      25.446024 0.35693393E+03  0.81024351E+04                                 7.866680                            6.551659      -0.313478       1.905477                    0.997900      27.805008      82.288829       0.598318       0.450968      -1.028445       0.018205       0.018294       0.041911       0.049220       0.028046      -0.003563      -0.034793       0.048798       0.005622      -0.055118       0.009414       0.045704              8.661410       6.047516      -0.784938       1.837036       8.104009       1.349919      11.832705          -0.000014
          306              C      12.843211      13.271960      10.416322       0.554608      22.786843 0.27985343E+03  0.59872900E+04                                 7.486926                            6.009035      -0.410152       1.908799                    0.997985      23.835742      68.837336       0.591693       0.483849      -1.008913      -0.035844      -0.001035      -0.031046       0.047431      -0.002463       0.016396       0.091554      -0.113706      -0.026166      -0.079930      -0.044622       0.124552              8.342287       9.903804      -1.079726       1.913767       5.664964      -2.596111       9.458092          -0.000274
          307              C       3.889203      12.208792      10.268975      -0.050374      29.396202 0.41112744E+03  0.95838309E+04                                 8.463536                            6.925176      -0.144650       1.944706                    0.999082      28.640204      83.465884       0.600658       0.437438      -1.045444       0.008610       0.012278       0.003482       0.015395       0.025293      -0.007878       0.011098      -0.002247      -0.004839      -0.030681       0.004285       0.026395              9.018636      10.763558      -2.787057      -0.024634       5.826960       0.500418      10.465389          -0.001846
          308              C       5.247742      11.955551      12.166679       0.079946      25.706591 0.33359772E+03  0.73961381E+04                                 7.756409                            6.238555      -0.030515       2.008456                    0.999164      26.402229      75.552312       0.631463       0.437498      -1.043225      -0.031508       0.033937       0.014246       0.048450       0.003101      -0.011690      -0.013349       0.010559      -0.150184      -0.053951       0.019982       0.033969              8.465411       8.681723      -2.098879      -0.598427       5.439402      -0.105086      11.275109          -0.002486
          309              C      12.763474      21.548349      10.997616      -0.066023      31.004675 0.45885482E+03  0.11022229E+05                                 8.843301                            7.356751      -0.266452       1.890088                    0.998829      29.999683      89.491213       0.576480       0.442311      -1.039899      -0.022305       0.014127      -0.036674       0.045189      -0.014706       0.006860      -0.013625       0.005976       0.023561      -0.020655      -0.003243       0.023899              9.562962       6.759754       2.510700      -0.846537      10.415306       2.179849      11.513827          -0.000014
          310              C      13.768342      23.144881       9.627771       0.098117      24.880703 0.32257673E+03  0.70564869E+04                                 7.419758                            6.016655       0.086815       2.039312                    0.999711      25.946057      72.551764       0.665338       0.420832      -1.058702      -0.029504      -0.020203      -0.024671       0.043443      -0.004237       0.010536      -0.003252       0.017598      -0.150578      -0.051601       0.015340       0.036261              7.967762       4.988275       1.746268      -0.689364       8.942491       1.305900       9.972519          -0.000007
          311              C       5.081575      11.786505      10.842172      -0.084338      28.370188 0.38988189E+03  0.89338539E+04                                 8.157755                            6.655715       0.089965       2.026431                    0.999446      27.891386      79.567268       0.627354       0.426077      -1.056462       0.003414       0.028553      -0.021371       0.035828      -0.002899      -0.004983       0.001982       0.015624       0.012668      -0.010531      -0.000062       0.010593              8.794263       9.505456      -1.959995      -0.677923       5.428075      -0.069945      11.449257           0.000095
          312              C      13.477547      22.736843      10.897225      -0.134399      28.962663 0.42681709E+03  0.99977937E+04                                 8.208181                            6.934217       0.081018       2.007512                    0.999231      28.995708      83.462711       0.618955       0.422459      -1.059376      -0.027670       0.004520      -0.003659       0.028274       0.009584      -0.002005       0.018748      -0.017109      -0.030399      -0.022705      -0.003171       0.025876              8.673436       6.177412       2.209906      -0.183244       8.792688       1.124488      11.050208          -0.000018
          313              C      15.710708      24.698349      15.834170       0.710454      21.642440 0.23134710E+03  0.47649485E+04                                 7.476244                            5.638370      -0.606139       1.876757                    0.997399      22.262976      65.090570       0.577082       0.515317      -0.983675       0.012175       0.070121      -0.009567       0.071811      -0.002539      -0.000665       0.039095       0.005250       0.355360      -0.070365      -0.056207       0.126573              8.742322       9.994445      -1.136261       1.400221      11.373416      -1.716953       4.859104           0.000659
          314              C      16.909805      29.425770      15.027160       0.584120      22.407824 0.26515297E+03  0.56006542E+04                                 7.407219                            5.842522      -0.193928       1.981794                    0.999201      23.340490      67.129023       0.600659       0.482765      -1.008780       0.006035      -0.020536       0.011159       0.024139       0.049761       0.059637       0.046002       0.070802       0.212439      -0.097950      -0.028273       0.126223              8.358018       8.475880      -2.305913      -1.713064      10.677121      -0.786344       5.921051           0.000292
          315              C      15.495141      23.217104      16.097128      -0.092063      39.333561 0.49711652E+03  0.12048475E+05                                10.115791                            7.493418      -0.112189       1.966920                    0.998336      28.566863      82.553408       0.596622       0.423578      -1.062932      -0.036665      -0.025473       0.015093       0.047128      -0.001608      -0.026752       0.005971       0.052879       0.005846      -0.028971      -0.014260       0.043231             12.155241      10.166789      -0.165154       4.164891      17.401537      -1.867179       8.897396          -0.000885
          316              C      16.215935      30.783957      15.083508      -0.048430      37.565160 0.48343981E+03  0.11627698E+05                                 9.833643                            7.420539      -0.100398       1.981504                    0.998101      27.859465      80.024855       0.596204       0.427130      -1.061433      -0.016665       0.002510       0.032313       0.036444       0.033354      -0.028522      -0.018355       0.035662      -0.046406      -0.031344      -0.029311       0.060655             11.699485       7.896385      -4.352857       1.335114      14.608881       1.671944      12.593187           0.000383
          317              C      14.561007      22.523113      15.353267      -0.049577      30.234715 0.41034460E+03  0.95455983E+04                                 8.581855                            6.880565       0.093211       2.022620                    0.999562      28.321915      82.018260       0.608585       0.432644      -1.050022       0.004938      -0.011207       0.026532       0.029222      -0.008777      -0.016788      -0.007344       0.023741       0.077874      -0.030680      -0.003451       0.034132              9.504396       9.258870       0.495167       3.655091      12.116090      -0.199764       7.138228           0.000865
          318              C      16.291179      22.489435      16.991899       0.174614      35.183097 0.42074897E+03  0.98926062E+04                                 9.778215                            7.169732      -0.512127       1.851718                    0.998361      27.190178      80.310206       0.568597       0.458157      -1.030535      -0.028488      -0.035778       0.016714       0.048693       0.009129      -0.040040       0.012157       0.049580      -0.036472      -0.044851      -0.009994       0.054845             11.647097      10.215048      -0.960290       5.269671      14.157978      -0.053811      10.568266           0.006646
          319              C      16.263089      31.522962      16.268116      -0.072290      28.995422 0.40838192E+03  0.94593079E+04                                 8.248133                            6.793359       0.303785       2.089124                    0.999562      28.172917      80.595085       0.623992       0.423774      -1.058738      -0.018648      -0.001877      -0.011936       0.022220       0.006301      -0.001819      -0.014790       0.009479       0.006590      -0.017884       0.002016       0.015867              9.237511       6.166616      -2.562146       0.431117      10.645864       2.384089      10.900053          -0.003052
          320              C      15.647818      31.401195      13.964964       0.142626      33.665585 0.40630364E+03  0.94761611E+04                                 9.567745                            7.117527      -0.395602       1.889119                    0.998691      27.287501      80.446556       0.561676       0.467562      -1.024636      -0.022556       0.036485       0.008083       0.043649       0.026170      -0.032360       0.004423       0.021507      -0.016198      -0.042085      -0.002637       0.044722             11.545857       6.231219      -1.240542       2.475467      12.517433       2.571443      15.888920           0.001476
          321              C      14.481295      21.140315      15.447181      -0.133884      29.590190 0.40236086E+03  0.92427554E+04                                 8.195263                            6.628117       0.390252       2.107059                    0.999794      28.231350      79.230086       0.651215       0.409445      -1.072797      -0.000767       0.030291       0.007117       0.031125       0.005393       0.017614       0.017262      -0.015678       0.012844      -0.023117      -0.006097       0.029214              9.044066       9.502422      -0.102807       3.325526      11.064185      -0.809113       6.565591          -0.000041
          322              C      17.252260      23.061338      17.990622       0.122164      35.910358 0.42920057E+03  0.10129757E+05                                 9.834736                            7.192304      -0.400226       1.883487                    0.998716      27.577783      81.298665       0.574196       0.451967      -1.035256       0.034350      -0.014923       0.004477       0.037718       0.022820       0.006131      -0.033948       0.005686      -0.024687      -0.045427       0.007815       0.037612             11.577606      11.260623      -2.135506       3.344985      13.139228       3.938013      10.332968          -0.001189
          323              C      10.163210       0.434610      16.300176      -0.121711      29.817770 0.43240965E+03  0.10179928E+05                                 8.469518                            7.030817       0.118613       2.026480                    0.998815      28.952802      84.036813       0.606889       0.428694      -1.053625      -0.003880      -0.016880      -0.000404       0.017325      -0.000287       0.000467       0.011127      -0.017696       0.004940      -0.009769      -0.006641       0.016411              9.484737       6.045551      -2.315911      -0.231855      10.212746       1.755162      12.195914           0.001508
          324              C      15.434496      30.739264      12.656002       0.138243      33.683193 0.40778814E+03  0.95201903E+04                                 9.556694                            7.122122      -0.414538       1.880830                    0.998840      27.399199      80.836059       0.562444       0.466461      -1.025161       0.011801       0.022677      -0.035216       0.043517      -0.034796      -0.005772       0.001587       0.032687       0.000977      -0.038686      -0.000440       0.039126             11.487996       6.058792       2.536377       0.646511      12.824596       2.468673      15.580600           0.001686
          325              C      15.396345      20.489396      16.221159       0.077370      26.418537 0.33909479E+03  0.75216221E+04                                 7.811986                            6.223027       0.184003       2.070079                    0.999791      26.369344      74.592523       0.644766       0.428266      -1.052591       0.031550       0.038577       0.032187       0.059326       0.010631      -0.032692       0.009664      -0.029489       0.010868      -0.044254       0.016329       0.027925              8.710118       8.768762      -0.104609       3.057788      10.987785      -0.157287       6.373808          -0.002144
          326              C      16.989531      24.168225      18.806052      -0.057116      38.575322 0.47974218E+03  0.11535386E+05                                 9.994780                            7.380403      -0.104820       1.966680                    0.999051      28.380231      81.943084       0.598272       0.425778      -1.060548       0.022603       0.006200       0.011333       0.026034       0.034045      -0.027228      -0.027079      -0.027300       0.023174      -0.042293      -0.017883       0.060176             11.691639      13.469850      -4.245977       2.200779      12.880468       3.162643       8.724599          -0.001365
          327              C      10.011568      28.407294      16.764563       0.711277      21.917666 0.23347679E+03  0.48170012E+04                                 7.538780                            5.658395      -0.597321       1.879899                    0.997282      22.215692      64.882548       0.577297       0.514250      -0.984765       0.009336      -0.055429      -0.052627       0.077001       0.005629      -0.005240      -0.093264      -0.086280       0.100334      -0.063452      -0.060130       0.123583              8.899160       9.814378      -0.248805       1.722309       8.216330       3.841410       8.666773           0.000675
          328              C      11.445344      24.666935      13.884975       0.596391      21.659460 0.25740372E+03  0.54016018E+04                                 7.248557                            5.760445      -0.216959       1.974072                    0.999415      23.195923      66.689161       0.603768       0.483424      -1.007540       0.003687       0.014020       0.018440       0.023456      -0.067120       0.018089      -0.086832      -0.010561       0.036559      -0.100513      -0.019987       0.120500              8.088168       8.579010       2.418367      -0.032103       8.699593       2.773510       6.985900           0.000005
          329              C      14.253357      28.679317      13.594815       0.585268      23.139165 0.26958120E+03  0.57127059E+04                                 7.540657                            5.869568      -0.227214       1.964228                    0.999344      23.490359      67.472489       0.603115       0.479241      -1.011533      -0.005706      -0.020252       0.018579       0.028070      -0.018903       0.092480       0.031080       0.086451      -0.003068      -0.097596      -0.019035       0.116631              8.549704       6.168096       1.243982      -2.824268      10.711772      -1.109589       8.769243           0.000257
          330              C       9.709615       0.996148      15.122693       0.083515      26.299454 0.35735708E+03  0.80835597E+04                                 7.979580                            6.531396      -0.136766       1.973712                    0.998054      27.023880      78.848277       0.604874       0.447652      -1.034281       0.003335      -0.034221      -0.033670       0.048123      -0.002793      -0.016511       0.012639       0.008754      -0.064004      -0.030921       0.006315       0.024606              9.026729       5.150955      -1.254941       0.046533       9.784464       1.889728      12.144769          -0.005672
          331              C      14.892207      29.468191      12.491815      -0.087550      37.732358 0.49268959E+03  0.11915588E+05                                 9.845351                            7.478133      -0.053701       1.988623                    0.998305      28.437298      82.115200       0.595004       0.425642      -1.061545       0.004585      -0.013699      -0.029891       0.033199      -0.029692      -0.003760       0.007708      -0.005403      -0.042671      -0.023428      -0.014791       0.038219             11.411463       7.290775       3.755270      -2.125974      12.836748      -0.993091      14.106866           0.000413
          332              C      17.961839      24.537080      19.693698      -0.052200      28.969588 0.39913181E+03  0.92405061E+04                                 8.376797                            6.821158      -0.127660       1.952104                    0.999108      28.481392      82.862792       0.605195       0.437151      -1.045057       0.012637       0.005673      -0.015607       0.020867       0.018527      -0.021064       0.000421       0.005395       0.037456      -0.030325       0.000276       0.030049              8.930100      10.801419      -1.413989       2.439410       8.623682       2.193599       7.365197          -0.001384
          333              C      15.690495      24.960663      18.740313       0.553721      22.805364 0.28054751E+03  0.60046855E+04                                 7.491671                            6.016854      -0.409525       1.909814                    0.997821      23.816558      68.752684       0.591369       0.483909      -1.009079      -0.035022       0.026299       0.015836       0.046572      -0.012757      -0.002826       0.018986       0.025136       0.366229      -0.080297      -0.043699       0.123996              8.352580      10.067582      -2.304075      -0.124203      10.603870       0.259289       4.386289          -0.000231
          334              C       8.111871      22.761787      18.960524       0.076220      25.826885 0.34009806E+03  0.75637117E+04                                 7.750830                            6.278934       0.044161       2.032011                    0.999182      26.386226      75.200514       0.633543       0.434709      -1.046692      -0.030791       0.004259      -0.041323       0.051709       0.010921       0.004715      -0.034594       0.046027      -0.035541      -0.050744       0.018900       0.031844              8.415513       8.617867      -0.774001       2.019147       9.798807       2.410027       6.829864          -0.002387
          335              C       9.813959      29.499608      17.779802      -0.092329      39.767855 0.48795724E+03  0.11783590E+05                                10.205926                            7.432578      -0.121606       1.964641                    0.998496      28.531765      82.575805       0.597423       0.424550      -1.061245      -0.041985       0.015633       0.027930       0.052794       0.013599      -0.022965      -0.015972       0.038802      -0.035833      -0.029722      -0.013215       0.042937             12.496457      10.294865      -2.326603       3.604203      13.627394       4.909576      13.567112          -0.000664
          336              C      10.724536      23.518596      13.245715      -0.075253      36.760023 0.48471223E+03  0.11679506E+05                                 9.698022                            7.429164      -0.102431       1.979045                    0.997972      28.137458      81.203938       0.595303       0.426999      -1.060283      -0.016016      -0.023620       0.017425       0.033437      -0.014221      -0.043314       0.016119       0.043595      -0.034712      -0.041166      -0.019946       0.061113             11.300070       7.736791       3.047447       2.809727      15.616145      -0.152509      10.547275          -0.000020
          337              C      14.794529      28.955550      11.187062      -0.038739      27.669877 0.39718151E+03  0.91488262E+04                                 8.046275                            6.747559       0.091964       2.028640                    0.999551      27.757704      79.546542       0.618578       0.429868      -1.053502       0.021024       0.002211       0.006692       0.022174      -0.019093      -0.001863       0.014074       0.007685      -0.036861      -0.023625      -0.004785       0.028410              8.671169       5.711883       1.946793      -1.275170       8.585107      -0.179238      11.716516          -0.003410
          338              C      15.688241      30.999954      10.364832       0.098167      25.357864 0.35399720E+03  0.79925924E+04                                 7.802631                            6.515493      -0.196919       1.957056                    0.998060      26.872938      78.460297       0.603243       0.449703      -1.032592       0.010042       0.004068       0.044450       0.045751      -0.016994      -0.015021      -0.004276       0.051205      -0.003843      -0.032576      -0.003551       0.036127              8.620817       5.008778       0.708338      -0.439170       9.179564       1.228411      11.674108          -0.005382
          339              C       7.927735      23.843414      19.780488      -0.080295      28.438232 0.39268660E+03  0.90000875E+04                                 8.140735                            6.660845       0.117724       2.034386                    0.999570      27.804680      78.921885       0.630756       0.423686      -1.059615       0.003956       0.035780      -0.020043       0.041202       0.004682       0.004664       0.007314       0.005341      -0.007652      -0.009316      -0.001982       0.011298              8.751365       9.514135      -0.578368       1.966090       9.854316       2.525041       6.885644           0.000387
          340              C      10.615609      29.622993      18.905795       0.178801      35.534327 0.41438440E+03  0.97104327E+04                                 9.854678                            7.123832      -0.520406       1.850972                    0.998378      27.087760      79.995733       0.569135       0.459256      -1.029438      -0.026882       0.020510       0.036083       0.049449       0.015808      -0.038075      -0.011539       0.038727      -0.077216      -0.044925      -0.012047       0.056972             11.927387      10.378775      -2.231752       5.066107      13.402374       1.811600      12.001012           0.005837
          341              C       8.876452      30.483111      17.529474      -0.062856      30.816971 0.41487375E+03  0.96872187E+04                                 8.700355                            6.919731       0.080328       2.012295                    0.999638      28.700102      83.543550       0.606079       0.432806      -1.048868       0.004626      -0.012765       0.032317       0.035053       0.017788      -0.008897      -0.018811       0.020355       0.038780      -0.030717      -0.001093       0.031810              9.804453       9.335080      -2.754689       2.609326      10.966036       2.606255       9.112243          -0.000036
          342              C      10.140701      23.604736      11.985328       0.167131      34.806732 0.41999383E+03  0.98761661E+04                                 9.783035                            7.180525      -0.579243       1.835329                    0.997816      27.213513      80.537498       0.565796       0.460363      -1.028699      -0.023983      -0.018636      -0.012859       0.032983      -0.037916      -0.046166      -0.002650       0.042187      -0.060038      -0.058962      -0.011917       0.070880             11.769163       6.380374       1.081522       1.490341      17.967771      -4.243347      10.959345          -0.000028
          343              C      10.715556      22.302900      13.934847      -0.087975      29.694250 0.41008486E+03  0.95007134E+04                                 8.327832                            6.757835       0.433297       2.123129                    0.999740      28.379552      80.973709       0.633069       0.417612      -1.063509      -0.019675       0.006000      -0.019771       0.028531      -0.011885      -0.009147       0.006524       0.027332       0.051776      -0.026947       0.001938       0.025008              9.309118       6.454725       2.512971       1.420637      13.080677      -0.988149       8.391951          -0.000057
          344              C      15.217808      29.714631      10.126809      -0.101323      28.108716 0.41539050E+03  0.96899502E+04                                 8.177664                            6.926386       0.039691       2.015382                    0.998044      28.334244      82.096495       0.606252       0.433100      -1.050027       0.017418      -0.018108       0.012334       0.027990      -0.002768       0.000993       0.010904       0.001753      -0.029732      -0.016092       0.005262       0.010830              8.833148       5.626317       1.210455      -1.269507       9.071506       0.582891      11.801621           0.001004
          345              C      11.587921      28.602248      19.434302       0.121548      35.999929 0.42647015E+03  0.10057836E+05                                 9.863240                            7.175998      -0.425414       1.874031                    0.998769      27.676434      81.786516       0.573565       0.452801      -1.033898       0.030429       0.013036       0.013606       0.035791      -0.018860      -0.003380       0.017819       0.046601       0.075114      -0.046016       0.012540       0.033476             11.678675      11.324919      -0.272825       3.974945      16.129271      -0.548424       7.581833          -0.001592
          346              C       8.764173      31.574454      18.368220      -0.129977      30.075669 0.40937333E+03  0.94536898E+04                                 8.325178                            6.707395       0.395353       2.110063                    0.999753      28.372672      80.090139       0.643583       0.412116      -1.070019       0.000071      -0.025000      -0.003396       0.025230      -0.013959       0.011276      -0.003516      -0.031442      -0.038969      -0.023576      -0.005277       0.028852              9.328213       9.676987      -1.984920       2.693939       9.439926       2.620540       8.867726           0.000306
          347              C      10.204696      24.838567      11.178966       0.164638      34.973205 0.39808315E+03  0.92501823E+04                                 9.791581                            6.996468      -0.518969       1.856716                    0.998267      27.026107      79.896949       0.571629       0.461121      -1.026742       0.001545      -0.009100      -0.034195       0.035419       0.033207       0.040766      -0.022299       0.078517      -0.072070      -0.070424      -0.003727       0.074151             11.740361       6.296004      -1.859393      -1.815699      17.016002      -4.133261      11.909076          -0.000005
          348              C      10.174389      21.182412      13.345458      -0.134198      28.807377 0.41452742E+03  0.96992759E+04                                 8.347435                            6.932660      -0.107766       1.955578                    0.997884      29.171497      85.641665       0.602063       0.434788      -1.045276       0.019669       0.009910       0.003470       0.022296      -0.011327      -0.014607       0.009471      -0.007069      -0.036692      -0.021389      -0.003898       0.025287              9.243221       6.475397       2.264113       1.058332      12.284776      -1.269593       8.969489           0.000029
          349              C      11.337549      27.256692      19.577764      -0.069047      39.168023 0.49032583E+03  0.11862823E+05                                10.108610                            7.470294      -0.142830       1.950284                    0.999033      28.736767      83.423001       0.593172       0.426798      -1.059158       0.022192      -0.011975       0.013305       0.028512      -0.014666      -0.036513       0.012858       0.000878       0.081228      -0.036666      -0.017098       0.053764             11.817506      13.347960       2.423708       4.092215      14.979600       0.386001       7.124959          -0.001982
          350              C       9.694940      31.697515      19.391555       0.081983      27.016752 0.34699428E+03  0.77448641E+04                                 7.981196                            6.326363       0.143574       2.060649                    0.999574      26.410372      75.054529       0.634450       0.432531      -1.049502       0.028716      -0.049078       0.002264       0.056906       0.006700      -0.032800      -0.001987      -0.030520       0.003763      -0.041518       0.012640       0.028878              9.046258       8.951850      -1.805183       2.518867       9.978451       2.493815       8.208474          -0.003116
          351              C       8.794505      26.185745      12.882366       0.602022      21.490178 0.26109344E+03  0.55045548E+04                                 7.221946                            5.828954      -0.285268       1.949904                    0.999068      23.458866      67.843084       0.595338       0.487996      -1.004077      -0.020578       0.002504       0.015909       0.026130      -0.018464       0.108297      -0.032193       0.011429      -0.031696      -0.109885      -0.009602       0.119487              7.917890       6.511207       0.254720      -2.731366       9.416132       0.611457       7.826331          -0.000000
          352              C       9.683732      26.027062      11.609674      -0.111201      38.362338 0.50986604E+03  0.12437930E+05                                 9.955187                            7.603344       0.021331       2.008945                    0.998060      28.902510      83.838068       0.590513       0.425191      -1.061755      -0.017983       0.023737      -0.037317       0.047743       0.021931       0.015910       0.007402       0.009692      -0.002836      -0.023096      -0.008773       0.031869             11.381727       7.958247      -2.287128      -3.613736      14.421384      -1.472936      11.765549           0.000001
          353              C       9.618623      21.363761      12.173156       0.069773      25.553593 0.35903214E+03  0.81629425E+04                                 7.894536                            6.576880      -0.319113       1.902756                    0.997839      27.882603      82.614279       0.596286       0.451791      -1.027859       0.017838       0.041164      -0.018793       0.048640      -0.003258      -0.028635       0.035688       0.022509      -0.075138      -0.056121       0.009644       0.046477              8.691825       6.068084       1.840249       0.784046      11.872785      -1.362144       8.134605          -0.000014
          354              C      10.036272      26.608363      19.112081       0.553707      22.815610 0.28029566E+03  0.59993947E+04                                 7.494163                            6.014519      -0.409732       1.908519                    0.997969      23.858394      68.928293       0.591287       0.483968      -1.008805      -0.037306      -0.030295       0.002115       0.048105       0.016225       0.002693      -0.092285      -0.042278       0.182569      -0.080629      -0.044159       0.124787              8.350711       9.913682       1.917621       1.081231       9.468495       2.599054       5.669956          -0.000277
          355              C      12.309860      26.461017      20.175249      -0.046671      29.334943 0.41002231E+03  0.95519997E+04                                 8.455090                            6.918630      -0.141438       1.946275                    0.999108      28.597557      83.325399       0.600558       0.437788      -1.045195       0.008745       0.002238      -0.011413       0.014552      -0.007902      -0.024151      -0.011011       0.000954       0.002727      -0.029872       0.005007       0.024864              9.009423      10.750894      -0.022403       2.782768      10.456545      -0.499511       5.820831          -0.001846
          356              C      13.668395      28.358721      20.428492       0.080638      25.681549 0.33318242E+03  0.73841776E+04                                 7.744477                            6.227376      -0.021983       2.010982                    0.999212      26.395313      75.503321       0.633179       0.436475      -1.043900      -0.032240       0.014786      -0.034051       0.049168      -0.011712      -0.002158       0.012196       0.080347       0.057795      -0.053389       0.019985       0.033405              8.452746       8.676016      -0.589201       2.099050      11.250782       0.107011       5.431440          -0.002487
          357              C       9.956560      27.189648      10.835695      -0.064954      30.946720 0.45771015E+03  0.10987593E+05                                 8.830857                            7.345569      -0.266373       1.890571                    0.998864      29.962089      89.342701       0.577168       0.442071      -1.040066      -0.022361      -0.037033      -0.014104       0.045501       0.007036       0.014332       0.013616      -0.008733      -0.021162      -0.020355      -0.003458       0.023813              9.549762       6.750287      -0.847680      -2.507101      11.501319      -2.173370      10.397679          -0.000013
          358              C      10.961435      25.819802       9.239163       0.098196      24.865545 0.32229918E+03  0.70486229E+04                                 7.416266                            6.013696       0.083432       2.038677                    0.999699      25.933340      72.497726       0.665589       0.420780      -1.058776      -0.029956      -0.024726       0.019448       0.043439       0.010010       0.003682       0.003580       0.085445       0.051547      -0.052612       0.016446       0.036166              7.964093       4.985786      -0.688906      -1.745339       9.968653      -1.305162       8.937839          -0.000007
          359              C      13.502230      27.034214      20.597537      -0.087046      28.432010 0.39105341E+03  0.89674159E+04                                 8.170924                            6.667590       0.082087       2.023761                    0.999424      27.928139      79.701794       0.626530       0.426317      -1.056314       0.003744      -0.019804      -0.029427       0.035667      -0.005726       0.002527      -0.002489       0.000525      -0.024945      -0.008982      -0.001574       0.010556              8.808006       9.516393      -0.672180       1.960389      11.471979       0.074041       5.435647           0.000095
          360              C      10.670637      27.089256       9.647202      -0.133276      28.962101 0.42678574E+03  0.99971424E+04                                 8.208932                            6.934444       0.083253       2.008041                    0.999262      28.994880      83.467939       0.618864       0.422518      -1.059311      -0.026790      -0.002969      -0.006235       0.027666      -0.001618      -0.010724      -0.020189       0.006882       0.041762      -0.024142      -0.003589       0.027731              8.674379       6.177976      -0.183163      -2.210756      11.051552      -1.124586       8.793608          -0.000019
          361              C      10.096921      23.877722       0.357843       0.709109      21.701167 0.23208080E+03  0.47837092E+04                                 7.487009                            5.645455      -0.603241       1.876638                    0.997398      22.302499      65.224939       0.577020       0.514980      -0.983864       0.012486      -0.071080       0.010158       0.072880       0.001922       0.000198       0.039176       0.003223       0.355684      -0.069362      -0.057381       0.126743              8.755725      10.008666       1.138913      -1.402663      11.392838      -1.720820       4.865671           0.000658
          362              C      11.296040      19.150301       1.164853       0.584271      22.405662 0.26511271E+03  0.55990543E+04                                 7.403663                            5.839997      -0.195003       1.981556                    0.999218      23.334893      67.087418       0.601168       0.482421      -1.009056       0.003888       0.021054      -0.011821       0.024457      -0.050495      -0.059630       0.045404       0.070074       0.211581      -0.097995      -0.027964       0.125958              8.353882       8.471409       2.303936       1.712382      10.671684      -0.785484       5.918554           0.000291
          363              C       9.881348      25.358968       0.094885      -0.091117      39.284068 0.49637665E+03  0.12025551E+05                                10.105310                            7.486120      -0.109567       1.967981                    0.998316      28.546390      82.465625       0.597144       0.423383      -1.063100      -0.037540       0.025609      -0.014340       0.047652       0.001698       0.026892       0.006397       0.053345       0.003582      -0.029124      -0.014479       0.043602             12.142033      10.153602       0.164316      -4.158273      17.384772      -1.865705       8.887726          -0.000888
          364              C      10.602178      17.792115       1.108505      -0.048006      37.477364 0.48211228E+03  0.11584784E+05                                 9.808130                            7.402663      -0.084816       1.986812                    0.998099      27.819672      79.804822       0.598008       0.426245      -1.062260      -0.015969      -0.002730      -0.032438       0.036259      -0.034006       0.028260      -0.018585       0.036128      -0.048720      -0.031962      -0.029389       0.061351             11.667813       7.875747       4.338619      -1.331278      14.567163       1.667559      12.560530           0.000384
          365              C       8.947209      26.052959       0.838746      -0.051051      30.277440 0.41112827E+03  0.95680950E+04                                 8.590547                            6.888664       0.091881       2.021840                    0.999574      28.342428      82.087675       0.608043       0.432837      -1.049938       0.005144       0.012157      -0.026484       0.029592       0.008237       0.017653      -0.007097       0.023065       0.076354      -0.029936      -0.004437       0.034373              9.513466       9.266328      -0.500742      -3.656609      12.130950      -0.196214       7.143119           0.000862
          366              C      16.291160      26.086668      31.584142       0.174750      35.225562 0.42129172E+03  0.99101686E+04                                 9.792734                            7.179272      -0.517409       1.850093                    0.998340      27.210309      80.431776       0.567543       0.458785      -1.030015      -0.028761       0.036344      -0.016857       0.049318      -0.009263       0.040223       0.012535       0.049487      -0.037094      -0.045377      -0.009614       0.054991             11.665210      10.230039       0.960988      -5.278614      14.181718      -0.053151      10.583875           0.006640
          367              C      16.263113      17.053142      32.307925      -0.076806      29.153028 0.41130618E+03  0.95446717E+04                                 8.280273                            6.819995       0.298769       2.086184                    0.999578      28.267618      80.957974       0.622409       0.424067      -1.058486      -0.019296       0.002990       0.013930       0.023986      -0.007567       0.002149      -0.014752       0.010905       0.006581      -0.018614       0.002028       0.016586              9.274894       6.190446       2.573557      -0.427482      10.692354       2.402426      10.941882          -0.003056
          368              C      10.034062      17.174876       2.227050       0.141069      33.719498 0.40710443E+03  0.94989324E+04                                 9.575153                            7.122931      -0.392818       1.889790                    0.998622      27.312525      80.521624       0.561687       0.467351      -1.024814      -0.023047      -0.036281      -0.008519       0.043818      -0.025761       0.033413       0.004799       0.022797      -0.019152      -0.042821      -0.002846       0.045667             11.555163       6.235424       1.240437      -2.478031      12.525971       2.574646      15.904094           0.001475
          369              C       8.867490      27.435757       0.744833      -0.132674      29.529816 0.40128045E+03  0.92114501E+04                                 8.182558                            6.617523       0.397352       2.109731                    0.999787      28.195522      79.093479       0.652006       0.409236      -1.072968       0.000369      -0.030017      -0.008997       0.031339      -0.004501      -0.017298       0.016394      -0.015173       0.015048      -0.022704      -0.005324       0.028027              9.029872       9.489334       0.099359      -3.321527      11.043687      -0.805055       6.556595          -0.000041
          370              C      17.252244      25.514765      30.585418       0.122550      35.888895 0.42890593E+03  0.10120973E+05                                 9.829752                            7.188921      -0.398852       1.883817                    0.998733      27.569816      81.265429       0.574446       0.451852      -1.035331       0.033573       0.013717      -0.005071       0.036620      -0.022550      -0.006282      -0.034191       0.005713      -0.025233      -0.045615       0.008054       0.037561             11.571383      11.253937       2.133175      -3.343040      13.131866       3.936401      10.328347          -0.001200
          371              C      15.776961      15.757457      32.275864      -0.117690      29.736278 0.43082707E+03  0.10133873E+05                                 8.456390                            7.019661       0.119800       2.027534                    0.998792      28.900597      83.862312       0.607118       0.428904      -1.053444      -0.004127       0.018202       0.002244       0.018798       0.001194      -0.000399       0.010799      -0.019555       0.003951      -0.010688      -0.006033       0.016721              9.470094       6.036110       2.310739       0.231817      10.195547       1.755488      12.178625           0.001508
          372              C       9.820735      17.836807       3.536012       0.140666      33.625188 0.40697013E+03  0.94967162E+04                                 9.548486                            7.116856      -0.413478       1.881553                    0.998826      27.368148      80.736723       0.562406       0.466708      -1.024983       0.011677      -0.022348       0.035890       0.043862       0.033766       0.005990       0.001262       0.032110       0.004272      -0.038217       0.000628       0.037589             11.477579       6.054333      -2.534177      -0.646172      12.812813       2.467274      15.565591           0.001685
          373              C       9.782539      28.086675      -0.029146       0.074812      26.497470 0.34036802E+03  0.75573659E+04                                 7.828764                            6.236140       0.180044       2.067978                    0.999783      26.421641      74.791301       0.643829       0.428464      -1.052411       0.032438      -0.037832      -0.031244       0.058819      -0.011294       0.032977       0.010246      -0.030944       0.009057      -0.045328       0.017632       0.027696              8.729044       8.789816       0.103424      -3.066185      11.009607      -0.156513       6.387709          -0.002146
          374              C      16.989522      24.407878      29.769988      -0.057667      38.597491 0.48002051E+03  0.11544346E+05                                 9.999984                            7.383551      -0.107009       1.965881                    0.999058      28.391654      81.997903       0.597991       0.425894      -1.060421       0.022174      -0.006737      -0.011910       0.026057      -0.033332       0.028238      -0.027552      -0.026902       0.022899      -0.041933      -0.018698       0.060631             11.698184      13.477620       4.249067      -2.202112      12.888173       3.164291       8.728757          -0.001376
          375              C      10.011578      20.168810      31.811477       0.711006      21.905158 0.23333550E+03  0.48131724E+04                                 7.535289                            5.656379      -0.598990       1.879754                    0.997320      22.206221      64.840573       0.577468       0.514194      -0.984829       0.008484       0.055295       0.052277       0.076567      -0.005690       0.004688      -0.093492      -0.086876       0.100370      -0.063688      -0.060239       0.123927              8.894286       9.810242       0.249827      -1.720730       8.211757       3.837971       8.660860           0.000676
          376              C       5.831555      23.909137       2.307038       0.598697      21.610594 0.25670693E+03  0.53832316E+04                                 7.238682                            5.753362      -0.214462       1.975471                    0.999346      23.157215      66.550723       0.604037       0.483545      -1.007495       0.003120      -0.015192      -0.018812       0.024381       0.067327      -0.017823      -0.085775      -0.011428       0.035146      -0.099796      -0.019918       0.119714              8.076514       8.566904      -2.413993       0.033623       8.686507       2.768224       6.976131           0.000005
          377              C       8.639587      19.896755       2.597199       0.584171      23.133214 0.26950662E+03  0.57100737E+04                                 7.535916                            5.866338      -0.223927       1.965461                    0.999335      23.483570      67.421448       0.603723       0.478846      -1.011857      -0.005166       0.019632      -0.018415       0.027408       0.018542      -0.093265       0.031097       0.087548      -0.003532      -0.097985      -0.019751       0.117736              8.543942       6.164101      -1.242259       2.821855      10.704436      -1.108127       8.763289           0.000257
          378              C       9.709590      15.195887       1.069321       0.081615      26.328135 0.35790682E+03  0.80982241E+04                                 7.983547                            6.535944      -0.133776       1.974289                    0.998097      27.035216      78.864133       0.604795       0.447588      -1.034431       0.002584       0.034285       0.035284       0.049265       0.002378       0.016968       0.013991       0.009435      -0.067409      -0.032796       0.007258       0.025538              9.030783       5.153942       1.253653      -0.046639       9.783206       1.890046      12.155200          -0.005665
          379              C       9.278439      19.107881       3.700199      -0.088742      37.761004 0.49319344E+03  0.11930641E+05                                 9.849044                            7.481279      -0.049037       1.989907                    0.998321      28.451803      82.162904       0.594968       0.425565      -1.061609       0.003825       0.014564       0.029843       0.033427       0.029579       0.004495       0.008318      -0.002610      -0.039577      -0.023699      -0.014138       0.037836             11.415452       7.293182      -3.756287       2.126156      12.840713      -0.992414      14.112459           0.000415
          380              C      17.961834      24.039023      28.882342      -0.053517      29.030683 0.40023998E+03  0.92731799E+04                                 8.390605                            6.832443      -0.131344       1.950589                    0.999130      28.518329      83.019000       0.604415       0.437384      -1.044851       0.012637      -0.005174       0.016448       0.021378      -0.019204       0.020840       0.000338       0.005848       0.039796      -0.031003       0.000574       0.030429              8.944771      10.822710       1.415890      -2.445855       8.635280       2.195034       7.376322          -0.001389
          381              C      15.690491      23.615441      29.835728       0.554133      22.797586 0.28041376E+03  0.60009220E+04                                 7.488959                            6.014573      -0.409917       1.909620                    0.997820      23.810356      68.722686       0.591624       0.483773      -1.009181      -0.036454      -0.026633      -0.015908       0.047867       0.012774       0.003592       0.019260       0.026025       0.366722      -0.080711      -0.043536       0.124247              8.349621      10.064301       2.303041       0.123973      10.599703       0.259076       4.384857          -0.000234
          382              C      19.339455      25.814317      29.615517       0.076358      25.815548 0.33990330E+03  0.75581639E+04                                 7.748467                            6.277378       0.046291       2.032962                    0.999237      26.378342      75.167647       0.633596       0.434743      -1.046690      -0.029594      -0.003954       0.039903       0.049837      -0.010838      -0.004257      -0.034586       0.046531      -0.036501      -0.050820       0.018551       0.032269              8.412713       8.614722       0.773217      -2.018322       9.795287       2.409400       6.828128          -0.002397
          383              C       9.813975      19.076495      30.796238      -0.092926      39.735212 0.48760862E+03  0.11770654E+05                                10.193151                            7.424817      -0.110277       1.968303                    0.998440      28.514140      82.453737       0.598474       0.423966      -1.061828      -0.041945      -0.014888      -0.027186       0.052155      -0.013982       0.023402      -0.015526       0.040800      -0.036766      -0.029805      -0.014196       0.044002             12.479105      10.281637       2.324064      -3.599649      13.608387       4.899746      13.547290          -0.000662
          384              C       5.110739      25.057475       2.946299      -0.075372      36.789757 0.48520237E+03  0.11695573E+05                                 9.707006                            7.435822      -0.107815       1.977304                    0.997974      28.155968      81.301724       0.594622       0.427333      -1.059958      -0.015895       0.022819      -0.017800       0.033018       0.014750       0.042480       0.015496       0.045720      -0.033277      -0.039668      -0.021361       0.061028             11.310545       7.743111      -3.049243      -2.811572      15.631552      -0.155698      10.556973          -0.000021
          385              C       9.180756      19.620521       5.004951      -0.037955      27.668153 0.39715964E+03  0.91488318E+04                                 8.047962                            6.749108       0.088437       2.027473                    0.999570      27.758022      79.567716       0.618225       0.430090      -1.053293       0.020593      -0.001628      -0.007068       0.021833       0.018459       0.002162       0.014233       0.006601      -0.039748      -0.023565      -0.004773       0.028338              8.672718       5.713026      -1.947667       1.274778       8.588065      -0.179061      11.717063          -0.003409
          386              C      10.074478      17.576118       5.827182       0.096323      25.436471 0.35549929E+03  0.80359098E+04                                 7.823345                            6.533786      -0.202989       1.954621                    0.998069      26.928874      78.698502       0.601710       0.450321      -1.032122       0.009653      -0.003352      -0.044344       0.045506       0.016499       0.014820      -0.004790       0.050367      -0.006660      -0.031878      -0.003823       0.035701              8.643987       5.022137      -0.708277       0.438037       9.206546       1.240468      11.703278          -0.005377
          387              C      19.155326      24.732689      28.795553      -0.079281      28.411613 0.39217294E+03  0.89858411E+04                                 8.137573                            6.657888       0.119320       2.035113                    0.999588      27.786776      78.873600       0.630665       0.423864      -1.059449       0.003182      -0.036341       0.020036       0.041620      -0.004216      -0.004472       0.008003       0.004594      -0.008296      -0.009922      -0.001285       0.011206              8.748073       9.511997       0.576708      -1.967227       9.848211       2.523822       6.884011           0.000381
          388              C      10.615627      18.953111      29.670246       0.178438      35.561024 0.41479031E+03  0.97206479E+04                                 9.852934                            7.122851      -0.528025       1.847963                    0.998261      27.092809      79.968489       0.569809       0.458681      -1.029938      -0.027730      -0.020244      -0.035835       0.049628      -0.015438       0.038710      -0.010255       0.038839      -0.076696      -0.045124      -0.011820       0.056944             11.924724      10.375702       2.233855      -5.063037      13.402928       1.810196      11.995542           0.005836
          389              C       8.876473      18.092992      31.046567      -0.061156      30.763757 0.41390022E+03  0.96588524E+04                                 8.690887                            6.911575       0.078946       2.012451                    0.999584      28.669926      83.432502       0.606438       0.432802      -1.048866       0.005150       0.013067      -0.031852       0.034811      -0.019008       0.007938      -0.018677       0.022341       0.040451      -0.032504       0.000698       0.031806              9.793996       9.323341       2.747611      -2.609606      10.951781       2.604615       9.106866          -0.000035
          390              C      15.754504      24.971335       4.206685       0.167523      34.804816 0.41995747E+03  0.98757023E+04                                 9.784906                            7.181721      -0.581411       1.834513                    0.997830      27.215774      80.561909       0.565536       0.460557      -1.028528      -0.023589       0.018496       0.014119       0.033134       0.037883       0.045637      -0.002886       0.042931      -0.061191      -0.058752      -0.011977       0.070729             11.771483       6.381323      -1.080882      -1.490307      17.970989      -4.245955      10.962138          -0.000027
          391              C       5.101755      26.273171       2.257167      -0.089357      29.729385 0.41068358E+03  0.95183499E+04                                 8.333671                            6.761741       0.428442       2.121384                    0.999758      28.405485      81.071940       0.633010       0.417485      -1.063556      -0.020508      -0.006253       0.020469       0.029642       0.012221       0.009309       0.006140       0.026723       0.052922      -0.027062       0.001853       0.025209              9.316035       6.458697      -2.514385      -1.421717      13.090192      -0.990307       8.399215          -0.000057
          392              C       9.604038      18.861441       6.065204      -0.100295      28.095100 0.41509601E+03  0.96825491E+04                                 8.179607                            6.928054       0.032422       2.013718                    0.998042      28.326717      82.105256       0.605564       0.433616      -1.049586       0.016872       0.019577      -0.010473       0.027885       0.001983      -0.000705       0.010336       0.002235      -0.029755      -0.015567       0.005654       0.009913              8.835245       5.627711      -1.210305       1.269468       9.073389       0.583967      11.804634           0.001005
          393              C      11.587935      19.973855      29.141738       0.121829      35.976168 0.42614859E+03  0.10048068E+05                                 9.857732                            7.172452      -0.424648       1.874370                    0.998718      27.664470      81.734591       0.573824       0.452695      -1.033988       0.030092      -0.013721      -0.013646       0.035778       0.018656       0.004594       0.017752       0.047213       0.071890      -0.045503       0.011827       0.033676             11.671858      11.317951       0.273533      -3.971775      16.120699      -0.548287       7.576923          -0.001594
          394              C       8.764200      17.001649      30.207820      -0.131434      30.110017 0.41011404E+03  0.94744091E+04                                 8.327024                            6.708454       0.399719       2.110773                    0.999754      28.398009      80.158512       0.644298       0.411502      -1.070494       0.001095       0.025524       0.003386       0.025771       0.012922      -0.011280      -0.002457      -0.031251      -0.038205      -0.023480      -0.004151       0.027631              9.330559       9.677862       1.982498      -2.696345       9.441504       2.622880       8.872312           0.000307
          395              C      15.818503      23.737504       5.013047       0.164736      34.960475 0.39789623E+03  0.92448540E+04                                 9.790052                            6.995182      -0.519820       1.856805                    0.998288      27.019959      79.877360       0.571632       0.461168      -1.026705       0.001098       0.008241       0.034904       0.035881      -0.032212      -0.040648      -0.021765       0.077667      -0.070204      -0.069207      -0.004000       0.073206             11.738773       6.295209       1.859752       1.815315      17.014122      -4.132497      11.906988          -0.000005
          396              C      15.788181      27.393660       2.846556      -0.132264      28.783770 0.41399653E+03  0.96838982E+04                                 8.343254                            6.928241      -0.106597       1.955965                    0.997790      29.155654      85.586342       0.602243       0.434791      -1.045259       0.018873      -0.009997      -0.002865       0.021548       0.010663       0.014599       0.009428      -0.007033      -0.036316      -0.021351      -0.003327       0.024679              9.239079       6.471618      -2.262907      -1.058034      12.280242      -1.270011       8.965375           0.000029
          397              C      11.337556      21.319412      28.998277      -0.068972      39.213270 0.49095026E+03  0.11883400E+05                                10.121732                            7.479120      -0.147734       1.948592                    0.999051      28.757213      83.540391       0.592254       0.427262      -1.058719       0.023585       0.012253      -0.014062       0.030069       0.015409       0.035806       0.012865       0.001763       0.083166      -0.036486      -0.017308       0.053793             11.833647      13.366705      -2.428433      -4.098980      14.999935       0.388200       7.134300          -0.001982
          398              C       9.694969      16.878589      29.184485       0.080280      27.091967 0.34812146E+03  0.77774019E+04                                 8.000017                            6.340094       0.138904       2.058569                    0.999561      26.460504      75.266735       0.633156       0.433004      -1.049070       0.029009       0.049633      -0.002487       0.057543      -0.007107       0.033854      -0.001542      -0.031607       0.002658      -0.042976       0.013482       0.029494              9.068624       8.975045       1.810074      -2.526533      10.002823       2.500103       8.228004          -0.003118
          399              C      14.408321      22.390326       3.309648       0.600758      21.520525 0.26151672E+03  0.55154711E+04                                 7.226521                            5.832117      -0.282899       1.950369                    0.999054      23.479332      67.904858       0.595441       0.487735      -1.004255      -0.021333      -0.000024      -0.015875       0.026592       0.017733      -0.108587      -0.032025       0.013201      -0.032108      -0.109928      -0.009824       0.119752              7.923222       6.515158      -0.254627       2.733838       9.422500       0.612183       7.832008           0.000000
          400              C      15.297546      22.549009       4.582340      -0.110625      38.344272 0.50951446E+03  0.12427122E+05                                 9.951518                            7.600107       0.027707       2.010827                    0.998070      28.894820      83.806306       0.590715       0.425123      -1.061805      -0.019118      -0.023858       0.036531       0.047637      -0.020944      -0.015292       0.007683       0.011216      -0.002106      -0.022024      -0.008976       0.031000             11.377860       7.955501       2.286112       3.612814      14.416303      -1.472531      11.761776           0.000002
          401              C      15.232415      27.212310       4.018858       0.069105      25.537381 0.35869290E+03  0.81529683E+04                                 7.890014                            6.572684      -0.311250       1.905325                    0.997913      27.868535      82.550097       0.596649       0.451642      -1.027987       0.017559      -0.042311       0.018774       0.049508       0.003690       0.028288       0.035376       0.021681      -0.076996      -0.055848       0.009551       0.046297              8.686870       6.064833      -1.839526      -0.784586      11.865647      -1.360288       8.130129          -0.000014
          402              C      10.036276      21.967741      29.463959       0.552969      22.799435 0.28003335E+03  0.59920009E+04                                 7.489112                            6.010452      -0.412337       1.908033                    0.997931      23.844346      68.863348       0.591709       0.483767      -1.008973      -0.035884       0.030316      -0.001586       0.047002      -0.016888      -0.003226      -0.091977      -0.044177       0.184820      -0.080932      -0.044253       0.125185              8.345037       9.907181      -1.915406      -1.080404       9.461589       2.597091       5.666341          -0.000277
          403              C      12.309865      22.115087      28.400792      -0.048014      29.342658 0.41018301E+03  0.95567776E+04                                 8.457540                            6.921162      -0.146899       1.944679                    0.999109      28.600432      83.341079       0.600289       0.437937      -1.045095       0.009127      -0.002166       0.011720       0.015012       0.007344       0.024472      -0.011303       0.001430       0.002276      -0.029967       0.004592       0.025376              9.011868      10.756786       0.023905      -2.784937      10.455506      -0.499499       5.823313          -0.001849
          404              C      13.668409      20.217382      28.147549       0.080974      25.672507 0.33301610E+03  0.73801628E+04                                 7.749003                            6.232217      -0.034002       2.007781                    0.999188      26.384085      75.489318       0.631908       0.437372      -1.043280      -0.031098      -0.015923       0.033726       0.048560       0.011915       0.002415       0.012597       0.081991       0.061384      -0.054881       0.020946       0.033935              8.457405       8.676557       0.594759      -2.097896      11.261267       0.105892       5.434391          -0.002489
          405              C      15.570379      21.386423       5.356318      -0.066394      31.025047 0.45924127E+03  0.11034385E+05                                 8.846898                            7.358533      -0.265415       1.890390                    0.998866      30.014436      89.561511       0.576535       0.442153      -1.039939      -0.021790       0.037657       0.013267       0.045485      -0.007177      -0.015473       0.013809      -0.009262      -0.021243      -0.021428      -0.003297       0.024724              9.567428       6.762167       0.848943       2.511400      11.522270      -2.179155      10.417847          -0.000014
          406              C       5.347645      22.756270       6.952851       0.100120      24.805098 0.32128684E+03  0.70204504E+04                                 7.400557                            6.000431       0.085333       2.039586                    0.999697      25.896014      72.345167       0.667008       0.420246      -1.059190      -0.029771       0.025233      -0.019703       0.043718      -0.010229      -0.003126       0.003425       0.084733       0.050396      -0.052117       0.016282       0.035835              7.947292       4.976725       0.687382       1.745121       9.939676      -1.298505       8.925473          -0.000007
          407              C      13.502238      21.541889      27.978504      -0.085561      28.407145 0.39059035E+03  0.89541705E+04                                 8.165334                            6.662449       0.085729       2.025042                    0.999430      27.913237      79.648340       0.626938       0.426165      -1.056405       0.004322       0.020218       0.029064       0.035667       0.005073      -0.002412      -0.002529       0.000803      -0.029104      -0.010307      -0.000234       0.010541              8.802358       9.512963       0.677230      -1.960724      11.461329       0.071467       5.432783           0.000097
          408              C       5.056853      21.486815       6.544812      -0.133784      28.995847 0.42752273E+03  0.10019280E+05                                 8.218422                            6.943975       0.080912       2.007231                    0.999248      29.014958      83.561161       0.617932       0.422949      -1.058982      -0.027204       0.002743       0.005401       0.027871       0.002145       0.010104      -0.019154       0.006965       0.040178      -0.023336      -0.002884       0.026220              8.683541       6.186182       0.186292       2.213562      11.059605      -1.120748       8.804836          -0.000018
          409              C       9.551300       0.357868      24.698326       0.708639      21.691721 0.23196785E+03  0.47808755E+04                                 7.486008                            5.645134      -0.603665       1.876612                    0.997438      22.295567      65.204616       0.576865       0.515172      -0.983756      -0.013135       0.009556       0.070201       0.072056      -0.000631       0.002433      -0.039801      -0.176105      -0.184800      -0.070375      -0.056873       0.127248              8.754222      10.007854       1.402523       1.138243       4.864780       1.719777      11.390031           0.000658
          410              C       8.352187       1.164883      29.425746       0.585066      22.398748 0.26501666E+03  0.55968014E+04                                 7.403895                            5.840136      -0.187151       1.983861                    0.999213      23.332207      67.089424       0.600946       0.482619      -1.008902      -0.005692      -0.010726      -0.021127       0.024368       0.059637      -0.050068      -0.046041      -0.071212      -0.211087      -0.097879      -0.028383       0.126262              8.354301       8.471934      -1.712394       2.304393       5.918540       0.785408      10.672428           0.000290
          411              C       9.766872       0.094908      23.217080      -0.092550      39.293173 0.49654679E+03  0.12028905E+05                                10.100871                            7.483011      -0.104572       1.969633                    0.998302      28.548404      82.428539       0.597883       0.422887      -1.063571       0.036769      -0.015114      -0.024982       0.046952      -0.027419       0.002148      -0.006606       0.023462      -0.082602      -0.029349      -0.014655       0.044005             12.136517      10.152489       4.159068       0.163827       8.885733       1.863890      17.371328          -0.000885
          412              C       9.046052       1.108536      30.783932      -0.048038      37.495069 0.48239433E+03  0.11593778E+05                                 9.813082                            7.406224      -0.089401       1.985440                    0.998098      27.827176      79.845696       0.597669       0.426405      -1.062112       0.016038      -0.032191       0.002854       0.036078      -0.028411      -0.033918       0.018242       0.041589      -0.028862      -0.031322      -0.029687       0.061009             11.674045       7.879748       1.331646       4.341678      12.565910      -1.668609      14.576476           0.000379
          413              C      10.701007       0.838769      22.523091      -0.050456      30.275081 0.41104672E+03  0.95662618E+04                                 8.590916                            6.887190       0.093008       2.022271                    0.999580      28.341773      82.101161       0.608178       0.432737      -1.049939      -0.005834      -0.026997      -0.010214       0.029448      -0.016811       0.008827       0.006950      -0.027586      -0.074061      -0.030475      -0.003726       0.034201              9.515138       9.269932       3.660315      -0.496278       7.145751       0.199827      12.129732           0.000866
          414              C      14.584558      31.584174      22.489411       0.175491      35.184336 0.42069712E+03  0.98921340E+04                                 9.783580                            7.172903      -0.513793       1.851089                    0.998414      27.190219      80.341260       0.567981       0.458619      -1.030166       0.028315      -0.016956      -0.035493       0.048467      -0.039772      -0.009588      -0.012616       0.042569      -0.056528      -0.045134      -0.009439       0.054573             11.654264      10.220704       5.273222       0.961062      10.574229       0.054192      14.167860           0.006646
          415              C      14.612618      32.307966      31.522936      -0.075990      29.122219 0.41072014E+03  0.95277096E+04                                 8.274406                            6.814832       0.303097       2.087717                    0.999553      28.249392      80.892452       0.622684       0.424029      -1.058506       0.019498       0.014259      -0.002499       0.024284      -0.001938      -0.007432       0.014831       0.003210      -0.015998      -0.018283       0.001922       0.016361              9.267966       6.186211       0.428791       2.572206      10.932887      -2.397185      10.684801          -0.003073
          416              C       9.614165       2.227081      31.401172       0.141876      33.692617 0.40672575E+03  0.94877679E+04                                 9.570558                            7.119655      -0.394165       1.889488                    0.998652      27.294377      80.454887       0.561819       0.467356      -1.024824       0.022924      -0.007712       0.035953       0.043331      -0.032977      -0.026005      -0.004672       0.019155      -0.023489      -0.042596      -0.002418       0.045014             11.549489       6.232581       2.475985       1.240381      15.894159      -2.573696      12.521727           0.001458
          417              C      10.780724       0.744854      21.140293      -0.131431      29.492375 0.40057239E+03  0.91906698E+04                                 8.173956                            6.609756       0.394549       2.109182                    0.999781      28.173924      79.000299       0.652708       0.408998      -1.073179       0.000669      -0.007892       0.030871       0.031871       0.017859      -0.005706      -0.017587      -0.013859       0.017202      -0.023317      -0.006388       0.029705              9.020958       9.479954       3.318957       0.100057       6.550151       0.805106      11.032768          -0.000038
          418              C      13.623477      30.585450      23.061313       0.120537      35.963400 0.42996757E+03  0.10151623E+05                                 9.840163                            7.195863      -0.395356       1.884415                    0.998741      27.601078      81.362342       0.574440       0.451608      -1.035541      -0.034263      -0.005055      -0.014232       0.037444       0.006881      -0.022258       0.034719       0.015399       0.004521      -0.046190       0.008636       0.037554             11.584393      11.265222       3.346971       2.135507      10.339163      -3.941777      13.148795          -0.001189
          419              C       9.484996      32.275875       0.434594      -0.119027      29.753737 0.43116710E+03  0.10143354E+05                                 8.456915                            7.020020       0.115620       2.026147                    0.998837      28.914317      83.894255       0.607446       0.428610      -1.053679       0.004219       0.000447      -0.017028       0.017548      -0.000350       0.000062      -0.011403      -0.012159       0.025350      -0.010324      -0.006701       0.017025              9.470209       6.036271      -0.230613       2.311866      12.176651      -1.751733      10.197706           0.001501
          420              C       9.827487       3.536043      30.739242       0.139494      33.632261 0.40708399E+03  0.94995004E+04                                 9.547634                            7.116158      -0.411738       1.881940                    0.998872      27.368229      80.722591       0.562666       0.466486      -1.025163      -0.011455       0.036200       0.021668       0.043717      -0.006017       0.034166      -0.002178       0.015165      -0.050778      -0.038423      -0.000111       0.038535             11.476447       6.053839       0.645634      -2.534239      15.562620      -2.465827      12.812882           0.001664
          421              C       9.865677      -0.029125      20.489374       0.075514      26.478670 0.34005155E+03  0.75483100E+04                                 7.823704                            6.231558       0.184368       2.069552                    0.999786      26.409379      74.737695       0.644349       0.428233      -1.052591      -0.031033      -0.031351       0.037544       0.057927      -0.032802      -0.010262      -0.009864      -0.019624       0.040910      -0.044490       0.016786       0.027704              8.723829       8.784200       3.064514       0.104674       6.383859       0.157332      11.003429          -0.002135
          422              C      13.886204      29.770021      24.168199      -0.056000      38.497377 0.47853795E+03  0.11498554E+05                                 9.979925                            7.369825      -0.106540       1.966789                    0.999022      28.344297      81.796232       0.598894       0.425627      -1.060702      -0.022455      -0.011509       0.006239       0.025992      -0.027221      -0.033765       0.027775      -0.024546       0.029844      -0.041724      -0.018782       0.060507             11.674060      13.449246       2.197617       4.237681       8.712439      -3.158032      12.860494          -0.001369
          423              C      20.864149      31.811515      28.407268       0.709263      21.962881 0.23405060E+03  0.48315659E+04                                 7.545800                            5.663232      -0.600583       1.878308                    0.997305      22.246483      64.980352       0.577401       0.513866      -0.984997      -0.009722       0.052581      -0.055640       0.077169      -0.004970      -0.005441       0.094098      -0.092510       0.079489      -0.064449      -0.059752       0.124201              8.907711       9.823517       1.724181       0.249024       8.675173      -3.845893       8.224444           0.000675
          424              C      13.816661       2.307063      24.666913       0.597110      21.651025 0.25727456E+03  0.53982217E+04                                 7.246377                            5.758825      -0.217434       1.974011                    0.999390      23.190765      66.670517       0.603879       0.483395      -1.007553      -0.003020      -0.018851       0.014479       0.023961       0.018179       0.067110       0.086334      -0.022124      -0.001358      -0.100014      -0.020052       0.120066              8.085637       8.576405      -0.032324      -2.417370       6.983593      -2.772537       8.696914           0.000005
          425              C      11.008634       2.597228      28.679294       0.583475      23.151258 0.26973661E+03  0.57164082E+04                                 7.540952                            5.869564      -0.221893       1.965807                    0.999355      23.496088      67.475367       0.603420       0.478964      -1.011752       0.005876      -0.018381      -0.019427       0.027382       0.092964       0.019356      -0.031004       0.045212      -0.128331      -0.098157      -0.019006       0.117163              8.550312       6.168261      -2.824645      -1.244154       8.770458       1.110062      10.712216           0.000255
          426              C       4.324868       1.069322       0.996133       0.081936      26.347144 0.35819101E+03  0.81075648E+04                                 7.990302                            6.539811      -0.136324       1.973614                    0.998065      27.058664      78.988131       0.604343       0.447762      -1.034164      -0.002891       0.034236      -0.034881       0.048960      -0.016930       0.002282      -0.013104       0.037590       0.018377      -0.031868       0.006809       0.025059              9.039268       5.157452       0.046222       1.256606      12.162387      -1.892509       9.797965          -0.005685
          427              C      10.369780       3.700229      29.468169      -0.087742      37.759038 0.49308167E+03  0.11927913E+05                                 9.850387                            7.481455      -0.050148       1.989647                    0.998382      28.451982      82.177988       0.594807       0.425681      -1.061479      -0.004196       0.029858      -0.015050       0.033699      -0.003784       0.029659      -0.009049       0.017834       0.024464      -0.024409      -0.013456       0.037864             11.417687       7.294080      -2.127767      -3.756874      14.116693       0.994240      12.842289           0.000408
          428              C      12.913896      28.882375      24.537053      -0.054542      29.070737 0.40095991E+03  0.92939546E+04                                 8.397514                            6.837787      -0.128393       1.951062                    0.999097      28.542083      83.104126       0.604289       0.437282      -1.044921      -0.013829       0.016575       0.004077       0.021968      -0.020976      -0.019180       0.000825      -0.016310      -0.029391      -0.030457      -0.000625       0.031081              8.952365      10.832697       2.448375       1.417021       7.382041      -2.196808       8.642358          -0.001384
          429              C      15.185237      29.835762      24.960636       0.553620      22.817484 0.28071912E+03  0.60093458E+04                                 7.494638                            6.019003      -0.414797       1.907995                    0.997906      23.823907      68.782105       0.591211       0.483959      -1.009041       0.034255      -0.016063       0.027547       0.046800      -0.002427       0.012977      -0.018714      -0.170583      -0.222241      -0.080805      -0.043371       0.124176              8.356281      10.072592      -0.124276       2.306035       4.387871      -0.259572      10.608380          -0.000227
          430              C      11.536269      29.615548      22.761761       0.076630      25.790507 0.33947869E+03  0.75457525E+04                                 7.740234                            6.270560       0.055852       2.035914                    0.999216      26.361563      75.085200       0.634431       0.434342      -1.047016       0.029701       0.040190       0.003671       0.050109       0.004977      -0.010663       0.035125       0.041796      -0.047805      -0.051145       0.019448       0.031697              8.403763       8.607723       2.015317       0.775317       6.819616      -2.405697       9.783950          -0.002384
          431              C      21.061757      30.796277      29.499582      -0.091781      39.709637 0.48714175E+03  0.11758082E+05                                10.193585                            7.424507      -0.121009       1.965217                    0.998498      28.505674      82.459356       0.598017       0.424337      -1.061459       0.042367      -0.027549       0.015263       0.052791      -0.023758      -0.013981       0.014572       0.036717      -0.040847      -0.028388      -0.014856       0.043244             12.480278      10.282144       3.598780       2.325017      13.548624      -4.900903      13.610065          -0.000667
          432              C      14.537472       2.946323      23.518576      -0.076044      36.791941 0.48520412E+03  0.11694946E+05                                 9.705223                            7.434224      -0.108430       1.977049                    0.997955      28.154626      81.280091       0.594914       0.427148      -1.060135       0.015566      -0.018027      -0.022552       0.032800      -0.042455       0.014381      -0.016009       0.040325      -0.052209      -0.040168      -0.021015       0.061183             11.308877       7.742424       2.811770      -3.050440      10.554313       0.152478      15.629894          -0.000020
          433              C      10.467458       5.004982      28.955530      -0.039144      27.713992 0.39798665E+03  0.91735379E+04                                 8.060198                            6.758951       0.089507       2.027653                    0.999575      27.786957      79.700379       0.617329       0.430449      -1.052972      -0.020816      -0.005791       0.001290       0.021645      -0.002252       0.018743      -0.014280       0.023535       0.009452      -0.023756      -0.004943       0.028699              8.686309       5.721383      -1.278549      -1.949547      11.739166       0.180409       8.598378          -0.003428
          434              C       9.573737       5.827214      30.999934       0.098869      25.324585 0.35340216E+03  0.79757914E+04                                 7.795572                            6.509707      -0.199788       1.956658                    0.998108      26.849651      78.375415       0.603555       0.449661      -1.032618      -0.009331      -0.043247       0.002865       0.044335      -0.015179       0.016289       0.005311       0.027810      -0.069255      -0.031467      -0.003614       0.035081              8.612406       5.004551      -0.439769      -0.708680      11.661655      -1.222231       9.171011          -0.005399
          435              C      11.720403      28.795585      23.843388      -0.079304      28.428320 0.39247997E+03  0.89946269E+04                                 8.140819                            6.661009       0.121861       2.035666                    0.999589      27.798587      78.914559       0.630444       0.423930      -1.059409      -0.005287       0.019112       0.036039       0.041134       0.005521      -0.005406      -0.007877       0.006601      -0.002843      -0.009850      -0.002857       0.012707              8.751333       9.514702       1.965948       0.578714       6.885441      -2.524633       9.853856           0.000386
          436              C      20.260109      29.670284      29.622965       0.178028      35.581786 0.41499177E+03  0.97286937E+04                                 9.865841                            7.130941      -0.521452       1.850340                    0.998428      27.106090      80.078992       0.568598       0.459500      -1.029252       0.027796      -0.034486       0.019925       0.048569      -0.037987      -0.015446       0.011004       0.058050      -0.018747      -0.044942      -0.011582       0.056524             11.941767      10.389501       5.070931       2.236724      12.013363      -1.813974      13.422437           0.005821
          437              C      10.771660      31.046606      30.483085      -0.062281      30.821610 0.41493879E+03  0.96890709E+04                                 8.700354                            6.919029       0.080134       2.012324                    0.999621      28.702197      83.549778       0.606276       0.432651      -1.048967      -0.004098      -0.031199      -0.012450       0.033841      -0.008865      -0.018785       0.018033      -0.008725      -0.048926      -0.030775      -0.000887       0.031662              9.804978       9.334632       2.611140       2.752933       9.114719      -2.607210      10.965584          -0.000042
          438              C      15.121304       4.206710      23.604717       0.166963      34.815972 0.42010963E+03  0.98804697E+04                                 9.788739                            7.184198      -0.581778       1.834406                    0.997831      27.221135      80.590466       0.565283       0.460707      -1.028413       0.022964       0.012418      -0.018402       0.031940      -0.045604       0.037789       0.002712       0.051681      -0.035870      -0.058427      -0.012378       0.070805             11.776586       6.383752       1.490776      -1.082503      10.965532       4.247181      17.980474          -0.000027
          439              C      14.546456       2.257189      22.302879      -0.088287      29.682227 0.40989969E+03  0.94947209E+04                                 8.320388                            6.751125       0.435716       2.123823                    0.999726      28.376716      80.940809       0.634155       0.416971      -1.063988       0.021451       0.022250       0.005314       0.031360      -0.009092       0.012290      -0.006544      -0.011604      -0.065348      -0.026752       0.002005       0.024747              9.300525       6.449323       1.421676      -2.509414       8.387970       0.985999      13.064283          -0.000057
          440              C      10.044174       6.065236      29.714612      -0.101302      28.124550 0.41566602E+03  0.96990295E+04                                 8.185854                            6.934187       0.031247       2.012915                    0.997963      28.343839      82.164433       0.605124       0.433788      -1.049497      -0.016601      -0.010403      -0.020028       0.028017       0.000382       0.002294      -0.010471       0.015711       0.011362      -0.015545       0.005266       0.010279              8.841361       5.632900      -1.272132      -1.212164      11.809640      -0.579213       9.081542           0.000995
          441              C      19.287801      29.141775      28.602220       0.121258      36.031665 0.42688472E+03  0.10070936E+05                                 9.872571                            7.182184      -0.424365       1.874037                    0.998750      27.691326      81.867306       0.572945       0.453141      -1.033614      -0.029852      -0.013900       0.013561       0.035612      -0.003935       0.019018      -0.017585      -0.013200      -0.106244      -0.045593       0.012234       0.033359             11.690074      11.336334       3.980061       0.275880       7.589298       0.550380      16.144592          -0.001609
          442              C      10.883937      30.207861      31.574426      -0.130312      30.080190 0.40950950E+03  0.94576549E+04                                 8.326522                            6.708883       0.399001       2.110968                    0.999772      28.373990      80.098274       0.643456       0.412162      -1.069985      -0.001037       0.002740      -0.025237       0.025407       0.011851       0.013348       0.002673       0.003718       0.066293      -0.024133      -0.004017       0.028149              9.329691       9.675104       2.695286       1.980545       8.872813      -2.624185       9.441157           0.000302
          443              C      15.057304       5.013073      24.838549       0.165747      34.943607 0.39770590E+03  0.92394771E+04                                 9.787573                            6.993855      -0.519374       1.856715                    0.998361      27.013521      79.858451       0.571634       0.461214      -1.026663      -0.001946       0.035444      -0.008877       0.036590       0.040336      -0.032811       0.022151       0.074217      -0.081883      -0.069734      -0.003642       0.073375             11.735387       6.293629      -1.814808       1.858578      11.904282       4.131740      17.008251          -0.000005
          444              C      15.087626       2.846578      21.182392      -0.135242      28.883683 0.41597139E+03  0.97429962E+04                                 8.367380                            6.949551      -0.119895       1.951267                    0.997797      29.229077      85.896773       0.600614       0.435393      -1.044756      -0.018488      -0.002943       0.008933       0.020743      -0.015293       0.011548      -0.008246       0.015918       0.027621      -0.021887      -0.003298       0.025186              9.265259       6.492983       1.061741      -2.272424       8.991420       1.267930      12.311373           0.000030
          445              C      19.538178      28.998313      27.256664      -0.068600      39.173778 0.49042655E+03  0.11866438E+05                                10.110837                            7.472049      -0.147325       1.948944                    0.999032      28.741960      83.455290       0.592957       0.426910      -1.059037      -0.022857      -0.013903      -0.013226       0.029844      -0.036636       0.015225      -0.012438      -0.040469      -0.042807      -0.037154      -0.016856       0.054010             11.819784      13.350093       4.093383      -2.421069       7.126863      -0.384765      14.982395          -0.001997
          446              C      21.180772      29.184525      31.697486       0.080385      27.082392 0.34795609E+03  0.77726236E+04                                 7.997498                            6.337951       0.137621       2.058297                    0.999569      26.453185      75.235594       0.633371       0.432917      -1.049144      -0.029116      -0.002542      -0.049100       0.057140      -0.034002      -0.007625       0.001423      -0.016705       0.045174      -0.042998       0.013161       0.029837              9.066062       8.969425       2.523672       1.809308       8.225871      -2.502013      10.002890          -0.003126
          447              C       5.239893       3.309674      26.185724       0.603817      21.478530 0.26092170E+03  0.55004645E+04                                 7.222515                            5.829285      -0.286701       1.949545                    0.999047      23.451303      67.835862       0.594929       0.488373      -1.003804       0.021339      -0.016020       0.001672       0.026736       0.107914       0.017469       0.032301       0.022311      -0.002034      -0.109609      -0.009290       0.118899              7.918644       6.511679      -2.731693      -0.254966       7.826908      -0.611636       9.417345           0.000000
          448              C      15.578264       4.582367      26.027042      -0.110664      38.342622 0.50956147E+03  0.12428998E+05                                 9.953566                            7.602227       0.024314       2.010047                    0.998065      28.892716      83.812413       0.590405       0.425321      -1.061644       0.018187       0.037964       0.024367       0.048639       0.015807      -0.021978      -0.006996       0.005891      -0.012059      -0.023250      -0.008306       0.031555             11.379843       7.956944      -3.613235       2.286691      11.763821       1.472784      14.418765           0.000002
          449              C       4.415789       4.018880      21.363743       0.068753      25.546761 0.35886364E+03  0.81583981E+04                                 7.891775                            6.573090      -0.317594       1.903231                    0.997904      27.886855      82.631338       0.596746       0.451483      -1.028004      -0.018546       0.018375       0.042186       0.049612      -0.028031       0.004103      -0.035343       0.049775       0.006684      -0.055765       0.009377       0.046389              8.689344       6.066545       0.785150      -1.842707       8.129494       1.357195      11.871993          -0.000014
          450              C      20.839456      29.463995      26.608336       0.553263      22.799028 0.28004556E+03  0.59921330E+04                                 7.487628                            6.009678      -0.407467       1.909422                    0.997931      23.844768      68.856515       0.591900       0.483621      -1.009082       0.036855      -0.001225      -0.030648       0.047949       0.002864      -0.017193       0.092269      -0.113373      -0.025660      -0.081131      -0.043985       0.125116              8.343058       9.904747       1.079889      -1.914412       5.665245      -2.596302       9.459182          -0.000282
          451              C      18.565870      28.400827      26.460988      -0.048575      29.378720 0.41080340E+03  0.95749903E+04                                 8.464236                            6.925865      -0.146455       1.944441                    0.999113      28.623326      83.428191       0.600145       0.437870      -1.045120      -0.008501       0.012151       0.002253       0.015000      -0.025159       0.007541       0.011257      -0.001839       0.001302      -0.030998       0.005655       0.025343              9.019406      10.765371       2.787689       0.023957       5.827473       0.500169      10.465375          -0.001856
          452              C      17.207329      28.147585      28.358692       0.077626      25.788866 0.33497097E+03  0.74345303E+04                                 7.772646                            6.250839      -0.033871       2.006552                    0.999188      26.459119      75.766091       0.630898       0.437422      -1.043226       0.031922       0.033642       0.015457       0.048885      -0.003222       0.011480      -0.012828       0.010564      -0.154385      -0.055033       0.020489       0.034544              8.483769       8.699814       2.103955       0.601997       5.450589      -0.105699      11.300904          -0.002506
          453              C      15.305431       5.356347      27.189629      -0.065706      30.980525 0.45843008E+03  0.11009043E+05                                 8.835366                            7.349545      -0.261486       1.891737                    0.998828      29.986374      89.427883       0.577232       0.441854      -1.040208       0.021751       0.014587      -0.036418       0.044857       0.014218      -0.006272      -0.013464       0.006784       0.023947      -0.020557      -0.002570       0.023128              9.554454       6.753449      -2.507689       0.848428      10.402536       2.174495      11.507377          -0.000015
          454              C      14.300558       6.952878      25.819785       0.099489      24.849311 0.32207769E+03  0.70424701E+04                                 7.411702                            6.010172       0.081975       2.038223                    0.999708      25.924565      72.463158       0.666035       0.420576      -1.058920       0.030210      -0.021371      -0.024534       0.044398       0.003906      -0.010241      -0.003802       0.017364      -0.150879      -0.051683       0.015661       0.036023              7.958974       4.983413      -1.745085       0.688527       8.934206       1.303398       9.959304          -0.000007
          455              C      17.373499      27.978539      27.034186      -0.083158      28.352995 0.38955768E+03  0.89245238E+04                                 8.153714                            6.652161       0.086784       2.025755                    0.999482      27.882447      79.531994       0.627636       0.425976      -1.056530      -0.004736       0.028658      -0.020538       0.035574       0.002806       0.005373       0.003029       0.014414       0.012324      -0.010115      -0.000755       0.010870              8.790072       9.500782       1.959035       0.677538       5.425323      -0.069654      11.444111           0.000091
          456              C      14.591353       6.544841      27.089239      -0.135248      29.003292 0.42767122E+03  0.10023408E+05                                 8.218658                            6.944122       0.075029       2.005621                    0.999249      29.021989      83.578038       0.618080       0.422820      -1.059087       0.027361       0.005655      -0.002271       0.028031      -0.009652       0.001347       0.019518      -0.015728      -0.032639      -0.023489      -0.002840       0.026330              8.683787       6.185991      -2.212900       0.185615       8.804060       1.123001      11.061311          -0.000018
          457              C      15.165063      15.834198      23.877715       0.711431      21.639309 0.23130944E+03  0.47640419E+04                                 7.476175                            5.638348      -0.605334       1.876710                    0.997348      22.260431      65.085046       0.577009       0.515397      -0.983624      -0.012699      -0.009934      -0.070042       0.071874       0.000297      -0.002277      -0.039511      -0.173747      -0.185510      -0.070467      -0.055635       0.126102              8.742111       9.994171      -1.400021      -1.135264       4.858933       1.716469      11.373229           0.000659
          458              C      13.965960      15.027184      19.150294       0.582349      22.451866 0.26575760E+03  0.56161723E+04                                 7.412528                            5.846081      -0.189256       1.982842                    0.999200      23.370914      67.215352       0.601002       0.482253      -1.009128      -0.005341       0.011523       0.020169       0.023835      -0.060619       0.049284      -0.046780      -0.070583      -0.212542      -0.097692      -0.029539       0.127231              8.364522       8.482031       1.713877      -2.308793       5.924696       0.786468      10.686838           0.000291
          459              C      15.380631      16.097158      25.358960      -0.092051      39.296943 0.49660408E+03  0.12031251E+05                                10.103892                            7.485361      -0.105659       1.969168                    0.998294      28.549140      82.447626       0.597529       0.423103      -1.063381       0.037168       0.014780       0.026081       0.047750       0.026910      -0.001755      -0.006380       0.024291      -0.082057      -0.029149      -0.014396       0.043545             12.140094      10.153386      -4.158553      -0.164642       8.886833       1.864303      17.380061          -0.000884
          460              C      14.659827      15.083530      17.792108      -0.049054      37.553592 0.48321984E+03  0.11619642E+05                                 9.825443                            7.414216      -0.092159       1.984210                    0.998137      27.856285      79.973743       0.597092       0.426596      -1.061897       0.015891       0.032042      -0.001712       0.035807       0.028073       0.033856       0.018288       0.041615      -0.031647      -0.031715      -0.029206       0.060922             11.689852       7.890296      -1.333241      -4.349749      12.580604      -1.670900      14.598655           0.000384
          461              C      16.314768      15.353298      26.052950      -0.050518      30.285727 0.41121729E+03  0.95718478E+04                                 8.596389                            6.892707       0.090885       2.021565                    0.999556      28.348344      82.144615       0.607354       0.433251      -1.049559      -0.004638       0.026397       0.011527       0.029175       0.017651      -0.008674       0.007436      -0.027948      -0.075819      -0.031140      -0.004157       0.035296              9.520481       9.273089      -3.659602       0.499537       7.147978       0.197169      12.140376           0.000868
          462              C      14.584591      16.991930      26.086629       0.175286      35.167365 0.42056934E+03  0.98862702E+04                                 9.771221                            7.165398      -0.510758       1.852064                    0.998419      27.179527      80.242141       0.569163       0.457798      -1.030847       0.028230       0.016839       0.035857       0.048644       0.039885       0.009268      -0.011979       0.043121      -0.055012      -0.044743      -0.009812       0.054556             11.637940      10.207278      -5.265241      -0.959525      10.560554       0.053829      14.145988           0.006650
          463              C      14.612669      16.268138      17.053105      -0.075563      29.112609 0.41055066E+03  0.95232625E+04                                 8.274531                            6.815222       0.299261       2.086689                    0.999534      28.244243      80.888473       0.622390       0.424253      -1.058315       0.019555      -0.014725       0.001907       0.024553       0.002518       0.008028       0.014725       0.002472      -0.018935      -0.018590       0.001560       0.017030              9.268095       6.186439      -0.428207      -2.571793      10.933404      -2.398335      10.684442          -0.003056
          464              C      15.227947      13.964985      17.174869       0.143673      33.637586 0.40594074E+03  0.94652654E+04                                 9.561996                            7.113977      -0.395787       1.889169                    0.998720      27.269546      80.374503       0.561878       0.467513      -1.024697       0.022461       0.007709      -0.036587       0.043618       0.032589       0.026004      -0.004468       0.018695      -0.023781      -0.042180      -0.002539       0.044719             11.538276       6.227983      -2.474579      -1.239431      15.877405      -2.568821      12.509441           0.001472
          465              C      16.394483      15.447213      27.435748      -0.133476      29.566925 0.40192084E+03  0.92298654E+04                                 8.189646                            6.623219       0.392534       2.107895                    0.999774      28.218899      79.176007       0.651662       0.409288      -1.072930       0.001451       0.007355      -0.030382       0.031293      -0.017957       0.006571      -0.017093      -0.014624       0.015613      -0.022826      -0.007048       0.029874              9.038052       9.496549      -3.323829      -0.102047       6.561690       0.807901      11.055916          -0.000038
          466              C      13.623506      17.990653      25.514727       0.122298      35.904173 0.42915023E+03  0.10128443E+05                                 9.834785                            7.193160      -0.398540       1.883944                    0.998727      27.574417      81.292722       0.573999       0.452128      -1.035147      -0.034218       0.005416       0.014490       0.037552      -0.006931       0.022408       0.035157       0.016345       0.004066      -0.046837       0.008960       0.037877             11.576940      11.258964      -3.344875      -2.133725      10.333038      -3.938758      13.138818          -0.001189
          467              C      15.098825      16.300197      15.757420      -0.119273      29.782157 0.43175886E+03  0.10161098E+05                                 8.464640                            7.027440       0.114771       2.025679                    0.998801      28.929122      83.962171       0.606768       0.428928      -1.053448       0.004253      -0.001813       0.017492       0.018093      -0.000293      -0.000704      -0.010688      -0.012365       0.026767      -0.010738      -0.005868       0.016606              9.478718       6.042977       0.231638      -2.314369      12.185947      -1.753176      10.207230           0.001508
          468              C      15.441274      12.656023      17.836798       0.137661      33.692761 0.40796784E+03  0.95245079E+04                                 9.555040                            7.121079      -0.407229       1.882936                    0.998841      27.395034      80.798604       0.562850       0.466119      -1.025449      -0.011013      -0.035529      -0.021328       0.042877       0.005317      -0.034716      -0.002233       0.016151      -0.051013      -0.038799      -0.000387       0.039186             11.485866       6.057861      -0.646710       2.536642      15.577490      -2.467798      12.822247           0.001683
          469              C      15.479431      16.221192      28.086667       0.077223      26.409431 0.33893259E+03  0.75167520E+04                                 7.807737                            6.219217       0.188792       2.071340                    0.999759      26.365215      74.562441       0.645357       0.427946      -1.052840      -0.031248       0.030230      -0.038727       0.058224       0.032689       0.010074      -0.009818      -0.020800       0.040315      -0.044381       0.016461       0.027920              8.705592       8.762531      -3.055518      -0.105034       6.370067       0.157523      10.984178          -0.002136
          470              C      13.886231      18.806082      24.407841      -0.057540      38.523741 0.47905221E+03  0.11512230E+05                                 9.976722                            7.368243      -0.096613       1.969461                    0.999031      28.360279      81.805903       0.599726       0.424988      -1.061264      -0.022808       0.012296      -0.005769       0.026546       0.027506       0.033836       0.027073      -0.026166       0.030317      -0.042638      -0.017652       0.060289             11.669513      13.445962      -2.196315      -4.237061       8.708417      -3.155260      12.854159          -0.001366
          471              C       9.636593      16.764588      20.168772       0.710100      21.941272 0.23377646E+03  0.48245664E+04                                 7.541835                            5.660458      -0.601598       1.878297                    0.997262      22.232716      64.934346       0.577451       0.513965      -0.984935      -0.010256      -0.052844       0.055708       0.077467       0.004863       0.005242       0.093590      -0.094121       0.080680      -0.063455      -0.060725       0.124180              8.902945       9.818066      -1.723043      -0.249240       8.670766      -3.843435       8.220003           0.000676
          472              C       8.202833      13.885003      23.909127       0.596654      21.637305 0.25709908E+03  0.53933938E+04                                 7.242762                            5.756399      -0.218218       1.973962                    0.999370      23.178909      66.620233       0.604104       0.483317      -1.007636      -0.003527       0.018524      -0.014639       0.023872      -0.018205      -0.066414       0.086629      -0.022830      -0.002925      -0.099906      -0.019989       0.119896              8.081235       8.571770       0.032818       2.415434       6.980585      -2.770746       8.691351           0.000005
          473              C      16.622413      13.594838      19.896746       0.580768      23.195274 0.27036089E+03  0.57326938E+04                                 7.548067                            5.874808      -0.224539       1.964650                    0.999327      23.525277      67.567322       0.603416       0.478712      -1.011930       0.005596       0.017568       0.019234       0.026644      -0.093327      -0.018283      -0.030633       0.046164      -0.133484      -0.097543      -0.020971       0.118515              8.558432       6.173952       2.827831       1.246211       8.779023       1.112218      10.722322           0.000257
          474              C      15.552423      15.122713      15.195881       0.081460      26.318376 0.35773207E+03  0.80934374E+04                                 7.980468                            6.532936      -0.137897       1.973386                    0.997996      27.034188      78.862023       0.605119       0.447394      -1.034523      -0.002773      -0.034567       0.034239       0.048733       0.017197      -0.001465      -0.013052       0.037855       0.018197      -0.032213       0.007398       0.024814              9.027170       5.152135      -0.046460      -1.254769      12.145099      -1.888554       9.784276          -0.005664
          475              C      15.983566      12.491837      19.107871      -0.087014      37.712867 0.49235091E+03  0.11906508E+05                                 9.845440                            7.478231      -0.050036       1.989826                    0.998377      28.432342      82.123901       0.594624       0.425946      -1.061253      -0.004327      -0.029125       0.014243       0.032708       0.004512      -0.029221      -0.007807       0.016995       0.025150      -0.023384      -0.013802       0.037186             11.411378       7.290702       2.125846       3.754907      14.108532       0.993306      12.834899           0.000413
          476              C      12.913919      19.693728      24.038987      -0.053408      29.049845 0.40061659E+03  0.92843241E+04                                 8.397384                            6.838990      -0.135079       1.949481                    0.999139      28.523588      83.052021       0.603668       0.437811      -1.044570      -0.013258      -0.016217      -0.005213       0.021586       0.021218       0.018498       0.000228      -0.017943      -0.029555      -0.030532      -0.000436       0.030968              8.951545      10.834333      -2.449636      -1.416302       7.381106      -2.194265       8.639194          -0.001382
          477              C      15.185265      18.740342      23.615404       0.554486      22.803105 0.28050273E+03  0.60036679E+04                                 7.492786                            6.017621      -0.409027       1.909864                    0.997850      23.813116      68.749157       0.591130       0.484110      -1.008944       0.035564       0.016369      -0.025537       0.046743       0.003188      -0.013245      -0.019212      -0.169700      -0.225584      -0.081852      -0.042561       0.124413              8.353888      10.069670       0.124149      -2.304592       4.386886      -0.259286      10.605107          -0.000230
          478              C      11.536293      18.960555      25.814279       0.075960      25.857759 0.34065362E+03  0.75796307E+04                                 7.762378                            6.290120       0.045497       2.032437                    0.999182      26.400645      75.274592       0.632026       0.435548      -1.046122       0.029224      -0.040521      -0.004286       0.050143      -0.004716       0.010966       0.035096       0.040390      -0.049847      -0.051018       0.019425       0.031593              8.427256       8.622711      -2.022918      -0.766041       6.843218      -2.417878       9.815839          -0.002383
          479              C       9.834197      17.779827      19.076459      -0.091334      39.749480 0.48765589E+03  0.11774759E+05                                10.204610                            7.431595      -0.122972       1.964295                    0.998488      28.522834      82.550590       0.597291       0.424700      -1.061128       0.041579       0.027923      -0.015196       0.052340       0.023323       0.013912       0.015161       0.037734      -0.040618      -0.029115      -0.014167       0.043281             12.495067      10.293047      -3.604182      -2.326154      13.566352      -4.908974      13.625802          -0.000664
          480              C       8.923645      13.245744      25.057465      -0.075953      36.800466 0.48535635E+03  0.11700401E+05                                 9.710661                            7.438415      -0.114656       1.975059                    0.997984      28.157514      81.314320       0.594340       0.427495      -1.059841       0.015460       0.017580       0.022327       0.032351       0.042586      -0.014497      -0.016422       0.039555      -0.048966      -0.040649      -0.020236       0.060885             11.315213       7.745841      -2.813537       3.051188      10.561385       0.152553      15.638415          -0.000020
          481              C      16.081249      11.187085      19.620510      -0.041019      27.747688 0.39866593E+03  0.91927517E+04                                 8.064987                            6.763020       0.091885       2.027976                    0.999594      27.807967      79.765812       0.617399       0.430233      -1.053145      -0.021039       0.007872      -0.002661       0.022620       0.002588      -0.019066      -0.014133       0.022795       0.005408      -0.023502      -0.005221       0.028723              8.691513       5.724566       1.279259       1.951122      11.746143       0.180611       8.603830          -0.003408
          482              C      15.187536      10.364852      17.576107       0.095459      25.459803 0.35594003E+03  0.80484548E+04                                 7.827263                            6.536398      -0.199974       1.955152                    0.998103      26.945026      78.761207       0.601782       0.450123      -1.032224      -0.008975       0.044679      -0.002854       0.045661       0.015231      -0.016552       0.004976       0.028506      -0.071244      -0.031879      -0.003926       0.035805              8.648540       5.024124       0.439924       0.709124      11.711433      -1.236458       9.210064          -0.005384
          483              C      11.720424      19.780518      24.732653      -0.078822      28.400000 0.39195789E+03  0.89794434E+04                                 8.132993                            6.654042       0.119500       2.035369                    0.999577      27.783916      78.852176       0.631151       0.423607      -1.059638      -0.004530      -0.019450      -0.036192       0.041336      -0.004983       0.004528      -0.007770       0.007397      -0.003628      -0.010024      -0.001704       0.011729              8.743127       9.506845      -1.968897      -0.571850       6.882392      -2.522896       9.840144           0.000385
          484              C       9.032543      18.905820      18.953076       0.176742      35.589818 0.41514789E+03  0.97313726E+04                                 9.857776                            7.125468      -0.528810       1.847785                    0.998143      27.110089      80.035819       0.569744       0.458622      -1.029945       0.027414       0.036248      -0.019416       0.049421       0.038500       0.015941       0.011745       0.057662      -0.020195      -0.045063      -0.012348       0.057411             11.931720      10.380172      -5.066556      -2.233533      12.004625      -1.812985      13.410362           0.005828
          485              C      10.771703      17.529497      18.092956      -0.062100      30.797628 0.41452881E+03  0.96765424E+04                                 8.693846                            6.914092       0.076408       2.011385                    0.999651      28.689308      83.483635       0.606728       0.432461      -1.049143      -0.004259       0.031474       0.013073       0.034347       0.008090       0.018658       0.018152      -0.008308      -0.051539      -0.031466       0.000270       0.031196              9.797359       9.327341      -2.609244      -2.750669       9.108192      -2.604768      10.956544          -0.000037
          486              C       9.507484      11.985357      24.971323       0.165870      34.844732 0.42056175E+03  0.98926383E+04                                 9.787833                            7.183791      -0.578503       1.835223                    0.997834      27.234572      80.606568       0.565868       0.460160      -1.028836       0.023187      -0.013075       0.018245       0.032272       0.045306      -0.037798       0.002215       0.051193      -0.037654      -0.057756      -0.013046       0.070803             11.775040       6.383312      -1.490645       1.082132      10.964948       4.245429      17.976861          -0.000028
          487              C       8.932625      13.934877      26.273161      -0.084660      29.572973 0.40790511E+03  0.94370786E+04                                 8.302224                            6.736589       0.437498       2.125524                    0.999740      28.308282      80.698784       0.634564       0.417208      -1.063828       0.020291      -0.020114      -0.006115       0.029218       0.007646      -0.012166      -0.005732      -0.012805      -0.064908      -0.026588       0.003233       0.023355              9.279723       6.434538      -1.419689       2.501273       8.373020       0.984152      13.031611          -0.000057
          488              C      15.657972      10.126831      18.861429      -0.098073      28.015706 0.41349990E+03  0.96355319E+04                                 8.164160                            6.915212       0.039407       2.016382                    0.998008      28.270122      81.885734       0.606093       0.433677      -1.049603      -0.016693       0.011029       0.019772       0.028129      -0.000863      -0.002154      -0.010590       0.014791       0.011882      -0.015378       0.005114       0.010263              8.817987       5.617546       1.267319       1.209173      11.779076      -0.579402       9.057337           0.001004
          489              C       8.060231      19.434328      19.973820       0.122237      35.983130 0.42621398E+03  0.10050651E+05                                 9.861879                            7.175139      -0.423042       1.874735                    0.998820      27.668044      81.766798       0.573423       0.452965      -1.033767      -0.029657       0.012992      -0.012470       0.034696       0.003268      -0.019228      -0.017235      -0.014219      -0.103870      -0.045055       0.012298       0.032756             11.676949      11.321471      -3.973640      -0.275031       7.580681       0.549496      16.128695          -0.001596
          490              C      10.883977      18.368243      17.001614      -0.129613      30.047105 0.40893310E+03  0.94402782E+04                                 8.316586                            6.700026       0.402246       2.112011                    0.999776      28.357688      80.014550       0.644528       0.411654      -1.070399      -0.001033      -0.002868       0.025520       0.025701      -0.011818      -0.013267       0.002625       0.002611       0.066914      -0.024200      -0.003969       0.028168              9.318751       9.666448      -2.691776      -1.982485       8.859468      -2.617827       9.430336           0.000304
          491              C       9.443489      11.178993      23.737492       0.165777      34.917085 0.39732744E+03  0.92284364E+04                                 9.782580                            6.990584      -0.517977       1.857548                    0.998265      27.000291      79.808164       0.571764       0.461222      -1.026664      -0.001595      -0.034980       0.008999       0.036154      -0.040329       0.032799       0.022266       0.073919      -0.082461      -0.069806      -0.003515       0.073322             11.729188       6.290803       1.814553      -1.857154      11.898683       4.128597      16.998078          -0.000005
          492              C       9.473796      13.345489      27.393648      -0.136581      28.936405 0.41698819E+03  0.97727026E+04                                 8.377594                            6.957871      -0.116573       1.951676                    0.997841      29.259293      86.009421       0.600281       0.435372      -1.044776      -0.019447       0.003952      -0.008619       0.021635       0.014788      -0.011564      -0.008375       0.015428       0.028573      -0.021495      -0.003519       0.025014              9.277135       6.500798      -1.062739       2.275799       9.003297       1.270058      12.327310           0.000030
          493              C       8.310605      19.577791      21.319376      -0.069835      39.219923 0.49106341E+03  0.11886400E+05                                10.120758                            7.478533      -0.147038       1.948758                    0.999033      28.763192      83.548948       0.592471       0.427097      -1.058859      -0.022563       0.014190       0.012964       0.029640       0.036755      -0.015042      -0.013259      -0.040840      -0.042665      -0.037030      -0.017447       0.054476             11.832004      13.363239      -4.098044       2.424260       7.133752      -0.385955      14.999021          -0.001985
          494              C       9.953207      19.391578      16.878555       0.080367      27.073510 0.34782287E+03  0.77687566E+04                                 7.995273                            6.336507       0.140601       2.059375                    0.999566      26.447984      75.211829       0.633490       0.432885      -1.049183      -0.029986       0.003215       0.049202       0.057709       0.033401       0.007286       0.002168      -0.017134       0.044750      -0.042286       0.012624       0.029662              9.063163       8.968572      -2.524187      -1.809187       8.223309      -2.498894       9.997609          -0.003117
          495              C      10.853673      12.882392      22.390316       0.603311      21.480468 0.26093237E+03  0.55005149E+04                                 7.221131                            5.827856      -0.282120       1.950799                    0.999065      23.452701      67.829531       0.595264       0.488114      -1.003979       0.021892       0.015724      -0.000850       0.026967      -0.107600      -0.017028       0.032657       0.022859      -0.004367      -0.109105      -0.009779       0.118884              7.917458       6.510566       2.731435       0.254736       7.826361      -0.611911       9.415447           0.000000
          496              C       9.964450      11.609700      22.548998      -0.111130      38.379185 0.51010018E+03  0.12446364E+05                                 9.961995                            7.607932       0.017582       2.007983                    0.998024      28.910801      83.899795       0.589943       0.425509      -1.061446       0.017795      -0.038461      -0.023710       0.048560      -0.015890       0.021558      -0.007285       0.005799      -0.011608      -0.022775      -0.008636       0.031411             11.389927       7.964283       3.618271      -2.288640      11.776781       1.473143      14.428716           0.000001
          497              C      10.029565      12.173186      27.212298       0.072246      25.446030 0.35693413E+03  0.81024403E+04                                 7.866681                            6.551661      -0.313476       1.905477                    0.997900      27.805006      82.288816       0.598318       0.450968      -1.028445      -0.018206      -0.018294      -0.041911       0.049220       0.028046      -0.003563      -0.034793       0.048798       0.005621      -0.055118       0.009414       0.045704              8.661410       6.047516      -0.784937       1.837036       8.104012       1.349918      11.832701          -0.000014
          498              C       9.611885      19.112109      21.967705       0.554595      22.787340 0.27986086E+03  0.59874915E+04                                 7.487045                            6.009124      -0.410188       1.908782                    0.997985      23.836075      68.838647       0.591687       0.483851      -1.008912       0.035843       0.001034       0.031045       0.047430      -0.002464       0.016398       0.091555      -0.113702      -0.026167      -0.079931      -0.044619       0.124550              8.342427       9.903971      -1.079756       1.913832       5.665049      -2.596164       9.458262          -0.000276
          499              C       7.338293      20.175277      22.115052      -0.050365      29.396034 0.41112452E+03  0.95837482E+04                                 8.463516                            6.925158      -0.144660       1.944705                    0.999082      28.640090      83.465558       0.600657       0.437439      -1.045443      -0.008612      -0.012282      -0.003481       0.015399       0.025294      -0.007877       0.011099      -0.002248      -0.004845      -0.030681       0.004283       0.026398              9.018616      10.763502      -2.787034      -0.024629       5.826933       0.500419      10.465412          -0.001847
          500              C      17.207354      20.428518      20.217348       0.079947      25.706521 0.33359658E+03  0.73961122E+04                                 7.756418                            6.238564      -0.030542       2.008449                    0.999164      26.402224      75.552492       0.631459       0.437501      -1.043223       0.031508      -0.033945      -0.014246       0.048455       0.003102      -0.011688      -0.013349       0.010554      -0.150209      -0.053958       0.019988       0.033970              8.465421       8.681714      -2.098867      -0.598448       5.439403      -0.105083      11.275147          -0.002488
          501              C       9.691622      10.835720      21.386411      -0.066020      31.004620 0.45885381E+03  0.11022198E+05                                 8.843290                            7.356742      -0.266453       1.890088                    0.998829      29.999646      89.491077       0.576480       0.442311      -1.039899       0.022305      -0.014127       0.036674       0.045189      -0.014706       0.006860      -0.013624       0.005976       0.023562      -0.020655      -0.003244       0.023899              9.562951       6.759746       2.510696      -0.846537      10.415296       2.179844      11.513810          -0.000014
          502              C       8.686754       9.239188      22.756256       0.098118      24.880683 0.32257639E+03  0.70564773E+04                                 7.419752                            6.016651       0.086817       2.039313                    0.999711      25.946046      72.551712       0.665338       0.420832      -1.058703       0.029504       0.020203       0.024671       0.043443      -0.004237       0.010536      -0.003252       0.017599      -0.150577      -0.051601       0.015339       0.036262              7.967755       4.988271       1.746267      -0.689364       8.942488       1.305898       9.972506          -0.000007
          503              C      17.373521      20.597564      21.541855      -0.084333      28.370057 0.38987906E+03  0.89337722E+04                                 8.157729                            6.655688       0.089971       2.026435                    0.999446      27.891276      79.566869       0.627356       0.426076      -1.056462      -0.003415      -0.028558       0.021372       0.035833      -0.002899      -0.004983       0.001984       0.015620       0.012671      -0.010530      -0.000063       0.010593              8.794241       9.505418      -1.959984      -0.677953       5.428049      -0.069928      11.449257           0.000094
          504              C       8.977549       9.647226      21.486802      -0.134396      28.962607 0.42681606E+03  0.99977632E+04                                 8.208171                            6.934208       0.081021       2.007513                    0.999231      28.995664      83.462543       0.618956       0.422459      -1.059376       0.027670      -0.004519       0.003658       0.028274       0.009583      -0.002005       0.018748      -0.017108      -0.030396      -0.022703      -0.003171       0.025875              8.673424       6.177403       2.209903      -0.183244       8.792678       1.124486      11.050189          -0.000018
          505              C       6.744388       7.685720      16.549857       0.710454      21.642414 0.23134680E+03  0.47649411E+04                                 7.476239                            5.638367      -0.606139       1.876757                    0.997399      22.262970      65.090557       0.577082       0.515317      -0.983675      -0.012175      -0.070121       0.009567       0.071810      -0.002540      -0.000665       0.039095       0.005253       0.355361      -0.070367      -0.056206       0.126573              8.742315       9.994438      -1.136246       1.400218      11.373406      -1.716945       4.859100           0.000659
          506              C       5.545291       2.958299      17.356867       0.584120      22.407837 0.26515316E+03  0.56006590E+04                                 7.407221                            5.842523      -0.193927       1.981794                    0.999201      23.340498      67.129044       0.600660       0.482765      -1.008780      -0.006035       0.020537      -0.011158       0.024139       0.049760       0.059637       0.046002       0.070801       0.212438      -0.097949      -0.028274       0.126223              8.358019       8.475882      -2.305912      -1.713064      10.677124      -0.786345       5.921052           0.000292
          507              C       6.959955       9.166965      16.286899      -0.092068      39.333759 0.49711987E+03  0.12048580E+05                                10.115828                            7.493447      -0.112199       1.966915                    0.998336      28.566985      82.553906       0.596620       0.423578      -1.062932       0.036664       0.025473      -0.015093       0.047126      -0.001608      -0.026751       0.005972       0.052881       0.005841      -0.028972      -0.014259       0.043231             12.155280      10.166819      -0.165097       4.164897      17.401599      -1.867145       8.897422          -0.000885
          508              C       6.239161       1.600112      17.300519      -0.048425      37.564998 0.48343736E+03  0.11627623E+05                                 9.833614                            7.420519      -0.100395       1.981507                    0.998102      27.859380      80.024530       0.596205       0.427130      -1.061433       0.016666      -0.002510      -0.032313       0.036444       0.033355      -0.028522      -0.018354       0.035663      -0.046405      -0.031344      -0.029312       0.060655             11.699449       7.896362      -4.352843       1.335112      14.608838       1.671935      12.593145           0.000382
          509              C       7.894089       9.860956      17.030760      -0.049581      30.234877 0.41034677E+03  0.95456632E+04                                 8.581886                            6.880583       0.093208       2.022617                    0.999562      28.322024      82.018690       0.608584       0.432644      -1.050022      -0.004938       0.011207      -0.026533       0.029223      -0.008778      -0.016789      -0.007344       0.023743       0.077872      -0.030682      -0.003450       0.034132              9.504433       9.258882       0.495195       3.655089      12.116176      -0.199747       7.138242           0.000865
          510              C       6.163917       9.894634      15.392128       0.174624      35.183212 0.42075110E+03  0.98926642E+04                                 9.778233                            7.169750      -0.512117       1.851721                    0.998361      27.190133      80.309983       0.568596       0.458157      -1.030536       0.028483       0.035774      -0.016712       0.048687       0.009123      -0.040038       0.012159       0.049582      -0.036478      -0.044849      -0.009995       0.054844             11.647116      10.215039      -0.960272       5.269665      14.158032      -0.053793      10.568277           0.006645
          511              C       6.192007       0.861107      16.115911      -0.072288      28.995380 0.40838122E+03  0.94592879E+04                                 8.248128                            6.793356       0.303781       2.089123                    0.999562      28.172883      80.594981       0.623992       0.423774      -1.058738       0.018649       0.001878       0.011936       0.022221       0.006300      -0.001819      -0.014791       0.009480       0.006587      -0.017884       0.002017       0.015868              9.237506       6.166612      -2.562145       0.431120      10.645860       2.384083      10.900044          -0.003051
          512              C       6.807278       0.982874      18.419063       0.142633      33.665534 0.40630269E+03  0.94761366E+04                                 9.567750                            7.117529      -0.395613       1.889116                    0.998691      27.287494      80.446618       0.561674       0.467563      -1.024635       0.022557      -0.036485      -0.008084       0.043650       0.026169      -0.032362       0.004424       0.021510      -0.016202      -0.042087      -0.002637       0.044723             11.545867       6.231221      -1.240539       2.475467      12.517442       2.571460      15.888938           0.001475
          513              C       7.973801      11.243754      16.936846      -0.133893      29.590619 0.40236823E+03  0.92429720E+04                                 8.195351                            6.628186       0.390221       2.107045                    0.999794      28.231651      79.231271       0.651210       0.409446      -1.072796       0.000766      -0.030291      -0.007117       0.031125       0.005394       0.017614       0.017263      -0.015677       0.012834      -0.023118      -0.006097       0.029215              9.044165       9.502491      -0.102812       3.325540      11.064359      -0.809127       6.565645          -0.000040
          514              C       5.202836       9.322731      14.393405       0.122166      35.910677 0.42920584E+03  0.10129905E+05                                 9.834782                            7.192341      -0.400202       1.883493                    0.998716      27.577810      81.298662       0.574196       0.451966      -1.035257      -0.034346       0.014923      -0.004476       0.037714       0.022817       0.006133      -0.033944       0.005677      -0.024685      -0.045421       0.007814       0.037608             11.577655      11.260689      -2.135518       3.345010      13.139261       3.938020      10.333016          -0.001190
          515              C      12.291886      31.949459      16.083851      -0.121714      29.817833 0.43241061E+03  0.10179956E+05                                 8.469528                            7.030823       0.118609       2.026478                    0.998815      28.952856      84.037017       0.606889       0.428694      -1.053625       0.003881       0.016881       0.000404       0.017326      -0.000287       0.000467       0.011128      -0.017697       0.004944      -0.009771      -0.006641       0.016411              9.484750       6.045556      -2.315913      -0.231852      10.212754       1.755164      12.195941           0.001507
          516              C       7.020600       1.644805      19.728025       0.138245      33.683205 0.40778814E+03  0.95201927E+04                                 9.556705                            7.122129      -0.414545       1.880828                    0.998840      27.399225      80.836211       0.562443       0.466462      -1.025160      -0.011802      -0.022676       0.035216       0.043517      -0.034797      -0.005773       0.001587       0.032692       0.000979      -0.038688      -0.000439       0.039127             11.488014       6.058799       2.536379       0.646514      12.824609       2.468688      15.580633           0.001687
          517              C       7.058751      11.894673      16.162868       0.077365      26.418829 0.33909934E+03  0.75217440E+04                                 7.812024                            6.223054       0.184023       2.070081                    0.999791      26.369516      74.592971       0.644767       0.428264      -1.052593      -0.031551      -0.038575      -0.032181       0.059322       0.010628      -0.032687       0.009662      -0.029485       0.010844      -0.044246       0.016329       0.027917              8.710165       8.768789      -0.104615       3.057800      10.987873      -0.157290       6.373834          -0.002144
          518              C       5.465565       8.215844      13.577975      -0.057121      38.575545 0.47974600E+03  0.11535504E+05                                 9.994822                            7.380436      -0.104833       1.966674                    0.999051      28.380380      81.943693       0.598270       0.425779      -1.060547      -0.022603      -0.006200      -0.011333       0.026034       0.034045      -0.027227      -0.027078      -0.027299       0.023173      -0.042292      -0.017882       0.060174             11.691678      13.469934      -4.245962       2.200827      12.880455       3.162633       8.724646          -0.001365
          519              C      12.443528       3.976775      15.619464       0.711276      21.917691 0.23347709E+03  0.48170090E+04                                 7.538786                            5.658399      -0.597323       1.879898                    0.997282      22.215707      64.882605       0.577296       0.514250      -0.984765      -0.009335       0.055431       0.052626       0.077001       0.005629      -0.005241      -0.093263      -0.086281       0.100333      -0.063451      -0.060131       0.123582              8.899168       9.814387      -0.248808       1.722309       8.216338       3.841414       8.666780           0.000676
          520              C      11.009752       7.717134      18.499052       0.596391      21.659456 0.25740365E+03  0.54015995E+04                                 7.248555                            5.760443      -0.216957       1.974073                    0.999415      23.195910      66.689100       0.603768       0.483424      -1.007540      -0.003687      -0.014018      -0.018441       0.023456      -0.067120       0.018089      -0.086833      -0.010559       0.036560      -0.100514      -0.019986       0.120500              8.088166       8.579006       2.418365      -0.032102       8.699593       2.773512       6.985899           0.000005
          521              C       8.201739       3.704752      18.789212       0.585268      23.139170 0.26958134E+03  0.57127094E+04                                 7.540657                            5.869569      -0.227214       1.964228                    0.999344      23.490359      67.472478       0.603115       0.479241      -1.011533       0.005705       0.020252      -0.018580       0.028070      -0.018903       0.092479       0.031080       0.086452      -0.003067      -0.097595      -0.019036       0.116631              8.549702       6.168095       1.243983      -2.824266      10.711775      -1.109589       8.769237           0.000257
          522              C      12.745481      31.387921      17.261334       0.083510      26.299656 0.35736039E+03  0.80836573E+04                                 7.979630                            6.531434      -0.136786       1.973703                    0.998054      27.024062      78.849048       0.604871       0.447653      -1.034280      -0.003334       0.034222       0.033669       0.048124      -0.002794      -0.016511       0.012640       0.008753      -0.064013      -0.030923       0.006317       0.024606              9.026790       5.150985      -1.254948       0.046530       9.784526       1.889747      12.144857          -0.005672
          523              C       7.562889       2.915878      19.892212      -0.087545      37.732182 0.49268700E+03  0.11915508E+05                                 9.845318                            7.478112      -0.053694       1.988627                    0.998305      28.437205      82.114831       0.595005       0.425642      -1.061545      -0.004586       0.013700       0.029891       0.033199      -0.029693      -0.003760       0.007709      -0.005403      -0.042673      -0.023429      -0.014792       0.038220             11.411422       7.290752       3.755258      -2.125962      12.836709      -0.993085      14.106806           0.000412
          524              C       4.493257       7.846989      12.690329      -0.052211      28.969917 0.39913698E+03  0.92406591E+04                                 8.376864                            6.821206      -0.127672       1.952098                    0.999108      28.481618      82.863693       0.605192       0.437151      -1.045057      -0.012637      -0.005674       0.015608       0.020868       0.018528      -0.021064       0.000422       0.005394       0.037453      -0.030325       0.000277       0.030048              8.930173      10.801548      -1.414010       2.439451       8.623723       2.193591       7.365250          -0.001386
          525              C       6.764601       7.423406      13.643714       0.553726      22.805227 0.28054547E+03  0.60046316E+04                                 7.491644                            6.016833      -0.409518       1.909817                    0.997821      23.816479      68.752415       0.591370       0.483909      -1.009079       0.035022      -0.026299      -0.015835       0.046572      -0.012757      -0.002826       0.018986       0.025136       0.366228      -0.080297      -0.043699       0.123996              8.352547      10.067550      -2.304052      -0.124195      10.603815       0.259283       4.386276          -0.000231
          526              C      14.343225       9.622282      13.423503       0.076215      25.827122 0.34010183E+03  0.75638112E+04                                 7.750857                            6.278951       0.044188       2.032015                    0.999182      26.386346      75.200767       0.633546       0.434707      -1.046694       0.030789      -0.004258       0.041320       0.051705       0.010921       0.004716      -0.034587       0.046019      -0.035554      -0.050737       0.018895       0.031842              8.415545       8.617914      -0.774029       2.019156       9.798841       2.410027       6.829880          -0.002389
          527              C      12.641137       2.884461      14.604225      -0.092326      39.767790 0.48795638E+03  0.11783563E+05                                10.205914                            7.432570      -0.121605       1.964641                    0.998496      28.531733      82.575676       0.597423       0.424549      -1.061245       0.041986      -0.015631      -0.027931       0.052794       0.013599      -0.022965      -0.015972       0.038802      -0.035836      -0.029723      -0.013214       0.042938             12.496442      10.294852      -2.326606       3.604192      13.627381       4.909568      13.567092          -0.000665
          528              C      11.730560       8.865473      19.138312      -0.075252      36.759979 0.48471153E+03  0.11679484E+05                                 9.698014                            7.429158      -0.102427       1.979047                    0.997972      28.137430      81.203828       0.595304       0.426999      -1.060283       0.016018       0.023619      -0.017426       0.033438      -0.014221      -0.043314       0.016119       0.043596      -0.034710      -0.041166      -0.019947       0.061113             11.300062       7.736785       3.047443       2.809727      15.616137      -0.152504      10.547263          -0.000020
          529              C       7.660567       3.428519      21.196965      -0.038735      27.669769 0.39717965E+03  0.91487718E+04                                 8.046253                            6.747542       0.091967       2.028642                    0.999551      27.757624      79.546236       0.618578       0.429868      -1.053502      -0.021025      -0.002210      -0.006693       0.022175      -0.019094      -0.001863       0.014074       0.007686      -0.036862      -0.023625      -0.004786       0.028411              8.671144       5.711868       1.946791      -1.275163       8.585094      -0.179233      11.716470          -0.003408
          530              C       6.766855       1.384115      22.019195       0.098165      25.357975 0.35399914E+03  0.79926505E+04                                 7.802662                            6.515518      -0.196936       1.957049                    0.998060      26.873048      78.460787       0.603240       0.449704      -1.032591      -0.010042      -0.004067      -0.044450       0.045752      -0.016994      -0.015021      -0.004278       0.051208      -0.003840      -0.032578      -0.003549       0.036127              8.620854       5.008798       0.708337      -0.439172       9.179601       1.228422      11.674162          -0.005379
          531              C      14.527361       8.540655      12.603539      -0.080305      28.438586 0.39269302E+03  0.90002755E+04                                 8.140809                            6.660906       0.117700       2.034375                    0.999570      27.804951      78.922953       0.630752       0.423687      -1.059614      -0.003957      -0.035780       0.020043       0.041202       0.004682       0.004665       0.007315       0.005343      -0.007658      -0.009318      -0.001982       0.011299              8.751442       9.514241      -0.578410       1.966098       9.854402       2.525036       6.885684           0.000387
          532              C      11.839487       2.761076      13.478232       0.178803      35.534255 0.41438361E+03  0.97104078E+04                                 9.854661                            7.123823      -0.520401       1.850975                    0.998378      27.087703      79.995485       0.569136       0.459256      -1.029438       0.026881      -0.020509      -0.036083       0.049449       0.015810      -0.038074      -0.011538       0.038727      -0.077219      -0.044924      -0.012047       0.056971             11.927365      10.378752      -2.231740       5.066096      13.402350       1.811606      12.000994           0.005838
          533              C      13.578644       1.900958      14.854553      -0.062856      30.817008 0.41487424E+03  0.96872340E+04                                 8.700364                            6.919737       0.080324       2.012294                    0.999638      28.700126      83.543659       0.606078       0.432807      -1.048867      -0.004624       0.012766      -0.032318       0.035054       0.017789      -0.008898      -0.018810       0.020355       0.038780      -0.030718      -0.001094       0.031811              9.804464       9.335086      -2.754692       2.609326      10.966052       2.606262       9.112253          -0.000035
          534              C      12.314395       8.779333      20.398699       0.167130      34.806736 0.41999374E+03  0.98761639E+04                                 9.783037                            7.180525      -0.579245       1.835328                    0.997816      27.213521      80.537538       0.565796       0.460363      -1.028699       0.023985       0.018636       0.012859       0.032984      -0.037915      -0.046166      -0.002651       0.042186      -0.060038      -0.058963      -0.011916       0.070879             11.769169       6.380375       1.081523       1.490341      17.967792      -4.243346      10.959339          -0.000028
          535              C      11.739540      10.081169      18.449180      -0.087969      29.694149 0.41008300E+03  0.95006609E+04                                 8.327821                            6.757825       0.433291       2.123129                    0.999740      28.379479      80.973503       0.633068       0.417612      -1.063508       0.019678      -0.006001       0.019769       0.028532      -0.011885      -0.009148       0.006524       0.027333       0.051775      -0.026947       0.001938       0.025009              9.309106       6.454714       2.512964       1.420640      13.080664      -0.988142       8.391940          -0.000057
          536              C       7.237288       2.669438      22.257218      -0.101322      28.108669 0.41538964E+03  0.96899247E+04                                 8.177654                            6.926379       0.039693       2.015384                    0.998044      28.334209      82.096359       0.606252       0.433100      -1.050027      -0.017418       0.018108      -0.012334       0.027990      -0.002768       0.000993       0.010904       0.001752      -0.029733      -0.016093       0.005262       0.010831              8.833137       5.626310       1.210455      -1.269503       9.071501       0.582898      11.801600           0.001002
          537              C      10.867175       3.781821      12.949725       0.121544      35.999988 0.42647129E+03  0.10057866E+05                                 9.863241                            7.176001      -0.425403       1.874034                    0.998769      27.676430      81.786424       0.573566       0.452800      -1.033899      -0.030429      -0.013036      -0.013605       0.035790      -0.018859      -0.003378       0.017820       0.046598       0.075110      -0.046015       0.012540       0.033474             11.678673      11.324919      -0.272817       3.974944      16.129267      -0.548419       7.581832          -0.001592
          538              C      13.690923       0.809615      14.015807      -0.129982      30.075796 0.40937543E+03  0.94537512E+04                                 8.325201                            6.707412       0.395350       2.110060                    0.999753      28.372763      80.090465       0.643583       0.412116      -1.070019      -0.000069       0.025002       0.003395       0.025232      -0.013959       0.011277      -0.003516      -0.031441      -0.038970      -0.023576      -0.005276       0.028852              9.328239       9.677010      -1.984922       2.693948       9.439953       2.620553       8.867754           0.000306
          539              C      12.250400       7.545502      21.205061       0.164640      34.973186 0.39808276E+03  0.92501718E+04                                 9.791583                            6.996468      -0.518973       1.856715                    0.998267      27.026093      79.896928       0.571629       0.461122      -1.026742      -0.001545       0.009100       0.034194       0.035418       0.033207       0.040766      -0.022299       0.078518      -0.072070      -0.070424      -0.003727       0.074151             11.740365       6.296005      -1.859394      -1.815698      17.016022      -4.133261      11.909069          -0.000006
          540              C      12.280707      11.201657      19.038569      -0.134196      28.807463 0.41452868E+03  0.96993153E+04                                 8.347456                            6.932673      -0.107782       1.955572                    0.997884      29.171566      85.641985       0.602062       0.434789      -1.045276      -0.019667      -0.009911      -0.003471       0.022295      -0.011328      -0.014606       0.009472      -0.007071      -0.036691      -0.021388      -0.003899       0.025287              9.243249       6.475409       2.264115       1.058340      12.284826      -1.269603       8.969510           0.000030
          541              C      11.117547       5.127377      12.806263      -0.069044      39.167922 0.49032475E+03  0.11862788E+05                                10.108587                            7.470282      -0.142826       1.950285                    0.999033      28.736725      83.422794       0.593174       0.426797      -1.059158      -0.022193       0.011976      -0.013303       0.028512      -0.014666      -0.036514       0.012858       0.000877       0.081227      -0.036667      -0.017097       0.053764             11.817473      13.347929       2.423687       4.092201      14.979547       0.385990       7.124942          -0.001982
[truncated: 167,203 more chars]
