# Supplementary material for: A collection of forcefield precursors for metal–organic frameworks
Source: RSC Adv. 2019 Nov 13;9(63):36492–507. doi: 10.1039/c9ra07327b (PMC9075174; doi:10.1039/c9ra07327b)
Supplement: RA-009-C9RA07327B-s4855 [file RA-009-C9RA07327B-s4855.xyz]

  792
jmolscript: load "" {1 1 1} spacegroup "x,y,z" unitcell [{     11.183400     0.000000     0.000000 }, {      5.591708    32.505453     0.000000 }, {      5.591708    -0.000000    32.505453 }]
Sm     9.979404    31.685340     5.643922     2.113528
Sm    15.537498    31.595300     5.551606     2.153065
Sm    15.571102    17.072839    10.608805     2.113186
Sm     9.945740    17.162879    10.700795     2.152372
Sm    12.775256    26.861531    15.432614     2.113521
Sm    18.333294    26.953847    15.342899     2.151911
Sm     7.183551    21.896648     0.820113     2.113266
Sm    12.741645    21.804333     0.910153     2.152502
Sm    12.387412     0.820113    26.861531     2.113535
Sm     6.829374     0.910153    26.953522     2.153111
Sm     6.795714    15.432614    21.896648     2.113172
Sm    12.421132    15.342574    21.804333     2.152295
Sm     9.591560     5.643922    17.072839     2.113522
Sm     4.033522     5.551606    17.162554     2.151911
Sm    15.183265    10.608805    31.685340     2.113264
Sm     9.625227    10.701120    31.595625     2.152469
Co    18.218277    28.310299    31.332331     0.351046
Co     7.034815    20.447880    17.426173     0.347879
Co     9.830715     1.173122    12.057573     0.350760
Co     9.830661    15.079605     4.194829     0.349979
Co     4.148595     4.195154     1.173447     0.351161
Co    15.332057    12.057573    15.079605     0.348035
Co    12.536157    31.332331    20.447555     0.350579
Co    12.536155    17.425848    28.310624     0.349917
H      3.763217     4.131443     6.809892     0.133666
H      5.754980     4.823809     5.850982     0.135266
H      6.060286     4.531260     3.608105     0.101828
H      6.827475     3.715373    32.463196     0.086640
H     10.863555     2.051094     0.204784     0.123017
H     11.048082     0.630606     2.047844     0.113829
H      8.165001     0.851643     1.228706     0.123786
H     12.919072     0.880898    31.592050     0.126096
H     17.777148    31.442525    30.642891     0.099502
H     13.092413    25.962105     0.906902     0.099866
H     12.307339    25.614297     3.049011     0.139661
H     11.589365    27.405347     4.280968     0.134311
H      6.780503    27.502864     4.469500     0.100280
H      8.091197    25.559038     4.606023     0.127900
H      8.566492    24.817913     6.764385     0.088007
H     17.620575    28.159474    11.854739     0.068805
H      7.439208    30.142307    12.082277     0.120010
H      8.305921    31.153226    10.193710     0.113692
H     11.157688    31.062211     9.407078     0.120143
H     10.991056    31.247492    11.692211     0.120935
H      6.949368    -0.029255    12.823401     0.088346
H     11.679946     2.808471    10.148202     0.098234
H     11.384704     4.173700     8.353901     0.135186
H      9.400769     4.063182     7.177204     0.132558
H      3.763219    12.121283     9.442834     0.131890
H      5.754983    11.428917    10.401745     0.135816
H      6.060290    11.721466    12.644621     0.103256
H     12.419173    12.537353    16.294984     0.088155
H     10.863562    14.201632    16.047942     0.124788
H     11.048088    15.622121    14.204883     0.114731
H      8.165008    15.401084    15.024020     0.124909
H      7.327372    15.371829    17.166130     0.125976
H      6.593741    17.315655    18.115289     0.098615
H      7.500716    22.796074    15.345824     0.099866
H      6.715641    23.143883    13.203715     0.138439
H      5.997666    21.352832    11.971758     0.133745
H     12.372204    21.255316    11.783227     0.100249
H     13.682898    23.199142    11.646704     0.127612
H     14.158193    23.940266     9.488342     0.088284
H     12.028871    20.598706     4.397988     0.070267
H     13.030903    18.615873     4.170450     0.119504
H     13.897617    17.604953     6.059016     0.112576
H      5.565984    17.695969     6.845648     0.118684
H      5.399351    17.510688     4.560515     0.122496
H      6.949370    16.281981     3.429325     0.089008
H     11.679948    13.444255     6.104524     0.101182
H     11.384706    12.079026     7.898825     0.134629
H      9.400771    12.189545     9.075522     0.131480
H     12.150775    25.695561    20.384170     0.132688
H     14.142539    26.654471    21.076536     0.135250
H     14.447847    28.897348    20.783987     0.102547
H      4.031621     0.042257    19.968100     0.087366
H     19.251117    32.300669    18.303821     0.124326
H      8.252243    30.457609    16.883332     0.114702
H     16.552562    31.276747    17.104369     0.123642
H     10.123218     0.913403    17.133624     0.126384
H      9.389587     1.862562    15.189798     0.098681
H     15.888267    31.598551     9.709379     0.101725
H     15.103191    29.456442     9.361570     0.139409
H     14.385217    28.224485    11.152621     0.134398
H      9.576355    28.035953    11.250137     0.099858
H     10.887049    27.899430     9.306311     0.128271
H     11.362343    25.741068     8.565187     0.088961
H      9.233023    20.650714    11.906747     0.069478
H     10.235056    20.423176    13.889580     0.120062
H     11.101770    22.311743    14.900500     0.113132
H     13.953538    23.098375    14.809484     0.118942
H     13.786904    20.813242    14.994765     0.121196
H     15.336924    19.682052    16.223472     0.088071
H      8.884103    22.357251    19.061198     0.101001
H      8.588862    24.151552    20.426427     0.134875
H     17.788327    25.328249    20.315908     0.132099
H     12.150777    23.062619    28.374010     0.133447
H     14.142540    22.103708    27.681644     0.135984
H     14.447846    19.860832    27.974193     0.102083
H      9.623327    16.210469    28.790080     0.088254
H      8.067716    16.457511    30.454359     0.123983
H     19.435643    18.300570    31.874847     0.113814
H     16.552562    17.481433    31.653810     0.124157
H     15.714925    15.339323    31.624555     0.126100
H      9.389586    14.390164     1.062928     0.099217
H     10.296562    17.159629     6.543348     0.099315
H      9.511488    19.301738     6.891156     0.139200
H      8.793514    20.533695     5.100106     0.133486
H     15.168052    20.722226     5.002589     0.100779
H      5.295347    20.858749     6.946415     0.128773
H      5.770642    23.017111     7.687540     0.087796
H     14.824723    28.107465     4.345979     0.069325
H     15.826755    28.335003     2.363146     0.119299
H      5.510068    26.446437     1.352227     0.112075
H      8.361835    25.659805     1.443242     0.120082
H      8.195203    27.944938     1.257961     0.121531
H      9.745222    29.076128     0.029255     0.088124
H     20.067507    26.400929    29.696982     0.099423
H     19.772264    24.606628    28.331753     0.134727
H     17.788329    23.429931    28.442271     0.132473
H     18.603599    28.374010    25.695561     0.133671
H     16.611836    27.681644    26.654471     0.135266
H     16.306530    27.974193    28.897348     0.101828
H     15.539341    28.790080     0.042257     0.086635
H     11.503261    30.454359    32.300669     0.123012
H     11.318734    31.874847    30.457609     0.113834
H     14.201815    31.653810    31.276747     0.123788
H      9.447744    31.624555     0.913403     0.126093
H      4.589668     1.062928     1.862562     0.099497
H      9.274403     6.543348    31.598551     0.099861
H     10.059477     6.891156    29.456442     0.139664
H     10.777451     5.100106    28.224485     0.134312
H     15.586313     5.002589    28.035953     0.100281
H     14.275619     6.946415    27.899430     0.127900
H     13.800324     7.687540    25.741068     0.088008
H      4.746241     4.345979    20.650714     0.068805
H     14.927608     2.363146    20.423176     0.120010
H     14.060895     1.352227    22.311743     0.113693
H     11.209128     1.443242    23.098375     0.120141
H     11.375760     1.257961    20.813242     0.120933
H      9.825740     0.029255    19.682052     0.088345
H     10.686870    29.696982    22.357251     0.098236
H     10.982112    28.331753    24.151552     0.135186
H     12.966047    28.442271    25.328249     0.132565
H     18.603597    20.384170    23.062619     0.131898
H     16.611833    21.076536    22.103708     0.135822
H     16.306526    20.783987    19.860832     0.103261
H      9.947643    19.968100    16.210469     0.088159
H     11.503254    18.303821    16.457511     0.124791
H     11.318728    16.883332    18.300570     0.114723
H     14.201808    17.104369    17.481433     0.124908
H     15.039444    17.133624    15.339323     0.125979
H     15.773075    15.189798    14.390164     0.098619
H     14.866100     9.709379    17.159629     0.099867
H     15.651175     9.361570    19.301738     0.138441
H     16.369150    11.152621    20.533695     0.133747
H      9.994612    11.250137    20.722226     0.100247
H      8.683918     9.306311    20.858749     0.127610
H      8.208623     8.565187    23.017111     0.088283
H     10.337945    11.906747    28.107465     0.070276
H      9.335913    13.889580    28.335003     0.119503
H      8.469199    14.900500    26.446437     0.112575
H     16.800832    14.809484    25.659805     0.118685
H     16.967465    14.994765    27.944938     0.122496
H     15.417446    16.223472    29.076128     0.089008
H     10.686868    19.061198    26.400929     0.101184
H     10.982110    20.426427    24.606628     0.134629
H     12.966045    20.315908    23.429931     0.131485
H     10.216041     6.809892    12.121283     0.132683
H      8.224277     5.850982    11.428917     0.135247
H      7.918969     3.608105    11.721466     0.102543
H     18.335195    32.463196    12.537353     0.087367
H      3.115699     0.204784    14.201632     0.124328
H     14.114573     2.047844    15.622121     0.114704
H      5.814254     1.228706    15.401084     0.123641
H     12.243598    31.592050    15.371829     0.126384
H     12.977229    30.642891    17.315655     0.098683
H      6.478549     0.906902    22.796074     0.101721
H      7.263625     3.049011    23.143883     0.139407
H      7.981599     4.280968    21.352832     0.134398
H     12.790461     4.469500    21.255316     0.099858
H     11.479767     4.606023    23.199142     0.128270
H     11.004473     6.764385    23.940266     0.088962
H     13.133793    11.854739    20.598706     0.069475
H     12.131760    12.082277    18.615873     0.120059
H     11.265046    10.193710    17.604953     0.113132
H      8.413278     9.407078    17.695969     0.118942
H      8.579912    11.692211    17.510688     0.121196
H      7.029892    12.823401    16.281981     0.088072
H     13.482713    10.148202    13.444255     0.100999
H     13.777954     8.353901    12.079026     0.134874
H      4.578489     7.177204    12.189545     0.132093
H     10.216039     9.442834     4.131443     0.133442
H      8.224276    10.401745     4.823809     0.135981
H      7.918970    12.644621     4.531260     0.102081
H     12.743489    16.294984     3.715373     0.088252
H      3.115700    16.047942     2.051094     0.123982
H      2.931173    14.204883     0.630606     0.113814
H      5.814254    15.024020     0.851643     0.124155
H      6.651891    17.166130     0.880898     0.126099
H     12.977230    18.115289    31.442525     0.099217
H     12.070254    15.345824    25.962105     0.099324
H     12.855328    13.203715    25.614297     0.139205
H     13.573302    11.971758    27.405347     0.133487
H      7.198764    11.783227    27.502864     0.100778
H     17.071469    11.646704    25.559038     0.128772
H     16.596174     9.488342    24.817913     0.087794
H      7.542093     4.397988    28.159474     0.069326
H      6.540061     4.170450    30.142307     0.119300
H     16.856748     6.059016    31.153226     0.112072
H     14.004981     6.845648    31.062211     0.120086
H     14.171613     4.560515    31.247492     0.121535
H      7.029886     3.429325    -0.029255     0.088125
H      2.299309     6.104524     2.808471     0.099422
H      2.594552     7.898825     4.173700     0.134727
H      4.578487     9.075522     4.063182     0.132469
C      1.639489     2.960922     5.792147     0.558920
C      2.932290     3.422499     5.130336    -0.064993
C      3.905246     4.013448     5.898765    -0.058094
C      5.089568     4.430493     5.330894    -0.078489
C      5.261792     4.253013     3.994270     0.077550
C      3.189507     3.254121     3.774208     0.120589
C      2.206486     2.725582     2.771090     0.179641
C      1.255897     3.191710     0.728447     0.089865
C     11.526731     2.181766     0.844492    -0.134939
C     11.627382     1.353202     1.956503    -0.057171
C      1.403518     1.597643     2.925816    -0.096359
C      1.612647     0.582498     4.005322     0.721356
C     14.095566    31.359636     2.932967     0.599705
C     13.386538    31.401568     1.593417    -0.050738
C      7.819434     0.073137     0.851968    -0.074010
C     12.931373     0.091015    32.080932    -0.115914
C     18.061206    31.436674    31.527689     0.086500
C     12.805001    30.287281     1.001818     0.146995
C     12.601463    28.985437     1.663304     0.134185
C     12.835195    26.692178     1.423739     0.090234
C     12.350954    26.474066     2.700878    -0.092823
C     11.938287    27.541545     3.432251    -0.046695
C     12.029991    28.824210     2.935567    -0.082597
C     11.366816    29.955725     3.688719     0.587628
C     17.137451    29.250682     6.268027     0.622299
C      6.855433    28.007348     6.427628    -0.112937
C      7.110414    27.226567     5.291888    -0.059633
C      7.842926    26.043369     5.363400    -0.138483
C      8.172837    25.653304     6.657117     0.099605
C      7.378816    27.568850     7.595549     0.171476
C      7.330728    28.381486     8.837258     0.162185
C      6.825239    28.533287    11.097362     0.076514
C      7.402303    29.724611    11.251763    -0.135026
C      7.936869    30.303209    10.140076    -0.084864
C      7.932395    29.616368     8.903894    -0.078724
C      8.632476    30.243073     7.753201     0.610393
C     12.870985    32.130990     7.699892     0.719820
C     12.657382    32.392984     9.175639    -0.093660
C     11.729160    31.631706     9.870606    -0.051284
C     11.649758    31.713945    11.229009    -0.127951
C      6.957196    -0.019178    11.895371     0.077371
C      7.865288     0.763553     9.918389     0.175149
C      8.820350     1.772522     9.359295     0.120740
C     10.887043     2.750286     9.664846     0.086003
C     10.719292     3.572349     8.601593    -0.084957
C      9.543916     3.496612     7.901751    -0.052012
C      8.564250     2.580283     8.263536    -0.061592
C      7.268094     2.548753     7.459026     0.558930
C     12.822892    13.291805    10.460580     0.558156
C     14.115693    12.830227    11.122391    -0.063854
C      3.905249    12.239278    10.353962    -0.055036
C      5.089571    11.822233    10.921832    -0.081391
C      5.261796    11.999713    12.258456     0.076725
C     14.372912    12.998606    12.478518     0.120936
C     13.389891    13.527144    13.481637     0.179309
C     12.439303    13.061016    15.524279     0.088920
C     11.526738    14.070960    15.408235    -0.138472
C     11.627388    14.899524    14.296223    -0.057448
C     12.586924    14.655083    13.326911    -0.096647
C     12.796053    15.670229    12.247405     0.720998
C      8.503865    17.398544    13.319759     0.597111
C      7.794838    17.356612    14.659309    -0.049802
C      7.819441    16.179589    15.400759    -0.074227
C      7.339674    16.161711    16.677248    -0.115366
C      6.877800    17.321506    17.230491     0.086967
C      7.213301    18.470899    15.250908     0.142698
C      7.009764    19.772742    14.589422     0.135732
C      7.243497    22.066002    14.828988     0.092865
C      6.759256    22.284113    13.551848    -0.093257
C      6.346588    21.216634    12.820476    -0.044707
C      6.438292    19.933969    13.317159    -0.083254
C      5.775115    18.802454    12.564008     0.589728
C     11.545749    19.507498     9.984700     0.621996
C     12.447132    20.750831     9.825098    -0.110322
C     12.702114    21.531612    10.960839    -0.061759
C     13.434627    22.714811    10.889327    -0.137654
C     13.764537    23.104876     9.595610     0.100110
C     12.970515    21.189330     8.657177     0.171365
C     12.922426    20.376693     7.415469     0.160650
C     12.416935    20.224893     5.155365     0.074712
C     12.993998    19.033568     5.000964    -0.134237
C     13.528565    18.454971     6.112650    -0.084193
C     13.524092    19.141811     7.348833    -0.076271
C     14.224173    18.515106     8.499526     0.608401
C      7.279281    16.627189     8.552835     0.720098
C      7.065678    16.365195     7.077087    -0.092616
C      6.137456    17.126473     6.382121    -0.049314
C      6.058053    17.044234     5.023718    -0.130861
C      6.957198    16.271905     4.357356     0.076838
C      7.865291    15.489173     6.334338     0.174310
C      8.820353    14.480204     6.893431     0.122337
C     10.887045    13.502440     6.587880     0.079695
C     10.719294    12.680377     7.651134    -0.082113
C      9.543919    12.756115     8.350976    -0.050564
C      8.564253    13.672444     7.989190    -0.063638
C      7.268097    13.703974     8.793700     0.559166
C     10.027048    26.713306    19.213648     0.559101
C     11.319849    27.375117    19.675226    -0.067348
C     12.292805    26.606688    20.266175    -0.054074
C     13.477127    27.174559    20.683220    -0.081811
C     13.649352    28.511183    20.505740     0.078381
C     11.577068    28.731245    19.506847     0.120667
C     10.594047    29.734363    18.978309     0.179364
C      9.643458    31.777006    19.444437     0.090216
C      8.730893    31.660961    18.434493    -0.137490
C      8.831543    30.548950    17.605929    -0.057676
C      9.791078    29.579637    17.850370    -0.096058
C     10.000207    28.500131    16.835224     0.720438
C     16.891418    29.572486    15.106909     0.598690
C     16.182391    30.912036    15.148841    -0.051733
C     16.206995    31.653485    16.325864    -0.070810
C     10.135520     0.424521    16.343742    -0.117036
C      9.673645     0.977764    15.183947     0.086309
C     15.600854    31.503635    14.034554     0.143550
C     15.397316    30.842149    12.732711     0.136179
C     15.631048    31.081714    10.439451     0.089272
C     15.146807    29.804575    10.221340    -0.093070
C     14.734139    29.073202    11.288819    -0.045333
C     14.825844    29.569886    12.571484    -0.084521
C     14.162668    28.816734    13.702999     0.589586
C      8.749902    26.237426    12.997955     0.623058
C      9.651284    26.077825    11.754622    -0.111160
C      9.906265    27.213565    10.973841    -0.060728
C     10.638778    27.142053     9.790642    -0.138908
C     10.968687    25.848336     9.400577     0.098503
C     10.174666    24.909904    11.316123     0.170995
C     10.126578    23.668195    12.128760     0.160791
C      9.621087    21.408091    12.280560     0.075177
C     10.198151    21.253690    13.471885    -0.134595
C     10.732718    22.365377    14.050482    -0.084109
C     10.728245    23.601559    13.363642    -0.077624
C     11.428326    24.752252    13.990347     0.610498
C     15.666835    24.805561    15.878264     0.719418
C     15.453232    23.329814    16.140258    -0.092643
C     14.525009    22.634847    15.378980    -0.049256
C     14.445607    21.276444    15.461219    -0.130517
C     15.344752    20.610082    16.233548     0.079351
C     16.252845    22.587064    17.016280     0.174539
C     17.207908    23.146158    18.025249     0.120884
C      8.091200    22.840607    19.003013     0.080166
C      7.923450    23.903860    19.825076    -0.082260
C     17.931474    24.603702    19.749338    -0.052470
C     16.951808    24.241917    18.833009    -0.061314
C     15.655652    25.046427    18.801479     0.560192
C     10.027049    22.044873    29.544531     0.558520
C     11.319850    21.383062    29.082954    -0.067154
C     12.292806    22.151491    28.492005    -0.054122
C     13.477128    21.583621    28.074960    -0.081464
C     13.649352    20.246997    28.252440     0.076914
C     11.577068    20.026935    29.251332     0.118930
C     10.594047    19.023816    29.779871     0.179519
C      9.643457    16.981174    29.313743     0.089110
C      8.730892    17.097218    30.323687    -0.136083
C      8.831543    18.209230    31.152251    -0.057516
C      9.791079    19.178542    30.907810    -0.095393
C     10.000209    20.258048    31.922955     0.721206
C     11.299712    19.185694     1.145817     0.596586
C     10.590684    17.846144     1.103885    -0.051326
C     16.206995    17.104694    32.432316    -0.072528
C     15.727227    15.828205    32.414438    -0.115183
C      9.673645    15.274962     1.068779     0.084454
C     10.009148    17.254545     2.218172     0.144762
C      9.805610    17.916031     3.520016     0.135417
C     10.039344    17.676465     5.813275     0.094212
C      9.555103    18.953605     6.031387    -0.094723
C      9.142436    19.684977     4.963908    -0.044226
C      9.234139    19.188294     3.681243    -0.082671
C      8.570963    19.941445     2.549728     0.589945
C     14.341599    22.520753     3.254771     0.620658
C     15.242981    22.680355     4.498105    -0.111698
C     15.497962    21.544614     5.278886    -0.060600
C      5.047075    21.616126     6.462084    -0.139897
C      5.376986    22.909843     6.852149     0.099622
C     15.766364    23.848276     4.936603     0.170039
C     15.718276    25.089984     4.123967     0.161441
C     15.212787    27.350088     3.972166     0.077946
C     15.789850    27.504489     2.780842    -0.136744
C      5.141016    26.392803     2.202244    -0.081681
C      5.136543    25.156620     2.889085    -0.078228
C      5.836623    24.005927     2.262380     0.610617
C     10.075131    23.952618     0.374463     0.719817
C      9.861528    25.428366     0.112469    -0.090407
C      8.933307    26.123332     0.873747    -0.051879
C      8.853905    27.481735     0.791508    -0.129238
C      9.753050    28.148097     0.019178     0.077720
C     16.252849    26.171115    31.741900     0.173346
C     17.207911    25.612022    30.732931     0.119694
C     19.274604    25.917573    29.755167     0.083293
C     19.106852    24.854319    28.933104    -0.083559
C     17.931477    24.154477    29.008841    -0.053474
C     16.951811    24.516263    29.925170    -0.059988
C     15.655655    23.711753    29.956700     0.559954
C     20.727327    29.544531    26.713306     0.559090
C     19.434526    29.082954    27.375117    -0.065019
C     18.461570    28.492005    26.606688    -0.058129
C     17.277248    28.074960    27.174559    -0.078476
C     17.105024    28.252440    28.511183     0.077521
C     19.177309    29.251332    28.731245     0.120552
C     20.160330    29.779871    29.734363     0.179639
C     21.110919    29.313743    31.777006     0.089839
C     10.840085    30.323687    31.660961    -0.134950
C     10.739434    31.152251    30.548950    -0.057171
C     20.963298    30.907810    29.579637    -0.096342
C     20.754169    31.922955    28.500131     0.721370
C      8.271250     1.145817    29.572486     0.599704
C      8.980278     1.103885    30.912036    -0.050726
C     14.547382    32.432316    31.653485    -0.074006
C      9.435443    32.414438     0.424521    -0.115919
C      4.305610     1.068779     0.977764     0.086472
C      9.561815     2.218172    31.503635     0.146992
C      9.765353     3.520016    30.842149     0.134206
C      9.531621     5.813275    31.081714     0.090243
C     10.015862     6.031387    29.804575    -0.092822
C     10.428529     4.963908    29.073202    -0.046687
C     10.336825     3.681243    29.569886    -0.082597
C     11.000000     2.549728    28.816734     0.587631
C      5.229365     3.254771    26.237426     0.622289
C     15.511383     4.498105    26.077825    -0.112935
C     15.256402     5.278886    27.213565    -0.059630
C     14.523890     6.462084    27.142053    -0.138482
C     14.193979     6.852149    25.848336     0.099608
C     14.988000     4.936603    24.909904     0.171474
C     15.036088     4.123967    23.668195     0.162185
C      4.358177     3.972166    21.408091     0.076511
C     14.964513     2.780842    21.253690    -0.135026
C     14.429947     2.202244    22.365377    -0.084863
C     14.434421     2.889085    23.601559    -0.078725
C     13.734340     2.262380    24.752252     0.610392
C      9.495831     0.374463    24.805561     0.719837
C      9.709434     0.112469    23.329814    -0.093663
C     10.637656     0.873747    22.634847    -0.051285
C     10.717058     0.791508    21.276444    -0.127954
C      9.817912     0.019178    20.610082     0.077371
C     14.501528    31.741900    22.587064     0.175168
C     13.546466    30.732931    23.146158     0.120663
C     11.479773    29.755167    22.840607     0.085935
C     11.647524    28.933104    23.903860    -0.084939
C     12.822900    29.008841    24.603702    -0.052053
C     13.802566    29.925170    24.241917    -0.061626
C     15.098722    29.956700    25.046427     0.559116
C      9.543924    19.213648    22.044873     0.558331
C      8.251123    19.675226    21.383062    -0.063875
C      7.278167    20.266175    22.151491    -0.055071
C     17.277245    20.683220    21.583621    -0.081366
C     17.105020    20.505740    20.246997     0.076677
C      7.993904    19.506847    20.026935     0.120876
C      8.976925    18.978309    19.023816     0.179308
C      9.927513    19.444437    16.981174     0.088937
C     10.840078    18.434493    17.097218    -0.138468
C     10.739428    17.605929    18.209230    -0.057463
C      9.779892    17.850370    19.178542    -0.096645
C      9.570763    16.835224    20.258048     0.721017
C     13.862951    15.106909    19.185694     0.597108
C     14.571978    15.148841    17.846144    -0.049810
C     14.547375    16.325864    17.104694    -0.074227
C     15.027142    16.343742    15.828205    -0.115360
C     15.489016    15.183947    15.274962     0.087001
C     15.153515    14.034554    17.254545     0.142711
C     15.357052    12.732711    17.916031     0.135709
C     15.123319    10.439451    17.676465     0.092850
C     15.607560    10.221340    18.953605    -0.093251
C     16.020228    11.288819    19.684977    -0.044711
C     15.928524    12.571484    19.188294    -0.083251
C     16.591701    13.702999    19.941445     0.589722
C     10.821067    12.997955    22.520753     0.621994
C      9.919684    11.754622    22.680355    -0.110320
C      9.664702    10.973841    21.544614    -0.061765
C      8.932189     9.790642    21.616126    -0.137660
C      8.602279     9.400577    22.909843     0.100106
C      9.396301    11.316123    23.848276     0.171367
C      9.444390    12.128760    25.089984     0.160651
C      9.949881    12.280560    27.350088     0.074718
C      9.372818    13.471885    27.504489    -0.134239
C      8.838251    14.050482    26.392803    -0.084195
C      8.842724    13.363642    25.156620    -0.076268
C      8.142643    13.990347    24.005927     0.608400
C     15.087535    15.878264    23.952618     0.720082
C     15.301138    16.140258    25.428366    -0.092593
C     16.229360    15.378980    26.123332    -0.049316
C     16.308763    15.461219    27.481735    -0.130862
C     15.409618    16.233548    28.148097     0.076830
C     14.501525    17.016280    26.171115     0.174305
C     13.546463    18.025249    25.612022     0.122292
C     11.479771    19.003013    25.917573     0.079654
C     11.647522    19.825076    24.854319    -0.082094
C     12.822897    19.749338    24.154477    -0.050604
C     13.802563    18.833009    24.516263    -0.063662
C     15.098719    18.801479    23.711753     0.559366
C     12.339768     5.792147    13.291805     0.558974
C     11.046967     5.130336    12.830227    -0.067333
C     10.074011     5.898765    12.239278    -0.054046
C      8.889689     5.330894    11.822233    -0.081829
C      8.717464     3.994270    11.999713     0.078404
C     10.789748     3.774208    12.998606     0.120695
C     11.772769     2.771090    13.527144     0.179363
C     12.723358     0.728447    13.061016     0.090212
C     13.635923     0.844492    14.070960    -0.137484
C     13.535273     1.956503    14.899524    -0.057668
C     12.575738     2.925816    14.655083    -0.096064
C     12.366609     4.005322    15.670229     0.720432
C      5.475398     2.932967    17.398544     0.598692
C      6.184425     1.593417    17.356612    -0.051730
C      6.159821     0.851968    16.179589    -0.070822
C     12.231296    32.080932    16.161711    -0.117032
C     12.693171    31.527689    17.321506     0.086284
C      6.765962     1.001818    18.470899     0.143536
C      6.969500     1.663304    19.772742     0.136176
C      6.735768     1.423739    22.066002     0.089277
C      7.220009     2.700878    22.284113    -0.093075
C      7.632677     3.432251    21.216634    -0.045327
C      7.540972     2.935567    19.933969    -0.084520
C      8.204148     3.688719    18.802454     0.589586
C     13.616914     6.268027    19.507498     0.623059
C     12.715532     6.427628    20.750831    -0.111161
C     12.460551     5.291888    21.531612    -0.060729
C     11.728038     5.363400    22.714811    -0.138908
C     11.398129     6.657117    23.104876     0.098505
C     12.192150     7.595549    21.189330     0.170993
C     12.240238     8.837258    20.376693     0.160792
C     12.745729    11.097362    20.224893     0.075177
C     12.168665    11.251763    19.033568    -0.134599
C     11.634098    10.140076    18.454971    -0.084108
C     11.638571     8.903894    19.141811    -0.077624
C     10.938490     7.753201    18.515106     0.610499
C      6.699981     7.699892    16.627189     0.719411
C      6.913584     9.175639    16.365195    -0.092654
C      7.841807     9.870606    17.126473    -0.049255
C      7.921209    11.229009    17.044234    -0.130515
C      7.022064    11.895371    16.271905     0.079358
C      6.113971     9.918389    15.489173     0.174548
C      5.158908     9.359295    14.480204     0.120935
C     14.275616     9.664846    13.502440     0.080215
C     14.443366     8.601593    12.680377    -0.082276
C      4.435342     7.901751    12.756115    -0.052439
C      5.415008     8.263536    13.672444    -0.061294
C      6.711164     7.459026    13.703974     0.560036
C     12.339767    10.460580     2.960922     0.558395
C     11.046966    11.122391     3.422499    -0.067135
C     10.074010    10.353962     4.013448    -0.054097
C      8.889688    10.921832     4.430493    -0.081479
C      8.717464    12.258456     4.253013     0.076943
C     10.789748    12.478518     3.254121     0.118961
C     11.772769    13.481637     2.725582     0.179521
C     12.723359    15.524279     3.191710     0.089113
C     13.635924    15.408235     2.181766    -0.136081
C     13.535273    14.296223     1.353202    -0.057516
C     12.575737    13.326911     1.597643    -0.095405
C     12.366607    12.247405     0.582498     0.721209
C     11.067104    13.319759    31.359636     0.596588
C     11.776132    14.659309    31.401568    -0.051328
C      6.159821    15.400759     0.073137    -0.072529
C      6.639589    16.677248     0.091015    -0.115185
C     12.693171    17.230491    31.436674     0.084457
C     12.357668    15.250908    30.287281     0.144765
C     12.561206    14.589422    28.985437     0.135414
C     12.327472    14.828988    26.692178     0.094223
C     12.811713    13.551848    26.474066    -0.094715
C     13.224380    12.820476    27.541545    -0.044223
C     13.132677    13.317159    28.824210    -0.082671
C     13.795853    12.564008    29.955725     0.589949
C      8.025217     9.984700    29.250682     0.620652
C      7.123835     9.825098    28.007348    -0.111691
C      6.868854    10.960839    27.226567    -0.060604
C     17.319741    10.889327    26.043369    -0.139898
C     16.989830     9.595610    25.653304     0.099616
C      6.600452     8.657177    27.568850     0.170033
C      6.648540     7.415469    28.381486     0.161448
C      7.154029     5.155365    28.533287     0.077949
C      6.576966     5.000964    29.724611    -0.136743
C     17.225800     6.112650    30.303209    -0.081690
C     17.230273     7.348833    29.616368    -0.078229
C     16.530193     8.499526    30.243073     0.610623
C     12.291685     8.552835    32.130990     0.719802
C     12.505288     7.077087    32.392984    -0.090417
C     13.433509     6.382121    31.631706    -0.051869
C     13.512911     5.023718    31.713945    -0.129231
C      7.022058     4.357356    -0.019178     0.077728
C      6.113967     6.334338     0.763553     0.173345
C      5.158905     6.893431     1.772522     0.119733
C      3.092212     6.587880     2.750286     0.083324
C      3.259964     7.651134     3.572349    -0.083573
C      4.435339     8.350976     3.496612    -0.053444
C      5.415005     7.989190     2.580283    -0.059977
C      6.711161     8.793700     2.548753     0.559797
N      9.972241     1.859962    10.059788    -0.221436
N      7.852986     0.758027    11.269641    -0.224920
N      6.744718    27.810040     9.948294    -0.285649
N      7.970418    26.377525     7.752551    -0.269403
N      2.171818     3.470932     1.653877    -0.220443
N      4.330214     3.694895     3.211214    -0.225025
N     18.004171    30.293132    32.214854    -0.229014
N     12.945911    27.910807     0.907877    -0.220835
N      9.972243    14.392764     6.192939    -0.219891
N      7.852989    15.494699     4.983086    -0.224613
N     12.336415    20.948139     6.304433    -0.285419
N     13.562117    22.380654     8.500176    -0.270549
N     13.355223    12.781794    14.598849    -0.218788
N     15.513619    12.557832    13.041513    -0.224172
N      6.820764    18.465048    16.543325    -0.226995
N      7.354213    20.847372    15.344849    -0.222888
N      7.176398    22.445665    18.112689    -0.219824
N     16.240543    21.235812    17.010754    -0.225430
N      9.540567    22.557159    11.557314    -0.285669
N     10.766268    24.752902    10.124799    -0.269272
N     10.559379    30.851576    19.723659    -0.220530
N     12.717775    29.294239    19.947621    -0.224279
N      9.616609     0.290599    14.040405    -0.227401
N     15.741764    31.597576    11.658081    -0.221590
N     18.359802    26.312514    30.645491    -0.219732
N     16.240548    27.522367    31.747426    -0.223863
N     15.132266    26.201020     4.695413    -0.286191
N      5.174567    24.005277     6.127928    -0.268199
N     10.559378    17.906604    29.034521    -0.220215
N     12.717774    19.463940    28.810558    -0.222572
N      9.616610    15.962128     2.212321    -0.226870
N     10.150059    17.160604     4.594646    -0.224118
N     12.394575    30.645491    22.445665    -0.221376
N     14.513830    31.747426    21.235812    -0.224950
N     15.622098     4.695413    22.557159    -0.285649
N     14.396398     6.127928    24.752902    -0.269403
N     20.194998    29.034521    30.851576    -0.220425
N     18.036602    28.810558    29.294239    -0.225046
N      4.362645     2.212321     0.290599    -0.229003
N      9.420905     4.594646    31.597576    -0.220911
N     12.394573    18.112689    26.312514    -0.219884
N     14.513827    17.010754    27.522367    -0.224608
N     10.030401    11.557314    26.201020    -0.285421
N      8.804699    10.124799    24.005277    -0.270546
N      9.011593    19.723659    17.906604    -0.218797
N      6.853197    19.947621    19.463940    -0.224138
N     15.546052    14.040405    15.962128    -0.227053
N     15.012603    11.658081    17.160604    -0.222858
N     15.190418    10.059788    14.392764    -0.219862
N      6.126273    11.269641    15.494699    -0.225454
N     12.826249     9.948294    20.948139    -0.285661
N     11.600548     7.752551    22.380654    -0.269267
N     11.807437     1.653877    12.781794    -0.220516
N      9.649041     3.211214    12.557832    -0.224294
N     12.750207    32.214854    18.465048    -0.227334
N      6.625052     0.907877    20.847372    -0.221580
N      4.007014     6.192939     1.859962    -0.219740
N      6.126268     4.983086     0.758027    -0.223872
N      7.234550     6.304433    27.810040    -0.286193
N      6.008849     8.500176    26.377525    -0.268206
N     11.807438    14.598849     3.470932    -0.220222
N      9.649042    13.041513     3.694895    -0.222580
N     12.750206    16.543325    30.293132    -0.226861
N     12.216757    15.344849    27.910807    -0.224110
O     11.748164     3.246645     5.229477    -0.591985
O      1.762506     2.321865     6.854425    -0.589289
O     17.400261    32.384858     4.320950    -0.687428
O      2.771248     0.475230     4.461698    -0.704973
O      8.134815    31.280648     7.247416    -0.669897
O      9.699372    29.778571     7.336156    -0.608668
O     10.790871    30.859377     3.090618    -0.624242
O     11.423852    29.879988     4.958057    -0.646944
O     11.887964    31.772455     7.037106    -0.672112
O     14.048597    32.254836     7.287398    -0.714089
O     15.131149    30.688723     3.039585    -0.607962
O     13.665005    32.055252     3.886027    -0.669145
O     16.464211    29.678779     7.220761    -0.664798
O     17.081534    29.739889     5.159916    -0.651182
O      6.202316     2.545177     8.111411    -0.592466
O      7.386638     2.502270     6.224794    -0.594649
O     11.748168    13.006082    11.023249    -0.592319
O     12.945910    13.930862     9.398302    -0.589207
O     11.808559    16.373322    11.931777    -0.687212
O     13.954653    15.777497    11.791028    -0.704866
O     13.726512    17.477532     9.005311    -0.670357
O     15.291070    18.979609     8.916571    -0.606827
O     16.382570    17.898803    13.162108    -0.627128
O      5.832151    18.878192    11.294670    -0.646936
O      6.296261    16.985724     9.215621    -0.672107
O      8.456893    16.503344     8.965329    -0.714073
O      9.539448    18.069456    13.213142    -0.606658
O      8.073304    16.702927    12.366700    -0.667998
O     10.872508    19.079401     9.031965    -0.664809
O     11.489833    19.018290    11.092811    -0.651134
O      6.202319    13.707550     8.141316    -0.592658
O      7.386642    13.750457    10.027932    -0.594419
O      8.952323    27.275976    19.499371    -0.592701
O     10.150065    25.651028    18.574591    -0.589004
O      9.012713    28.184503    16.132131    -0.685529
O     11.158808    28.043755    16.727956    -0.706210
O     10.930665    25.258037    15.027921    -0.670546
O     12.495222    25.169297    13.525844    -0.607923
O     13.586723    29.414835    14.606650    -0.625880
O     14.219703    27.547396    13.627261    -0.647270
O     14.683814    25.468347    15.519729    -0.672203
O     16.844447    25.218055    16.002109    -0.713362
O     17.927001    29.465868    14.435997    -0.606984
O     16.460857    28.619426    15.802526    -0.668521
O      8.076661    25.284692    13.426052    -0.665231
O      8.693985    27.345537    13.487163    -0.650976
O     14.589874    24.394042    18.797903    -0.594795
O     15.774197    26.280659    18.754996    -0.596194
O      8.952324    21.482204    29.258808    -0.592295
O     10.150067    23.107151    30.183588    -0.589402
O     14.604407    20.573676     0.120595    -0.686973
O     11.158810    20.714425    32.030223    -0.705077
O      5.338961    23.500142     1.224805    -0.670227
O      6.903519    23.588882     2.726882    -0.608585
O      7.995018    19.343345     1.646076    -0.626591
O      8.627999    21.210783     2.625465    -0.647356
O      9.092110    23.289832     0.732998    -0.673035
O     11.252743    23.540124     0.250617    -0.713916
O     12.335295    19.292311     1.816730    -0.606284
O     10.869152    20.138753     0.450201    -0.667532
O     13.668358    23.473488     2.826674    -0.663599
O     14.285681    21.412642     2.765564    -0.650574
O     14.589877    24.364137    29.960276    -0.594105
O     15.774199    22.477521    30.003183    -0.596419
O     10.618652    29.258808    27.275976    -0.592921
O     20.604310    30.183588    25.651028    -0.590159
O      4.966555     0.120595    28.184503    -0.687452
O     19.595568    32.030223    28.043755    -0.704993
O     14.232001     1.224805    25.258037    -0.669894
O     12.667444     2.726882    25.169297    -0.608672
O     11.575945     1.646076    29.414835    -0.624243
O     10.942964     2.625465    27.547396    -0.646954
O     10.478852     0.732998    25.468347    -0.672085
O      8.318219     0.250617    25.218055    -0.714113
O      7.235667     1.816730    29.465868    -0.607992
O      8.701811     0.450201    28.619426    -0.669129
O      5.902605     2.826674    25.284692    -0.664820
O      5.285282     2.765564    27.345537    -0.651153
O     16.164500    29.960276    24.394042    -0.593600
O     14.980178    30.003183    26.280659    -0.595540
O     10.618648    19.499371    21.482204    -0.593315
O      9.420906    18.574591    23.107151    -0.590108
O     10.558257    16.132131    20.573676    -0.687194
O      8.412163    16.727956    20.714425    -0.704855
O      8.640304    15.027921    23.500142    -0.670338
O      7.075746    13.525844    23.588882    -0.606832
O      5.984246    14.606650    19.343345    -0.627128
O     16.534665    13.627261    21.210783    -0.646931
O     16.070555    15.519729    23.289832    -0.672114
O     13.909923    16.002109    23.540124    -0.714040
O     12.827368    14.435997    19.292311    -0.606637
O     14.293512    15.802526    20.138753    -0.667965
O     11.494308    13.426052    23.473488    -0.664791
O     10.876983    13.487163    21.412642    -0.651155
O     16.164497    18.797903    24.364137    -0.593833
O     14.980174    18.754996    22.477521    -0.595353
O     13.414493     5.229477    13.006082    -0.591988
O     12.216751     6.854425    13.930862    -0.588352
O     13.354103     4.320950    16.373322    -0.685530
O     11.208008     4.461698    15.777497    -0.706209
O     11.436151     7.247416    17.477532    -0.670554
O      9.871594     7.336156    18.979609    -0.607918
O      8.780093     3.090618    17.898803    -0.625880
O      8.147113     4.958057    18.878192    -0.647268
O      7.683002     7.037106    16.985724    -0.672209
O      5.522369     7.287398    16.503344    -0.713361
O      4.439815     3.039585    18.069456    -0.606981
O      5.905959     3.886027    16.702927    -0.668528
O     14.290155     7.220761    19.079401    -0.665232
O     13.672831     5.159916    19.018290    -0.650974
O      7.776942     8.111411    13.707550    -0.593847
O      6.592619     6.224794    13.750457    -0.595445
O     13.414492    11.023249     3.246645    -0.591602
O     12.216749     9.398302     2.321865    -0.588761
O      7.762409    11.931777    32.384858    -0.686988
O     11.208006    11.791028     0.475230    -0.705069
O     17.027855     9.005311    31.280648    -0.670234
O     15.463297     8.916571    29.778571    -0.608584
O     14.371798    13.162108    30.859377    -0.626594
O     13.738817    11.294670    29.879988    -0.647347
O     13.274706     9.215621    31.772455    -0.673032
O     11.114073     8.965329    32.254836    -0.713870
O     10.031521    13.213142    30.688723    -0.606258
O     11.497664    12.366700    32.055252    -0.667575
O      8.698458     9.031965    29.678779    -0.663607
O      8.081135    11.092811    29.739889    -0.650540
O      7.776939     8.141316     2.545177    -0.593159
O      6.592617    10.027932     2.502270    -0.595699

The following XYZ coordinates are in angstroms. Other properties are in atomic units.
The sperically averaged electron density of each atom fit to a function of the form exp(a - br)
eigen_1, eigen_2 and eigen_3 are the three eigenvalues of traceless quadrupole moment tensor
  atom number  atomic symbol              X              Y              Z     net charge C6 coefficient C8 coefficient C10 coefficient fluctuating dipole atomic polarizability isotropic forcefield polarizability              a              b squared Pearson coefficient          <r^3>          <r^4>         wp_QDO          m_QDO          q_QDO       dipole_x       dipole_y       dipole_z         dipole            Qxy            Qxz            Qyz     Q(x^2-y^2)    Q(3z^2-R^2)        eigen_1        eigen_2        eigen_3 static polarizability      alpha(xx)      alpha(xy)      alpha(xz)      alpha(yy)      alpha(yz)      alpha(zz) atomic spin moment
            1             Sm       9.979404      31.685340       5.643922       2.113528     114.142357 0.27665415E+04  0.91946020E+05                                15.312172                           13.994109       2.363541       2.447109                    0.999820      78.814770     184.151064       0.694266       0.265451      -1.338106       0.010312       0.031786       0.020705       0.039311       0.156523       0.069694       0.084976      -0.241587      -0.229411      -0.169224      -0.099988       0.269212             16.830868      19.983361      -2.187556       1.455915      12.276725      -1.780518      18.232519           0.000158
            2             Sm      15.537498      31.595300       5.551606       2.153065      93.784703 0.21887581E+04  0.68426522E+05                                13.131074                           12.182917       3.504367       2.798288                    0.996451      75.930004     170.604579       0.770448       0.254294      -1.356085       0.019370       0.043552       0.012019       0.049157       0.183938       0.037401       0.078043      -0.198351      -0.241622      -0.169573      -0.100840       0.270413             14.169564      16.598919      -1.090639      -1.899496      10.731703      -0.623564      15.178072           0.000230
            3             Sm      15.571102      17.072839      10.608805       2.113186     114.144295 0.27668337E+04  0.91958328E+05                                15.311571                           13.994300       2.365397       2.447388                    0.999816      78.829716     184.189690       0.694301       0.265430      -1.338130       0.009539      -0.032400      -0.020037       0.039271      -0.157073      -0.068500       0.085780      -0.239178      -0.230483      -0.167704      -0.101504       0.269209             16.829400      19.981612       2.185311      -1.449596      12.274177      -1.778994      18.232410           0.000159
            4             Sm       9.945740      17.162879      10.700795       2.152372      93.882904 0.21916431E+04  0.68540004E+05                                13.141079                           12.191751       3.499758       2.796575                    0.996382      75.955942     170.697735       0.770084       0.254328      -1.356026       0.019005      -0.043611      -0.012279       0.049131      -0.184353      -0.038040       0.077974      -0.198224      -0.242531      -0.169647      -0.101330       0.270977             14.180776      16.613239       1.093689       1.901951      10.738437      -0.623691      15.190652           0.000232
            5             Sm      12.775256      26.861531      15.432614       2.113521     114.124483 0.27660281E+04  0.91924610E+05                                15.310091                           13.992409       2.362750       2.446864                    0.999810      78.816282     184.149713       0.694338       0.265436      -1.338127       0.009195      -0.019944       0.032308       0.039066      -0.069002       0.156622      -0.085758      -0.004950       0.474424      -0.168000      -0.101043       0.269043             16.828332      19.980365      -1.455082      -2.188269      18.229781       1.780833      12.274849           0.000160
            6             Sm      18.333294      26.953847      15.342899       2.151911      93.913496 0.21925461E+04  0.68575401E+05                                13.143924                           12.194222       3.497485       2.795984                    0.996438      75.967431     170.733254       0.770009       0.254326      -1.356026       0.021610      -0.011957       0.043486       0.050010      -0.038322       0.184515      -0.078703       0.021191       0.420003      -0.170196      -0.101439       0.271635             14.184061      16.618047       1.904534      -1.090338      15.194712       0.623707      10.739424           0.000233
            7             Sm       7.183551      21.896648       0.820113       2.113266     114.117068 0.27661969E+04  0.91932010E+05                                15.309047                           13.992917       2.365481       2.447412                    0.999820      78.823782     184.171558       0.694317       0.265439      -1.338117       0.010887       0.020790      -0.031550       0.039321       0.068165      -0.156822      -0.086116      -0.003926       0.475576      -0.167316      -0.102114       0.269430             16.825378      19.975333       1.449270       2.186099      18.227125       1.779925      12.273677           0.000159
            8             Sm      12.741645      21.804333       0.910153       2.152502      93.849008 0.21906814E+04  0.68502098E+05                                13.137439                           12.188636       3.496377       2.795745                    0.996377      75.950277     170.672703       0.770228       0.254309      -1.356057       0.021349       0.012700      -0.043793       0.050348       0.038018      -0.184398      -0.078103       0.022780       0.418947      -0.169495      -0.101687       0.271182             14.176557      16.607364      -1.898016       1.092083      15.186019       0.624205      10.736289           0.000232
            9             Sm      12.387412       0.820113      26.861531       2.113535     114.140153 0.27664930E+04  0.91943969E+05                                15.311927                           13.993961       2.363543       2.447112                    0.999820      78.814466     184.149665       0.694272       0.265450      -1.338108      -0.010311      -0.031789      -0.020701       0.039311       0.156537       0.069695       0.084982      -0.241583      -0.229409      -0.169230      -0.099994       0.269224             16.830515      19.982888      -2.187547       1.455701      12.276622      -1.780454      18.232034           0.000159
           10             Sm       6.829374       0.910153      26.953522       2.153111      93.781584 0.21886619E+04  0.68422771E+05                                13.130799                           12.182666       3.504351       2.798281                    0.996443      75.929006     170.601502       0.770454       0.254295      -1.356084      -0.019418      -0.043558      -0.012032       0.049184       0.184089       0.037381       0.078065      -0.198383      -0.241688      -0.169710      -0.100848       0.270559             14.169219      16.598235      -1.092131      -1.901194      10.731466      -0.622714      15.177956           0.000231
           11             Sm       6.795714      15.432614      21.896648       2.113172     114.145830 0.27668968E+04  0.91960950E+05                                15.311703                           13.994473       2.365395       2.447383                    0.999816      78.830140     184.191187       0.694295       0.265431      -1.338130      -0.009542       0.032398       0.020040       0.039272      -0.157065      -0.068503       0.085780      -0.239194      -0.230487      -0.167707      -0.101502       0.269208             16.829474      19.981603       2.185320      -1.449487      12.274387      -1.778967      18.232433           0.000160
           12             Sm      12.421132      15.342574      21.804333       2.152295      93.885697 0.21917582E+04  0.68544485E+05                                13.141268                           12.192037       3.500387       2.796769                    0.996377      75.957613     170.702448       0.770079       0.254326      -1.356028      -0.019060       0.043632       0.012231       0.049160      -0.184338      -0.038001       0.077987      -0.198415      -0.242612      -0.169669      -0.101345       0.271014             14.180899      16.613316       1.092773       1.899880      10.738361      -0.623891      15.191020           0.000232
           13             Sm       9.591560       5.643922      17.072839       2.113522     114.125166 0.27660330E+04  0.91924835E+05                                15.310179                           13.992429       2.362749       2.446864                    0.999810      78.816298     184.149936       0.694337       0.265436      -1.338126      -0.009194       0.019945      -0.032306       0.039064      -0.069004       0.156619      -0.085760      -0.004951       0.474418      -0.167998      -0.101043       0.269041             16.828495      19.980603      -1.455203      -2.188288      18.230031       1.780878      12.274850           0.000160
           14             Sm       4.033522       5.551606      17.162554       2.151911      93.914032 0.21925557E+04  0.68575787E+05                                13.143992                           12.194255       3.497450       2.795974                    0.996439      75.967480     170.733545       0.770007       0.254326      -1.356026      -0.021608       0.011956      -0.043485       0.050008      -0.038320       0.184515      -0.078702       0.021194       0.420004      -0.170195      -0.101439       0.271635             14.184166      16.618191       1.904607      -1.090292      15.194900       0.623742      10.739409           0.000233
           15             Sm      15.183265      10.608805      31.685340       2.113264     114.117787 0.27662075E+04  0.91932474E+05                                15.309135                           13.992955       2.365484       2.447413                    0.999820      78.823865     184.171999       0.694315       0.265439      -1.338117      -0.010882      -0.020790       0.031544       0.039315       0.068178      -0.156824      -0.086123      -0.003922       0.475565      -0.167321      -0.102115       0.269436             16.825527      19.975555       1.449351       2.186075      18.227308       1.780013      12.273719           0.000159
           16             Sm       9.625227      10.701120      31.595625       2.152469      93.857342 0.21908951E+04  0.68510571E+05                                13.138356                           12.189349       3.495474       2.795481                    0.996379      75.952166     170.680159       0.770193       0.254314      -1.356048      -0.021323      -0.012638       0.043904       0.050418       0.038091      -0.184422      -0.078029       0.022769       0.418538      -0.169488      -0.101626       0.271114             14.177740      16.609280      -1.899736       1.090884      15.188046       0.623760      10.735895           0.000232
           17             Co      18.218277      28.310299      31.332331       0.351046     124.929665 0.25642343E+04  0.88134816E+05                                20.437856                           16.554755       0.940117       2.047413                    0.995755      59.419282     167.646195       0.444628       0.400792      -1.145297      -0.000623       0.003506       0.002967       0.004635       0.007140      -0.003199       0.009101      -0.013736       0.047903      -0.019184      -0.000723       0.019908             24.842821      18.165900       8.496635      -4.097833      28.444214      -1.294725      27.918349           1.125396
           18             Co       7.034815      20.447880      17.426173       0.347879     125.096215 0.25682173E+04  0.88306870E+05                                20.454485                           16.567043       0.941894       2.047422                    0.995700      59.474179     167.840065       0.444482       0.400765      -1.145305      -0.001833      -0.002733      -0.003827       0.005048      -0.007276       0.003088       0.009791      -0.014430       0.045420      -0.019206      -0.000677       0.019883             24.864052      18.180834      -8.505809       4.099581      28.469071      -1.292357      27.942252           1.126360
           19             Co       9.830715       1.173122      12.057573       0.350760     124.971854 0.25648237E+04  0.88153851E+05                                20.437148                           16.552460       0.941604       2.048014                    0.995705      59.404506     167.564293       0.444860       0.400589      -1.145524      -0.001068      -0.002476       0.002994       0.004029       0.003388       0.007333      -0.009230      -0.027182      -0.003028      -0.018183      -0.000286       0.018469             24.844893      18.166568       4.098751       8.500742      27.920014       1.297585      28.448097           1.124561
           20             Co       9.830661      15.079605       4.194829       0.349979     124.985828 0.25655019E+04  0.88191308E+05                                20.444459                           16.559540       0.939165       2.046915                    0.995706      59.447422     167.750476       0.444526       0.400826      -1.145247      -0.001597       0.003330      -0.002461       0.004438      -0.002959      -0.007333      -0.009034      -0.029633      -0.005030      -0.018718      -0.000790       0.019508             24.851731      18.173658      -4.100350      -8.501855      27.923868       1.291604      28.457667           1.125708
           21             Co       4.148595       4.195154       1.173447       0.351161     124.932698 0.25642670E+04  0.88135446E+05                                20.437529                           16.554379       0.939742       2.047337                    0.995752      59.416080     167.631884       0.444657       0.400769      -1.145324       0.000580      -0.003392      -0.003067       0.004610       0.007181      -0.003203       0.009040      -0.013676       0.048170      -0.019229      -0.000698       0.019927             24.842694      18.166253       8.497188      -4.098469      28.444132      -1.295860      27.917695           1.125343
           22             Co      15.332057      12.057573      15.079605       0.348035     125.084890 0.25679746E+04  0.88295955E+05                                20.452922                           16.565969       0.942009       2.047483                    0.995701      59.470377     167.823889       0.444510       0.400751      -1.145321       0.001861       0.002679       0.003817       0.005021      -0.007219       0.003019       0.010017      -0.014742       0.044988      -0.019203      -0.000790       0.019993             24.861846      18.178716      -8.504355       4.098419      28.466858      -1.290793      27.939964           1.126424
           23             Co      12.536157      31.332331      20.447555       0.350579     124.976923 0.25649747E+04  0.88160566E+05                                20.437818                           16.553037       0.941891       2.048063                    0.995704      59.407595     167.575868       0.444848       0.400593      -1.145518       0.001058       0.002516      -0.003006       0.004060       0.003423       0.007282      -0.009120      -0.027235      -0.003523      -0.018124      -0.000320       0.018444             24.845611      18.166876       4.099101       8.500448      27.922238       1.297913      28.447717           1.124704
           24             Co      12.536155      17.425848      28.310624       0.349917     124.987142 0.25655328E+04  0.88192817E+05                                20.444741                           16.559753       0.939100       2.046888                    0.995707      59.448397     167.754764       0.444518       0.400831      -1.145240       0.001598      -0.003330       0.002460       0.004438      -0.002958      -0.007329      -0.009033      -0.029633      -0.005029      -0.018714      -0.000793       0.019507             24.852105      18.173967      -4.100416      -8.502035      27.924221       1.291615      28.458127           1.125611
           25              H       3.763217       4.131443       6.809892       0.133666       1.114845 0.80886500E+01  0.78670286E+02                                 1.712096                            1.617999      -0.888636       2.480149                    0.998989       3.181479       8.521891       0.518871       1.213702      -0.727118      -0.003255       0.004195       0.043270       0.043595       0.002986      -0.001241       0.010298       0.011965       0.042040      -0.017115      -0.000380       0.017495              1.739790       1.503297       0.027780      -0.115659       1.367367       0.095560       2.348707          -0.000186
           26              H       5.754980       4.823809       5.850982       0.135266       1.055279 0.73386993E+01  0.69309838E+02                                 1.623119                            1.518852      -0.752366       2.544222                    0.999790       3.016957       7.832994       0.550158       1.178808      -0.736150       0.031594       0.011954       0.027914       0.043821       0.012038       0.001762       0.007295       0.019397       0.024585      -0.020755       0.005626       0.015129              1.662230       1.831693       0.230250       0.449256       1.449598       0.148816       1.705398           0.000050
           27              H       6.060286       4.531260       3.608105       0.101828       1.169408 0.85737938E+01  0.85152306E+02                                 1.808464                            1.695406      -0.811421       2.497690                    0.999239       3.391182       9.372001       0.490543       1.257203      -0.716171       0.046910       0.014000      -0.011540       0.050296       0.011570      -0.001103       0.003683       0.027516      -0.011111      -0.017215      -0.002616       0.019831              1.851032       2.186338       0.305425      -0.358504       1.582201      -0.230920       1.784557          -0.000162
           28              H       6.827475       3.715373      32.463196       0.086640       1.080875 0.74394370E+01  0.72174000E+02                                 1.777186                            1.618094      -0.975240       2.406612                    0.997119       3.661865      10.403067       0.478373       1.319772      -0.699066      -0.004427       0.026076      -0.037138       0.045594       0.005062       0.011319      -0.007733      -0.006181       0.018416      -0.017062       0.002785       0.014277              1.890772       1.481994       0.001822       0.062053       1.854026      -0.692677       2.336296           0.000107
           29              H      10.863555       2.051094       0.204784       0.123017       1.000663 0.68970293E+01  0.64582542E+02                                 1.592530                            1.490680      -0.757259       2.522831                    0.999859       3.169547       8.382005       0.541396       1.208198      -0.726568      -0.026123      -0.005349      -0.025544       0.036926       0.009855       0.012631      -0.008385       0.003093       0.016987      -0.020977       0.005652       0.015325              1.643978       1.888347       0.142942       0.466521       1.358738       0.029742       1.684850           0.000091
           30              H      11.048082       0.630606       2.047844       0.113829       0.991114 0.69750935E+01  0.66832327E+02                                 1.701058                            1.588111      -1.025517       2.396255                    0.997260       3.577772      10.222904       0.471440       1.355948      -0.691813      -0.025960      -0.029131       0.004188       0.039244       0.007181       0.006073      -0.002029      -0.001362      -0.023596      -0.012061       0.000524       0.011537              1.766980       1.897818       0.585967       0.001728       1.952795      -0.130218       1.450325          -0.000061
           31              H       8.165001       0.851643       1.228706       0.123786       0.974129 0.69233054E+01  0.65012454E+02                                 1.580994                            1.507715      -0.733358       2.542264                    0.999833       3.150814       8.395715       0.529745       1.231279      -0.721779       0.010806       0.034267       0.018548       0.040435       0.004944       0.007221       0.002632      -0.018516       0.006885      -0.014220       0.002470       0.011750              1.604196       1.485432       0.255632       0.169924       1.909200       0.187748       1.417957          -0.000108
           32              H      12.919072       0.880898      31.592050       0.126096       1.007961 0.69554634E+01  0.66042255E+02                                 1.674575                            1.552205      -0.836592       2.489940                    0.999449       3.346319       9.261596       0.496600       1.298982      -0.705153      -0.002317       0.032508      -0.021203       0.038881       0.007256       0.004164      -0.003295      -0.021178       0.009553      -0.015735       0.004008       0.011727              1.774016       1.398240      -0.120358       0.098675       2.253307      -0.501478       1.670501           0.000082
           33              H      17.777148      31.442525      30.642891       0.099502       1.079220 0.79238948E+01  0.78209515E+02                                 1.786809                            1.684203      -1.061930       2.378688                    0.996004       3.654074      10.520493       0.462278       1.342399      -0.695091      -0.015920       0.004175      -0.045076       0.047987       0.005027       0.011473      -0.002945      -0.011966       0.026311      -0.017502       0.003336       0.014166              1.840666       1.544645      -0.088042       0.269816       1.578605      -0.093040       2.398749          -0.000137
           34              H      13.092413      25.962105       0.906902       0.099866       1.081491 0.80101595E+01  0.79364236E+02                                 1.796196                            1.698772      -1.171865       2.328279                    0.994676       3.688012      10.677604       0.457575       1.351016      -0.693202       0.016941      -0.039410      -0.022998       0.048672      -0.006251      -0.010331       0.004084      -0.018560       0.000779      -0.016385       0.001315       0.015069              1.839957       1.533986      -0.206213      -0.057124       2.204718       0.378588       1.781166          -0.000141
           35              H      12.307339      25.614297       3.049011       0.139661       1.003873 0.70122802E+01  0.66587315E+02                                 1.664704                            1.556912      -0.824382       2.508838                    0.999609       3.227111       8.875326       0.497592       1.296284      -0.706896       0.001149      -0.037584       0.020920       0.043030       0.002679      -0.010147      -0.005922      -0.018291       0.016807      -0.016587       0.001508       0.015079              1.729468       1.393349      -0.065869       0.007280       2.329421      -0.346374       1.465634           0.000023
           36              H      11.589365      27.405347       4.280968       0.134311       0.949836 0.67508512E+01  0.63087782E+02                                 1.566897                            1.499634      -0.768797       2.537698                    0.999776       3.094046       8.264410       0.524657       1.249233      -0.718109      -0.010256      -0.008116       0.041006       0.043042      -0.001040      -0.007321      -0.007092      -0.013606       0.027750      -0.014415      -0.000510       0.014925              1.585081       1.435280       0.017522      -0.344326       1.357644      -0.093093       1.962320          -0.000113
           37              H       6.780503      27.502864       4.469500       0.100280       1.080161 0.80999243E+01  0.80461039E+02                                 1.783964                            1.697934      -1.234654       2.283322                    0.995032       3.796255      10.997825       0.461965       1.334726      -0.695450      -0.014239       0.010500      -0.032215       0.036753      -0.006119      -0.002504      -0.001971      -0.009104       0.029711      -0.013005       0.002624       0.010381              1.820758       1.652186      -0.097101       0.367707       1.539743      -0.113209       2.270345          -0.000014
           38              H       8.091197      25.559038       4.606023       0.127900       1.010613 0.70650748E+01  0.66878942E+02                                 1.632457                            1.531831      -0.834488       2.490888                    0.999461       3.249487       8.778173       0.519514       1.245478      -0.717581       0.009543      -0.023319      -0.030382       0.039471      -0.015870      -0.002947       0.001564      -0.011471       0.022194      -0.020656       0.006214       0.014442              1.675370       1.419102      -0.116137      -0.197448       1.588188       0.417189       2.018819          -0.000024
           39              H       8.566492      24.817913       6.764385       0.088007       1.185094 0.85110896E+01  0.83736260E+02                                 1.774007                            1.649831      -0.717489       2.533601                    0.999781       3.308775       8.878265       0.519102       1.199292      -0.730188       0.016374      -0.042021       0.006231       0.045527      -0.011725       0.000140       0.001117      -0.019356       0.020402      -0.018618       0.006640       0.011978              1.808451       1.617758      -0.429266       0.094641       2.328893      -0.072087       1.478703          -0.000012
           40              H      17.620575      28.159474      11.854739       0.068805       1.295744 0.97268716E+01  0.10073885E+03                                 1.989226                            1.841808      -1.207384       2.292743                    0.994412       3.932386      11.479898       0.452205       1.307817      -0.701829      -0.014843      -0.016724       0.031567       0.038685       0.012760      -0.007097      -0.001182      -0.012751       0.000388      -0.016208       0.000475       0.015734              2.065440       1.874583       0.104799      -0.481076       1.773714      -0.354728       2.548024          -0.000005
           41              H       7.439208      30.142307      12.082277       0.120010       1.024987 0.71262741E+01  0.68475987E+02                                 1.725523                            1.594667      -0.962547       2.423121                    0.997805       3.531345      10.022234       0.476345       1.338162      -0.695842       0.004491       0.011496       0.034153       0.036315       0.008736       0.002576       0.004129      -0.013062       0.020480      -0.014331       0.002309       0.012021              1.821723       1.419404      -0.044730      -0.110405       1.717939       0.493948       2.327826           0.000002
           42              H       8.305921      31.153226      10.193710       0.113692       1.008967 0.73108477E+01  0.69589680E+02                                 1.616300                            1.547747      -0.727470       2.536741                    0.999843       3.230526       8.665455       0.523680       1.228750      -0.722183       0.009826       0.037880       0.001219       0.039152       0.007427      -0.003607       0.000897      -0.020030       0.006223      -0.014342       0.002902       0.011440              1.631157       1.539104       0.303027      -0.028243       1.939756       0.095741       1.414610          -0.000011
           43              H      11.157688      31.062211       9.407078       0.120143       0.946191 0.65492099E+01  0.61805001E+02                                 1.654377                            1.542468      -1.013036       2.407297                    0.997445       3.505806       9.959268       0.476427       1.362306      -0.690625      -0.024194      -0.024129      -0.018773       0.038988       0.008528      -0.001573       0.005025      -0.000483      -0.002971      -0.010397       0.000707       0.009690              1.715427       1.852671       0.480252       0.316419       1.649733       0.267118       1.643878          -0.000060
           44              H      10.991056      31.247492      11.692211       0.120935       0.992032 0.67845095E+01  0.63013374E+02                                 1.558264                            1.458661      -0.747011       2.525629                    0.999850       3.117429       8.103118       0.560751       1.176039      -0.734443      -0.026733      -0.018717       0.016721       0.036668       0.015070      -0.004816      -0.000522       0.006549       0.027694      -0.020273       0.006020       0.014253              1.603074       1.849237       0.371225      -0.296830       1.455929      -0.159013       1.504055           0.000099
           45              H       6.949368      -0.029255      12.823401       0.088346       1.055789 0.73121713E+01  0.70387820E+02                                 1.728932                            1.590269      -0.886258       2.450505                    0.998329       3.546101       9.921173       0.490601       1.296959      -0.704575      -0.002609      -0.001991       0.044423       0.044544       0.010906      -0.005519      -0.001713      -0.001344       0.040630      -0.017965       0.002034       0.015931              1.817104       1.459596       0.025752      -0.009887       1.336790       0.040745       2.654926           0.000097
           46              H      11.679946       2.808471      10.148202       0.098234       1.171479 0.85832235E+01  0.85173164E+02                                 1.801394                            1.688741      -0.784124       2.506215                    0.999457       3.395366       9.345027       0.495389       1.245969      -0.718591       0.045828       0.006644       0.018154       0.049738       0.009887       0.006794      -0.004805       0.021262      -0.024494      -0.016604      -0.002800       0.019404              1.845430       2.157268       0.088165       0.480464       1.431582       0.026760       1.947440          -0.000086
           47              H      11.384704       4.173700       8.353901       0.135186       1.036654 0.71718655E+01  0.67242389E+02                                 1.592231                            1.492224      -0.750871       2.543657                    0.999809       2.994429       7.707404       0.561084       1.164306      -0.739569       0.030962       0.022795      -0.018242       0.042556       0.011264       0.004595      -0.013091       0.006878      -0.008358      -0.020556       0.005797       0.014759              1.626450       1.783116       0.411293      -0.255673       1.617061      -0.179238       1.479174           0.000085
           48              H       9.400769       4.063182       7.177204       0.132558       1.115636 0.80901271E+01  0.78659832E+02                                 1.711439                            1.617008      -0.880659       2.483777                    0.999051       3.173796       8.489949       0.519766       1.211994      -0.727636      -0.003293       0.025546      -0.035335       0.043726       0.002178       0.002904      -0.016706      -0.003443      -0.005838      -0.017285       0.000040       0.017245              1.739830       1.503015      -0.042509       0.119816       1.707008      -0.477170       2.009467          -0.000187
           49              H       3.763219      12.121283       9.442834       0.131890       1.121938 0.81514870E+01  0.79443878E+02                                 1.720578                            1.625249      -0.895613       2.476850                    0.998907       3.190266       8.557312       0.517188       1.215162      -0.726817      -0.003514      -0.004128      -0.043999       0.044332      -0.002949       0.001092       0.010440       0.011747       0.041235      -0.016985      -0.000381       0.017365              1.748698       1.509806      -0.027973       0.116729       1.372850       0.096486       2.363436          -0.000185
           50              H       5.754983      11.428917      10.401745       0.135816       1.051616 0.73096149E+01  0.68971405E+02                                 1.619735                            1.516179      -0.751906       2.544616                    0.999780       3.013191       7.821364       0.550419       1.179337      -0.736017       0.031322      -0.011657      -0.028120       0.043677      -0.012114      -0.001594       0.007575       0.019410       0.024644      -0.020952       0.005763       0.015189              1.658553       1.827250      -0.229103      -0.447116       1.446848       0.147957       1.701560           0.000051
           51              H       6.060290      11.721466      12.644621       0.103256       1.165326 0.85389704E+01  0.84749229E+02                                 1.807297                            1.694363      -0.815050       2.497555                    0.999191       3.384579       9.361064       0.489483       1.260778      -0.715418       0.046288      -0.014077       0.011522       0.049734      -0.011388       0.001011       0.003687       0.027702      -0.011165      -0.017153      -0.002643       0.019796              1.849836       2.184765      -0.305102       0.358220       1.581233      -0.230696       1.783511          -0.000158
           52              H      12.419173      12.537353      16.294984       0.088155       1.079196 0.74286694E+01  0.72092860E+02                                 1.780486                            1.620810      -0.992168       2.400500                    0.996880       3.664711      10.436184       0.475927       1.326126      -0.697748      -0.004169      -0.025815       0.036630       0.045006      -0.004927      -0.011458      -0.007607      -0.006273       0.017722      -0.017013       0.002818       0.014195              1.894510       1.484517      -0.001888      -0.062166       1.857717      -0.694774       2.341294           0.000109
           53              H      10.863562      14.201632      16.047942       0.124788       0.995060 0.68550115E+01  0.64144606E+02                                 1.592800                            1.491087      -0.755634       2.526348                    0.999850       3.162776       8.384019       0.538177       1.216267      -0.724755      -0.025374       0.004832       0.025310       0.036163      -0.009906      -0.012438      -0.008409       0.002962       0.016319      -0.020882       0.005870       0.015012              1.644198       1.888469      -0.142933      -0.466221       1.359163       0.029637       1.684963           0.000091
           54              H      11.048088      15.622121      14.204883       0.114731       0.990992 0.69768155E+01  0.66892235E+02                                 1.705044                            1.591460      -1.038778       2.391166                    0.997069       3.583416      10.262027       0.469269       1.361337      -0.690721      -0.025550       0.028889      -0.004568       0.038836      -0.007163      -0.006118      -0.001940      -0.001167      -0.024283      -0.012158       0.000500       0.011657              1.771332       1.902763      -0.588484      -0.001676       1.957952      -0.130744       1.453283          -0.000060
           55              H       8.165008      15.401084      15.024020       0.124909       0.968824 0.68816869E+01  0.64582873E+02                                 1.582308                            1.508867      -0.733391       2.545181                    0.999823       3.143301       8.398035       0.526072       1.240618      -0.719764       0.010813      -0.033663      -0.017941       0.039648      -0.004767      -0.007051       0.002869      -0.018594       0.007744      -0.014145       0.002376       0.011769              1.605583       1.486651      -0.256038      -0.170197       1.911042       0.188070       1.419056          -0.000105
           56              H       7.327372      15.371829      17.166130       0.125976       1.006309 0.69433370E+01  0.65919643E+02                                 1.675286                            1.552868      -0.845564       2.486695                    0.999363       3.345681       9.269077       0.495367       1.302364      -0.704467      -0.002273      -0.032646       0.021384       0.039092      -0.007161      -0.003927      -0.003251      -0.020903       0.009787      -0.015494       0.003947       0.011547              1.774782       1.398799       0.120428      -0.098731       2.254400      -0.501651       1.671147           0.000083
           57              H       6.593741      17.315655      18.115289       0.098615       1.084815 0.79760641E+01  0.78871409E+02                                 1.794361                            1.690782      -1.070710       2.374299                    0.995807       3.667409      10.576498       0.460848       1.344057      -0.694720      -0.015852      -0.004071       0.045175       0.048048      -0.005022      -0.011651      -0.003178      -0.011631       0.025926      -0.017542       0.003283       0.014258              1.848731       1.550531       0.088693      -0.271710       1.584849      -0.093834       2.410813          -0.000135
           58              H       7.500716      22.796074      15.345824       0.099866       1.074920 0.79472612E+01  0.78566405E+02                                 1.787650                            1.691180      -1.161115       2.333627                    0.994917       3.672233      10.611471       0.459085       1.349563      -0.693561       0.017188       0.039459       0.022951       0.048777       0.006156       0.010161       0.003963      -0.018745       0.001048      -0.016313       0.001433       0.014880              1.830980       1.527438       0.204670       0.056774       2.192810       0.375835       1.772693          -0.000138
           59              H       6.715641      23.143883      13.203715       0.138439       1.004354 0.70138173E+01  0.66576685E+02                                 1.662038                            1.554581      -0.817373       2.510820                    0.999656       3.227071       8.860975       0.499384       1.292122      -0.707772       0.001294       0.038140      -0.020802       0.043464      -0.002713       0.010380      -0.006061      -0.018086       0.016897      -0.016687       0.001375       0.015312              1.726594       1.391381       0.065720      -0.007267       2.325004      -0.345398       1.463397           0.000024
           60              H       5.997666      21.352832      11.971758       0.133745       0.953036 0.67778180E+01  0.63391567E+02                                 1.568912                            1.501383      -0.766989       2.537186                    0.999767       3.099491       8.277481       0.525098       1.247167      -0.718535      -0.010443       0.008723      -0.041116       0.043309       0.001146       0.007316      -0.006899      -0.014076       0.028089      -0.014650      -0.000207       0.014858              1.587188       1.436969      -0.017617       0.345188       1.359137      -0.093424       1.965457          -0.000111
           61              H      12.372204      21.255316      11.783227       0.100249       1.079613 0.80973926E+01  0.80442943E+02                                 1.784684                            1.698733      -1.238687       2.281668                    0.994793       3.797414      11.007626       0.461346       1.336400      -0.695117      -0.014169      -0.010481       0.032189       0.036698       0.006220       0.002255      -0.002116      -0.009113       0.029616      -0.013032       0.002678       0.010354              1.821465       1.652934       0.097101      -0.367623       1.540563      -0.112988       2.270898          -0.000014
           62              H      13.682898      23.199142      11.646704       0.127612       1.011556 0.70702831E+01  0.66909107E+02                                 1.629808                            1.529508      -0.826649       2.493382                    0.999524       3.249674       8.763952       0.521626       1.240790      -0.718596       0.009546       0.023080       0.030476       0.039403       0.015941       0.002957       0.001828      -0.011617       0.022265      -0.020745       0.006073       0.014672              1.672575       1.416974       0.115842       0.196943       1.585619       0.416066       2.015132          -0.000023
           63              H      14.158193      23.940266       9.488342       0.088284       1.183822 0.84993046E+01  0.83591183E+02                                 1.772870                            1.648780      -0.719634       2.532924                    0.999775       3.306123       8.869545       0.519225       1.199426      -0.730170       0.016231       0.041913      -0.006303       0.045386       0.011622      -0.000201       0.001163      -0.019043       0.019776      -0.018339       0.006435       0.011905              1.807285       1.616745       0.428967      -0.094546       2.327375      -0.072034       1.477736          -0.000012
           64              H      12.028871      20.598706       4.397988       0.070267       1.293245 0.97081124E+01  0.10053422E+03                                 1.989982                            1.842600      -1.151175       2.312049                    0.994435       3.930387      11.487710       0.450992       1.311471      -0.701073      -0.014804       0.016470      -0.031062       0.038148      -0.012726       0.006927      -0.001194      -0.012794       0.000472      -0.016108       0.000458       0.015650              2.066207       1.875361      -0.104685       0.481067       1.774467      -0.354632       2.548793          -0.000005
           65              H      13.030903      18.615873       4.170450       0.119504       1.025219 0.71274537E+01  0.68479507E+02                                 1.724691                            1.593974      -0.958791       2.424626                    0.997826       3.530595      10.014446       0.476893       1.336778      -0.696131       0.004302      -0.011623      -0.034458       0.036619      -0.008651      -0.002857       0.004152      -0.012999       0.020450      -0.014254       0.002131       0.012123              1.820784       1.418759       0.044705       0.110283       1.717156       0.493599       2.326438           0.000002
           66              H      13.897617      17.604953       6.059016       0.112576       1.011777 0.73353333E+01  0.69872303E+02                                 1.618315                            1.549535      -0.726897       2.536179                    0.999848       3.235527       8.678363       0.523850       1.227479      -0.722461       0.010013      -0.038398      -0.001166       0.039700      -0.007321       0.003792       0.000823      -0.019629       0.006227      -0.014197       0.002971       0.011226              1.633220       1.540922      -0.303706       0.028311       1.942552       0.095932       1.416187          -0.000011
           67              H       5.565984      17.695969       6.845648       0.118684       0.948920 0.65692047E+01  0.62017954E+02                                 1.654996                            1.542825      -1.006776       2.408781                    0.997478       3.507595       9.954236       0.477474       1.358788      -0.691328      -0.024328       0.024449       0.018706       0.039237      -0.008793       0.001534       0.005098      -0.000513      -0.003267      -0.010608       0.000592       0.010016              1.716174       1.853615      -0.480857      -0.316921       1.650480       0.267539       1.644427          -0.000060
           68              H       5.399351      17.510688       4.560515       0.122496       0.986273 0.67363752E+01  0.62446776E+02                                 1.551462                            1.452921      -0.747062       2.526284                    0.999844       3.106385       8.063208       0.562255       1.175138      -0.734681      -0.026651       0.018149      -0.016160       0.036067      -0.015026       0.004760      -0.000755       0.006069       0.028009      -0.020202       0.005915       0.014287              1.595783       1.840009      -0.368283       0.294327       1.449759      -0.157597       1.497581           0.000099
           69              H       6.949370      16.281981       3.429325       0.089008       1.053389 0.72942379E+01  0.70205223E+02                                 1.729977                            1.591141      -0.897407       2.446999                    0.998132       3.545480       9.934033       0.488931       1.301574      -0.703617      -0.002990       0.001841      -0.044203       0.044342      -0.011012       0.005516      -0.001790      -0.001408       0.039988      -0.017959       0.002142       0.015817              1.818299       1.460484      -0.025804       0.009943       1.337514       0.040734       2.656900           0.000097
           70              H      11.679948      13.444255       6.104524       0.101182       1.165135 0.85341023E+01  0.84633770E+02                                 1.801856                            1.689430      -0.802296       2.501232                    0.999309       3.386348       9.342373       0.492455       1.254163      -0.716825       0.044946      -0.006906      -0.017361       0.048675      -0.009630      -0.006817      -0.004772       0.020818      -0.024754      -0.016414      -0.002717       0.019131              1.845836       2.157129      -0.088108      -0.479943       1.432294       0.026618       1.948087          -0.000084
           71              H      11.384706      12.079026       7.898825       0.134629       1.040042 0.72006346E+01  0.67595829E+02                                 1.597769                            1.496883      -0.747798       2.545497                    0.999792       2.997432       7.725925       0.559140       1.166907      -0.738980       0.031228      -0.022740       0.018048       0.042638      -0.011328      -0.004682      -0.013244       0.006716      -0.008973      -0.020751       0.005827       0.014924              1.632319       1.790046      -0.414049       0.257413       1.622908      -0.180470       1.484001           0.000085
           72              H       9.400771      12.189545       9.075522       0.131480       1.118991 0.81185860E+01  0.78987166E+02                                 1.712796                            1.618193      -0.880654       2.482554                    0.999018       3.179494       8.501343       0.520497       1.209516      -0.728181      -0.003033      -0.025831       0.035702       0.044171      -0.002134      -0.003058      -0.016804      -0.003690      -0.005710      -0.017356      -0.000067       0.017423              1.741212       1.504002       0.042620      -0.120014       1.708335      -0.477888       2.011299          -0.000187
           73              H      12.150775      25.695561      20.384170       0.132688       1.119395 0.81274581E+01  0.79146305E+02                                 1.717434                            1.622386      -0.896007       2.476412                    0.998890       3.186225       8.541307       0.517899       1.214465      -0.726967      -0.003353      -0.043454       0.003574       0.043729       0.001018       0.003121      -0.010689      -0.014987      -0.038946      -0.017364      -0.000344       0.017708              1.745475       1.507096       0.116429       0.027833       2.358706      -0.096280       1.370625          -0.000185
           74              H      14.142539      26.654471      21.076536       0.135250       1.052322 0.73133871E+01  0.68981148E+02                                 1.616077                            1.513057      -0.749965       2.543385                    0.999780       3.017180       7.817380       0.553186       1.173879      -0.737242       0.031450      -0.028034       0.012224       0.043868      -0.001876       0.011974      -0.007321      -0.002537      -0.041327      -0.020684       0.005486       0.015197              1.654664       1.822613      -0.445305       0.228174       1.697538      -0.147366       1.443842           0.000051
           75              H      14.447847      28.897348      20.783987       0.102547       1.167894 0.85614453E+01  0.85033513E+02                                 1.810616                            1.697094      -0.817144       2.496627                    0.999211       3.387949       9.375691       0.488841       1.261525      -0.715267       0.046547       0.011374       0.013873       0.049884       0.000981       0.011531      -0.003628       0.019567      -0.035615      -0.017113      -0.002795       0.019908              1.853393       2.189675       0.359521       0.306285       1.786631       0.231500       1.583871          -0.000159
           76              H       4.031621       0.042257      19.968100       0.087366       1.078566 0.74203973E+01  0.71946074E+02                                 1.775023                            1.616315      -0.971120       2.408714                    0.997241       3.657573      10.389119       0.478487       1.320250      -0.698974      -0.004353       0.037160       0.025825       0.045462      -0.011231       0.005093       0.007699      -0.012004       0.000208      -0.016970       0.002882       0.014088              1.888339       1.480377      -0.061844       0.001859       2.332957       0.691330       1.851684           0.000107
           77              H      19.251117      32.300669      18.303821       0.124326       0.998159 0.68795916E+01  0.64416884E+02                                 1.594214                            1.492207      -0.757455       2.524603                    0.999847       3.167382       8.392448       0.538942       1.213743      -0.725304      -0.025666       0.025158      -0.005044       0.036292      -0.012508       0.009799       0.008399      -0.007123      -0.013032      -0.020879       0.005654       0.015225              1.645773       1.890489      -0.467122       0.143131       1.686675      -0.029697       1.360155           0.000091
           78              H       8.252243      30.457609      16.883332       0.114702       0.991839 0.69811549E+01  0.66902773E+02                                 1.701361                            1.588358      -1.015443       2.400038                    0.997280       3.578866      10.225897       0.471616       1.355192      -0.691931      -0.025644      -0.004455      -0.029106       0.039047      -0.006064       0.007174       0.001886       0.011239       0.014052      -0.012035       0.000433       0.011602              1.767299       1.898196      -0.001713       0.586182       1.450526       0.130263       1.953175          -0.000061
           79              H      16.552562      31.276747      17.104369       0.123642       0.973307 0.69194199E+01  0.65013657E+02                                 1.585678                            1.511751      -0.732201       2.544588                    0.999833       3.150907       8.418179       0.526319       1.238575      -0.720195       0.010623      -0.018310       0.034135       0.040166      -0.007164       0.004926      -0.002747      -0.013067       0.024055      -0.014248       0.002456       0.011792              1.609101       1.489553      -0.170847       0.257218       1.421718      -0.188986       1.916033          -0.000107
           80              H      10.123218       0.913403      17.133624       0.126384       1.005707 0.69367495E+01  0.65815639E+02                                 1.671662                            1.549818      -0.836295       2.490007                    0.999397       3.342010       9.244133       0.497160       1.298484      -0.705269      -0.002514       0.021137       0.032671       0.038993      -0.004254       0.007332       0.003431      -0.015422       0.026076      -0.015754       0.004187       0.011567              1.770698       1.396183      -0.098389      -0.119954       1.667497       0.499741       2.248414           0.000083
           81              H       9.389587       1.862562      15.189798       0.098681       1.079986 0.79289234E+01  0.78247034E+02                                 1.785267                            1.682896      -1.053593       2.381670                    0.996170       3.653220      10.506459       0.463362       1.339466      -0.695689      -0.016368       0.045230       0.004266       0.048290      -0.011488       0.005005       0.003013      -0.019471       0.004913      -0.017629       0.003355       0.014274              1.839021       1.543517      -0.269316      -0.087908       2.396085       0.092907       1.577460          -0.000137
           82              H      15.888267      31.598551       9.709379       0.101725       1.076551 0.79657510E+01  0.78827609E+02                                 1.792184                            1.695210      -1.172208       2.328995                    0.994662       3.678496      10.649261       0.457513       1.352856      -0.692852       0.016814       0.022585      -0.038521       0.047714       0.010277      -0.006328      -0.004110      -0.009624       0.027615      -0.016368       0.001232       0.015136              1.835744       1.530920       0.056939      -0.205500       1.777154      -0.377266       2.199157          -0.000140
           83              H      15.103191      29.456442       9.361570       0.139409       1.003303 0.70057488E+01  0.66498045E+02                                 1.662898                            1.555264      -0.823984       2.508646                    0.999610       3.224824       8.862102       0.498387       1.294747      -0.707231       0.001392      -0.020359      -0.037482       0.042677       0.010293       0.002780       0.006169      -0.017781       0.019230      -0.016806       0.001349       0.015457              1.727558       1.391925      -0.007278      -0.065738       1.464117       0.345902       2.326632           0.000023
           84              H      14.385217      28.224485      11.152621       0.134398       0.951180 0.67608918E+01  0.63185705E+02                                 1.565919                            1.498756      -0.768056       2.536971                    0.999775       3.095813       8.261115       0.526019       1.245918      -0.718807      -0.010279      -0.041152      -0.008437       0.043247       0.007491      -0.001144       0.006952      -0.020860       0.007105      -0.014691      -0.000196       0.014887              1.584074       1.434419       0.343934       0.017518       1.960925       0.093041       1.356878          -0.000112
           85              H       9.576355      28.035953      11.250137       0.099858       1.078616 0.80857027E+01  0.80282796E+02                                 1.782353                            1.696555      -1.239775       2.281129                    0.994857       3.793102      10.985404       0.462117       1.334902      -0.695442      -0.014685       0.032179       0.010679       0.036948       0.002537      -0.006156       0.001961      -0.019788      -0.001093      -0.013193       0.002642       0.010550              1.819044       1.650788      -0.366994      -0.096933       2.267796       0.112969       1.538549          -0.000014
           86              H      10.887049      27.899430       9.306311       0.128271       1.008821 0.70480214E+01  0.66658075E+02                                 1.628362                            1.528287      -0.829708       2.493168                    0.999526       3.245455       8.755160       0.521131       1.242721      -0.718185       0.009489       0.030244      -0.023030       0.039180       0.002934      -0.015792      -0.001705      -0.016954       0.005925      -0.020614       0.006184       0.014430              1.671030       1.415901       0.196559      -0.115622       2.012957      -0.415298       1.584233          -0.000023
           87              H      11.362343      25.741068       8.565187       0.088961       1.179172 0.84587568E+01  0.83082382E+02                                 1.767148                            1.644022      -0.718388       2.533593                    0.999792       3.299935       8.843399       0.520432       1.198229      -0.730445       0.016398      -0.006090      -0.041731       0.045249      -0.000279      -0.011575      -0.000985      -0.019728       0.018619      -0.018428       0.006659       0.011769              1.801246       1.611833      -0.094057      -0.426403       1.473650       0.071639       2.318256          -0.000012
           88              H       9.233023      20.650714      11.906747       0.069478       1.288977 0.96666963E+01  0.99966757E+02                                 1.983249                            1.836906      -1.140548       2.316671                    0.994652       3.921789      11.442812       0.452482       1.308962      -0.701631      -0.015009      -0.031561      -0.016577       0.038680       0.007018       0.012869       0.001096      -0.006190       0.019053      -0.016172       0.000355       0.015816              2.058938       1.869245       0.478337       0.104121       2.538662       0.352657       1.768908          -0.000005
           89              H      10.235056      20.423176      13.889580       0.120062       1.022409 0.71040404E+01  0.68209574E+02                                 1.722958                            1.592451      -0.968138       2.421010                    0.997793       3.526223      10.004085       0.476550       1.338622      -0.695777       0.004473      -0.034141       0.011410       0.036274      -0.002670       0.008676      -0.004099      -0.016587       0.008970      -0.014188       0.002225       0.011963              1.818903       1.417500       0.110127      -0.044647       2.323751      -0.492813       1.715459           0.000002
           90              H      11.101770      22.311743      14.900500       0.113132       1.010350 0.73234960E+01  0.69744258E+02                                 1.618228                            1.549446      -0.728424       2.536444                    0.999842       3.233251       8.676537       0.523179       1.229321      -0.722057       0.010102      -0.001139       0.038127       0.039459       0.003564       0.007223      -0.000858      -0.013176       0.026707      -0.014199       0.002945       0.011253              1.633138       1.540828       0.028286       0.303656       1.416135      -0.095985       1.942450          -0.000011
           91              H      13.953538      23.098375      14.809484       0.118942       0.948156 0.65652523E+01  0.62003742E+02                                 1.657877                            1.545266      -1.021884       2.403232                    0.997265       3.511245       9.983496       0.475503       1.363912      -0.690316      -0.024287       0.018451      -0.024321       0.039011       0.001512       0.008717      -0.004991       0.001159       0.002523      -0.010485       0.000594       0.009891              1.719310       1.857158      -0.317907       0.482328       1.647341      -0.268363       1.653431          -0.000060
           92              H      13.786904      20.813242      14.994765       0.121196       0.988049 0.67510278E+01  0.62604846E+02                                 1.551903                            1.453411      -0.747417       2.525371                    0.999843       3.110250       8.069720       0.562898       1.173379      -0.735094      -0.027160      -0.016457      -0.019071       0.037043       0.004797       0.014947       0.000437      -0.011019      -0.023041      -0.020173       0.006085       0.014088              1.596198       1.840387       0.294284       0.368251       1.498076       0.157545       1.450133           0.000099
           93              H      15.336924      19.682052      16.223472       0.088071       1.057944 0.73289697E+01  0.70593929E+02                                 1.731658                            1.592339      -0.887350       2.449711                    0.998304       3.549870       9.936646       0.490143       1.297356      -0.704482      -0.002864      -0.044296      -0.001815       0.044425       0.005618       0.011160       0.001801      -0.020924      -0.018587      -0.018218       0.002133       0.016085              1.820229       1.461390       0.009958       0.025800       2.660972      -0.040789       1.338326           0.000098
           94              H       8.884103      22.357251      19.061198       0.101001       1.165383 0.85359781E+01  0.84648248E+02                                 1.801239                            1.688933      -0.802193       2.500825                    0.999337       3.386580       9.339622       0.492877       1.253149      -0.717045       0.045168      -0.017470       0.006540       0.048868      -0.006705       0.009870       0.004664       0.022573      -0.018540      -0.016328      -0.002800       0.019127              1.845157       2.156255      -0.479557       0.088063       1.947306      -0.026594       1.431910          -0.000082
           95              H       8.588862      24.151552      20.426427       0.134875       1.040810 0.72059143E+01  0.67648500E+02                                 1.597371                            1.496455      -0.747193       2.544946                    0.999785       2.998604       7.725658       0.559844       1.165386      -0.739323       0.030962       0.017619       0.022710       0.042247      -0.004380       0.011293       0.013280       0.007532      -0.005910      -0.020599       0.005616       0.014983              1.631935       1.789649       0.257407       0.414075       1.483566       0.180476       1.622589           0.000085
           96              H      17.788327      25.328249      20.315908       0.132099       1.116617 0.80986980E+01  0.78755037E+02                                 1.711484                            1.617109      -0.879982       2.483542                    0.999050       3.175615       8.492293       0.520174       1.210862      -0.727889      -0.003051       0.035676       0.025480       0.043946      -0.002910       0.002060       0.016668       0.001257       0.008630      -0.017214      -0.000048       0.017262              1.739824       1.503072      -0.119801      -0.042503       2.009430       0.477065       1.706969          -0.000184
           97              H      12.150777      23.062619      28.374010       0.133447       1.120916 0.81434411E+01  0.79367717E+02                                 1.721842                            1.626271      -0.902184       2.474934                    0.998819       3.186656       8.555440       0.516013       1.217893      -0.726210      -0.003536       0.043116      -0.003948       0.043441      -0.001008      -0.003222      -0.010487      -0.015097      -0.038848      -0.017251      -0.000370       0.017621              1.750037       1.510588      -0.116931      -0.027960       2.365950      -0.096698       1.373573          -0.000185
           98              H      14.142540      22.103708      27.681644       0.135984       1.053544 0.73269650E+01  0.69189014E+02                                 1.623283                            1.519237      -0.755302       2.543687                    0.999796       3.014436       7.832418       0.549079       1.181295      -0.735575       0.031133       0.027582      -0.011849       0.043249       0.001908      -0.012058      -0.007394      -0.002719      -0.041550      -0.020827       0.005505       0.015322              1.662295       1.831645       0.448825      -0.229996       1.705434      -0.148535       1.449805           0.000051
           99              H      14.447846      19.860832      27.974193       0.102083       1.169198 0.85727591E+01  0.85158225E+02                                 1.810214                            1.696852      -0.814279       2.497029                    0.999211       3.390614       9.378071       0.489555       1.259501      -0.715686       0.046716      -0.011505      -0.013920       0.050085      -0.001048      -0.011392      -0.003509       0.019447      -0.036342      -0.017166      -0.002677       0.019843              1.852928       2.188834      -0.359246      -0.306016       1.786353       0.231355       1.583596          -0.000160
          100              H       9.623327      16.210469      28.790080       0.088254       1.076134 0.74030447E+01  0.71771946E+02                                 1.776254                            1.617401      -0.981284       2.405206                    0.996987       3.657706      10.406167       0.476766       1.325124      -0.697979      -0.004379      -0.036579      -0.025718       0.044929       0.011205      -0.005094       0.007714      -0.012178       0.000347      -0.016991       0.002878       0.014113              1.889689       1.481388       0.061952      -0.001868       2.334699       0.691934       1.852979           0.000108
          101              H       8.067716      16.457511      30.454359       0.123983       0.999175 0.68871477E+01  0.64497526E+02                                 1.594394                            1.492306      -0.755036       2.525212                    0.999836       3.168704       8.393275       0.539380       1.212572      -0.725567      -0.025709      -0.025568       0.004992       0.036600       0.012488      -0.009828       0.008536      -0.006711      -0.012721      -0.020934       0.005834       0.015100              1.645985       1.890856       0.467358      -0.143242       1.686885      -0.029800       1.360215           0.000091
          102              H      19.435643      18.300570      31.874847       0.113814       0.992287 0.69829367E+01  0.66896160E+02                                 1.698944                            1.586321      -1.004155       2.404692                    0.997450       3.575901      10.201683       0.473116       1.351372      -0.692709      -0.026244       0.004405       0.029350       0.039618       0.006127      -0.007207       0.001978       0.011161       0.014101      -0.012127       0.000513       0.011614              1.764662       1.895238       0.001747      -0.584686       1.448704       0.129924       1.950043          -0.000061
          103              H      16.552562      17.481433      31.653810       0.124157       0.970942 0.68986457E+01  0.64765818E+02                                 1.582694                            1.509168      -0.732143       2.544823                    0.999825       3.146796       8.402110       0.526965       1.238062      -0.720314       0.010909       0.018219      -0.033838       0.039949       0.007125      -0.004802      -0.002861      -0.013058       0.024761      -0.014280       0.002367       0.011913              1.605989       1.486918       0.170280      -0.256252       1.419306      -0.188263       1.911742          -0.000107
          104              H      15.714925      15.339323      31.624555       0.126100       1.007761 0.69555005E+01  0.66068233E+02                                 1.677281                            1.554486      -0.844028       2.487082                    0.999331       3.348375       9.280797       0.494955       1.302796      -0.704364      -0.002441      -0.020975      -0.032726       0.038948       0.004157      -0.007376       0.003377      -0.015465       0.026115      -0.015746       0.004162       0.011583              1.777078       1.400211       0.098934       0.120716       1.673180       0.502848       2.257842           0.000083
          105              H       9.389586      14.390164       1.062928       0.099217       1.080992 0.79417265E+01  0.78439685E+02                                 1.789612                            1.686768      -1.066370       2.376603                    0.995960       3.659279      10.543556       0.461592       1.343468      -0.694863      -0.016115      -0.044883      -0.004168       0.047870       0.011477      -0.005095       0.002955      -0.019194       0.004409      -0.017510       0.003261       0.014249              1.843619       1.546919       0.270304       0.088278       2.402762       0.093317       1.581175          -0.000137
          106              H      10.296562      17.159629       6.543348       0.099315       1.085095 0.80394446E+01  0.79699610E+02                                 1.797208                            1.699489      -1.161605       2.331312                    0.994849       3.691886      10.679818       0.458600       1.347231      -0.693928       0.017438      -0.023145       0.039702       0.049153      -0.010151       0.006197      -0.003844      -0.009855       0.027721      -0.016339       0.001513       0.014826              1.841079       1.534569      -0.057312       0.206616       1.782128      -0.379402       2.206540          -0.000142
          107              H       9.511488      19.301738       6.891156       0.139200       1.003745 0.70115884E+01  0.66576805E+02                                 1.664428                            1.556738      -0.822767       2.509566                    0.999638       3.226924       8.873548       0.497684       1.296123      -0.706943       0.001331       0.020427       0.037966       0.043133      -0.010149      -0.002742       0.006063      -0.017802       0.018247      -0.016541       0.001266       0.015275              1.729136       1.393196       0.007282       0.065887       1.465408       0.346140       2.328804           0.000023
          108              H       8.793514      20.533695       5.100106       0.133486       0.953178 0.67805579E+01  0.63437637E+02                                 1.570735                            1.503042      -0.769514       2.536811                    0.999770       3.100550       8.287632       0.523982       1.249418      -0.718052      -0.010562       0.041323       0.008058       0.043406      -0.007373       0.001140       0.007194      -0.021101       0.007692      -0.014822      -0.000263       0.015085              1.589072       1.438585      -0.345840      -0.017609       1.967998       0.093528       1.360634          -0.000112
          109              H      15.168052      20.722226       5.002589       0.100779       1.079001 0.80902884E+01  0.80348017E+02                                 1.783338                            1.697452      -1.240995       2.280487                    0.994813       3.794587      10.994763       0.461777       1.335556      -0.695285      -0.013714      -0.032018      -0.010209       0.036297      -0.002243       0.006297       0.002027      -0.019432      -0.001196      -0.013103       0.002737       0.010366              1.820074       1.651702       0.367329       0.097028       2.269162       0.113023       1.539359          -0.000014
          110              H       5.295347      20.858749       6.946415       0.128773       1.008480 0.70469325E+01  0.66662719E+02                                 1.629955                            1.529709      -0.830390       2.493021                    0.999441       3.245527       8.763856       0.519965       1.245228      -0.717634       0.009573      -0.030018       0.022857       0.038925      -0.002902       0.015688      -0.001655      -0.017050       0.005955      -0.020548       0.006248       0.014300              1.672705       1.417203      -0.196868       0.115808       2.015134      -0.415938       1.585778          -0.000024
          111              H       5.770642      23.017111       7.687540       0.087796       1.184028 0.85006690E+01  0.83598222E+02                                 1.772128                            1.648193      -0.718761       2.532783                    0.999792       3.306616       8.867156       0.519718       1.198379      -0.730414       0.016236       0.006283       0.042260       0.045705       0.000014       0.011586      -0.001041      -0.019721       0.018073      -0.018383       0.006677       0.011706              1.806494       1.616133       0.094493       0.428582       1.477237       0.071980       2.326113          -0.000011
          112              H      14.824723      28.107465       4.345979       0.069325       1.294515 0.97177382E+01  0.10066212E+03                                 1.991789                            1.843884      -1.153720       2.310973                    0.994405       3.932166      11.495744       0.450684       1.311999      -0.700980      -0.014885       0.031418       0.016356       0.038421      -0.006934      -0.012826       0.001172      -0.006751       0.018527      -0.016202       0.000545       0.015657              2.068265       1.876888      -0.482253      -0.105070       2.552125       0.355619       1.775782          -0.000006
          113              H      15.826755      28.335003       2.363146       0.119299       1.025191 0.71280124E+01  0.68484067E+02                                 1.724412                            1.593865      -0.962734       2.422638                    0.997811       3.530997      10.014500       0.477001       1.336491      -0.696190       0.004660       0.034689      -0.011676       0.036896       0.002572      -0.008746      -0.004109      -0.016531       0.009598      -0.014260       0.002284       0.011976              1.820410       1.418747      -0.110272       0.044675       2.325587      -0.493121       1.716895           0.000003
          114              H       5.510068      26.446437       1.352227       0.112075       1.012991 0.73463021E+01  0.70007975E+02                                 1.620144                            1.551116      -0.734776       2.532508                    0.999848       3.238054       8.689121       0.523331       1.228149      -0.722311       0.010166       0.001358      -0.038580       0.039920      -0.003766      -0.007361      -0.000865      -0.013307       0.026857      -0.014431       0.003055       0.011376              1.635121       1.542588      -0.028329      -0.304421       1.417546      -0.096149       1.945227          -0.000011
          115              H       8.361835      25.659805       1.443242       0.120082       0.945956 0.65467523E+01  0.61772806E+02                                 1.653816                            1.541975      -1.015074       2.406195                    0.997455       3.504214       9.952333       0.476623       1.361946      -0.690706      -0.024017      -0.018159       0.023899       0.038441      -0.001453      -0.008728      -0.005208       0.001149       0.001866      -0.010627       0.000694       0.009933              1.714825       1.852012       0.316251      -0.479997       1.643291      -0.266962       1.649171          -0.000060
          116              H       8.195203      27.944938       1.257961       0.121531       0.989331 0.67625814E+01  0.62763160E+02                                 1.556039                            1.456784      -0.748916       2.525714                    0.999852       3.112958       8.090293       0.560796       1.176817      -0.734272      -0.026528       0.016643       0.018582       0.036415      -0.004776      -0.015017       0.000578      -0.010440      -0.023872      -0.020210       0.005974       0.014236              1.600701       1.846203      -0.295982      -0.370231       1.501985       0.158533       1.453915           0.000099
          117              H       9.745222      29.076128       0.029255       0.088124       1.056095 0.73118133E+01  0.70339487E+02                                 1.724553                            1.586635      -0.871336       2.455778                    0.998484       3.541112       9.883834       0.493142       1.291100      -0.705814      -0.002601       0.044670       0.001734       0.044779      -0.005562      -0.010969       0.001819      -0.020930      -0.018620      -0.018023       0.001987       0.016037              1.812238       1.456311      -0.009801      -0.025645       2.646425      -0.040600       1.333977           0.000097
          118              H      20.067507      26.400929      29.696982       0.099423       1.171094 0.85835579E+01  0.85211354E+02                                 1.804345                            1.691406      -0.795336       2.502389                    0.999342       3.394723       9.357375       0.493647       1.249855      -0.717745       0.045788       0.017761      -0.006519       0.049543       0.006733      -0.009800       0.004678       0.022847      -0.018649      -0.016370      -0.002848       0.019219              1.848503       2.160927       0.481487      -0.088387       1.950891      -0.026776       1.433692          -0.000085
          119              H      19.772264      24.606628      28.331753       0.134727       1.039205 0.71926609E+01  0.67486086E+02                                 1.594824                            1.494371      -0.748009       2.544438                    0.999793       2.997710       7.718595       0.560690       1.164284      -0.739573       0.030844      -0.017765      -0.023085       0.042424       0.004354      -0.011234       0.013238       0.008142      -0.006243      -0.020604       0.005629       0.014975              1.629212       1.786416      -0.256564      -0.412692       1.481383       0.179869       1.619835           0.000085
          120              H      17.788329      23.429931      28.442271       0.132473       1.114710 0.80826724E+01  0.78568991E+02                                 1.710452                            1.616245      -0.880214       2.483917                    0.999065       3.173143       8.487123       0.519899       1.211967      -0.727643      -0.003280      -0.035627      -0.025466       0.043915       0.002919      -0.002119       0.016574       0.001284       0.008272      -0.017163       0.000044       0.017119              1.738749       1.502411       0.119699       0.042423       2.007953       0.476427       1.705884          -0.000185
          121              H      18.603599      28.374010      25.695561       0.133671       1.114671 0.80870424E+01  0.78650162E+02                                 1.711862                            1.617794      -0.888569       2.480182                    0.998990       3.181244       8.520813       0.518929       1.213635      -0.727133       0.003253      -0.004194      -0.043270       0.043594       0.002984      -0.001239       0.010294       0.011970       0.042048      -0.017115      -0.000380       0.017495              1.739546       1.503108       0.027772      -0.115633       1.367208       0.095537       2.348324          -0.000184
          122              H      16.611836      27.681644      26.654471       0.135266       1.055208 0.73380555E+01  0.69301887E+02                                 1.623011                            1.518758      -0.752356       2.544226                    0.999790       3.016848       7.832476       0.550193       1.178765      -0.736161      -0.031595      -0.011949      -0.027914       0.043820       0.012036       0.001762       0.007293       0.019399       0.024587      -0.020754       0.005626       0.015128              1.662117       1.831564       0.230229       0.449212       1.449510       0.148803       1.705278           0.000050
          123              H      16.306530      27.974193      28.897348       0.101828       1.169389 0.85735636E+01  0.85149529E+02                                 1.808450                            1.695387      -0.811356       2.497720                    0.999239       3.391175       9.371984       0.490544       1.257210      -0.716170      -0.046908      -0.013999       0.011540       0.050294       0.011568      -0.001102       0.003682       0.027517      -0.011105      -0.017214      -0.002615       0.019829              1.851020       2.186327       0.305429      -0.358508       1.582193      -0.230922       1.784539          -0.000161
          124              H      15.539341      28.790080       0.042257       0.086635       1.080905 0.74397061E+01  0.72177080E+02                                 1.777196                            1.618106      -0.975283       2.406588                    0.997118       3.661918      10.403165       0.478380       1.319743      -0.699071       0.004428      -0.026076       0.037137       0.045593       0.005061       0.011319      -0.007733      -0.006181       0.018416      -0.017062       0.002785       0.014277              1.890783       1.482009       0.001826       0.062051       1.854038      -0.692679       2.336302           0.000107
          125              H      11.503261      30.454359      32.300669       0.123012       1.000677 0.68971540E+01  0.64583971E+02                                 1.592541                            1.490690      -0.757251       2.522830                    0.999859       3.169580       8.382096       0.541396       1.208192      -0.726569       0.026123       0.005348       0.025542       0.036924       0.009855       0.012630      -0.008386       0.003093       0.016986      -0.020977       0.005653       0.015324              1.643989       1.888362       0.142945       0.466525       1.358747       0.029742       1.684859           0.000091
          126              H      11.318734      31.874847      30.457609       0.113834       0.991084 0.69748170E+01  0.66828934E+02                                 1.701018                            1.588076      -1.025477       2.396279                    0.997260       3.577683      10.222552       0.471448       1.355941      -0.691814       0.025962       0.029131      -0.004192       0.039246       0.007182       0.006073      -0.002031      -0.001364      -0.023592      -0.012061       0.000524       0.011537              1.766936       1.897770       0.585945       0.001728       1.952744      -0.130213       1.450292          -0.000061
          127              H      14.201815      31.653810      31.276747       0.123788       0.974122 0.69232478E+01  0.65011784E+02                                 1.580988                            1.507710      -0.733367       2.542262                    0.999833       3.150800       8.395672       0.529745       1.231280      -0.721779      -0.010806      -0.034266      -0.018549       0.040435       0.004943       0.007222       0.002633      -0.018515       0.006884      -0.014219       0.002470       0.011750              1.604189       1.485426       0.255631       0.169922       1.909190       0.187747       1.417952          -0.000108
          128              H       9.447744      31.624555       0.913403       0.126093       1.007967 0.69555212E+01  0.66042903E+02                                 1.674577                            1.552208      -0.836587       2.489939                    0.999449       3.346333       9.261625       0.496602       1.298977      -0.705154       0.002317      -0.032508       0.021203       0.038880       0.007256       0.004164      -0.003295      -0.021178       0.009554      -0.015735       0.004008       0.011727              1.774016       1.398242      -0.120358       0.098675       2.253306      -0.501476       1.670502           0.000082
          129              H       4.589668       1.062928       1.862562       0.099497       1.079242 0.79241023E+01  0.78212091E+02                                 1.786834                            1.684225      -1.061950       2.378674                    0.996004       3.654127      10.520688       0.462275       1.342399      -0.695091       0.015919      -0.004176       0.045075       0.047986       0.005027       0.011473      -0.002944      -0.011966       0.026311      -0.017501       0.003335       0.014166              1.840692       1.544664      -0.088042       0.269821       1.578631      -0.093034       2.398781          -0.000137
          130              H       9.274403       6.543348      31.598551       0.099861       1.081533 0.80105214E+01  0.79368799E+02                                 1.796248                            1.698815      -1.171927       2.328248                    0.994675       3.688096      10.677948       0.457567       1.351022      -0.693200      -0.016941       0.039408       0.022997       0.048671      -0.006249      -0.010331       0.004083      -0.018556       0.000779      -0.016383       0.001316       0.015067              1.840014       1.534025      -0.206223      -0.057127       2.204787       0.378616       1.781229          -0.000141
          131              H      10.059477       6.891156      29.456442       0.139664       1.003870 0.70122720E+01  0.66587218E+02                                 1.664701                            1.556912      -0.824391       2.508836                    0.999609       3.227098       8.875289       0.497592       1.296285      -0.706896      -0.001150       0.037585      -0.020919       0.043030       0.002679      -0.010147      -0.005921      -0.018291       0.016805      -0.016587       0.001509       0.015078              1.729464       1.393348      -0.065870       0.007281       2.329411      -0.346370       1.465631           0.000023
          132              H      10.777451       5.100106      28.224485       0.134312       0.949832 0.67508227E+01  0.63087444E+02                                 1.566893                            1.499631      -0.768798       2.537699                    0.999776       3.094037       8.264379       0.524658       1.249233      -0.718109       0.010256       0.008115      -0.041007       0.043042      -0.001040      -0.007320      -0.007092      -0.013605       0.027749      -0.014414      -0.000511       0.014925              1.585077       1.435276       0.017521      -0.344324       1.357640      -0.093092       1.962314          -0.000112
          133              H      15.586313       5.002589      28.035953       0.100281       1.080150 0.80998202E+01  0.80459729E+02                                 1.783951                            1.697922      -1.234653       2.283323                    0.995032       3.796234      10.997737       0.461968       1.334724      -0.695450       0.014239      -0.010501       0.032215       0.036754      -0.006119      -0.002504      -0.001971      -0.009105       0.029711      -0.013004       0.002623       0.010381              1.820745       1.652174      -0.097100       0.367702       1.539732      -0.113207       2.270328          -0.000014
          134              H      14.275619       6.946415      27.899430       0.127900       1.010607 0.70650167E+01  0.66878219E+02                                 1.632447                            1.531822      -0.834481       2.490892                    0.999461       3.249472       8.778106       0.519517       1.245474      -0.717582      -0.009543       0.023320       0.030382       0.039471      -0.015870      -0.002947       0.001564      -0.011471       0.022193      -0.020656       0.006213       0.014442              1.675360       1.419094      -0.116136      -0.197447       1.588178       0.417186       2.018808          -0.000023
          135              H      13.800324       7.687540      25.741068       0.088008       1.185086 0.85110108E+01  0.83735286E+02                                 1.773998                            1.649824      -0.717486       2.533604                    0.999781       3.308759       8.878210       0.519103       1.199293      -0.730188      -0.016374       0.042021      -0.006231       0.045527      -0.011725       0.000140       0.001117      -0.019356       0.020401      -0.018618       0.006640       0.011978              1.808443       1.617751      -0.429264       0.094641       2.328880      -0.072086       1.478697          -0.000012
          136              H       4.746241       4.345979      20.650714       0.068805       1.295742 0.97268605E+01  0.10073870E+03                                 1.989224                            1.841806      -1.207380       2.292744                    0.994412       3.932383      11.479883       0.452206       1.307816      -0.701829       0.014843       0.016724      -0.031567       0.038684       0.012760      -0.007097      -0.001182      -0.012751       0.000388      -0.016208       0.000475       0.015734              2.065437       1.874581       0.104799      -0.481074       1.773711      -0.354727       2.548018          -0.000005
          137              H      14.927608       2.363146      20.423176       0.120010       1.024987 0.71262735E+01  0.68475982E+02                                 1.725523                            1.594667      -0.962548       2.423121                    0.997805       3.531345      10.022235       0.476345       1.338163      -0.695842      -0.004491      -0.011496      -0.034153       0.036315       0.008736       0.002576       0.004129      -0.013061       0.020480      -0.014331       0.002310       0.012021              1.821722       1.419404      -0.044729      -0.110405       1.717937       0.493948       2.327824           0.000002
          138              H      14.060895       1.352227      22.311743       0.113693       1.008960 0.73107879E+01  0.69588964E+02                                 1.616292                            1.547740      -0.727471       2.536741                    0.999843       3.230520       8.665428       0.523681       1.228748      -0.722183      -0.009826      -0.037880      -0.001218       0.039152       0.007427      -0.003607       0.000897      -0.020030       0.006222      -0.014342       0.002902       0.011440              1.631149       1.539097       0.303026      -0.028243       1.939745       0.095739       1.414605          -0.000011
          139              H      11.209128       1.443242      23.098375       0.120141       0.946204 0.65493156E+01  0.61806164E+02                                 1.654383                            1.542472      -1.013048       2.407289                    0.997444       3.505823       9.959286       0.476431       1.362291      -0.690628       0.024195       0.024129       0.018773       0.038988       0.008529      -0.001573       0.005024      -0.000484      -0.002973      -0.010397       0.000706       0.009691              1.715434       1.852680       0.480257       0.316423       1.649738       0.267121       1.643884          -0.000060
          140              H      11.375760       1.257961      20.813242       0.120933       0.992036 0.67845416E+01  0.63013735E+02                                 1.558266                            1.458664      -0.747009       2.525628                    0.999850       3.117437       8.103138       0.560751       1.176037      -0.734444       0.026733       0.018716      -0.016721       0.036668       0.015070      -0.004816      -0.000522       0.006549       0.027695      -0.020274       0.006020       0.014253              1.603077       1.849242       0.371227      -0.296830       1.455931      -0.159013       1.504057           0.000099
          141              H       9.825740       0.029255      19.682052       0.088345       1.055802 0.73122779E+01  0.70388996E+02                                 1.728932                            1.590271      -0.886296       2.450487                    0.998328       3.546118       9.921182       0.490607       1.296942      -0.704578       0.002609       0.001990      -0.044422       0.044543       0.010905      -0.005519      -0.001713      -0.001343       0.040628      -0.017964       0.002033       0.015931              1.817104       1.459602       0.025754      -0.009882       1.336791       0.040748       2.654919           0.000097
          142              H      10.686870      29.696982      22.357251       0.098236       1.171392 0.85823847E+01  0.85162432E+02                                 1.801273                            1.688633      -0.784143       2.506206                    0.999458       3.395258       9.344480       0.495418       1.245931      -0.718599      -0.045826      -0.006644      -0.018153       0.049736       0.009885       0.006791      -0.004805       0.021262      -0.024482      -0.016602      -0.002798       0.019400              1.845305       2.157108       0.088153       0.480416       1.431499       0.026760       1.947307          -0.000085
          143              H      10.982112      28.331753      24.151552       0.135186       1.036606 0.71714243E+01  0.67236992E+02                                 1.592159                            1.492160      -0.750860       2.543662                    0.999809       2.994352       7.707049       0.561108       1.164277      -0.739576      -0.030962      -0.022791       0.018243       0.042555       0.011262       0.004593      -0.013091       0.006881      -0.008353      -0.020555       0.005797       0.014758              1.626376       1.783033       0.411267      -0.255655       1.616988      -0.179223       1.479106           0.000084
          144              H      12.966047      28.442271      25.328249       0.132565       1.115465 0.80885688E+01  0.78640393E+02                                 1.711217                            1.616814      -0.880593       2.483812                    0.999052       3.173570       8.488937       0.519819       1.211936      -0.727650       0.003292      -0.025545       0.035335       0.043726       0.002178       0.002900      -0.016707      -0.003437      -0.005826      -0.017285       0.000040       0.017245              1.739597       1.502835      -0.042501       0.119790       1.706781      -0.477063       2.009174          -0.000185
          145              H      18.603597      20.384170      23.062619       0.131898       1.121744 0.81496803E+01  0.79421269E+02                                 1.720324                            1.625024      -0.895545       2.476887                    0.998909       3.189994       8.556102       0.517249       1.215095      -0.726833       0.003512       0.004127       0.043999       0.044332      -0.002947       0.001088       0.010437       0.011752       0.041243      -0.016984      -0.000381       0.017365              1.748434       1.509598      -0.027965       0.116702       1.372677       0.096461       2.363028          -0.000183
          146              H      16.611833      21.076536      22.103708       0.135822       1.051524 0.73087667E+01  0.68961045E+02                                 1.619606                            1.516064      -0.751905       2.544621                    0.999780       3.013037       7.820699       0.550458       1.179294      -0.736027      -0.031323       0.011654       0.028121       0.043678      -0.012111      -0.001595       0.007574       0.019412       0.024647      -0.020951       0.005763       0.015188              1.658419       1.827093      -0.229076      -0.447067       1.446740       0.147943       1.701423           0.000051
          147              H      16.306526      20.783987      19.860832       0.103261       1.165300 0.85387952E+01  0.84747171E+02                                 1.807280                            1.694352      -0.815058       2.497552                    0.999191       3.384574       9.361074       0.489481       1.260788      -0.715415      -0.046288       0.014077      -0.011521       0.049734      -0.011388       0.001009       0.003686       0.027705      -0.011164      -0.017153      -0.002644       0.019797              1.849816       2.184746      -0.305095       0.358204       1.581218      -0.230687       1.783484          -0.000157
          148              H       9.947643      19.968100      16.210469       0.088159       1.079167 0.74284209E+01  0.72089801E+02                                 1.780451                            1.620782      -0.992100       2.400534                    0.996881       3.664640      10.435914       0.475932       1.326123      -0.697749       0.004167       0.025816      -0.036631       0.045007      -0.004928      -0.011459      -0.007608      -0.006271       0.017722      -0.017015       0.002819       0.014196              1.894468       1.484486      -0.001884      -0.062168       1.857676      -0.694751       2.341243           0.000109
          149              H      11.503254      18.303821      16.457511       0.124791       0.995049 0.68549214E+01  0.64143583E+02                                 1.592792                            1.491080      -0.755638       2.526350                    0.999850       3.162759       8.383975       0.538177       1.216271      -0.724754       0.025374      -0.004832      -0.025311       0.036164      -0.009905      -0.012438      -0.008409       0.002963       0.016320      -0.020881       0.005869       0.015012              1.644190       1.888459      -0.142932      -0.466217       1.359157       0.029638       1.684954           0.000091
          150              H      11.318728      16.883332      18.300570       0.114723       0.991059 0.69773964E+01  0.66899246E+02                                 1.705121                            1.591526      -1.038852       2.391122                    0.997068       3.583568      10.262597       0.469259       1.361336      -0.690721       0.025548      -0.028887       0.004564       0.038833      -0.007162      -0.006121      -0.001938      -0.001166      -0.024283      -0.012159       0.000501       0.011658              1.771417       1.902860      -0.588532      -0.001674       1.958052      -0.130753       1.453340          -0.000060
          151              H      14.201808      17.104369      17.481433       0.124908       0.968829 0.68817354E+01  0.64583468E+02                                 1.582317                            1.508873      -0.733389       2.545180                    0.999823       3.143319       8.398103       0.526070       1.240620      -0.719763      -0.010812       0.033664       0.017940       0.039648      -0.004767      -0.007051       0.002870      -0.018595       0.007743      -0.014145       0.002375       0.011769              1.605593       1.486660      -0.256042      -0.170199       1.911056       0.188072       1.419063          -0.000106
          152              H      15.039444      17.133624      15.339323       0.125979       1.006301 0.69432493E+01  0.65918612E+02                                 1.675278                            1.552860      -0.845570       2.486694                    0.999363       3.345662       9.269015       0.495368       1.302366      -0.704467       0.002273       0.032646      -0.021384       0.039092      -0.007161      -0.003927      -0.003252      -0.020903       0.009787      -0.015494       0.003947       0.011548              1.774775       1.398792       0.120426      -0.098730       2.254393      -0.501651       1.671141           0.000083
          153              H      15.773075      15.189798      14.390164       0.098619       1.084781 0.79757322E+01  0.78867242E+02                                 1.794318                            1.690744      -1.070672       2.374321                    0.995807       3.667328      10.576177       0.460854       1.344053      -0.694721       0.015852       0.004070      -0.045176       0.048049      -0.005022      -0.011650      -0.003179      -0.011629       0.025930      -0.017541       0.003282       0.014259              1.848686       1.550497       0.088690      -0.271698       1.584810      -0.093839       2.410751          -0.000135
          154              H      14.866100       9.709379      17.159629       0.099867       1.074917 0.79472686E+01  0.78566519E+02                                 1.787649                            1.691182      -1.161118       2.333626                    0.994917       3.672239      10.611501       0.459084       1.349566      -0.693561      -0.017188      -0.039461      -0.022951       0.048779       0.006157       0.010161       0.003964      -0.018745       0.001046      -0.016313       0.001432       0.014881              1.830977       1.527438       0.204670       0.056772       2.192811       0.375826       1.772682          -0.000139
          155              H      15.651175       9.361570      19.301738       0.138441       1.004344 0.70137188E+01  0.66575506E+02                                 1.662027                            1.554570      -0.817368       2.510824                    0.999656       3.227046       8.860886       0.499386       1.292122      -0.707772      -0.001294      -0.038141       0.020803       0.043464      -0.002714       0.010379      -0.006061      -0.018085       0.016897      -0.016686       0.001374       0.015312              1.726583       1.391372       0.065719      -0.007267       2.324988      -0.345398       1.463390           0.000024
          156              H      16.369150      11.152621      20.533695       0.133747       0.953030 0.67777602E+01  0.63390889E+02                                 1.568905                            1.501377      -0.766990       2.537187                    0.999767       3.099479       8.277439       0.525099       1.247166      -0.718535       0.010444      -0.008723       0.041117       0.043310       0.001146       0.007317      -0.006899      -0.014077       0.028090      -0.014651      -0.000207       0.014858              1.587181       1.436963      -0.017617       0.345187       1.359131      -0.093424       1.965449          -0.000111
          157              H       9.994612      11.250137      20.722226       0.100247       1.079629 0.80975520E+01  0.80444966E+02                                 1.784704                            1.698752      -1.238700       2.281660                    0.994793       3.797457      11.007800       0.461342       1.336403      -0.695116       0.014169       0.010481      -0.032188       0.036697       0.006220       0.002255      -0.002115      -0.009112       0.029616      -0.013032       0.002678       0.010354              1.821485       1.652952       0.097103      -0.367629       1.540578      -0.112991       2.270925          -0.000014
          158              H       8.683918       9.306311      20.858749       0.127610       1.011564 0.70703628E+01  0.66910048E+02                                 1.629816                            1.529516      -0.826653       2.493377                    0.999524       3.249695       8.764020       0.521625       1.240788      -0.718596      -0.009545      -0.023080      -0.030475       0.039402       0.015942       0.002956       0.001828      -0.011618       0.022265      -0.020745       0.006073       0.014672              1.672583       1.416981       0.115843       0.196945       1.585626       0.416068       2.015142          -0.000023
          159              H       8.208623       8.565187      23.017111       0.088283       1.183832 0.84993944E+01  0.83592302E+02                                 1.772880                            1.648789      -0.719638       2.532921                    0.999775       3.306142       8.869614       0.519223       1.199426      -0.730169      -0.016231      -0.041913       0.006304       0.045386       0.011622      -0.000201       0.001163      -0.019043       0.019777      -0.018339       0.006435       0.011905              1.807296       1.616754       0.428971      -0.094547       2.327389      -0.072035       1.477744          -0.000012
          160              H      10.337945      11.906747      28.107465       0.070276       1.293170 0.97074232E+01  0.10052521E+03                                 1.989904                            1.842534      -1.151113       2.312087                    0.994436       3.930230      11.487110       0.451000       1.311470      -0.701074       0.014802      -0.016472       0.031066       0.038151      -0.012725       0.006927      -0.001195      -0.012794       0.000480      -0.016108       0.000459       0.015649              2.066123       1.875294      -0.104679       0.481040       1.774401      -0.354607       2.548674          -0.000006
          161              H       9.335913      13.889580      28.335003       0.119503       1.025229 0.71275241E+01  0.68480356E+02                                 1.724702                            1.593982      -0.958797       2.424622                    0.997826       3.530613      10.014512       0.476892       1.336778      -0.696131      -0.004302       0.011622       0.034458       0.036618      -0.008651      -0.002857       0.004151      -0.013000       0.020450      -0.014254       0.002131       0.012123              1.820798       1.418767       0.044707       0.110286       1.717165       0.493606       2.326460           0.000002
          162              H       8.469199      14.900500      26.446437       0.112575       1.011782 0.73353769E+01  0.69872808E+02                                 1.618318                            1.549537      -0.726899       2.536176                    0.999848       3.235541       8.678400       0.523851       1.227475      -0.722462      -0.010013       0.038398       0.001166       0.039699      -0.007320       0.003792       0.000823      -0.019629       0.006227      -0.014197       0.002971       0.011226              1.633223       1.540924      -0.303706       0.028311       1.942556       0.095933       1.416190          -0.000011
          163              H      16.800832      14.809484      25.659805       0.118685       0.948922 0.65692115E+01  0.62018016E+02                                 1.654995                            1.542824      -1.006783       2.408779                    0.997478       3.507592       9.954218       0.477475       1.358784      -0.691328       0.024327      -0.024449      -0.018706       0.039237      -0.008793       0.001534       0.005097      -0.000514      -0.003268      -0.010608       0.000592       0.010016              1.716173       1.853611      -0.480857      -0.316924       1.650481       0.267541       1.644428          -0.000060
          164              H      16.967465      14.994765      27.944938       0.122496       0.986275 0.67363961E+01  0.62447044E+02                                 1.551467                            1.452925      -0.747064       2.526283                    0.999844       3.106389       8.063234       0.562253       1.175141      -0.734680       0.026651      -0.018150       0.016160       0.036067      -0.015026       0.004760      -0.000755       0.006069       0.028009      -0.020202       0.005915       0.014287              1.595788       1.840013      -0.368284       0.294327       1.449764      -0.157597       1.497585           0.000098
          165              H      15.417446      16.223472      29.076128       0.089008       1.053391 0.72942545E+01  0.70205423E+02                                 1.729978                            1.591143      -0.897405       2.447000                    0.998132       3.545485       9.934050       0.488931       1.301574      -0.703617       0.002990      -0.001841       0.044203       0.044342      -0.011012       0.005516      -0.001790      -0.001408       0.039988      -0.017959       0.002142       0.015817              1.818301       1.460486      -0.025805       0.009942       1.337515       0.040734       2.656902           0.000097
          166              H      10.686868      19.061198      26.400929       0.101184       1.165091 0.85337072E+01  0.84628788E+02                                 1.801801                            1.689383      -0.802285       2.501236                    0.999309       3.386307       9.342171       0.492466       1.254151      -0.716828      -0.044946       0.006905       0.017360       0.048675      -0.009630      -0.006815      -0.004773       0.020819      -0.024749      -0.016413      -0.002716       0.019129              1.845780       2.157058      -0.088105      -0.479917       1.432258       0.026618       1.948024          -0.000084
          167              H      10.982110      20.426427      24.606628       0.134629       1.039992 0.72001573E+01  0.67589942E+02                                 1.597690                            1.496811      -0.747795       2.545498                    0.999792       2.997343       7.725508       0.559169       1.166872      -0.738989      -0.031228       0.022736      -0.018050       0.042637      -0.011327      -0.004681      -0.013244       0.006718      -0.008968      -0.020750       0.005827       0.014923              1.632237       1.789953      -0.414022       0.257396       1.622830      -0.180458       1.483928           0.000085
          168              H      12.966045      20.315908      23.429931       0.131485       1.118832 0.81171071E+01  0.78968640E+02                                 1.712582                            1.618005      -0.880595       2.482584                    0.999019       3.179277       8.500350       0.520551       1.209454      -0.728195       0.003031       0.025829      -0.035702       0.044170      -0.002134      -0.003055      -0.016804      -0.003684      -0.005698      -0.017355      -0.000067       0.017422              1.740989       1.503827       0.042612      -0.119989       1.708116      -0.477788       2.011022          -0.000185
          169              H      10.216041       6.809892      12.121283       0.132683       1.119537 0.81287842E+01  0.79162918E+02                                 1.717625                            1.622555      -0.896061       2.476385                    0.998889       3.186421       8.542198       0.517852       1.214519      -0.726955       0.003354       0.043454      -0.003575       0.043729       0.001020       0.003123      -0.010692      -0.014986      -0.038936      -0.017364      -0.000344       0.017708              1.745672       1.507251       0.116451       0.027840       2.359012      -0.096297       1.370754          -0.000186
          170              H       8.224277       5.850982      11.428917       0.135247       1.052391 0.73140259E+01  0.68988981E+02                                 1.616177                            1.513147      -0.749969       2.543381                    0.999780       3.017292       7.817884       0.553154       1.173916      -0.737233      -0.031449       0.028033      -0.012227       0.043868      -0.001876       0.011976      -0.007323      -0.002537      -0.041324      -0.020685       0.005486       0.015198              1.654767       1.822733      -0.445342       0.228193       1.697643      -0.147375       1.443924           0.000051
          171              H       7.918969       3.608105      11.721466       0.102543       1.167957 0.85620032E+01  0.85040439E+02                                 1.810683                            1.697151      -0.817193       2.496602                    0.999211       3.388009       9.375933       0.488832       1.261527      -0.715266      -0.046547      -0.011373      -0.013873       0.049884       0.000982       0.011531      -0.003629       0.019570      -0.035611      -0.017113      -0.002796       0.019909              1.853464       2.189767       0.359551       0.306302       1.786704       0.231518       1.583920          -0.000160
          172              H      18.335195      32.463196      12.537353       0.087367       1.078565 0.74203994E+01  0.71946307E+02                                 1.775044                            1.616332      -0.971138       2.408707                    0.997241       3.657600      10.389309       0.478476       1.320277      -0.698969       0.004353      -0.037162      -0.025824       0.045462      -0.011230       0.005091       0.007699      -0.012005       0.000208      -0.016968       0.002880       0.014088              1.888363       1.480395      -0.061845       0.001862       2.332988       0.691340       1.851706           0.000107
          173              H       3.115699       0.204784      14.201632       0.124328       0.998156 0.68795656E+01  0.64416589E+02                                 1.594212                            1.492205      -0.757457       2.524603                    0.999847       3.167375       8.392430       0.538942       1.213745      -0.725304       0.025666      -0.025158       0.005044       0.036292      -0.012508       0.009799       0.008399      -0.007122      -0.013033      -0.020879       0.005654       0.015225              1.645772       1.890486      -0.467121       0.143132       1.686674      -0.029698       1.360154           0.000091
          174              H      14.114573       2.047844      15.622121       0.114704       0.991828 0.69810580E+01  0.66901619E+02                                 1.701350                            1.588348      -1.015431       2.400045                    0.997280       3.578841      10.225812       0.471617       1.355194      -0.691931       0.025644       0.004455       0.029107       0.039047      -0.006063       0.007173       0.001887       0.011239       0.014051      -0.012035       0.000434       0.011601              1.767288       1.898182      -0.001714       0.586176       1.450518       0.130261       1.953163          -0.000061
          175              H       5.814254       1.228706      15.401084       0.123641       0.973316 0.69194938E+01  0.65014532E+02                                 1.585688                            1.511760      -0.732197       2.544588                    0.999833       3.150923       8.418236       0.526317       1.238575      -0.720195      -0.010623       0.018310      -0.034135       0.040166      -0.007165       0.004927      -0.002747      -0.013068       0.024055      -0.014249       0.002457       0.011792              1.609112       1.489562      -0.170849       0.257221       1.421727      -0.188989       1.916047          -0.000107
          176              H      12.243598      31.592050      15.371829       0.126384       1.005711 0.69367748E+01  0.65815965E+02                                 1.671669                            1.549823      -0.836300       2.490005                    0.999397       3.342017       9.244170       0.497158       1.298488      -0.705269       0.002514      -0.021137      -0.032671       0.038993      -0.004255       0.007332       0.003431      -0.015422       0.026077      -0.015754       0.004187       0.011567              1.770706       1.396187      -0.098390      -0.119953       1.667502       0.499744       2.248429           0.000083
          177              H      12.977229      30.642891      17.315655       0.098683       1.079986 0.79289735E+01  0.78247699E+02                                 1.785271                            1.682905      -1.053610       2.381663                    0.996170       3.653236      10.506537       0.463360       1.339471      -0.695688       0.016369      -0.045232      -0.004267       0.048291      -0.011488       0.005005       0.003013      -0.019471       0.004911      -0.017629       0.003355       0.014274              1.839023       1.543521      -0.269315      -0.087909       2.396077       0.092911       1.577472          -0.000137
          178              H       6.478549       0.906902      22.796074       0.101721       1.076573 0.79659489E+01  0.78830095E+02                                 1.792207                            1.695230      -1.172252       2.328970                    0.994661       3.678568      10.649522       0.457510       1.352855      -0.692852      -0.016814      -0.022586       0.038517       0.047712       0.010277      -0.006327      -0.004110      -0.009621       0.027615      -0.016367       0.001232       0.015135              1.835769       1.530939       0.056938      -0.205501       1.777169      -0.377274       2.199199          -0.000140
          179              H       7.263625       3.049011      23.143883       0.139407       1.003317 0.70058698E+01  0.66499523E+02                                 1.662915                            1.555280      -0.823997       2.508637                    0.999610       3.224862       8.862247       0.498383       1.294751      -0.707230      -0.001392       0.020360       0.037481       0.042677       0.010293       0.002779       0.006170      -0.017780       0.019227      -0.016805       0.001348       0.015457              1.727577       1.391938      -0.007277      -0.065738       1.464130       0.345906       2.326664           0.000023
          180              H       7.981599       4.280968      21.352832       0.134398       0.951173 0.67608344E+01  0.63185027E+02                                 1.565912                            1.498750      -0.768055       2.536972                    0.999775       3.095800       8.261068       0.526021       1.245918      -0.718807       0.010279       0.041152       0.008437       0.043247       0.007491      -0.001144       0.006952      -0.020860       0.007105      -0.014691      -0.000196       0.014887              1.584067       1.434413       0.343932       0.017519       1.960915       0.093041       1.356872          -0.000112
          181              H      12.790461       4.469500      21.255316       0.099858       1.078617 0.80857165E+01  0.80282975E+02                                 1.782355                            1.696557      -1.239776       2.281129                    0.994857       3.793106      10.985422       0.462116       1.334903      -0.695441       0.014685      -0.032179      -0.010679       0.036948       0.002537      -0.006156       0.001961      -0.019788      -0.001093      -0.013193       0.002642       0.010550              1.819046       1.650790      -0.366994      -0.096933       2.267798       0.112969       1.538550          -0.000014
          182              H      11.479767       4.606023      23.199142       0.128270       1.008828 0.70480857E+01  0.66658848E+02                                 1.628371                            1.528295      -0.829715       2.493165                    0.999526       3.245470       8.755217       0.521129       1.242723      -0.718184      -0.009488      -0.030243       0.023030       0.039180       0.002934      -0.015792      -0.001705      -0.016954       0.005925      -0.020614       0.006184       0.014430              1.671040       1.415908       0.196561      -0.115622       2.012969      -0.415302       1.584242          -0.000023
          183              H      11.004473       6.764385      23.940266       0.088962       1.179166 0.84587075E+01  0.83081789E+02                                 1.767144                            1.644018      -0.718386       2.533595                    0.999792       3.299925       8.843371       0.520432       1.198231      -0.730445      -0.016398       0.006091       0.041732       0.045250      -0.000279      -0.011575      -0.000985      -0.019728       0.018620      -0.018428       0.006659       0.011769              1.801241       1.611829      -0.094057      -0.426401       1.473646       0.071639       2.318249          -0.000012
          184              H      13.133793      11.854739      20.598706       0.069475       1.289002 0.96669266E+01  0.99969770E+02                                 1.983275                            1.836929      -1.140564       2.316661                    0.994652       3.921839      11.443007       0.452479       1.308963      -0.701630       0.015009       0.031559       0.016579       0.038679       0.007019       0.012869       0.001096      -0.006190       0.019057      -0.016172       0.000354       0.015817              2.058966       1.869269       0.478347       0.104123       2.538702       0.352663       1.768928          -0.000006
          185              H      12.131760      12.082277      18.615873       0.120059       1.022417 0.71041127E+01  0.68210416E+02                                 1.722964                            1.592457      -0.968125       2.421014                    0.997793       3.526234      10.004115       0.476550       1.338618      -0.695778      -0.004473       0.034140      -0.011411       0.036274      -0.002669       0.008676      -0.004099      -0.016587       0.008970      -0.014188       0.002225       0.011963              1.818910       1.417505       0.110128      -0.044648       2.323760      -0.492814       1.715466           0.000003
          186              H      11.265046      10.193710      17.604953       0.113132       1.010348 0.73234861E+01  0.69744139E+02                                 1.618227                            1.549445      -0.728422       2.536445                    0.999842       3.233245       8.676519       0.523179       1.229322      -0.722057      -0.010102       0.001139      -0.038127       0.039459       0.003564       0.007223      -0.000858      -0.013176       0.026707      -0.014199       0.002945       0.011253              1.633136       1.540827       0.028286       0.303655       1.416134      -0.095985       1.942447          -0.000011
          187              H       8.413278       9.407078      17.695969       0.118942       0.948150 0.65652076E+01  0.62003235E+02                                 1.657873                            1.545263      -1.021875       2.403236                    0.997265       3.511238       9.983480       0.475502       1.363916      -0.690315       0.024287      -0.018452       0.024322       0.039011       0.001512       0.008718      -0.004992       0.001159       0.002521      -0.010486       0.000595       0.009891              1.719305       1.857153      -0.317905       0.482324       1.647336      -0.268360       1.653425          -0.000060
          188              H       8.579912      11.692211      17.510688       0.121196       0.988054 0.67510703E+01  0.62605350E+02                                 1.551910                            1.453417      -0.747419       2.525370                    0.999843       3.110257       8.069750       0.562896       1.173381      -0.735094       0.027160       0.016457       0.019071       0.037043       0.004797       0.014947       0.000437      -0.011019      -0.023041      -0.020173       0.006085       0.014088              1.596206       1.840398       0.294288       0.368254       1.498082       0.157546       1.450137           0.000099
          189              H       7.029892      12.823401      16.281981       0.088072       1.057911 0.73287108E+01  0.70590796E+02                                 1.731624                            1.592312      -0.887268       2.449750                    0.998305       3.549808       9.936420       0.490146       1.297358      -0.704482       0.002863       0.044296       0.001814       0.044426       0.005617       0.011160       0.001801      -0.020924      -0.018587      -0.018218       0.002133       0.016085              1.820191       1.461366       0.009959       0.025799       2.660906      -0.040790       1.338302           0.000098
          190              H      13.482713      10.148202      13.444255       0.100999       1.165487 0.85368923E+01  0.84659824E+02                                 1.801371                            1.689043      -0.802224       2.500812                    0.999336       3.386693       9.340160       0.492851       1.253178      -0.717039      -0.045168       0.017472      -0.006541       0.048869      -0.006706       0.009870       0.004663       0.022576      -0.018538      -0.016327      -0.002802       0.019129              1.845297       2.156437      -0.479624       0.088077       1.947456      -0.026601       1.431999          -0.000083
          191              H      13.777954       8.353901      12.079026       0.134874       1.040851 0.72063011E+01  0.67653226E+02                                 1.597431                            1.496510      -0.747197       2.544943                    0.999785       2.998675       7.725973       0.559824       1.165408      -0.739317      -0.030961      -0.017617      -0.022713       0.042247      -0.004381       0.011294       0.013280       0.007533      -0.005905      -0.020600       0.005616       0.014984              1.631997       1.789719       0.257419       0.414096       1.483622       0.180486       1.622650           0.000085
          192              H       4.578489       7.177204      12.189545       0.132093       1.116744 0.80998668E+01  0.78769623E+02                                 1.711651                            1.617255      -0.880025       2.483518                    0.999050       3.175787       8.493060       0.520134       1.210906      -0.727879       0.003052      -0.035675      -0.025480       0.043946      -0.002912       0.002061       0.016667       0.001259       0.008641      -0.017214      -0.000048       0.017262              1.739997       1.503207      -0.119820      -0.042509       2.009644       0.477144       1.707139          -0.000185
          193              H      10.216039       9.442834       4.131443       0.133442       1.121062 0.81448009E+01  0.79384740E+02                                 1.722035                            1.626441      -0.902246       2.474902                    0.998818       3.186858       8.556346       0.515967       1.217945      -0.726198       0.003537      -0.043116       0.003949       0.043441      -0.001011      -0.003224      -0.010490      -0.015096      -0.038839      -0.017251      -0.000370       0.017621              1.750237       1.510745      -0.116952      -0.027967       2.366263      -0.096716       1.373704          -0.000186
          194              H       8.224276      10.401745       4.823809       0.135981       1.053606 0.73275324E+01  0.69195977E+02                                 1.623373                            1.519317      -0.755303       2.543685                    0.999796       3.014536       7.832867       0.549051       1.181327      -0.735567      -0.031133      -0.027582       0.011852       0.043249       0.001907      -0.012060      -0.007395      -0.002718      -0.041546      -0.020828       0.005505       0.015323              1.662388       1.831754       0.448861      -0.230013       1.705531      -0.148545       1.449879           0.000051
          195              H       7.918970      12.644621       4.531260       0.102081       1.169241 0.85731462E+01  0.85163057E+02                                 1.810262                            1.696894      -0.814286       2.497025                    0.999211       3.390650       9.378234       0.489547       1.259506      -0.715685      -0.046716       0.011506       0.013921       0.050085      -0.001049      -0.011393      -0.003510       0.019449      -0.036339      -0.017166      -0.002678       0.019844              1.852979       2.188899      -0.359264      -0.306029       1.786404       0.231366       1.583633          -0.000161
          196              H      12.743489      16.294984       3.715373       0.088252       1.076143 0.74031114E+01  0.71772733E+02                                 1.776260                            1.617407      -0.981287       2.405203                    0.996987       3.657720      10.406207       0.476766       1.325120      -0.697980       0.004379       0.036579       0.025717       0.044929       0.011205      -0.005094       0.007714      -0.012179       0.000348      -0.016991       0.002878       0.014113              1.889696       1.481393       0.061951      -0.001868       2.334710       0.691939       1.852984           0.000107
          197              H       3.115700      16.047942       2.051094       0.123982       0.999178 0.68871762E+01  0.64497866E+02                                 1.594398                            1.492309      -0.755037       2.525211                    0.999836       3.168712       8.393303       0.539379       1.212572      -0.725567       0.025708       0.025568      -0.004992       0.036600       0.012488      -0.009828       0.008536      -0.006710      -0.012721      -0.020934       0.005834       0.015100              1.645989       1.890862       0.467360      -0.143243       1.686890      -0.029800       1.360217           0.000091
          198              H       2.931173      14.204883       0.630606       0.113814       0.992291 0.69829787E+01  0.66896707E+02                                 1.698953                            1.586329      -1.004169       2.404685                    0.997450       3.575920      10.201770       0.473113       1.351378      -0.692708       0.026243      -0.004403      -0.029352       0.039618       0.006128      -0.007207       0.001980       0.011161       0.014102      -0.012129       0.000515       0.011613              1.764671       1.895249       0.001747      -0.584690       1.448713       0.129924       1.950051          -0.000061
          199              H       5.814254      15.024020       0.851643       0.124155       0.970947 0.68986942E+01  0.64766406E+02                                 1.582701                            1.509174      -0.732135       2.544825                    0.999825       3.146809       8.402161       0.526963       1.238065      -0.720313      -0.010909      -0.018218       0.033838       0.039949       0.007125      -0.004802      -0.002860      -0.013059       0.024759      -0.014280       0.002368       0.011912              1.605996       1.486925       0.170282      -0.256253       1.419313      -0.188265       1.911750          -0.000107
          200              H       6.651891      17.166130       0.880898       0.126099       1.007766 0.69555473E+01  0.66068808E+02                                 1.677288                            1.554492      -0.844031       2.487080                    0.999331       3.348390       9.280857       0.494953       1.302798      -0.704363       0.002441       0.020975       0.032726       0.038947       0.004157      -0.007376       0.003377      -0.015465       0.026115      -0.015746       0.004163       0.011583              1.777085       1.400216       0.098935       0.120717       1.673188       0.502852       2.257852           0.000083
          201              H      12.977230      18.115289      31.442525       0.099217       1.080994 0.79417376E+01  0.78439825E+02                                 1.789614                            1.686770      -1.066372       2.376603                    0.995960       3.659278      10.543556       0.461591       1.343468      -0.694863       0.016115       0.044883       0.004168       0.047870       0.011477      -0.005095       0.002955      -0.019195       0.004410      -0.017510       0.003261       0.014249              1.843621       1.546920       0.270305       0.088278       2.402766       0.093317       1.581176          -0.000137
          202              H      12.070254      15.345824      25.962105       0.099324       1.085030 0.80388348E+01  0.79691993E+02                                 1.797136                            1.699425      -1.161542       2.331352                    0.994851       3.691736      10.679252       0.458609       1.347231      -0.693928      -0.017438       0.023145      -0.039706       0.049156      -0.010151       0.006198      -0.003845      -0.009855       0.027730      -0.016341       0.001511       0.014829              1.841003       1.534515      -0.057309       0.206604       1.782057      -0.379380       2.206438          -0.000141
          203              H      12.855328      13.203715      25.614297       0.139205       1.003721 0.70113757E+01  0.66574287E+02                                 1.664403                            1.556716      -0.822757       2.509575                    0.999638       3.226878       8.873391       0.497686       1.296125      -0.706942      -0.001331      -0.020426      -0.037968       0.043134      -0.010149      -0.002742       0.006062      -0.017802       0.018249      -0.016541       0.001267       0.015274              1.729111       1.393179       0.007283       0.065886       1.465388       0.346135       2.328767           0.000023
          204              H      13.573302      11.971758      27.405347       0.133487       0.953175 0.67805238E+01  0.63437231E+02                                 1.570731                            1.503038      -0.769516       2.536811                    0.999770       3.100539       8.287594       0.523983       1.249418      -0.718052       0.010561      -0.041324      -0.008058       0.043406      -0.007373       0.001140       0.007194      -0.021101       0.007692      -0.014822      -0.000263       0.015085              1.589068       1.438581      -0.345838      -0.017609       1.967992       0.093530       1.360631          -0.000112
          205              H       7.198764      11.783227      27.502864       0.100778       1.079023 0.80905015E+01  0.80350728E+02                                 1.783366                            1.697478      -1.241032       2.280468                    0.994812       3.794641      10.994989       0.461772       1.335561      -0.695283       0.013715       0.032018       0.010209       0.036297      -0.002243       0.006297       0.002026      -0.019432      -0.001201      -0.013102       0.002736       0.010366              1.820104       1.651726       0.367339       0.097029       2.269205       0.113025       1.539382          -0.000014
          206              H      17.071469      11.646704      25.559038       0.128772       1.008485 0.70469795E+01  0.66663282E+02                                 1.629960                            1.529715      -0.830393       2.493019                    0.999441       3.245539       8.763899       0.519964       1.245229      -0.717634      -0.009572       0.030018      -0.022857       0.038924      -0.002902       0.015687      -0.001655      -0.017050       0.005955      -0.020548       0.006248       0.014300              1.672711       1.417206      -0.196868       0.115808       2.015143      -0.415940       1.585784          -0.000024
          207              H      16.596174       9.488342      24.817913       0.087794       1.184042 0.85007966E+01  0.83599796E+02                                 1.772141                            1.648205      -0.718765       2.532779                    0.999792       3.306642       8.867245       0.519717       1.198378      -0.730414      -0.016236      -0.006283      -0.042259       0.045705       0.000014       0.011587      -0.001041      -0.019721       0.018072      -0.018383       0.006677       0.011706              1.806508       1.616145       0.094494       0.428586       1.477247       0.071980       2.326132          -0.000012
          208              H       7.542093       4.397988      28.159474       0.069326       1.294499 0.97175774E+01  0.10066002E+03                                 1.991771                            1.843868      -1.153710       2.310979                    0.994405       3.932141      11.495640       0.450686       1.311998      -0.700980       0.014884      -0.031419      -0.016355       0.038421      -0.006933      -0.012826       0.001171      -0.006751       0.018526      -0.016202       0.000546       0.015656              2.068247       1.876873      -0.482250      -0.105070       2.552097       0.355617       1.775771          -0.000006
          209              H       6.540061       4.170450      30.142307       0.119300       1.025185 0.71279511E+01  0.68483330E+02                                 1.724405                            1.593859      -0.962736       2.422638                    0.997811       3.530984      10.014452       0.477001       1.336492      -0.696190      -0.004660      -0.034690       0.011675       0.036897       0.002572      -0.008746      -0.004108      -0.016533       0.009597      -0.014260       0.002286       0.011975              1.820402       1.418742      -0.110273       0.044674       2.325575      -0.493119       1.716890           0.000003
          210              H      16.856748       6.059016      31.153226       0.112072       1.013012 0.73464914E+01  0.70010245E+02                                 1.620167                            1.551136      -0.734778       2.532504                    0.999848       3.238092       8.689258       0.523327       1.228150      -0.722310      -0.010165      -0.001358       0.038579       0.039919      -0.003766      -0.007361      -0.000865      -0.013308       0.026855      -0.014431       0.003056       0.011375              1.635145       1.542610      -0.028330      -0.304429       1.417565      -0.096151       1.945261          -0.000011
          211              H      14.004981       6.845648      31.062211       0.120086       0.945941 0.65466213E+01  0.61771272E+02                                 1.653801                            1.541962      -1.015060       2.406205                    0.997455       3.504177       9.952210       0.476624       1.361950      -0.690706       0.024017       0.018159      -0.023900       0.038442      -0.001453      -0.008728      -0.005208       0.001149       0.001865      -0.010626       0.000694       0.009932              1.714810       1.851996       0.316244      -0.479992       1.643275      -0.266957       1.649159          -0.000060
          212              H      14.171613       4.560515      31.247492       0.121535       0.989315 0.67624378E+01  0.62761474E+02                                 1.556022                            1.456767      -0.748919       2.525716                    0.999852       3.112922       8.090168       0.560800       1.176815      -0.734272       0.026528      -0.016644      -0.018583       0.036416      -0.004777      -0.015017       0.000578      -0.010440      -0.023872      -0.020210       0.005973       0.014237              1.600684       1.846181      -0.295978      -0.370227       1.501969       0.158531       1.453902           0.000099
          213              H       7.029886       3.429325      -0.029255       0.088125       1.056117 0.73119930E+01  0.70341672E+02                                 1.724578                            1.586654      -0.871408       2.455744                    0.998484       3.541153       9.883991       0.493139       1.291100      -0.705814       0.002601      -0.044670      -0.001736       0.044779      -0.005564      -0.010968       0.001820      -0.020931      -0.018620      -0.018023       0.001985       0.016038              1.812265       1.456328      -0.009803      -0.025646       2.646473      -0.040597       1.333996           0.000096
          214              H       2.299309       6.104524       2.808471       0.099422       1.171045 0.85830801E+01  0.85204895E+02                                 1.804248                            1.691324      -0.795350       2.502381                    0.999341       3.394606       9.356768       0.493677       1.249803      -0.717757      -0.045789      -0.017761       0.006519       0.049544       0.006734      -0.009799       0.004677       0.022847      -0.018645      -0.016370      -0.002849       0.019218              1.848401       2.160800       0.481447      -0.088374       1.950781      -0.026770       1.433622          -0.000086
          215              H       2.594552       7.898825       4.173700       0.134727       1.039234 0.71929389E+01  0.67489536E+02                                 1.594873                            1.494415      -0.748011       2.544437                    0.999793       2.997763       7.718850       0.560671       1.164307      -0.739568      -0.030843       0.017764       0.023087       0.042425       0.004355      -0.011235       0.013238       0.008143      -0.006238      -0.020604       0.005628       0.014976              1.629261       1.786475      -0.256574      -0.412708       1.481428       0.179875       1.619881           0.000085
          216              H       4.578487       9.075522       4.063182       0.132469       1.114826 0.80837608E+01  0.78582668E+02                                 1.710614                            1.616389      -0.880247       2.483901                    0.999064       3.173304       8.487880       0.519856       1.212019      -0.727631       0.003282       0.035627       0.025467       0.043916       0.002922      -0.002119       0.016573       0.001286       0.008281      -0.017164       0.000045       0.017119              1.738917       1.502543       0.119716       0.042428       2.008162       0.476500       1.706047          -0.000186
          217              C       1.639489       2.960922       5.792147       0.558920      22.446365 0.27366286E+03  0.58262799E+04                                 7.423242                            5.950940      -0.412372       1.910524                    0.997936      23.714384      68.476229       0.592849       0.485274      -1.007465      -0.035753       0.002557       0.030753       0.047229       0.002789      -0.016556       0.093558      -0.115233      -0.031133      -0.082133      -0.044817       0.126950              8.264338       9.809985       1.063858      -1.856986       5.621665      -2.584894       9.361365          -0.000477
          218              C       2.932290       3.422499       5.130336      -0.064993      38.766990 0.48453716E+03  0.11685508E+05                                10.034825                            7.421241      -0.123118       1.958520                    0.999087      28.573900      82.760135       0.595838       0.426243      -1.059730       0.021711       0.015553       0.009238       0.028260      -0.037166       0.015266      -0.013301      -0.043924      -0.040530      -0.038541      -0.016735       0.055276             11.712049      13.310890       4.095638      -2.378291       7.098134      -0.333891      14.727125          -0.001945
          219              C       3.905246       4.013448       5.898765      -0.058094      29.281537 0.40567206E+03  0.94352623E+04                                 8.454588                            6.890556      -0.164075       1.938231                    0.999094      28.710168      83.868850       0.600016       0.438899      -1.043451       0.008883      -0.011544      -0.003614       0.015008      -0.027134       0.007731       0.011123      -0.005474      -0.011892      -0.031620       0.002057       0.029563              9.017053      10.854137       2.865585       0.032915       5.854801       0.492297      10.342221          -0.001538
          220              C       5.089568       4.430493       5.330894      -0.078489      28.246589 0.38821352E+03  0.88801595E+04                                 8.119640                            6.630870       0.121205       2.037259                    0.999536      27.755527      78.938434       0.630455       0.424719      -1.058012       0.002124      -0.028300       0.020069       0.034759       0.001336       0.005770       0.003780       0.016834       0.014519      -0.011700      -0.000074       0.011775              8.741885       9.527006       2.014531       0.611017       5.439782      -0.041573      11.258867           0.000026
          221              C       5.261792       4.253013       3.994270       0.077550      25.730760 0.33628137E+03  0.74654894E+04                                 7.748108                            6.253601      -0.002205       2.016848                    0.999185      26.416451      75.474503       0.632648       0.436103      -1.044771      -0.032682      -0.032621      -0.017018       0.049212      -0.002241       0.010416      -0.013567       0.013434      -0.145097      -0.052207       0.018826       0.033381              8.438278       8.770844       2.130134       0.522275       5.458954      -0.090985      11.085036          -0.002389
          222              C       3.189507       3.254121       3.774208       0.120589      35.904775 0.42694159E+03  0.10070551E+05                                 9.851725                            7.182380      -0.416626       1.877504                    0.998726      27.639395      81.652162       0.573089       0.453106      -1.033846       0.032325       0.013151      -0.010644       0.036485      -0.003783       0.020069      -0.017074      -0.015056      -0.105397      -0.045836       0.012180       0.033656             11.650423      11.364924       4.018454       0.341192       7.625397       0.613759      15.960946          -0.001499
          223              C       2.206486       2.725582       2.771090       0.179641      35.382348 0.41113930E+03  0.96165868E+04                                 9.829389                            7.096536      -0.530265       1.847924                    0.998229      27.040325      79.812074       0.570084       0.459341      -1.029271      -0.028475       0.034746      -0.019951       0.049154      -0.038634      -0.016796       0.013168       0.059421      -0.022681      -0.045532      -0.013549       0.059081             11.914089      10.401005       5.024877       2.252172      11.989063      -1.913434      13.352198           0.005334
          224              C       1.255897       3.191710       0.728447       0.089865      26.496141 0.33325199E+03  0.73689833E+04                                 7.877726                            6.196767       0.151315       2.066719                    0.999624      26.151444      74.156632       0.641036       0.432105      -1.048961       0.028899       0.005524       0.049273       0.057389      -0.037466      -0.010138       0.003726      -0.017422       0.053792      -0.047919       0.013226       0.034693              8.952241       8.931429       2.549852       1.868092       8.156324      -2.409890       9.768970          -0.002603
          225              C      11.526731       2.181766       0.844492      -0.134939      30.070932 0.40692229E+03  0.93850391E+04                                 8.323440                            6.685922       0.388719       2.107586                    0.999766      28.384896      80.130387       0.644672       0.411948      -1.069894       0.000955      -0.005689       0.023747       0.024437       0.009191       0.013232       0.002032       0.003475       0.069875      -0.022216      -0.006311       0.028527              9.340553       9.679764       2.846595       1.924730       8.914707      -2.559745       9.427188           0.000249
          226              C      11.627382       1.353202       1.956503      -0.057171      30.915535 0.41757521E+03  0.97617618E+04                                 8.718814                            6.938411       0.095736       2.018128                    0.999663      28.648547      83.320608       0.606033       0.432331      -1.049625       0.002988       0.032367       0.011611       0.034517      -0.009350      -0.018120       0.017950      -0.015801      -0.054314      -0.031667      -0.001315       0.032982              9.838169       9.503672       2.706721       2.626981       9.103500      -2.686836      10.907334          -0.000054
          227              C       1.403518       1.597643       2.925816      -0.096359      39.966376 0.49026251E+03  0.11849254E+05                                10.233565                            7.442693      -0.106576       1.969589                    0.998504      28.537821      82.537956       0.598110       0.423704      -1.062129      -0.039645       0.029650      -0.013308       0.051263      -0.022283      -0.013939       0.017191       0.036137      -0.039898      -0.030322      -0.012333       0.042655             12.567274      10.328898       3.556484       2.249495      13.757402      -5.144270      13.615520          -0.000698
          228              C       1.612647       0.582498       4.005322       0.721356      21.411257 0.22584697E+03  0.46296722E+04                                 7.456131                            5.588927      -0.648613       1.867146                    0.997081      22.115629      64.776220       0.576098       0.518649      -0.980838       0.011393      -0.052968       0.051702       0.074890      -0.004935      -0.005279       0.095007      -0.097783       0.079845      -0.064117      -0.062371       0.126488              8.799074       9.703751       1.644680       0.267281       8.574993      -3.811612       8.118477           0.000563
          229              C      14.095566      31.359636       2.932967       0.599705      21.915013 0.25540187E+03  0.53526435E+04                                 7.332799                            5.755910      -0.244323       1.969018                    0.999225      23.147720      66.649726       0.600795       0.486447      -1.005313       0.004315       0.012542       0.022171       0.025836       0.059481      -0.051410      -0.046090      -0.068849      -0.206737      -0.097647      -0.027993       0.125640              8.300274       8.450624      -1.615203       2.450231       5.824155       0.798035      10.626043           0.000285
          230              C      13.386538      31.401568       1.593417      -0.050738      37.347942 0.47381433E+03  0.11343542E+05                                 9.800214                            7.349692      -0.097021       1.985091                    0.998140      27.714371      79.527242       0.598417       0.427525      -1.060766      -0.015888       0.032519      -0.004973       0.036533      -0.029034      -0.033511       0.018602       0.040511      -0.023924      -0.031731      -0.029022       0.060753             11.697830       8.039631       1.379241       4.509729      12.531236      -1.593585      14.522622           0.000386
          231              C       7.819434       0.073137       0.851968      -0.074010      28.759994 0.39937083E+03  0.92026477E+04                                 8.203445                            6.717827       0.334701       2.101025                    0.999644      28.027673      80.071558       0.627274       0.423753      -1.058346      -0.019369      -0.015248       0.003133       0.024849      -0.003477      -0.009910       0.013658       0.002671      -0.023152      -0.018928       0.000827       0.018101              9.207098       6.137337       0.388641       2.636077      10.790965      -2.311839      10.692992          -0.002944
          232              C      12.931373       0.091015      32.080932      -0.115914      29.077997 0.41406545E+03  0.96512854E+04                                 8.337187                            6.887061       0.107747       2.027300                    0.998845      28.636289      82.937134       0.611730       0.429566      -1.052184      -0.003711      -0.000774       0.018299       0.018688      -0.001001      -0.002320      -0.011607      -0.009844       0.026032      -0.010806      -0.006183       0.016989              9.342947       5.971052      -0.136307       2.347312      11.858181      -1.705499      10.199607           0.001366
          233              C      18.061206      31.436674      31.527689       0.086500      25.910684 0.34941279E+03  0.78610749E+04                                 7.902077                            6.460067      -0.124561       1.980176                    0.997981      26.830605      78.121408       0.607850       0.447885      -1.033947       0.002392      -0.032471       0.034627       0.047530      -0.017594       0.000272      -0.012189       0.038891       0.013994      -0.032055       0.006973       0.025082              8.933503       5.140143       0.070134       1.325932      11.936584      -1.827276       9.723784          -0.005334
          234              C      12.805001      30.287281       1.001818       0.146995      33.269881 0.39796431E+03  0.92369801E+04                                 9.497958                            7.047943      -0.394554       1.891121                    0.998774      27.136398      79.901860       0.563778       0.468071      -1.023989      -0.024211       0.007644      -0.036856       0.044754      -0.032803      -0.026753      -0.002996       0.021042      -0.019811      -0.042005      -0.003914       0.045919             11.472578       6.244258       2.548712       1.226639      15.918412      -2.569536      12.255065           0.001396
          235              C      12.601463      28.985437       1.663304       0.134185      33.940050 0.41255177E+03  0.96536168E+04                                 9.594090                            7.153772      -0.399668       1.884731                    0.998922      27.428637      80.857660       0.562693       0.465182      -1.026480       0.013048      -0.034638      -0.021357       0.042733      -0.004761       0.035089      -0.003843       0.015627      -0.047950      -0.038622      -0.000755       0.039377             11.543295       6.111164       0.715116      -2.539211      15.906754      -2.540666      12.611967           0.001761
          236              C      12.835195      26.692178       1.423739       0.090234      25.361756 0.35522197E+03  0.80307676E+04                                 7.817813                            6.537720      -0.206761       1.953259                    0.998056      26.973929      78.922109       0.600433       0.451216      -1.031264       0.010209       0.043015      -0.004322       0.044421      -0.015845       0.018381       0.004541       0.024336      -0.074050      -0.033597      -0.002385       0.035982              8.634588       5.086030      -0.479763      -0.773862      11.676894      -1.202747       9.140839          -0.005053
          237              C      12.350954      26.474066       2.700878      -0.092823      27.632678 0.40302465E+03  0.93349118E+04                                 8.091152                            6.829326       0.047772       2.021460                    0.998048      28.076966      81.181391       0.609358       0.433966      -1.049032       0.015711       0.009648       0.019364       0.026737       0.000364       0.000873      -0.008783       0.010785       0.007986      -0.012025       0.004017       0.008007              8.746592       5.597885      -1.246021      -1.294557      11.743409      -0.448936       8.898482           0.000926
          238              C      11.938287      27.541545       3.432251      -0.046695      27.528490 0.38682481E+03  0.88638367E+04                                 8.027357                            6.665521       0.082199       2.024833                    0.999615      27.782737      79.769597       0.620603       0.430710      -1.051534       0.021996       0.005360      -0.003910       0.022975      -0.001510       0.019129      -0.011877       0.026852       0.017583      -0.023129      -0.006158       0.029287              8.687373       5.661180      -1.304412      -1.942455      11.895366       0.217520       8.505575          -0.003042
          239              C      12.029991      28.824210       2.935567      -0.082597      37.273280 0.48593745E+03  0.11706703E+05                                 9.759868                            7.420613      -0.017011       2.002416                    0.998568      28.237843      81.264997       0.598303       0.424943      -1.062445       0.004221      -0.028625       0.017470       0.033800      -0.000489       0.031416      -0.004653       0.021892       0.049213      -0.023979      -0.017998       0.041977             11.316135       7.278214      -2.196714      -3.658544      14.357463       0.966139      12.312729           0.000458
          240              C      11.366816      29.955725       3.688719       0.587628      22.745226 0.26276492E+03  0.55345137E+04                                 7.454400                            5.797293      -0.222386       1.968245                    0.999305      23.350633      66.938220       0.606289       0.479639      -1.010996      -0.001413       0.014462       0.022756       0.027000       0.099146       0.015942      -0.031569       0.052005      -0.129773      -0.101613      -0.022789       0.124402              8.461941       6.117968      -2.838215      -0.983133       8.672912       1.048512      10.594942           0.000258
          241              C      17.137451      29.250682       6.268027       0.622299      20.903869 0.24662864E+03  0.51340321E+04                                 7.122242                            5.685417      -0.305673       1.949581                    0.999091      23.090012      66.692713       0.598658       0.491487      -1.000728      -0.017922       0.013406      -0.005474       0.023041       0.110239       0.016734       0.032371       0.023011      -0.006128      -0.111401      -0.009938       0.121339              7.853395       6.492695      -2.808170      -0.262632       7.810573      -0.643733       9.256916          -0.000006
          242              C       6.855433      28.007348       6.427628      -0.112937      37.940427 0.48708002E+03  0.11757286E+05                                 9.884064                            7.434487       0.019043       2.012695                    0.998085      28.598655      82.755295       0.596302       0.425533      -1.060616      -0.015042      -0.030932      -0.023516       0.041666       0.019843      -0.022072      -0.007155       0.008343      -0.009537      -0.024748      -0.009936       0.034684             11.383842       8.016926      -3.691218       2.375503      11.771812       1.458236      14.362787           0.000002
          243              C       7.110414      27.226567       5.291888      -0.059633      30.933980 0.44821992E+03  0.10712749E+05                                 8.848650                            7.280792      -0.271281       1.891234                    0.998802      29.837788      89.026571       0.577829       0.443504      -1.038334      -0.019994      -0.014354       0.037554       0.044901       0.017433      -0.005270      -0.015115       0.006060       0.020955      -0.023779      -0.001596       0.025375              9.635792       6.783443      -2.514104       0.900077      10.465683       2.503079      11.658250          -0.000005
          244              C       7.842926      26.043369       5.363400      -0.138483      29.597165 0.44044131E+03  0.10387605E+05                                 8.316114                            7.035141       0.101458       2.010927                    0.999412      29.190578      84.028234       0.616297       0.421395      -1.061135      -0.027642      -0.008473       0.001578       0.028955      -0.016243       0.003681       0.017797      -0.018708      -0.010750      -0.025243      -0.001984       0.027227              8.795549       6.309049      -2.227071       0.200916       8.910212       1.385523      11.167385          -0.000007
          245              C       8.172837      25.653304       6.657117       0.099605      24.995678 0.32531316E+03  0.71244493E+04                                 7.429746                            6.031732       0.098734       2.043341                    0.999693      25.924187      72.301471       0.666872       0.419386      -1.060646      -0.030875       0.019077       0.025720       0.044483       0.005303      -0.011219      -0.006440       0.014304      -0.156425      -0.054040       0.017253       0.036787              7.975006       5.091384      -1.853059       0.725457       8.953376       1.378522       9.880258          -0.000000
          246              C       7.378816      27.568850       7.595549       0.171476      34.373748 0.38852566E+03  0.89762021E+04                                 9.689024                            6.918431      -0.516325       1.859869                    0.998390      26.814155      79.122459       0.573861       0.461984      -1.025944       0.004166      -0.036355       0.003849       0.036795       0.044201      -0.034928       0.023036       0.068317      -0.085437      -0.073037      -0.001933       0.074971             11.618081       6.375266      -1.903045       2.042782      11.669011       3.747673      16.809967          -0.000004
          247              C       7.330728      28.381486       8.837258       0.162185      35.037330 0.42132173E+03  0.99114967E+04                                 9.811639                            7.181412      -0.560241       1.840108                    0.998073      27.238446      80.529304       0.567210       0.459026      -1.029834      -0.024508      -0.014816       0.023795       0.037234      -0.046789       0.035260       0.002582       0.054308      -0.036796      -0.058145      -0.012805       0.070950             11.832382       6.438253       1.600516      -1.096343      10.914913       4.033236      18.143980          -0.000034
          248              C       6.825239      28.533287      11.097362       0.076514      25.515282 0.35668736E+03  0.80892370E+04                                 7.872649                            6.545850      -0.284994       1.917495                    0.997659      27.626211      81.516958       0.599530       0.450480      -1.029512       0.016327      -0.015174      -0.034892       0.041404      -0.029366       0.003278      -0.034994       0.045054      -0.014658      -0.054186       0.006574       0.047612              8.674703       6.068522       0.805399      -1.875912       8.024249       1.126351      11.931336          -0.000015
          249              C       7.402303      29.724611      11.251763      -0.135026      29.030875 0.41825231E+03  0.98023012E+04                                 8.374735                            6.952672      -0.078441       1.963086                    0.998174      29.215379      85.667389       0.603004       0.433407      -1.046753       0.012002      -0.001901      -0.009752       0.015581      -0.014327       0.011649      -0.006244       0.006907       0.032493      -0.020361      -0.002817       0.023178              9.270018       6.530191       1.151847      -2.289618       9.001245       1.173546      12.278618           0.000046
          250              C       7.936869      30.303209      10.140076      -0.084864      29.636164 0.40776873E+03  0.94319269E+04                                 8.312312                            6.732976       0.448881       2.128583                    0.999722      28.304369      80.645350       0.635167       0.416900      -1.064161      -0.021107      -0.019660      -0.013002       0.031640      -0.009608       0.010684      -0.003943      -0.016365      -0.061500      -0.024756       0.000357       0.024399              9.304647       6.487133       1.516286      -2.464536       8.279445       0.945706      13.147363          -0.000052
          251              C       7.932395      29.616368       8.903894      -0.078724      36.762625 0.47895428E+03  0.11507315E+05                                 9.698388                            7.384490      -0.075883       1.989210                    0.998090      28.044105      80.839607       0.597101       0.426951      -1.060223      -0.013403       0.024610       0.025771       0.038072      -0.046339       0.012636      -0.013855       0.035650      -0.048983      -0.042290      -0.019785       0.062075             11.339789       7.785478       2.947553      -3.086438      10.483465      -0.059751      15.750424          -0.000005
          252              C       8.632476      30.243073       7.753201       0.610393      21.200085 0.24950126E+03  0.52003753E+04                                 7.170705                            5.686990      -0.233295       1.972215                    0.999358      22.984791      66.076589       0.604534       0.486098      -1.005133       0.003609       0.018994      -0.013598       0.023637       0.019084       0.069692       0.084788      -0.013806      -0.007420      -0.101036      -0.018809       0.119845              8.014396       8.370366       0.051987      -2.548057       6.957012      -2.716333       8.715811           0.000001
          253              C      12.870985      32.130990       7.699892       0.719820      21.441217 0.22638920E+03  0.46429233E+04                                 7.453972                            5.593873      -0.638093       1.869580                    0.997091      22.149191      64.859917       0.576195       0.518323      -0.981129       0.012733      -0.011843      -0.068477       0.070651       0.000689       0.003228      -0.039479      -0.180380      -0.190624      -0.072375      -0.057639       0.130013              8.753071       9.998417       1.345518       1.111711       4.794379       1.687731      11.466417           0.000640
          254              C      12.657382      32.392984       9.175639      -0.093660      39.516569 0.49579656E+03  0.12005148E+05                                10.144776                            7.480380      -0.103100       1.971073                    0.998304      28.488379      82.212769       0.597678       0.423229      -1.063448      -0.036970       0.015720       0.025844       0.047769      -0.026441       0.001026      -0.007391       0.024118      -0.085135      -0.030720      -0.012861       0.043581             12.251201      10.150878       4.161879       0.271876       8.877814       1.883038      17.724910          -0.000583
          255              C      11.729160      31.631706       9.870606      -0.051284      29.922521 0.40282110E+03  0.93301358E+04                                 8.520269                            6.813385       0.099872       2.026010                    0.999516      28.213097      81.606640       0.611907       0.432160      -1.050000       0.007431       0.028918       0.008158       0.030953      -0.019182       0.006368       0.006537      -0.027192      -0.086468      -0.032188      -0.005862       0.038050              9.451362       9.154556       3.618789      -0.449289       7.059183       0.154998      12.140347           0.000016
          256              C      11.649758      31.713945      11.229009      -0.127951      29.076048 0.38962256E+03  0.88852103E+04                                 8.107878                            6.525596       0.379068       2.106922                    0.999810      27.999620      78.489224       0.655322       0.409852      -1.071714       0.001365       0.007543      -0.028735       0.029740       0.014685      -0.005083      -0.016325      -0.015136       0.003422      -0.018564      -0.008262       0.026826              8.970897       9.368618       3.338297       0.200172       6.532647       0.788563      11.011425           0.000120
          257              C       6.957196      -0.019178      11.895371       0.077371      26.297985 0.33618331E+03  0.74399853E+04                                 7.785817                            6.194211       0.183603       2.070726                    0.999772      26.281977      74.227795       0.646670       0.427984      -1.052906       0.031153       0.030902      -0.038377       0.058294      -0.033483      -0.011358      -0.010977      -0.018682       0.032581      -0.044629       0.015066       0.029563              8.693888       8.760796       3.093567       0.147411       6.402617       0.210556      10.918251          -0.002696
          258              C       7.865288       0.763553       9.918389       0.175149      34.980435 0.41621765E+03  0.97608203E+04                                 9.744046                            7.132232      -0.521018       1.850169                    0.998198      27.103090      79.982018       0.569874       0.458313      -1.030320      -0.028385       0.016169       0.035514       0.048253      -0.040151      -0.009079      -0.012089       0.046231      -0.060851      -0.045231      -0.011285       0.056516             11.625639      10.170789       5.273152       1.014254      10.565534       0.033214      14.140594           0.005614
          259              C       8.820350       1.772522       9.359295       0.120740      35.641545 0.42422724E+03  0.99889611E+04                                 9.792003                            7.154318      -0.401673       1.883422                    0.998768      27.563323      81.312778       0.574930       0.452449      -1.034389       0.034262       0.004496       0.016368       0.038236       0.006468      -0.021174       0.032418       0.020498       0.000539      -0.044518       0.009621       0.034897             11.524079      11.182047       3.377384       2.130857      10.365783      -3.912558      13.024407          -0.000866
          260              C      10.887043       2.750286       9.664846       0.086003      25.375391 0.32891585E+03  0.72585842E+04                                 7.664910                            6.177619       0.047874       2.036607                    0.999309      26.135289      74.346130       0.637897       0.435100      -1.045816      -0.029929      -0.038473      -0.006558       0.049182       0.002487      -0.010986       0.037651       0.038398      -0.051384      -0.052863       0.020334       0.032529              8.334739       8.453484       2.019357       0.779682       6.844781      -2.451410       9.705953          -0.002340
          261              C      10.719292       3.572349       8.601593      -0.084957      28.154282 0.38504374E+03  0.87880780E+04                                 8.090118                            6.599562       0.121182       2.036799                    0.999562      27.739950      78.761300       0.632661       0.424181      -1.058532       0.005896      -0.018361      -0.034192       0.039255       0.003159      -0.005533      -0.006727       0.003489      -0.002489      -0.008136      -0.002237       0.010373              8.699315       9.362463       1.945158       0.616991       6.893524      -2.560089       9.841958           0.000251
          262              C       9.543916       3.496612       7.901751      -0.052012      29.060977 0.40396425E+03  0.93800544E+04                                 8.404619                            6.870018      -0.126894       1.952331                    0.999013      28.538690      83.137440       0.602060       0.438131      -1.044529       0.010734      -0.017156      -0.004243       0.020677      -0.018462      -0.020767      -0.001084      -0.015145      -0.032279      -0.031542       0.002682       0.028860              8.944671      10.715825       2.372160       1.506762       7.407091      -2.202024       8.711097          -0.001538
          263              C       8.564250       2.580283       8.263536      -0.061592      38.967294 0.48751937E+03  0.11772374E+05                                10.078874                            7.451386      -0.127456       1.958864                    0.999044      28.514430      82.569192       0.593910       0.427084      -1.059487       0.024161       0.013668      -0.005830       0.028365      -0.022767      -0.035047       0.027713      -0.022264       0.016871      -0.040607      -0.017452       0.058060             11.797454      13.431597       2.082360       4.401363       8.814522      -3.258932      13.146242          -0.002118
          264              C       7.268094       2.548753       7.459026       0.558930      22.419060 0.27395838E+03  0.58343971E+04                                 7.416528                            5.954397      -0.417441       1.908860                    0.997756      23.739579      68.569363       0.592615       0.485313      -1.007401      -0.034818       0.018451      -0.025620       0.047002       0.000322       0.014383      -0.017578      -0.173784      -0.228502      -0.083615      -0.042891       0.126505              8.261446       9.838845      -0.184123       2.185684       4.336472      -0.297022      10.609022          -0.000370
          265              C      12.822892      13.291805      10.460580       0.558156      22.455683 0.27384042E+03  0.58310321E+04                                 7.425244                            5.953001      -0.411395       1.910526                    0.997864      23.722471      68.506313       0.592724       0.485295      -1.007450      -0.036535      -0.001964      -0.030079       0.047364      -0.002327       0.015108       0.093966      -0.114584      -0.031105      -0.081280      -0.045798       0.127078              8.266155       9.811849      -1.063787       1.857126       5.622702      -2.585343       9.363914          -0.000473
          266              C      14.115693      12.830227      11.122391      -0.063854      38.726881 0.48398632E+03  0.11668926E+05                                10.030012                            7.418580      -0.122197       1.959092                    0.999096      28.551122      82.682973       0.595756       0.426422      -1.059617       0.019985      -0.015438      -0.009441       0.026961       0.036236      -0.015054      -0.013956      -0.041991      -0.041285      -0.036969      -0.017463       0.054433             11.705735      13.303662      -4.093340       2.373599       7.094558      -0.331359      14.718985          -0.001928
          267              C       3.905249      12.239278      10.353962      -0.055036      29.181164 0.40381479E+03  0.93806375E+04                                 8.430899                            6.870335      -0.161174       1.939803                    0.999158      28.654443      83.635914       0.601521       0.438334      -1.043861       0.008756       0.010788       0.002078       0.014049       0.026598      -0.007769       0.011345      -0.006279      -0.007493      -0.031675       0.003245       0.028430              8.992158      10.816790      -2.854089      -0.029406       5.836908       0.492043      10.322775          -0.001525
          268              C       5.089571      11.822233      10.921832      -0.081391      28.352588 0.39017629E+03  0.89371928E+04                                 8.143160                            6.650735       0.112708       2.034043                    0.999571      27.824278      79.213117       0.629008       0.425118      -1.057659       0.002739       0.027943      -0.020797       0.034940      -0.001861      -0.006073       0.003074       0.015206       0.010411      -0.010055      -0.001361       0.011415              8.766991       9.552412      -2.018584      -0.608625       5.454327      -0.045712      11.294233           0.000035
          269              C       5.261796      11.999713      12.258456       0.076725      25.745728 0.33656026E+03  0.74728930E+04                                 7.748858                            6.254109       0.002227       2.018034                    0.999211      26.426349      75.497807       0.632967       0.435812      -1.044993      -0.033672       0.033162       0.014217       0.049352       0.002640      -0.010138      -0.013460       0.012293      -0.146188      -0.052415       0.019200       0.033215              8.439292       8.771236      -2.130168      -0.522593       5.459604      -0.091408      11.087036          -0.002373
          270              C      14.372912      12.998606      12.478518       0.120936      35.942345 0.42751558E+03  0.10087035E+05                                 9.856584                            7.185852      -0.413265       1.877953                    0.998822      27.654312      81.696442       0.573137       0.452935      -1.033988       0.033309      -0.013236       0.012177       0.037854       0.003394      -0.020271      -0.017863      -0.013618      -0.105292      -0.046248       0.012752       0.033496             11.656365      11.371964      -4.021735      -0.341316       7.629814       0.614441      15.967318          -0.001477
          271              C      13.389891      13.527144      13.481637       0.179309      35.380536 0.41115288E+03  0.96166248E+04                                 9.828558                            7.096189      -0.531131       1.847822                    0.998210      27.036147      79.788849       0.570175       0.459281      -1.029343      -0.028981      -0.033382       0.020344       0.048663       0.039006       0.017491       0.012172       0.059328      -0.021344      -0.045735      -0.013529       0.059264             11.912933      10.399436      -5.023652      -2.252288      11.987564      -1.913267      13.351798           0.005352
          272              C      12.439303      13.061016      15.524279       0.088920      26.522834 0.33371086E+03  0.73813025E+04                                 7.879823                            6.197513       0.154706       2.067229                    0.999637      26.172228      74.214466       0.641575       0.431614      -1.049311       0.027349      -0.003661      -0.050445       0.057498       0.036650       0.009997       0.004669      -0.015713       0.051718      -0.046477       0.011861       0.034616              8.955283       8.933315      -2.551109      -1.867751       8.159675      -2.412291       9.772858          -0.002595
          273              C      11.526738      14.070960      15.408235      -0.138472      30.164223 0.40861985E+03  0.94342943E+04                                 8.340300                            6.698898       0.390379       2.107126                    0.999802      28.444225      80.348970       0.644166       0.411831      -1.069938       0.001157       0.006953      -0.025298       0.026261      -0.008259      -0.012368       0.002975       0.003862       0.067568      -0.020549      -0.006975       0.027524              9.360116       9.698430      -2.853646      -1.926126       8.935368      -2.568165       9.446549           0.000251
          274              C      11.627388      14.899524      14.296223      -0.057448      30.891257 0.41716295E+03  0.97490443E+04                                 8.710055                            6.930553       0.096119       2.018202                    0.999643      28.639051      83.261082       0.607000       0.431779      -1.050033       0.003955      -0.033899      -0.011330       0.035961       0.009280       0.017568       0.018556      -0.015924      -0.053186      -0.031314      -0.001743       0.033057              9.828530       9.493774      -2.705311      -2.622787       9.096484      -2.684726      10.895331          -0.000043
          275              C      12.586924      14.655083      13.326911      -0.096647      39.959793 0.49016529E+03  0.11846692E+05                                10.234412                            7.443297      -0.112139       1.968033                    0.998522      28.535541      82.539176       0.597905       0.423857      -1.062000      -0.039274      -0.029080       0.013342       0.050657       0.023647       0.013208       0.017732       0.036400      -0.040027      -0.031392      -0.012119       0.043512             12.568099      10.329695      -3.555467      -2.251537      13.756549      -5.144001      13.618053          -0.000698
          276              C      12.796053      15.670229      12.247405       0.720998      21.461378 0.22646953E+03  0.46457374E+04                                 7.466675                            5.596088      -0.647689       1.866386                    0.997180      22.150877      64.907429       0.575799       0.518550      -0.980863       0.010789       0.052916      -0.052153       0.075076       0.005022       0.004597       0.094583      -0.098839       0.079263      -0.063423      -0.062847       0.126270              8.811934       9.717962      -1.647127      -0.267673       8.587233      -3.818330       8.130606           0.000564
          277              C       8.503865      17.398544      13.319759       0.597111      21.978440 0.25627732E+03  0.53757853E+04                                 7.346406                            5.765689      -0.243485       1.968501                    0.999223      23.194262      66.821563       0.600276       0.486434      -1.005283       0.003935      -0.012286      -0.021040       0.024680      -0.059647       0.052251      -0.047010      -0.069803      -0.207882      -0.098790      -0.028049       0.126839              8.316375       8.467307       1.617319      -2.457453       5.833463       0.800004      10.648356           0.000287
          278              C       7.794838      17.356612      14.659309      -0.049802      37.310541 0.47316510E+03  0.11323982E+05                                 9.793455                            7.344404      -0.099916       1.984363                    0.998151      27.698080      79.463312       0.598671       0.427496      -1.060796      -0.016558      -0.031048       0.005174       0.035565       0.029609       0.034131       0.018006       0.042226      -0.023113      -0.032546      -0.029133       0.061678             11.689748       8.034172      -1.379385      -4.505901      12.522817      -1.591295      14.512256           0.000392
          279              C       7.819441      16.179589      15.400759      -0.074227      28.764224 0.39948723E+03  0.92052611E+04                                 8.200376                            6.714741       0.340780       2.102744                    0.999656      28.026915      80.048093       0.628038       0.423240      -1.058752      -0.019922       0.015979      -0.003278       0.025748       0.004195       0.009721       0.013257       0.002158      -0.019319      -0.017608      -0.000555       0.018163              9.203978       6.135156      -0.389474      -2.635114      10.787696      -2.310341      10.689083          -0.002911
          280              C       7.339674      16.161711      16.677248      -0.115366      29.093908 0.41439829E+03  0.96609124E+04                                 8.339712                            6.888944       0.110498       2.027998                    0.998884      28.645901      82.970989       0.611769       0.429456      -1.052260      -0.004282       0.001771      -0.017079       0.017697       0.001032       0.002001      -0.011944      -0.010837       0.024495      -0.010835      -0.006373       0.017208              9.345894       5.972988       0.135740      -2.348849      11.860827      -1.704425      10.203869           0.001377
          281              C       6.877800      17.321506      17.230491       0.086967      25.889169 0.34897141E+03  0.78490633E+04                                 7.898778                            6.456038      -0.123397       1.980822                    0.998049      26.819267      78.091012       0.608001       0.447892      -1.033890       0.001539       0.034375      -0.033951       0.048339       0.018015      -0.000555      -0.013270       0.039090       0.018043      -0.033388       0.008093       0.025295              8.930408       5.137684      -0.070259      -1.327302      11.927415      -1.827664       9.726126          -0.005302
          282              C       7.213301      18.470899      15.250908       0.142698      33.400467 0.39976637E+03  0.92884164E+04                                 9.516601                            7.059911      -0.390446       1.891693                    0.998740      27.201550      80.110456       0.563829       0.467545      -1.024374      -0.023581      -0.007407       0.035587       0.043329       0.033689       0.027473      -0.003312       0.021302      -0.022589      -0.043207      -0.004019       0.047226             11.496733       6.255400      -2.554639      -1.229129      15.953377      -2.575399      12.281421           0.001427
          283              C       7.009764      19.772742      14.589422       0.135732      33.897977 0.41191708E+03  0.96354016E+04                                 9.586874                            7.148750      -0.397272       1.885450                    0.998919      27.413445      80.808252       0.562813       0.465245      -1.026409       0.012238       0.033950       0.021327       0.041919       0.004735      -0.035025      -0.004156       0.014633      -0.047360      -0.038610      -0.000414       0.039024             11.533970       6.107573      -0.714377       2.537776      15.892287      -2.537122      12.602049           0.001795
          284              C       7.243497      22.066002      14.828988       0.092865      25.340600 0.35492390E+03  0.80222589E+04                                 7.814930                            6.536797      -0.200267       1.955541                    0.998070      26.951637      78.845423       0.600231       0.451467      -1.031132       0.009971      -0.043510       0.003836       0.044803       0.014718      -0.017251       0.004309       0.023777      -0.069855      -0.031585      -0.002444       0.034029              8.630748       5.085196       0.478427       0.772582      11.669226      -1.205584       9.137822          -0.005013
          285              C       6.759256      22.284113      13.551848      -0.093257      27.624036 0.40286431E+03  0.93302454E+04                                 8.090823                            6.829794       0.044505       2.020865                    0.998080      28.067216      81.148366       0.609094       0.434198      -1.048894       0.015254      -0.007750      -0.020481       0.026688      -0.000317      -0.001311      -0.010169       0.010713       0.006003      -0.013228       0.004231       0.008997              8.746026       5.598293       1.246186       1.293879      11.742769      -0.449196       8.897015           0.000935
          286              C       6.346588      21.216634      12.820476      -0.044707      27.481150 0.38596109E+03  0.88392084E+04                                 8.018495                            6.658450       0.081914       2.025200                    0.999636      27.753069      79.665693       0.620872       0.430759      -1.051492       0.022583      -0.005918       0.003901       0.023669       0.002196      -0.019340      -0.011317       0.025481       0.015585      -0.021941      -0.007153       0.029094              8.677453       5.655360       1.301741       1.941082      11.878196       0.215277       8.498804          -0.003004
          287              C       6.438292      19.933969      13.317159      -0.083254      37.318583 0.48663678E+03  0.11728734E+05                                 9.770671                            7.428261      -0.018535       2.001672                    0.998538      28.258456      81.364226       0.597667       0.425207      -1.062192       0.003828       0.027631      -0.018285       0.033354       0.000946      -0.031122      -0.004173       0.022007       0.049310      -0.023193      -0.018522       0.041715             11.329100       7.286213       2.199884       3.663625      14.373453       0.966861      12.327633           0.000465
          288              C       5.775115      18.802454      12.564008       0.589728      22.716618 0.26238631E+03  0.55248369E+04                                 7.449578                            5.793956      -0.219408       1.969317                    0.999296      23.336154      66.897858       0.606300       0.479778      -1.010870      -0.003789      -0.017059      -0.021347       0.027587      -0.098496      -0.016477      -0.032729       0.052423      -0.130070      -0.102299      -0.021598       0.123897              8.456109       6.114199       2.835580       0.981931       8.666191       1.046953      10.587936           0.000260
          289              C      11.545749      19.507498       9.984700       0.621996      20.911608 0.24676790E+03  0.51379569E+04                                 7.126473                            5.688998      -0.309010       1.948393                    0.999114      23.096168      66.729922       0.598122       0.491829      -1.000495      -0.018719      -0.013479       0.005777       0.023779      -0.110308      -0.016835       0.032124       0.021674      -0.002974      -0.111821      -0.009078       0.120899              7.857968       6.496529       2.810149       0.262993       7.815061      -0.643530       9.262314          -0.000006
          290              C      12.447132      20.750831       9.825098      -0.110322      37.760555 0.48436426E+03  0.11672349E+05                                 9.845163                            7.407497       0.033349       2.018036                    0.998139      28.508979      82.357024       0.598298       0.424817      -1.061340      -0.014873       0.031660       0.024200       0.042534      -0.018941       0.021216      -0.006683       0.006381      -0.012755      -0.024080      -0.008993       0.033073             11.337772       7.985687       3.674120      -2.365395      11.721209       1.450578      14.306421           0.000002
          291              C      12.702114      21.531612      10.960839      -0.061759      31.022355 0.44991081E+03  0.10764137E+05                                 8.868087                            7.296889      -0.274718       1.889555                    0.998791      29.892781      89.259100       0.576863       0.443793      -1.038083      -0.020170       0.014281      -0.035320       0.043107      -0.018095       0.005153      -0.015009       0.004736       0.019594      -0.023942      -0.001702       0.025644              9.657077       6.797918       2.519171      -0.902321      10.488483       2.510325      11.684831          -0.000006
          292              C      13.434627      22.714811      10.889327      -0.137654      29.572866 0.43995716E+03  0.10373751E+05                                 8.314098                            7.034132       0.099467       2.010728                    0.999403      29.172798      83.978238       0.615941       0.421737      -1.060877      -0.027394       0.008105      -0.001407       0.028602       0.016188      -0.003523       0.018490      -0.020390      -0.013032      -0.025579      -0.002822       0.028401              8.793030       6.307822       2.225773      -0.202244       8.906520       1.382899      11.164749          -0.000007
          293              C      13.764537      23.104876       9.595610       0.100110      24.970341 0.32490605E+03  0.71128421E+04                                 7.422609                            6.026242       0.103169       2.044958                    0.999650      25.906939      72.224308       0.667504       0.419147      -1.060866      -0.031735      -0.019957      -0.025792       0.045504      -0.004992       0.011450      -0.005868       0.014918      -0.156597      -0.054071       0.017191       0.036880              7.967187       5.086861       1.850951      -0.725069       8.944057       1.376260       9.870642          -0.000001
          294              C      12.970515      21.189330       8.657177       0.171365      34.390319 0.38871864E+03  0.89821548E+04                                 9.694180                            6.921788      -0.516092       1.860055                    0.998341      26.820859      79.159751       0.573493       0.462203      -1.025779       0.004004       0.036779      -0.004160       0.037229      -0.044064       0.035087       0.022789       0.069028      -0.086918      -0.072999      -0.002439       0.075437             11.624555       6.377950       1.903614      -2.044073      11.674291       3.750185      16.821423          -0.000005
          295              C      12.922426      20.376693       7.415469       0.160650      35.109283 0.42234699E+03  0.99407701E+04                                 9.820173                            7.186888      -0.557670       1.840293                    0.998029      27.269005      80.617129       0.567429       0.458610      -1.030159      -0.025225       0.015848      -0.024252       0.038414       0.047387      -0.035078       0.003357       0.055225      -0.033831      -0.059311      -0.011657       0.070968             11.843281       6.443094      -1.601100       1.098552      10.925034       4.037707      18.161714          -0.000034
          296              C      12.416935      20.224893       5.155365       0.074712      25.584403 0.35796920E+03  0.81260182E+04                                 7.886956                            6.557381      -0.288173       1.915661                    0.997703      27.680834      81.730933       0.599001       0.450450      -1.029475       0.017330       0.014833       0.036631       0.043153       0.029183      -0.004452      -0.034023       0.045328      -0.014512      -0.053006       0.005218       0.047788              8.691023       6.079274      -0.805455       1.879681       8.038570       1.130227      11.955225          -0.000015
          297              C      12.993998      19.033568       5.000964      -0.134237      29.019898 0.41806776E+03  0.97970866E+04                                 8.373314                            6.951833      -0.076804       1.963547                    0.998206      29.211341      85.657130       0.602938       0.433494      -1.046680       0.012055       0.000703       0.009576       0.015412       0.013612      -0.011936      -0.006432       0.006933       0.032611      -0.019690      -0.003534       0.023224              9.267944       6.529051      -1.152300       2.288574       9.001192       1.172557      12.273589           0.000046
          298              C      13.528565      18.454971       6.112650      -0.084193      29.614596 0.40738670E+03  0.94207440E+04                                 8.308220                            6.729698       0.449729       2.129145                    0.999721      28.290443      80.591768       0.635349       0.416884      -1.064186      -0.020818       0.018756       0.013297       0.031016       0.008259      -0.011478      -0.004179      -0.017405      -0.064039      -0.026061       0.001827       0.024234              9.299750       6.483699      -1.516816       2.462552       8.277592       0.944284      13.137959          -0.000052
          299              C      13.524092      19.141811       7.348833      -0.076271      36.652591 0.47722193E+03  0.11455061E+05                                 9.680881                            7.372188      -0.073660       1.990842                    0.998095      27.986837      80.631346       0.597483       0.427074      -1.060170      -0.013261      -0.024086      -0.025323       0.037380       0.045486      -0.013574      -0.013832       0.035612      -0.049753      -0.041234      -0.020526       0.061760             11.318470       7.771014      -2.941967       3.079403      10.466055      -0.060123      15.718340          -0.000005
          300              C      14.224173      18.515106       8.499526       0.608401      21.242669 0.25012504E+03  0.52168214E+04                                 7.180263                            5.694112      -0.236588       1.970626                    0.999430      23.019170      66.205121       0.604131       0.486100      -1.005095       0.002208      -0.019652       0.013449       0.023916      -0.018028      -0.069352       0.085121      -0.015048      -0.009861      -0.101763      -0.017516       0.119279              8.025419       8.381825      -0.052999       2.552560       6.966024      -2.721187       8.728407           0.000001
          301              C       7.279281      16.627189       8.552835       0.720098      21.451814 0.22653851E+03  0.46470147E+04                                 7.458522                            5.597280      -0.638055       1.869454                    0.997117      22.156412      64.900262       0.575746       0.518613      -0.980937       0.012940       0.012337       0.068415       0.070712      -0.001225      -0.003635      -0.039387      -0.179666      -0.190533      -0.072545      -0.057077       0.129622              8.758455      10.005199      -1.346741      -1.113613       4.797048       1.689319      11.473117           0.000640
          302              C       7.065678      16.365195       7.077087      -0.092616      39.429856 0.49463226E+03  0.11968462E+05                                10.127103                            7.469488      -0.094567       1.974113                    0.998365      28.446317      82.029676       0.598439       0.422990      -1.063727      -0.037715      -0.015415      -0.026211       0.048446       0.026312      -0.000344      -0.007392       0.024213      -0.086271      -0.031198      -0.012400       0.043597             12.227817      10.131666      -4.152776      -0.268538       8.862285       1.878175      17.689500          -0.000582
          303              C       6.137456      17.126473       6.382121      -0.049314      29.848385 0.40153156E+03  0.92921480E+04                                 8.504733                            6.801435       0.100269       2.026568                    0.999547      28.167954      81.421385       0.612628       0.432029      -1.050155       0.006450      -0.027280      -0.008485       0.029288       0.018641      -0.008172       0.006962      -0.027502      -0.085822      -0.033175      -0.004393       0.037569              9.433702       9.137810      -3.612220       0.444948       7.047727       0.157505      12.115570           0.000015
          304              C       6.058053      17.044234       5.023718      -0.130861      29.153874 0.39107193E+03  0.89264082E+04                                 8.122016                            6.538176       0.375077       2.105124                    0.999782      28.048940      78.659445       0.654633       0.409909      -1.071693       0.002107      -0.008493       0.028728       0.030031      -0.014305       0.003962      -0.016393      -0.015547       0.003178      -0.018812      -0.007473       0.026285              8.986229       9.382882      -3.342520      -0.206755       6.543159       0.794466      11.032648           0.000123
          305              C       6.957198      16.271905       4.357356       0.076838      26.327872 0.33668868E+03  0.74543824E+04                                 7.792535                            6.199078       0.184844       2.070885                    0.999785      26.302384      74.314930       0.646347       0.428013      -1.052829       0.031483      -0.030701       0.038741       0.058606       0.033253       0.010598      -0.011325      -0.018855       0.029752      -0.043872       0.013850       0.030022              8.701729       8.767799      -3.095749      -0.147001       6.407263       0.210275      10.930126          -0.002695
          306              C       7.865291      15.489173       6.334338       0.174310      35.037826 0.41707686E+03  0.97854439E+04                                 9.751869                            7.137838      -0.518112       1.850706                    0.998141      27.128329      80.059580       0.569893       0.458088      -1.030506      -0.029197      -0.016074      -0.035964       0.049033       0.039751       0.009248      -0.012034       0.046134      -0.060920      -0.044990      -0.011177       0.056167             11.634887      10.176338      -5.276089      -1.012641      10.572662       0.030788      14.155662           0.005614
          307              C       8.820353      14.480204       6.893431       0.122337      35.586121 0.42344841E+03  0.99663120E+04                                 9.783990                            7.148986      -0.401572       1.883730                    0.998806      27.536747      81.223974       0.574980       0.452605      -1.034271       0.034504      -0.004947      -0.015889       0.038308      -0.006261       0.020632       0.032035       0.019185      -0.002541      -0.043771       0.009771       0.034000             11.514105      11.174169      -3.373659      -2.129884      10.355815      -3.907883      13.012330          -0.000862
          308              C      10.887045      13.502440       6.587880       0.079695      25.532785 0.33155514E+03  0.73313461E+04                                 7.692864                            6.199121       0.046503       2.034470                    0.999310      26.244657      74.727388       0.637298       0.434646      -1.046105      -0.032100       0.039050       0.007481       0.051100      -0.001359       0.011837       0.038073       0.038405      -0.049702      -0.053074       0.019223       0.033851              8.365935       8.482231      -2.028685      -0.779430       6.870058      -2.462747       9.745516          -0.002337
          309              C      10.719294      12.680377       7.651134      -0.082113      28.074899 0.38353119E+03  0.87448668E+04                                 8.074302                            6.585176       0.125027       2.038567                    0.999615      27.689396      78.576381       0.633561       0.423999      -1.058655       0.006139       0.018852       0.033568       0.038986      -0.003430       0.005573      -0.007056       0.002685      -0.000636      -0.008047      -0.002749       0.010797              8.682981       9.347222      -1.944190      -0.614990       6.881777      -2.555532       9.819945           0.000250
          310              C       9.543919      12.756115       8.350976      -0.050564      29.020891 0.40322598E+03  0.93585761E+04                                 8.397053                            6.863760      -0.123760       1.953517                    0.999051      28.514269      83.045467       0.602335       0.438134      -1.044534       0.009160       0.016432       0.005171       0.019511       0.018736       0.020541      -0.001441      -0.013759      -0.031642      -0.031306       0.002586       0.028720              8.936581      10.706667      -2.369057      -1.507258       7.399545      -2.199439       8.703531          -0.001531
          311              C       8.564253      13.672444       7.989190      -0.063638      39.101294 0.48951410E+03  0.11834836E+05                                10.107397                            7.470829      -0.128844       1.957666                    0.999058      28.579377      82.858079       0.592523       0.427567      -1.058989       0.023809      -0.013208       0.006285       0.027944       0.023491       0.034335       0.027950      -0.020971       0.016440      -0.039560      -0.018570       0.058130             11.832201      13.472859      -2.088338      -4.419105       8.836847      -3.266991      13.186896          -0.002121
          312              C       7.268097      13.703974       8.793700       0.559166      22.399626 0.27365784E+03  0.58268249E+04                                 7.414811                            5.952735      -0.424593       1.906969                    0.997824      23.729153      68.548791       0.592414       0.485575      -1.007192      -0.035055      -0.018573       0.025545       0.047184       0.000192      -0.014432      -0.016949      -0.173536      -0.229171      -0.083686      -0.042705       0.126391              8.259856       9.837433       0.184042      -2.185777       4.335457      -0.296579      10.606677          -0.000369
          313              C      10.027048      26.713306      19.213648       0.559101      22.444383 0.27364085E+03  0.58255874E+04                                 7.421705                            5.949954      -0.415204       1.909714                    0.997902      23.714436      68.470970       0.593020       0.485152      -1.007547      -0.035591      -0.029944       0.002740       0.046593       0.017100       0.002612      -0.093911      -0.038636       0.188076      -0.083277      -0.043439       0.126715              8.262388       9.806675       1.856453       1.062882       9.360306       2.584228       5.620182          -0.000452
          314              C      11.319849      27.375117      19.675226      -0.067348      38.875986 0.48618201E+03  0.11735449E+05                                10.053505                            7.434239      -0.120950       1.958464                    0.999053      28.624455      82.950592       0.595251       0.426290      -1.059670       0.021352      -0.008971       0.015695       0.027978      -0.016208      -0.037505       0.012877      -0.001353       0.086183      -0.039299      -0.016355       0.055654             11.734476      13.335893       2.383654       4.104129      14.757012       0.334711       7.110524          -0.001934
          315              C      12.292805      26.606688      20.266175      -0.054074      29.132365 0.40299336E+03  0.93567080E+04                                 8.422234                            6.864027      -0.160749       1.940136                    0.999105      28.621481      83.515647       0.601713       0.438421      -1.043818       0.009370       0.003932      -0.010401       0.014541      -0.008047      -0.026370      -0.011974       0.003771       0.012904      -0.031628       0.002749       0.028879              8.982466      10.804672      -0.029707       2.850340      10.311223      -0.491829       5.831502          -0.001520
          316              C      13.477127      27.174559      20.683220      -0.081811      28.362194 0.39034887E+03  0.89422931E+04                                 8.147435                            6.655109       0.114248       2.034509                    0.999541      27.824730      79.224084       0.628379       0.425489      -1.057410       0.003337      -0.021024      -0.028379       0.035476      -0.006833       0.001969      -0.003497       0.002357      -0.028973      -0.010526      -0.001881       0.012407              8.771187       9.556501      -0.607212       2.019081      11.299718       0.046783       5.457342           0.000031
          317              C      13.649352      28.511183      20.505740       0.078381      25.692993 0.33567371E+03  0.74480018E+04                                 7.736510                            6.244092       0.005908       2.019533                    0.999176      26.392403      75.364788       0.633769       0.435565      -1.045182      -0.033350       0.015148      -0.032644       0.049065      -0.010321      -0.001731       0.012853       0.078722       0.052813      -0.051760       0.019017       0.032743              8.425661       8.760966      -0.517619       2.128198      11.064512       0.091782       5.451507          -0.002373
          318              C      11.577068      28.731245      19.506847       0.120667      35.899343 0.42686906E+03  0.10068265E+05                                 9.849488                            7.180599      -0.417846       1.877148                    0.998775      27.639326      81.645713       0.573308       0.452958      -1.033945       0.031880       0.010683       0.013377       0.036185      -0.020988      -0.003727       0.016904       0.044730       0.077467      -0.046487       0.012305       0.034182             11.647994      11.363406      -0.339997       4.017798      15.956717      -0.613600       7.623861          -0.001484
          319              C      10.594047      29.734363      18.978309       0.179364      35.401116 0.41131296E+03  0.96241497E+04                                 9.843930                            7.105825      -0.522445       1.850762                    0.998366      27.054355      79.935420       0.568628       0.460350      -1.028441      -0.028721       0.019557       0.034359       0.048866       0.017055      -0.039637      -0.013148       0.039886      -0.076091      -0.045949      -0.013516       0.059466             11.933000      10.417020      -2.256002       5.033483      13.375113       1.917102      12.006866           0.005354
          320              C       9.643458      31.777006      19.444437       0.090216      26.491017 0.33320079E+03  0.73674942E+04                                 7.876906                            6.196394       0.152208       2.066906                    0.999619      26.147593      74.141489       0.641046       0.432119      -1.048963       0.028209      -0.050399       0.004156       0.057906       0.009949      -0.036492      -0.004290      -0.033664       0.000159      -0.046285       0.011934       0.034351              8.951211       8.931900      -1.868146       2.550118       9.766946       2.408491       8.154787          -0.002595
          321              C       8.730893      31.660961      18.434493      -0.137490      30.133979 0.40805097E+03  0.94180084E+04                                 8.335239                            6.694830       0.391013       2.107767                    0.999784      28.424813      80.284309       0.644266       0.411904      -1.069875       0.001267      -0.025001      -0.006030       0.025749      -0.012455       0.009505      -0.001918      -0.033478      -0.038756      -0.022330      -0.005584       0.027914              9.354258       9.694854      -1.929213       2.850304       9.441751       2.563441       8.926168           0.000244
          322              C       8.831543      30.548950      17.605929      -0.057676      30.904926 0.41735814E+03  0.97552697E+04                                 8.716101                            6.935877       0.092258       2.017226                    0.999635      28.644446      83.298460       0.606248       0.432240      -1.049697       0.003964      -0.010909       0.033824       0.035760       0.018241      -0.010247      -0.018838       0.019295       0.048350      -0.031635      -0.002345       0.033980              9.835270       9.500948      -2.627287       2.705308      10.904880       2.685780       9.099982          -0.000046
          323              C       9.791078      29.579637      17.850370      -0.096058      39.970177 0.49029039E+03  0.11850462E+05                                10.234827                            7.442994      -0.105927       1.969603                    0.998548      28.540991      82.557316       0.598069       0.423714      -1.062090      -0.039525       0.012774       0.029800       0.051122       0.013603      -0.023145      -0.016803       0.037295      -0.031851      -0.029792      -0.012847       0.042639             12.569363      10.330339      -2.250989       3.555893      13.619308       5.145738      13.758443          -0.000702
          324              C      10.000207      28.500131      16.835224       0.720438      21.441958 0.22622121E+03  0.46393096E+04                                 7.462170                            5.592781      -0.649699       1.866193                    0.997154      22.138962      64.860400       0.576013       0.518506      -0.980896       0.013230      -0.051817      -0.052450       0.074906       0.004378      -0.005296      -0.095716      -0.088389       0.104090      -0.065103      -0.061714       0.126817              8.806802       9.711684      -0.266908       1.646482       8.125937       3.816110       8.582785           0.000563
          325              C      16.891418      29.572486      15.106909       0.598690      21.930434 0.25561500E+03  0.53582445E+04                                 7.335603                            5.758072      -0.241030       1.969748                    0.999206      23.159637      66.691792       0.600718       0.486406      -1.005331       0.003805      -0.021157       0.013197       0.025225       0.052143       0.059540       0.045903       0.068317       0.209056      -0.098352      -0.027799       0.126150              8.303286       8.453985      -2.451391      -1.615274      10.630025      -0.799225       5.825848           0.000286
          326              C      16.182391      30.912036      15.148841      -0.051733      37.399345 0.47460975E+03  0.11367036E+05                                 9.807053                            7.354651      -0.093731       1.985753                    0.998151      27.740212      79.609780       0.598380       0.427384      -1.060882      -0.016706       0.005505       0.030892       0.035549       0.033940      -0.029118      -0.018732       0.033052      -0.050309      -0.032150      -0.029306       0.061457             11.705893       8.045323      -4.513085       1.381371      14.532150       1.593270      12.540207           0.000388
          327              C      16.206995      31.653485      16.325864      -0.070810      28.672651 0.39786561E+03  0.91585134E+04                                 8.182638                            6.700843       0.344490       2.104446                    0.999673      27.973322      79.852331       0.628729       0.423208      -1.058779      -0.020114      -0.002492      -0.015569       0.025557       0.008988      -0.003335      -0.013323       0.011811       0.005667      -0.017872       0.000726       0.017146              9.182641       6.121800      -2.627706       0.392096      10.660760       2.298909      10.765363          -0.002928
          328              C      10.135520       0.424521      16.343742      -0.117036      29.118538 0.41488856E+03  0.96751099E+04                                 8.344587                            6.893983       0.109443       2.027420                    0.998889      28.661502      83.025485       0.611423       0.429576      -1.052196      -0.004524      -0.015501      -0.002235       0.016301       0.002523      -0.000504       0.011484      -0.015542       0.003423      -0.010052      -0.006112       0.016165              9.350859       5.977051      -2.349946      -0.136254      10.208565       1.704517      11.866962           0.001370
          329              C       9.673645       0.977764      15.183947       0.086309      25.930862 0.34974128E+03  0.78712310E+04                                 7.910652                            6.466893      -0.130493       1.978311                    0.997997      26.848340      78.216553       0.606924       0.448410      -1.033523       0.002171      -0.033038      -0.034209       0.047608      -0.000155      -0.017699       0.013099       0.010422      -0.067532      -0.033163       0.008380       0.024783              8.943835       5.145494      -1.326616       0.069342       9.733535       1.831325      11.952477          -0.005315
          330              C      15.600854      31.503635      14.034554       0.143550      33.348993 0.39908291E+03  0.92684570E+04                                 9.506884                            7.053689      -0.393385       1.891069                    0.998732      27.175825      80.013888       0.564106       0.467521      -1.024400      -0.023873       0.036191       0.008608       0.044202       0.026671      -0.034192       0.003007       0.022502      -0.023639      -0.042936      -0.004608       0.047544             11.484064       6.249699      -1.228005       2.551671      12.267018       2.571943      15.935474           0.001409
          331              C      15.397316      30.842149      12.732711       0.136179      33.879035 0.41166054E+03  0.96281689E+04                                 9.585083                            7.147706      -0.395845       1.886072                    0.998718      27.403897      80.782276       0.562699       0.465399      -1.026295       0.012946       0.021195      -0.033410       0.041630      -0.034810      -0.004358       0.004369       0.030966       0.003504      -0.038724       0.000234       0.038491             11.531586       6.106370       2.536971       0.714578      12.598847       2.536385      15.889542           0.001774
          332              C      15.631048      31.081714      10.439451       0.089272      25.364336 0.35533139E+03  0.80333507E+04                                 7.816197                            6.537106      -0.203525       1.954520                    0.998014      26.972080      78.900906       0.600723       0.450992      -1.031457       0.009830       0.003316       0.044750       0.045937      -0.018836      -0.015054      -0.003034       0.048807      -0.001744      -0.032581      -0.003465       0.036046              8.632503       5.085695       0.773180      -0.479214       9.139316       1.204084      11.672498          -0.005041
          333              C      15.146807      29.804575      10.221340      -0.093070      27.607137 0.40253515E+03  0.93201262E+04                                 8.084777                            6.824284       0.045616       2.021242                    0.998101      28.056436      81.089535       0.609743       0.433852      -1.049170       0.015174      -0.019843       0.008620       0.026425      -0.001324       0.000584       0.009762       0.001859      -0.019199      -0.012833       0.004078       0.008755              8.739570       5.593635       1.293148      -1.244532       8.891303       0.449950      11.733772           0.000931
          334              C      14.734139      29.073202      11.288819      -0.045333      27.520395 0.38669610E+03  0.88605788E+04                                 8.028123                            6.666742       0.077791       2.023740                    0.999612      27.777631      79.766147       0.620190       0.431011      -1.051299       0.022307       0.004921       0.006418       0.023727      -0.019530      -0.001906       0.011702       0.005235      -0.045919      -0.022461      -0.006830       0.029291              8.687791       5.661730       1.942313      -1.304254       8.506341      -0.216873      11.895302          -0.003030
          335              C      14.825844      29.569886      12.571484      -0.084521      37.316330 0.48663186E+03  0.11727543E+05                                 9.766292                            7.425242      -0.017952       2.001834                    0.998498      28.258893      81.338143       0.598202       0.424866      -1.062500       0.004315      -0.017850      -0.027492       0.033061      -0.031794      -0.001129       0.004217      -0.013935      -0.062208      -0.023442      -0.019724       0.043166             11.323613       7.283087       3.661874      -2.198765      12.322006      -0.967806      14.365745           0.000461
          336              C      14.162668      28.816734      13.702999       0.589586      22.722794 0.26246191E+03  0.55265283E+04                                 7.449333                            5.793697      -0.218788       1.969541                    0.999262      23.337494      66.890508       0.606518       0.479597      -1.011020      -0.002619      -0.021793       0.014957       0.026562      -0.015495       0.098205       0.031727       0.091393      -0.012058      -0.100756      -0.022953       0.123709              8.455852       6.113962       0.982051      -2.835697      10.587311      -1.047266       8.666284           0.000259
          337              C       8.749902      26.237426      12.997955       0.623058      20.882692 0.24634841E+03  0.51268200E+04                                 7.118842                            5.683281      -0.306664       1.949583                    0.999066      23.073742      66.640110       0.598588       0.491677      -1.000616      -0.017676       0.005193       0.012901       0.022491      -0.016693       0.110232      -0.032392       0.013018      -0.031789      -0.111760      -0.009218       0.120979              7.849274       6.489165       0.262809      -2.805849       9.252867       0.643186       7.805790          -0.000007
          338              C       9.651284      26.077825      11.754622      -0.111160      37.831867 0.48549556E+03  0.11707483E+05                                 9.860424                            7.418715       0.027958       2.015933                    0.998145      28.544363      82.511040       0.597481       0.425112      -1.061061      -0.013523       0.024429      -0.031936       0.042421       0.021476       0.019062       0.006632       0.007825      -0.007303      -0.024182      -0.009116       0.033298             11.355270       7.997692      -2.368557      -3.680690      14.327089      -1.454091      11.741031           0.000001
          339              C       9.906265      27.213565      10.973841      -0.060728      30.973397 0.44902683E+03  0.10736976E+05                                 8.856507                            7.288038      -0.266681       1.892185                    0.998820      29.862548      89.124064       0.577452       0.443588      -1.038273      -0.019802      -0.035149      -0.014878       0.043000       0.005839       0.017714       0.015666      -0.006850      -0.019931      -0.024102      -0.002179       0.026281              9.643767       6.789159      -0.900684      -2.515800      11.667575      -2.505397      10.474568          -0.000005
          340              C      10.638778      27.142053       9.790642      -0.138908      29.615019 0.44084772E+03  0.10400339E+05                                 8.322501                            7.041611       0.098825       2.010031                    0.999373      29.202568      84.095348       0.615546       0.421781      -1.060815      -0.027506      -0.001803      -0.008434       0.028827      -0.003930      -0.016231      -0.017828      -0.002693       0.035818      -0.025435      -0.002123       0.027558              8.801644       6.314121      -0.202301      -2.227299      11.175249      -1.385378       8.915563          -0.000008
          341              C      10.968687      25.848336       9.400577       0.098503      25.021303 0.32581350E+03  0.71381142E+04                                 7.435145                            6.037224       0.100948       2.043827                    0.999671      25.940062      72.358318       0.666431       0.419505      -1.060576      -0.031752      -0.025153       0.020367       0.045340       0.011271       0.005613       0.006356       0.085728       0.056760      -0.054210       0.017071       0.037139              7.980229       5.094614      -0.726591      -1.851549       9.891057      -1.380819       8.955017           0.000000
          342              C      10.174666      24.909904      11.316123       0.170995      34.369483 0.38851427E+03  0.89749707E+04                                 9.684951                            6.916224      -0.516217       1.859940                    0.998368      26.808810      79.076456       0.574272       0.461703      -1.026203       0.003741      -0.004254      -0.036417       0.036855       0.034970       0.044274      -0.023118       0.078296      -0.062790      -0.073449      -0.002423       0.075872             11.612638       6.372144      -2.041411      -1.901517      16.802919      -3.746642      11.662851          -0.000004
          343              C      10.126578      23.668195      12.128760       0.160791      35.057973 0.42165311E+03  0.99206614E+04                                 9.811979                            7.181870      -0.558027       1.840584                    0.998050      27.250214      80.554249       0.567505       0.458724      -1.030064      -0.025637      -0.023554      -0.016413       0.038489      -0.035267      -0.048450      -0.003303       0.044737      -0.064813      -0.060077      -0.011741       0.071818             11.832370       6.438502       1.096851       1.600305      18.143690      -4.032840      10.914917          -0.000034
          344              C       9.621087      21.408091      12.280560       0.075177      25.599850 0.35832304E+03  0.81364197E+04                                 7.892308                            6.563052      -0.293615       1.913784                    0.997714      27.694002      81.793543       0.598383       0.450784      -1.029239       0.016009       0.036034      -0.015549       0.042386      -0.004530      -0.029805       0.035061       0.029387      -0.061958      -0.054271       0.005573       0.048698              8.696414       6.083648       1.879462       0.804807      11.961002      -1.132900       8.044593          -0.000015
          345              C      10.198151      21.253690      13.471885      -0.134595      29.025294 0.41822302E+03  0.98016311E+04                                 8.374314                            6.952895      -0.074810       1.964008                    0.998117      29.214222      85.669438       0.602922       0.433466      -1.046697       0.012134       0.009652      -0.001473       0.015575      -0.011176      -0.013967       0.006480      -0.012750      -0.026386      -0.019893      -0.002852       0.022745              9.269187       6.529899       2.289014       1.151323      12.276308      -1.173576       9.001353           0.000046
          346              C      10.732718      22.365377      14.050482      -0.084109      29.613013 0.40740797E+03  0.94217142E+04                                 8.308345                            6.730093       0.443693       2.127410                    0.999720      28.292785      80.610422       0.635275       0.416912      -1.064129      -0.021736       0.012843      -0.019592       0.031957      -0.010814      -0.008611       0.004531       0.023556       0.056996      -0.025518       0.001240       0.024278              9.299554       6.483866       2.461825       1.516852      13.136619      -0.944750       8.278176          -0.000052
          347              C      10.728245      23.601559      13.363642      -0.077624      36.768917 0.47908938E+03  0.11512530E+05                                 9.703671                            7.388631      -0.076859       1.988796                    0.998106      28.049428      80.888423       0.596498       0.427310      -1.059894      -0.013276      -0.025567       0.023093       0.036921      -0.013432      -0.045762       0.013771       0.042579      -0.025505      -0.040959      -0.020914       0.061873             11.345945       7.789842       3.088630       2.949473      15.759056       0.061337      10.488938          -0.000005
          348              C      11.428326      24.752252      13.990347       0.610498      21.176877 0.24917056E+03  0.51916061E+04                                 7.165063                            5.682786      -0.231859       1.972945                    0.999401      22.967042      66.007208       0.604845       0.486023      -1.005202       0.002400       0.013032       0.019843       0.023861      -0.068897       0.019019      -0.083949      -0.002257       0.025158      -0.100115      -0.018446       0.118561              8.007907       8.363561       2.545168       0.051118       8.708748       2.713821       6.951410           0.000002
          349              C      15.666835      24.805561      15.878264       0.719418      21.489745 0.22699886E+03  0.46591672E+04                                 7.468303                            5.603847      -0.641342       1.867844                    0.997121      22.185347      65.019660       0.575230       0.518776      -0.980787       0.012077       0.068058      -0.011789       0.070119      -0.004149       0.001219       0.039318       0.005388       0.365397      -0.072854      -0.056939       0.129794              8.770473      10.018855      -1.115288       1.348998      11.489705      -1.692172       4.802859           0.000641
          350              C      15.453232      23.329814      16.140258      -0.092643      39.407739 0.49425058E+03  0.11955707E+05                                10.119941                            7.464040      -0.094150       1.974444                    0.998316      28.432130      81.949574       0.599026       0.422700      -1.064018      -0.037533      -0.026492       0.016161       0.048700      -0.000920      -0.026686       0.007703       0.054552       0.004285      -0.030693      -0.013137       0.043829             12.219332      10.124945      -0.268328       4.150475      17.676024      -1.876889       8.857026          -0.000573
          351              C      14.525009      22.634847      15.378980      -0.049256      29.840814 0.40140825E+03  0.92883116E+04                                 8.501175                            6.798005       0.101943       2.027169                    0.999541      28.163993      81.397910       0.613123       0.431726      -1.050370       0.006720      -0.007994       0.027096       0.029039      -0.007943      -0.019059      -0.007543       0.027600       0.081067      -0.032325      -0.004757       0.037082              9.430061       9.134515       0.443991       3.611586      12.109996      -0.158144       7.045671           0.000017
          352              C      14.445607      21.276444      15.461219      -0.130517      29.184941 0.39158014E+03  0.89416963E+04                                 8.131684                            6.545840       0.373450       2.104222                    0.999817      28.063372      78.738747       0.653680       0.410338      -1.071319       0.000722       0.027919       0.008373       0.029157       0.004444       0.014386       0.016249      -0.009150       0.021911      -0.018532      -0.007883       0.026415              8.997158       9.393963      -0.208037       3.346827      11.046756      -0.796321       6.550757           0.000128
          353              C      15.344752      20.610082      16.233548       0.079351      26.222331 0.33491832E+03  0.74048933E+04                                 7.770335                            6.181525       0.187195       2.072615                    0.999819      26.234144      74.053479       0.647504       0.427842      -1.053009       0.030871       0.038487       0.029736       0.057606       0.010630      -0.032521       0.011121      -0.026042       0.013224      -0.043611       0.014597       0.029014              8.676530       8.739521      -0.146871       3.085118      10.900761      -0.209916       6.389307          -0.002688
          354              C      16.252845      22.587064      17.016280       0.174539      35.011181 0.41670491E+03  0.97737623E+04                                 9.743482                            7.132102      -0.509667       1.853323                    0.998398      27.116035      79.990491       0.570473       0.457760      -1.030773      -0.029275      -0.035651       0.016547       0.049008       0.009521      -0.040004       0.011866       0.054163      -0.039263      -0.045226      -0.011440       0.056666             11.624603      10.168153      -1.013446       5.271557      14.141493      -0.032704      10.564163           0.005623
          355              C      17.207908      23.146158      18.025249       0.120884      35.627433 0.42401836E+03  0.99834873E+04                                 9.792795                            7.154892      -0.400431       1.883927                    0.998700      27.557829      81.312232       0.574587       0.452744      -1.034150       0.034585      -0.016301       0.004688       0.038520       0.021708       0.007177      -0.032386       0.010888      -0.029225      -0.045083       0.010374       0.034709             11.524791      11.183834      -2.131509       3.377723      13.025467       3.911837      10.365073          -0.000824
          356              C       8.091200      22.840607      19.003013       0.080166      25.540342 0.33168060E+03  0.73350192E+04                                 7.695422                            6.201272       0.045386       2.033999                    0.999267      26.249546      74.752726       0.637019       0.434783      -1.045993      -0.032225       0.008043      -0.038208       0.050626       0.011946       0.001872      -0.037852       0.044277      -0.030602      -0.052903       0.019516       0.033387              8.368576       8.484590      -0.778254       2.029750       9.748507       2.464066       6.872633          -0.002309
          357              C       7.923450      23.903860      19.825076      -0.082260      28.042421 0.38294233E+03  0.87274996E+04                                 8.065906                            6.578495       0.123960       2.038430                    0.999532      27.670253      78.487089       0.634160       0.423790      -1.058857       0.005434       0.034467      -0.019204       0.039828       0.005957       0.003153       0.007052       0.002254      -0.004468      -0.008415      -0.002500       0.010915              8.673802       9.336659      -0.613306       1.942307       9.809092       2.553328       6.875654           0.000259
          358              C      17.931474      24.603702      19.749338      -0.052470      29.076536 0.40424956E+03  0.93880158E+04                                 8.406536                            6.871698      -0.124996       1.952584                    0.999023      28.548540      83.162778       0.602105       0.438036      -1.044622       0.009359       0.004995      -0.015954       0.019159       0.020771      -0.018431       0.001052       0.009593       0.038981      -0.031552       0.002538       0.029014              8.946591      10.719204      -1.507756       2.372807       8.712894       2.201737       7.407677          -0.001506
          359              C      16.951808      24.241917      18.833009      -0.061314      39.001048 0.48805036E+03  0.11789777E+05                                10.088807                            7.458462      -0.128919       1.957967                    0.999067      28.532157      82.668049       0.593198       0.427430      -1.059149       0.023574       0.005800       0.013182       0.027625       0.034444      -0.023557      -0.027633      -0.019249       0.021204      -0.039448      -0.018589       0.058037             11.809147      13.445941      -4.407514       2.084313      13.159903       3.260968       8.821597          -0.002097
          360              C      15.655652      25.046427      18.801479       0.560192      22.389124 0.27351807E+03  0.58230541E+04                                 7.412688                            5.951445      -0.417766       1.909002                    0.997837      23.720605      68.517455       0.592449       0.485613      -1.007181      -0.036238       0.026734       0.017924       0.048468      -0.014497       0.000178       0.017885       0.026677       0.375598      -0.083603      -0.043181       0.126784              8.257025       9.833788      -2.183985      -0.183827      10.602948       0.296195       4.334339          -0.000327
          361              C      10.027049      22.044873      29.544531       0.558520      22.440850 0.27357402E+03  0.58237721E+04                                 7.420229                            5.948640      -0.409051       1.911478                    0.997835      23.713655      68.464987       0.593178       0.485056      -1.007603      -0.036314       0.030725      -0.002350       0.047626      -0.016730      -0.002844      -0.093571      -0.041141       0.186416      -0.082348      -0.044129       0.126477              8.260785       9.804927      -1.855845      -1.062876       9.358088       2.583866       5.619339          -0.000454
          362              C      11.319850      21.383062      29.082954      -0.067154      38.929052 0.48688728E+03  0.11758678E+05                                10.068821                            7.444247      -0.124512       1.957206                    0.999062      28.649509      83.089985       0.594199       0.426820      -1.059167       0.020486       0.008154      -0.015490       0.026947       0.014648       0.037062       0.013971      -0.002580       0.087051      -0.038364      -0.017050       0.055413             11.753145      13.356572      -2.386553      -4.111643      14.781648       0.335548       7.121216          -0.001935
          363              C      12.292806      22.151491      28.492005      -0.054122      29.121279 0.40275709E+03  0.93494065E+04                                 8.416845                            6.858706      -0.150323       1.943346                    0.999134      28.618317      83.485331       0.602411       0.437998      -1.044119       0.009351      -0.004881       0.011019       0.015254       0.007923       0.025650      -0.010906       0.003399       0.014623      -0.030387       0.002238       0.028149              8.977187      10.797833       0.029446      -2.848739      10.306236      -0.492145       5.827491          -0.001519
          364              C      13.477128      21.583621      28.074960      -0.081464      28.335794 0.38984845E+03  0.89274698E+04                                 8.138798                            6.646601       0.119686       2.036096                    0.999543      27.812108      79.158887       0.629417       0.424947      -1.057806       0.003652       0.019189       0.028550       0.034593       0.006895      -0.002007      -0.002878       0.000136      -0.029448      -0.010400      -0.001941       0.012342              8.762524       9.550317       0.609635      -2.019380      11.285449       0.044220       5.451807           0.000030
          365              C      13.649352      20.246997      28.252440       0.076914      25.723491 0.33614540E+03  0.74612371E+04                                 7.744194                            6.249943      -0.002057       2.016893                    0.999196      26.411035      75.436959       0.633237       0.435769      -1.045039      -0.032388      -0.016089       0.032974       0.048940       0.010105       0.001704       0.013830       0.079526       0.053474      -0.052539       0.019530       0.033008              8.434392       8.768947       0.520888      -2.130426      11.077452       0.090983       5.456777          -0.002373
          366              C      11.577068      20.026935      29.251332       0.118930      35.952593 0.42758285E+03  0.10089007E+05                                 9.856665                            7.184850      -0.418891       1.876479                    0.998768      27.664574      81.727997       0.573365       0.452737      -1.034102       0.032031      -0.010165      -0.013050       0.036051       0.020617       0.003766       0.017881       0.044768       0.076786      -0.046541       0.012010       0.034532             11.657000      11.371727       0.341900      -4.020949      15.970282      -0.614814       7.628991          -0.001485
          367              C      10.594047      19.023816      29.779871       0.179519      35.394536 0.41122869E+03  0.96219585E+04                                 9.843465                            7.105473      -0.532271       1.847682                    0.998083      27.052567      79.936648       0.568581       0.460398      -1.028385      -0.027352      -0.019429      -0.034294       0.047976      -0.016682       0.038700      -0.012906       0.039376      -0.076118      -0.045269      -0.013086       0.058355             11.932307      10.415780       2.257574      -5.032182      13.376217       1.915414      12.004925           0.005355
          368              C       9.643457      16.981174      29.313743       0.089110      26.525759 0.33379289E+03  0.73839791E+04                                 7.883066                            6.200937       0.151038       2.066156                    0.999620      26.170513      74.227347       0.640950       0.431985      -1.049028       0.029303       0.051030      -0.004321       0.059003      -0.009626       0.036897      -0.004891      -0.033834      -0.000774      -0.046653       0.011844       0.034809              8.958424       8.939078       1.870109      -2.552249       9.775143       2.410524       8.161052          -0.002599
          369              C       8.730892      17.097218      30.323687      -0.136083      30.105805 0.40754805E+03  0.94033655E+04                                 8.329416                            6.690222       0.393017       2.108467                    0.999781      28.408842      80.222470       0.644567       0.411845      -1.069929       0.000848       0.025308       0.006805       0.026220       0.012386      -0.009381      -0.002114      -0.033045      -0.035730      -0.021867      -0.005396       0.027263              9.347417       9.688680       1.928397      -2.848591       9.434355       2.560152       8.919217           0.000244
          370              C       8.831543      18.209230      31.152251      -0.057516      30.924576 0.41770405E+03  0.97656546E+04                                 8.721263                            6.940486       0.088930       2.015985                    0.999669      28.654860      83.346288       0.605803       0.432456      -1.049536       0.003925       0.012277      -0.032372       0.034844      -0.017637       0.009853      -0.018230       0.020691       0.049501      -0.031605      -0.001591       0.033196              9.840766       9.506548       2.629654      -2.706088      10.911724       2.686929       9.104027          -0.000047
          371              C       9.791079      19.178542      30.907810      -0.095393      39.925505 0.48962855E+03  0.11832835E+05                                10.236960                            7.444965      -0.116362       1.966944                    0.998619      28.522378      82.551675       0.597027       0.424512      -1.061379      -0.039851      -0.012737      -0.030415       0.051724      -0.013860       0.023009      -0.016489       0.037233      -0.032243      -0.029439      -0.013148       0.042587             12.571452      10.332028       2.251278      -3.556901      13.621139       5.145883      13.761190          -0.000703
          372              C      10.000209      20.258048      31.922955       0.721206      21.439427 0.22620250E+03  0.46387329E+04                                 7.461924                            5.592733      -0.650078       1.866037                    0.997165      22.132312      64.835137       0.575999       0.518540      -0.980901       0.012065       0.052672       0.053116       0.075771      -0.004845       0.005209      -0.094298      -0.089831       0.104797      -0.063206      -0.062626       0.125832              8.806345       9.711321       0.266919      -1.646781       8.125108       3.815837       8.582607           0.000563
          373              C      11.299712      19.185694       1.145817       0.596586      21.970768 0.25615890E+03  0.53724249E+04                                 7.343077                            5.763069      -0.245539       1.967832                    0.999215      23.188314      66.788606       0.600642       0.486216      -1.005443       0.003430       0.020518      -0.012767       0.024408      -0.052480      -0.059771       0.046963       0.069565       0.209951      -0.099322      -0.027906       0.127229              8.312455       8.463009       2.456055       1.616909      10.643077      -0.799675       5.831280           0.000286
          374              C      10.590684      17.846144       1.103885      -0.051326      37.396961 0.47450206E+03  0.11364559E+05                                 9.808745                            7.355041      -0.096250       1.985033                    0.998130      27.740180      79.627126       0.598175       0.427527      -1.060724      -0.016272      -0.005182      -0.030869       0.035278      -0.034046       0.029181      -0.018086       0.033429      -0.049357      -0.031612      -0.029698       0.061310             11.708626       8.046389       4.514946      -1.381338      14.538117       1.592842      12.541371           0.000388
          375              C      16.206995      17.104694      32.432316      -0.072528      28.722005 0.39874232E+03  0.91836714E+04                                 8.192244                            6.708507       0.341544       2.103305                    0.999692      28.001512      79.952327       0.628335       0.423244      -1.058765      -0.020308       0.003399       0.016196       0.026197      -0.009717       0.003824      -0.013564       0.011860       0.007284      -0.018336       0.000199       0.018137              9.194303       6.128760       2.631873      -0.389781      10.677235       2.306229      10.776914          -0.002943
          376              C      15.727227      15.828205      32.414438      -0.115183      29.073374 0.41397534E+03  0.96484890E+04                                 8.335028                            6.884531       0.108841       2.027660                    0.998914      28.633784      82.922087       0.612091       0.429344      -1.052339      -0.004400       0.016009       0.002335       0.016766      -0.002073       0.000278       0.011159      -0.016515       0.002670      -0.009687      -0.006439       0.016126              9.341089       5.968774       2.346416       0.136150      10.196695       1.705665      11.857797           0.001374
          377              C       9.673645      15.274962       1.068779       0.084454      25.957464 0.35018027E+03  0.78833086E+04                                 7.913278                            6.468158      -0.127701       1.978879                    0.998039      26.868264      78.276613       0.607279       0.448024      -1.033782       0.002246       0.032997       0.033906       0.047365       0.000426       0.018254       0.012811       0.010891      -0.066907      -0.033128       0.007781       0.025346              8.947454       5.146621       1.327795      -0.069266       9.738525       1.832223      11.957217          -0.005326
          378              C      10.009148      17.254545       2.218172       0.144762      33.315332 0.39849380E+03  0.92535485E+04                                 9.511406                            7.056343      -0.395006       1.890963                    0.998722      27.168687      80.049443       0.562925       0.468564      -1.023587      -0.024004      -0.036309      -0.007394       0.044150      -0.027216       0.033957       0.003366       0.021088      -0.021937      -0.043347      -0.003766       0.047113             11.490418       6.252160       1.228840      -2.552653      12.274347       2.573276      15.944747           0.001405
          379              C       9.805610      17.916031       3.520016       0.135417      33.898672 0.41192652E+03  0.96360171E+04                                 9.589395                            7.150380      -0.397214       1.885602                    0.998899      27.412241      80.815649       0.562547       0.465447      -1.026261       0.012572      -0.022262       0.034619       0.043036       0.034776       0.004331       0.004281       0.031449       0.002655      -0.038649      -0.000016       0.038665             11.537555       6.108732      -2.538079      -0.715042      12.605304       2.539570      15.898629           0.001776
          380              C      10.039344      17.676465       5.813275       0.094212      25.273228 0.35355483E+03  0.79834851E+04                                 7.799996                            6.522731      -0.204756       1.955002                    0.998012      26.909231      78.679211       0.601086       0.451267      -1.031260       0.009559      -0.003942      -0.044552       0.045736       0.018810       0.015203      -0.003808       0.048164      -0.000248      -0.032940      -0.002650       0.035590              8.614489       5.075040      -0.773371       0.479050       9.119205       1.196684      11.649221          -0.005031
          381              C       9.555103      18.953605       6.031387      -0.094723      27.659865 0.40354943E+03  0.93494350E+04                                 8.094099                            6.832016       0.042941       2.020005                    0.998102      28.092457      81.217374       0.609516       0.433743      -1.049242       0.015330       0.020246      -0.008104       0.026657       0.001614      -0.000690       0.010447       0.001908      -0.018659      -0.013412       0.004016       0.009395              8.749786       5.600136      -1.295502       1.246786       8.902589       0.448716      11.746632           0.000928
          382              C       9.142436      19.684977       4.963908      -0.044226      27.495797 0.38619000E+03  0.88460830E+04                                 8.022506                            6.661042       0.083739       2.025710                    0.999630      27.761843      79.707680       0.620642       0.430839      -1.051405       0.021995      -0.003799      -0.004652       0.022800       0.019172       0.001695       0.011949       0.003967      -0.046555      -0.022631      -0.006394       0.029025              8.682292       5.658022      -1.942606       1.302515       8.503802      -0.215181      11.885054          -0.003029
          383              C       9.234139      19.188294       3.681243      -0.082671      37.251531 0.48562652E+03  0.11696683E+05                                 9.754649                            7.417151      -0.011653       2.004259                    0.998561      28.223722      81.200671       0.598608       0.424818      -1.062583       0.004948       0.017213       0.027545       0.032856       0.030889       0.000915       0.004696      -0.014630      -0.058851      -0.023336      -0.018510       0.041846             11.309632       7.274150      -3.656062       2.194161      12.305763      -0.961599      14.348983           0.000459
          384              C       8.570963      19.941445       2.549728       0.589945      22.730410 0.26258788E+03  0.55301218E+04                                 7.452995                            5.796730      -0.220885       1.968638                    0.999296      23.341700      66.919224       0.606071       0.479869      -1.010826      -0.003648       0.021442      -0.016366       0.027219       0.015867      -0.098860       0.032484       0.090402      -0.011823      -0.101929      -0.022131       0.124060              8.459855       6.116767      -0.982386       2.837277      10.592168      -1.046958       8.670631           0.000259
          385              C      14.341599      22.520753       3.254771       0.620658      20.942344 0.24718897E+03  0.51487020E+04                                 7.131275                            5.692313      -0.308184       1.948388                    0.999131      23.117267      66.794553       0.598216       0.491564      -1.000672      -0.017908      -0.005438      -0.012239       0.022362       0.016568      -0.110731      -0.031491       0.014226      -0.031108      -0.111781      -0.009589       0.121370              7.863483       6.500919      -0.262401       2.812649       9.268959       0.644746       7.820572          -0.000007
          386              C      15.242981      22.680355       4.498105      -0.111698      37.828002 0.48537568E+03  0.11703909E+05                                 9.859178                            7.417123       0.026784       2.015817                    0.998089      28.544832      82.510910       0.597625       0.425035      -1.061106      -0.015016      -0.023279       0.031305       0.041802      -0.021820      -0.020306       0.007310       0.009152      -0.006568      -0.024821      -0.010047       0.034869             11.354395       7.996966       2.368576       3.680438      14.326458      -1.453988      11.739762           0.000002
          387              C      15.497962      21.544614       5.278886      -0.060600      30.979014 0.44907506E+03  0.10738733E+05                                 8.858653                            7.289012      -0.274410       1.890032                    0.998801      29.865753      89.144691       0.577328       0.443659      -1.038201      -0.020302       0.037630       0.014272       0.045076      -0.005213      -0.017040       0.014994      -0.006726      -0.017442      -0.023030      -0.001948       0.024978              9.646815       6.790949       0.900538       2.516984      11.671498      -2.507399      10.477999          -0.000006
          388              C       5.047075      21.616126       6.462084      -0.139897      29.631929 0.44118374E+03  0.10409917E+05                                 8.323977                            7.042521       0.101043       2.010406                    0.999382      29.214408      84.127331       0.615758       0.421568      -1.060983      -0.027193       0.001940       0.007387       0.028245       0.004401       0.015968      -0.018314      -0.002251       0.036260      -0.025910      -0.001779       0.027689              8.803509       6.315500       0.201991       2.228623      11.176685      -1.385743       8.918341          -0.000007
          389              C       5.376986      22.909843       6.852149       0.099622      24.987984 0.32520192E+03  0.71210426E+04                                 7.426877                            6.029797       0.099893       2.043968                    0.999687      25.918196      72.267853       0.667163       0.419260      -1.060780      -0.031451       0.024416      -0.018234       0.043792      -0.010225      -0.005275       0.006233       0.086888       0.055849      -0.054368       0.017106       0.037262              7.971763       5.089623       0.725172       1.851854       9.876610      -1.378215       8.949054          -0.000000
          390              C      15.766364      23.848276       4.936603       0.170039      34.426274 0.38919323E+03  0.89957408E+04                                 9.699858                            6.925251      -0.517427       1.859253                    0.998346      26.837547      79.216970       0.573452       0.462101      -1.025850       0.004245       0.004351       0.036530       0.037032      -0.035562      -0.044994      -0.023043       0.076809      -0.061070      -0.073846      -0.002011       0.075857             11.632003       6.381209       2.045203       1.904534      16.833555      -3.754340      11.681245          -0.000004
          391              C      15.718276      25.089984       4.123967       0.161441      35.051496 0.42149322E+03  0.99171543E+04                                 9.815999                            7.184092      -0.564697       1.838693                    0.998037      27.250269      80.587162       0.566924       0.459182      -1.029682      -0.025271       0.022955       0.015499       0.037494       0.035413       0.047790      -0.003443       0.043947      -0.064369      -0.059723      -0.011403       0.071126             11.837917       6.440769      -1.097031      -1.600927      18.153265      -4.035101      10.919719          -0.000034
          392              C      15.212787      27.350088       3.972166       0.077946      25.499860 0.35640944E+03  0.80807930E+04                                 7.865637                            6.539409      -0.286520       1.916848                    0.997716      27.614556      81.453136       0.600402       0.449945      -1.029890       0.017187      -0.036024       0.014595       0.042499       0.004124       0.029143       0.034487       0.029313      -0.059504      -0.053230       0.005629       0.047601              8.667148       6.063181      -1.874684      -0.805390      11.921557      -1.123648       8.016705          -0.000015
          393              C      15.789850      27.504489       2.780842      -0.136744      29.092619 0.41941847E+03  0.98363818E+04                                 8.385928                            6.962301      -0.083380       1.961128                    0.998169      29.258060      85.819304       0.602600       0.433400      -1.046767       0.011882      -0.008336       0.000262       0.014517       0.012405       0.014886       0.004943      -0.013855      -0.029053      -0.021735      -0.001936       0.023671              9.282338       6.539487      -2.293317      -1.153849      12.293067      -1.173267       9.014458           0.000045
          394              C       5.141016      26.392803       2.202244      -0.081681      29.564437 0.40649181E+03  0.93953931E+04                                 8.300506                            6.723363       0.448368       2.129072                    0.999741      28.261652      80.504074       0.635463       0.417016      -1.064045      -0.020846      -0.012437       0.018662       0.030619       0.010761       0.008930       0.004470       0.022634       0.057334      -0.025189       0.000693       0.024497              9.290820       6.477628      -2.458351      -1.516385      13.122591      -0.943933       8.272241          -0.000051
          395              C       5.136543      25.156620       2.889085      -0.078228      36.747290 0.47875739E+03  0.11501268E+05                                 9.695884                            7.383038      -0.072517       1.990353                    0.998115      28.034564      80.804390       0.597159       0.426959      -1.060231      -0.013461       0.025258      -0.023900       0.037288       0.013326       0.045753       0.014071       0.042734      -0.024621      -0.040891      -0.021052       0.061942             11.336417       7.782504      -3.084014      -2.946871      15.744540       0.059317      10.482207          -0.000005
          396              C       5.836623      24.005927       2.262380       0.610617      21.187672 0.24934337E+03  0.51964430E+04                                 7.169577                            5.686407      -0.233479       1.972223                    0.999437      22.976854      66.057218       0.604350       0.486306      -1.004991       0.003243      -0.013750      -0.018566       0.023330       0.069716      -0.018020      -0.084303      -0.002315       0.026822      -0.101423      -0.017393       0.118816              8.012874       8.368781      -2.547174      -0.051480       8.713862       2.715816       6.955978           0.000002
          397              C      10.075131      23.952618       0.374463       0.719817      21.448042 0.22650092E+03  0.46456555E+04                                 7.455171                            5.595219      -0.638285       1.869545                    0.997047      22.150296      64.860209       0.576147       0.518317      -0.981160       0.011741      -0.069215       0.011731       0.071178       0.004924      -0.001455       0.039678       0.005701       0.364195      -0.073387      -0.056165       0.129552              8.753909      10.000218       1.112180      -1.345705      11.466737      -1.687517       4.794773           0.000640
          398              C       9.861528      25.428366       0.112469      -0.090407      39.379787 0.49385112E+03  0.11945247E+05                                10.120915                            7.465464      -0.095005       1.974187                    0.998348      28.422324      81.954804       0.598354       0.423203      -1.063558      -0.037383       0.025727      -0.015746       0.048034       0.000887       0.025791       0.007451       0.053595       0.006344      -0.030285      -0.012335       0.042620             12.219406      10.126540       0.266484      -4.150447      17.674383      -1.874894       8.857296          -0.000582
          399              C       8.933307      26.123332       0.873747      -0.051879      29.918350 0.40276010E+03  0.93281977E+04                                 8.519271                            6.812975       0.093747       2.024348                    0.999551      28.208553      81.586283       0.611922       0.432174      -1.050011       0.007045       0.008867      -0.028207       0.030395       0.008310       0.019083      -0.007313       0.028216       0.083987      -0.033100      -0.004707       0.037807              9.450015       9.153704      -0.449089      -3.618304      12.137880      -0.154945       7.058460           0.000019
          400              C       8.853905      27.481735       0.791508      -0.129238      29.115067 0.39035702E+03  0.89063802E+04                                 8.115495                            6.532237       0.379313       2.106518                    0.999820      28.025788      78.588679       0.654898       0.409914      -1.071646       0.001089      -0.028606      -0.008136       0.029760      -0.004364      -0.014844       0.015857      -0.009650       0.022445      -0.018902      -0.007522       0.026425              8.979092       9.377607       0.202033      -3.341344      11.020772      -0.790382       6.538899           0.000122
          401              C       9.753050      28.148097       0.019178       0.077720      26.301468 0.33622373E+03  0.74414285E+04                                 7.789063                            6.197556       0.183751       2.070666                    0.999774      26.282678      74.243100       0.646003       0.428394      -1.052608       0.031268      -0.038275      -0.030253       0.057947      -0.011434       0.033406       0.011504      -0.025436       0.012468      -0.044709       0.014967       0.029743              8.696957       8.766770       0.147897      -3.096184      10.917629      -0.210930       6.406471          -0.002685
          402              C      16.252849      26.171115      31.741900       0.173346      35.038060 0.41715704E+03  0.97857134E+04                                 9.742397                            7.132124      -0.518609       1.850299                    0.998170      27.125895      79.990191       0.571010       0.457267      -1.031188      -0.027928       0.035555      -0.017368       0.048434      -0.009922       0.040287       0.012829       0.054682      -0.036666      -0.046107      -0.010877       0.056984             11.622340      10.167918       1.012382      -5.271155      14.136289      -0.032353      10.562812           0.005623
          403              C      17.207911      25.612022      30.732931       0.119694      35.639706 0.42424720E+03  0.99886008E+04                                 9.788829                            7.152770      -0.399876       1.883967                    0.998786      27.557033      81.265658       0.575254       0.452232      -1.034611       0.035172       0.016437      -0.004344       0.039066      -0.021311      -0.006821      -0.033098       0.010903      -0.028624      -0.045339       0.010324       0.035015             11.519504      11.178085       2.129855      -3.375704      13.019060       3.910449      10.361366          -0.000843
          404              C      19.274604      25.917573      29.755167       0.083293      25.435388 0.32991719E+03  0.72855582E+04                                 7.672029                            6.182894       0.053014       2.037276                    0.999269      26.177959      74.470449       0.638320       0.434520      -1.046259      -0.031086      -0.007741       0.037551       0.049359      -0.011032      -0.001837      -0.037035       0.042639      -0.031667      -0.051557       0.019363       0.032194              8.342740       8.461273       0.780486      -2.021464       9.716383       2.454144       6.850564          -0.002326
          405              C      19.106852      24.854319      28.933104      -0.083559      28.084201 0.38374189E+03  0.87507492E+04                                 8.076404                            6.587887       0.121053       2.037398                    0.999606      27.694855      78.593108       0.633309       0.424116      -1.058598       0.006334      -0.035352       0.018545       0.040420      -0.005373      -0.003103       0.006912       0.002006      -0.005437      -0.008124      -0.002281       0.010405              8.684763       9.347576       0.616045      -1.942489       9.824028       2.555911       6.882686           0.000252
          406              C      17.931477      24.154477      29.008841      -0.053474      29.114659 0.40493447E+03  0.94081284E+04                                 8.414458                            6.878087      -0.128681       1.951333                    0.999032      28.571760      83.255569       0.601736       0.438109      -1.044553       0.010378      -0.004338       0.015913       0.019487      -0.020705       0.018442       0.000936       0.009383       0.038012      -0.031324       0.002389       0.028936              8.955146      10.731081       1.509221      -2.376063       8.720098       2.202856       7.414258          -0.001518
          407              C      16.951811      24.516263      29.925170      -0.059988      38.912230 0.48674017E+03  0.11748691E+05                                10.070111                            7.445883      -0.124643       1.959776                    0.999041      28.487796      82.471143       0.594083       0.427136      -1.059470       0.024962      -0.005106      -0.013440       0.028806      -0.035166       0.023411      -0.027348      -0.020054       0.022298      -0.040445      -0.017826       0.058271             11.786413      13.419495       4.395987      -2.080707      13.132897       3.255204       8.806846          -0.002112
          408              C      15.655655      23.711753      29.956700       0.559954      22.378473 0.27336644E+03  0.58187460E+04                                 7.409079                            5.948962      -0.426361       1.906767                    0.997831      23.712038      68.475847       0.592725       0.485477      -1.007299      -0.034748      -0.026711      -0.018154       0.047439       0.014994       0.000100       0.017295       0.026270       0.374035      -0.083466      -0.042707       0.126173              8.252645       9.828870       2.181585       0.183623      10.596563       0.296182       4.332501          -0.000332
          409              C      20.727327      29.544531      26.713306       0.559090      22.440288 0.27357150E+03  0.58238443E+04                                 7.421815                            5.949849      -0.412063       1.910669                    0.997937      23.711126      68.463770       0.592918       0.485258      -1.007474       0.035779      -0.002547      -0.030764       0.047255       0.002785      -0.016556       0.093576      -0.115260      -0.031147      -0.082145      -0.044831       0.126976              8.262684       9.807977       1.063489      -1.856320       5.620645      -2.584309       9.359430          -0.000443
          410              C      19.434526      29.082954      27.375117      -0.065019      38.767204 0.48454241E+03  0.11685612E+05                                10.034697                            7.421165      -0.123055       1.958533                    0.999088      28.573896      82.758774       0.595858       0.426230      -1.059743      -0.021722      -0.015556      -0.009231       0.028268      -0.037163       0.015263      -0.013287      -0.043935      -0.040534      -0.038544      -0.016726       0.055269             11.711904      13.310849       4.095546      -2.378368       7.097986      -0.333990      14.726878          -0.001934
          411              C      18.461570      28.492005      26.606688      -0.058129      29.281491 0.40567531E+03  0.94353122E+04                                 8.454465                            6.890520      -0.163956       1.938263                    0.999095      28.710041      83.867066       0.600028       0.438891      -1.043461      -0.008885       0.011544       0.003615       0.015009      -0.027142       0.007739       0.011120      -0.005438      -0.011853      -0.031631       0.002071       0.029560              9.016898      10.854087       2.865546       0.032973       5.854745       0.492244      10.341860          -0.001508
          412              C      17.277248      28.074960      27.174559      -0.078476      28.245221 0.38819381E+03  0.88795616E+04                                 8.119288                            6.630642       0.121364       2.037317                    0.999537      27.754684      78.934384       0.630477       0.424711      -1.058020      -0.002130       0.028316      -0.020067       0.034771       0.001327       0.005775       0.003770       0.016850       0.014530      -0.011706      -0.000075       0.011780              8.741477       9.526609       2.014420       0.611030       5.439589      -0.041575      11.258234           0.000028
          413              C      17.105024      28.252440      28.511183       0.077521      25.730533 0.33627973E+03  0.74654200E+04                                 7.747929                            6.253484      -0.002285       2.016818                    0.999185      26.416403      75.473409       0.632671       0.436089      -1.044783       0.032680       0.032624       0.017016       0.049213      -0.002244       0.010421      -0.013576       0.013454      -0.145063      -0.052201       0.018813       0.033388              8.438063       8.770783       2.130160       0.522148       5.458925      -0.091037      11.084481          -0.002364
          414              C      19.177309      29.251332      28.731245       0.120552      35.905302 0.42695355E+03  0.10070897E+05                                 9.851732                            7.182429      -0.416604       1.877502                    0.998726      27.639972      81.653946       0.573093       0.453099      -1.033850      -0.032326      -0.013145       0.010644       0.036484      -0.003773       0.020075      -0.017079      -0.015062      -0.105373      -0.045836       0.012184       0.033653             11.650354      11.364963       4.018357       0.341440       7.625308       0.613932      15.960791          -0.001472
          415              C      20.160330      29.779871      29.734363       0.179639      35.382343 0.41113887E+03  0.96165617E+04                                 9.829339                            7.096512      -0.530349       1.847896                    0.998229      27.040243      79.811429       0.570088       0.459338      -1.029274       0.028473      -0.034748       0.019950       0.049154      -0.038626      -0.016792       0.013159       0.059419      -0.022675      -0.045525      -0.013545       0.059070             11.913980      10.400803       5.024590       2.252268      11.988653      -1.913416      13.352485           0.005342
          416              C      21.110919      29.313743      31.777006       0.089839      26.496778 0.33326355E+03  0.73693071E+04                                 7.877854                            6.196881       0.151324       2.066714                    0.999624      26.152006      74.158716       0.641029       0.432105      -1.048960      -0.028890      -0.005526      -0.049274       0.057385      -0.037469      -0.010138       0.003722      -0.017422       0.053799      -0.047923       0.013230       0.034693              8.952389       8.931634       2.549943       1.868045       8.156468      -2.409959       9.769064          -0.002601
          417              C      10.840085      30.323687      31.660961      -0.134950      30.071299 0.40692855E+03  0.93852190E+04                                 8.323490                            6.685962       0.388718       2.107579                    0.999766      28.385189      80.131351       0.644672       0.411947      -1.069895      -0.000950       0.005683      -0.023753       0.024442       0.009194       0.013233       0.002030       0.003479       0.069877      -0.022220      -0.006308       0.028529              9.340611       9.679852       2.846636       1.924722       8.914750      -2.559761       9.427232           0.000249
          418              C      10.739434      31.152251      30.548950      -0.057171      30.915097 0.41756817E+03  0.97615383E+04                                 8.718682                            6.938319       0.095804       2.018152                    0.999663      28.648207      83.318870       0.606042       0.432327      -1.049630      -0.002980      -0.032374      -0.011621       0.034525      -0.009348      -0.018125       0.017944      -0.015801      -0.054294      -0.031664      -0.001314       0.032978              9.838013       9.503510       2.706644       2.626954       9.103311      -2.686782      10.907218          -0.000050
          419              C      20.963298      30.907810      29.579637      -0.096342      39.964665 0.49024363E+03  0.11848655E+05                                10.233220                            7.442519      -0.106483       1.969628                    0.998504      28.537042      82.534570       0.598122       0.423701      -1.062134       0.039656      -0.029652       0.013298       0.051270      -0.022279      -0.013948       0.017188       0.036155      -0.039888      -0.030322      -0.012337       0.042659             12.566762      10.328472       3.556151       2.249533      13.756636      -5.143988      13.615177          -0.000696
          420              C      20.754169      31.922955      28.500131       0.721370      21.410421 0.22584098E+03  0.46295080E+04                                 7.455921                            5.588842      -0.648624       1.867152                    0.997080      22.115061      64.773773       0.576105       0.518647      -0.980841      -0.011388       0.052962      -0.051706       0.074888      -0.004940      -0.005273       0.095008      -0.097780       0.079834      -0.064117      -0.062371       0.126488              8.798768       9.703339       1.644496       0.267322       8.574664      -3.811472       8.118302           0.000563
          421              C       8.271250       1.145817      29.572486       0.599704      21.915324 0.25540604E+03  0.53527555E+04                                 7.332876                            5.755970      -0.244355       1.969003                    0.999225      23.147962      66.650694       0.600790       0.486449      -1.005311      -0.004321      -0.012549      -0.022171       0.025840       0.059494      -0.051406      -0.046086      -0.068850      -0.206734      -0.097642      -0.028005       0.125647              8.300334       8.450619      -1.615277       2.450069       5.824265       0.798053      10.626119           0.000285
          422              C       8.980278       1.103885      30.912036      -0.050726      37.347443 0.47380958E+03  0.11343396E+05                                 9.800117                            7.349649      -0.097015       1.985093                    0.998140      27.714204      79.526547       0.598420       0.427524      -1.060767       0.015886      -0.032517       0.004973       0.036530      -0.029035      -0.033514       0.018601       0.040515      -0.023948      -0.031729      -0.029028       0.060756             11.697688       8.039500       1.379156       4.509614      12.531071      -1.593707      14.522493           0.000386
          423              C      14.547382      32.432316      31.653485      -0.074006      28.759886 0.39936889E+03  0.92025915E+04                                 8.203429                            6.717814       0.334693       2.101024                    0.999644      28.027581      80.071241       0.627274       0.423753      -1.058346       0.019367       0.015247      -0.003135       0.024847      -0.003479      -0.009909       0.013659       0.002679      -0.023151      -0.018928       0.000826       0.018102              9.207082       6.137317       0.388638       2.636067      10.790909      -2.311857      10.693019          -0.002937
          424              C       9.435443      32.414438       0.424521      -0.115919      29.078120 0.41406837E+03  0.96513701E+04                                 8.337200                            6.887079       0.107772       2.027305                    0.998846      28.636434      82.937610       0.611730       0.429565      -1.052185       0.003713       0.000775      -0.018299       0.018689      -0.001002      -0.002319      -0.011607      -0.009845       0.026032      -0.010807      -0.006182       0.016988              9.342949       5.971064      -0.136304       2.347322      11.858142      -1.705472      10.199642           0.001365
          425              C       4.305610       1.068779       0.977764       0.086472      25.911084 0.34942247E+03  0.78613399E+04                                 7.902096                            6.460108      -0.124425       1.980209                    0.997982      26.831067      78.122751       0.607855       0.447878      -1.033952      -0.002393       0.032463      -0.034625       0.047523      -0.017598       0.000273      -0.012190       0.038891       0.014010      -0.032060       0.006976       0.025084              8.933491       5.140164       0.070148       1.325942      11.936486      -1.827152       9.723822          -0.005328
          426              C       9.561815       2.218172      31.503635       0.146992      33.269982 0.39796458E+03  0.92369700E+04                                 9.497893                            7.047885      -0.394453       1.891154                    0.998775      27.136178      79.900636       0.563789       0.468063      -1.023996       0.024208      -0.007644       0.036851       0.044748      -0.032805      -0.026752      -0.002997       0.021041      -0.019803      -0.042007      -0.003911       0.045918             11.472514       6.244198       2.548607       1.226575      15.918215      -2.569844      12.255129           0.001399
          427              C       9.765353       3.520016      30.842149       0.134206      33.939724 0.41254732E+03  0.96534779E+04                                 9.594002                            7.153714      -0.399710       1.884720                    0.998922      27.428322      80.856352       0.562698       0.465180      -1.026482      -0.013057       0.034639       0.021354       0.042736      -0.004760       0.035092      -0.003842       0.015640      -0.047964      -0.038624      -0.000759       0.039383             11.543200       6.111139       0.715115      -2.539142      15.906902      -2.540883      12.611558           0.001767
          428              C       9.531621       5.813275      31.081714       0.090243      25.361648 0.35522167E+03  0.80307694E+04                                 7.817822                            6.537744      -0.206711       1.953273                    0.998056      26.974050      78.922846       0.600428       0.451219      -1.031261      -0.010216      -0.043015       0.004316       0.044422      -0.015843       0.018381       0.004546       0.024350      -0.074088      -0.033607      -0.002382       0.035989              8.634566       5.086055      -0.479794      -0.773856      11.676897      -1.202466       9.140746          -0.005038
          429              C      10.015862       6.031387      29.804575      -0.092822      27.632462 0.40302264E+03  0.93348556E+04                                 8.091121                            6.829318       0.047775       2.021463                    0.998048      28.076876      81.181144       0.609357       0.433967      -1.049031      -0.015716      -0.009648      -0.019364       0.026740       0.000364       0.000873      -0.008781       0.010789       0.007977      -0.012024       0.004020       0.008004              8.746542       5.597876      -1.246049      -1.294548      11.743343      -0.448853       8.898408           0.000923
          430              C      10.428529       4.963908      29.073202      -0.046687      27.528228 0.38682015E+03  0.88636996E+04                                 8.027300                            6.665473       0.082221       2.024842                    0.999615      27.782535      79.768772       0.620606       0.430709      -1.051535      -0.021998      -0.005360       0.003908       0.022976      -0.001509       0.019130      -0.011876       0.026860       0.017578      -0.023131      -0.006157       0.029288              8.687316       5.661143      -1.304434      -1.942430      11.895324       0.217546       8.505482          -0.003027
          431              C      10.336825       3.681243      29.569886      -0.082597      37.273016 0.48593569E+03  0.11706648E+05                                 9.759822                            7.420600      -0.017012       2.002418                    0.998568      28.237756      81.264653       0.598304       0.424943      -1.062445      -0.004227       0.028624      -0.017472       0.033800      -0.000487       0.031416      -0.004653       0.021895       0.049208      -0.023980      -0.017997       0.041977             11.316066       7.278186      -2.196740      -3.658482      14.357485       0.966103      12.312527           0.000455
          432              C      11.000000       2.549728      28.816734       0.587631      22.745189 0.26276472E+03  0.55345119E+04                                 7.454404                            5.797299      -0.222415       1.968235                    0.999305      23.350673      66.938482       0.606287       0.479640      -1.010995       0.001410      -0.014463      -0.022757       0.027001       0.099145       0.015940      -0.031570       0.052008      -0.129777      -0.101612      -0.022791       0.124403              8.461938       6.117962      -2.838227      -0.983112       8.672932       1.048472      10.594921           0.000257
          433              C       5.229365       3.254771      26.237426       0.622289      20.903586 0.24662552E+03  0.51339438E+04                                 7.122110                            5.685326      -0.305485       1.949640                    0.999092      23.089928      66.692017       0.598672       0.491478      -1.000734       0.017926      -0.013400       0.005459       0.023037       0.110240       0.016734       0.032371       0.023020      -0.006121      -0.111404      -0.009936       0.121339              7.853235       6.492656      -2.808177      -0.262688       7.810464      -0.643583       9.256584          -0.000006
          434              C      15.511383       4.498105      26.077825      -0.112935      37.940362 0.48707864E+03  0.11757244E+05                                 9.884057                            7.434480       0.019045       2.012697                    0.998085      28.598592      82.755054       0.596302       0.425533      -1.060616       0.015042       0.030930       0.023518       0.041665       0.019842      -0.022073      -0.007154       0.008343      -0.009538      -0.024748      -0.009936       0.034684             11.383835       8.016960      -3.691262       2.375471      11.771843       1.458267      14.362701           0.000002
          435              C      15.256402       5.278886      27.213565      -0.059630      30.933918 0.44821857E+03  0.10712706E+05                                 8.848636                            7.280779      -0.271288       1.891233                    0.998802      29.837706      89.026212       0.577829       0.443504      -1.038334       0.019995       0.014353      -0.037555       0.044901       0.017434      -0.005271      -0.015116       0.006058       0.020952      -0.023780      -0.001597       0.025377              9.635784       6.783444      -2.514121       0.900051      10.465688       2.503099      11.658218          -0.000005
          436              C      14.523890       6.462084      27.142053      -0.138482      29.597093 0.44043995E+03  0.10387562E+05                                 8.316098                            7.035130       0.101459       2.010928                    0.999412      29.190511      84.027940       0.616297       0.421394      -1.061135       0.027643       0.008475      -0.001578       0.028956      -0.016242       0.003681       0.017796      -0.018708      -0.010754      -0.025243      -0.001984       0.027227              8.795536       6.309046      -2.227075       0.200908       8.910202       1.385528      11.167361          -0.000007
          437              C      14.193979       6.852149      25.848336       0.099608      24.995570 0.32531163E+03  0.71244066E+04                                 7.429725                            6.031719       0.098734       2.043343                    0.999693      25.924102      72.301158       0.666873       0.419386      -1.060646       0.030876      -0.019076      -0.025720       0.044483       0.005304      -0.011219      -0.006439       0.014305      -0.156425      -0.054040       0.017252       0.036788              7.974981       5.091374      -1.853056       0.725455       8.953351       1.378519       9.880219          -0.000000
          438              C      14.988000       4.936603      24.909904       0.171474      34.373675 0.38852539E+03  0.89761925E+04                                 9.689004                            6.918425      -0.516307       1.859874                    0.998390      26.814134      79.122333       0.573861       0.461983      -1.025944      -0.004166       0.036355      -0.003850       0.036795       0.044200      -0.034928       0.023036       0.068315      -0.085435      -0.073037      -0.001933       0.074969             11.618037       6.375267      -1.903055       2.042779      11.669000       3.747654      16.809844          -0.000004
          439              C      15.036088       4.123967      23.668195       0.162185      35.037207 0.42132092E+03  0.99114728E+04                                 9.811617                            7.181407      -0.560235       1.840110                    0.998073      27.238413      80.529187       0.567210       0.459026      -1.029833       0.024507       0.014817      -0.023796       0.037234      -0.046789       0.035260       0.002581       0.054309      -0.036795      -0.058144      -0.012806       0.070951             11.832330       6.438241       1.600517      -1.096320      10.914893       4.033199      18.143856          -0.000034
          440              C       4.358177       3.972166      21.408091       0.076511      25.515291 0.35668805E+03  0.80892557E+04                                 7.872646                            6.545854      -0.284993       1.917495                    0.997659      27.626234      81.517017       0.599530       0.450480      -1.029512      -0.016327       0.015174       0.034892       0.041404      -0.029366       0.003278      -0.034994       0.045055      -0.014659      -0.054186       0.006574       0.047611              8.674687       6.068518       0.805405      -1.875895       8.024245       1.126342      11.931299          -0.000016
          441              C      14.964513       2.780842      21.253690      -0.135026      29.030863 0.41825240E+03  0.98023038E+04                                 8.374729                            6.952671      -0.078439       1.963086                    0.998174      29.215387      85.667413       0.603004       0.433407      -1.046753      -0.012002       0.001901       0.009752       0.015581      -0.014327       0.011648      -0.006244       0.006906       0.032490      -0.020360      -0.002817       0.023177              9.270003       6.530184       1.151857      -2.289603       9.001232       1.173533      12.278593           0.000046
          442              C      14.429947       2.202244      22.365377      -0.084863      29.636178 0.40776937E+03  0.94319460E+04                                 8.312319                            6.732986       0.448871       2.128580                    0.999722      28.304375      80.645410       0.635166       0.416900      -1.064161       0.021106       0.019660       0.013001       0.031639      -0.009609       0.010682      -0.003943      -0.016366      -0.061502      -0.024755       0.000355       0.024400              9.304647       6.487139       1.516297      -2.464524       8.279442       0.945684      13.147359          -0.000052
          443              C      14.434421       2.889085      23.601559      -0.078725      36.762654 0.47895548E+03  0.11507351E+05                                 9.698389                            7.384497      -0.075883       1.989209                    0.998090      28.044146      80.839748       0.597101       0.426951      -1.060223       0.013401      -0.024609      -0.025772       0.038071      -0.046337       0.012636      -0.013854       0.035649      -0.048981      -0.042288      -0.019785       0.062073             11.339779       7.785483       2.947560      -3.086417      10.483468      -0.059774      15.750386          -0.000005
          444              C      13.734340       2.262380      24.752252       0.610392      21.200136 0.24950177E+03  0.52003872E+04                                 7.170709                            5.686990      -0.233295       1.972215                    0.999358      22.984806      66.076581       0.604535       0.486097      -1.005134      -0.003610      -0.018993       0.013599       0.023637       0.019084       0.069692       0.084788      -0.013810      -0.007414      -0.101035      -0.018811       0.119846              8.014402       8.370376       0.051974      -2.548049       6.957027      -2.716338       8.715803           0.000001
          445              C       9.495831       0.374463      24.805561       0.719837      21.440576 0.22637966E+03  0.46426698E+04                                 7.453798                            5.593741      -0.637912       1.869648                    0.997092      22.148515      64.857118       0.576205       0.518321      -0.981132      -0.012735       0.011828       0.068484       0.070655       0.000683       0.003225      -0.039484      -0.180373      -0.190637      -0.072378      -0.057636       0.130014              8.752871       9.998319       1.345409       1.111544       4.794257       1.687652      11.466038           0.000640
          446              C       9.709434       0.112469      23.329814      -0.093663      39.515734 0.49578622E+03  0.12004805E+05                                10.144556                            7.480250      -0.103016       1.971106                    0.998304      28.487889      82.210367       0.597690       0.423223      -1.063455       0.036979      -0.015730      -0.025844       0.047779      -0.026445       0.001030      -0.007398       0.024125      -0.085118      -0.030719      -0.012865       0.043584             12.250912      10.150630       4.161700       0.271650       8.877612       1.882904      17.724494          -0.000580
          447              C      10.637656       0.873747      22.634847      -0.051285      29.922303 0.40281647E+03  0.93299863E+04                                 8.520171                            6.813304       0.099926       2.026026                    0.999517      28.212922      81.605507       0.611917       0.432155      -1.050005      -0.007428      -0.028926      -0.008160       0.030959      -0.019180       0.006372       0.006533      -0.027195      -0.086478      -0.032192      -0.005859       0.038051              9.451264       9.154471       3.618753      -0.449282       7.059114       0.155002      12.140206           0.000017
          448              C      10.717058       0.791508      21.276444      -0.127954      29.076113 0.38962297E+03  0.88852207E+04                                 8.107884                            6.525596       0.379068       2.106921                    0.999810      27.999636      78.489241       0.655323       0.409852      -1.071714      -0.001365      -0.007548       0.028737       0.029743       0.014687      -0.005083      -0.016326      -0.015136       0.003422      -0.018566      -0.008262       0.026827              8.970916       9.368649       3.338318       0.200200       6.532666       0.788585      11.011432           0.000121
          449              C       9.817912       0.019178      20.610082       0.077371      26.298098 0.33618579E+03  0.74400651E+04                                 7.785888                            6.194273       0.183625       2.070734                    0.999773      26.282123      74.228701       0.646660       0.427989      -1.052901      -0.031152      -0.030904       0.038375       0.058294      -0.033491      -0.011355      -0.010975      -0.018681       0.032566      -0.044632       0.015059       0.029573              8.693976       8.760895       3.093604       0.147508       6.402681       0.210616      10.918352          -0.002696
          450              C      14.501528      31.741900      22.587064       0.175168      34.980251 0.41621236E+03  0.97606868E+04                                 9.744101                            7.132262      -0.521246       1.850102                    0.998196      27.103012      79.982325       0.569862       0.458322      -1.030312       0.028385      -0.016172      -0.035519       0.048258      -0.040144      -0.009076      -0.012085       0.046231      -0.060842      -0.045222      -0.011286       0.056508             11.625693      10.170677       5.273064       1.014040      10.565564       0.033036      14.140837           0.005621
          451              C      13.546466      30.732931      23.146158       0.120663      35.642740 0.42424902E+03  0.99895867E+04                                 9.792101                            7.154434      -0.401857       1.883353                    0.998767      27.564175      81.315346       0.574935       0.452440      -1.034395      -0.034250      -0.004493      -0.016364       0.038223       0.006485      -0.021175       0.032409       0.020490       0.000586      -0.044515       0.009626       0.034889             11.524111      11.182211       3.377568       2.130630      10.365940      -3.912503      13.024182          -0.000840
          452              C      11.479773      29.755167      22.840607       0.085935      25.376257 0.32893417E+03  0.72590725E+04                                 7.665006                            6.177746       0.047984       2.036629                    0.999309      26.135943      74.347848       0.637899       0.435093      -1.045822       0.029913       0.038458       0.006567       0.049163       0.002484      -0.010989       0.037650       0.038427      -0.051355      -0.052866       0.020326       0.032540              8.334817       8.453660       2.019390       0.779742       6.844777      -2.451265       9.706015          -0.002317
          453              C      11.647524      28.933104      23.903860      -0.084939      28.153003 0.38502607E+03  0.87875537E+04                                 8.089815                            6.599374       0.121299       2.036843                    0.999562      27.739261      78.758216       0.632676       0.424177      -1.058538      -0.005902       0.018374       0.034195       0.039265       0.003151      -0.005539      -0.006727       0.003513      -0.002465      -0.008142      -0.002233       0.010374              8.698955       9.362169       1.945112       0.616917       6.893236      -2.559873       9.841461           0.000254
          454              C      12.822900      29.008841      24.603702      -0.052053      29.061211 0.40397253E+03  0.93802596E+04                                 8.404574                            6.870043      -0.126806       1.952352                    0.999014      28.538784      83.136753       0.602067       0.438125      -1.044537      -0.010734       0.017151       0.004240       0.020672      -0.018465      -0.020778      -0.001100      -0.015112      -0.032262      -0.031552       0.002697       0.028855              8.944598      10.715901       2.372206       1.506717       7.406982      -2.201864       8.710911          -0.001511
          455              C      13.802566      29.925170      24.241917      -0.061626      38.967778 0.48753100E+03  0.11772671E+05                                10.078782                            7.451357      -0.127381       1.958876                    0.999045      28.514643      82.568635       0.593928       0.427071      -1.059500      -0.024171      -0.013672       0.005816       0.028373      -0.022764      -0.035041       0.027707      -0.022293       0.016832      -0.040612      -0.017438       0.058050             11.797320      13.431647       2.082325       4.401333       8.814318      -3.258781      13.145994          -0.002107
          456              C      15.098722      29.956700      25.046427       0.559116      22.412251 0.27385615E+03  0.58316618E+04                                 7.414890                            5.953151      -0.417054       1.909036                    0.997757      23.735832      68.554736       0.592698       0.485291      -1.007415       0.034852      -0.018454       0.025632       0.047034       0.000318       0.014383      -0.017577      -0.173829      -0.228547      -0.083629      -0.042906       0.126535              8.259530       9.836537      -0.184057       2.184777       4.335623      -0.296888      10.606430          -0.000341
          457              C       9.543924      19.213648      22.044873       0.558331      22.449375 0.27374485E+03  0.58284746E+04                                 7.423732                            5.951840      -0.411009       1.910699                    0.997864      23.718923      68.492468       0.592802       0.485275      -1.007462       0.036565       0.001957       0.030092       0.047396      -0.002328       0.015114       0.093980      -0.114612      -0.031134      -0.081298      -0.045802       0.127100              8.264423       9.809719      -1.063415       1.856467       5.621629      -2.584738       9.361920          -0.000438
          458              C       8.251123      19.675226      21.383062      -0.063875      38.727136 0.48398802E+03  0.11668915E+05                                10.029865                            7.418464      -0.122124       1.959108                    0.999097      28.550995      82.680984       0.595780       0.426407      -1.059632      -0.019995       0.015444       0.009436       0.026970       0.036235      -0.015052      -0.013940      -0.042003      -0.041290      -0.036975      -0.017453       0.054427             11.705613      13.303537      -4.093231       2.373756       7.094399      -0.331530      14.718904          -0.001913
          459              C       7.278167      20.266175      22.151491      -0.055071      29.180967 0.40381543E+03  0.93806078E+04                                 8.430745                            6.870279      -0.161062       1.939836                    0.999159      28.654150      83.633458       0.601535       0.438326      -1.043871      -0.008760      -0.010787      -0.002077       0.014050       0.026605      -0.007779       0.011343      -0.006244      -0.007468      -0.031687       0.003258       0.028428              8.991964      10.816619      -2.854001      -0.029462       5.836814       0.491978      10.322459          -0.001501
          460              C      17.277245      20.683220      21.583621      -0.081366      28.350900 0.39014840E+03  0.89363560E+04                                 8.142744                            6.650441       0.112896       2.034116                    0.999571      27.823071      79.207694       0.629033       0.425111      -1.057668      -0.002744      -0.027955       0.020798       0.034951      -0.001852      -0.006076       0.003064       0.015215       0.010423      -0.010055      -0.001362       0.011417              8.766527       9.551867      -2.018414      -0.608647       5.454066      -0.045731      11.293648           0.000038
          461              C      17.105020      20.505740      20.246997       0.076677      25.746131 0.33656739E+03  0.74730604E+04                                 7.748813                            6.254082       0.002133       2.017997                    0.999211      26.426463      75.497172       0.632985       0.435799      -1.045005       0.033675      -0.033164      -0.014215       0.049355       0.002632      -0.010150      -0.013466       0.012321      -0.146161      -0.052412       0.019190       0.033222              8.439246       8.771185      -2.130101      -0.522771       5.459512      -0.091388      11.087043          -0.002353
          462              C       7.993904      19.506847      20.026935       0.120876      35.944409 0.42754236E+03  0.10087821E+05                                 9.856920                            7.186060      -0.413276       1.877937                    0.998822      27.655262      81.699760       0.573131       0.452933      -1.033990      -0.033316       0.013234      -0.012179       0.037861       0.003377      -0.020271      -0.017866      -0.013601      -0.105262      -0.046243       0.012766       0.033478             11.656832      11.372355      -4.021908      -0.340945       7.630067       0.614120      15.968076          -0.001455
          463              C       8.976925      18.978309      19.023816       0.179308      35.380322 0.41115295E+03  0.96166234E+04                                 9.828492                            7.096174      -0.531203       1.847795                    0.998209      27.036225      79.788976       0.570178       0.459279      -1.029345       0.028981       0.033381      -0.020350       0.048666       0.038997       0.017483       0.012164       0.059328      -0.021334      -0.045729      -0.013521       0.059250             11.912848      10.399488      -5.023812      -2.252033      11.987675      -1.913310      13.351380           0.005353
          464              C       9.927513      19.444437      16.981174       0.088937      26.522336 0.33370139E+03  0.73810378E+04                                 7.879731                            6.197434       0.154707       2.067239                    0.999637      26.171738      74.212701       0.641578       0.431616      -1.049311      -0.027361       0.003662       0.050449       0.057508       0.036637       0.009992       0.004668      -0.015708       0.051712      -0.046463       0.011859       0.034604              8.955163       8.933261      -2.551098      -1.867834       8.159539      -2.412129       9.772689          -0.002597
          465              C      10.840078      18.434493      17.097218      -0.138468      30.164123 0.40861868E+03  0.94342609E+04                                 8.340290                            6.698898       0.390371       2.107126                    0.999802      28.444126      80.348679       0.644164       0.411832      -1.069937      -0.001159      -0.006957       0.025295       0.026260      -0.008259      -0.012368       0.002978       0.003863       0.067572      -0.020549      -0.006976       0.027525              9.360090       9.698439      -2.853682      -1.926123       8.935359      -2.568099       9.446470           0.000253
          466              C      10.739428      17.605929      18.209230      -0.057463      30.891552 0.41716835E+03  0.97492011E+04                                 8.710078                            6.930573       0.096117       2.018195                    0.999643      28.639360      83.262091       0.607002       0.431776      -1.050035      -0.003957       0.033902       0.011325       0.035962       0.009279       0.017561       0.018563      -0.015925      -0.053174      -0.031310      -0.001748       0.033058              9.828535       9.493887      -2.705444      -2.622759       9.096546      -2.684615      10.895172          -0.000046
          467              C       9.779892      17.850370      19.178542      -0.096645      39.958963 0.49015890E+03  0.11846486E+05                                10.234231                            7.443231      -0.112110       1.968046                    0.998522      28.535249      82.537839       0.597910       0.423855      -1.062002       0.039276       0.029083      -0.013341       0.050660       0.023649       0.013213       0.017731       0.036408      -0.040000      -0.031392      -0.012122       0.043514             12.567787      10.329602      -3.555483      -2.251511      13.756221      -5.143626      13.617539          -0.000695
          468              C       9.570763      16.835224      20.258048       0.721017      21.461371 0.22646844E+03  0.46457043E+04                                 7.466738                            5.596133      -0.647578       1.866434                    0.997180      22.150332      64.905518       0.575788       0.518561      -0.980859      -0.010781      -0.052913       0.052166       0.075082       0.005025       0.004606       0.094578      -0.098835       0.079287      -0.063415      -0.062851       0.126266              8.812006       9.718175      -1.647251      -0.267626       8.587310      -3.818298       8.130532           0.000563
          469              C      13.862951      15.106909      19.185694       0.597108      21.978182 0.25627346E+03  0.53756700E+04                                 7.346294                            5.765601      -0.243410       1.968534                    0.999222      23.193856      66.819607       0.600289       0.486426      -1.005289      -0.003932       0.012279       0.021041       0.024677      -0.059634       0.052248      -0.047005      -0.069796      -0.207846      -0.098779      -0.028041       0.126820              8.316280       8.467176       1.617227      -2.457572       5.833334       0.800006      10.648331           0.000287
          470              C      14.571978      15.148841      17.846144      -0.049810      37.310982 0.47316832E+03  0.11324081E+05                                 9.793542                            7.344439      -0.099924       1.984361                    0.998151      27.698175      79.463723       0.598668       0.427497      -1.060795       0.016560       0.031048      -0.005175       0.035567       0.029611       0.034126       0.018004       0.042227      -0.023098      -0.032550      -0.029125       0.061675             11.689884       8.034279      -1.379493      -4.505991      12.522975      -1.591157      14.512397           0.000392
          471              C      14.547375      16.325864      17.104694      -0.074227      28.764263 0.39948778E+03  0.92052773E+04                                 8.200382                            6.714744       0.340783       2.102745                    0.999656      28.026938      80.048185       0.628038       0.423240      -1.058752       0.019926      -0.015980       0.003276       0.025751       0.004193       0.009724       0.013257       0.002150      -0.019328      -0.017610      -0.000553       0.018163              9.203990       6.135170      -0.389510      -2.635106      10.787751      -2.310299      10.689048          -0.002920
          472              C      15.027142      16.343742      15.828205      -0.115360      29.093718 0.41439340E+03  0.96607675E+04                                 8.339678                            6.888903       0.110495       2.028002                    0.998884      28.645661      82.970099       0.611771       0.429456      -1.052260       0.004280      -0.001770       0.017081       0.017698       0.001029       0.002004      -0.011945      -0.010838       0.024493      -0.010836      -0.006374       0.017210              9.345878       5.972962       0.135714      -2.348815      11.860871      -1.704445      10.203801           0.001377
          473              C      15.489016      15.183947      15.274962       0.087001      25.888729 0.34896013E+03  0.78487595E+04                                 7.898776                            6.456004      -0.123526       1.980792                    0.998048      26.818799      78.089833       0.607992       0.447902      -1.033883      -0.001537      -0.034387       0.033958       0.048353       0.018010      -0.000550      -0.013271       0.039095       0.018036      -0.033388       0.008095       0.025292              8.930451       5.137681      -0.070282      -1.327268      11.927593      -1.827798       9.726079          -0.005309
          474              C      15.153515      14.034554      17.254545       0.142711      33.400217 0.39976372E+03  0.92883458E+04                                 9.516584                            7.059911      -0.390542       1.891659                    0.998739      27.201633      80.110844       0.563826       0.467548      -1.024372       0.023587       0.007414      -0.035594       0.043339       0.033690       0.027473      -0.003318       0.021321      -0.022607      -0.043210      -0.004020       0.047230             11.496702       6.255418      -2.554741      -1.229185      15.953475      -2.575054      12.281214           0.001421
          475              C      15.357052      12.732711      17.916031       0.135709      33.898311 0.41192382E+03  0.96355638E+04                                 9.586750                            7.148668      -0.397272       1.885439                    0.998920      27.413575      80.807694       0.562835       0.465227      -1.026422      -0.012233      -0.033953      -0.021327       0.041920       0.004740      -0.035018      -0.004159       0.014615      -0.047380      -0.038610      -0.000404       0.039014             11.533796       6.107462      -0.714352       2.537751      15.891815      -2.536826      12.602111           0.001794
          476              C      15.123319      10.439451      17.676465       0.092850      25.340969 0.35492911E+03  0.80224065E+04                                 7.814984                            6.536824      -0.200162       1.955570                    0.998071      26.951880      78.846290       0.600233       0.451464      -1.031133      -0.009969       0.043513      -0.003834       0.044804       0.014720      -0.017249       0.004307       0.023755      -0.069869      -0.031586      -0.002437       0.034023              8.630837       5.085207       0.478442       0.772572      11.669329      -1.205811       9.137975          -0.005022
          477              C      15.607560      10.221340      18.953605      -0.093251      27.623898 0.40286051E+03  0.93301334E+04                                 8.090794                            6.829760       0.044519       2.020872                    0.998080      28.067060      81.147757       0.609096       0.434198      -1.048895      -0.015251       0.007749       0.020482       0.026687      -0.000318      -0.001314      -0.010167       0.010715       0.006002      -0.013228       0.004232       0.008996              8.746002       5.598262       1.246161       1.293880      11.742699      -0.449265       8.897046           0.000935
          478              C      16.020228      11.288819      19.684977      -0.044711      27.481186 0.38596244E+03  0.88392473E+04                                 8.018500                            6.658465       0.081906       2.025197                    0.999636      27.753104      79.665835       0.620871       0.430759      -1.051491      -0.022583       0.005918      -0.003902       0.023669       0.002198      -0.019340      -0.011317       0.025475       0.015588      -0.021938      -0.007154       0.029092              8.677449       5.655363       1.301730       1.941093      11.878142       0.215273       8.498841          -0.003012
          479              C      15.928524      12.571484      19.188294      -0.083251      37.318774 0.48663769E+03  0.11728763E+05                                 9.770713                            7.428276      -0.018530       2.001673                    0.998538      28.258497      81.364410       0.597665       0.425208      -1.062191      -0.003822      -0.027633       0.018285       0.033355       0.000949      -0.031123      -0.004175       0.022008       0.049313      -0.023193      -0.018524       0.041717             11.329158       7.286233       2.199897       3.663680      14.373432       0.966950      12.327808           0.000465
          480              C      16.591701      13.702999      19.941445       0.589722      22.716727 0.26238788E+03  0.55248774E+04                                 7.449594                            5.793966      -0.219395       1.969319                    0.999296      23.336241      66.898126       0.606300       0.479777      -1.010870       0.003796       0.017055       0.021345       0.027585      -0.098494      -0.016475      -0.032728       0.052420      -0.130064      -0.102297      -0.021597       0.123894              8.456128       6.114218       2.835588       0.981955       8.666213       1.046993      10.587952           0.000260
          481              C      10.821067      12.997955      22.520753       0.621994      20.911871 0.24677114E+03  0.51380505E+04                                 7.126574                            5.689067      -0.309070       1.948369                    0.999114      23.096452      66.731309       0.598113       0.491835      -1.000491       0.018713       0.013484      -0.005786       0.023779      -0.110308      -0.016837       0.032124       0.021663      -0.002988      -0.111818      -0.009083       0.120901              7.858085       6.496596       2.810147       0.262953       7.815091      -0.643607       9.262569          -0.000006
          482              C       9.919684      11.754622      22.680355      -0.110320      37.760570 0.48436473E+03  0.11672367E+05                                 9.845171                            7.407502       0.033340       2.018032                    0.998139      28.509019      82.357245       0.598298       0.424817      -1.061340       0.014874      -0.031660      -0.024198       0.042534      -0.018944       0.021216      -0.006682       0.006382      -0.012758      -0.024082      -0.008993       0.033075             11.337775       7.985708       3.674127      -2.365401      11.721183       1.450570      14.306436           0.000001
          483              C       9.664702      10.973841      21.544614      -0.061765      31.022555 0.44991473E+03  0.10764259E+05                                 8.868129                            7.296922      -0.274720       1.889552                    0.998791      29.892977      89.259925       0.576862       0.443793      -1.038082       0.020171      -0.014281       0.035320       0.043108      -0.018093       0.005151      -0.015009       0.004738       0.019595      -0.023941      -0.001701       0.025642              9.657114       6.797956       2.519193      -0.902328      10.488512       2.510315      11.684873          -0.000005
          484              C       8.932189       9.790642      21.616126      -0.137660      29.573079 0.43996130E+03  0.10373875E+05                                 8.314136                            7.034163       0.099462       2.010723                    0.999403      29.172984      83.978939       0.615939       0.421737      -1.060877       0.027394      -0.008104       0.001408       0.028602       0.016190      -0.003523       0.018491      -0.020392      -0.013027      -0.025581      -0.002822       0.028403              8.793064       6.307854       2.225792      -0.202245       8.906557       1.382891      11.164781          -0.000008
          485              C       8.602279       9.400577      22.909843       0.100106      24.970471 0.32490820E+03  0.71129026E+04                                 7.422636                            6.026263       0.103162       2.044954                    0.999650      25.907053      72.224749       0.667503       0.419147      -1.060866       0.031734       0.019958       0.025793       0.045504      -0.004991       0.011449      -0.005869       0.014916      -0.156597      -0.054071       0.017192       0.036878              7.967212       5.086879       1.850963      -0.725072       8.944088       1.376255       9.870669          -0.000000
          486              C       9.396301      11.316123      23.848276       0.171367      34.390327 0.38871871E+03  0.89821587E+04                                 9.694190                            6.921795      -0.516112       1.860049                    0.998341      26.820865      79.159836       0.573492       0.462204      -1.025778      -0.004004      -0.036778       0.004160       0.037229      -0.044064       0.035086       0.022789       0.069029      -0.086923      -0.072999      -0.002440       0.075438             11.624567       6.377963       1.903619      -2.044083      11.674299       3.750186      16.821438          -0.000004
          487              C       9.444390      12.128760      25.089984       0.160651      35.109296 0.42234742E+03  0.99407823E+04                                 9.820172                            7.186890      -0.557673       1.840292                    0.998029      27.269013      80.617141       0.567430       0.458610      -1.030159       0.025226      -0.015847       0.024251       0.038413       0.047388      -0.035079       0.003357       0.055222      -0.033830      -0.059312      -0.011656       0.070968             11.843278       6.443094      -1.601103       1.098534      10.925042       4.037726      18.161698          -0.000033
          488              C       9.949881      12.280560      27.350088       0.074718      25.584165 0.35796586E+03  0.81259195E+04                                 7.886915                            6.557362      -0.288150       1.915673                    0.997703      27.680562      81.729887       0.599001       0.450451      -1.029475      -0.017337      -0.014837      -0.036628       0.043154       0.029185      -0.004455      -0.034026       0.045324      -0.014501      -0.053008       0.005217       0.047790              8.690971       6.079253      -0.805436       1.879650       8.038548       1.130280      11.955111          -0.000015
          489              C       9.372818      13.471885      27.504489      -0.134239      29.019981 0.41806865E+03  0.97971110E+04                                 8.373322                            6.951833      -0.076795       1.963549                    0.998206      29.211380      85.657219       0.602939       0.433493      -1.046681      -0.012058      -0.000706      -0.009574       0.015413       0.013611      -0.011935      -0.006435       0.006928       0.032619      -0.019689      -0.003536       0.023225              9.267963       6.529056      -1.152276       2.288579       9.001193       1.172606      12.273641           0.000045
          490              C       8.838251      14.050482      26.392803      -0.084195      29.614655 0.40738754E+03  0.94207670E+04                                 8.308224                            6.729701       0.449734       2.129145                    0.999721      28.290485      80.591867       0.635349       0.416884      -1.064187       0.020818      -0.018757      -0.013298       0.031017       0.008260      -0.011481      -0.004180      -0.017406      -0.064037      -0.026062       0.001827       0.024235              9.299759       6.483695      -1.516807       2.462547       8.277609       0.944312      13.137974          -0.000051
          491              C       8.842724      13.363642      25.156620      -0.076268      36.652424 0.47721929E+03  0.11454979E+05                                 9.680844                            7.372163      -0.073656       1.990844                    0.998095      27.986743      80.630933       0.597485       0.427074      -1.060170       0.013264       0.024087       0.025322       0.037381       0.045489      -0.013575      -0.013833       0.035614      -0.049754      -0.041236      -0.020527       0.061763             11.318423       7.770982      -2.941952       3.079368      10.466026      -0.060075      15.718262          -0.000005
          492              C       8.142643      13.990347      24.005927       0.608400      21.242793 0.25012681E+03  0.52168636E+04                                 7.180279                            5.694126      -0.236594       1.970624                    0.999430      23.019161      66.204963       0.604132       0.486099      -1.005097      -0.002207       0.019651      -0.013449       0.023914      -0.018025      -0.069352       0.085121      -0.015043      -0.009869      -0.101765      -0.017511       0.119276              8.025433       8.381818      -0.052999       2.552557       6.966061      -2.721203       8.728421           0.000001
          493              C      15.087535      15.878264      23.952618       0.720082      21.450947 0.22653235E+03  0.46468377E+04                                 7.458191                            5.597111      -0.637849       1.869524                    0.997119      22.155975      64.897760       0.575771       0.518596      -0.980949      -0.012924      -0.012335      -0.068410       0.070704      -0.001215      -0.003635      -0.039387      -0.179669      -0.190542      -0.072547      -0.057078       0.129625              8.758001      10.004535      -1.346681      -1.113639       4.796890       1.689220      11.472577           0.000640
          494              C      15.301138      16.140258      25.428366      -0.092593      39.428088 0.49461048E+03  0.11967773E+05                                10.126747                            7.469289      -0.094482       1.974150                    0.998365      28.445448      82.025924       0.598452       0.422987      -1.063733       0.037718       0.015417       0.026205       0.048446       0.026320      -0.000351      -0.007399       0.024216      -0.086281      -0.031203      -0.012405       0.043608             12.227330      10.131252      -4.152594      -0.268554       8.861996       1.878004      17.688743          -0.000580
          495              C      16.229360      15.378980      26.123332      -0.049316      29.848004 0.40152598E+03  0.92919710E+04                                 8.504610                            6.801350       0.100324       2.026586                    0.999548      28.167697      81.419991       0.612638       0.432024      -1.050160      -0.006448       0.027280       0.008485       0.029288       0.018644      -0.008171       0.006959      -0.027508      -0.085820      -0.033173      -0.004399       0.037572              9.433554       9.137623      -3.612158       0.444892       7.047654       0.157501      12.115384           0.000017
          496              C      16.308763      15.461219      27.481735      -0.130862      29.153911 0.39107281E+03  0.89264326E+04                                 8.122020                            6.538183       0.375068       2.105120                    0.999782      28.048973      78.659534       0.654633       0.409909      -1.071693      -0.002105       0.008494      -0.028728       0.030032      -0.014306       0.003961      -0.016392      -0.015549       0.003177      -0.018813      -0.007472       0.026285              8.986232       9.382876      -3.342526      -0.206789       6.543174       0.794470      11.032647           0.000124
          497              C      15.409618      16.233548      28.148097       0.076830      26.328091 0.33669213E+03  0.74544778E+04                                 7.792572                            6.199106       0.184841       2.070882                    0.999785      26.302540      74.315470       0.646346       0.428013      -1.052830      -0.031482       0.030702      -0.038741       0.058606       0.033250       0.010597      -0.011325      -0.018852       0.029759      -0.043870       0.013852       0.030018              8.701772       8.767844      -3.095770      -0.147014       6.407302       0.210268      10.930171          -0.002693
          498              C      14.501525      17.016280      26.171115       0.174305      35.037800 0.41707793E+03  0.97854601E+04                                 9.751803                            7.137812      -0.518122       1.850701                    0.998141      27.128302      80.059052       0.569899       0.458083      -1.030511       0.029194       0.016072       0.035963       0.049030       0.039743       0.009249      -0.012033       0.046144      -0.060898      -0.044986      -0.011173       0.056159             11.634795      10.176250      -5.275983      -1.012679      10.572521       0.030744      14.155615           0.005619
          499              C      13.546463      18.025249      25.612022       0.122292      35.586917 0.42346004E+03  0.99666341E+04                                 9.784044                            7.149035      -0.401591       1.883717                    0.998806      27.537104      81.224690       0.574985       0.452599      -1.034277      -0.034514       0.004936       0.015881       0.038312      -0.006270       0.020632       0.032029       0.019193      -0.002523      -0.043771       0.009777       0.033994             11.514170      11.174314      -3.373640      -2.129965      10.355774      -3.907863      13.012423          -0.000839
          500              C      11.479771      19.003013      25.917573       0.079654      25.533113 0.33156150E+03  0.73315013E+04                                 7.692854                            6.199132       0.046598       2.034495                    0.999310      26.244780      74.727134       0.637307       0.434639      -1.046112       0.032097      -0.039055      -0.007491       0.051104      -0.001363       0.011838       0.038070       0.038421      -0.049683      -0.053073       0.019222       0.033851              8.365925       8.482241      -2.028704      -0.779375       6.870031      -2.462718       9.745502          -0.002321
          501              C      11.647522      19.825076      24.854319      -0.082094      28.073382 0.38350642E+03  0.87441274E+04                                 8.073918                            6.584900       0.125204       2.038633                    0.999616      27.688385      78.571751       0.633586       0.423991      -1.058664      -0.006144      -0.018869      -0.033576       0.039002      -0.003426       0.005579      -0.007054       0.002698      -0.000613      -0.008049      -0.002750       0.010799              8.682559       9.346784      -1.944099      -0.614900       6.881447      -2.555362       9.819447           0.000253
          502              C      12.822897      19.749338      24.154477      -0.050604      29.020782 0.40322709E+03  0.93585623E+04                                 8.396914                            6.863703      -0.123624       1.953557                    0.999052      28.514071      83.043387       0.602349       0.438125      -1.044544      -0.009165      -0.016437      -0.005172       0.019517       0.018740       0.020551      -0.001454      -0.013735      -0.031634      -0.031318       0.002597       0.028720              8.936416      10.706576      -2.369045      -1.507191       7.399349      -2.199294       8.703324          -0.001511
          503              C      13.802563      18.833009      24.516263      -0.063662      39.101297 0.48951412E+03  0.11834766E+05                                10.107195                            7.470693      -0.128745       1.957692                    0.999059      28.579125      82.855492       0.592548       0.427551      -1.059005      -0.023825       0.013203      -0.006280       0.027953       0.023494       0.034333       0.027947      -0.020992       0.016393      -0.039565      -0.018561       0.058127             11.831990      13.472732      -2.088234      -4.419086       8.836532      -3.266880      13.186706          -0.002109
          504              C      15.098719      18.801479      23.711753       0.559366      22.392532 0.27355099E+03  0.58239691E+04                                 7.413117                            5.951443      -0.424218       1.907143                    0.997825      23.725234      68.533589       0.592499       0.485554      -1.007205       0.035088       0.018568      -0.025559       0.047214       0.000194      -0.014430      -0.016947      -0.173579      -0.229223      -0.083701      -0.042720       0.126420              8.257889       9.835007       0.183959      -2.184852       4.334577      -0.296456      10.604083          -0.000339
          505              C      12.339768       5.792147      13.291805       0.558974      22.448910 0.27370934E+03  0.58274160E+04                                 7.422779                            5.950779      -0.415450       1.909601                    0.997902      23.716905      68.480501       0.592967       0.485165      -1.007539       0.035571       0.029935      -0.002746       0.046572       0.017097       0.002612      -0.093898      -0.038634       0.188035      -0.083265      -0.043432       0.126696              8.263621       9.808192       1.856926       1.063161       9.361716       2.584670       5.620954          -0.000478
          506              C      11.046967       5.130336      12.830227      -0.067333      38.875735 0.48618052E+03  0.11735448E+05                                10.053593                            7.434318      -0.121007       1.958450                    0.999053      28.624548      82.951994       0.595234       0.426301      -1.059660      -0.021345       0.008976      -0.015691       0.027971      -0.016212      -0.037508       0.012888      -0.001349       0.086174      -0.039297      -0.016363       0.055660             11.734536      13.335960       2.383525       4.104224      14.757012       0.334641       7.110637          -0.001944
          507              C      10.074011       5.898765      12.239278      -0.054046      29.132395 0.40299137E+03  0.93566866E+04                                 8.422329                            6.864059      -0.160845       1.940109                    0.999104      28.621633      83.517263       0.601703       0.438427      -1.043810      -0.009368      -0.003932       0.010402       0.014540      -0.008040      -0.026366      -0.011976       0.003770       0.012965      -0.031620       0.002737       0.028883              8.982578      10.804767      -0.029661       2.850390      10.311424      -0.491856       5.831544          -0.001535
          508              C       8.889689       5.330894      11.822233      -0.081829      28.363458 0.39037042E+03  0.89429411E+04                                 8.147759                            6.655348       0.114102       2.034453                    0.999541      27.825637      79.228241       0.628357       0.425496      -1.057402      -0.003334       0.021025       0.028368       0.035467      -0.006829       0.001976      -0.003505       0.002358      -0.028950      -0.010523      -0.001880       0.012404              8.771533       9.556917      -0.607170       2.019194      11.300163       0.046813       5.457520           0.000028
          509              C       8.717464       3.994270      11.999713       0.078404      25.692596 0.33566847E+03  0.74478627E+04                                 7.736430                            6.244035       0.005676       2.019458                    0.999174      26.392357      75.364748       0.633773       0.435563      -1.045182       0.033349      -0.015149       0.032644       0.049064      -0.010318      -0.001735       0.012850       0.078727       0.052856      -0.051767       0.019028       0.032740              8.425556       8.760903      -0.517472       2.128158      11.064353       0.091865       5.451413          -0.002385
          510              C      10.789748       3.774208      12.998606       0.120695      35.898639 0.42686025E+03  0.10068004E+05                                 9.849364                            7.180521      -0.417783       1.877171                    0.998775      27.638953      81.644360       0.573312       0.452957      -1.033946      -0.031878      -0.010682      -0.013374       0.036182      -0.020986      -0.003738       0.016896       0.044739       0.077483      -0.046488       0.012300       0.034188             11.647825      11.363282      -0.340145       4.017841      15.956301      -0.613620       7.623891          -0.001496
          511              C      11.772769       2.771090      13.527144       0.179363      35.401232 0.41131198E+03  0.96241183E+04                                 9.843947                            7.105808      -0.522346       1.850795                    0.998366      27.054260      79.935027       0.568630       0.460349      -1.028442       0.028720      -0.019555      -0.034354       0.048862       0.017060      -0.039645      -0.013154       0.039891      -0.076101      -0.045958      -0.013519       0.059477             11.933045      10.416998      -2.256137       5.033513      13.375066       1.917062      12.007071           0.005343
          512              C      12.723358       0.728447      13.061016       0.090212      26.491264 0.33320380E+03  0.73675760E+04                                 7.876940                            6.196404       0.152202       2.066900                    0.999619      26.147737      74.141931       0.641048       0.432116      -1.048965      -0.028206       0.050394      -0.004152       0.057900       0.009949      -0.036500      -0.004291      -0.033670       0.000155      -0.046295       0.011937       0.034358              8.951267       8.931905      -1.868136       2.550191       9.767002       2.408484       8.154894          -0.002601
          513              C      13.635923       0.844492      14.070960      -0.137484      30.133927 0.40804866E+03  0.94179442E+04                                 8.335245                            6.694821       0.391010       2.107768                    0.999784      28.424718      80.284065       0.644265       0.411905      -1.069874      -0.001269       0.024999       0.006031       0.025747      -0.012452       0.009503      -0.001917      -0.033477      -0.038750      -0.022327      -0.005584       0.027911              9.354283       9.694858      -1.929220       2.850330       9.441765       2.563443       8.926226           0.000246
          514              C      13.535273       1.956503      14.899524      -0.057668      30.904959 0.41735754E+03  0.97552595E+04                                 8.716142                            6.935895       0.092229       2.017219                    0.999635      28.644412      83.298583       0.606244       0.432243      -1.049694      -0.003966       0.010906      -0.033820       0.035756       0.018242      -0.010250      -0.018837       0.019300       0.048354      -0.031637      -0.002346       0.033983              9.835334       9.500991      -2.627312       2.705320      10.904953       2.685810       9.100057          -0.000054
          515              C      12.575738       2.925816      14.655083      -0.096064      39.971053 0.49029913E+03  0.11850741E+05                                10.235009                            7.443079      -0.105970       1.969585                    0.998548      28.541358      82.558941       0.598062       0.423716      -1.062088       0.039520      -0.012777      -0.029798       0.051117       0.013599      -0.023144      -0.016805       0.037299      -0.031828      -0.029792      -0.012844       0.042636             12.569640      10.330506      -2.251051       3.555972      13.619572       5.145908      13.758842          -0.000700
          516              C      12.366609       4.005322      15.670229       0.720432      21.442378 0.22622540E+03  0.46394255E+04                                 7.462298                            5.592852      -0.649758       1.866169                    0.997153      22.139341      64.862101       0.576006       0.518509      -0.980893      -0.013233       0.051811       0.052454       0.074906       0.004376      -0.005293      -0.095716      -0.088390       0.104097      -0.065102      -0.061716       0.126817              8.806975       9.711854      -0.266919       1.646525       8.126092       3.816216       8.582978           0.000563
          517              C       5.475398       2.932967      17.398544       0.598692      21.930374 0.25561386E+03  0.53582163E+04                                 7.335596                            5.758062      -0.241030       1.969749                    0.999206      23.159617      66.691777       0.600718       0.486407      -1.005330      -0.003805       0.021158      -0.013198       0.025225       0.052143       0.059541       0.045903       0.068317       0.209057      -0.098352      -0.027799       0.126151              8.303287       8.453975      -2.451406      -1.615255      10.630053      -0.799229       5.825832           0.000286
          518              C       6.184425       1.593417      17.356612      -0.051730      37.399589 0.47461056E+03  0.11367063E+05                                 9.807104                            7.354662      -0.093738       1.985751                    0.998151      27.740250      79.609967       0.598378       0.427385      -1.060882       0.016706      -0.005505      -0.030892       0.035549       0.033940      -0.029117      -0.018731       0.033050      -0.050307      -0.032149      -0.029306       0.061455             11.705977       8.045352      -4.513133       1.381407      14.532307       1.593208      12.540271           0.000390
          519              C       6.159821       0.851968      16.179589      -0.070822      28.673035 0.39787140E+03  0.91586826E+04                                 8.182711                            6.700891       0.344477       2.104438                    0.999673      27.973574      79.853282       0.628727       0.423208      -1.058779       0.020115       0.002491       0.015570       0.025559       0.008985      -0.003333      -0.013322       0.011803       0.005677      -0.017868       0.000726       0.017142              9.182725       6.121850      -2.627742       0.392115      10.660870       2.298899      10.765456          -0.002941
          520              C      12.231296      32.080932      16.161711      -0.117032      29.118665 0.41488843E+03  0.96751104E+04                                 8.344623                            6.893990       0.109420       2.027412                    0.998889      28.661536      83.025714       0.611421       0.429577      -1.052195       0.004523       0.015500       0.002236       0.016300       0.002522      -0.000505       0.011483      -0.015543       0.003422      -0.010053      -0.006111       0.016165              9.350910       5.977070      -2.349968      -0.136232      10.208592       1.704475      11.867067           0.001372
          521              C      12.693171      31.527689      17.321506       0.086284      25.931440 0.34975061E+03  0.78714854E+04                                 7.910736                            6.466951      -0.130406       1.978331                    0.997998      26.848635      78.217361       0.606926       0.448406      -1.033527      -0.002174       0.033039       0.034205       0.047605      -0.000160      -0.017701       0.013108       0.010412      -0.067527      -0.033166       0.008381       0.024785              8.943950       5.145521      -1.326622       0.069362       9.733444       1.831285      11.952885          -0.005327
          522              C       6.765962       1.001818      18.470899       0.143536      33.349258 0.39908489E+03  0.92685026E+04                                 9.506896                            7.053678      -0.393242       1.891113                    0.998732      27.175769      80.013382       0.564111       0.467517      -1.024403       0.023871      -0.036192      -0.008606       0.044201       0.026668      -0.034191       0.003005       0.022480      -0.023628      -0.042934      -0.004603       0.047536             11.484081       6.249678      -1.228070       2.551678      12.267275       2.571735      15.935289           0.001405
          523              C       6.969500       1.663304      19.772742       0.136176      33.879169 0.41166507E+03  0.96283140E+04                                 9.585165                            7.147788      -0.395840       1.886070                    0.998719      27.404176      80.783607       0.562690       0.465404      -1.026291      -0.012947      -0.021194       0.033408       0.041628      -0.034811      -0.004357       0.004370       0.030974       0.003486      -0.038724       0.000228       0.038496             11.531682       6.106428       2.537030       0.714602      12.599101       2.536558      15.889517           0.001772
          524              C       6.735768       1.423739      22.066002       0.089277      25.365077 0.35534233E+03  0.80336971E+04                                 7.816501                            6.537328      -0.203773       1.954440                    0.998012      26.972702      78.904407       0.600693       0.451009      -1.031443      -0.009833      -0.003318      -0.044756       0.045943      -0.018833      -0.015052      -0.003035       0.048813      -0.001764      -0.032578      -0.003469       0.036047              8.632874       5.085876       0.773183      -0.479221       9.139528       1.204154      11.673219          -0.005040
          525              C       7.220009       2.700878      22.284113      -0.093075      27.607294 0.40253870E+03  0.93202331E+04                                 8.084803                            6.824306       0.045601       2.021234                    0.998101      28.056641      81.090362       0.609742       0.433851      -1.049170      -0.015175       0.019846      -0.008622       0.026428      -0.001323       0.000584       0.009768       0.001856      -0.019204      -0.012838       0.004078       0.008760              8.739597       5.593640       1.293151      -1.244521       8.891290       0.449957      11.733861           0.000930
          526              C       7.632677       3.432251      21.216634      -0.045327      27.520259 0.38669375E+03  0.88605124E+04                                 8.028105                            6.666727       0.077787       2.023741                    0.999612      27.777527      79.765819       0.620190       0.431012      -1.051298      -0.022307      -0.004922      -0.006417       0.023728      -0.019531      -0.001906       0.011703       0.005237      -0.045925      -0.022464      -0.006829       0.029293              8.687767       5.661714       1.942313      -1.304240       8.506317      -0.216868      11.895269          -0.003029
          527              C       7.540972       2.935567      19.933969      -0.084520      37.316195 0.48663058E+03  0.11727507E+05                                 9.766271                            7.425235      -0.017959       2.001833                    0.998498      28.258861      81.338061       0.598202       0.424866      -1.062500      -0.004315       0.017848       0.027493       0.033061      -0.031794      -0.001129       0.004217      -0.013935      -0.062210      -0.023442      -0.019725       0.043167             11.323582       7.283077       3.661877      -2.198740      12.322000      -0.967773      14.365670           0.000460
          528              C       8.204148       3.688719      18.802454       0.589586      22.722769 0.26246160E+03  0.55265194E+04                                 7.449327                            5.793693      -0.218780       1.969544                    0.999262      23.337460      66.890359       0.606518       0.479597      -1.011020       0.002619       0.021793      -0.014957       0.026561      -0.015496       0.098205       0.031727       0.091393      -0.012060      -0.100756      -0.022952       0.123709              8.455846       6.113954       0.982055      -2.835682      10.587337      -1.047274       8.666247           0.000259
          529              C      13.616914       6.268027      19.507498       0.623059      20.882690 0.24634828E+03  0.51268159E+04                                 7.118838                            5.683278      -0.306660       1.949584                    0.999066      23.073718      66.639996       0.598588       0.491677      -1.000616       0.017676      -0.005193      -0.012901       0.022491      -0.016693       0.110233      -0.032392       0.013017      -0.031790      -0.111761      -0.009218       0.120979              7.849269       6.489157       0.262817      -2.805839       9.252875       0.643180       7.805774          -0.000007
          530              C      12.715532       6.427628      20.750831      -0.111161      37.831895 0.48549605E+03  0.11707497E+05                                 9.860427                            7.418718       0.027960       2.015933                    0.998145      28.544381      82.511096       0.597481       0.425112      -1.061061       0.013523      -0.024428       0.031936       0.042421       0.021475       0.019062       0.006632       0.007825      -0.007302      -0.024182      -0.009115       0.033297             11.355270       7.997683      -2.368551      -3.680673      14.327113      -1.454112      11.741015           0.000001
          531              C      12.460551       5.291888      21.531612      -0.060729      30.973447 0.44902767E+03  0.10737002E+05                                 8.856517                            7.288045      -0.266683       1.892184                    0.998820      29.862586      89.124217       0.577452       0.443588      -1.038273       0.019803       0.035150       0.014879       0.043000       0.005839       0.017714       0.015666      -0.006851      -0.019931      -0.024101      -0.002179       0.026280              9.643777       6.789163      -0.900681      -2.515795      11.667598      -2.505413      10.474570          -0.000005
          532              C      11.728038       5.363400      22.714811      -0.138908      29.615058 0.44084842E+03  0.10400361E+05                                 8.322509                            7.041617       0.098820       2.010028                    0.999373      29.202604      84.095504       0.615546       0.421781      -1.060815       0.027507       0.001803       0.008435       0.028828      -0.003931      -0.016231      -0.017828      -0.002693       0.035820      -0.025436      -0.002123       0.027558              8.801651       6.314125      -0.202295      -2.227295      11.175264      -1.385392       8.915564          -0.000008
          533              C      11.398129       6.657117      23.104876       0.098505      25.021233 0.32581254E+03  0.71380867E+04                                 7.435130                            6.037214       0.100952       2.043829                    0.999671      25.940003      72.358088       0.666431       0.419505      -1.060577       0.031752       0.025153      -0.020366       0.045340       0.011271       0.005613       0.006357       0.085727       0.056758      -0.054209       0.017070       0.037139              7.980209       5.094601      -0.726589      -1.851537       9.891043      -1.380820       8.954984          -0.000000
          534              C      12.192150       7.595549      21.189330       0.170993      34.369482 0.38851437E+03  0.89749717E+04                                 9.684943                            6.916220      -0.516210       1.859942                    0.998368      26.808798      79.076353       0.574273       0.461702      -1.026204      -0.003740       0.004255       0.036417       0.036855       0.034969       0.044274      -0.023118       0.078295      -0.062791      -0.073449      -0.002423       0.075872             11.612628       6.372136      -2.041408      -1.901506      16.802926      -3.746650      11.662823          -0.000004
          535              C      12.240238       8.837258      20.376693       0.160792      35.057950 0.42165289E+03  0.99206530E+04                                 9.811971                            7.181866      -0.558025       1.840585                    0.998050      27.250178      80.554079       0.567506       0.458723      -1.030064       0.025635       0.023554       0.016414       0.038488      -0.035268      -0.048450      -0.003302       0.044737      -0.064813      -0.060076      -0.011742       0.071819             11.832363       6.438500       1.096854       1.600299      18.143702      -4.032849      10.914887          -0.000034
          536              C      12.745729      11.097362      20.224893       0.075177      25.599888 0.35832356E+03  0.81364349E+04                                 7.892309                            6.563051      -0.293625       1.913780                    0.997714      27.694055      81.793725       0.598384       0.450783      -1.029240      -0.016012      -0.036035       0.015553       0.042388      -0.004529      -0.029805       0.035063       0.029392      -0.061945      -0.054271       0.005573       0.048699              8.696417       6.083650       1.879472       0.804805      11.961020      -1.132899       8.044580          -0.000015
          537              C      12.168665      11.251763      19.033568      -0.134599      29.025443 0.41822616E+03  0.98017260E+04                                 8.374348                            6.952925      -0.074818       1.964004                    0.998117      29.214368      85.670038       0.602920       0.433466      -1.046697      -0.012136      -0.009654       0.001472       0.015577      -0.011175      -0.013966       0.006477      -0.012748      -0.026378      -0.019892      -0.002850       0.022742              9.269224       6.529934       2.289032       1.151315      12.276361      -1.173585       9.001377           0.000046
          538              C      11.634098      10.140076      18.454971      -0.084108      29.612976 0.40740729E+03  0.94216951E+04                                 8.308340                            6.730089       0.443697       2.127411                    0.999720      28.292762      80.610360       0.635275       0.416912      -1.064129       0.021734      -0.012842       0.019593       0.031956      -0.010814      -0.008612       0.004531       0.023557       0.056999      -0.025519       0.001240       0.024279              9.299551       6.483872       2.461837       1.516839      13.136637      -0.944759       8.278145          -0.000052
          539              C      11.638571       8.903894      19.141811      -0.077624      36.768906 0.47908918E+03  0.11512525E+05                                 9.703673                            7.388631      -0.076861       1.988796                    0.998106      28.049418      80.888407       0.596498       0.427310      -1.059894       0.013274       0.025567      -0.023092       0.036921      -0.013433      -0.045762       0.013771       0.042578      -0.025506      -0.040960      -0.020914       0.061874             11.345950       7.789851       3.088646       2.949462      15.759093       0.061328      10.488907          -0.000005
          540              C      10.938490       7.753201      18.515106       0.610499      21.176800 0.24916960E+03  0.51915827E+04                                 7.165054                            5.682780      -0.231853       1.972948                    0.999401      22.967023      66.007207       0.604844       0.486024      -1.005201      -0.002399      -0.013032      -0.019843       0.023861      -0.068897       0.019019      -0.083949      -0.002257       0.025158      -0.100115      -0.018446       0.118561              8.007896       8.363568       2.545178       0.051122       8.708743       2.713805       6.951378           0.000002
          541              C       6.699981       7.699892      16.627189       0.719411      21.490240 0.22700391E+03  0.46593080E+04                                 7.468458                            5.603934      -0.641427       1.867810                    0.997120      22.185837      65.021875       0.575220       0.518781      -0.980782      -0.012080      -0.068056       0.011797       0.070119      -0.004148       0.001223       0.039316       0.005387       0.365402      -0.072855      -0.056940       0.129795              8.770677      10.019057      -1.115328       1.349040      11.490040      -1.692221       4.802935           0.000641
[truncated: 167,203 more chars]
