# Supplementary material for: A collection of forcefield precursors for metal–organic frameworks
Source: RSC Adv. 2019 Nov 13;9(63):36492–507. doi: 10.1039/c9ra07327b (PMC9075174; doi:10.1039/c9ra07327b)
Supplement: RA-009-C9RA07327B-s4856 [file RA-009-C9RA07327B-s4856.xyz]

  792
jmolscript: load "" {1 1 1} spacegroup "x,y,z" unitcell [{     11.106100     0.000000     0.000000 }, {      5.553073    32.440451     0.000000 }, {      5.553073     0.000005    32.440451 }]
Eu     9.587926    10.664479    31.535362     1.444022
Eu    15.123317    10.578512    31.610949     1.429156
Eu     4.034862     5.555754    17.125314     1.444114
Eu     9.570254     5.641721    17.049728     1.430581
Eu     6.811391     0.905093    26.884699     1.443149
Eu    12.346782     0.829506    26.798732     1.429382
Eu    12.364503    15.314816    21.775977     1.443645
Eu     6.793739    15.390727    21.861944     1.430526
Eu    12.624320    21.775977     0.905089     1.444018
Eu     7.088929    21.861944     0.829502     1.429151
Eu    18.177384    26.884702    15.315137     1.444111
Eu    12.641992    26.798735    15.390723     1.430579
Eu    15.400855    31.535363     5.555752     1.443146
Eu     9.865464    31.610950     5.641719     1.429377
Eu     9.847799    17.125316    10.664474     1.443611
Eu    15.418507    17.049729    10.578507     1.430526
Co    12.460632    17.392628    28.265365     0.406918
Co    12.460637    31.268056    20.395312     0.408767
Co     4.131029     4.175086     1.172398     0.408170
Co    15.237144    12.045142    15.047828     0.409166
Co     9.751614    15.047828     4.175086     0.407014
Co     9.751609     1.172400    12.045139     0.408898
Co    18.081217    28.265370    31.268053     0.408195
Co     6.975102    20.395314    17.392623     0.409121
H     13.470617    11.902406    27.357032     0.139929
H     12.790923    13.164339    25.543611     0.149552
H     12.022382    15.321629    25.910188     0.105601
H     12.877558    18.101776    31.402357     0.110277
H      6.564828    17.128558     0.908333     0.132093
H      5.758524    14.968024     0.869404     0.125581
H      2.902034    14.212162     0.574196     0.127533
H      3.119716    16.058024     2.011308     0.130279
H     12.636535    16.314303     3.669015     0.097368
H      7.859799    12.603116     4.512467     0.104842
H      8.167437    10.364725     4.817407     0.134431
H     10.179861     9.401243     4.132913     0.131223
H     13.955952     6.815744    31.003339     0.128005
H     14.152529     4.531936    31.197982     0.131482
H      7.033496     3.390027     0.003244     0.096848
H      2.275646     6.082585     2.812587     0.104579
H      2.577734     7.889518     4.184818     0.132844
H      4.575723     9.067107     4.051812     0.128377
H     16.749136     6.069613    31.068220     0.099708
H      6.399359     4.123186    30.107983     0.126261
H      7.499972     4.360001    28.255633     0.073937
H     16.590316     9.608865    24.680695     0.098206
H     16.847980    11.736959    25.550099     0.134992
H      7.116817    11.818061    27.473818     0.101725
H      7.917557     4.317827    21.303644     0.137443
H      7.237864     3.055894    23.117065     0.149954
H      6.469320     0.898604    22.750488     0.106280
H     12.877557    30.558908    17.258320     0.111273
H     12.117899    31.532121    15.311893     0.131456
H      5.758525     1.252204    15.350821     0.123686
H     14.008136     2.008066    15.646030     0.125804
H      3.119714     0.162204    14.208918     0.132081
H     18.189602    32.346376    12.551210     0.096286
H      7.859798     3.617112    11.707759     0.105343
H      8.167438     5.855503    11.402819     0.134903
H     10.179865     6.818985    12.087312     0.130812
H      8.402894     9.404489    17.657337     0.127301
H      8.599474    11.688297    17.462695     0.131177
H      7.033514    12.830201    16.216981     0.097059
H     13.381757    10.137643    13.407638     0.105828
H     13.683840     8.330710    12.035407     0.131889
H      4.575727     7.153121    12.168413     0.129514
H     11.196079    10.150620    17.592457     0.099368
H     11.952407    12.097047    18.552694     0.125619
H     13.053022    11.860232    20.405044     0.074492
H     11.037264     6.611368    23.979981     0.097465
H     11.294923     4.483274    23.110577     0.136137
H     12.669857     4.402172    21.186859     0.102793
H     10.694087     5.083423    28.122627     0.139740
H     10.014396     6.896844    29.384561     0.149555
H      9.245855     6.530268    31.541851     0.104274
H      4.547950     1.038095     1.881546     0.111259
H      9.341364    31.532119     0.908333     0.129879
H     14.088132    31.571052    31.188250     0.122905
H     11.231643    31.866260    30.432387     0.124074
H     11.449323    30.429148    32.278249     0.131722
H     15.413066    28.771436     0.094077     0.097481
H     16.189402    27.927989    28.823341     0.106230
H     16.497039    27.623048    26.584950     0.133524
H     18.509464    28.307541    25.621468     0.129776
H     11.179418     1.437116    23.035964     0.124573
H     11.375994     1.242472    20.752157     0.129960
H      9.810032    -0.003241    19.610253     0.096284
H     10.605252    29.627867    22.302810     0.105908
H     10.907338    28.255637    24.109743     0.132132
H     12.905326    28.388643    25.287332     0.129734
H     13.972601     1.372235    22.289834     0.098802
H     14.728926     2.332472    20.343407     0.125833
H      4.723442     4.184821    20.580222     0.074940
H     13.813791     7.759760    25.829087     0.097915
H     14.071453     6.890356    27.957181     0.136713
H     15.446387     4.966637    28.038282     0.103895
H     16.247136    11.136810    20.538050     0.139289
H     15.567441     9.323389    19.276116     0.149967
H     14.798897     9.689965    17.118826     0.105294
H     15.654069    15.182133    14.338679     0.111477
H     14.894414    17.128560    15.311893     0.130912
H     14.088112    17.089632    17.472427     0.124546
H     11.231624    16.794424    18.228289     0.123623
H     11.449303    18.231536    16.382428     0.128553
H      9.860021    19.889243    16.126148     0.097280
H     16.189391    20.732695    19.837336     0.106035
H     16.497032    21.037636    22.075727     0.136661
H      7.403357    20.353143    23.039208     0.131684
H     16.732479    14.783117    25.624712     0.128850
H     16.929059    14.977761    27.908520     0.131485
H     15.363100    16.223474    29.050424     0.096314
H     10.605247    19.032817    26.357866     0.106186
H     10.907333    20.405047    24.550933     0.131923
H     12.905319    20.272041    23.373345     0.130349
H      8.419564    14.847998    26.370843     0.099857
H      9.175890    13.887761    28.317270     0.125487
H     10.276503    12.035412    28.080454     0.074515
H      8.260739     8.460473    22.831589     0.096678
H      8.518400     9.329877    20.703496     0.137298
H      9.893336    11.253596    20.622395     0.101942
H      8.741629    20.538050     5.083419     0.139930
H      9.421323    19.276117     6.896840     0.149553
H     10.189864    17.118827     6.530263     0.105600
H      9.334688    14.338680     1.038094     0.110277
H     15.647418    15.311898    31.532118     0.132093
H     16.453722    17.472432    31.571047     0.125581
H     19.310212    18.228294    31.866255     0.127534
H      7.986430    16.382432    30.429143     0.130279
H      9.575711    16.126153    28.771436     0.097369
H     14.352447    19.837340    27.927984     0.104842
H     14.044809    22.075731    27.623044     0.134430
H     12.032385    23.039213    28.307538     0.131222
H      8.256294    25.624712     1.437112     0.128005
H      8.059717    27.908520     1.242469     0.131482
H      9.625677    29.050424    -0.003244     0.096848
H     19.936600    26.357871    29.627864     0.104578
H     19.634512    24.550938    28.255633     0.132843
H     17.636523    23.373349    28.388639     0.128376
H      5.463110    26.370843     1.372231     0.099704
H     15.812887    28.317270     2.332468     0.126260
H     14.712274    28.080455     4.184818     0.073936
H      5.621930    22.831591     7.759756     0.098208
H      5.364266    20.703497     6.890352     0.134991
H     15.095429    20.622395     4.966633     0.101725
H     14.294689    28.122629    11.136807     0.137443
H     14.974382    29.384562     9.323386     0.149954
H     15.742926    31.541852     9.689963     0.106280
H      9.334689     1.881548    15.182131     0.111273
H     10.094347     0.908335    17.128558     0.131456
H     16.453721    31.188252    17.089630     0.123687
H      8.204110    30.432390    16.794421     0.125804
H     19.092532    32.278252    18.231533     0.132081
H      4.022644     0.094080    19.889241     0.096287
H     14.352448    28.823344    20.732692     0.105344
H     14.044808    26.584953    21.037632     0.134903
H     12.032381    25.621471    20.353139     0.130814
H     13.809352    23.035967    14.783114     0.127300
H     13.612772    20.752159    14.977756     0.131176
H     15.178732    19.610255    16.223470     0.097059
H      8.830489    22.302813    19.032813     0.105829
H      8.528406    24.109746    20.405044     0.131888
H     17.636519    25.287335    20.272038     0.129513
H     11.016167    22.289836    14.847994     0.099369
H     10.259839    20.343409    13.887757     0.125619
H      9.159224    20.580224    12.035407     0.074498
H     11.174982    25.829088     8.460470     0.097464
H     10.917323    27.957182     9.329874     0.136137
H      9.542389    28.038284    11.253592     0.102792
H     11.518159    27.357033     4.317824     0.139740
H     12.197850    25.543612     3.055890     0.149555
H     12.966391    25.910188     0.898600     0.104274
H     17.664296    31.402361    30.558905     0.111259
H     12.870882     0.908337    31.532118     0.129879
H      8.124114     0.869404     1.252201     0.122906
H     10.980603     0.574196     2.008064     0.124074
H     10.762923     2.011308     0.162202     0.131722
H      6.799180     3.669020    32.346374     0.097482
H      6.022844     4.512467     3.617110     0.106230
H      5.715207     4.817408     5.855501     0.133523
H      3.702782     4.132915     6.818983     0.129775
H     11.032828    31.003340     9.404487     0.124572
H     10.836252    31.197984    11.688294     0.129960
H      6.849141     0.003246    12.830198     0.096284
H     11.606994     2.812589    10.137641     0.105907
H     11.304908     4.184819     8.330708     0.132133
H      9.306920     4.051813     7.153119     0.129734
H      8.239645    31.068221    10.150617     0.098799
H      7.483320    30.107984    12.097044     0.125832
H     17.488804    28.255635    11.860229     0.074939
H      8.398455    24.680696     6.611364     0.097918
H      8.140793    25.550100     4.483270     0.136711
H      6.765859    27.473819     4.402169     0.103896
H      5.965110    21.303646    11.902401     0.139289
H      6.644805    23.117067    13.164335     0.149967
H      7.413349    22.750491    15.321625     0.105295
H      6.558177    17.258323    18.101772     0.111478
H      7.317832    15.311896    17.128558     0.130911
H      8.124134    15.350824    14.968024     0.124544
H     10.980622    15.646032    14.212162     0.123623
H     10.762943    14.208920    16.058023     0.128554
H     12.352225    12.551213    16.314303     0.097279
H      6.022855    11.707761    12.603115     0.106034
H      5.715214    11.402820    10.364724     0.136660
H      3.702789    12.087313     9.401243     0.131684
H      5.479767    17.657339     6.815739     0.128850
H      5.283187    17.462695     4.531931     0.131485
H      6.849146    16.216982     3.390027     0.096314
H     11.606999    13.407639     6.082585     0.106186
H     11.304913    12.035409     7.889518     0.131923
H      9.306927    12.168415     9.067106     0.130347
H     13.792682    17.592458     6.069608     0.099857
H     13.036356    18.552695     4.123181     0.125488
H     11.935743    20.405044     4.359997     0.074516
H     13.951507    23.979983     9.608862     0.096680
H     13.693846    23.110579    11.736955     0.137299
H     12.318910    21.186860    11.818056     0.101941
C     13.723838    12.538239    29.906852     0.564964
C     13.071910    13.296696    28.792198    -0.065944
C     13.146319    12.765322    27.486794    -0.030317
C     12.746499    13.508208    26.406527    -0.088121
C     12.268938    14.798689    26.638801     0.090266
C     12.498836    14.555710    28.931367     0.131722
C     12.293374    15.214252    30.240015     0.136140
C     12.599905    17.212908    31.391976     0.081056
C      6.570381    16.642925     0.117759    -0.114764
C      6.103924    15.349848     0.095699    -0.074786
C     11.703641    14.604696    31.345261    -0.035500
C     11.010619    13.263283    31.296925     0.560846
C     12.322227    12.213830     0.565113     0.648452
C     12.506590    13.314859     1.579201    -0.069549
C     13.448388    14.299751     1.310594    -0.046107
C     13.560561    15.418947     2.137826    -0.122931
C     12.633202    15.538977     3.159700     0.083458
C     11.705841    13.459219     2.710400     0.154100
C     10.737389    12.451619     3.252804     0.147000
C      8.661659    12.219994     4.241589     0.087211
C      8.832692    10.884096     4.424553    -0.088640
C     10.028818    10.310225     4.007045    -0.041903
C     10.996160    11.101447     3.401381    -0.061852
C     12.284467    10.449070     2.941051     0.538819
C     12.247836     8.527302    32.079713     0.641549
C     12.457740     7.044449    32.336317    -0.061374
C     13.390652     6.350548    31.576237    -0.034258
C     13.488384     4.992590    31.658636    -0.115149
C      7.024611     4.317824     0.003244     0.071168
C      6.102807     6.306748     0.773705     0.154010
C      5.148794     6.870563     1.763139     0.139234
C      3.068622     6.563352     2.756141     0.082090
C      3.239657     7.636483     3.580777    -0.086150
C      4.429121     8.342063     3.492863    -0.042251
C      5.395351     7.974188     2.584531    -0.054068
C      6.710314     8.754380     2.532950     0.539541
C     16.427060     8.453986    30.169619     0.563696
C     17.145623     7.318570    29.520810    -0.073440
C     17.116747     6.092321    30.215036    -0.086301
C      6.489319     4.953661    29.692745    -0.132926
C      7.079052     5.122352    28.576793     0.085807
C      6.627035     7.406159    28.297805     0.152217
C      6.567063     8.661605    27.477062     0.164726
C     16.924611     9.699699    25.543611     0.082661
C     17.156729    10.977853    25.984801    -0.126761
C      6.803624    11.000561    27.162390    -0.057607
C      7.116816     9.803509    27.911764    -0.106671
C      8.011968     9.952735    29.202894     0.609882
C      8.170774     3.681994    18.753825     0.568233
C      7.518846     2.923537    19.868479    -0.068646
C      7.593258     3.454911    21.173882    -0.026358
C      7.193439     2.712025    22.254149    -0.087200
C      6.715875     1.421544    22.021876     0.087841
C      6.945770     1.664523    19.729309     0.130957
C      6.740306     1.005981    18.420661     0.141019
C     12.599905    31.447776    17.268701     0.080693
C     12.123453    32.017754    16.102467    -0.115799
C      6.103925     0.870380    16.124526    -0.069005
C      6.150572     1.615537    17.315415    -0.037939
C      5.457552     2.956950    17.363751     0.559451
C     12.322232     4.006398    15.655113     0.650227
C     12.506592     2.905369    14.641024    -0.069412
C     13.448388     1.920477    14.909631    -0.043868
C     13.560559     0.801281    14.082400    -0.127362
C     12.633198     0.681251    13.060526     0.087061
C     11.705841     2.761009    13.509826     0.156991
C     10.737389     3.768609    12.967421     0.142192
C      8.661659     4.000234    11.978637     0.087257
C      8.832693     5.336132    11.795672    -0.091046
C     10.028821     5.910003    12.213181    -0.040639
C     10.996162     5.118781    12.818844    -0.056580
C     12.284471     5.771158    13.279174     0.537470
C      6.694774     7.692931    16.580963     0.647865
C      6.904680     9.175784    16.324359    -0.064688
C      7.837594     9.869685    17.084439    -0.032950
C      7.935328    11.227643    17.002040    -0.113841
C      7.024628    11.902404    16.216981     0.068668
C      6.102820     9.913480    15.446521     0.153987
C      5.148805     9.349665    14.457087     0.140831
C     14.174732     9.656876    13.464085     0.081513
C     14.345764     8.583745    12.639449    -0.085969
C      4.429127     7.878165    12.727362    -0.043305
C      5.395359     8.246040    13.635695    -0.052815
C      6.710321     7.465848    13.687275     0.542461
C     10.874001     7.766247    18.491057     0.564300
C     11.592567     8.901663    19.139866    -0.076016
C     11.563692    10.127912    18.445640    -0.080699
C     12.042366    11.266572    18.967932    -0.134707
C     12.632100    11.097881    20.083883     0.084664
C     12.180081     8.814074    20.362871     0.155731
C     12.120107     7.558628    21.183615     0.165233
C     11.371557     6.520534    23.117065     0.086410
C     11.603673     5.242380    22.675875    -0.129678
C     12.356666     5.219672    21.498287    -0.058663
C     12.669858     6.416724    20.748912    -0.105314
C     13.565009     6.267498    19.457783     0.606953
C     10.947305     2.533604    28.758460     0.566767
C     10.295378     3.648258    29.516918    -0.065502
C     10.369790     4.953661    28.985543    -0.028568
C      9.969971     6.033928    29.728429    -0.088871
C      9.492410     5.801655    31.018910     0.093158
C      9.722304     3.509088    30.775931     0.130256
C      9.516841     2.200441    31.434473     0.139908
C      4.270297     1.048476     0.992678     0.078763
C      9.346917    32.322692     0.422699    -0.111474
C     14.433533    32.344757    31.570074    -0.070636
C      8.927106     1.095194    30.824917    -0.038029
C      8.234084     1.143530    29.483504     0.557392
C     20.651836    31.875343    28.434055     0.644565
C     20.836197    30.861254    29.535084    -0.066794
C     10.671895    31.129861    30.519976    -0.043152
C     10.784067    30.302630    31.639172    -0.124626
C     20.962807    29.280756    31.759202     0.083333
C     20.035447    29.730056    29.679444     0.154494
C     19.066994    29.187651    28.671844     0.144308
C     16.991263    28.198866    28.440219     0.085785
C     17.162295    28.015902    27.104321    -0.089327
C     18.358422    28.433411    26.530450    -0.038205
C     19.325765    29.039074    27.321672    -0.060021
C     20.614072    29.499404    26.669295     0.540973
C      9.471300     0.360742    24.747522     0.644431
C      9.681204     0.104137    23.264669    -0.066071
C     10.614116     0.864217    22.570768    -0.028822
C     10.711849     0.781818    21.212811    -0.114102
C      9.801148    -0.003241    20.538050     0.072009
C     14.432415    31.666750    22.526974     0.153917
C     13.478401    30.677316    23.090789     0.140202
C     11.398228    29.684314    22.783578     0.080968
C     11.569262    28.859678    23.856708    -0.087391
C     12.758726    28.947591    24.562287    -0.041260
C     13.724957    29.855924    24.194413    -0.053113
C     15.039920    29.907504    24.974606     0.538806
C     13.650527     2.270835    24.674207     0.564192
C     14.369091     2.919644    23.538791    -0.076039
C     14.340214     2.225418    22.312542    -0.082723
C     14.818886     2.747709    21.173882    -0.133438
C      4.302521     3.863661    21.342573     0.085508
C     14.956605     4.142649    23.626380     0.153206
C     14.896633     4.963393    24.881826     0.164005
C     14.148084     6.896844    25.919920     0.085175
C     14.380202     6.455654    27.198074    -0.129253
C     15.133195     5.278066    27.220782    -0.059939
C     15.446386     4.528691    26.023730    -0.106583
C      5.235436     3.237561    26.172956     0.612445
C     16.500357    13.686629    19.902217     0.566849
C     15.848427    12.571975    19.143759    -0.064617
C     15.922838    11.266572    19.675134    -0.029068
C     15.523017    10.186305    18.932247    -0.088181
C     15.045454    10.418578    17.641766     0.090280
C     15.275352    12.711145    17.884745     0.129706
C     15.069889    14.019792    17.226204     0.141990
C     15.376417    15.171752    15.227548     0.080884
C     14.899967    16.337987    15.797526    -0.113936
C     14.433511    16.315927    17.090603    -0.072619
C     14.480157    15.125039    17.835760    -0.038878
C     13.787137    15.076703    19.177173     0.559645
C      9.545719    16.785341    20.226621     0.647507
C      9.730080    17.799430    19.125592    -0.066292
C     10.671877    17.530823    18.140700    -0.044249
C     10.784048    18.358054    17.021505    -0.121422
C      9.856689    19.379928    16.901475     0.086269
C      8.929331    18.930628    18.981232     0.155219
C      7.960880    19.473033    19.988833     0.145228
C     16.991251    20.461818    20.220458     0.085979
C     17.162286    20.644782    21.556355    -0.091896
C      7.252313    20.227273    22.130227    -0.042484
C      8.219654    19.621610    21.339004    -0.058305
C      9.507961    19.161280    21.991382     0.537882
C     15.024360    15.859491    23.913154     0.644613
C     15.234267    16.116096    25.396007    -0.065722
C     16.167179    15.356016    26.089908    -0.031589
C     16.264914    15.438415    27.447866    -0.115951
C     15.354215    16.223474    28.122627     0.071316
C     14.432408    16.993934    26.133703     0.152988
C     13.478394    17.983368    25.569888     0.142080
C     11.398222    18.976370    25.877099     0.082607
C     11.569256    19.801006    24.803969    -0.087971
C     12.758719    19.713093    24.098389    -0.042125
C     13.724949    18.804760    24.466264    -0.056116
C     15.039911    18.753180    23.686071     0.543034
C      8.097484    13.949398    23.986469     0.567164
C      8.816049    13.300589    25.121885    -0.075806
C      8.787175    13.994815    26.348134    -0.082405
C      9.265848    13.472524    27.486794    -0.136505
C      9.855581    12.356572    27.318104     0.086781
C      9.403561    12.077584    25.034296     0.153178
C      9.343587    11.256840    23.778851     0.167135
C      8.595034     9.323389    22.740756     0.085074
C      8.827150     9.764579    21.462602    -0.130428
C      9.580145    10.942167    21.439894    -0.056822
C      9.893338    11.691542    22.636947    -0.109918
C     10.788491    12.982672    22.487721     0.612861
C      8.488408    19.902217     2.533599     0.564949
C      9.140336    19.143760     3.648253    -0.065935
C      9.065927    19.675134     4.953657    -0.030317
C      9.465747    18.932248     6.033924    -0.088122
C      9.943308    17.641767     5.801650     0.090260
C      9.713410    17.884746     3.509084     0.131721
C      9.918872    17.226204     2.200436     0.136146
C      9.612341    15.227548     1.048475     0.081052
C     15.641865    15.797531    32.322692    -0.114768
C     16.108322    17.090608    32.344752    -0.074785
C     10.508605    17.835760     1.095190    -0.035496
C     11.201627    19.177173     1.143526     0.560846
C      9.890019    20.226626    31.875338     0.648451
C      9.705656    19.125597    30.861250    -0.069546
C      8.763858    18.140705    31.129857    -0.046107
C      8.651685    17.021509    30.302625    -0.122935
C      9.579044    16.901479    29.280751     0.083453
C     10.506405    18.981237    29.730051     0.154099
C     11.474857    19.988837    29.187647     0.146996
C     13.550587    20.220462    28.198862     0.087208
C     13.379554    21.556360    28.015898    -0.088641
C     12.183428    22.130231    28.433406    -0.041905
C     11.216086    21.339009    29.039070    -0.061850
C      9.927779    21.991386    29.499400     0.538821
C      9.964410    23.913154     0.360738     0.641545
C      9.754506    25.396007     0.104134    -0.061376
C      8.821594    26.089908     0.864214    -0.034257
C      8.723862    27.447866     0.781815    -0.115147
C      9.634562    28.122627    -0.003244     0.071175
C     16.109439    26.133708    31.666746     0.154010
C     17.063452    25.569893    30.677312     0.139240
C     19.143624    25.877104    29.684310     0.082098
C     18.972589    24.803973    28.859674    -0.086151
C     17.783125    24.098393    28.947588    -0.042249
C     16.816895    24.466268    29.855920    -0.054069
C     15.501932    23.686076    29.907501     0.539529
C      5.785186    23.986470     2.270832     0.563695
C      5.066623    25.121886     2.919641    -0.073429
C      5.095499    26.348135     2.225415    -0.086298
C     15.722927    27.486795     2.747706    -0.132922
C     15.133194    27.318104     3.863658     0.085820
C     15.585211    25.034297     4.142646     0.152216
C     15.645183    23.778851     4.963389     0.164726
C      5.287635    22.740757     6.896840     0.082662
C      5.055517    21.462603     6.455650    -0.126757
C     15.408622    21.439895     5.278061    -0.057606
C     15.095430    22.636947     4.528687    -0.106667
C     14.200278    22.487721     3.237557     0.609880
C     14.041472    28.758462    13.686626     0.568235
C     14.693400    29.516919    12.571972    -0.068648
C     14.618988    28.985545    11.266569    -0.026370
C     15.018807    29.728431    10.186302    -0.087202
C     15.496371    31.018912    10.418575     0.087844
C     15.266476    30.775933    12.711142     0.130968
C     15.471940    31.434475    14.019790     0.141037
C      9.612341     0.992680    15.171750     0.080688
C     10.088793     0.422702    16.337984    -0.115809
C     16.108321    31.570076    16.315925    -0.069013
C     16.061674    30.824919    15.125036    -0.037939
C     16.754694    29.483506    15.076700     0.559449
C      9.890014    28.434058    16.785338     0.650227
C      9.705654    29.535087    17.799427    -0.069403
C      8.763858    30.519979    17.530820    -0.043865
C      8.651687    31.639175    18.358051    -0.127364
C      9.579048    31.759205    19.379925     0.087048
C     10.506405    29.679447    18.930625     0.156991
C     11.474857    28.671847    19.473030     0.142192
C     13.550587    28.440222    20.461814     0.087250
C     13.379553    27.104324    20.644779    -0.091050
C     12.183425    26.530453    20.227270    -0.040639
C     11.216084    27.321675    19.621607    -0.056581
C      9.927775    26.669298    19.161277     0.537475
C     15.517472    24.747525    15.859488     0.647864
C     15.307566    23.264672    16.116092    -0.064685
C     14.374652    22.570771    15.356012    -0.032944
C     14.276918    21.212813    15.438411    -0.113838
C     15.187618    20.538052    16.223470     0.068664
C     16.109426    22.526976    16.993930     0.153980
C     17.063441    23.090791    17.983364     0.140829
C      8.037514    22.783580    18.976366     0.081508
C      7.866482    23.856711    19.801002    -0.085969
C     17.783119    24.562291    19.713089    -0.043295
C     16.816887    24.194416    18.804756    -0.052817
C     15.501925    24.974608    18.753176     0.542454
C     11.338245    24.674209    13.949394     0.564310
C     10.619679    23.538793    13.300585    -0.076027
C     10.648554    22.312544    13.994811    -0.080713
C     10.169880    21.173884    13.472519    -0.134710
C      9.580146    21.342575    12.356568     0.084653
C     10.032165    23.626382    12.077580     0.155727
C     10.092139    24.881828    11.256836     0.165236
C     10.840689    25.919922     9.323386     0.086413
C     10.608573    27.198076     9.764576    -0.129678
C      9.855580    27.220784    10.942164    -0.058663
C      9.542388    26.023732    11.691539    -0.105329
C      8.647237    26.172958    12.982668     0.606957
C     11.264941    29.906852     3.681991     0.566754
C     11.916868    28.792198     2.923533    -0.065493
C     11.842456    27.486795     3.454908    -0.028578
C     12.242275    26.406528     2.712022    -0.088876
C     12.719836    26.638801     1.421541     0.093154
C     12.489942    28.931368     1.664520     0.130268
C     12.695405    30.240015     1.005978     0.139928
C     17.941949    31.391980    31.447773     0.078749
C     12.865329     0.117764    32.017752    -0.111489
C      7.778713     0.095699     0.870377    -0.070643
C     13.285140    31.345262     1.615534    -0.038020
C     13.978162    31.296926     2.956947     0.557385
C      1.560410     0.565113     4.006396     0.644565
C      1.376049     1.579202     2.905367    -0.066783
C     11.540351     1.310595     1.920475    -0.043148
C     11.428179     2.137826     0.801279    -0.124630
C      1.249439     3.159700     0.681249     0.083316
C      2.176799     2.710400     2.761007     0.154497
C      3.145252     3.252805     3.768607     0.144311
C      5.220983     4.241590     4.000232     0.085780
C      5.049951     4.424554     5.336130    -0.089329
C      3.853824     4.007045     5.910001    -0.038207
C      2.886481     3.401382     5.118779    -0.060017
C      1.598174     2.941052     5.771156     0.540970
C     12.740946    32.079714     7.692929     0.644426
C     12.531042    32.336319     9.175782    -0.066070
C     11.598130    31.576239     9.869683    -0.028824
C     11.500397    31.658638    11.227640    -0.114102
C      6.858025     0.003246    11.902401     0.072011
C      7.779831     0.773706     9.913477     0.153919
C      8.733845     1.763140     9.349662     0.140208
C     10.814018     2.756142     9.656873     0.080973
C     10.642984     3.580778     8.583743    -0.087394
C      9.453520     3.492865     7.878164    -0.041266
C      8.487289     2.584532     8.246038    -0.053122
C      7.172326     2.532952     7.465845     0.538820
C      8.561719    30.169621     7.766244     0.564191
C      7.843155    29.520812     8.901660    -0.076031
C      7.872032    30.215038    10.127909    -0.082717
C      7.393360    29.692747    11.266569    -0.133438
C      6.803625    28.576795    11.097878     0.085518
C      7.255641    28.297807     8.814071     0.153209
C      7.315613    27.477063     7.558625     0.163996
C      8.064162    25.543612     6.520531     0.085168
C      7.832044    25.984802     5.242377    -0.129243
C      7.079051    27.162390     5.219669    -0.059945
C      6.765860    27.911765     6.416721    -0.106571
C     16.976810    29.202895     6.267495     0.612441
C      5.711889    18.753827    12.538234     0.566850
C      6.363819    19.868481    13.296692    -0.064610
C      6.289408    21.173884    12.765317    -0.029061
C      6.689229    22.254151    13.508204    -0.088179
C      7.166792    22.021878    14.798685     0.090273
C      6.936894    19.729311    14.555706     0.129699
C      7.142357    18.420664    15.214247     0.141980
C      6.835829    17.268704    17.212903     0.080876
C      7.312279    16.102469    16.642925    -0.113930
C      7.778735    16.124529    15.349848    -0.072615
C      7.732089    17.315417    14.604691    -0.038874
C      8.425109    17.363753    13.263278     0.559646
C     12.666527    15.655115    12.213830     0.647506
C     12.482166    14.641026    13.314859    -0.066300
C     11.540369    14.909633    14.299751    -0.044254
C     11.428198    14.082402    15.418946    -0.121422
C     12.355557    13.060528    15.538976     0.086277
C     13.282915    13.509828    13.459219     0.155231
C     14.251366    12.967423    12.451618     0.145231
C      5.220995    11.978638    12.219993     0.085984
C      5.049960    11.795674    10.884096    -0.091899
C      3.853833    12.213183    10.310224    -0.042486
C     13.992592    12.818846    11.101447    -0.058297
C     12.704285    13.279176    10.449069     0.537867
C      7.187886    16.580965     8.527297     0.644601
C      6.977979    16.324360     7.044444    -0.065723
C      6.045067    17.084440     6.350543    -0.031585
C      5.947332    17.002041     4.992585    -0.115947
C      6.858031    16.216982     4.317824     0.071320
C      7.779838    15.446522     6.306748     0.152988
C      8.733852    14.457088     6.870563     0.142080
C     10.814024    13.464086     6.563352     0.082615
C     10.642990    12.639450     7.636482    -0.087969
C      9.453527    12.727363     8.342062    -0.042123
C      8.487297    13.635696     7.974187    -0.056113
C      7.172335    13.687276     8.754380     0.543009
C     14.114762    18.491058     8.453982     0.567169
C     13.396197    19.139867     7.318566    -0.075818
C     13.425071    18.445641     6.092317    -0.082409
C     12.946398    18.967932     4.953657    -0.136506
C     12.356665    20.083884     5.122347     0.086775
C     12.808685    20.362872     7.406155     0.153175
C     12.868659    21.183616     8.661600     0.167139
C     13.617212    23.117067     9.699695     0.085076
C     13.385096    22.675877    10.977849    -0.130434
C     12.632101    21.498289    11.000557    -0.056819
C     12.318908    20.748914     9.803504    -0.109933
C     11.423755    19.457784     9.952730     0.612854
N      6.029526     8.561039    26.247569    -0.217723
N      7.215657     6.231815    27.746318    -0.282763
N      3.994870     6.170498     1.863704    -0.190960
N      6.119465     4.954955     0.772083    -0.208747
N     12.672093    16.516736    30.249423    -0.213623
N     12.153436    15.310924    27.860833    -0.211946
N     11.736939    14.594635     3.441607    -0.203177
N      9.586797    13.009595     3.690750    -0.198836
N     11.582573     7.659194    22.413108    -0.220003
N     12.768705     9.988418    20.914359    -0.284467
N     15.100981    10.049730    14.356522    -0.191595
N      6.119480    11.265273    15.448143    -0.208092
N     12.672096    32.143948    18.411254    -0.217423
N      6.600371     0.909309    20.799844    -0.212162
N     11.736937     1.625593    12.778618    -0.206287
N      9.586797     3.210633    12.529475    -0.198008
N     14.359099     6.192886    24.781261    -0.218262
N     15.545227     4.694137    22.452036    -0.284465
N     12.324477    30.576751    22.390724    -0.191207
N     14.449074    31.668372    21.175180    -0.208870
N      4.342487     2.191028     0.296506    -0.215264
N      9.376906     4.579623    31.531145    -0.214322
N     20.066544    28.998848    30.814860    -0.204195
N     17.916402    28.749705    29.229820    -0.198882
N      8.806051    10.027347    23.879416    -0.218343
N      9.992185    11.526096    26.208640    -0.282969
N     12.324471    18.083933    26.269953    -0.191232
N     14.449068    16.992312    27.485497    -0.209520
N     15.448606    14.029200    15.923720    -0.216954
N     14.929951    11.640610    17.129531    -0.212226
N      8.960428    19.661836    17.845816    -0.207796
N      6.810288    19.910979    19.430857    -0.199080
N     16.182720    23.879417     6.192882    -0.217717
N     14.996589    26.208641     4.694133    -0.282754
N     18.217376    26.269958    30.576747    -0.190967
N     16.092781    27.485501    31.668368    -0.208746
N      9.540153    15.923720     2.191028    -0.213634
N     10.058810    17.129532     4.579618    -0.211956
N     10.475307    17.845821    28.998844    -0.203176
N     12.625449    19.430861    28.749701    -0.198817
N     10.629673    24.781262    10.027343    -0.220051
N      9.443541    22.452038    11.526092    -0.284439
N      7.111265    22.390726    18.083929    -0.191609
N     16.092766    21.175183    16.992308    -0.208119
N      9.540150     0.296508    14.029197    -0.217422
N     15.611875    31.531147    11.640607    -0.212150
N     10.475309    30.814863    19.661833    -0.206295
N     12.625449    29.229823    19.910976    -0.197988
N      7.853147    26.247570     7.659190    -0.218210
N      6.667019    27.746319     9.988415    -0.284478
N      9.887769     1.863705    10.049727    -0.191207
N      7.763172     0.772084    11.265271    -0.208862
N     17.869759    30.249428    32.143945    -0.215258
N     12.835340    27.860833     0.909306    -0.214305
N      2.145702     3.441608     1.625591    -0.204197
N      4.295844     3.690751     3.210631    -0.198858
N     13.406195    22.413109     8.561035    -0.218377
N     12.220061    20.914360     6.231811    -0.282967
N      9.887775    14.356523     6.170498    -0.191239
N      7.763178    15.448144     4.954954    -0.209524
N      6.763640    18.411256    16.516731    -0.216957
N      7.282295    20.799846    15.310920    -0.212231
N     13.251818    12.778620    14.594635    -0.207774
N     15.401958    12.529477    13.009594    -0.199069
O      7.775388     8.116601     2.549171    -0.515128
O      6.601475    10.004311     2.480721    -0.476463
O     14.324679    13.124114    30.803506    -0.601199
O     13.668306    11.251002    29.818614    -0.595626
O     13.224062     9.191358    31.718651    -0.581801
O     11.059484     8.933132    32.183847    -0.646025
O      9.957760    13.165962    30.629301    -0.588262
O     11.467080    12.305966    31.965523    -0.596352
O      8.702767     8.993795    29.609697    -0.598685
O      8.046398    11.020675    29.680417    -0.551551
O      7.754310    11.914085    32.306148    -0.602073
O     11.167192    11.741821     0.473306    -0.640614
O     12.195617     9.378535     2.301974    -0.471783
O     13.366201    11.025537     3.233340    -0.512500
O     16.943495     8.973682    31.190196    -0.574007
O     15.361985     8.875712    29.701179    -0.539877
O      7.775396     8.103627    13.671055    -0.517413
O      6.601480     6.215917    13.739504    -0.477693
O      8.771613     3.096119    17.857171    -0.602119
O      8.115244     4.969231    18.842063    -0.596870
O      7.671000     7.028875    16.942026    -0.584471
O      5.506421     7.287101    16.476829    -0.647973
O      4.404694     3.054271    18.031376    -0.587784
O      5.914013     3.914267    16.695154    -0.596381
O     14.255809     7.226438    19.050979    -0.598822
O     13.599437     5.199558    18.980259    -0.550367
O     13.307344     4.306148    16.354529    -0.602506
O     11.167198     4.478407    15.746919    -0.642690
O     12.195623     6.841693    13.918251    -0.473771
O     13.366204     5.194691    12.986886    -0.511100
O     11.390434     7.246551    17.470480    -0.572906
O      9.808926     7.344521    18.959497    -0.542231
O     16.104994    29.891284    24.336826    -0.515724
O     14.931081    29.959734    26.224536    -0.475847
O     11.548145     1.636950    29.344334    -0.602538
O     10.891774     2.621841    27.471223    -0.596300
O     10.447527     0.721804    25.411578    -0.582305
O      8.282947     0.256608    25.153352    -0.646500
O      7.181226     1.811155    29.386183    -0.585031
O      8.690544     0.474933    28.526186    -0.595498
O      5.926235     2.830758    25.214016    -0.600588
O      5.269866     2.760038    27.240896    -0.552066
O      4.977774     0.134308    28.134306    -0.598778
O     19.496801    31.967149    27.962047    -0.641060
O     20.525223    30.138481    25.598760    -0.473652
O     10.589706    29.207115    27.245762    -0.513805
O     14.166960     1.250259    25.193903    -0.573213
O     12.585452     2.739276    25.095933    -0.540207
O     16.104986    18.769400    24.323850    -0.516952
O     14.931070    18.700950    22.436140    -0.477627
O      5.995097    14.583283    19.316342    -0.603294
O     16.444827    13.598392    21.189454    -0.596380
O     16.000586    15.498429    23.249098    -0.582617
O     13.836007    15.963625    23.507324    -0.646488
O     12.734278    14.409078    19.274494    -0.585910
O     14.243599    15.745300    20.134490    -0.597687
O     11.479291    13.389475    23.446660    -0.599792
O     10.822919    13.460195    21.419781    -0.552933
O     10.530830    16.085925    20.526371    -0.600359
O      8.390685    16.693535    20.698630    -0.642782
O      9.419113    18.522203    23.061917    -0.472973
O     10.589695    19.453569    21.414915    -0.511368
O      8.613918    14.969974    23.466773    -0.574552
O      7.032409    13.480957    23.564744    -0.542121
O     14.436858    24.323855    29.891280    -0.515083
O     15.610771    22.436145    29.959730    -0.476394
O      7.887567    19.316342     1.636945    -0.601189
O      8.543940    21.189454     2.621837    -0.595545
O      8.988184    23.249098     0.721800    -0.581794
O     11.152762    23.507324     0.256604    -0.646026
O     12.254486    19.274494     1.811150    -0.588264
O     10.745166    20.134490     0.474928    -0.596340
O     13.509479    23.446661     2.830754    -0.598625
O     14.165848    21.419781     2.760034    -0.551540
O     14.457936    20.526371     0.134303    -0.602075
O     11.045054    20.698635    31.967145    -0.640608
O     10.016629    23.061921    30.138477    -0.471803
O      8.846045    21.414919    29.207111    -0.512505
O      5.268751    23.466774     1.250255    -0.573972
O      6.850261    23.564744     2.739272    -0.539870
O     14.436850    24.336829    18.769396    -0.517373
O     15.610766    26.224539    18.700947    -0.477587
O     13.440633    29.344337    14.583280    -0.602111
O     14.097002    27.471225    13.598388    -0.596885
O     14.541246    25.411581    15.498425    -0.584470
O     16.705825    25.153355    15.963622    -0.647975
O     17.807552    29.386185    14.409075    -0.587774
O     16.298233    28.526189    15.745297    -0.596387
O      7.956437    25.214018    13.389472    -0.598868
O      8.612809    27.240898    13.460192    -0.550383
O      8.904902    28.134308    16.085922    -0.602501
O     11.045048    27.962049    16.693532    -0.642693
O     10.016623    25.598763    18.522200    -0.473798
O      8.846042    27.245765    19.453565    -0.511108
O     10.821812    25.193905    14.969971    -0.572949
O     12.403320    25.095935    13.480954    -0.542240
O      6.107252     2.549172     8.103625    -0.515764
O      7.281165     2.480722     6.215915    -0.475923
O     10.664101    30.803506     3.096117    -0.602515
O     11.320472    29.818615     4.969228    -0.596250
O     11.764719    31.718652     7.028873    -0.582299
O     13.929299    32.183848     7.287099    -0.646497
O     15.031020    30.629301     3.054268    -0.585027
O     13.521702    31.965523     3.914265    -0.595482
O     16.286011    29.609698     7.226435    -0.600558
O     16.942380    29.680418     5.199555    -0.552061
O     17.234472    32.306148     4.306145    -0.598778
O      2.715445     0.473307     4.478404    -0.641056
O      1.687023     2.301975     6.841691    -0.473615
O     11.622540     3.233341     5.194689    -0.513783
O      8.045286    31.190197     7.246548    -0.573196
O      9.626794    29.701180     7.344518    -0.540202
O      6.107260    13.671056     8.116601    -0.516834
O      7.281176    13.739506    10.004311    -0.477438
O     16.217149    17.857173    13.124109    -0.603298
O      5.767419    18.842064    11.250997    -0.596349
O      6.211660    16.942027     9.191353    -0.582610
O      8.376239    16.476831     8.933127    -0.646459
O      9.477968    18.031378    13.165957    -0.585887
O      7.968647    16.695156    12.305961    -0.597714
O     10.732955    19.050981     8.993791    -0.599779
O     11.389327    18.980261    11.020670    -0.552904
O     11.681416    16.354531    11.914080    -0.600370
O     13.821561    15.746921    11.741821    -0.642770
O     12.793133    13.918253     9.378534    -0.472929
O     11.622551    12.986887    11.025536    -0.511288
O     13.598328    17.470482     8.973678    -0.574584
O     15.179837    18.959499     8.875707    -0.542133

The following XYZ coordinates are in angstroms. Other properties are in atomic units.
The sperically averaged electron density of each atom fit to a function of the form exp(a - br)
eigen_1, eigen_2 and eigen_3 are the three eigenvalues of traceless quadrupole moment tensor
  atom number  atomic symbol              X              Y              Z     net charge C6 coefficient C8 coefficient C10 coefficient fluctuating dipole atomic polarizability isotropic forcefield polarizability              a              b squared Pearson coefficient          <r^3>          <r^4>         wp_QDO          m_QDO          q_QDO       dipole_x       dipole_y       dipole_z         dipole            Qxy            Qxz            Qyz     Q(x^2-y^2)    Q(3z^2-R^2)        eigen_1        eigen_2        eigen_3 static polarizability      alpha(xx)      alpha(xy)      alpha(xz)      alpha(yy)      alpha(yz)      alpha(zz) atomic spin moment
            1             Eu       9.587926      10.664479      31.535362       1.444022     191.263924 0.55075875E+04  0.21981148E+06                                23.112365                           21.236875       0.496118       1.871929                    0.998062      90.277806     239.534478       0.499765       0.307080      -1.276253      -0.008966      -0.004502       0.019401       0.021842       0.053944      -0.156203      -0.071692       0.026238       0.430902      -0.147758      -0.104222       0.251980             25.154381      29.764564      -3.267621       2.107291      27.565396       1.142471      18.133184           0.004712
            2             Eu      15.123317      10.578512      31.610949       1.429156     196.377585 0.55884626E+04  0.22394875E+06                                23.534469                           21.399871       0.427432       1.850858                    0.998134      90.781518     241.696911       0.497380       0.307299      -1.275483      -0.011773      -0.009088      -0.000999       0.014906       0.030736      -0.150524      -0.064296       0.011608       0.461778      -0.146596      -0.098230       0.244827             25.970046      30.931771       1.924973       3.440550      28.493526       3.086137      18.484840           0.003134
            3             Eu       4.034862       5.555754      17.125314       1.444114     191.230498 0.55052025E+04  0.21969099E+06                                23.108997                           21.231169       0.493302       1.871294                    0.998083      90.266439     239.485143       0.499875       0.307048      -1.276295      -0.007484       0.004456      -0.019335       0.021206      -0.054371       0.155823      -0.073006       0.025369       0.433048      -0.147898      -0.104797       0.252695             25.153485      29.768430       3.274000      -2.106317      27.561040       1.144569      18.130984           0.004716
            4             Eu       9.570254       5.641721      17.049728       1.430581     196.060767 0.55767501E+04  0.22335387E+06                                23.506114                           21.374682       0.429442       1.851767                    0.998189      90.717186     241.428366       0.497788       0.307220      -1.275613      -0.014595       0.009179       0.001209       0.017284      -0.032449       0.148020      -0.063976       0.012075       0.463830      -0.144525      -0.099070       0.243595             25.938331      30.892567      -1.923862      -3.434310      28.460971       3.083995      18.461455           0.003135
            5             Eu       6.811391       0.905093      26.884699       1.443149     191.683151 0.55238249E+04  0.22063606E+06                                23.152357                           21.273959       0.492505       1.870366                    0.998077      90.352014     239.877832       0.499093       0.307247      -1.275997      -0.009311      -0.019259      -0.005240       0.022024       0.155816       0.052867       0.073439      -0.205001      -0.257946      -0.146964      -0.106293       0.253257             25.197343      29.816314      -2.112916      -3.265440      18.164174      -1.145571      27.611540           0.004715
            6             Eu      12.346782       0.829506      26.798732       1.429382     196.201141 0.55825531E+04  0.22364912E+06                                23.518510                           21.386991       0.428282       1.851261                    0.998220      90.756720     241.584079       0.497593       0.307254      -1.275551      -0.014457       0.000741      -0.008542       0.016808       0.149987       0.032460       0.065022      -0.225672      -0.250279      -0.145978      -0.099485       0.245463             25.950411      30.907202      -3.438471       1.913453      18.472484      -3.083105      28.471546           0.003141
            7             Eu      12.364503      15.314816      21.775977       1.443645     191.139766 0.55031777E+04  0.21958770E+06                                23.099826                           21.226058       0.493332       1.871289                    0.998061      90.267853     239.468469       0.499983       0.307013      -1.276345      -0.008195       0.018786       0.004049       0.020892      -0.156073      -0.054916       0.071263      -0.204672      -0.256922      -0.148754      -0.104034       0.252788             25.139798      29.745531       2.109428       3.260063      18.125778      -1.142314      27.548085           0.004717
            8             Eu       6.793739      15.390727      21.861944       1.430526     196.075027 0.55778501E+04  0.22340947E+06                                23.507038                           21.377026       0.427995       1.851367                    0.998156      90.723674     241.453743       0.497751       0.307227      -1.275603      -0.012698      -0.001129       0.007847       0.014970      -0.147958      -0.032319       0.064217      -0.226668      -0.249942      -0.144726      -0.099105       0.243831             25.937454      30.884882       3.436121      -1.920414      18.465453      -3.087098      28.462028           0.003139
            9             Eu      12.624320      21.775977       0.905089       1.444018     191.265422 0.55076396E+04  0.21981414E+06                                23.112511                           21.236996       0.496101       1.871923                    0.998062      90.278057     239.535646       0.499763       0.307080      -1.276252       0.008968       0.004502      -0.019408       0.021848       0.053944      -0.156203      -0.071692       0.026237       0.430905      -0.147759      -0.104222       0.251980             25.154555      29.764774      -3.267687       2.107301      27.565617       1.142452      18.133274           0.004714
           10             Eu       7.088929      21.861944       0.829502       1.429151     196.380058 0.55885525E+04  0.22395333E+06                                23.534704                           21.400079       0.427410       1.850849                    0.998134      90.781922     241.698781       0.497376       0.307300      -1.275482       0.011782       0.009076       0.000985       0.014905       0.030736      -0.150527      -0.064295       0.011607       0.461775      -0.146599      -0.098229       0.244828             25.970318      30.932073       1.925055       3.440564      28.493890       3.086178      18.484991           0.003134
           11             Eu      18.177384      26.884702      15.315137       1.444111     191.230440 0.55052013E+04  0.21969092E+06                                23.108985                           21.231161       0.493313       1.871297                    0.998083      90.266459     239.485149       0.499875       0.307047      -1.276296       0.007481      -0.004446       0.019348       0.021215      -0.054369       0.155826      -0.073006       0.025372       0.433039      -0.147897      -0.104798       0.252695             25.153473      29.768413       3.273956      -2.106329      27.561042       1.144579      18.130963           0.004712
           12             Eu      12.641992      26.798735      15.390723       1.430579     196.060695 0.55767450E+04  0.22335361E+06                                23.506104                           21.374668       0.429450       1.851769                    0.998189      90.717195     241.428356       0.497788       0.307220      -1.275613       0.014593      -0.009179      -0.001203       0.017282      -0.032450       0.148019      -0.063977       0.012077       0.463827      -0.144523      -0.099071       0.243594             25.938325      30.892590      -1.923835      -3.434333      28.460941       3.083983      18.461444           0.003132
           13             Eu      15.400855      31.535363       5.555752       1.443146     191.684276 0.55238668E+04  0.22063819E+06                                23.152464                           21.274055       0.492496       1.870362                    0.998077      90.352232     239.878789       0.499091       0.307248      -1.275996       0.009290       0.019276       0.005226       0.022027       0.155819       0.052868       0.073440      -0.204999      -0.257940      -0.146966      -0.106292       0.253258             25.197461      29.816454      -2.112924      -3.265474      18.164246      -1.145557      27.611683           0.004716
           14             Eu       9.865464      31.610950       5.641719       1.429377     196.202833 0.55826173E+04  0.22365238E+06                                23.518664                           21.387133       0.428277       1.851257                    0.998220      90.757036     241.585440       0.497590       0.307255      -1.275550       0.014490      -0.000737       0.008512       0.016821       0.149988       0.032464       0.065026      -0.225675      -0.250295      -0.145978      -0.099492       0.245470             25.950578      30.907382      -3.438480       1.913498      18.472595      -3.083127      28.471756           0.003138
           15             Eu       9.847799      17.125316      10.664474       1.443611     191.150939 0.55034978E+04  0.21960394E+06                                23.100809                           21.226792       0.493098       1.871212                    0.998057      90.269701     239.476208       0.499970       0.307016      -1.276340       0.008140      -0.018872      -0.004022       0.020942      -0.156053      -0.055009       0.071119      -0.204682      -0.256931      -0.148830      -0.103906       0.252736             25.141126      29.748374       2.106800       3.263397      18.125346      -1.142068      27.549657           0.004711
           16             Eu      15.418507      17.049729      10.578507       1.430526     196.075463 0.55778558E+04  0.22340976E+06                                23.507079                           21.377040       0.427993       1.851367                    0.998156      90.723672     241.453785       0.497751       0.307227      -1.275603       0.012703       0.001125      -0.007838       0.014969      -0.147957      -0.032317       0.064213      -0.226662      -0.249930      -0.144725      -0.099099       0.243824             25.937538      30.885118       3.436049      -1.920399      18.465425      -3.087105      28.462073           0.003137
           17             Co      12.460632      17.392628      28.265365       0.406918     123.396470 0.25499179E+04  0.87285846E+05                                20.082054                           16.373770       0.909558       2.053363                    0.994893      58.049648     162.022997       0.453822       0.394278      -1.153086       0.002687      -0.012540       0.009547       0.015988      -0.008212      -0.015504       0.001160      -0.010835       0.008509      -0.019782       0.002746       0.017036             24.230427      17.852690      -3.856336      -8.223553      27.147787       1.055079      27.690803           0.393254
           18             Co      12.460637      31.268056      20.395312       0.408767     123.233944 0.25455820E+04  0.87103592E+05                                20.069285                           16.363347       0.902708       2.051814                    0.994959      58.004476     161.885103       0.453804       0.394447      -1.152919       0.002596       0.012907      -0.010039       0.016556       0.007611       0.014900      -0.000318      -0.010568       0.008199      -0.019341       0.003927       0.015414             24.214558      17.838718       3.852766       8.214499      27.131020       1.047984      27.673936           0.393653
           19             Co       4.131029       4.175086       1.172398       0.408170     123.329242 0.25479888E+04  0.87200767E+05                                20.073565                           16.366750       0.901048       2.051470                    0.994912      58.011471     161.883331       0.453967       0.394238      -1.153148       0.002140      -0.009584      -0.012188       0.015652       0.015663      -0.009907      -0.000315      -0.012424       0.008279      -0.021041       0.003048       0.017992             24.219627      17.841347       8.215102      -3.851755      27.676583      -1.047014      27.140951           0.393384
           20             Co      15.237144      12.045142      15.047828       0.409166     123.279370 0.25466649E+04  0.87142402E+05                                20.067479                           16.361599       0.905583       2.052747                    0.994869      57.991800     161.805801       0.454085       0.394195      -1.153203       0.002309       0.010332       0.011536       0.015658      -0.014214       0.010542       0.001093      -0.010236       0.008248      -0.020324       0.004126       0.016198             24.213552      17.844117      -8.219442       3.855553      27.672700      -1.053235      27.123840           0.392127
           21             Co       9.751614      15.047828       4.175086       0.407014     123.394067 0.25498544E+04  0.87282884E+05                                20.081611                           16.373423       0.909624       2.053396                    0.994892      58.047974     162.016094       0.453835       0.394271      -1.153094      -0.002686       0.012541      -0.009546       0.015988      -0.008216      -0.015511       0.001157      -0.010827       0.008500      -0.019788       0.002746       0.017042             24.229887      17.852266      -3.856197      -8.223337      27.147176       1.055014      27.690219           0.393243
           22             Co       9.751609       1.172400      12.045139       0.408898     123.231942 0.25455309E+04  0.87100993E+05                                20.068725                           16.362919       0.902835       2.051869                    0.994958      58.002468     161.876199       0.453823       0.394434      -1.152934      -0.002596      -0.012907       0.010039       0.016556       0.007614       0.014900      -0.000319      -0.010545       0.008185      -0.019336       0.003920       0.015417             24.213862      17.838208       3.852638       8.214217      27.130258       1.047931      27.673121           0.393597
           23             Co      18.081217      28.265370      31.268053       0.408195     123.329332 0.25479895E+04  0.87200709E+05                                20.073487                           16.366684       0.901095       2.051484                    0.994912      58.011382     161.882478       0.453972       0.394235      -1.153152      -0.002139       0.009583       0.012188       0.015651       0.015655      -0.009903      -0.000315      -0.012402       0.008260      -0.021026       0.003042       0.017984             24.219538      17.841263       8.215063      -3.851745      27.676490      -1.047027      27.140863           0.393347
           24             Co       6.975102      20.395314      17.392623       0.409121     123.279262 0.25466599E+04  0.87142356E+05                                20.067627                           16.361703       0.905529       2.052726                    0.994870      57.992256     161.808227       0.454078       0.394201      -1.153197      -0.002309      -0.010334      -0.011537       0.015660      -0.014217       0.010541       0.001092      -0.010264       0.008278      -0.020333       0.004134       0.016199             24.213736      17.844249      -8.219515       3.855564      27.672966      -1.053223      27.123992           0.392586
           25              H      13.470617      11.902406      27.357032       0.139929       0.966239 0.69279793E+01  0.65274387E+02                                 1.594520                            1.526627      -0.803493       2.521928                    0.999741       3.132133       8.447127       0.515323       1.261510      -0.715140       0.009133      -0.043213      -0.009421       0.045161      -0.005996      -0.000451       0.010105      -0.019473      -0.000374      -0.012060      -0.005105       0.017165              1.612691       1.448389      -0.335854      -0.012045       2.010748       0.089530       1.378936          -0.000056
           26              H      12.790923      13.164339      25.543611       0.149552       0.993006 0.69284130E+01  0.65686021E+02                                 1.661789                            1.554607      -0.891079       2.484036                    0.999433       3.213604       8.871961       0.493888       1.308093      -0.704300       0.001487      -0.020877      -0.038170       0.043532      -0.010795      -0.005159       0.004826      -0.018107       0.011264      -0.016340       0.000507       0.015833              1.726619       1.395196       0.005772       0.067096       1.456809       0.337485       2.327851           0.000027
           27              H      12.022382      15.321629      25.910188       0.105601       1.053665 0.77699590E+01  0.76379301E+02                                 1.763862                            1.672120      -1.085852       2.369797                    0.996225       3.635409      10.474318       0.461745       1.349421      -0.693600      -0.018085       0.021753      -0.042776       0.051285      -0.010689       0.007095      -0.004977      -0.011709       0.030463      -0.017766       0.000866       0.016900              1.804651       1.503385      -0.048559       0.186431       1.752005      -0.368095       2.158563          -0.000159
           28              H      12.877558      18.101776      31.402357       0.110277       1.042280 0.76115886E+01  0.74425776E+02                                 1.752311                            1.656147      -1.074093       2.380989                    0.996229       3.584738      10.295250       0.463558       1.351306      -0.693475       0.016940       0.047588       0.006835       0.050974       0.012861      -0.005709       0.002549      -0.023134       0.001782      -0.019536       0.002536       0.017000              1.803170       1.519055       0.253266       0.087123       2.337267       0.098553       1.553187          -0.000102
           29              H       6.564828      17.128558       0.908333       0.132093       1.008313 0.70071306E+01  0.66830941E+02                                 1.692148                            1.571243      -0.924411       2.454287                    0.998915       3.374505       9.440970       0.486061       1.321228      -0.700328       0.000185       0.020413       0.031309       0.037376       0.001894      -0.009300       0.001164      -0.013807       0.027397      -0.015317       0.002592       0.012726              1.790474       1.413102       0.091482       0.103835       1.685324       0.499667       2.272996           0.000004
           30              H       5.758524      14.968024       0.869404       0.125581       0.987588 0.70883234E+01  0.67153080E+02                                 1.614710                            1.540938      -0.754149       2.534705                    0.999801       3.197209       8.639979       0.514666       1.256197      -0.716056      -0.011513      -0.018524       0.032505       0.039145       0.006621      -0.004474      -0.002820      -0.008977       0.023792      -0.012330       0.001154       0.011176              1.637772       1.520929       0.173060      -0.260112       1.447381      -0.188321       1.945007          -0.000024
           31              H       2.902034      14.212162       0.574196       0.127533       0.956140 0.66924032E+01  0.63532487E+02                                 1.668821                            1.561714      -1.055698       2.390020                    0.997443       3.514215      10.030236       0.472107       1.366633      -0.689711       0.024056      -0.005210      -0.029085       0.038102       0.004037      -0.006039       0.000043       0.011189       0.009204      -0.008809      -0.001333       0.010142              1.731124       1.834179       0.006628      -0.560838       1.428573       0.121073       1.930620          -0.000017
           32              H       3.119716      16.058024       2.011308       0.130279       0.974245 0.66986289E+01  0.62445426E+02                                 1.583999                            1.484698      -0.762184       2.529462                    0.999836       3.143733       8.372347       0.532439       1.234018      -0.720692       0.027816       0.027023      -0.006367       0.039300       0.013172      -0.008975       0.008017      -0.004237      -0.012987      -0.020262       0.004751       0.015511              1.634590       1.878827       0.456683      -0.137939       1.668420      -0.026806       1.356523           0.000037
           33              H      12.636535      16.314303       3.669015       0.097368       1.037997 0.71058731E+01  0.68424080E+02                                 1.757092                            1.602386      -1.037669       2.386104                    0.996608       3.649630      10.464997       0.469425       1.355028      -0.691710       0.004547       0.038804       0.024177       0.045945       0.010420      -0.005016       0.008257      -0.009580      -0.000120      -0.016279       0.003030       0.013249              1.867842       1.469126       0.052418      -0.007715       2.320590       0.671215       1.813811           0.000037
           34              H       7.859799      12.603116       4.512467       0.104842       1.171756 0.86151047E+01  0.85724160E+02                                 1.817787                            1.705043      -0.819674       2.498007                    0.999164       3.383342       9.380118       0.486432       1.265440      -0.714513      -0.047649       0.012406       0.010945       0.050439      -0.001792      -0.011696      -0.003762       0.020780      -0.033600      -0.016955      -0.003380       0.020335              1.858884       2.203614      -0.360094      -0.302524       1.791369       0.226993       1.581668          -0.000026
           35              H       8.167437      10.364725       4.817407       0.134431       1.093453 0.76948970E+01  0.73587235E+02                                 1.665035                            1.557732      -0.798972       2.519849                    0.999634       3.074312       8.048714       0.541617       1.182535      -0.735099      -0.031031      -0.027029       0.012440       0.042991       0.000905      -0.013622      -0.008695      -0.004700      -0.041168      -0.022679       0.006546       0.016133              1.704485       1.871574       0.465272      -0.234658       1.756402      -0.153580       1.485479          -0.000176
           36              H      10.179861       9.401243       4.132913       0.131223       1.134010 0.82374776E+01  0.80341166E+02                                 1.719001                            1.622686      -0.914281       2.466150                    0.998755       3.188378       8.502859       0.523910       1.198687      -0.730679       0.002629      -0.044515       0.003486       0.044729      -0.001173      -0.002621      -0.011375      -0.015025      -0.031531      -0.015756      -0.001648       0.017404              1.747689       1.508246      -0.127497      -0.022908       2.361839      -0.103590       1.372982          -0.000018
           37              H      13.955952       6.815744      31.003339       0.128005       0.923442 0.63520274E+01  0.59488805E+02                                 1.627397                            1.518413      -1.050475       2.394267                    0.997589       3.465620       9.808181       0.480490       1.361127      -0.690763       0.022981       0.019488      -0.024478       0.038822      -0.001279      -0.006962      -0.002983       0.005034       0.005300      -0.007512      -0.001279       0.008791              1.687036       1.813998       0.303683      -0.470236       1.614340      -0.262826       1.632771          -0.000059
           38              H      14.152529       4.531936      31.197982       0.131482       0.946808 0.64046594E+01  0.58704049E+02                                 1.519792                            1.424718      -0.751944       2.533900                    0.999847       3.041198       7.883262       0.562265       1.188484      -0.731648       0.028272      -0.016786      -0.021491       0.039281      -0.005340      -0.014488       0.000455      -0.008395      -0.021720      -0.019111       0.004903       0.014207              1.563207       1.808485      -0.285965      -0.354312       1.464789       0.145110       1.416348           0.000038
           39              H       7.033496       3.390027       0.003244       0.096848       1.020605 0.70301785E+01  0.67131587E+02                                 1.703206                            1.569434      -0.898557       2.451557                    0.998244       3.506294       9.827903       0.488196       1.313866      -0.701038       0.004370      -0.046845      -0.002663       0.047123      -0.005943      -0.011686       0.000846      -0.020173      -0.022134      -0.018970       0.002758       0.016212              1.788825       1.442568      -0.020358      -0.023795       2.603995      -0.048974       1.319912           0.000061
           40              H       2.275646       6.082585       2.812587       0.104579       1.162418 0.85303757E+01  0.84615020E+02                                 1.802362                            1.692156      -0.807074       2.502152                    0.999362       3.372542       9.315151       0.490550       1.258763      -0.715937      -0.048427      -0.017273       0.005095       0.051667       0.007419      -0.009380       0.004953       0.023672      -0.019670      -0.016930      -0.002711       0.019642              1.844377       2.155167       0.473184      -0.085587       1.944365      -0.026736       1.433597           0.000027
           41              H       2.577734       7.889518       4.184818       0.132844       1.086540 0.76233737E+01  0.72644404E+02                                 1.648889                            1.543275      -0.787300       2.523366                    0.999696       3.063943       7.975409       0.548631       1.171576      -0.737713      -0.030210       0.017816       0.023653       0.042302       0.006197      -0.012538       0.014178       0.008471      -0.002534      -0.022891       0.006744       0.016147              1.684610       1.841302      -0.271135      -0.429475       1.535261       0.190511       1.677268          -0.000166
           42              H       4.575723       9.067107       4.051812       0.128377       1.137631 0.82659813E+01  0.80707148E+02                                 1.723970                            1.626381      -0.904216       2.469741                    0.998915       3.200999       8.547514       0.522766       1.200000      -0.730313       0.002236       0.036530       0.024545       0.044067       0.002856      -0.001775       0.015723      -0.000008       0.016446      -0.015740      -0.001889       0.017629              1.754030       1.511770       0.121408       0.042758       2.034433       0.485764       1.715886          -0.000047
           43              H      16.749136       6.069613      31.068220       0.099708       1.082448 0.80153682E+01  0.78154097E+02                                 1.697230                            1.622599      -0.746294       2.514379                    0.999706       3.388642       9.231649       0.509974       1.231771      -0.720972      -0.009742      -0.001773       0.036157       0.037489      -0.002887      -0.006851      -0.002698      -0.010736       0.026426      -0.012956       0.001614       0.011342              1.713077       1.614863      -0.044531      -0.329953       1.486694      -0.071105       2.037675          -0.000079
           44              H       6.399359       4.123186      30.107983       0.126261       1.036193 0.71301439E+01  0.68505567E+02                                 1.738734                            1.595888      -0.977543       2.420251                    0.997918       3.498610       9.920780       0.475927       1.339485      -0.695842      -0.008326      -0.031426       0.008461       0.033593       0.005062      -0.009734      -0.003991      -0.012079       0.011414      -0.013802       0.000517       0.013286              1.840377       1.417947      -0.053905       0.013321       2.365986      -0.521991       1.737199          -0.000085
           45              H       7.499972       4.360001      28.255633       0.073937       1.163669 0.85761390E+01  0.86178934E+02                                 1.864518                            1.738840      -1.072440       2.356893                    0.995594       3.785495      10.931076       0.461040       1.322082      -0.699032       0.015524      -0.037311      -0.013527       0.042615      -0.008167      -0.012441       0.004054      -0.012338       0.007134      -0.016867       0.000256       0.016610              1.932017       1.807273      -0.476565      -0.100943       2.348269       0.270476       1.640508           0.000321
           46              H      16.590316       9.608865      24.680695       0.098206       1.142988 0.81884664E+01  0.79861520E+02                                 1.738642                            1.623639      -0.733126       2.532028                    0.999752       3.259847       8.735250       0.520192       1.207279      -0.728303      -0.013381      -0.000964      -0.044763       0.046730      -0.002500       0.011521      -0.000556      -0.021102       0.027791      -0.019931       0.005836       0.014095              1.770969       1.531155       0.072965       0.354678       1.451738       0.060552       2.330013           0.002178
           47              H      16.847980      11.736959      25.550099       0.134992       0.974014 0.67316494E+01  0.62940950E+02                                 1.592705                            1.495604      -0.847510       2.491402                    0.999561       3.173012       8.511670       0.525716       1.246071      -0.717680      -0.015183       0.029202      -0.020623       0.038841      -0.006049       0.016264       0.001398      -0.014917       0.001822      -0.021489       0.007186       0.014303              1.633270       1.418780      -0.250710       0.128136       1.986851      -0.363052       1.494178           0.000322
           48              H       7.116817      11.818061      27.473818       0.101725       1.072916 0.80801279E+01  0.80101609E+02                                 1.766369                            1.688375      -1.243496       2.279805                    0.995172       3.762228      10.837861       0.467016       1.322973      -0.697979       0.012522       0.033098       0.011189       0.037114      -0.002501       0.005096       0.002918      -0.018967      -0.013184      -0.011741      -0.000592       0.012334              1.797871       1.635579       0.341262       0.108450       2.220674       0.141545       1.537360           0.000725
           49              H       7.917557       4.317827      21.303644       0.137443       0.970084 0.69629734E+01  0.65700623E+02                                 1.600629                            1.531994      -0.805296       2.521884                    0.999750       3.139703       8.479603       0.513548       1.264010      -0.714636       0.008902       0.044228       0.009796       0.046166       0.006251       0.000275       0.010180      -0.018578      -0.000133      -0.012101      -0.004870       0.016971              1.619040       1.453523       0.338282       0.012234       2.020097       0.090332       1.383498          -0.000057
           50              H       7.237864       3.055894      23.117065       0.149954       0.993332 0.69281800E+01  0.65651887E+02                                 1.658267                            1.551500      -0.884358       2.485679                    0.999519       3.212481       8.852879       0.496092       1.302914      -0.705336       0.000879       0.020919       0.037330       0.042801       0.010981       0.005553       0.004763      -0.018205       0.013281      -0.016931       0.000937       0.015994              1.722817       1.392464      -0.005758      -0.066820       1.453830       0.336386       2.322157           0.000027
           51              H       6.469320       0.898604      22.750488       0.106280       1.049189 0.77279852E+01  0.75848067E+02                                 1.757578                            1.666612      -1.076288       2.374038                    0.996403       3.624500      10.427622       0.463014       1.347826      -0.693950      -0.017809      -0.021578       0.042860       0.051183       0.010465      -0.007301      -0.004894      -0.011777       0.029336      -0.017491       0.000764       0.016727              1.798035       1.498726       0.048234      -0.185227       1.745753      -0.365738       2.149627          -0.000158
           52              H      12.877557      30.558908      17.258320       0.111273       1.038829 0.75790992E+01  0.74023149E+02                                 1.748105                            1.652339      -1.068582       2.383646                    0.996295       3.575895      10.261367       0.464242       1.350865      -0.693585       0.017073      -0.046994      -0.006810       0.050461      -0.012215       0.005807       0.002306      -0.023529       0.001880      -0.019236       0.002589       0.016647              1.798738       1.515676      -0.252409      -0.086759       2.331021       0.098153       1.549518          -0.000102
           53              H      12.117899      31.532121      15.311893       0.131456       1.008015 0.70020895E+01  0.66731025E+02                                 1.687348                            1.567204      -0.911878       2.458404                    0.999043       3.371396       9.410255       0.488598       1.315390      -0.701522      -0.000348      -0.020668      -0.031839       0.037961      -0.001874       0.009219       0.000992      -0.013751       0.027536      -0.015235       0.002533       0.012703              1.785060       1.409621      -0.091033      -0.103291       1.680418       0.497036       2.265140           0.000004
           54              H       5.758525       1.252204      15.350821       0.123686       0.992115 0.71245686E+01  0.67545330E+02                                 1.615383                            1.541449      -0.749402       2.534766                    0.999794       3.204165       8.646327       0.516581       1.250637      -0.717246      -0.011846       0.019517      -0.032822       0.039981      -0.006497       0.004703      -0.002478      -0.009125       0.025547      -0.012655       0.001274       0.011382              1.638493       1.521455      -0.173214       0.260432       1.447830      -0.188608       1.946194          -0.000024
           55              H      14.008136       2.008066      15.646030       0.125804       0.958586 0.67129333E+01  0.63785179E+02                                 1.672834                            1.564988      -1.070380       2.383745                    0.997223       3.521233      10.059447       0.471149       1.368172      -0.689420       0.024630       0.005341       0.030072       0.039236      -0.004028       0.005813       0.000011       0.010865       0.008375      -0.008526      -0.001290       0.009816              1.735562       1.839081      -0.006512       0.563562       1.431444       0.121658       1.936162          -0.000016
           56              H       3.119714       0.162204      14.208918       0.132081       0.969880 0.66634391E+01  0.62031369E+02                                 1.578669                            1.480384      -0.763612       2.529302                    0.999828       3.135757       8.343444       0.533472       1.233337      -0.720841       0.027127      -0.026448       0.006048       0.038366      -0.013687       0.008802       0.007960      -0.004142      -0.012450      -0.020420       0.004496       0.015923              1.628739       1.871219      -0.453278       0.137051       1.662164      -0.026410       1.352835           0.000037
           57              H      18.189602      32.346376      12.551210       0.096286       1.043959 0.71544094E+01  0.69036996E+02                                 1.766724                            1.609971      -1.055949       2.378243                    0.996337       3.664639      10.533180       0.467202       1.358606      -0.690972       0.004598      -0.039188      -0.024347       0.046363      -0.010648       0.004878       0.007871      -0.009607      -0.000074      -0.016165       0.002962       0.013204              1.878904       1.475944      -0.052883       0.007703       2.336406       0.678066       1.824361           0.000036
           58              H       7.859798       3.617112      11.707759       0.105343       1.172018 0.86187304E+01  0.85781423E+02                                 1.819169                            1.706279      -0.821234       2.497572                    0.999122       3.383814       9.386932       0.485812       1.266742      -0.714228      -0.047480      -0.011959      -0.011390       0.050270       0.001830       0.011389      -0.004104       0.020552      -0.034698      -0.017232      -0.002921       0.020153              1.860325       2.205337       0.360460       0.302856       1.792813       0.227254       1.582825          -0.000026
           59              H       8.167438       5.855503      11.402819       0.134903       1.093513 0.76965434E+01  0.73612963E+02                                 1.665666                            1.558351      -0.801121       2.519038                    0.999642       3.074345       8.051506       0.541229       1.183222      -0.734932      -0.030545       0.026530      -0.012763       0.042423      -0.001002       0.013612      -0.008893      -0.004411      -0.040672      -0.022606       0.006322       0.016285              1.705117       1.872193      -0.465405       0.234698       1.757122      -0.153591       1.486037          -0.000176
           60              H      10.179865       6.818985      12.087312       0.130812       1.135739 0.82522473E+01  0.80519248E+02                                 1.720551                            1.623978      -0.915160       2.465602                    0.998759       3.190695       8.510139       0.523793       1.198448      -0.730734       0.002391       0.044520      -0.003449       0.044717       0.001016       0.002871      -0.011431      -0.015322      -0.031712      -0.015896      -0.001692       0.017588              1.749330       1.509376       0.127780       0.022927       2.364653      -0.103767       1.373961          -0.000018
           61              H       8.402894       9.404489      17.657337       0.127301       0.924953 0.63654236E+01  0.59658885E+02                                 1.630705                            1.521186      -1.050553       2.393874                    0.997544       3.471408       9.835352       0.479390       1.363229      -0.690343       0.023410      -0.019724       0.024068       0.038940       0.001145       0.006850      -0.002979       0.005305       0.006701      -0.007362      -0.001537       0.008899              1.690651       1.818137      -0.304838       0.471991       1.617625      -0.263807       1.636191          -0.000061
           62              H       8.599474      11.688297      17.462695       0.131177       0.949718 0.64280935E+01  0.58968030E+02                                 1.522225                            1.426766      -0.750567       2.533692                    0.999842       3.045598       7.895936       0.562234       1.187558      -0.731848       0.027605       0.016782       0.021796       0.038971       0.005614       0.014324       0.000616      -0.007993      -0.022098      -0.018934       0.004482       0.014452              1.565818       1.811872       0.286884       0.355397       1.467059       0.145603       1.418525           0.000037
           63              H       7.033514      12.830201      16.216981       0.097059       1.020599 0.70303754E+01  0.67124671E+02                                 1.702103                            1.568611      -0.895327       2.452785                    0.998294       3.505392       9.820302       0.488786       1.312452      -0.701324       0.004218       0.046645       0.002472       0.046900       0.005818       0.011591       0.000769      -0.020423      -0.022261      -0.018940       0.002737       0.016202              1.787542       1.441904       0.020308       0.023801       2.601400      -0.048933       1.319324           0.000059
           64              H      13.381757      10.137643      13.407638       0.105828       1.160616 0.85144661E+01  0.84412719E+02                                 1.799707                            1.689912      -0.799745       2.505216                    0.999359       3.370267       9.304585       0.491195       1.257772      -0.716121      -0.047871       0.017368      -0.004794       0.051149      -0.007448       0.009415       0.005216       0.024063      -0.019075      -0.017239      -0.002494       0.019733              1.841567       2.151488      -0.471837       0.085367       1.941314      -0.026663       1.431898           0.000024
           65              H      13.683840       8.330710      12.035407       0.131889       1.086648 0.76217926E+01  0.72599962E+02                                 1.646104                            1.540784      -0.782553       2.524270                    0.999726       3.065906       7.969718       0.550515       1.168039      -0.738531      -0.030772      -0.017799      -0.024241       0.043027      -0.006564       0.012629       0.014024       0.008152      -0.002672      -0.022995       0.007038       0.015957              1.681717       1.837985       0.270457       0.428416       1.532696       0.190055       1.674470          -0.000167
           66              H       4.575727       7.153121      12.168413       0.129514       1.134183 0.82337523E+01  0.80296844E+02                                 1.718527                            1.621617      -0.902616       2.469656                    0.998925       3.196379       8.524151       0.524415       1.197650      -0.730827       0.002512      -0.035560      -0.024197       0.043085      -0.002815       0.001669       0.015770      -0.000188       0.015096      -0.015702      -0.001816       0.017519              1.748352       1.507399      -0.120788      -0.042558       2.027253       0.483179       1.710404          -0.000047
           67              H      11.196079      10.150620      17.592457       0.099368       1.084446 0.80359166E+01  0.78444743E+02                                 1.703582                            1.628077      -0.757469       2.510555                    0.999624       3.391858       9.261195       0.507261       1.236932      -0.719850      -0.009915       0.001823      -0.035880       0.037270       0.002946       0.006728      -0.002596      -0.011187       0.025968      -0.013017       0.001918       0.011099              1.719636       1.620608       0.044708       0.332622       1.491255      -0.071546       2.047046          -0.000080
           68              H      11.952407      12.097047      18.552694       0.125619       1.036047 0.71294947E+01  0.68479841E+02                                 1.736614                            1.594396      -0.970159       2.422977                    0.997958       3.497079       9.906553       0.476911       1.337103      -0.696334      -0.008317       0.031845      -0.008589       0.034015      -0.005134       0.009635      -0.003956      -0.012153       0.011407      -0.013775       0.000539       0.013236              1.837814       1.416722       0.053856      -0.013258       2.361809      -0.520301       1.734912          -0.000086
           69              H      13.053022      11.860232      20.405044       0.074492       1.165617 0.85915807E+01  0.86351823E+02                                 1.864323                            1.738561      -1.064311       2.359595                    0.995591       3.786519      10.926425       0.461923       1.319283      -0.699574       0.015721       0.036834       0.012767       0.042035       0.008230       0.012488       0.004212      -0.011965       0.007506      -0.016789      -0.000004       0.016793              1.931844       1.807045       0.476704       0.101040       2.348221       0.270628       1.640266           0.000323
           70              H      11.037264       6.611368      23.979981       0.097465       1.148620 0.82347528E+01  0.80408339E+02                                 1.742359                            1.626592      -0.729560       2.532451                    0.999779       3.267437       8.754432       0.520616       1.204864      -0.728829      -0.013829       0.001628       0.045220       0.047315       0.002623      -0.011319      -0.000810      -0.021288       0.027572      -0.019855       0.005852       0.014003              1.774937       1.534025      -0.073223      -0.356384       1.454062       0.060886       2.336723           0.002178
           71              H      11.294923       4.483274      23.110577       0.136137       0.972085 0.67168865E+01  0.62777040E+02                                 1.591567                            1.494735      -0.847683       2.491973                    0.999579       3.169673       8.504759       0.525389       1.247360      -0.717397      -0.014441      -0.028931       0.020427       0.038246       0.006035      -0.016418       0.001328      -0.015003       0.001556      -0.021637       0.007202       0.014435              1.632006       1.417937       0.250268      -0.127922       1.984907      -0.362335       1.493174           0.000322
           72              H      12.669857       4.402172      21.186859       0.102793       1.070554 0.80611028E+01  0.79889254E+02                                 1.766004                            1.688170      -1.249218       2.278285                    0.995132       3.760278      10.840972       0.466168       1.325774      -0.697406       0.012256      -0.033318      -0.010517       0.037026       0.002651      -0.005173       0.003166      -0.018541      -0.011526      -0.011758      -0.000216       0.011973              1.797439       1.635359      -0.340890      -0.108403       2.219701       0.141321       1.537255           0.000724
           73              H      10.694087       5.083423      28.122627       0.139740       0.966644 0.69360449E+01  0.65420458E+02                                 1.601033                            1.532371      -0.806143       2.523004                    0.999738       3.134356       8.479254       0.511514       1.269542      -0.713449       0.009003       0.009419      -0.043246       0.045166       0.000036      -0.006176      -0.010083      -0.009770       0.027810      -0.012319      -0.004532       0.016851              1.619469       1.453860       0.012174      -0.338421       1.383879      -0.090244       2.020670          -0.000056
           74              H      10.014396       6.896844      29.384561       0.149555       0.994450 0.69404704E+01  0.65817756E+02                                 1.661897                            1.554795      -0.890961       2.483097                    0.999447       3.215651       8.873860       0.494496       1.306137      -0.704684       0.001017       0.037674      -0.020851       0.043071       0.005449      -0.010612      -0.004770      -0.015300       0.020836      -0.016479       0.000751       0.015728              1.726681       1.395323      -0.067125       0.005783       2.327816      -0.337374       1.456903           0.000026
           75              H       9.245855       6.530268      31.541851       0.104274       1.056133 0.77916133E+01  0.76647501E+02                                 1.766840                            1.674592      -1.087176       2.368746                    0.996112       3.641238      10.495809       0.461332       1.349653      -0.693552      -0.018133       0.043434       0.021932       0.051926      -0.007162      -0.010498       0.005245      -0.020724       0.002355      -0.017458       0.000468       0.016991              1.807851       1.505458      -0.187097      -0.048796       2.163113       0.369511       1.754981          -0.000159
           76              H       4.547950       1.038095       1.881546       0.111259       1.037319 0.75638170E+01  0.73807090E+02                                 1.743457                            1.648388      -1.051898       2.389752                    0.996570       3.569798      10.225866       0.465951       1.347129      -0.694343       0.017090      -0.007109       0.047282       0.050776       0.005875       0.012663      -0.002639      -0.012767       0.033713      -0.019605       0.002801       0.016804              1.793743       1.512145      -0.086325       0.251101       1.545849      -0.097516       2.323233          -0.000102
           77              H       9.341364      31.532119       0.908333       0.129879       1.013946 0.70518087E+01  0.67333540E+02                                 1.694889                            1.573428      -0.914511       2.456804                    0.998987       3.383394       9.457230       0.487248       1.316512      -0.701272      -0.000512      -0.032143       0.021170       0.038491       0.009097       0.001711      -0.001100      -0.020565       0.006097      -0.014978       0.002248       0.012730              1.793625       1.414975      -0.104236       0.091759       2.277666      -0.501432       1.688234           0.000004
           78              H      14.088132      31.571052      31.188250       0.122905       0.991894 0.71248982E+01  0.67563628E+02                                 1.616907                            1.542937      -0.748528       2.536313                    0.999793       3.205135       8.655937       0.515493       1.252994      -0.716756      -0.011672      -0.033767      -0.019152       0.040537       0.004699       0.006456       0.002500      -0.016811       0.001736      -0.012482       0.001336       0.011146              1.640030       1.522894       0.260668       0.173432       1.947969       0.188695       1.449226          -0.000024
           79              H      11.231643      31.866260      30.432387       0.124074       0.962943 0.67463469E+01  0.64134173E+02                                 1.672397                            1.564624      -1.044973       2.392912                    0.997594       3.523008      10.042360       0.473481       1.360764      -0.690874       0.024764       0.030374      -0.005213       0.039535       0.005936       0.004087       0.000013       0.001146      -0.021224      -0.008762      -0.001296       0.010057              1.735067       1.838597       0.563290       0.006537       1.935509      -0.121552       1.431094          -0.000016
           80              H      11.449323      30.429148      32.278249       0.131722       0.970219 0.66653250E+01  0.62048219E+02                                 1.578549                            1.480199      -0.760313       2.530430                    0.999827       3.135594       8.340725       0.533762       1.232680      -0.720996       0.026947       0.005999       0.026780       0.038461       0.009272       0.013471      -0.007990       0.004407       0.012240      -0.020632       0.004898       0.015734              1.628649       1.871222       0.137097       0.453445       1.352615       0.026503       1.662110           0.000037
           81              H      15.413066      28.771436       0.094077       0.097481       1.042401 0.71424337E+01  0.68887023E+02                                 1.764199                            1.608039      -1.050600       2.380277                    0.996447       3.660882      10.516985       0.467775       1.357619      -0.691153       0.004273      -0.024639       0.038212       0.045668       0.004877       0.010498      -0.008088      -0.004709       0.014581      -0.016158       0.002896       0.013261              1.875980       1.474255       0.007734       0.052743       1.821601      -0.676111       2.332083           0.000037
           82              H      16.189402      27.927989      28.823341       0.106230       1.168281 0.85857003E+01  0.85376321E+02                                 1.815999                            1.703566      -0.824878       2.496413                    0.999113       3.377723       9.367867       0.485927       1.267574      -0.714064      -0.047348      -0.010538       0.011830       0.049928       0.011737      -0.001915       0.004152       0.026923      -0.013984      -0.017190      -0.003006       0.020195              1.856978       2.200948       0.301902      -0.359362       1.580304      -0.226570       1.789682          -0.000026
           83              H      16.497039      27.623048      26.584950       0.133524       1.094156 0.77011091E+01  0.73656735E+02                                 1.665244                            1.557979      -0.796482       2.520240                    0.999636       3.076355       8.052912       0.541808       1.181955      -0.735237      -0.031026      -0.012712      -0.027507       0.043369       0.013659       0.000784       0.008529       0.017869       0.026964      -0.022466       0.006564       0.015902              1.704675       1.871709       0.234598       0.465230       1.485679       0.153511       1.756635          -0.000175
           84              H      18.509464      28.307541      25.621468       0.129776       1.139293 0.82815656E+01  0.80852393E+02                                 1.721487                            1.624735      -0.913625       2.464739                    0.998763       3.196411       8.519399       0.524858       1.195319      -0.731434       0.002018      -0.003606      -0.044485       0.044676       0.002699      -0.001376       0.011398       0.008093       0.039604      -0.015901      -0.001875       0.017776              1.750318       1.509989       0.022921      -0.127927       1.374497       0.103907       2.366467          -0.000017
           85              H      11.179418       1.437116      23.035964       0.124573       0.929388 0.64004936E+01  0.60053768E+02                                 1.634112                            1.523981      -1.041740       2.396379                    0.997635       3.478839       9.853126       0.479736       1.360745      -0.690845       0.024064       0.025339       0.019299       0.039919       0.006806      -0.000935       0.003119      -0.000420      -0.010118      -0.007280      -0.001435       0.008715              1.694378       1.822362       0.473894       0.306148       1.639809       0.264935       1.620964          -0.000060
           86              H      11.375994       1.242472      20.752157       0.129960       0.949283 0.64248962E+01  0.58928502E+02                                 1.521578                            1.426308      -0.749608       2.533786                    0.999837       3.045762       7.894423       0.562412       1.187386      -0.731910       0.028129       0.022242      -0.016107       0.039312       0.014314      -0.005744      -0.000885       0.007461       0.024320      -0.019145       0.004379       0.014766              1.565066       1.810887       0.355026      -0.286524       1.417923      -0.145400       1.466388           0.000037
           87              H       9.810032      -0.003241      19.610253       0.096284       1.024984 0.70666932E+01  0.67563126E+02                                 1.707278                            1.572855      -0.900080       2.449895                    0.998240       3.514241       9.854034       0.488000       1.312781      -0.701230       0.004337       0.002492      -0.047016       0.047281       0.011684      -0.006002      -0.000698       0.000896       0.041683      -0.019058       0.002777       0.016282              1.793284       1.445671       0.023912      -0.020419       1.322551       0.049162       2.611630           0.000061
           88              H      10.605252      29.627867      22.302810       0.105908       1.161967 0.85258353E+01  0.84549599E+02                                 1.800685                            1.690696      -0.800256       2.504637                    0.999386       3.371479       9.307810       0.491254       1.257261      -0.716228      -0.047856      -0.005043      -0.016469       0.050861       0.009469       0.007820      -0.004825       0.021490      -0.026431      -0.017082      -0.002814       0.019896              1.842606       2.152982       0.085451       0.472452       1.432439       0.026690       1.942396           0.000025
           89              H      10.907338      28.255637      24.109743       0.132132       1.086569 0.76228233E+01  0.72620597E+02                                 1.646885                            1.541595      -0.782940       2.525044                    0.999739       3.065880       7.973243       0.549928       1.169111      -0.738277      -0.030683      -0.024178       0.018186       0.043090       0.012728       0.006701      -0.014147       0.005297      -0.010905      -0.023214       0.007156       0.016058              1.682477       1.838746       0.428448      -0.270538       1.675143      -0.190096       1.533543          -0.000167
           90              H      12.905326      28.388643      25.287332       0.129734       1.136152 0.82510124E+01  0.80517249E+02                                 1.721729                            1.624268      -0.908278       2.468145                    0.998920       3.197021       8.532064       0.523462       1.199055      -0.730522       0.002363      -0.023874       0.035837       0.043126       0.001695       0.002592      -0.015830      -0.007954      -0.007992      -0.015730      -0.001920       0.017650              1.751746       1.509660      -0.042809       0.121253       1.713724      -0.485147       2.031854          -0.000047
           91              H      13.972601       1.372235      22.289834       0.098802       1.083785 0.80271190E+01  0.78298535E+02                                 1.698904                            1.624027      -0.748606       2.513367                    0.999674       3.390434       9.238752       0.509629       1.232135      -0.720908      -0.009359      -0.036459      -0.001339       0.037665       0.006939      -0.002846       0.003035      -0.018342       0.003410      -0.013027       0.001691       0.011336              1.714807       1.616371       0.330701      -0.044589       2.040202       0.071202       1.487848          -0.000079
           92              H      14.728926       2.332472      20.343407       0.125833       1.038681 0.71515465E+01  0.68767668E+02                                 1.741936                            1.598581      -0.982354       2.417185                    0.997757       3.504041       9.942606       0.475358       1.339988      -0.695727      -0.007792      -0.008436      -0.031834       0.033842       0.010015       0.005020       0.003828      -0.011346       0.012284      -0.013908       0.000643       0.013265              1.843932       1.420220      -0.013382      -0.054097       1.740464       0.523612       2.371111          -0.000086
           93              H       4.723442       4.184821      20.580222       0.074940       1.167959 0.86143792E+01  0.86662417E+02                                 1.868869                            1.742445      -1.074238       2.355581                    0.995517       3.792129      10.957698       0.460653       1.321677      -0.699063       0.015045       0.013373      -0.036278       0.041488       0.012150      -0.008456      -0.004036      -0.009691       0.015661      -0.016831       0.000239       0.016593              1.936741       1.811421       0.101457      -0.478757       1.643875      -0.271725       2.354926           0.000320
           94              H      13.813791       7.759760      25.829087       0.097915       1.146936 0.82207960E+01  0.80252018E+02                                 1.742252                            1.626477      -0.730503       2.532907                    0.999773       3.264355       8.750066       0.519937       1.206739      -0.728419      -0.013730       0.045360      -0.001329       0.047411      -0.011196      -0.002732       0.000698      -0.024228       0.019348      -0.019920       0.006265       0.013655              1.774832       1.533951      -0.356378       0.073206       2.336604      -0.060818       1.453939           0.002179
           95              H      14.071453       6.890356      27.957181       0.136713       0.970722 0.67040140E+01  0.62608759E+02                                 1.587906                            1.491615      -0.840329       2.494876                    0.999629       3.166107       8.483999       0.526983       1.244542      -0.718008      -0.014828       0.020114       0.028375       0.037810      -0.016335      -0.005915      -0.001098      -0.008404       0.023083      -0.021694       0.007368       0.014326              1.628106       1.414964      -0.127365      -0.249197       1.489840       0.360792       1.979513           0.000321
           96              H      15.446387       4.966637      28.038282       0.103895       1.067967 0.80390420E+01  0.79642571E+02                                 1.765840                            1.687981      -1.264173       2.272740                    0.994899       3.757136      10.841792       0.465161       1.329114      -0.696735       0.012901      -0.010920       0.032510       0.036641      -0.004936      -0.002636      -0.002755      -0.002880       0.034799      -0.011554      -0.000686       0.012240              1.797292       1.635206      -0.108361       0.340880       1.537115      -0.141331       2.219556           0.000723
           97              H      16.247136      11.136810      20.538050       0.139289       0.966645 0.69329377E+01  0.65351729E+02                                 1.597357                            1.529087      -0.804584       2.522518                    0.999738       3.133294       8.460245       0.513793       1.264673      -0.714485       0.009109      -0.009750       0.042989       0.045012      -0.000182       0.006252      -0.010163      -0.009274       0.028702      -0.012231      -0.004856       0.017087              1.615660       1.450748      -0.012119       0.337032       1.381030      -0.089883       2.015202          -0.000057
           98              H      15.567441       9.323389      19.276116       0.149967       0.992995 0.69267793E+01  0.65645864E+02                                 1.659172                            1.552379      -0.891606       2.482905                    0.999472       3.212439       8.857909       0.495376       1.304654      -0.704987       0.000942      -0.037835       0.020507       0.043046      -0.005570       0.010620      -0.004749      -0.014743       0.020424      -0.016259       0.000568       0.015692              1.723759       1.393249       0.066906      -0.005752       2.323347      -0.336579       1.454680           0.000027
           99              H      14.798897       9.689965      17.118826       0.105294       1.053538 0.77698328E+01  0.76391591E+02                                 1.765168                            1.673232      -1.088861       2.368508                    0.996125       3.637369      10.487099       0.461042       1.351239      -0.693241      -0.017495      -0.042772      -0.021708       0.051056       0.007029       0.010554       0.005164      -0.020785       0.002005      -0.017484       0.000587       0.016898              1.806051       1.504345       0.186684       0.048607       2.160559       0.368587       1.753250          -0.000159
          100              H      15.654069      15.182133      14.338679       0.111477       1.039273 0.75826645E+01  0.74056134E+02                                 1.747425                            1.651802      -1.060138       2.386162                    0.996441       3.575436      10.255152       0.464774       1.349352      -0.693878       0.017177       0.006980      -0.047076       0.050595      -0.005663      -0.012517      -0.002551      -0.012379       0.033722      -0.019246       0.002515       0.016731              1.797987       1.515189       0.086682      -0.252180       1.548994      -0.098011       2.329777          -0.000102
          101              H      14.894414      17.128560      15.311893       0.130912       1.010185 0.70210449E+01  0.66969489E+02                                 1.691070                            1.570321      -0.914050       2.457576                    0.998971       3.377052       9.435901       0.487556       1.317063      -0.701168      -0.000418       0.032266      -0.020904       0.038448      -0.009268      -0.001771      -0.001054      -0.020140       0.006988      -0.015088       0.002556       0.012532              1.789261       1.412343       0.103747      -0.091408       2.271151      -0.499090       1.684288           0.000004
          102              H      14.088112      17.089632      17.472427       0.124546       0.989142 0.71004905E+01  0.67277280E+02                                 1.614143                            1.540449      -0.747688       2.536379                    0.999785       3.199945       8.639590       0.515808       1.253250      -0.716689      -0.012172       0.033078       0.018758       0.039927      -0.004621      -0.006189       0.002806      -0.016507       0.002258      -0.012151       0.001041       0.011110              1.637179       1.520443      -0.259913      -0.172953       1.944170       0.188179       1.446924          -0.000024
          103              H      11.231624      16.794424      18.228289       0.123623       0.963899 0.67565620E+01  0.64272435E+02                                 1.675334                            1.567226      -1.060345       2.386357                    0.997333       3.528541      10.069975       0.472322       1.363228      -0.690381       0.024233      -0.030692       0.005751       0.039527      -0.005964      -0.004201       0.000152       0.001430      -0.021403      -0.008826      -0.001376       0.010202              1.738208       1.842056      -0.564799      -0.006635       1.939100      -0.121827       1.433467          -0.000016
          104              H      11.449303      18.231536      16.382428       0.128553       0.974987 0.67032379E+01  0.62476272E+02                                 1.582346                            1.483313      -0.760903       2.528936                    0.999824       3.144405       8.363322       0.533905       1.230869      -0.721416       0.028355      -0.006216      -0.027189       0.039772      -0.008881      -0.013254      -0.007842       0.004384       0.012746      -0.020133       0.004554       0.015579              1.632791       1.876532      -0.137642      -0.455803       1.355275       0.026736       1.666567           0.000037
          105              H       9.860021      19.889243      16.126148       0.097280       1.039279 0.71153727E+01  0.68525263E+02                                 1.756987                            1.602261      -1.034127       2.387201                    0.996698       3.650072      10.460433       0.470059       1.353008      -0.692101       0.003962       0.024503      -0.038666       0.045948      -0.004670      -0.010471      -0.008012      -0.004765       0.015279      -0.015986       0.002598       0.013388              1.867725       1.469003      -0.007701      -0.052402       1.813723      -0.671195       2.320450           0.000036
          106              H      16.189391      20.732695      19.837336       0.106035       1.170445 0.86055039E+01  0.85635928E+02                                 1.819541                            1.706548      -0.823699       2.496886                    0.999155       3.380973       9.385102       0.484992       1.269089      -0.713739      -0.047219       0.010703      -0.011871       0.049851      -0.011672       0.001911       0.003996       0.026860      -0.014456      -0.016985      -0.003224       0.020209              1.860748       2.205999      -0.303050       0.360606       1.583143      -0.227369       1.793102          -0.000026
          107              H      16.497032      21.037636      22.075727       0.136661       1.088185 0.76517573E+01  0.73092974E+02                                 1.662022                            1.555218      -0.809830       2.516718                    0.999585       3.065447       8.028578       0.540928       1.185366      -0.734448      -0.030635       0.011853       0.026712       0.042338      -0.013682      -0.000653       0.008503       0.017567       0.027159      -0.022441       0.006656       0.015785              1.701285       1.867695      -0.233794      -0.463618       1.483052       0.152989       1.753107          -0.000175
          108              H       7.403357      20.353143      23.039208       0.131684       1.131880 0.82172666E+01  0.80086271E+02                                 1.715910                            1.619944      -0.915584       2.465114                    0.998775       3.185421       8.488943       0.524773       1.197579      -0.730926       0.003114       0.003631       0.043670       0.043932      -0.002710       0.000986       0.011197       0.008125       0.039344      -0.015698      -0.001866       0.017563              1.744483       1.505723      -0.022833       0.127162       1.370885       0.103281       2.356840          -0.000018
          109              H      16.732479      14.783117      25.624712       0.128850       0.922436 0.63455940E+01  0.59450351E+02                                 1.630504                            1.520940      -1.057866       2.391496                    0.997488       3.469111       9.839770       0.478235       1.367046      -0.689586       0.022843      -0.024206      -0.018723       0.038188      -0.007078       0.001096       0.003006      -0.000879      -0.009787      -0.007464      -0.001437       0.008902              1.690480       1.817985      -0.472073      -0.304923       1.636101       0.263891       1.617353          -0.000060
          110              H      16.929059      14.977761      27.908520       0.131485       0.946234 0.64015726E+01  0.58688042E+02                                 1.521597                            1.426292      -0.750915       2.534751                    0.999837       3.041124       7.892396       0.560637       1.191685      -0.730915       0.028216      -0.021636       0.015827       0.038920      -0.014221       0.005658      -0.000821       0.006795       0.024482      -0.019012       0.004475       0.014538              1.565126       1.810976      -0.355050       0.286524       1.417958      -0.145386       1.466444           0.000037
          111              H      15.363100      16.223474      29.050424       0.096314       1.023022 0.70483953E+01  0.67322090E+02                                 1.702791                            1.569069      -0.890607       2.454079                    0.998353       3.507441       9.819453       0.489569       1.309860      -0.701855       0.004117      -0.002764       0.047157       0.047417      -0.011713       0.005767      -0.000899       0.000609       0.041192      -0.018943       0.002866       0.016077              1.788343       1.442215      -0.023795       0.020330       1.319588       0.048970       2.603227           0.000060
          112              H      10.605247      19.032817      26.357866       0.106186       1.165769 0.85623263E+01  0.85045675E+02                                 1.809004                            1.697750      -0.814574       2.499370                    0.999296       3.376308       9.344103       0.488494       1.262370      -0.715137      -0.047658       0.004766       0.016193       0.050559      -0.009530      -0.007831      -0.005051       0.021829      -0.025759      -0.017309      -0.002632       0.019941              1.851444       2.164497      -0.086251      -0.476477       1.437875       0.027027       1.951958           0.000024
          113              H      10.907333      20.405047      24.550933       0.131923       1.085355 0.76120765E+01  0.72483826E+02                                 1.644628                            1.539712      -0.781267       2.525046                    0.999721       3.065089       7.966130       0.550759       1.167903      -0.738558      -0.030647       0.023894      -0.018790       0.043165      -0.012623      -0.006477      -0.014156       0.005234      -0.011241      -0.023039       0.006939       0.016100              1.680074       1.835907      -0.427330       0.269822       1.672757      -0.189595       1.531557          -0.000167
          114              H      12.905319      20.272041      23.373345       0.130349       1.134625 0.82388602E+01  0.80378878E+02                                 1.721042                            1.623753      -0.908232       2.468081                    0.998819       3.195575       8.530565       0.523151       1.200064      -0.730280       0.002794       0.024351      -0.034960       0.042696      -0.001958      -0.002987      -0.015870      -0.008007      -0.007181      -0.015883      -0.001843       0.017726              1.751015       1.509337       0.042694      -0.121122       1.712987      -0.484519       2.030723          -0.000047
          115              H       8.419564      14.847998      26.370843       0.099857       1.084902 0.80431919E+01  0.78559089E+02                                 1.706509                            1.630772      -0.763618       2.508312                    0.999588       3.393918       9.279235       0.505765       1.239907      -0.719184      -0.009441       0.035811       0.001840       0.037081      -0.006885       0.003014       0.002762      -0.018578       0.003949      -0.013186       0.001979       0.011207              1.722620       1.623335      -0.333447       0.044885       2.050762       0.071700       1.493763          -0.000080
          116              H       9.175890      13.887761      28.317270       0.125487       1.038148 0.71489703E+01  0.68738108E+02                                 1.741461                            1.598462      -0.988504       2.414872                    0.997750       3.504520       9.944282       0.475291       1.340270      -0.695676      -0.008816       0.008411       0.032232       0.034458      -0.009614      -0.004877       0.003693      -0.011830       0.011828      -0.013631       0.000722       0.012909              1.843233       1.420174       0.013371       0.054203       1.739805       0.522708       2.369720          -0.000086
          117              H      10.276503      12.035412      28.080454       0.074515       1.166115 0.85975753E+01  0.86449561E+02                                 1.867022                            1.740866      -1.071649       2.356787                    0.995532       3.788793      10.944626       0.460822       1.321862      -0.699051       0.015516      -0.012998       0.036827       0.042023      -0.012095       0.008397      -0.004035      -0.010027       0.015115      -0.016768       0.000236       0.016532              1.934750       1.809639      -0.101328       0.477943       1.642453      -0.271322       2.352158           0.000321
          118              H       8.260739       8.460473      22.831589       0.096678       1.146002 0.82115554E+01  0.80120952E+02                                 1.739611                            1.624271      -0.734708       2.530813                    0.999747       3.263592       8.739261       0.521030       1.204822      -0.728875      -0.013540      -0.045854       0.001132       0.047825       0.011583       0.002422       0.000847      -0.023561       0.019047      -0.019837       0.006093       0.013744              1.772052       1.531850       0.355367      -0.073017       2.332224      -0.060656       1.452082           0.002182
          119              H       8.518400       9.329877      20.703496       0.137298       0.969196 0.66916283E+01  0.62471054E+02                                 1.587098                            1.490881      -0.840489       2.495342                    0.999635       3.163679       8.479034       0.526712       1.245620      -0.717774      -0.014621      -0.020098      -0.028417       0.037752       0.016568       0.006257      -0.001111      -0.008165       0.021946      -0.021811       0.007048       0.014763              1.627278       1.414273       0.127277       0.249001       1.489147       0.360528       1.978413           0.000322
          120              H       9.893336      11.253596      20.622395       0.101942       1.072417 0.80745498E+01  0.80024264E+02                                 1.764971                            1.687127      -1.246156       2.278834                    0.995240       3.760564      10.827938       0.467514       1.321929      -0.698188       0.013125       0.010759      -0.033599       0.037642       0.005157       0.002616      -0.002976      -0.003673       0.033733      -0.011745      -0.000214       0.011959              1.796417       1.634336       0.108276      -0.340682       1.536327      -0.141279       2.218590           0.000725
          121              H       8.741629      20.538050       5.083419       0.139930       0.966246 0.69280409E+01  0.65275140E+02                                 1.594530                            1.526636      -0.803497       2.521927                    0.999741       3.132145       8.447182       0.515320       1.261513      -0.715139      -0.009133       0.043213       0.009421       0.045161      -0.005995      -0.000451       0.010106      -0.019473      -0.000374      -0.012060      -0.005105       0.017165              1.612701       1.448398      -0.335858      -0.012045       2.010762       0.089531       1.378944          -0.000056
          122              H       9.421323      19.276117       6.896840       0.149553       0.993009 0.69284371E+01  0.65686291E+02                                 1.661791                            1.554609      -0.891069       2.484041                    0.999433       3.213600       8.871946       0.493888       1.308092      -0.704301      -0.001488       0.020877       0.038170       0.043532      -0.010795      -0.005159       0.004826      -0.018107       0.011264      -0.016340       0.000506       0.015834              1.726620       1.395198       0.005773       0.067096       1.456811       0.337486       2.327850           0.000027
          123              H      10.189864      17.118827       6.530263       0.105600       1.053676 0.77700618E+01  0.76380592E+02                                 1.763876                            1.672132      -1.085873       2.369786                    0.996225       3.635440      10.474439       0.461742       1.349422      -0.693600       0.018085      -0.021753       0.042776       0.051284      -0.010690       0.007095      -0.004977      -0.011709       0.030462      -0.017766       0.000866       0.016900              1.804666       1.503396      -0.048559       0.186433       1.752020      -0.368100       2.158583          -0.000158
          124              H       9.334688      14.338680       1.038094       0.110277       1.042281 0.76116035E+01  0.74425965E+02                                 1.752312                            1.656149      -1.074094       2.380988                    0.996229       3.584744      10.295273       0.463558       1.351306      -0.693475      -0.016940      -0.047588      -0.006835       0.050974       0.012861      -0.005709       0.002549      -0.023134       0.001782      -0.019536       0.002536       0.017000              1.803171       1.519057       0.253266       0.087124       2.337269       0.098553       1.553189          -0.000102
          125              H      15.647418      15.311898      31.532118       0.132093       1.008311 0.70071154E+01  0.66830762E+02                                 1.692146                            1.571241      -0.924410       2.454288                    0.998915       3.374502       9.440960       0.486061       1.321228      -0.700328      -0.000185      -0.020413      -0.031309       0.037376       0.001894      -0.009300       0.001164      -0.013807       0.027397      -0.015318       0.002592       0.012726              1.790472       1.413101       0.091481       0.103835       1.685322       0.499666       2.272993           0.000004
          126              H      16.453722      17.472432      31.571047       0.125581       0.987590 0.70883395E+01  0.67153280E+02                                 1.614713                            1.540940      -0.754150       2.534704                    0.999801       3.197213       8.639997       0.514666       1.256198      -0.716056       0.011513       0.018525      -0.032505       0.039145       0.006621      -0.004474      -0.002820      -0.008977       0.023792      -0.012330       0.001154       0.011176              1.637775       1.520931       0.173061      -0.260113       1.447383      -0.188322       1.945010          -0.000024
          127              H      19.310212      18.228294      31.866255       0.127534       0.956139 0.66923951E+01  0.63532396E+02                                 1.668820                            1.561713      -1.055699       2.390020                    0.997443       3.514214      10.030235       0.472107       1.366634      -0.689711      -0.024056       0.005210       0.029085       0.038102       0.004037      -0.006039       0.000043       0.011189       0.009204      -0.008809      -0.001333       0.010142              1.731123       1.834178       0.006628      -0.560837       1.428572       0.121073       1.930618          -0.000017
          128              H       7.986430      16.382432      30.429143       0.130279       0.974244 0.66986200E+01  0.62445329E+02                                 1.583998                            1.484697      -0.762185       2.529462                    0.999836       3.143732       8.372346       0.532439       1.234019      -0.720692      -0.027816      -0.027023       0.006367       0.039300       0.013172      -0.008975       0.008017      -0.004237      -0.012987      -0.020262       0.004751       0.015511              1.634589       1.878825       0.456682      -0.137939       1.668419      -0.026806       1.356522           0.000037
          129              H       9.575711      16.126153      28.771436       0.097369       1.037993 0.71058425E+01  0.68423715E+02                                 1.757088                            1.602383      -1.037669       2.386105                    0.996608       3.649623      10.464973       0.469425       1.355029      -0.691710      -0.004547      -0.038804      -0.024177       0.045945       0.010420      -0.005016       0.008257      -0.009580      -0.000120      -0.016280       0.003031       0.013249              1.867838       1.469123       0.052417      -0.007716       2.320585       0.671213       1.813807           0.000036
          130              H      14.352447      19.837340      27.927984       0.104842       1.171757 0.86151150E+01  0.85724307E+02                                 1.817789                            1.705045      -0.819675       2.498007                    0.999164       3.383346       9.380138       0.486431       1.265441      -0.714513       0.047648      -0.012406      -0.010945       0.050439      -0.001791      -0.011696      -0.003762       0.020780      -0.033601      -0.016955      -0.003379       0.020334              1.858886       2.203616      -0.360095      -0.302524       1.791373       0.226993       1.581670          -0.000026
          131              H      14.044809      22.075731      27.623044       0.134430       1.093465 0.76950063E+01  0.73588567E+02                                 1.665049                            1.557745      -0.798980       2.519845                    0.999634       3.074332       8.048791       0.541614       1.182537      -0.735098       0.031031       0.027028      -0.012440       0.042991       0.000904      -0.013623      -0.008695      -0.004700      -0.041167      -0.022679       0.006546       0.016133              1.704500       1.871592       0.465278      -0.234661       1.756418      -0.153581       1.485491          -0.000176
          132              H      12.032385      23.039213      28.307538       0.131222       1.134019 0.82375642E+01  0.80342253E+02                                 1.719012                            1.622696      -0.914285       2.466147                    0.998755       3.188394       8.502925       0.523907       1.198690      -0.730678      -0.002629       0.044515      -0.003486       0.044729      -0.001173      -0.002621      -0.011375      -0.015025      -0.031530      -0.015756      -0.001648       0.017403              1.747701       1.508256      -0.127499      -0.022909       2.361857      -0.103591       1.372991          -0.000018
          133              H       8.256294      25.624712       1.437112       0.128005       0.923441 0.63520200E+01  0.59488732E+02                                 1.627398                            1.518413      -1.050475       2.394268                    0.997589       3.465620       9.808188       0.480489       1.361129      -0.690762      -0.022981      -0.019488       0.024478       0.038822      -0.001279      -0.006962      -0.002983       0.005034       0.005300      -0.007512      -0.001279       0.008792              1.687037       1.813998       0.303683      -0.470236       1.614340      -0.262826       1.632771          -0.000058
          134              H       8.059717      27.908520       1.242469       0.131482       0.946809 0.64046698E+01  0.58704189E+02                                 1.519796                            1.424721      -0.751945       2.533899                    0.999847       3.041201       7.883282       0.562263       1.188487      -0.731647      -0.028272       0.016786       0.021492       0.039281      -0.005339      -0.014488       0.000455      -0.008395      -0.021720      -0.019111       0.004904       0.014207              1.563211       1.808490      -0.285966      -0.354313       1.464792       0.145110       1.416351           0.000038
          135              H       9.625677      29.050424      -0.003244       0.096848       1.020611 0.70302219E+01  0.67132113E+02                                 1.703212                            1.569439      -0.898561       2.451555                    0.998244       3.506305       9.827946       0.488195       1.313866      -0.701038      -0.004371       0.046845       0.002664       0.047124      -0.005943      -0.011686       0.000847      -0.020174      -0.022133      -0.018970       0.002758       0.016212              1.788832       1.442573      -0.020358      -0.023795       2.604007      -0.048974       1.319916           0.000061
          136              H      19.936600      26.357871      29.627864       0.104578       1.162419 0.85303858E+01  0.84615128E+02                                 1.802362                            1.692156      -0.807069       2.502154                    0.999362       3.372543       9.315148       0.490550       1.258761      -0.715938       0.048428       0.017272      -0.005095       0.051667       0.007419      -0.009380       0.004953       0.023672      -0.019669      -0.016930      -0.002711       0.019641              1.844377       2.155168       0.473185      -0.085587       1.944366      -0.026736       1.433597           0.000026
          137              H      19.634512      24.550938      28.255633       0.132843       1.086542 0.76233901E+01  0.72644593E+02                                 1.648890                            1.543276      -0.787301       2.523365                    0.999696       3.063947       7.975419       0.548631       1.171575      -0.737713       0.030210      -0.017815      -0.023653       0.042302       0.006197      -0.012537       0.014179       0.008471      -0.002534      -0.022891       0.006744       0.016147              1.684611       1.841303      -0.271135      -0.429476       1.535262       0.190511       1.677269          -0.000166
          138              H      17.636523      23.373349      28.388639       0.128376       1.137647 0.82661317E+01  0.80708998E+02                                 1.723987                            1.626396      -0.904226       2.469735                    0.998915       3.201023       8.547603       0.522763       1.200001      -0.730313      -0.002236      -0.036529      -0.024545       0.044066       0.002856      -0.001775       0.015723      -0.000007       0.016447      -0.015740      -0.001889       0.017629              1.754048       1.511784       0.121410       0.042758       2.034456       0.485772       1.715904          -0.000046
          139              H       5.463110      26.370843       1.372231       0.099704       1.082464 0.80155143E+01  0.78155862E+02                                 1.697245                            1.622612      -0.746291       2.514377                    0.999706       3.388671       9.231742       0.509973       1.231769      -0.720972       0.009742       0.001772      -0.036156       0.037488      -0.002887      -0.006851      -0.002698      -0.010736       0.026426      -0.012956       0.001614       0.011342              1.713092       1.614876      -0.044532      -0.329957       1.486706      -0.071106       2.037694          -0.000077
          140              H      15.812887      28.317270       2.332468       0.126260       1.036197 0.71301770E+01  0.68505966E+02                                 1.738738                            1.595892      -0.977544       2.420250                    0.997918       3.498618       9.920809       0.475927       1.339485      -0.695842       0.008326       0.031426      -0.008461       0.033594       0.005062      -0.009734      -0.003991      -0.012079       0.011414      -0.013802       0.000517       0.013286              1.840382       1.417950      -0.053905       0.013322       2.365993      -0.521992       1.737203          -0.000084
          141              H      14.712274      28.080455       4.184818       0.073936       1.163678 0.85762228E+01  0.86179979E+02                                 1.864527                            1.738847      -1.072443       2.356891                    0.995594       3.785508      10.931123       0.461039       1.322081      -0.699033      -0.015523       0.037311       0.013526       0.042615      -0.008167      -0.012441       0.004054      -0.012338       0.007133      -0.016866       0.000256       0.016610              1.932027       1.807282      -0.476570      -0.100944       2.348283       0.270479       1.640515           0.000322
          142              H       5.621930      22.831591       7.759756       0.098208       1.142981 0.81884065E+01  0.79860759E+02                                 1.738633                            1.623631      -0.733111       2.532035                    0.999752       3.259833       8.735192       0.520194       1.207276      -0.728304       0.013381       0.000964       0.044763       0.046730      -0.002500       0.011521      -0.000556      -0.021102       0.027792      -0.019930       0.005836       0.014095              1.770959       1.531147       0.072965       0.354675       1.451731       0.060552       2.329999           0.002180
          143              H       5.364266      20.703497       6.890352       0.134991       0.974012 0.67316262E+01  0.62940661E+02                                 1.592701                            1.495600      -0.847502       2.491406                    0.999561       3.173002       8.511630       0.525717       1.246070      -0.717681       0.015183      -0.029202       0.020623       0.038841      -0.006050       0.016264       0.001398      -0.014917       0.001822      -0.021489       0.007186       0.014303              1.633266       1.418777      -0.250710       0.128136       1.986847      -0.363052       1.494175           0.000323
          144              H      15.095429      20.622395       4.966633       0.101725       1.072913 0.80800960E+01  0.80101214E+02                                 1.766366                            1.688372      -1.243486       2.279810                    0.995172       3.762220      10.837833       0.467017       1.322973      -0.697978      -0.012522      -0.033098      -0.011189       0.037114      -0.002501       0.005096       0.002918      -0.018968      -0.013184      -0.011741      -0.000592       0.012334              1.797868       1.635575       0.341261       0.108450       2.220670       0.141545       1.537357           0.000730
          145              H      14.294689      28.122629      11.136807       0.137443       0.970081 0.69629524E+01  0.65700363E+02                                 1.600625                            1.531990      -0.805293       2.521885                    0.999750       3.139701       8.479588       0.513549       1.264008      -0.714636      -0.008902      -0.044228      -0.009796       0.046166       0.006251       0.000275       0.010180      -0.018578      -0.000132      -0.012101      -0.004870       0.016971              1.619035       1.453520       0.338279       0.012233       2.020090       0.090331       1.383495          -0.000054
          146              H      14.974382      29.384562       9.323386       0.149954       0.993335 0.69282089E+01  0.65652229E+02                                 1.658270                            1.551503      -0.884358       2.485679                    0.999519       3.212486       8.852897       0.496092       1.302913      -0.705336      -0.000878      -0.020919      -0.037330       0.042801       0.010981       0.005553       0.004763      -0.018206       0.013280      -0.016931       0.000937       0.015994              1.722821       1.392467      -0.005758      -0.066821       1.453833       0.336387       2.322162           0.000028
          147              H      15.742926      31.541852       9.689963       0.106280       1.049194 0.77280278E+01  0.75848592E+02                                 1.757583                            1.666616      -1.076291       2.374036                    0.996403       3.624510      10.427659       0.463013       1.347826      -0.693950       0.017809       0.021577      -0.042861       0.051184       0.010465      -0.007301      -0.004894      -0.011776       0.029337      -0.017491       0.000763       0.016727              1.798040       1.498730       0.048234      -0.185228       1.745758      -0.365739       2.149633          -0.000157
          148              H       9.334689       1.881548      15.182131       0.111273       1.038825 0.75790685E+01  0.74022770E+02                                 1.748101                            1.652335      -1.068576       2.383649                    0.996295       3.575889      10.261342       0.464242       1.350865      -0.693585      -0.017074       0.046994       0.006811       0.050461      -0.012215       0.005808       0.002306      -0.023529       0.001878      -0.019237       0.002589       0.016647              1.798734       1.515673      -0.252407      -0.086759       2.331013       0.098153       1.549515          -0.000102
          149              H      10.094347       0.908335      17.128558       0.131456       1.008013 0.70020715E+01  0.66730813E+02                                 1.687346                            1.567202      -0.911880       2.458404                    0.999043       3.371394       9.410247       0.488598       1.315390      -0.701522       0.000348       0.020668       0.031839       0.037961      -0.001874       0.009219       0.000991      -0.013752       0.027536      -0.015236       0.002533       0.012703              1.785057       1.409620      -0.091033      -0.103291       1.680416       0.497034       2.265135           0.000005
          150              H      16.453721      31.188252      17.089630       0.123687       0.992113 0.71245532E+01  0.67545164E+02                                 1.615382                            1.541449      -0.749405       2.534766                    0.999794       3.204163       8.646327       0.516580       1.250639      -0.717246       0.011845      -0.019517       0.032822       0.039981      -0.006497       0.004703      -0.002478      -0.009125       0.025547      -0.012656       0.001274       0.011382              1.638492       1.521455      -0.173214       0.260431       1.447829      -0.188607       1.946193          -0.000024
          151              H       8.204110      30.432390      16.794421       0.125804       0.958585 0.67129220E+01  0.63785049E+02                                 1.672833                            1.564987      -1.070380       2.383746                    0.997223       3.521229      10.059436       0.471148       1.368174      -0.689420      -0.024630      -0.005341      -0.030072       0.039236      -0.004027       0.005813       0.000011       0.010865       0.008375      -0.008526      -0.001290       0.009816              1.735561       1.839080      -0.006512       0.563562       1.431443       0.121658       1.936162          -0.000017
          152              H      19.092532      32.278252      18.231533       0.132081       0.969877 0.66634121E+01  0.62031047E+02                                 1.578665                            1.480381      -0.763611       2.529302                    0.999828       3.135750       8.343417       0.533473       1.233337      -0.720841      -0.027127       0.026448      -0.006048       0.038366      -0.013687       0.008801       0.007960      -0.004142      -0.012450      -0.020419       0.004496       0.015923              1.628735       1.871214      -0.453276       0.137051       1.662160      -0.026410       1.352832           0.000037
          153              H       4.022644       0.094080      19.889241       0.096287       1.043950 0.71543321E+01  0.69036043E+02                                 1.766711                            1.609961      -1.055936       2.378250                    0.996338       3.664618      10.533094       0.467204       1.358604      -0.690972      -0.004597       0.039187       0.024347       0.046363      -0.010648       0.004878       0.007871      -0.009605      -0.000074      -0.016166       0.002962       0.013204              1.878890       1.475935      -0.052882       0.007703       2.336386       0.678058       1.824348           0.000037
          154              H      14.352448      28.823344      20.732692       0.105344       1.172024 0.86187862E+01  0.85782150E+02                                 1.819178                            1.706287      -0.821240       2.497570                    0.999122       3.383824       9.386981       0.485810       1.266745      -0.714228       0.047479       0.011960       0.011390       0.050270       0.001830       0.011389      -0.004104       0.020551      -0.034699      -0.017233      -0.002921       0.020153              1.860334       2.205347       0.360462       0.302858       1.792822       0.227255       1.582832          -0.000025
          155              H      14.044808      26.584953      21.037632       0.134903       1.093510 0.76965178E+01  0.73612668E+02                                 1.665665                            1.558350      -0.801120       2.519039                    0.999642       3.074341       8.051497       0.541229       1.183224      -0.734931       0.030545      -0.026530       0.012763       0.042424      -0.001002       0.013613      -0.008893      -0.004411      -0.040672      -0.022606       0.006321       0.016285              1.705115       1.872190      -0.465404       0.234697       1.757120      -0.153591       1.486036          -0.000176
          156              H      12.032381      25.621471      20.353139       0.130814       1.135720 0.82520795E+01  0.80517187E+02                                 1.720532                            1.623961      -0.915147       2.465610                    0.998759       3.190666       8.510034       0.523796       1.198447      -0.730734      -0.002390      -0.044520       0.003449       0.044718       0.001016       0.002871      -0.011431      -0.015322      -0.031712      -0.015896      -0.001692       0.017588              1.749310       1.509361       0.127779       0.022926       2.364622      -0.103765       1.373948          -0.000018
          157              H      13.809352      23.035967      14.783114       0.127300       0.924952 0.63654115E+01  0.59658733E+02                                 1.630702                            1.521185      -1.050551       2.393875                    0.997544       3.471401       9.835323       0.479391       1.363228      -0.690343      -0.023410       0.019725      -0.024068       0.038940       0.001144       0.006850      -0.002979       0.005305       0.006701      -0.007363      -0.001537       0.008899              1.690649       1.818134      -0.304838       0.471990       1.617623      -0.263807       1.636189          -0.000058
          158              H      13.612772      20.752159      14.977756       0.131176       0.949723 0.64281373E+01  0.58968531E+02                                 1.522230                            1.426771      -0.750565       2.533692                    0.999842       3.045610       7.895973       0.562233       1.187557      -0.731848      -0.027605      -0.016781      -0.021796       0.038971       0.005614       0.014324       0.000616      -0.007992      -0.022098      -0.018934       0.004482       0.014453              1.565824       1.811879       0.286886       0.355399       1.467064       0.145604       1.418529           0.000038
          159              H      15.178732      19.610255      16.223470       0.097059       1.020600 0.70303811E+01  0.67124736E+02                                 1.702103                            1.568611      -0.895327       2.452784                    0.998294       3.505394       9.820307       0.488786       1.312451      -0.701324      -0.004218      -0.046645      -0.002472       0.046900       0.005818       0.011591       0.000769      -0.020423      -0.022262      -0.018939       0.002737       0.016202              1.787543       1.441904       0.020309       0.023801       2.601402      -0.048933       1.319324           0.000060
          160              H       8.830489      22.302813      19.032813       0.105829       1.160610 0.85144032E+01  0.84411929E+02                                 1.799699                            1.689905      -0.799745       2.505217                    0.999359       3.370257       9.304544       0.491196       1.257771      -0.716122       0.047870      -0.017368       0.004794       0.051149      -0.007448       0.009415       0.005216       0.024063      -0.019076      -0.017239      -0.002494       0.019733              1.841558       2.151477      -0.471833       0.085367       1.941305      -0.026662       1.431892           0.000026
          161              H       8.528406      24.109746      20.405044       0.131888       1.086649 0.76218021E+01  0.72600051E+02                                 1.646103                            1.540782      -0.782553       2.524269                    0.999726       3.065909       7.969717       0.550517       1.168036      -0.738532       0.030771       0.017799       0.024241       0.043027      -0.006564       0.012629       0.014024       0.008152      -0.002672      -0.022995       0.007038       0.015957              1.681715       1.837983       0.270457       0.428416       1.532695       0.190055       1.674469          -0.000166
          162              H      17.636519      25.287335      20.272038       0.129513       1.134193 0.82338340E+01  0.80297839E+02                                 1.718537                            1.621625      -0.902624       2.469652                    0.998925       3.196389       8.524188       0.524414       1.197650      -0.730827      -0.002512       0.035561       0.024197       0.043086      -0.002814       0.001669       0.015770      -0.000189       0.015096      -0.015703      -0.001817       0.017519              1.748362       1.507406      -0.120789      -0.042558       2.027266       0.483185       1.710414          -0.000045
          163              H      11.016167      22.289836      14.847994       0.099369       1.084437 0.80358463E+01  0.78443896E+02                                 1.703575                            1.628071      -0.757461       2.510560                    0.999624       3.391846       9.261157       0.507262       1.236934      -0.719850       0.009914      -0.001823       0.035881       0.037270       0.002946       0.006728      -0.002596      -0.011188       0.025967      -0.013017       0.001919       0.011099              1.719629       1.620602       0.044708       0.332619       1.491251      -0.071546       2.047035          -0.000077
          164              H      10.259839      20.343409      13.887757       0.125619       1.036050 0.71295166E+01  0.68480123E+02                                 1.736619                            1.594399      -0.970170       2.422971                    0.997958       3.497090       9.906598       0.476910       1.337104      -0.696334       0.008317      -0.031844       0.008589       0.034015      -0.005134       0.009635      -0.003956      -0.012152       0.011409      -0.013775       0.000539       0.013236              1.837821       1.416726       0.053857      -0.013259       2.361820      -0.520305       1.734917          -0.000084
          165              H       9.159224      20.580224      12.035407       0.074498       1.165592 0.85913659E+01  0.86349067E+02                                 1.864295                            1.738539      -1.064285       2.359613                    0.995591       3.786441      10.926138       0.461927       1.319282      -0.699575      -0.015722      -0.036836      -0.012768       0.042037       0.008231       0.012488       0.004212      -0.011966       0.007503      -0.016789      -0.000004       0.016793              1.931812       1.807021       0.476692       0.101036       2.348173       0.270617       1.640243           0.000323
          166              H      11.174982      25.829088       8.460470       0.097464       1.148623 0.82347677E+01  0.80408449E+02                                 1.742354                            1.626587      -0.729543       2.532456                    0.999779       3.267441       8.754415       0.520620       1.204855      -0.728831       0.013829      -0.001629      -0.045220       0.047315       0.002623      -0.011318      -0.000810      -0.021288       0.027571      -0.019855       0.005852       0.014003              1.774932       1.534021      -0.073223      -0.356383       1.454057       0.060886       2.336718           0.002180
          167              H      10.917323      27.957182       9.329874       0.136137       0.972084 0.67168796E+01  0.62776972E+02                                 1.591568                            1.494736      -0.847674       2.491978                    0.999579       3.169671       8.504759       0.525389       1.247363      -0.717396       0.014441       0.028931      -0.020427       0.038247       0.006035      -0.016418       0.001327      -0.015003       0.001556      -0.021637       0.007202       0.014435              1.632007       1.417937       0.250268      -0.127922       1.984909      -0.362335       1.493175           0.000323
          168              H       9.542389      28.038284      11.253592       0.102792       1.070554 0.80610971E+01  0.79889150E+02                                 1.766000                            1.688167      -1.249211       2.278287                    0.995132       3.760274      10.840942       0.466170       1.325770      -0.697407      -0.012257       0.033318       0.010517       0.037026       0.002651      -0.005173       0.003166      -0.018541      -0.011525      -0.011758      -0.000215       0.011973              1.797435       1.635356      -0.340890      -0.108403       2.219697       0.141321       1.537252           0.000729
          169              H      11.518159      27.357033       4.317824       0.139740       0.966648 0.69360815E+01  0.65420905E+02                                 1.601038                            1.532376      -0.806140       2.523004                    0.999738       3.134366       8.479294       0.511512       1.269544      -0.713448      -0.009003      -0.009419       0.043246       0.045166       0.000036      -0.006176      -0.010084      -0.009770       0.027809      -0.012319      -0.004532       0.016851              1.619475       1.453864       0.012173      -0.338422       1.383884      -0.090244       2.020676          -0.000055
          170              H      12.197850      25.543612       3.055890       0.149555       0.994454 0.69405038E+01  0.65818166E+02                                 1.661903                            1.554800      -0.890964       2.483096                    0.999447       3.215657       8.873889       0.494495       1.306139      -0.704683      -0.001017      -0.037674       0.020851       0.043071       0.005448      -0.010612      -0.004769      -0.015299       0.020837      -0.016479       0.000751       0.015728              1.726687       1.395327      -0.067125       0.005783       2.327825      -0.337375       1.456908           0.000028
          171              H      12.966391      25.910188       0.898600       0.104274       1.056135 0.77916427E+01  0.76647864E+02                                 1.766843                            1.674595      -1.087175       2.368746                    0.996112       3.641245      10.495835       0.461331       1.349653      -0.693552       0.018133      -0.043435      -0.021931       0.051927      -0.007162      -0.010498       0.005245      -0.020724       0.002355      -0.017458       0.000468       0.016991              1.807854       1.505461      -0.187097      -0.048796       2.163116       0.369511       1.754984          -0.000158
          172              H      17.664296      31.402361      30.558905       0.111259       1.037314 0.75637794E+01  0.73806622E+02                                 1.743451                            1.648383      -1.051889       2.389756                    0.996570       3.569793      10.225840       0.465952       1.347127      -0.694343      -0.017091       0.007110      -0.047282       0.050776       0.005875       0.012663      -0.002639      -0.012767       0.033715      -0.019605       0.002801       0.016805              1.793736       1.512141      -0.086325       0.251098       1.545846      -0.097515       2.323222          -0.000102
          173              H      12.870882       0.908337      31.532118       0.129879       1.013940 0.70517545E+01  0.67332883E+02                                 1.694881                            1.573422      -0.914508       2.456806                    0.998987       3.383384       9.457188       0.487250       1.316511      -0.701272       0.000512       0.032143      -0.021170       0.038492       0.009098       0.001711      -0.001100      -0.020565       0.006097      -0.014978       0.002248       0.012730              1.793616       1.414969      -0.104235       0.091759       2.277652      -0.501427       1.688226           0.000005
          174              H       8.124114       0.869404       1.252201       0.122906       0.991891 0.71248802E+01  0.67563435E+02                                 1.616906                            1.542937      -0.748530       2.536313                    0.999793       3.205133       8.655939       0.515492       1.252997      -0.716755       0.011671       0.033767       0.019152       0.040537       0.004699       0.006456       0.002500      -0.016811       0.001736      -0.012482       0.001336       0.011146              1.640029       1.522894       0.260668       0.173432       1.947968       0.188695       1.449226          -0.000024
          175              H      10.980603       0.574196       2.008064       0.124074       0.962946 0.67463735E+01  0.64134495E+02                                 1.672401                            1.564628      -1.044977       2.392910                    0.997594       3.523015      10.042388       0.473480       1.360764      -0.690874      -0.024764      -0.030374       0.005214       0.039535       0.005936       0.004086       0.000013       0.001146      -0.021225      -0.008762      -0.001295       0.010057              1.735071       1.838601       0.563292       0.006537       1.935514      -0.121552       1.431097          -0.000016
          176              H      10.762923       2.011308       0.162202       0.131722       0.970219 0.66653267E+01  0.62048230E+02                                 1.578549                            1.480199      -0.760312       2.530430                    0.999827       3.135594       8.340721       0.533763       1.232679      -0.720997      -0.026947      -0.005999      -0.026779       0.038461       0.009272       0.013471      -0.007990       0.004407       0.012240      -0.020632       0.004897       0.015734              1.628649       1.871222       0.137097       0.453445       1.352615       0.026503       1.662110           0.000037
          177              H       6.799180       3.669020      32.346374       0.097482       1.042391 0.71423509E+01  0.68886017E+02                                 1.764187                            1.608029      -1.050593       2.380282                    0.996447       3.660862      10.516908       0.467776       1.357619      -0.691153      -0.004273       0.024639      -0.038212       0.045668       0.004877       0.010498      -0.008088      -0.004709       0.014580      -0.016158       0.002897       0.013261              1.875966       1.474247       0.007734       0.052742       1.821588      -0.676102       2.332062           0.000037
          178              H       6.022844       4.512467       3.617110       0.106230       1.168280 0.85856906E+01  0.85376197E+02                                 1.815997                            1.703564      -0.824880       2.496411                    0.999113       3.377723       9.367864       0.485927       1.267573      -0.714064       0.047347       0.010538      -0.011830       0.049927       0.011737      -0.001914       0.004152       0.026923      -0.013982      -0.017189      -0.003005       0.020195              1.856976       2.200945       0.301901      -0.359362       1.580303      -0.226570       1.789681          -0.000025
          179              H       5.715207       4.817408       5.855501       0.133523       1.094150 0.77010554E+01  0.73656062E+02                                 1.665236                            1.557971      -0.796472       2.520244                    0.999637       3.076348       8.052874       0.541811       1.181952      -0.735237       0.031026       0.012712       0.027507       0.043369       0.013659       0.000784       0.008529       0.017869       0.026963      -0.022466       0.006564       0.015902              1.704665       1.871698       0.234596       0.465226       1.485672       0.153510       1.756625          -0.000175
          180              H       3.702782       4.132915       6.818983       0.129775       1.139292 0.82815615E+01  0.80852321E+02                                 1.721484                            1.624733      -0.913622       2.464739                    0.998763       3.196413       8.519395       0.524859       1.195316      -0.731434      -0.002018       0.003606       0.044485       0.044676       0.002699      -0.001376       0.011398       0.008093       0.039605      -0.015901      -0.001875       0.017776              1.750315       1.509987       0.022921      -0.127927       1.374495       0.103907       2.366462          -0.000017
          181              H      11.032828      31.003340       9.404487       0.124572       0.929392 0.64005316E+01  0.60054208E+02                                 1.634116                            1.523985      -1.041742       2.396376                    0.997635       3.478850       9.853161       0.479736       1.360744      -0.690845      -0.024063      -0.025339      -0.019299       0.039919       0.006807      -0.000936       0.003119      -0.000420      -0.010118      -0.007280      -0.001435       0.008715              1.694383       1.822368       0.473896       0.306149       1.639813       0.264936       1.620968          -0.000059
          182              H      10.836252      31.197984      11.688294       0.129960       0.949287 0.64249291E+01  0.58928896E+02                                 1.521584                            1.426313      -0.749608       2.533785                    0.999837       3.045771       7.894460       0.562410       1.187388      -0.731909      -0.028129      -0.022243       0.016107       0.039312       0.014314      -0.005744      -0.000885       0.007461       0.024320      -0.019145       0.004380       0.014765              1.565072       1.810894       0.355028      -0.286525       1.417928      -0.145401       1.466393           0.000038
          183              H       6.849141       0.003246      12.830198       0.096284       1.024984 0.70667001E+01  0.67563225E+02                                 1.707280                            1.572857      -0.900081       2.449894                    0.998240       3.514245       9.854056       0.487999       1.312784      -0.701230      -0.004338      -0.002492       0.047016       0.047281       0.011684      -0.006002      -0.000698       0.000895       0.041683      -0.019058       0.002776       0.016282              1.793287       1.445674       0.023912      -0.020419       1.322553       0.049162       2.611634           0.000060
          184              H      11.606994       2.812589      10.137641       0.105907       1.161972 0.85258764E+01  0.84550117E+02                                 1.800690                            1.690701      -0.800255       2.504637                    0.999386       3.371488       9.307844       0.491253       1.257262      -0.716228       0.047857       0.005043       0.016468       0.050862       0.009469       0.007821      -0.004825       0.021490      -0.026432      -0.017082      -0.002815       0.019896              1.842611       2.152989       0.085451       0.472454       1.432442       0.026690       1.942402           0.000026
          185              H      11.304908       4.184819       8.330708       0.132133       1.086576 0.76228857E+01  0.72621382E+02                                 1.646896                            1.541604      -0.782946       2.525042                    0.999739       3.065891       7.973297       0.549925       1.169116      -0.738276       0.030683       0.024178      -0.018186       0.043090       0.012728       0.006702      -0.014147       0.005297      -0.010905      -0.023214       0.007156       0.016058              1.682488       1.838758       0.428451      -0.270540       1.675153      -0.190098       1.533553          -0.000166
          186              H       9.306920       4.051813       7.153119       0.129734       1.136156 0.82510504E+01  0.80517738E+02                                 1.721735                            1.624273      -0.908280       2.468144                    0.998920       3.197030       8.532103       0.523460       1.199058      -0.730522      -0.002362       0.023874      -0.035837       0.043126       0.001695       0.002592      -0.015830      -0.007953      -0.007993      -0.015731      -0.001920       0.017650              1.751752       1.509665      -0.042809       0.121254       1.713729      -0.485149       2.031861          -0.000046
          187              H       8.239645      31.068221      10.150617       0.098799       1.083798 0.80272340E+01  0.78299914E+02                                 1.698914                            1.624037      -0.748599       2.513367                    0.999674       3.390456       9.238818       0.509629       1.232131      -0.720909       0.009359       0.036458       0.001338       0.037664       0.006939      -0.002845       0.003035      -0.018342       0.003410      -0.013027       0.001691       0.011336              1.714818       1.616380       0.330705      -0.044589       2.040217       0.071203       1.487856          -0.000076
          188              H       7.483320      30.107984      12.097044       0.125832       1.038685 0.71515812E+01  0.68768084E+02                                 1.741940                            1.598585      -0.982354       2.417184                    0.997757       3.504049       9.942634       0.475358       1.339987      -0.695727       0.007792       0.008435       0.031834       0.033842       0.010014       0.005020       0.003828      -0.011346       0.012285      -0.013908       0.000643       0.013265              1.843936       1.420223      -0.013382      -0.054098       1.740468       0.523614       2.371117          -0.000085
          189              H      17.488804      28.255635      11.860229       0.074939       1.167959 0.86143664E+01  0.86662223E+02                                 1.868865                            1.742441      -1.074226       2.355586                    0.995517       3.792124      10.957666       0.460654       1.321674      -0.699063      -0.015044      -0.013374       0.036277       0.041488       0.012150      -0.008456      -0.004037      -0.009692       0.015660      -0.016831       0.000238       0.016593              1.936737       1.811417       0.101457      -0.478757       1.643872      -0.271725       2.354922           0.000321
          190              H       8.398455      24.680696       6.611364       0.097918       1.146935 0.82207939E+01  0.80251970E+02                                 1.742248                            1.626474      -0.730491       2.532911                    0.999774       3.264357       8.750062       0.519939       1.206734      -0.728420       0.013730      -0.045359       0.001330       0.047410      -0.011196      -0.002732       0.000698      -0.024228       0.019347      -0.019919       0.006264       0.013655              1.774827       1.533948      -0.356376       0.073205       2.336595      -0.060818       1.453937           0.002181
          191              H       8.140793      25.550100       4.483270       0.136711       0.970725 0.67040309E+01  0.62608950E+02                                 1.587908                            1.491616      -0.840320       2.494879                    0.999629       3.166109       8.484003       0.526983       1.244541      -0.718008       0.014828      -0.020114      -0.028375       0.037810      -0.016334      -0.005915      -0.001097      -0.008404       0.023083      -0.021693       0.007367       0.014326              1.628108       1.414966      -0.127366      -0.249198       1.489841       0.360793       1.979517           0.000322
          192              H       6.765859      27.473819       4.402169       0.103896       1.067961 0.80389867E+01  0.79641892E+02                                 1.765834                            1.687976      -1.264165       2.272745                    0.994899       3.757125      10.841754       0.465161       1.329115      -0.696735      -0.012901       0.010921      -0.032510       0.036641      -0.004936      -0.002636      -0.002755      -0.002881       0.034798      -0.011554      -0.000686       0.012240              1.797286       1.635201      -0.108360       0.340878       1.537111      -0.141329       2.219547           0.000729
          193              H       5.965110      21.303646      11.902401       0.139289       0.966649 0.69329674E+01  0.65352075E+02                                 1.597361                            1.529090      -0.804589       2.522516                    0.999738       3.133296       8.460253       0.513793       1.264672      -0.714485      -0.009109       0.009749      -0.042989       0.045012      -0.000182       0.006252      -0.010163      -0.009274       0.028702      -0.012231      -0.004856       0.017087              1.615664       1.450751      -0.012119       0.337034       1.381033      -0.089884       2.015208          -0.000056
          194              H       6.644805      23.117067      13.164335       0.149967       0.992989 0.69267244E+01  0.65645194E+02                                 1.659164                            1.552371      -0.891598       2.482908                    0.999472       3.212427       8.857857       0.495378       1.304652      -0.704988      -0.000941       0.037836      -0.020507       0.043046      -0.005570       0.010620      -0.004749      -0.014743       0.020422      -0.016259       0.000568       0.015691              1.723750       1.393242       0.066906      -0.005752       2.323334      -0.336576       1.454673           0.000027
          195              H       7.413349      22.750491      15.321625       0.105295       1.053535 0.77698023E+01  0.76391214E+02                                 1.765164                            1.673229      -1.088859       2.368509                    0.996125       3.637364      10.487078       0.461042       1.351238      -0.693241       0.017495       0.042771       0.021709       0.051056       0.007029       0.010554       0.005163      -0.020786       0.002006      -0.017485       0.000587       0.016898              1.806047       1.504342       0.186683       0.048607       2.160554       0.368585       1.753245          -0.000158
          196              H       6.558177      17.258323      18.101772       0.111478       1.039269 0.75826389E+01  0.74055830E+02                                 1.747422                            1.651800      -1.060141       2.386162                    0.996441       3.575430      10.255135       0.464774       1.349353      -0.693878      -0.017177      -0.006979       0.047076       0.050595      -0.005663      -0.012517      -0.002550      -0.012379       0.033721      -0.019246       0.002516       0.016731              1.797984       1.515187       0.086682      -0.252180       1.548993      -0.098011       2.329772          -0.000102
          197              H       7.317832      15.311896      17.128558       0.130911       1.010189 0.70210740E+01  0.66969828E+02                                 1.691073                            1.570324      -0.914047       2.457576                    0.998971       3.377056       9.435913       0.487556       1.317062      -0.701168       0.000418      -0.032266       0.020904       0.038448      -0.009268      -0.001771      -0.001054      -0.020140       0.006988      -0.015088       0.002555       0.012532              1.789264       1.412345       0.103747      -0.091409       2.271156      -0.499092       1.684291           0.000005
          198              H       8.124134      15.350824      14.968024       0.124544       0.989145 0.71005176E+01  0.67277590E+02                                 1.614145                            1.540451      -0.747683       2.536380                    0.999785       3.199953       8.639610       0.515809       1.253248      -0.716690       0.012172      -0.033077      -0.018759       0.039927      -0.004621      -0.006189       0.002806      -0.016507       0.002260      -0.012151       0.001041       0.011110              1.637180       1.520444      -0.259914      -0.172954       1.944171       0.188180       1.446925          -0.000024
          199              H      10.980622      15.646032      14.212162       0.123623       0.963901 0.67565804E+01  0.64272659E+02                                 1.675337                            1.567228      -1.060348       2.386356                    0.997333       3.528550      10.070007       0.472322       1.363228      -0.690381      -0.024233       0.030693      -0.005750       0.039527      -0.005964      -0.004201       0.000152       0.001431      -0.021401      -0.008825      -0.001376       0.010201              1.738210       1.842058      -0.564799      -0.006634       1.939102      -0.121828       1.433471          -0.000016
          200              H      10.762943      14.208920      16.058023       0.128554       0.974981 0.67031868E+01  0.62475671E+02                                 1.582339                            1.483307      -0.760904       2.528937                    0.999824       3.144391       8.363274       0.533906       1.230870      -0.721416      -0.028355       0.006216       0.027189       0.039773      -0.008882      -0.013254      -0.007842       0.004384       0.012746      -0.020133       0.004555       0.015579              1.632784       1.876522      -0.137641      -0.455800       1.355270       0.026736       1.666560           0.000037
          201              H      12.352225      12.551213      16.314303       0.097279       1.039285 0.71154127E+01  0.68525747E+02                                 1.756993                            1.602266      -1.034132       2.387198                    0.996698       3.650081      10.460468       0.470059       1.353008      -0.692101      -0.003963      -0.024503       0.038666       0.045948      -0.004670      -0.010471      -0.008011      -0.004766       0.015280      -0.015986       0.002598       0.013388              1.867733       1.469007      -0.007702      -0.052402       1.813729      -0.671200       2.320462           0.000036
          202              H       6.022855      11.707761      12.603115       0.106034       1.170461 0.86056526E+01  0.85637823E+02                                 1.819561                            1.706566      -0.823706       2.496882                    0.999155       3.380999       9.385213       0.484988       1.269093      -0.713738       0.047220      -0.010703       0.011870       0.049851      -0.011673       0.001912       0.003996       0.026860      -0.014456      -0.016985      -0.003224       0.020209              1.860769       2.206026      -0.303056       0.360612       1.583159      -0.227373       1.793122          -0.000027
          203              H       5.715214      11.402820      10.364724       0.136660       1.088199 0.76518831E+01  0.73094539E+02                                 1.662042                            1.555235      -0.809841       2.516712                    0.999585       3.065470       8.028681       0.540922       1.185373      -0.734446       0.030635      -0.011854      -0.026712       0.042338      -0.013683      -0.000653       0.008503       0.017566       0.027161      -0.022442       0.006657       0.015785              1.701306       1.867719      -0.233798      -0.463626       1.483069       0.152991       1.753129          -0.000175
          204              H       3.702789      12.087313       9.401243       0.131684       1.131891 0.82173723E+01  0.80087643E+02                                 1.715929                            1.619961      -0.915580       2.465117                    0.998775       3.185437       8.489033       0.524766       1.197589      -0.730924      -0.003115      -0.003631      -0.043670       0.043932      -0.002711       0.000986       0.011197       0.008125       0.039343      -0.015698      -0.001865       0.017563              1.744502       1.505739      -0.022834       0.127164       1.370898       0.103282       2.356869          -0.000018
          205              H       5.479767      17.657339       6.815739       0.128850       0.922430 0.63455371E+01  0.59449684E+02                                 1.630497                            1.520934      -1.057854       2.391503                    0.997488       3.469094       9.839710       0.478235       1.367047      -0.689586      -0.022843       0.024206       0.018723       0.038188      -0.007078       0.001096       0.003006      -0.000879      -0.009788      -0.007464      -0.001437       0.008901              1.690473       1.817978      -0.472070      -0.304921       1.636095       0.263889       1.617346          -0.000059
          206              H       5.283187      17.462695       4.531931       0.131485       0.946234 0.64015668E+01  0.58687970E+02                                 1.521596                            1.426291      -0.750914       2.534752                    0.999837       3.041121       7.892384       0.560637       1.191684      -0.730915      -0.028217       0.021636      -0.015827       0.038920      -0.014221       0.005658      -0.000821       0.006795       0.024482      -0.019012       0.004474       0.014538              1.565125       1.810975      -0.355050       0.286524       1.417957      -0.145386       1.466443           0.000038
          207              H       6.849146      16.216982       3.390027       0.096314       1.023026 0.70484233E+01  0.67322429E+02                                 1.702795                            1.569072      -0.890610       2.454077                    0.998353       3.507448       9.819480       0.489568       1.309860      -0.701855      -0.004118       0.002764      -0.047157       0.047417      -0.011712       0.005767      -0.000899       0.000608       0.041193      -0.018942       0.002865       0.016077              1.788348       1.442218      -0.023795       0.020331       1.319591       0.048970       2.603236           0.000060
          208              H      11.606999      13.407639       6.082585       0.106186       1.165770 0.85623328E+01  0.85045764E+02                                 1.809006                            1.697751      -0.814574       2.499371                    0.999296       3.376309       9.344110       0.488493       1.262371      -0.715137       0.047659      -0.004767      -0.016193       0.050560      -0.009530      -0.007832      -0.005051       0.021830      -0.025760      -0.017309      -0.002633       0.019942              1.851445       2.164499      -0.086251      -0.476479       1.437876       0.027027       1.951961           0.000025
          209              H      11.304913      12.035409       7.889518       0.131923       1.085358 0.76121050E+01  0.72484195E+02                                 1.644634                            1.539717      -0.781264       2.525048                    0.999721       3.065094       7.966159       0.550756       1.167907      -0.738557       0.030647      -0.023894       0.018790       0.043165      -0.012623      -0.006477      -0.014156       0.005235      -0.011242      -0.023039       0.006939       0.016100              1.680079       1.835913      -0.427332       0.269823       1.672763      -0.189596       1.531561          -0.000167
          210              H       9.306927      12.168415       9.067106       0.130347       1.134662 0.82392032E+01  0.80383159E+02                                 1.721088                            1.623794      -0.908252       2.468070                    0.998819       3.195630       8.530795       0.523141       1.200073      -0.730277      -0.002794      -0.024352       0.034959       0.042696      -0.001958      -0.002988      -0.015870      -0.008008      -0.007184      -0.015883      -0.001843       0.017727              1.751063       1.509374       0.042695      -0.121127       1.713033      -0.484539       2.030781          -0.000046
          211              H      13.792682      17.592458       6.069608       0.099857       1.084893 0.80431151E+01  0.78558150E+02                                 1.706501                            1.630764      -0.763607       2.508318                    0.999588       3.393903       9.279182       0.505766       1.239908      -0.719184       0.009441      -0.035811      -0.001840       0.037081      -0.006885       0.003014       0.002761      -0.018579       0.003950      -0.013187       0.001980       0.011207              1.722612       1.623327      -0.333445       0.044884       2.050752       0.071699       1.493756          -0.000077
          212              H      13.036356      18.552695       4.123181       0.125488       1.038142 0.71489225E+01  0.68737535E+02                                 1.741456                            1.598457      -0.988497       2.414876                    0.997750       3.504508       9.944241       0.475291       1.340271      -0.695676       0.008816      -0.008411      -0.032232       0.034458      -0.009614      -0.004877       0.003693      -0.011830       0.011828      -0.013631       0.000722       0.012909              1.843227       1.420170       0.013371       0.054203       1.739800       0.522705       2.369711          -0.000085
          213              H      11.935743      20.405044       4.359997       0.074516       1.166108 0.85975094E+01  0.86448744E+02                                 1.867016                            1.740861      -1.071649       2.356789                    0.995532       3.788776      10.944572       0.460822       1.321864      -0.699051      -0.015516       0.012999      -0.036827       0.042023      -0.012095       0.008397      -0.004035      -0.010027       0.015115      -0.016768       0.000236       0.016532              1.934743       1.809634      -0.101327       0.477941       1.642448      -0.271320       2.352148           0.000322
          214              H      13.951507      23.979983       9.608862       0.096680       1.145993 0.82114723E+01  0.80119894E+02                                 1.739598                            1.624259      -0.734697       2.530819                    0.999747       3.263576       8.739189       0.521034       1.204817      -0.728876       0.013539       0.045854      -0.001132       0.047825       0.011582       0.002422       0.000847      -0.023561       0.019047      -0.019837       0.006093       0.013743              1.772038       1.531839       0.355363      -0.073016       2.332204      -0.060655       1.452072           0.002182
          215              H      13.693846      23.110579      11.736955       0.137299       0.969187 0.66915556E+01  0.62470209E+02                                 1.587090                            1.490874      -0.840484       2.495347                    0.999635       3.163661       8.478976       0.526713       1.245622      -0.717774       0.014621       0.020098       0.028417       0.037753       0.016568       0.006257      -0.001111      -0.008164       0.021946      -0.021811       0.007048       0.014763              1.627269       1.414266       0.127275       0.248998       1.489139       0.360525       1.978401           0.000322
          216              H      12.318910      21.186860      11.818056       0.101941       1.072417 0.80745490E+01  0.80024265E+02                                 1.764972                            1.687127      -1.246157       2.278833                    0.995240       3.760569      10.827958       0.467513       1.321931      -0.698188      -0.013125      -0.010759       0.033599       0.037642       0.005158       0.002616      -0.002976      -0.003673       0.033734      -0.011745      -0.000214       0.011959              1.796419       1.634336       0.108275      -0.340684       1.536327      -0.141280       2.218594           0.000730
          217              C      13.723838      12.538239      29.906852       0.564964      23.167071 0.26958457E+03  0.56926164E+04                                 7.466150                            5.818410      -0.172522       1.983822                    0.999180      23.259284      65.924376       0.615948       0.470918      -1.019574       0.007811      -0.023992       0.027044       0.036986      -0.006114      -0.079828       0.004487       0.100307       0.021685      -0.055374      -0.054074       0.109448              8.464518       6.243460      -1.060225       2.906608      10.522281      -1.076597       8.627814          -0.000190
          218              C      13.071910      13.296696      28.792198      -0.065944      37.343119 0.48814809E+03  0.11776132E+05                                 9.779720                            7.449435      -0.093670       1.975726                    0.998648      28.239219      81.388487       0.595564       0.426311      -1.061337      -0.010429      -0.022738      -0.027221       0.036970       0.038626      -0.009247       0.011439       0.015345      -0.065589      -0.040229      -0.010083       0.050312             11.314178       7.396645      -3.773333       2.238314      12.479509      -0.949395      14.066380          -0.000408
          219              C      13.146319      12.765322      27.486794      -0.030317      27.679739 0.39653617E+03  0.91358200E+04                                 8.072523                            6.759540       0.046459       2.016880                    0.999524      27.682674      79.497844       0.615260       0.432098      -1.051498      -0.023987      -0.003674       0.008183       0.025609       0.026890      -0.005358       0.013509       0.039185      -0.046183      -0.035831      -0.005171       0.041002              8.707980       5.671080      -1.893919       1.303249       8.648192      -0.143189      11.804669           0.000281
          220              C      12.746499      13.508208      26.406527      -0.088121      27.802009 0.41086595E+03  0.95583258E+04                                 8.130723                            6.902368       0.012668       2.011209                    0.997844      28.100345      81.311489       0.605476       0.434838      -1.048962      -0.018992      -0.016901       0.004738       0.025861      -0.003097      -0.007486       0.002090       0.002623      -0.050744      -0.018931       0.005281       0.013650              8.770149       5.613369      -1.243343       1.194503       8.882070       0.509013      11.815007          -0.000112
          221              C      12.268938      14.798689      26.638801       0.090266      25.545491 0.35977444E+03  0.81548623E+04                                 7.854887                            6.581706      -0.220968       1.949300                    0.997694      26.978857      78.888637       0.598469       0.451521      -1.031692      -0.014972      -0.008267       0.043327       0.046581       0.019087       0.012091      -0.005271       0.052957       0.024094      -0.038354       0.005592       0.032762              8.674568       5.077133      -0.718694       0.418726       9.119188       1.262507      11.827384          -0.000272
          222              C      12.498836      14.555710      28.931367       0.131722      33.816416 0.41020833E+03  0.95986552E+04                                 9.606400                            7.161189      -0.446813       1.868473                    0.998817      27.603622      81.748899       0.558346       0.468810      -1.023044      -0.024218       0.015774      -0.032150       0.043231       0.034589       0.006504       0.000723       0.031189       0.020931      -0.041608       0.005954       0.035654             11.537545       6.162897      -2.604212      -0.671069      12.617212       2.360190      15.832528          -0.000367
          223              C      12.293374      15.214252      30.240015       0.136140      34.000387 0.41133971E+03  0.96354502E+04                                 9.666853                            7.189537      -0.464068       1.863370                    0.998720      27.642777      82.011328       0.554884       0.471230      -1.021337       0.028268       0.031205       0.010802       0.043468      -0.020669       0.035195       0.009971       0.009307      -0.026992      -0.045781       0.006287       0.039494             11.663451       6.373951       1.221072      -2.614777      12.535204       2.620915      16.081197           0.000146
          224              C      12.599905      17.212908      31.391976       0.081056      26.295566 0.36008122E+03  0.81581034E+04                                 7.988406                            6.567316      -0.159310       1.968430                    0.997731      26.980000      78.702095       0.601881       0.449166      -1.033732       0.000007      -0.038257      -0.024231       0.045285       0.001096       0.014666       0.018173       0.006458      -0.060878      -0.032920       0.009179       0.023741              9.017680       5.227413       1.291922      -0.094826       9.822657       1.917758      12.002969          -0.000538
          225              C       6.570381      16.642925       0.117759      -0.114764      29.399670 0.42600286E+03  0.10001381E+05                                 8.410907                            6.992357       0.073328       2.014618                    0.998711      28.852561      83.893967       0.606168       0.430394      -1.051568       0.004405      -0.011905      -0.007950       0.014978      -0.005894      -0.005677       0.006291      -0.014601      -0.005083      -0.010389      -0.003808       0.014197              9.399622       6.025821       2.295185       0.061197      10.258239       1.738117      11.914808          -0.000191
          226              C       6.103924      15.349848       0.095699      -0.074786      29.177785 0.41145024E+03  0.95618520E+04                                 8.322384                            6.844882       0.232497       2.066928                    0.999361      28.332919      81.565480       0.617214       0.427018      -1.055216       0.018446      -0.007370      -0.010769       0.022595      -0.013556       0.004375      -0.011633       0.030273      -0.019839      -0.022864      -0.002992       0.025856              9.329257       6.212201       2.566886      -0.456358      10.773056       2.391333      11.002515          -0.000190
          227              C      11.703641      14.604696      31.345261      -0.035500      38.081899 0.48844463E+03  0.11798186E+05                                 9.957895                            7.486087      -0.214132       1.938902                    0.998286      28.152846      81.486239       0.589360       0.430255      -1.057720       0.019812       0.008322       0.033028       0.039403      -0.040018       0.025511      -0.012747       0.044957      -0.025910      -0.041727      -0.020004       0.061730             11.868274       8.134029       4.502603      -1.436273      14.778608       1.680031      12.692184          -0.000147
          228              C      11.010619      13.263283      31.296925       0.560846      22.786787 0.26841259E+03  0.56746305E+04                                 7.435690                            5.841168      -0.184503       1.983718                    0.998966      23.377354      66.794478       0.607776       0.476681      -1.014162      -0.010494      -0.032257       0.003313       0.034083      -0.021114      -0.069458       0.054983       0.034048       0.151742      -0.071463      -0.045950       0.117412              8.421543       8.553947       2.418761       1.637435      10.922147      -0.755129       5.788536          -0.000121
          229              C      12.322227      12.213830       0.565113       0.648452      22.400407 0.23774125E+03  0.48852815E+04                                 7.414521                            5.562247      -0.241293       1.988702                    0.998493      22.048173      62.493897       0.610793       0.488008      -1.006312      -0.009768      -0.044107      -0.048509       0.066287      -0.007000       0.019861      -0.073809      -0.100830       0.087071      -0.070095      -0.038299       0.108394              8.731325       9.841794       0.255242      -1.774575       8.010671       3.659544       8.341508          -0.000241
          230              C      12.506590      13.314859       1.579201      -0.069549      38.996146 0.48334151E+03  0.11618508E+05                                10.017490                            7.369522      -0.123338       1.963841                    0.998732      28.161237      80.726325       0.604720       0.421362      -1.065618       0.033707       0.017056       0.017981       0.041837      -0.020710       0.028232      -0.026777       0.047714      -0.036237      -0.042121      -0.014869       0.056990             12.195861      10.070728       2.149548      -3.624467      13.271050       4.707774      13.245804          -0.000304
          231              C      13.448388      14.299751       1.310594      -0.046107      30.366727 0.41211837E+03  0.95980595E+04                                 8.625752                            6.904265       0.067382       2.016204                    0.999547      28.278101      81.963067       0.606318       0.433755      -1.049255      -0.007555      -0.010769       0.024359       0.027684      -0.025287       0.024760      -0.021269       0.012730       0.013104      -0.028453      -0.019722       0.048175              9.704647       9.280507       2.620412      -2.699743      10.809327       2.508398       9.024108           0.001011
          232              C      13.560561      15.418947       2.137826      -0.122931      30.006831 0.41116061E+03  0.95037037E+04                                 8.325130                            6.730925       0.410225       2.118431                    0.999758      28.233951      79.691217       0.641291       0.413209      -1.069492      -0.004669      -0.015434      -0.007001       0.017579       0.008005      -0.011058      -0.002765      -0.025464      -0.024616      -0.019895      -0.000528       0.020423              9.323402       9.720200       1.948692      -2.808792       9.392041       2.502979       8.857964          -0.000201
          233              C      12.633202      15.538977       3.159700       0.083458      26.978160 0.34407758E+03  0.76745555E+04                                 8.009841                            6.325539       0.065513       2.038291                    0.999344      26.411958      75.385350       0.629708       0.436084      -1.045859      -0.029610      -0.049120      -0.001841       0.057383      -0.003717       0.037252      -0.003158      -0.031746      -0.001069      -0.046072       0.014574       0.031498              9.092290       9.023705       1.877757      -2.568203      10.063726       2.406443       8.189438           0.000609
          234              C      11.705841      13.459219       2.710400       0.154100      36.259819 0.42443901E+03  0.99918307E+04                                 9.918963                            7.169464      -0.503791       1.850735                    0.998437      27.368744      80.641507       0.572911       0.454140      -1.033773       0.021200       0.019525       0.027688       0.039967      -0.009744       0.041203      -0.008032       0.029570      -0.081101      -0.049132      -0.003954       0.053086             11.983199      10.437518       2.333909      -5.058610      13.564876       1.705885      11.947202           0.002775
          235              C      10.737389      12.451619       3.252804       0.147000      35.487268 0.41967842E+03  0.98451152E+04                                 9.745501                            7.104540      -0.413625       1.879275                    0.998843      27.255454      79.985512       0.578916       0.451010      -1.036279      -0.039474       0.006931      -0.002550       0.040159       0.021761       0.011979       0.020649       0.055577       0.052651      -0.048051       0.006281       0.041770             11.511958      11.196880       0.320644      -3.941495      15.814350      -0.640133       7.524644           0.005016
          236              C       8.661659      12.219994       4.241589       0.087211      25.267747 0.32829103E+03  0.72397425E+04                                 7.638659                            6.165516       0.032308       2.032212                    0.999298      26.093122      74.146411       0.639633       0.434221      -1.046577       0.029171       0.011883      -0.045894       0.055663       0.008403       0.001910       0.011739       0.076981       0.085898      -0.055283       0.023600       0.031683              8.312006       8.615320       0.582630      -2.058093      10.973109       0.017552       5.347589           0.003443
          237              C       8.832692      10.884096       4.424553      -0.088640      28.589929 0.39672070E+03  0.91193516E+04                                 8.167489                            6.691470       0.093790       2.023744                    0.999551      28.012863      79.731050       0.629561       0.423243      -1.059481      -0.000613      -0.021365      -0.037300       0.042989      -0.000689      -0.011798      -0.006803      -0.008445      -0.009110      -0.016020       0.003742       0.012278              8.777233       9.456014       0.661881      -1.968331      11.413594       0.004205       5.462090          -0.001717
          238              C      10.028818      10.310225       4.007045      -0.041903      28.613554 0.39859515E+03  0.92057894E+04                                 8.270871                            6.788495      -0.059727       1.975839                    0.999149      28.187061      81.352146       0.611689       0.433557      -1.049399      -0.015714       0.002220      -0.029662       0.033641       0.009989       0.028632      -0.009551      -0.002025       0.076446      -0.036136      -0.004723       0.040859              8.793005      10.423056       0.033962      -2.695000      10.228430      -0.550901       5.727529           0.004280
          239              C      10.996160      11.101447       3.401381      -0.061852      37.913896 0.47486630E+03  0.11368359E+05                                 9.817924                            7.307243      -0.091427       1.971346                    0.999039      28.163013      80.658561       0.606754       0.421664      -1.065057      -0.029385      -0.014498      -0.006605       0.033426       0.022284       0.042744       0.019777       0.014640       0.075704      -0.039690      -0.025592       0.065281             11.406903      12.805115      -2.229332      -3.909493      14.473096       0.255439       6.942498          -0.000127
          240              C      12.284467      10.449070       2.941051       0.538819      23.178660 0.28554595E+03  0.61094771E+04                                 7.496654                            6.024991      -0.339764       1.932177                    0.998374      23.467771      66.685669       0.600496       0.476725      -1.017706       0.033655      -0.014583      -0.016047       0.040036      -0.011923      -0.009402      -0.081925      -0.015910       0.170753      -0.077903      -0.030931       0.108834              8.359404       9.846153      -2.006310      -1.145536       9.552594       2.638500       5.679463          -0.007556
          241              C      12.247836       8.527302      32.079713       0.641549      22.606912 0.24081719E+03  0.49628808E+04                                 7.453184                            5.596588      -0.238828       1.988702                    0.998445      22.141748      62.786814       0.609353       0.487742      -1.006761      -0.017674       0.061467      -0.020172       0.067063      -0.005842       0.010381       0.034346      -0.025437       0.312090      -0.068198      -0.044078       0.112277              8.743200      10.114204       1.126615      -1.324370      11.353731      -1.679052       4.761666          -0.000247
          242              C      12.457740       7.044449      32.336317      -0.061374      38.637773 0.48567368E+03  0.11683610E+05                                 9.962370                            7.395601      -0.111369       1.968694                    0.998727      28.063095      80.363393       0.602893       0.422312      -1.065476       0.033331      -0.022210      -0.000116       0.040053       0.005749       0.032847       0.007391       0.071773       0.039632      -0.043495      -0.012406       0.055901             11.961826      10.093408       0.196140      -4.161620      17.013501      -1.752821       8.778570          -0.000536
          243              C      13.390652       6.350548      31.576237      -0.034258      29.364933 0.39416135E+03  0.90794338E+04                                 8.440891                            6.763635       0.052540       2.020021                    0.999325      27.762192      80.062686       0.610947       0.435229      -1.048221      -0.007896      -0.005851       0.016632       0.019318       0.006583       0.035106       0.002285       0.033362       0.088455      -0.033309      -0.020482       0.053791              9.359542       9.143468      -0.552383      -3.636877      11.868505      -0.150428       7.066652           0.001122
          244              C      13.488384       4.992590      31.658636      -0.115149      28.711383 0.38748158E+03  0.88153823E+04                                 8.038809                            6.508705       0.432758       2.130841                    0.999823      27.653618      77.174057       0.656669       0.409986      -1.072701      -0.006203       0.021533      -0.002942       0.022601       0.002331      -0.010098       0.012610      -0.005013       0.036087      -0.017308      -0.003858       0.021166              8.879059       9.335987       0.101615      -3.284565      10.829169      -0.805971       6.472022          -0.000122
          245              C       7.024611       4.317824       0.003244       0.071168      26.835091 0.34788749E+03  0.77621477E+04                                 7.907321                            6.315902       0.158865       2.062367                    0.999698      26.463799      74.952117       0.638410       0.429995      -1.052081      -0.032505       0.041529       0.021329       0.056888      -0.013410       0.025690       0.013655      -0.031020       0.011281      -0.041048       0.016822       0.024226              8.822817       8.923629       0.047588      -3.093881      11.105218      -0.241892       6.439603           0.000673
          246              C       6.102807       6.306748       0.773705       0.154010      35.544080 0.42301433E+03  0.99508813E+04                                 9.781240                            7.150783      -0.502610       1.850167                    0.998465      27.390089      80.699696       0.574402       0.453298      -1.034153       0.018256      -0.035138       0.014533       0.042180      -0.017508       0.036536       0.015125       0.039908      -0.034814      -0.048370      -0.000606       0.048976             11.650985      10.302655       0.902042      -5.324662      14.089715       0.029178      10.560584           0.002519
          247              C       5.148794       6.870563       1.763139       0.139234      35.547918 0.42414955E+03  0.99764547E+04                                 9.755241                            7.141874      -0.425635       1.875220                    0.998764      27.372483      80.437153       0.577447       0.450958      -1.036303      -0.038929      -0.002782      -0.004522       0.039289      -0.023584       0.003785      -0.032573       0.018272      -0.042945      -0.044014       0.001618       0.042396             11.452354      11.143706       1.907184      -3.475654      12.853603       3.909640      10.359751           0.005615
          248              C       3.068622       6.563352       2.756141       0.082090      25.611988 0.33514569E+03  0.74259336E+04                                 7.707012                            6.232107       0.060787       2.039522                    0.999311      26.224941      74.590505       0.636094       0.434578      -1.046821       0.028214       0.013493      -0.049731       0.058747      -0.007293      -0.002272      -0.038799       0.047071      -0.013023      -0.053215       0.023806       0.029410              8.367635       8.490220       0.742473      -2.031398       9.742089       2.445630       6.870594           0.003988
          249              C       3.239657       7.636483       3.580777      -0.086150      28.535154 0.39423423E+03  0.90444538E+04                                 8.145732                            6.662706       0.112661       2.029808                    0.999593      27.924576      79.301389       0.632266       0.422258      -1.060509      -0.003158       0.038308      -0.022884       0.044735       0.004988      -0.007705       0.009712       0.004688       0.017699      -0.015572       0.002465       0.013107              8.750604       9.381749       0.564304      -1.986752       9.911689       2.566055       6.958373          -0.002049
          250              C       4.429121       8.342063       3.492863      -0.042251      28.518549 0.39347161E+03  0.90688677E+04                                 8.274982                            6.762885      -0.087726       1.968158                    0.999069      28.199461      81.620370       0.609656       0.435895      -1.046746      -0.018309       0.014763      -0.026883       0.035719      -0.019785       0.024010      -0.009718       0.000208       0.072620      -0.034144      -0.007978       0.042122              8.804115      10.480345       1.379860      -2.364613       8.595843       2.209686       7.336157           0.004611
          251              C       5.395351       7.974188       2.584531      -0.054068      37.888551 0.47775888E+03  0.11454998E+05                                 9.831783                            7.340782      -0.107064       1.967469                    0.998986      28.132617      80.633024       0.603966       0.422968      -1.064235      -0.033764       0.017825      -0.000767       0.038188      -0.039463       0.028165      -0.030818      -0.022597      -0.007188      -0.040736      -0.026405       0.067141             11.403420      12.990087       3.858182      -2.206699      12.481769       3.216546       8.738405          -0.000214
          252              C       6.710314       8.754380       2.532950       0.539541      22.870507 0.28438896E+03  0.60796719E+04                                 7.430253                            6.014168      -0.341593       1.931614                    0.998277      23.489270      66.759307       0.600716       0.476946      -1.017400       0.031130       0.025341      -0.003568       0.040299       0.013471      -0.006622       0.012304       0.030045       0.324612      -0.075327      -0.033946       0.109272              8.242293       9.937713       2.152809       0.186267      10.442189       0.246870       4.346978          -0.006939
          253              C      16.427060       8.453986      30.169619       0.563696      22.001833 0.26288517E+03  0.55309572E+04                                 7.271517                            5.785348      -0.195554       1.980434                    0.999273      23.219214      66.261436       0.609744       0.477446      -1.013385      -0.006094       0.026145       0.019821       0.033370       0.054772      -0.039708      -0.069405      -0.036378      -0.012186      -0.063865      -0.049785       0.113651              8.115334       8.472441      -2.572681      -0.026032       8.905426       2.761256       6.968135          -0.004755
          254              C      17.145623       7.318570      29.520810      -0.073440      36.872355 0.48317266E+03  0.11658182E+05                                 9.749164                            7.437868      -0.230867       1.930342                    0.998496      28.507488      82.907552       0.591224       0.429364      -1.056547       0.016041      -0.029840       0.017386       0.038079       0.016847       0.047428       0.010003       0.035578      -0.044685      -0.046356      -0.015610       0.061966             11.386774       7.743608      -2.858908      -2.900849      15.923757      -0.325019      10.492957           0.014389
          255              C      17.116747       6.092321      30.215036      -0.086301      30.186646 0.40873517E+03  0.94920416E+04                                 8.488349                            6.788440       0.299516       2.077732                    0.999585      28.709584      82.876889       0.623820       0.422794      -1.056839       0.021665       0.013314      -0.024560       0.035353       0.015435       0.010432      -0.000487       0.046865       0.047072      -0.036144       0.008009       0.028134              9.572385       6.533334      -2.537707      -1.546044      13.833839      -0.889853       8.349983           0.008262
          256              C       6.489319       4.953661      29.692745      -0.132926      27.685722 0.38217109E+03  0.87824746E+04                                 8.139548                            6.662283      -0.115698       1.958519                    0.997918      28.771114      84.338499       0.611966       0.435532      -1.042434      -0.015866       0.001697      -0.002648       0.016175       0.010502       0.019609       0.016871       0.010183      -0.045162      -0.029177      -0.003764       0.032941              9.039316       6.322614      -1.973493      -1.309594      12.193924      -1.217661       8.601411           0.000977
          257              C       7.079052       5.122352      28.576793       0.085807      24.770452 0.34793862E+03  0.78546882E+04                                 7.772712                            6.508769      -0.329962       1.904893                    0.998053      27.484379      81.341342       0.594228       0.456590      -1.024392      -0.021139       0.045067      -0.014563       0.051865       0.002781       0.035995       0.037752       0.012393      -0.086292      -0.063043       0.011354       0.051689              8.513563       6.213563      -1.744438      -1.021343      11.191291      -1.399883       8.135835           0.013141
          258              C       6.627035       7.406159      28.297805       0.152217      36.208630 0.44485149E+03  0.10605635E+05                                10.046317                            7.387784      -0.584002       1.827689                    0.997788      27.719461      82.435557       0.558393       0.460092      -1.029483       0.028345      -0.015503      -0.019648       0.037813       0.033160       0.039830      -0.001290       0.031242      -0.055691      -0.051021      -0.009672       0.060693             12.118860       6.528733      -0.807805      -1.609146      18.605838      -4.616955      11.222008           0.011635
          259              C       6.567063       8.661605      27.477062       0.164726      34.671431 0.39543696E+03  0.91765735E+04                                 9.736319                            6.974553      -0.517442       1.856525                    0.998162      27.079369      80.092458       0.572158       0.461303      -1.026284      -0.009869      -0.012803      -0.029852       0.033948      -0.036301      -0.042408      -0.019937       0.063596      -0.067206      -0.069185      -0.001618       0.070803             11.650479       6.317702       1.975728       1.781254      16.634284      -4.153582      11.999451           0.004760
          260              C      16.924611       9.699699      25.543611       0.082661      25.480968 0.33742612E+03  0.74546479E+04                                 7.527481                            6.146372       0.112070       2.042756                    0.999733      26.241075      73.411837       0.660340       0.419846      -1.060772       0.032833      -0.018579       0.025491       0.045530      -0.010616       0.006708      -0.002947       0.078261       0.053102      -0.049458       0.014828       0.034630              8.069714       4.897529       0.482083       1.663270      10.164618      -1.288782       9.146996           0.004069
          261              C      17.156729      10.977853      25.984801      -0.126761      28.449550 0.42248214E+03  0.98625128E+04                                 8.103932                            6.898506       0.164036       2.038963                    0.999245      28.699538      82.237115       0.621146       0.422409      -1.060322       0.015963       0.003265      -0.007817       0.018072       0.004132       0.010486      -0.008793       0.011654       0.043926      -0.018832      -0.002121       0.020953              8.539524       6.222789      -0.334131       2.226767      10.986330      -1.113052       8.409454           0.010665
          262              C       6.803624      11.000561      27.162390      -0.057607      30.918956 0.46123842E+03  0.11074735E+05                                 8.797637                            7.349976      -0.192478       1.914539                    0.999110      29.761947      88.264481       0.580792       0.439215      -1.043524       0.013553      -0.036119      -0.012167       0.040451      -0.004195      -0.027361       0.012094      -0.005466      -0.014664      -0.031126       0.001029       0.030098              9.519794       6.842944       0.693566       2.575324      11.601762      -2.320530      10.114675          -0.001349
          263              C       7.116816       9.803509      27.911764      -0.106671      38.447045 0.51327298E+03  0.12547043E+05                                10.000946                            7.658904      -0.021186       1.993970                    0.998117      28.985205      84.277900       0.584651       0.428564      -1.059225       0.012355       0.030481      -0.031776       0.045732      -0.022433      -0.028275       0.008548       0.009274      -0.004858      -0.030464      -0.011286       0.041750             11.425532       8.135597       2.314482       3.687422      14.538755      -1.464049      11.602244           0.020815
          264              C       8.011968       9.952735      29.202894       0.609882      20.374178 0.24064922E+03  0.49601781E+04                                 6.932124                            5.576746      -0.214801       1.986792                    0.998762      22.576316      64.092519       0.613175       0.484628      -1.008044       0.020967       0.001687       0.024355       0.032181       0.028832      -0.077676      -0.030545       0.061106       0.005568      -0.064272      -0.042935       0.107207              7.610159       6.288745      -0.367942       2.613101       9.124570       0.652752       7.417162           0.002907
          265              C       8.170774       3.681994      18.753825       0.568233      23.148731 0.26934541E+03  0.56868212E+04                                 7.465200                            5.818072      -0.176834       1.982470                    0.999204      23.248061      65.907812       0.615554       0.471281      -1.019285       0.007168       0.024781      -0.027329       0.037581       0.005287       0.076776       0.004341       0.100188       0.023198      -0.054266      -0.052158       0.106424              8.462894       6.242769       1.060128      -2.905810      10.520367      -1.076586       8.625545          -0.000191
          266              C       7.518846       2.923537      19.868479      -0.068646      37.445518 0.48982154E+03  0.11827575E+05                                 9.798849                            7.463547      -0.095788       1.974553                    0.998580      28.292793      81.602667       0.594791       0.426466      -1.061155      -0.012303       0.021146       0.026837       0.036314      -0.037557       0.008553       0.012559       0.015289      -0.070286      -0.040250      -0.009816       0.050067             11.336247       7.410821       3.781867      -2.242859      12.505320      -0.950967      14.092598          -0.000410
          267              C       7.593258       3.454911      21.173882      -0.026358      27.599195 0.39506526E+03  0.90929996E+04                                 8.053745                            6.743898       0.050808       2.018662                    0.999524      27.633822      79.304943       0.616429       0.431702      -1.051795      -0.021994       0.005694      -0.008776       0.024355      -0.025755       0.004825       0.013957       0.037417      -0.046555      -0.035055      -0.004618       0.039672              8.687127       5.658401       1.891787      -1.296956       8.635359      -0.139654      11.767620           0.000283
          268              C       7.193439       2.712025      22.254149      -0.087200      27.745401 0.40977519E+03  0.95263511E+04                                 8.121425                            6.895433       0.012820       2.011870                    0.997897      28.055684      81.146749       0.605503       0.435120      -1.048822      -0.019522       0.015030      -0.005446       0.025232       0.003293       0.008919       0.002623       0.003103      -0.050361      -0.019583       0.004952       0.014631              8.759434       5.607434       1.242076      -1.192917       8.872160       0.507191      11.798707          -0.000112
          269              C       6.715875       1.421544      22.021876       0.087841      25.606851 0.36092527E+03  0.81870940E+04                                 7.866564                            6.592220      -0.226678       1.947193                    0.997617      27.016716      79.016764       0.598021       0.451520      -1.031741      -0.013839       0.006790      -0.042947       0.045629      -0.018843      -0.014183      -0.004098       0.053113       0.022559      -0.037885       0.003315       0.034570              8.687567       5.084895       0.718112      -0.418526       9.132794       1.269127      11.845013          -0.000272
          270              C       6.945770       1.664523      19.729309       0.130957      33.823180 0.41032302E+03  0.96025650E+04                                 9.609615                            7.163572      -0.453361       1.866447                    0.998791      27.611852      81.793942       0.558059       0.468991      -1.022886      -0.023266      -0.015618       0.033270       0.043499      -0.034117      -0.005478       0.001249       0.030411       0.021174      -0.040959       0.006133       0.034826             11.541126       6.165172       2.605965       0.671328      12.623229       2.359988      15.834976          -0.000365
          271              C       6.740306       1.005981      18.420661       0.141019      33.864034 0.40941016E+03  0.95802763E+04                                 9.648644                            7.177712      -0.470389       1.862075                    0.998778      27.577730      81.811800       0.554679       0.471894      -1.020839       0.028207      -0.033102      -0.010546       0.044750       0.019874      -0.033487       0.009353       0.007880      -0.025701      -0.043678       0.006233       0.037445             11.639609       6.363812      -1.218736       2.610421      12.510341       2.612692      16.044674           0.000145
          272              C      12.599905      31.447776      17.268701       0.080693      26.268760 0.35963561E+03  0.81446677E+04                                 7.979915                            6.561124      -0.157642       1.969579                    0.997821      26.958827      78.598435       0.602519       0.448875      -1.034004      -0.000703       0.038915       0.024718       0.046107      -0.001043      -0.015005       0.018456       0.007969      -0.061050      -0.033391       0.009139       0.024252              9.007270       5.222693      -1.289844       0.095387       9.809855       1.914003      11.989262          -0.000538
          273              C      12.123453      32.017754      16.102467      -0.115799      29.434289 0.42666399E+03  0.10020788E+05                                 8.418729                            6.999929       0.063523       2.011758                    0.998763      28.871256      83.964620       0.605561       0.430658      -1.051407       0.005632       0.009424       0.007344       0.013209       0.005488       0.005542       0.006688      -0.011787      -0.003410      -0.009209      -0.004208       0.013417              9.407915       6.032337      -2.297541      -0.061432      10.266645       1.737545      11.924763          -0.000192
          274              C       6.103925       0.870380      16.124526      -0.069005      29.083853 0.40974536E+03  0.95137631E+04                                 8.311770                            6.836813       0.227189       2.066278                    0.999377      28.272557      81.394933       0.616656       0.427784      -1.054587       0.019048       0.007322       0.010754       0.023067       0.013065      -0.003715      -0.010680       0.029745      -0.015565      -0.022020      -0.002267       0.024286              9.316360       6.204522      -2.562600       0.457484      10.756184       2.384501      10.988374          -0.000192
          275              C       6.150572       1.615537      17.315415      -0.037939      38.154721 0.48962869E+03  0.11832858E+05                                 9.965414                            7.491595      -0.213324       1.938769                    0.998348      28.184126      81.573177       0.589617       0.429846      -1.058069       0.018884      -0.005336      -0.031929       0.037477       0.039540      -0.024854      -0.012519       0.043918      -0.030558      -0.040288      -0.020851       0.061138             11.877144       8.140618      -4.506994       1.438633      14.790278       1.679350      12.700536          -0.000148
          276              C       5.457552       2.956950      17.363751       0.559451      22.805384 0.26867875E+03  0.56812679E+04                                 7.437193                            5.842331      -0.177666       1.985645                    0.998981      23.388148      66.816003       0.608028       0.476398      -1.014383      -0.010421       0.035100      -0.003690       0.036800       0.021682       0.069330       0.056278       0.034997       0.155006      -0.072543      -0.046225       0.118768              8.423141       8.556342      -2.419510      -1.637358      10.923660      -0.755546       5.789421          -0.000119
          277              C      12.322232       4.006398      15.655113       0.650227      22.387228 0.23758011E+03  0.48808341E+04                                 7.408330                            5.557846      -0.230343       1.991971                    0.998442      22.043911      62.461644       0.611488       0.487567      -1.006603      -0.010831       0.044061       0.047637       0.065788       0.007033      -0.019608      -0.073956      -0.098657       0.086354      -0.068928      -0.038985       0.107913              8.723750       9.833680      -0.254956       1.772754       8.003587       3.655435       8.333984          -0.000243
          278              C      12.506592       2.905369      14.641024      -0.069412      39.012217 0.48352140E+03  0.11624068E+05                                10.022101                            7.372200      -0.120480       1.964639                    0.998718      28.161212      80.734063       0.604441       0.421512      -1.065509       0.032960      -0.017556      -0.019068       0.041930       0.020408      -0.026031      -0.028862       0.047995      -0.034695      -0.044022      -0.011899       0.055921             12.202738      10.075583      -2.149549       3.627273      13.278715       4.712496      13.253917          -0.000304
          279              C      13.448388       1.920477      14.909631      -0.043868      30.295146 0.41084840E+03  0.95604579E+04                                 8.608304                            6.889754       0.077245       2.019473                    0.999562      28.241491      81.804604       0.607508       0.433268      -1.049621      -0.005220       0.012106      -0.023710       0.027129       0.023961      -0.024274      -0.022791       0.014238       0.016599      -0.028849      -0.019224       0.048073              9.684972       9.260671      -2.610899       2.696795      10.783972       2.503983       9.010273           0.001008
          280              C      13.560559       0.801281      14.082400      -0.127362      30.143757 0.41362804E+03  0.95756897E+04                                 8.353784                            6.754688       0.393283       2.112527                    0.999759      28.311228      79.989293       0.639608       0.413649      -1.069135      -0.004849       0.016636       0.008968       0.019512      -0.008039       0.008727      -0.003666      -0.026020      -0.023865      -0.017601      -0.002973       0.020574              9.356035       9.750007      -1.947782       2.820943       9.423073       2.518370       8.895026          -0.000199
          281              C      12.633198       0.681251      13.060526       0.087061      26.877067 0.34235036E+03  0.76256441E+04                                 7.984400                            6.303903       0.064874       2.038684                    0.999276      26.354406      75.144629       0.631714       0.435291      -1.046442      -0.028464       0.048380       0.002947       0.056209       0.003994      -0.035934      -0.003045      -0.030726       0.001058      -0.044420       0.013681       0.030739              9.063995       8.986941      -1.868455       2.556315      10.038878       2.405878       8.166167           0.000608
          282              C      11.705841       2.761009      13.509826       0.156991      36.167144 0.42312505E+03  0.99539498E+04                                 9.907590                            7.161900      -0.509761       1.849295                    0.998452      27.324771      80.504178       0.572744       0.454589      -1.033437       0.020142      -0.022215      -0.029892       0.042341       0.009871      -0.040553      -0.008258       0.029366      -0.081528      -0.048734      -0.003889       0.052623             11.969119      10.424991      -2.330123       5.051858      13.548463       1.704679      11.933903           0.002768
          283              C      10.737389       3.768609      12.967421       0.142192      35.574760 0.42096678E+03  0.98809723E+04                                 9.751889                            7.108842      -0.409615       1.880280                    0.998806      27.294501      80.071682       0.579660       0.450175      -1.036963      -0.039088      -0.007465       0.003171       0.039920      -0.023884      -0.012082       0.019267       0.056858       0.064223      -0.050705       0.007710       0.042995             11.519667      11.204926      -0.321803       3.945207      15.824142      -0.640176       7.529934           0.005018
          284              C       8.661659       4.000234      11.978637       0.087257      25.282940 0.32851905E+03  0.72464758E+04                                 7.643125                            6.168536       0.035049       2.032746                    0.999315      26.104778      74.203221       0.639300       0.434345      -1.046438       0.030650      -0.011779       0.047291       0.057572      -0.008442      -0.002378       0.012650       0.078969       0.085053      -0.056351       0.024022       0.032329              8.317185       8.620562      -0.583621       2.059695      10.980320       0.017593       5.350674           0.003445
          285              C       8.832693       5.336132      11.795672      -0.091046      28.623756 0.39733169E+03  0.91370118E+04                                 8.173789                            6.696428       0.094267       2.023731                    0.999513      28.037372      79.819484       0.629348       0.423218      -1.059484      -0.002771       0.020805       0.037161       0.042678      -0.000750       0.011112      -0.005051      -0.011264      -0.009514      -0.015135       0.003444       0.011692              8.784121       9.462214      -0.662055       1.969490      11.424213       0.004755       5.465935          -0.001719
          286              C      10.028821       5.910003      12.213181      -0.040639      28.573557 0.39787106E+03  0.91847363E+04                                 8.262997                            6.781972      -0.055695       1.977406                    0.999217      28.159391      81.248697       0.612042       0.433512      -1.049444      -0.017958      -0.002140       0.029069       0.034235      -0.007467      -0.027405      -0.010079      -0.002216       0.077083      -0.033790      -0.006523       0.040313              8.784694      10.411168      -0.032443       2.691637      10.220965      -0.550435       5.721948           0.004279
          287              C      10.996162       5.118781      12.818844      -0.056580      37.823458 0.47350938E+03  0.11328851E+05                                 9.808788                            7.301468      -0.094180       1.970825                    0.999054      28.116429      80.525359       0.606353       0.422205      -1.064614      -0.028335       0.013565       0.006724       0.032126      -0.022197      -0.040030       0.018251       0.015822       0.075719      -0.038712      -0.023593       0.062305             11.395639      12.791828       2.226132       3.905408      14.458443       0.254717       6.936646          -0.000130
          288              C      12.284471       5.771158      13.279174       0.537470      23.175531 0.28551383E+03  0.61078603E+04                                 7.491856                            6.021552      -0.336222       1.933768                    0.998343      23.465264      66.646455       0.601206       0.476235      -1.018094       0.034418       0.018643       0.019785       0.043859       0.010604       0.008982      -0.082207      -0.013667       0.174781      -0.078056      -0.031498       0.109554              8.353629       9.838641       2.003353       1.144039       9.546005       2.636710       5.676242          -0.007581
          289              C       6.694774       7.692931      16.580963       0.647865      22.508249 0.23956856E+03  0.49313357E+04                                 7.438266                            5.586512      -0.240960       1.988744                    0.998409      22.076857      62.590795       0.609100       0.488521      -1.006237      -0.017667      -0.061845       0.020461       0.067494       0.005561      -0.009961       0.034362      -0.028096       0.306989      -0.068169      -0.042574       0.110743              8.725008      10.094153      -1.123583       1.321087      11.327994      -1.674666       4.752875          -0.000253
          290              C       6.904680       9.175784      16.324359      -0.064688      38.704460 0.48674653E+03  0.11715002E+05                                 9.968815                            7.399953      -0.108416       1.969482                    0.998720      28.096263      80.457866       0.603226       0.421877      -1.065830       0.034647       0.023943      -0.000326       0.042117      -0.005775      -0.032848       0.008011       0.074776       0.041290      -0.045385      -0.011536       0.056921             11.970029      10.102859      -0.197534       4.166242      17.022237      -1.754563       8.784990          -0.000541
          291              C       7.837594       9.869685      17.084439      -0.032950      29.330916 0.39354983E+03  0.90621881E+04                                 8.436229                            6.759205       0.047302       2.018760                    0.999320      27.739575      79.993856       0.611012       0.435334      -1.048116      -0.008298       0.005933      -0.015254       0.018350      -0.006372      -0.034128       0.001497       0.031503       0.087636      -0.032478      -0.019880       0.052358              9.354836       9.140918       0.549413       3.637397      11.858716      -0.152409       7.064872           0.001122
          292              C       7.935328      11.227643      17.002040      -0.113841      28.666770 0.38665122E+03  0.87918692E+04                                 8.031192                            6.502091       0.431768       2.130974                    0.999821      27.624884      77.076312       0.656941       0.410032      -1.072659      -0.005998      -0.020751       0.001124       0.021629      -0.002066       0.011835       0.012351      -0.004783       0.034552      -0.018048      -0.003537       0.021585              8.870801       9.328604      -0.099676       3.282612      10.817239      -0.803908       6.466559          -0.000125
          293              C       7.024628      11.902404      16.216981       0.068668      26.881472 0.34863388E+03  0.77831007E+04                                 7.917051                            6.323465       0.162825       2.063186                    0.999713      26.493554      75.061226       0.637898       0.430102      -1.051997      -0.032213      -0.040003      -0.020565       0.055325       0.014064      -0.027690       0.013437      -0.031642       0.015784      -0.043230       0.017802       0.025428              8.833927       8.937112      -0.046800       3.099312      11.116821      -0.241551       6.447847           0.000671
          294              C       6.102820       9.913480      15.446521       0.153987      35.586500 0.42347622E+03  0.99685197E+04                                 9.805739                            7.166597      -0.514418       1.846701                    0.998438      27.417375      80.915006       0.572106       0.454808      -1.032873       0.020559       0.036004      -0.012258       0.043234       0.017385      -0.035070       0.015626       0.039672      -0.031908      -0.047536       0.000107       0.047429             11.682076      10.330865      -0.905410       5.340583      14.128254       0.029133      10.587109           0.002514
          295              C       5.148805       9.349665      14.457087       0.140831      35.482430 0.42325715E+03  0.99502606E+04                                 9.744523                            7.134873      -0.420733       1.876674                    0.998813      27.339056      80.318897       0.577666       0.451024      -1.036261      -0.039864       0.004457       0.006455       0.040629       0.024597      -0.001514      -0.033830       0.017834      -0.042616      -0.046152       0.003452       0.042700             11.439037      11.132445      -1.903901       3.472222      12.836164       3.904008      10.348503           0.005614
          296              C      14.174732       9.656876      13.464085       0.081513      25.642765 0.33569111E+03  0.74412686E+04                                 7.714441                            6.238591       0.055466       2.037575                    0.999289      26.244975      74.671188       0.635528       0.434775      -1.046670       0.029087      -0.015545       0.049378       0.059379       0.009165       0.002623      -0.038183       0.046318      -0.014738      -0.052780       0.022654       0.030127              8.375508       8.496800      -0.741346       2.033681       9.752491       2.448248       6.877231           0.003989
          297              C      14.345764       8.583745      12.639449      -0.085969      28.510282 0.39379922E+03  0.90316268E+04                                 8.140245                            6.658987       0.111709       2.030057                    0.999593      27.908743      79.233797       0.632473       0.422253      -1.060554      -0.003551      -0.039203       0.021438       0.044822      -0.004125       0.007788       0.008892       0.003449       0.014320      -0.014165       0.001953       0.012212              8.744232       9.374449      -0.563415       1.984973       9.904441       2.563611       6.953808          -0.002049
          298              C       4.429127       7.878165      12.727362      -0.043305      28.527096 0.39369922E+03  0.90752090E+04                                 8.277293                            6.766050      -0.093501       1.966450                    0.999025      28.201258      81.624125       0.609364       0.436051      -1.046678      -0.019571      -0.014671       0.027842       0.037060       0.019389      -0.023525      -0.010823      -0.000973       0.074993      -0.033833      -0.008714       0.042547              8.805878      10.484456      -1.380189       2.365794       8.596165       2.207760       7.337012           0.004609
          299              C       5.395359       8.246040      13.635695      -0.052815      37.880643 0.47771519E+03  0.11453617E+05                                 9.830523                            7.340567      -0.106663       1.967472                    0.999006      28.127806      80.616411       0.603964       0.422982      -1.064233      -0.031902      -0.017014       0.001335       0.036180       0.036955      -0.027158      -0.030108      -0.023012      -0.007242      -0.038550      -0.025801       0.064351             11.401508      12.987471      -3.857914       2.205403      12.480466       3.215815       8.736587          -0.000210
          300              C       6.710321       7.465848      13.687275       0.542461      22.820909 0.28362422E+03  0.60594767E+04                                 7.421715                            6.007550      -0.341422       1.932090                    0.998360      23.455088      66.649403       0.600802       0.477181      -1.017236       0.035581      -0.025656       0.004783       0.044126      -0.014127       0.007653       0.011019       0.028828       0.322548      -0.074882      -0.033634       0.108516              8.232529       9.924529      -2.148094      -0.186218      10.430674       0.246687       4.342385          -0.006940
          301              C      10.874001       7.766247      18.491057       0.564300      21.952134 0.26217370E+03  0.55122431E+04                                 7.260371                            5.777374      -0.202036       1.979250                    0.999323      23.189929      66.155037       0.610188       0.477423      -1.013399      -0.009066      -0.026150      -0.019000       0.033571      -0.052591       0.038343      -0.070170      -0.036876      -0.012723      -0.064156      -0.048086       0.112242              8.101929       8.459228       2.565860       0.024096       8.888732       2.755302       6.957827          -0.004768
          302              C      11.592567       8.901663      19.139866      -0.076016      36.985404 0.48502748E+03  0.11713679E+05                                 9.766481                            7.450806      -0.227980       1.930457                    0.998524      28.559149      83.084978       0.590891       0.429212      -1.056684       0.015526       0.027498      -0.017631       0.036167      -0.016439      -0.046703       0.012628       0.035507      -0.053025      -0.047328      -0.014813       0.062141             11.407151       7.757292       2.864735       2.907054      15.952183      -0.324159      10.511979           0.014413
          303              C      11.563692      10.127912      18.445640      -0.080699      30.031887 0.40613345E+03  0.94156811E+04                                 8.454622                            6.762164       0.306904       2.081049                    0.999569      28.616609      82.513001       0.625733       0.422215      -1.057302       0.023661      -0.012243       0.025996       0.037223      -0.014927      -0.010011       0.000436       0.044137       0.043961      -0.034104       0.007104       0.027000              9.532271       6.507603       2.523000       1.544421      13.764497      -0.883243       8.324712           0.008263
          304              C      12.042366      11.266572      18.967932      -0.134707      27.756465 0.38348252E+03  0.88209272E+04                                 8.157201                            6.677675      -0.118667       1.956835                    0.997995      28.820449      84.546910       0.610662       0.436050      -1.042034      -0.015086       0.001144       0.005244       0.016013      -0.010982      -0.019342       0.014554       0.010858      -0.040225      -0.026437      -0.005400       0.031837              9.058455       6.337599       1.980183       1.312716      12.217890      -1.216230       8.619877           0.000978
          305              C      12.632100      11.097881      20.083883       0.084664      24.736486 0.34729117E+03  0.78358803E+04                                 7.763347                            6.501092      -0.333587       1.904309                    0.997884      27.460235      81.229800       0.594842       0.456363      -1.024590      -0.021658      -0.045530       0.015800       0.052836      -0.003582      -0.037513       0.037438       0.009894      -0.082042      -0.062645       0.009788       0.052857              8.502771       6.206281       1.741981       1.020622      11.175788      -1.396964       8.126246           0.013141
          306              C      12.180081       8.814074      20.362871       0.155731      36.115274 0.44356458E+03  0.10567449E+05                                10.030784                            7.378111      -0.584658       1.827659                    0.997902      27.677282      82.284779       0.558635       0.460219      -1.029397       0.029234       0.015642       0.020989       0.039241      -0.031232      -0.037739      -0.000078       0.032159      -0.059984      -0.048061      -0.010979       0.059041             12.097991       6.520290       0.807430       1.607228      18.568426      -4.604851      11.205257           0.011622
          307              C      12.120107       7.558628      21.183615       0.165233      34.671454 0.39548849E+03  0.91780213E+04                                 9.736902                            6.975522      -0.518093       1.856330                    0.998178      27.077629      80.087078       0.572058       0.461372      -1.026252      -0.009895       0.011736       0.030737       0.034357       0.034600       0.041223      -0.017536       0.066285      -0.068081      -0.065934      -0.004824       0.070758             11.650540       6.318084      -1.976920      -1.781003      16.634416      -4.151538      11.999121           0.004765
          308              C      11.371557       6.520534      23.117065       0.086410      25.372468 0.33553873E+03  0.74015268E+04                                 7.501848                            6.125509       0.128378       2.048566                    0.999737      26.170613      73.124844       0.662147       0.419346      -1.061236       0.032587       0.018134      -0.025659       0.045267       0.013075      -0.004635      -0.002830       0.075852       0.049641      -0.048453       0.015096       0.033358              8.041981       4.881848      -0.480374      -1.659249      10.124267      -1.280237       9.119828           0.004063
          309              C      11.603673       5.242380      22.675875      -0.129678      28.507355 0.42368320E+03  0.98974268E+04                                 8.113945                            6.907727       0.158925       2.036928                    0.999232      28.740588      82.379407       0.620819       0.422338      -1.060382       0.017624      -0.003948       0.007256       0.019464      -0.001998      -0.011036      -0.008088       0.015424       0.045648      -0.018665      -0.003436       0.022101              8.549630       6.230721       0.333435      -2.229600      10.997411      -1.112675       8.420757           0.010668
          310              C      12.356666       5.219672      21.498287      -0.058663      30.984196 0.46253170E+03  0.11114070E+05                                 8.810821                            7.360907      -0.193949       1.913416                    0.999116      29.803834      88.434799       0.580259       0.439291      -1.043431       0.012886       0.037751       0.012403       0.041774       0.004582       0.026643       0.013354      -0.001707      -0.013595      -0.029937      -0.000940       0.030878              9.534109       6.852954      -0.693264      -2.579447      11.617566      -2.326709      10.131808          -0.001347
          311              C      12.669858       6.416724      20.748912      -0.105314      38.345365 0.51161031E+03  0.12494477E+05                                 9.979081                            7.642947      -0.004969       1.999353                    0.998059      28.934313      84.050662       0.585752       0.428167      -1.059622       0.013219      -0.030911       0.029083       0.044453       0.022440       0.026186       0.009341       0.012595      -0.002404      -0.028040      -0.012942       0.040982             11.399955       8.118578      -2.308528      -3.679402      14.504370      -1.459071      11.576916           0.020837
          312              C      13.565009       6.267498      19.457783       0.606953      20.398331 0.24099592E+03  0.49691006E+04                                 6.936629                            5.580167      -0.219602       1.984725                    0.998808      22.598006      64.165081       0.613087       0.484525      -1.008100       0.021604      -0.000696      -0.025382       0.033339      -0.027857       0.079560      -0.030695       0.058929       0.007310      -0.066380      -0.041749       0.108128              7.615245       6.292893       0.368077      -2.615386       9.129898       0.652853       7.422943           0.002902
          313              C      10.947305       2.533604      28.758460       0.566767      23.181049 0.26979109E+03  0.56986780E+04                                 7.471992                            5.822975      -0.174371       1.982856                    0.999224      23.270280      65.988449       0.615270       0.471296      -1.019261       0.007863      -0.028670      -0.024253       0.038367       0.078036      -0.006159      -0.005525       0.038496      -0.159599      -0.054256      -0.053143       0.107399              8.471057       6.248465      -2.909065      -1.062141       8.633911       1.078197      10.530794          -0.000188
          314              C      10.295378       3.648258      29.516918      -0.065502      37.339559 0.48809169E+03  0.11773618E+05                                 9.776309                            7.446914      -0.087494       1.977503                    0.998603      28.236587      81.358532       0.595957       0.426072      -1.061560      -0.010903       0.025746      -0.021632       0.035351       0.008725       0.038578      -0.011589       0.042806       0.020313      -0.040196      -0.011197       0.051393             11.310114       7.394185      -2.236368      -3.772485      14.059721       0.947378      12.476436          -0.000408
          315              C      10.369790       4.953661      28.985543      -0.028568      27.630975 0.39562887E+03  0.91084680E+04                                 8.056424                            6.745310       0.060826       2.021447                    0.999520      27.652312      79.347544       0.616881       0.431268      -1.052146      -0.023882      -0.008283      -0.003604       0.025533       0.005231       0.027219      -0.015511       0.042368      -0.039770      -0.038044      -0.003426       0.041470              8.690852       5.660000      -1.298271      -1.892513      11.774831       0.140366       8.637727           0.000282
          316              C       9.969971       6.033928      29.728429      -0.088871      27.812476 0.41104992E+03  0.95634927E+04                                 8.133377                            6.904888       0.013676       2.011650                    0.997977      28.103337      81.318830       0.605249       0.434961      -1.048908      -0.018309      -0.005036      -0.015618       0.024586       0.007839      -0.002670      -0.004480       0.025706       0.015799      -0.018248       0.004132       0.014116              8.773044       5.615354      -1.195116      -1.244468      11.817273      -0.508078       8.886504          -0.000115
          317              C       9.492410       5.801655      31.018910       0.093158      25.480349 0.35852656E+03  0.81189138E+04                                 7.839252                            6.567911      -0.217563       1.950688                    0.997664      26.929428      78.687729       0.599467       0.451195      -1.031955      -0.014313      -0.042311      -0.006480       0.045134      -0.013873       0.019031       0.003864       0.013672      -0.087601      -0.037078       0.003549       0.033529              8.657390       5.067270      -0.418436      -0.718502      11.804839      -1.255993       9.100061          -0.000272
          318              C       9.722304       3.509088      30.775931       0.130256      33.862574 0.41081423E+03  0.96172750E+04                                 9.618265                            7.168883      -0.448293       1.867945                    0.998746      27.635471      81.887002       0.557713       0.469125      -1.022777      -0.024870       0.034038       0.017570       0.045671      -0.006828       0.037495       0.000042       0.000762      -0.057827      -0.045163       0.008383       0.036779             11.552863       6.170126       0.672515      -2.608304      15.853537      -2.362582      12.634925          -0.000366
          319              C       9.516841       2.200441      31.434473       0.139908      33.898713 0.40983278E+03  0.95924165E+04                                 9.653667                            7.180362      -0.466418       1.862830                    0.998782      27.594442      81.864761       0.554712       0.471756      -1.020938       0.027894      -0.009932       0.032109       0.043678      -0.035113      -0.021018      -0.009687       0.017696       0.001253      -0.045839       0.006457       0.039382             11.646976       6.366703       2.612272       1.219510      16.058421      -2.613940      12.515804           0.000147
          320              C       4.270297       1.048476       0.992678       0.078763      26.328346 0.36068136E+03  0.81742373E+04                                 7.993048                            6.572205      -0.160990       1.968261                    0.997806      26.993915      78.727670       0.601801       0.449086      -1.033887      -0.000474       0.025124      -0.038216       0.045738      -0.015242      -0.000083      -0.017846       0.034970       0.020019      -0.033614       0.010289       0.023325              9.022871       5.230796       0.095209       1.290221      12.017172      -1.918366       9.820644          -0.000539
          321              C       9.346917      32.322692       0.422699      -0.111474      29.335898 0.42465952E+03  0.99622939E+04                                 8.400531                            6.982825       0.065695       2.012985                    0.998769      28.809869      83.746869       0.606366       0.430579      -1.051421       0.005389       0.007022      -0.010228       0.013527       0.005225      -0.003860      -0.006926      -0.006353       0.022657      -0.009891      -0.003401       0.013292              9.388746       6.017594      -0.061573       2.291424      11.903499      -1.739742      10.245145          -0.000194
          322              C      14.433533      32.344757      31.570074      -0.070636      29.144364 0.41079948E+03  0.95444004E+04                                 8.322354                            6.844568       0.230967       2.066704                    0.999336      28.310900      81.532572       0.616444       0.427655      -1.054663       0.017120       0.009368      -0.009436       0.021677      -0.003588      -0.012001       0.011727       0.023709      -0.035091      -0.022366      -0.001560       0.023926              9.329499       6.211847       0.456628       2.567034      11.003498      -2.391399      10.773152          -0.000193
          323              C       8.927106       1.095194      30.824917      -0.038029      38.161286 0.48963099E+03  0.11833417E+05                                 9.967600                            7.492148      -0.215399       1.938171                    0.998277      28.189331      81.601010       0.589508       0.429907      -1.057987       0.019380      -0.032486       0.007115       0.038491      -0.026685      -0.041082       0.012513       0.037677      -0.053158      -0.042284      -0.021352       0.063637             11.880798       8.141925       1.439057       4.507994      12.705899      -1.680684      14.794570          -0.000147
          324              C       8.234084       1.143530      29.483504       0.557392      22.837978 0.26912615E+03  0.56935278E+04                                 7.445990                            5.848459      -0.183803       1.983306                    0.999081      23.413307      66.920907       0.607466       0.476605      -1.014197      -0.007959      -0.004119      -0.032071       0.033300       0.070338      -0.021158      -0.055859      -0.062068      -0.127999      -0.072346      -0.047004       0.119350              8.433850       8.566478      -1.639066       2.424563       5.795501       0.755960      10.939572          -0.000125
          325              C      20.651836      31.875343      28.434055       0.644565      22.449300 0.23838631E+03  0.49011735E+04                                 7.419004                            5.565430      -0.231973       1.991210                    0.998447      22.082095      62.578412       0.611420       0.487245      -1.006846      -0.012606       0.047213      -0.044295       0.065955      -0.020885      -0.007985       0.075055      -0.094070       0.108094      -0.070625      -0.039376       0.110000              8.736550       9.847720       1.775954       0.255150       8.346709      -3.662016       8.015221          -0.000241
          326              C      20.836197      30.861254      29.535084      -0.066794      38.949102 0.48264611E+03  0.11597927E+05                                10.012613                            7.366444      -0.121907       1.964399                    0.998721      28.133603      80.640723       0.604556       0.421617      -1.065429       0.033653      -0.018343       0.016953       0.041909      -0.024721      -0.020340       0.027807       0.040900      -0.053554      -0.042705      -0.011624       0.054329             12.189634      10.065141       3.621839       2.148875      13.239002      -4.705380      13.264761          -0.000305
          327              C      10.671895      31.129861      30.519976      -0.043152      30.270408 0.41036033E+03  0.95470576E+04                                 8.608810                            6.890518       0.062457       2.015380                    0.999504      28.222820      81.763994       0.606781       0.433880      -1.049163      -0.004337      -0.022418      -0.011763       0.025686      -0.021575      -0.025574       0.021392      -0.002047      -0.032101      -0.030707      -0.015579       0.046287              9.685326       9.261701       2.696973       2.611479       9.010134      -2.503350      10.784142           0.001009
          328              C      10.784067      30.302630      31.639172      -0.124626      30.082270 0.41255967E+03  0.95450528E+04                                 8.344247                            6.747270       0.400190       2.114937                    0.999769      28.271158      79.858763       0.639755       0.413810      -1.069001      -0.005127       0.007828      -0.016854       0.019277       0.010508       0.008052       0.001800      -0.002649       0.048167      -0.019324      -0.000009       0.019333              9.344971       9.739269       2.817666       1.945872       8.884172      -2.513931       9.411471          -0.000201
          329              C      20.962807      29.280756      31.759202       0.083333      26.935463 0.34331029E+03  0.76524477E+04                                 7.996252                            6.313622       0.071449       2.040517                    0.999281      26.391038      75.277904       0.631089       0.435413      -1.046360      -0.028919       0.002849      -0.048103       0.056199      -0.037229      -0.005278       0.003962      -0.016027       0.047328      -0.046012       0.013384       0.032628              9.077353       9.002936       2.561348       1.872208       8.177502      -2.407397      10.051621           0.000609
          330              C      20.035447      29.730056      29.679444       0.154494      36.210546 0.42377579E+03  0.99717896E+04                                 9.909258                            7.163256      -0.503045       1.851295                    0.998419      27.342169      80.531375       0.573262       0.454063      -1.033871       0.019557      -0.030231       0.020061       0.041217      -0.041630      -0.009277       0.008034       0.056578      -0.005740      -0.049540      -0.004316       0.053856             11.970790      10.425575       5.051771       2.331015      11.934971      -1.704920      13.551824           0.002771
          331              C      19.066994      29.187651      28.671844       0.144308      35.518767 0.42014093E+03  0.98587549E+04                                 9.751525                            7.108914      -0.424100       1.876331                    0.998855      27.271947      80.047244       0.578677       0.451069      -1.036237      -0.039829       0.001227       0.006353       0.040351      -0.011212       0.023823      -0.020883      -0.001218      -0.116183      -0.051059       0.008230       0.042829             11.518936      11.204450       3.944829       0.321436       7.529625       0.640003      15.822732           0.005013
          332              C      16.991263      28.198866      28.440219       0.085785      25.307460 0.32896013E+03  0.72583749E+04                                 7.646913                            6.172007       0.034507       2.032654                    0.999234      26.119934      74.248562       0.639248       0.434251      -1.046533       0.031801       0.046996       0.012285       0.058059      -0.001934       0.007627      -0.012570      -0.007056      -0.162192      -0.056553       0.023187       0.033366              8.321159       8.623225       2.059974       0.586137       5.353392      -0.017220      10.986859           0.003440
          333              C      17.162295      28.015902      27.104321      -0.089327      28.612944 0.39713510E+03  0.91317230E+04                                 8.173597                            6.696520       0.093130       2.023606                    0.999548      28.027418      79.798114       0.629072       0.423439      -1.059304      -0.004950       0.036335      -0.019879       0.041712       0.011383       0.000769       0.007292       0.001163       0.020911      -0.015931       0.002508       0.013423              8.783793       9.461932       1.969277       0.662888       5.465893      -0.004684      11.423553          -0.001721
          334              C      18.358422      28.433411      26.530450      -0.038205      28.520173 0.39688988E+03  0.91566634E+04                                 8.254527                            6.775266      -0.057562       1.977044                    0.999228      28.124808      81.131585       0.612104       0.433724      -1.049289      -0.017587       0.028466       0.000889       0.033473      -0.028151       0.006858       0.008844      -0.038369      -0.032103      -0.033364      -0.006487       0.039851              8.775486      10.398358       2.687656       0.032093       5.715834       0.550219      10.212266           0.004274
          335              C      19.325765      29.039074      27.321672      -0.060021      37.895811 0.47469334E+03  0.11363055E+05                                 9.815197                            7.306291      -0.095878       1.970136                    0.999035      28.152926      80.622572       0.606753       0.421708      -1.065042      -0.028612       0.006949      -0.014000       0.032603      -0.042360       0.021688      -0.018683      -0.029933      -0.058136      -0.039319      -0.024612       0.063931             11.402876      12.800060       3.907877      -2.227510       6.940707      -0.254952      14.467862          -0.000127
          336              C      20.614072      29.499404      26.669295       0.540973      23.122161 0.28472116E+03  0.60871576E+04                                 7.484011                            6.015736      -0.331526       1.935197                    0.998347      23.430631      66.544992       0.601066       0.476638      -1.017797       0.035498       0.017389      -0.016726       0.042921       0.007687      -0.011021       0.082083      -0.092031      -0.057770      -0.076522      -0.031896       0.108418              8.344376       9.827228       1.141802      -1.999518       5.670543      -2.633548       9.535357          -0.007583
          337              C       9.471300       0.360742      24.747522       0.644431      22.558663 0.24023194E+03  0.49481969E+04                                 7.447766                            5.593513      -0.239272       1.988947                    0.998455      22.106334      62.685840       0.608864       0.488393      -1.006346      -0.017814       0.020454       0.060715       0.066498      -0.010292      -0.006175      -0.032547      -0.167561      -0.108640      -0.068804      -0.040802       0.109606              8.736026      10.106754       1.323241       1.125172       4.758277       1.677312      11.343047          -0.000248
          338              C       9.681204       0.104137      23.264669      -0.066071      38.702130 0.48677345E+03  0.11714904E+05                                 9.966213                            7.398864      -0.115020       1.967569                    0.998694      28.093829      80.427958       0.603476       0.421730      -1.066006       0.034118      -0.000592      -0.022376       0.040806      -0.033964       0.006442      -0.006812       0.015847      -0.129650      -0.044130      -0.013211       0.057341             11.965762      10.099287       4.165196       0.197066       8.783119       1.753103      17.014880          -0.000534
          339              C      10.614116       0.864217      22.570768      -0.028822      29.250265 0.39212549E+03  0.90211981E+04                                 8.421244                            6.747193       0.045927       2.018991                    0.999312      27.691139      79.817627       0.611525       0.435364      -1.048099      -0.006659      -0.014383      -0.003117       0.016154      -0.032227       0.007595      -0.000339      -0.026371      -0.090279      -0.033138      -0.016984       0.050123              9.337857       9.124222       3.631115      -0.545702       7.053823       0.154319      11.835527           0.001124
          340              C      10.711849       0.781818      21.212811      -0.114102      28.683612 0.38697831E+03  0.88010521E+04                                 8.034580                            6.505195       0.430292       2.130364                    0.999812      27.632908      77.103057       0.656739       0.410077      -1.072644      -0.004124       0.003252       0.020149       0.020822       0.010584      -0.001947      -0.014465      -0.018631      -0.005994      -0.015544      -0.007513       0.023056              8.874386       9.331329       3.283449       0.102755       6.468881       0.806469      10.822949          -0.000122
          341              C       9.801148      -0.003241      20.538050       0.072009      26.829522 0.34772095E+03  0.77574506E+04                                 7.905134                            6.313331       0.169371       2.065542                    0.999713      26.462768      74.942793       0.638705       0.429851      -1.052176      -0.032604      -0.021528       0.039934       0.055868      -0.026772      -0.013305      -0.013820      -0.023761       0.039154      -0.042173       0.016642       0.025531              8.820679       8.920127       3.092843       0.046909       6.437508       0.241230      11.104403           0.000676
          342              C      14.432415      31.666750      22.526974       0.153917      35.547721 0.42300502E+03  0.99523858E+04                                 9.789553                            7.156121      -0.508355       1.848725                    0.998465      27.395309      80.769194       0.573434       0.453985      -1.033577       0.019694      -0.012139      -0.035103       0.042041      -0.035102      -0.014637      -0.013896       0.036153      -0.046423      -0.044818      -0.002877       0.047695             11.661363      10.311678       5.329548       0.903216      10.569166      -0.029602      14.103244           0.002520
          343              C      13.478401      30.677316      23.090789       0.140202      35.493967 0.42340287E+03  0.99551388E+04                                 9.748956                            7.137866      -0.428939       1.874613                    0.998706      27.347287      80.364650       0.577296       0.451247      -1.036071      -0.038762       0.005139      -0.005128       0.039436       0.001738      -0.024178       0.035093       0.030109      -0.009729      -0.048583       0.007456       0.041127             11.444602      11.137209       3.472764       1.906142      10.352024      -3.906219      12.844573           0.005617
          344              C      11.398228      29.684314      22.783578       0.080968      25.614340 0.33519350E+03  0.74271060E+04                                 7.706684                            6.232159       0.059619       2.039247                    0.999238      26.228525      74.596294       0.636164       0.434523      -1.046875       0.029495       0.050233       0.014485       0.060026       0.002244      -0.008263       0.037929       0.029403      -0.063568      -0.052323       0.022769       0.029554              8.367020       8.489414       2.031636       0.740916       6.870470      -2.445506       9.741175           0.003992
          345              C      11.569262      28.859678      23.856708      -0.087391      28.565474 0.39479983E+03  0.90606262E+04                                 8.151768                            6.668394       0.105116       2.027665                    0.999600      27.943910      79.368857       0.631870       0.422374      -1.060442      -0.005699       0.022177       0.037691       0.044101       0.007644       0.004228      -0.008595      -0.008371      -0.012240      -0.013985       0.001205       0.012780              8.756670       9.386889       1.987548       0.563724       6.963059      -2.568016       9.920060          -0.002045
          346              C      12.758726      28.947591      24.562287      -0.041260      28.444802 0.39223406E+03  0.90318251E+04                                 8.256076                            6.748698      -0.084545       1.969207                    0.999044      28.152553      81.404906       0.610872       0.435438      -1.047184      -0.019599       0.027856       0.011702       0.036014      -0.022947      -0.019908       0.010811      -0.036555      -0.034380      -0.033715      -0.008039       0.041753              8.783282      10.453944       2.357140       1.376836       7.319462      -2.204440       8.576439           0.004612
          347              C      13.724957      29.855924      24.194413      -0.053113      37.897905 0.47795747E+03  0.11460621E+05                                 9.832682                            7.341879      -0.103358       1.968507                    0.998975      28.134076      80.632665       0.603991       0.422918      -1.064296      -0.032287       0.001992       0.018124       0.037080      -0.028694      -0.038994       0.028568      -0.008074       0.035154      -0.041108      -0.024301       0.065409             11.404400      12.990760       2.205133       3.860424       8.737611      -3.216618      12.484829          -0.000207
          348              C      15.039920      29.907504      24.974606       0.538806      22.868653 0.28435587E+03  0.60789928E+04                                 7.430978                            6.014670      -0.346481       1.930017                    0.998333      23.489518      66.767526       0.600543       0.477082      -1.017293       0.033344       0.003984       0.024017       0.041286       0.005643       0.011943      -0.010776      -0.147852      -0.204962      -0.073458      -0.035447       0.108905              8.243140       9.937299      -0.186856       2.152981       4.347297      -0.247418      10.444824          -0.006921
          349              C      13.650527       2.270835      24.674207       0.564192      21.993769 0.26274283E+03  0.55267328E+04                                 7.266189                            5.781088      -0.194123       1.981238                    0.999291      23.212992      66.217480       0.610448       0.477001      -1.013709      -0.006948      -0.020326       0.024057       0.032252       0.039934       0.053975       0.069699      -0.013588       0.062640      -0.063312      -0.050398       0.113709              8.109246       8.465836       0.024851      -2.569461       6.963216      -2.758728       8.898687          -0.004726
          350              C      14.369091       2.919644      23.538791      -0.076039      37.007654 0.48528413E+03  0.11722460E+05                                 9.772626                            7.454372      -0.234260       1.928384                    0.998565      28.576895      83.169677       0.590508       0.429395      -1.056478       0.017180      -0.017317      -0.029875       0.038568      -0.048717       0.016913      -0.010503       0.042909      -0.028084      -0.048557      -0.014804       0.063361             11.415118       7.761686       2.908930      -2.867112      10.518658       0.322767      15.965009           0.014404
          351              C      14.340214       2.225418      22.312542      -0.082723      30.108202 0.40737677E+03  0.94526542E+04                                 8.474459                            6.777482       0.297268       2.077763                    0.999562      28.659901      82.699990       0.624276       0.422836      -1.056810       0.021003       0.024585       0.012197       0.034559      -0.009115       0.014071       0.000336       0.001372      -0.095505      -0.035772       0.008829       0.026943              9.556304       6.522427       1.544340      -2.532092       8.337963       0.887295      13.808520           0.008265
          352              C      14.818886       2.747709      21.173882      -0.133438      27.692441 0.38223460E+03  0.87832965E+04                                 8.137072                            6.659581      -0.104916       1.961778                    0.997976      28.768949      84.297658       0.612609       0.435106      -1.042808      -0.015683       0.003954       0.000853       0.016196      -0.019168       0.012908      -0.015111       0.025968       0.003374      -0.026319      -0.007147       0.033466              9.036959       6.320131       1.309961      -1.972695       8.599203       1.217666      12.191542           0.000977
          353              C       4.302521       3.863661      21.342573       0.085508      24.707806 0.34671627E+03  0.78193651E+04                                 7.756374                            6.494365      -0.323589       1.907651                    0.997963      27.434052      81.123656       0.595358       0.456174      -1.024736      -0.021595       0.015817       0.045608       0.052883      -0.037604       0.002679      -0.035155       0.048952       0.026339      -0.062264       0.010972       0.051292              8.495581       6.201134       1.021248      -1.741836       8.118594       1.394151      11.167014           0.013151
          354              C      14.956605       4.142649      23.626380       0.153206      36.148910 0.44405218E+03  0.10580726E+05                                10.030642                            7.377737      -0.577861       1.829695                    0.997855      27.693801      82.308679       0.559218       0.459667      -1.029827       0.028926       0.019008      -0.016014       0.038137      -0.038723       0.031680       0.000388       0.046435      -0.018068      -0.049289      -0.010674       0.059963             12.097874       6.520101       1.607239      -0.807343      11.205984       4.605062      18.567537           0.011636
          355              C      14.896633       4.963393      24.881826       0.164005      34.680054 0.39558378E+03  0.91804740E+04                                 9.737524                            6.975815      -0.517755       1.856359                    0.998246      27.080744      80.088459       0.572133       0.461299      -1.026327      -0.009429       0.029046      -0.014070       0.033623       0.042559      -0.036070       0.019895       0.068167      -0.063296      -0.069479      -0.002451       0.071930             11.651649       6.318086      -1.780809       1.976634      11.999739       4.153585      16.637122           0.004771
          356              C      14.148084       6.896844      25.919920       0.085175      25.373284 0.33557865E+03  0.74023166E+04                                 7.500234                            6.124311       0.129304       2.048934                    0.999725      26.171769      73.117601       0.662493       0.419133      -1.061416       0.033003      -0.025855      -0.018193       0.045702      -0.004868      -0.012918       0.003609       0.014013      -0.138345      -0.048365       0.014528       0.033837              8.040208       4.881131      -1.658954       0.480359       9.118193       1.280188      10.121298           0.004060
          357              C      14.380202       6.455654      27.198074      -0.129253      28.529535 0.42416465E+03  0.99118260E+04                                 8.119824                            6.913853       0.152025       2.034568                    0.999217      28.755112      82.443345       0.620226       0.422607      -1.060177       0.018217       0.005897       0.002505       0.019311      -0.010751       0.001575       0.009176      -0.016203      -0.043282      -0.018370      -0.003888       0.022258              8.555217       6.235646      -2.230557      -0.331851       8.426620       1.111571      11.003385           0.010675
          358              C      15.133195       5.278066      27.220782      -0.059939      30.990955 0.46270316E+03  0.11118581E+05                                 8.809215                            7.359804      -0.193437       1.913715                    0.999065      29.808138      88.432515       0.580628       0.438997      -1.043666       0.013686       0.012149      -0.038058       0.042229       0.028359      -0.007736      -0.011283       0.005706       0.013217      -0.031017      -0.001594       0.032612              9.532194       6.851710      -2.578282       0.694112      10.128692       2.325012      11.616179          -0.001345
          359              C      15.446386       4.528691      26.023730      -0.106583      38.338149 0.51155656E+03  0.12490997E+05                                 9.971897                            7.638272      -0.003602       1.999581                    0.998124      28.931638      83.995210       0.586509       0.427689      -1.060074       0.010290       0.031714       0.028942       0.044151       0.027433      -0.022518      -0.010156       0.007611      -0.012965      -0.028908      -0.013196       0.042104             11.391347       8.112136      -3.675280       2.306776      11.566489       1.458266      14.495417           0.020829
          360              C       5.235436       3.237561      26.172956       0.612445      20.339137 0.24015838E+03  0.49478134E+04                                 6.926361                            5.572731      -0.218604       1.985939                    0.998821      22.553223      64.024193       0.613085       0.484920      -1.007836       0.021410      -0.024366       0.000352       0.032438       0.077595       0.029258       0.031869       0.023724      -0.095285      -0.063894      -0.043737       0.107631              7.603542       6.283132      -2.609893      -0.367902       7.410553      -0.651612       9.116942           0.002890
          361              C      16.500357      13.686629      19.902217       0.566849      23.146194 0.26932740E+03  0.56856712E+04                                 7.461154                            5.815396      -0.170045       1.984854                    0.999176      23.244821      65.868629       0.616163       0.470879      -1.019624       0.007257       0.028953       0.023311       0.037872      -0.078428       0.003736      -0.005498       0.039947      -0.158480      -0.055967      -0.051628       0.107594              8.458142       6.239262       2.903744       1.058769       8.620713       1.074536      10.514452          -0.000183
          362              C      15.848427      12.571975      19.143759      -0.064617      37.291702 0.48742311E+03  0.11753838E+05                                 9.770812                            7.444057      -0.091480       1.976810                    0.998604      28.213217      81.287078       0.595783       0.426329      -1.061366      -0.011745      -0.026215       0.021481       0.035869      -0.008032      -0.036613      -0.011166       0.042108       0.016539      -0.038276      -0.010811       0.049087             11.302692       7.390187       2.234929       3.768847      14.051397       0.945713      12.466492          -0.000410
          363              C      15.922838      11.266572      19.675134      -0.029068      27.640317 0.39583426E+03  0.91148089E+04                                 8.061449                            6.750360       0.052901       2.019138                    0.999505      27.655850      79.376939       0.616170       0.431690      -1.051840      -0.023353       0.008814       0.004504       0.025364      -0.005367      -0.026692      -0.014251       0.042312      -0.034568      -0.036212      -0.004433       0.040646              8.695771       5.663708       1.299751       1.892644      11.783023       0.141178       8.640583           0.000282
          364              C      15.523017      10.186305      18.932247      -0.088181      27.788645 0.41063365E+03  0.95514048E+04                                 8.129254                            6.902072       0.013600       2.011658                    0.997836      28.087024      81.261873       0.605282       0.435047      -1.048855      -0.019604       0.005113       0.015960       0.025791      -0.008700       0.003887      -0.002141       0.028119       0.024383      -0.020632       0.005487       0.015145              8.767982       5.613019       1.194338       1.243592      11.809195      -0.507489       8.881734          -0.000113
          365              C      15.045454      10.418578      17.641766       0.090280      25.537325 0.35961559E+03  0.81500519E+04                                 7.851847                            6.578879      -0.227509       1.947404                    0.997671      26.970439      78.848366       0.598808       0.451333      -1.031839      -0.014597       0.043147       0.007447       0.046154       0.014852      -0.016788       0.005040       0.014428      -0.089846      -0.036826       0.003069       0.033757              8.671403       5.075206       0.418821       0.718343      11.824631      -1.261039       9.114371          -0.000271
          366              C      15.275352      12.711145      17.884745       0.129706      33.855828 0.41083940E+03  0.96169120E+04                                 9.612604                            7.165666      -0.450988       1.867298                    0.998811      27.621047      81.809648       0.558303       0.468676      -1.023139      -0.023316      -0.032863      -0.016993       0.043731       0.008305      -0.034331      -0.000093       0.002727      -0.058696      -0.042213       0.006959       0.035253             11.545194       6.166483      -0.671718       2.605824      15.844099      -2.362130      12.624999          -0.000366
          367              C      15.069889      14.019792      17.226204       0.141990      33.869661 0.40946556E+03  0.95825671E+04                                 9.652607                            7.180267      -0.465061       1.863507                    0.998751      27.583204      81.850986       0.554302       0.472166      -1.020621       0.027227       0.011756      -0.032315       0.043861       0.033677       0.019336      -0.009100       0.015294       0.002533      -0.043474       0.006493       0.036980             11.645025       6.365836      -2.611229      -1.219188      16.054914      -2.613792      12.514326           0.000145
          368              C      15.376417      15.171752      15.227548       0.080884      26.288153 0.35998850E+03  0.81546698E+04                                 7.983795                            6.564484      -0.156626       1.969655                    0.997749      26.971983      78.646828       0.602344       0.448894      -1.033991      -0.000792      -0.024150       0.040156       0.046865       0.015868       0.000010      -0.017247       0.034579       0.019829      -0.033358       0.009869       0.023489              9.011746       5.225028      -0.095237      -1.290109      11.997008      -1.914791       9.813203          -0.000540
          369              C      14.899967      16.337987      15.797526      -0.113936      29.405154 0.42605461E+03  0.10003497E+05                                 8.414477                            6.995428       0.067036       2.012864                    0.998676      28.855880      83.923730       0.605654       0.430720      -1.051307       0.003854      -0.005825       0.011703       0.013629      -0.003832       0.004605      -0.006173      -0.003009       0.029175      -0.008988      -0.004812       0.013800              9.403787       6.028616       0.061912      -2.296144      11.920565      -1.739525      10.262179          -0.000195
          370              C      14.433511      16.315927      17.090603      -0.072619      29.166440 0.41124301E+03  0.95568415E+04                                 8.324490                            6.846869       0.229253       2.065931                    0.999361      28.327280      81.576545       0.616557       0.427481      -1.054819       0.018334      -0.011652       0.008317       0.023261       0.004579       0.012330       0.012024       0.022093      -0.036975      -0.022661      -0.001645       0.024307              9.331488       6.214037      -0.456071      -2.567813      11.004533      -2.391948      10.775894          -0.000192
          371              C      14.480157      15.125039      17.835760      -0.038878      38.146584 0.48945942E+03  0.11827542E+05                                 9.963091                            7.489507      -0.214915       1.938457                    0.998299      28.181721      81.557435       0.589803       0.429755      -1.058143       0.019022       0.033373      -0.004943       0.038730       0.027140       0.042075       0.012351       0.036291      -0.053151      -0.043465      -0.020779       0.064244             11.874771       8.138623      -1.437613      -4.506050      12.697853      -1.679616      14.787837          -0.000149
          372              C      13.787137      15.076703      19.177173       0.559645      22.811887 0.26875364E+03  0.56832055E+04                                 7.438025                            5.842687      -0.181010       1.984669                    0.999054      23.392123      66.827826       0.608086       0.476324      -1.014431      -0.008590       0.005213       0.034829       0.036250      -0.070325       0.021599      -0.056183      -0.060857      -0.124290      -0.072019      -0.047007       0.119027              8.424405       8.557293       1.637668      -2.420222       5.789808       0.755098      10.926115          -0.000118
          373              C       9.545719      16.785341      20.226621       0.647507      22.422000 0.23804477E+03  0.48928021E+04                                 7.415974                            5.563466      -0.238290       1.989491                    0.998505      22.066257      62.541797       0.611144       0.487600      -1.006579      -0.013327      -0.048321       0.044823       0.067243       0.021243       0.007465       0.074398      -0.092378       0.109486      -0.070477      -0.038579       0.109057              8.732741       9.843076      -1.774787      -0.255431       8.343072      -3.660138       8.012075          -0.000243
          374              C       9.730080      17.799430      19.125592      -0.066292      38.955396 0.48269918E+03  0.11599968E+05                                10.014687                            7.367373      -0.119804       1.964963                    0.998795      28.137099      80.663575       0.604430       0.421677      -1.065350       0.034491       0.018784      -0.017831       0.043132       0.025753       0.019677       0.026867       0.040787      -0.050494      -0.041539      -0.012494       0.054033             12.192797      10.069051      -3.624696      -2.149144      13.243341      -4.705953      13.266000          -0.000307
          375              C      10.671877      17.530823      18.140700      -0.044249      30.307028 0.41098188E+03  0.95652796E+04                                 8.615272                            6.895139       0.070108       2.017306                    0.999486      28.245239      81.849044       0.606648       0.433805      -1.049193      -0.002156       0.020412       0.010665       0.023131       0.021632       0.025565       0.021763      -0.000284      -0.033215      -0.030883      -0.015731       0.046614              9.693014       9.270993      -2.701177      -2.614177       9.017594      -2.504099      10.790454           0.001007
          376              C      10.784048      18.358054      17.021505      -0.121422      29.998810 0.41099925E+03  0.94995388E+04                                 8.327019                            6.732718       0.404458       2.116900                    0.999756      28.221590      79.668121       0.640728       0.413591      -1.069188      -0.003176      -0.009398       0.014122       0.017258      -0.009934      -0.010587       0.002452       0.001713       0.057967      -0.020439      -0.003352       0.023792              9.325502       9.722224      -2.810777      -1.947253       8.862013      -2.504151       9.392269          -0.000206
          377              C       9.856689      19.379928      16.901475       0.086269      26.956268 0.34368343E+03  0.76638890E+04                                 8.006385                            6.322745       0.058205       2.036193                    0.999279      26.399486      75.350847       0.629697       0.436198      -1.045746      -0.029162      -0.002152       0.050514       0.058367       0.036507       0.003246       0.003211      -0.013780       0.047388      -0.045053       0.014409       0.030644              9.088146       9.019714      -2.566888      -1.876757       8.186142      -2.405052      10.058582           0.000606
          378              C       8.929331      18.930628      18.981232       0.155219      36.203630 0.42360981E+03  0.99686436E+04                                 9.914594                            7.166276      -0.499439       1.852340                    0.998429      27.345000      80.588612       0.572511       0.454624      -1.033372       0.020150       0.029649      -0.022072       0.042099       0.041002       0.010118       0.008262       0.054987      -0.005369      -0.048613      -0.004636       0.053249             11.978071      10.432429      -5.055970      -2.332642      11.942622      -1.705701      13.559163           0.002764
          379              C       7.960880      19.473033      19.988833       0.145228      35.506514 0.41995664E+03  0.98534972E+04                                 9.749993                            7.107411      -0.416218       1.878855                    0.998765      27.265230      80.027650       0.578723       0.451076      -1.036218      -0.039778      -0.002471      -0.007250       0.040508       0.009836      -0.024257      -0.020017      -0.001892      -0.114427      -0.050651       0.009398       0.041253             11.517667      11.202286      -3.943944      -0.322278       7.528158       0.640366      15.822557           0.005020
          380              C      16.991251      20.461818      20.220458       0.085979      25.280167 0.32849975E+03  0.72457122E+04                                 7.641034                            6.166928       0.039470       2.034277                    0.999285      26.105143      74.194790       0.639626       0.434144      -1.046592       0.031102      -0.046358      -0.012853       0.057285       0.002210      -0.009004      -0.011746      -0.005123      -0.160920      -0.056194       0.023613       0.032581              8.314816       8.619500      -2.059647      -0.582168       5.349536      -0.018177      10.975411           0.003442
          381              C      17.162286      20.644782      21.556355      -0.091896      28.667281 0.39819864E+03  0.91616640E+04                                 8.180267                            6.702312       0.091791       2.022562                    0.999553      28.066931      79.916370       0.629290       0.423039      -1.059628      -0.000617      -0.037842       0.018714       0.042221      -0.009646       0.002145       0.007154      -0.002821       0.021020      -0.015111       0.003507       0.011604              8.790824       9.469144      -1.970608      -0.661815       5.470500      -0.005964      11.432828          -0.001723
          382              C       7.252313      20.227273      22.130227      -0.042484      28.605346 0.39848536E+03  0.92027743E+04                                 8.271026                            6.789057      -0.055824       1.977048                    0.999120      28.179007      81.331240       0.611451       0.433748      -1.049266      -0.018042      -0.029961      -0.001299       0.034998       0.027747      -0.009002       0.009237      -0.039312      -0.037187      -0.034615      -0.005913       0.040528              8.792937      10.423839      -2.695567      -0.033669       5.728222       0.550478      10.226749           0.004275
          383              C       8.219654      19.621610      21.339004      -0.058305      37.859026 0.47403334E+03  0.11344593E+05                                 9.813778                            7.304395      -0.099824       1.968999                    0.999022      28.135295      80.592379       0.606366       0.422076      -1.064689      -0.029877      -0.005514       0.013966       0.033438       0.039605      -0.024209      -0.018062      -0.030656      -0.062134      -0.040633      -0.022101       0.062735             11.402050      12.800010      -3.908252       2.229777       6.940187      -0.256189      14.465953          -0.000127
          384              C       9.507961      19.161280      21.991382       0.537882      23.193281 0.28576971E+03  0.61154318E+04                                 7.499405                            6.026973      -0.342859       1.931473                    0.998434      23.478270      66.720793       0.600456       0.476665      -1.017743       0.033085      -0.018020       0.017130       0.041386      -0.009182       0.010698       0.081500      -0.093127      -0.064532      -0.077312      -0.031153       0.108465              8.362668       9.849463      -1.146176       2.007948       5.681567      -2.639801       9.556973          -0.007582
          385              C      15.024360      15.859491      23.913154       0.644613      22.555610 0.24017104E+03  0.49463939E+04                                 7.445341                            5.591648      -0.238554       1.989418                    0.998403      22.103703      62.665175       0.609183       0.488192      -1.006498      -0.018566      -0.019590      -0.060796       0.066518       0.010572       0.007738      -0.035045      -0.170312      -0.114955      -0.070499      -0.042371       0.112870              8.733242      10.103565      -1.322819      -1.125493       4.756903       1.676665      11.339259          -0.000246
          386              C      15.234267      16.116096      25.396007      -0.065722      38.750663 0.48751005E+03  0.11736526E+05                                 9.970537                            7.401623      -0.106445       1.969623                    0.998682      28.120174      80.504607       0.603738       0.421407      -1.066259       0.032680       0.001486       0.023574       0.040323       0.033955      -0.007315      -0.006670       0.018637      -0.126323      -0.043112      -0.014131       0.057243             11.971425      10.103894      -4.166961      -0.198379       8.786466       1.754614      17.023916          -0.000534
          387              C      16.167179      15.356016      26.089908      -0.031589      29.281571 0.39278571E+03  0.90398382E+04                                 8.425880                            6.751524       0.046712       2.018882                    0.999348      27.709308      79.875141       0.611536       0.435190      -1.048244      -0.009604       0.018349       0.006578       0.021730       0.035869      -0.004189      -0.001668      -0.025703      -0.089041      -0.030671      -0.022443       0.053114              9.342812       9.129488      -3.632546       0.548380       7.056882       0.152444      11.842064           0.001123
          388              C      16.264914      15.438415      27.447866      -0.115951      28.716999 0.38761703E+03  0.88187119E+04                                 8.037499                            6.507525       0.433625       2.130914                    0.999818      27.658442      77.173668       0.657119       0.409694      -1.072955      -0.007353      -0.001793      -0.019598       0.021009      -0.011227       0.000639      -0.012783      -0.021988      -0.009064      -0.016322      -0.006595       0.022917              8.877698       9.336519      -3.285416      -0.100712       6.471573       0.805275      10.825003          -0.000121
          389              C      15.354215      16.223474      28.122627       0.071316      26.806762 0.34738212E+03  0.77480882E+04                                 7.903085                            6.312568       0.159243       2.062829                    0.999697      26.445855      74.888885       0.638386       0.430166      -1.051972      -0.032868       0.021153      -0.040165       0.056044       0.026646       0.014885      -0.012634      -0.023717       0.038789      -0.042417       0.018421       0.023996              8.817978       8.919842      -3.092824      -0.046769       6.436689       0.241267      11.097405           0.000675
          390              C      14.432408      16.993934      26.133703       0.152988      35.546959 0.42298894E+03  0.99525949E+04                                 9.792461                            7.158087      -0.509452       1.848480                    0.998456      27.398224      80.798262       0.573063       0.454251      -1.033354       0.018939       0.012827       0.036474       0.043053       0.037892       0.014554      -0.015672       0.037365      -0.040069      -0.048260      -0.000956       0.049216             11.665167      10.316611      -5.332321      -0.904476      10.572775      -0.028746      14.106114           0.002519
          391              C      13.478394      17.983368      25.569888       0.142080      35.448745 0.42275413E+03  0.99364825E+04                                 9.743320                            7.133886      -0.428177       1.874961                    0.998737      27.325818      80.298551       0.577252       0.451436      -1.035921      -0.037068      -0.006083       0.003531       0.037730      -0.000208       0.024338       0.032966       0.029609      -0.009110      -0.045966       0.005078       0.040888             11.437979      11.130567      -3.470470      -1.904308      10.346708      -3.904571      12.836663           0.005611
          392              C      11.398222      18.976370      25.877099       0.082607      25.550457 0.33411352E+03  0.73965769E+04                                 7.689549                            6.217622       0.074874       2.044162                    0.999271      26.188023      74.427221       0.637652       0.433896      -1.047342       0.030437      -0.049341      -0.015311       0.059961      -0.003120       0.008296       0.038032       0.028980      -0.061006      -0.052116       0.023230       0.028887              8.348592       8.475845      -2.025240      -0.746722       6.852806      -2.436729       9.717126           0.003995
          393              C      11.569256      19.801006      24.803969      -0.087971      28.582444 0.39511773E+03  0.90698103E+04                                 8.155696                            6.671854       0.102256       2.026565                    0.999625      27.953516      79.406222       0.631592       0.422472      -1.060373      -0.004666      -0.020872      -0.038878       0.044372      -0.009093      -0.005501      -0.007422      -0.007899      -0.014626      -0.015102       0.002039       0.013063              8.760852       9.391087      -1.986063      -0.567347       6.964707      -2.568617       9.926761          -0.002046
          394              C      12.758719      19.713093      24.098389      -0.042125      28.495165 0.39311175E+03  0.90585625E+04                                 8.271745                            6.760869      -0.082325       1.969613                    0.998992      28.182290      81.563417       0.609597       0.436034      -1.046656      -0.019373      -0.029468      -0.012598       0.037448       0.021403       0.019910       0.011729      -0.035301      -0.033360      -0.032712      -0.008011       0.040724              8.800313      10.476234      -2.363056      -1.379507       7.332739      -2.207818       8.591967           0.004613
          395              C      13.724949      18.804760      24.466264      -0.056116      37.923327 0.47832076E+03  0.11471332E+05                                 9.835894                            7.343660      -0.105656       1.967671                    0.999033      28.147954      80.675369       0.604052       0.422802      -1.064386      -0.033482      -0.001057      -0.017290       0.037697       0.027963       0.038853       0.030224      -0.010169       0.032137      -0.040881      -0.024985       0.065866             11.408532      12.995945      -2.206564      -3.861453       8.740871      -3.218058      12.488781          -0.000208
          396              C      15.039911      18.753180      23.686071       0.543034      22.840038 0.28390484E+03  0.60669160E+04                                 7.424974                            6.009870      -0.340934       1.931865                    0.998210      23.467747      66.691310       0.600789       0.477077      -1.017300       0.033255      -0.004774      -0.024941       0.041842      -0.007300      -0.015162      -0.011476      -0.145885      -0.203170      -0.075250      -0.032578       0.107828              8.236466       9.929757       0.186177      -2.150248       4.344012      -0.246843      10.435631          -0.006947
          397              C       8.097484      13.949398      23.986469       0.567164      21.949090 0.26213285E+03  0.55115996E+04                                 7.262390                            5.778981      -0.203870       1.978521                    0.999335      23.187919      66.167460       0.609730       0.477763      -1.013140      -0.008271       0.020771      -0.024885       0.033453      -0.038991      -0.053575       0.068810      -0.014415       0.061395      -0.062664      -0.049578       0.112242              8.104311       8.461032      -0.024167       2.567018       6.959572      -2.756334       8.892328          -0.004743
          398              C       8.816049      13.300589      25.121885      -0.075806      36.951163 0.48449627E+03  0.11696066E+05                                 9.755079                            7.442418      -0.220492       1.932909                    0.998523      28.541262      82.979359       0.591817       0.428715      -1.057132       0.016745       0.017306       0.029531       0.038104       0.048624      -0.017036      -0.010713       0.043233      -0.024365      -0.049154      -0.013815       0.062970             11.393669       7.747739      -2.902709       2.859986      10.499831       0.327022      15.933439           0.014406
          399              C       8.787175      13.994815      26.348134      -0.082405      30.070415 0.40673826E+03  0.94333198E+04                                 8.461337                            6.766408       0.306154       2.080328                    0.999613      28.642506      82.606605       0.625639       0.422117      -1.057351       0.022807      -0.025821      -0.011718       0.036389       0.010086      -0.013873      -0.001219       0.001193      -0.089639      -0.033835       0.006571       0.027263              9.540728       6.512427      -1.545807       2.525912       8.331434       0.884855      13.778322           0.008271
          400              C       9.265848      13.472524      27.486794      -0.136505      27.782421 0.38388429E+03  0.88317857E+04                                 8.157626                            6.676745      -0.116964       1.957316                    0.997941      28.841727      84.595329       0.611360       0.435472      -1.042462      -0.014966      -0.002502       0.001410       0.015239       0.020333      -0.011060      -0.015110       0.029162       0.002786      -0.028412      -0.005078       0.033490              9.059694       6.337326      -1.313299       1.980434       8.620562       1.217758      12.221193           0.000979
          401              C       9.855581      12.356572      27.318104       0.086781      24.719759 0.34696737E+03  0.78265522E+04                                 7.758797                            6.496556      -0.327009       1.906394                    0.997991      27.445726      81.169720       0.595272       0.456151      -1.024734      -0.022616      -0.014339      -0.045129       0.052476       0.036147      -0.003646      -0.037370       0.048355       0.024222      -0.062292       0.010178       0.052114              8.498142       6.202699      -1.021157       1.741378       8.121955       1.396059      11.169773           0.013137
          402              C       9.403561      12.077584      25.034296       0.153178      36.184950 0.44453407E+03  0.10596375E+05                                10.043269                            7.385921      -0.577898       1.829460                    0.997837      27.710345      82.406909       0.558365       0.460188      -1.029410       0.029341      -0.020207       0.014793       0.038575       0.039141      -0.032624       0.001576       0.045887      -0.021924      -0.050428      -0.010256       0.060684             12.114806       6.527345      -1.608966       0.807942      11.218186       4.613913      18.598887           0.011632
          403              C       9.343587      11.256840      23.778851       0.167135      34.625116 0.39482476E+03  0.91593165E+04                                 9.731027                            6.971420      -0.519940       1.855679                    0.998237      27.056687      80.026264       0.571976       0.461604      -1.026061      -0.008575      -0.029467       0.011386       0.032734      -0.042835       0.033186       0.018201       0.064975      -0.066664      -0.066404      -0.004028       0.070432             11.643863       6.314457       1.779519      -1.975102      11.991124       4.149799      16.626006           0.004758
          404              C       8.595034       9.323389      22.740756       0.085074      25.398583 0.33603238E+03  0.74153249E+04                                 7.507994                            6.131160       0.124747       2.047224                    0.999753      26.187452      73.192188       0.661640       0.419503      -1.061111       0.032174       0.023177       0.018786       0.043877       0.006493       0.011052       0.002944       0.013446      -0.140367      -0.048408       0.014077       0.034331              8.048326       4.886071       1.660169      -0.480807       9.126175       1.282476      10.132732           0.004070
          405              C       8.827150       9.764579      21.462602      -0.130428      28.532347 0.42425668E+03  0.99144511E+04                                 8.120206                            6.914186       0.154511       2.035430                    0.999250      28.756580      82.447811       0.620271       0.422556      -1.060216       0.016481      -0.006829      -0.001200       0.017880       0.009177      -0.004087       0.008182      -0.015543      -0.042166      -0.018659      -0.001409       0.020067              8.555743       6.235879       2.230958       0.332686       8.428233       1.113074      11.003116           0.010683
          406              C       9.580145      10.942167      21.439894      -0.056822      30.929627 0.46143309E+03  0.11081828E+05                                 8.803745                            7.355023      -0.196626       1.913315                    0.999088      29.772437      88.337770       0.580113       0.439633      -1.043158       0.013420      -0.012944       0.036647       0.041117      -0.026800       0.007272      -0.013148       0.004206       0.011542      -0.029556      -0.002667       0.032224              9.526498       6.847134       2.576538      -0.693305      10.122974       2.323738      11.609386          -0.001354
          407              C       9.893338      11.691542      22.636947      -0.109918      38.523505 0.51452355E+03  0.12584136E+05                                10.008469                            7.664036      -0.014529       1.995353                    0.998117      29.024133      84.388171       0.584988       0.428096      -1.059610       0.011296      -0.031062      -0.032359       0.046256      -0.027879       0.023676      -0.007578       0.008779      -0.018306      -0.030855      -0.011561       0.042416             11.434627       8.140747       3.689876      -2.316339      11.611753       1.466084      14.551382           0.020841
          408              C      10.788491      12.982672      22.487721       0.612861      20.323012 0.23990986E+03  0.49413696E+04                                 6.923128                            5.569928      -0.212471       1.987899                    0.998798      22.539218      63.973978       0.613232       0.484934      -1.007837       0.021383       0.025231      -0.001640       0.033114      -0.077975      -0.029042       0.031245       0.023253      -0.093316      -0.064297      -0.043085       0.107382              7.600169       6.280406       2.608617       0.368355       7.407204      -0.651422       9.112897           0.002900
          409              C       8.488408      19.902217       2.533599       0.564949      23.167541 0.26959124E+03  0.56927935E+04                                 7.466253                            5.818486      -0.172548       1.983809                    0.999180      23.259572      65.925441       0.615944       0.470918      -1.019574      -0.007811       0.023988      -0.027045       0.036985      -0.006114      -0.079826       0.004485       0.100303       0.021689      -0.055373      -0.054072       0.109445              8.464639       6.243547      -1.060255       2.906658      10.522435      -1.076631       8.627935          -0.000182
          410              C       9.140336      19.143760       3.648253      -0.065935      37.342878 0.48814445E+03  0.11776026E+05                                 9.779688                            7.449414      -0.093675       1.975726                    0.998648      28.239117      81.388190       0.595564       0.426312      -1.061337       0.010429       0.022739       0.027220       0.036969       0.038628      -0.009247       0.011439       0.015347      -0.065591      -0.040231      -0.010084       0.050315             11.314136       7.396624      -3.773314       2.238312      12.479452      -0.949390      14.066333          -0.000409
          411              C       9.065927      19.675134       4.953657      -0.030317      27.679747 0.39653644E+03  0.91358308E+04                                 8.072536                            6.759551       0.046447       2.016877                    0.999524      27.682686      79.497984       0.615258       0.432100      -1.051497       0.023987       0.003674      -0.008182       0.025609       0.026891      -0.005359       0.013509       0.039187      -0.046183      -0.035832      -0.005171       0.041003              8.707993       5.671091      -1.893926       1.303252       8.648220      -0.143183      11.804666           0.000281
          412              C       9.465747      18.932248       6.033924      -0.088122      27.801956 0.41086516E+03  0.95583025E+04                                 8.130709                            6.902358       0.012678       2.011212                    0.997844      28.100336      81.311441       0.605477       0.434837      -1.048962       0.018991       0.016901      -0.004739       0.025860      -0.003098      -0.007488       0.002091       0.002624      -0.050745      -0.018932       0.005281       0.013652              8.770129       5.613364      -1.243345       1.194504       8.882080       0.509011      11.814941          -0.000112
          413              C       9.943308      17.641767       5.801650       0.090260      25.545700 0.35977797E+03  0.81549672E+04                                 7.854941                            6.581746      -0.220992       1.949290                    0.997694      26.979059      78.889503       0.598466       0.451522      -1.031691       0.014972       0.008268      -0.043329       0.046582       0.019086       0.012091      -0.005272       0.052957       0.024093      -0.038353       0.005592       0.032761              8.674630       5.077165      -0.718692       0.418742       9.119262       1.262498      11.827464          -0.000274
          414              C       9.713410      17.884746       3.509084       0.131721      33.816424 0.41020826E+03  0.95986548E+04                                 9.606408                            7.161193      -0.446814       1.868473                    0.998817      27.603643      81.749016       0.558345       0.468811      -1.023043       0.024218      -0.015773       0.032149       0.043230       0.034589       0.006505       0.000723       0.031192       0.020934      -0.041609       0.005955       0.035654             11.537558       6.162900      -2.604211      -0.671065      12.617218       2.360187      15.832555          -0.000366
          415              C       9.918872      17.226204       2.200436       0.136146      34.000299 0.41133822E+03  0.96354099E+04                                 9.666849                            7.189533      -0.464077       1.863368                    0.998720      27.642757      82.011334       0.554883       0.471231      -1.021336      -0.028268      -0.031204      -0.010802       0.043468      -0.020669       0.035195       0.009972       0.009309      -0.026996      -0.045783       0.006287       0.039495             11.663449       6.373949       1.221074      -2.614775      12.535200       2.620913      16.081198           0.000145
          416              C       9.612341      15.227548       1.048475       0.081052      26.295726 0.36008384E+03  0.81581805E+04                                 7.988443                            6.567344      -0.159323       1.968423                    0.997731      26.980147      78.702703       0.601879       0.449166      -1.033731      -0.000008       0.038258       0.024231       0.045286       0.001097       0.014665       0.018174       0.006456      -0.060881      -0.032921       0.009180       0.023741              9.017725       5.227436       1.291929      -0.094825       9.822703       1.917771      12.003036          -0.000538
          417              C      15.641865      15.797531      32.322692      -0.114768      29.399766 0.42600453E+03  0.10001431E+05                                 8.410925                            6.992370       0.073325       2.014616                    0.998711      28.852632      83.894232       0.606167       0.430394      -1.051568      -0.004405       0.011905       0.007950       0.014978      -0.005894      -0.005678       0.006292      -0.014602      -0.005080      -0.010390      -0.003808       0.014198              9.399643       6.025832       2.295190       0.061194      10.258258       1.738119      11.914840          -0.000192
          418              C      16.108322      17.090608      32.344752      -0.074785      29.177768 0.41144995E+03  0.95618445E+04                                 8.322384                            6.844881       0.232493       2.066927                    0.999361      28.332913      81.565485       0.617213       0.427018      -1.055216      -0.018446       0.007370       0.010769       0.022596      -0.013556       0.004375      -0.011633       0.030273      -0.019840      -0.022865      -0.002991       0.025856              9.329256       6.212199       2.566887      -0.456362      10.773056       2.391326      11.002513          -0.000191
          419              C      10.508605      17.835760       1.095190      -0.035496      38.081840 0.48844355E+03  0.11798156E+05                                 9.957896                            7.486086      -0.214138       1.938901                    0.998286      28.152813      81.486190       0.589359       0.430256      -1.057719      -0.019813      -0.008321      -0.033027       0.039403      -0.040019       0.025512      -0.012746       0.044958      -0.025912      -0.041728      -0.020004       0.061732             11.868277       8.134031       4.502611      -1.436276      14.778621       1.680022      12.692178          -0.000149
          420              C      11.201627      19.177173       1.143526       0.560846      22.786794 0.26841266E+03  0.56746343E+04                                 7.435700                            5.841174      -0.184516       1.983714                    0.998966      23.377376      66.794624       0.607775       0.476682      -1.014161       0.010495       0.032257      -0.003312       0.034083      -0.021113      -0.069458       0.054983       0.034048       0.151740      -0.071463      -0.045949       0.117412              8.421557       8.553958       2.418769       1.637435      10.922170      -0.755133       5.788541          -0.000121
          421              C       9.890019      20.226626      31.875338       0.648451      22.400426 0.23774147E+03  0.48852870E+04                                 7.414523                            5.562249      -0.241288       1.988703                    0.998493      22.048182      62.493921       0.610793       0.488008      -1.006312       0.009767       0.044107       0.048509       0.066286      -0.007000       0.019861      -0.073808      -0.100829       0.087069      -0.070094      -0.038298       0.108393              8.731328       9.841801       0.255244      -1.774574       8.010675       3.659543       8.341507          -0.000242
          422              C       9.705656      19.125597      30.861250      -0.069546      38.996113 0.48334109E+03  0.11618496E+05                                10.017486                            7.369520      -0.123340       1.963840                    0.998732      28.161222      80.726284       0.604719       0.421363      -1.065618      -0.033705      -0.017056      -0.017980       0.041836      -0.020710       0.028232      -0.026777       0.047715      -0.036240      -0.042121      -0.014869       0.056990             12.195855      10.070722       2.149548      -3.624463      13.271051       4.707770      13.245793          -0.000302
          423              C       8.763858      18.140705      31.129857      -0.046107      30.366744 0.41211864E+03  0.95980676E+04                                 8.625755                            6.904267       0.067380       2.016203                    0.999547      28.278113      81.963113       0.606318       0.433755      -1.049255       0.007555       0.010768      -0.024358       0.027683      -0.025287       0.024760      -0.021268       0.012730       0.013102      -0.028452      -0.019723       0.048175              9.704651       9.280507       2.620412      -2.699742      10.809336       2.508401       9.024110           0.001013
          424              C       8.651685      17.021509      30.302625      -0.122935      30.006935 0.41116240E+03  0.95037557E+04                                 8.325149                            6.730940       0.410221       2.118428                    0.999758      28.234021      79.691470       0.641291       0.413209      -1.069492       0.004669       0.015434       0.007002       0.017580       0.008005      -0.011059      -0.002764      -0.025464      -0.024616      -0.019896      -0.000527       0.020423              9.323423       9.720220       1.948694      -2.808799       9.392064       2.502988       8.857985          -0.000200
          425              C       9.579044      16.901479      29.280751       0.083453      26.978220 0.34407857E+03  0.76745823E+04                                 8.009848                            6.325545       0.065516       2.038292                    0.999344      26.411998      75.385456       0.629708       0.436083      -1.045859       0.029611       0.049118       0.001842       0.057383      -0.003716       0.037251      -0.003157      -0.031744      -0.001070      -0.046070       0.014574       0.031496              9.092297       9.023715       1.877757      -2.568208      10.063732       2.406444       8.189445           0.000609
          426              C      10.506405      18.981237      29.730051       0.154099      36.259798 0.42443876E+03  0.99918226E+04                                 9.918957                            7.169460      -0.503792       1.850735                    0.998437      27.368728      80.641427       0.572911       0.454139      -1.033773      -0.021198      -0.019526      -0.027687       0.039964      -0.009745       0.041202      -0.008031       0.029569      -0.081103      -0.049132      -0.003954       0.053086             11.983191      10.437506       2.333903      -5.058601      13.564880       1.705887      11.947188           0.002777
          427              C      11.474857      19.988837      29.187647       0.146996      35.487345 0.41967941E+03  0.98451432E+04                                 9.745514                            7.104548      -0.413625       1.879275                    0.998843      27.255464      79.985536       0.578916       0.451010      -1.036279       0.039475      -0.006931       0.002552       0.040160       0.021761       0.011977       0.020649       0.055573       0.052649      -0.048050       0.006281       0.041769             11.511977      11.196896       0.320643      -3.941498      15.814385      -0.640137       7.524649           0.005016
          428              C      13.550587      20.220462      28.198862       0.087208      25.267849 0.32829256E+03  0.72397860E+04                                 7.638688                            6.165536       0.032297       2.032209                    0.999298      26.093178      74.146672       0.639631       0.434222      -1.046576      -0.029170      -0.011883       0.045893       0.055662       0.008403       0.001909       0.011739       0.076978       0.085892      -0.055280       0.023600       0.031680              8.312040       8.615348       0.582629      -2.058100      10.973167       0.017551       5.347605           0.003443
          429              C      13.379554      21.556360      28.015898      -0.088641      28.590116 0.39672359E+03  0.91194393E+04                                 8.167535                            6.691501       0.093768       2.023735                    0.999551      28.012999      79.731660       0.629558       0.423244      -1.059480       0.000614       0.021364       0.037299       0.042989      -0.000690      -0.011800      -0.006804      -0.008445      -0.009110      -0.016022       0.003743       0.012279              8.777285       9.456075       0.661878      -1.968348      11.413662       0.004205       5.462117          -0.001717
          430              C      12.183428      22.130231      28.433406      -0.041905      28.613728 0.39859779E+03  0.92058686E+04                                 8.270909                            6.788520      -0.059742       1.975833                    0.999149      28.187185      81.352673       0.611688       0.433557      -1.049399       0.015714      -0.002219       0.029663       0.033641       0.009988       0.028631      -0.009552      -0.002027       0.076448      -0.036136      -0.004723       0.040859              8.793049      10.423114       0.033956      -2.695018      10.228479      -0.550903       5.727554           0.004280
          431              C      11.216086      21.339009      29.039070      -0.061850      37.913962 0.47486706E+03  0.11368383E+05                                 9.817938                            7.307249      -0.091431       1.971344                    0.999039      28.163044      80.658699       0.606754       0.421665      -1.065057       0.029387       0.014498       0.006607       0.033428       0.022284       0.042744       0.019776       0.014640       0.075703      -0.039689      -0.025591       0.065280             11.406921      12.805144      -2.229330      -3.909502      14.473114       0.255434       6.942506          -0.000123
          432              C       9.927779      21.991386      29.499400       0.538821      23.178590 0.28554482E+03  0.61094466E+04                                 7.496635                            6.024976      -0.339755       1.932180                    0.998374      23.467741      66.685543       0.600497       0.476725      -1.017706      -0.033656       0.014583       0.016049       0.040037      -0.011923      -0.009402      -0.081925      -0.015909       0.170751      -0.077903      -0.030930       0.108833              8.359383       9.846133      -2.006301      -1.145532       9.552569       2.638491       5.679448          -0.007561
          433              C       9.964410      23.913154       0.360738       0.641545      22.607007 0.24081827E+03  0.49629101E+04                                 7.453209                            5.596603      -0.238835       1.988699                    0.998445      22.141826      62.787138       0.609352       0.487743      -1.006760       0.017675      -0.061466       0.020171       0.067062      -0.005842       0.010381       0.034346      -0.025437       0.312089      -0.068198      -0.044079       0.112277              8.743233      10.114238       1.126617      -1.324374      11.353781      -1.679060       4.761679          -0.000246
          434              C       9.754506      25.396007       0.104134      -0.061376      38.637849 0.48567444E+03  0.11683633E+05                                 9.962385                            7.395607      -0.111371       1.968693                    0.998727      28.063130      80.363535       0.602892       0.422312      -1.065476      -0.033330       0.022210       0.000117       0.040052       0.005748       0.032845       0.007390       0.071771       0.039633      -0.043494      -0.012405       0.055899             11.961848      10.093421       0.196138      -4.161624      17.013546      -1.752827       8.778578          -0.000537
          435              C       8.821594      26.089908       0.864214      -0.034257      29.364938 0.39416140E+03  0.90794353E+04                                 8.440891                            6.763634       0.052544       2.020022                    0.999325      27.762197      80.062700       0.610948       0.435229      -1.048221       0.007897       0.005851      -0.016630       0.019317       0.006583       0.035105       0.002285       0.033362       0.088455      -0.033309      -0.020482       0.053791              9.359542       9.143468      -0.552387      -3.636875      11.868510      -0.150426       7.066650           0.001122
          436              C       8.723862      27.447866       0.781815      -0.115147      28.711405 0.38748189E+03  0.88153928E+04                                 8.038820                            6.508713       0.432753       2.130840                    0.999823      27.653622      77.174135       0.656668       0.409987      -1.072700       0.006204      -0.021532       0.002943       0.022601       0.002331      -0.010100       0.012609      -0.005015       0.036088      -0.017309      -0.003857       0.021166              8.879074       9.336004       0.101613      -3.284571      10.829187      -0.805972       6.472030          -0.000124
          437              C       9.634562      28.122627      -0.003244       0.071175      26.835049 0.34788667E+03  0.77621256E+04                                 7.907315                            6.315896       0.158867       2.062368                    0.999698      26.463774      74.952054       0.638410       0.429995      -1.052081       0.032503      -0.041530      -0.021329       0.056887      -0.013413       0.025690       0.013657      -0.031022       0.011287      -0.041051       0.016823       0.024228              8.822811       8.923620       0.047586      -3.093878      11.105217      -0.241892       6.439597           0.000674
          438              C      16.109439      26.133708      31.666746       0.154010      35.544141 0.42301506E+03  0.99509027E+04                                 9.781249                            7.150788      -0.502607       1.850167                    0.998465      27.390122      80.699813       0.574402       0.453297      -1.034153      -0.018258       0.035137      -0.014532       0.042180      -0.017510       0.036537       0.015126       0.039906      -0.034814      -0.048373      -0.000604       0.048977             11.650998      10.302665       0.902042      -5.324670      14.089734       0.029174      10.560595           0.002519
          439              C      17.063452      25.569893      30.677312       0.139240      35.547828 0.42414816E+03  0.99764149E+04                                 9.755229                            7.141864      -0.425638       1.875219                    0.998764      27.372447      80.437052       0.577447       0.450959      -1.036302       0.038930       0.002780       0.004523       0.039290      -0.023585       0.003786      -0.032574       0.018277      -0.042947      -0.044017       0.001619       0.042398             11.452341      11.143686       1.907180      -3.475649      12.853594       3.909637      10.359741           0.005618
          440              C      19.143624      25.877104      29.684310       0.082098      25.611825 0.33514299E+03  0.74258577E+04                                 7.706976                            6.232079       0.060800       2.039528                    0.999311      26.224830      74.590075       0.636096       0.434577      -1.046821      -0.028213      -0.013496       0.049733       0.058749      -0.007294      -0.002271      -0.038801       0.047074      -0.013019      -0.053218       0.023807       0.029412              8.367595       8.490181       0.742473      -2.031384       9.742044       2.445617       6.870560           0.003990
          441              C      18.972589      24.803973      28.859674      -0.086151      28.535156 0.39423424E+03  0.90444539E+04                                 8.145732                            6.662706       0.112662       2.029808                    0.999593      27.924572      79.301370       0.632266       0.422258      -1.060509       0.003159      -0.038308       0.022886       0.044735       0.004989      -0.007705       0.009712       0.004690       0.017702      -0.015573       0.002465       0.013107              8.750605       9.381749       0.564304      -1.986750       9.911694       2.566056       6.958371          -0.002049
          442              C      17.783125      24.098393      28.947588      -0.042249      28.518562 0.39347160E+03  0.90688690E+04                                 8.274985                            6.762884      -0.087725       1.968158                    0.999069      28.199486      81.620491       0.609656       0.435895      -1.046746       0.018310      -0.014763       0.026884       0.035720      -0.019784       0.024011      -0.009718       0.000210       0.072626      -0.034144      -0.007979       0.042123              8.804120      10.480341       1.379856      -2.364611       8.595855       2.209697       7.336164           0.004612
          443              C      16.816895      24.466268      29.855920      -0.054069      37.888565 0.47775904E+03  0.11455005E+05                                 9.831791                            7.340787      -0.107068       1.967468                    0.998986      28.132634      80.633138       0.603965       0.422968      -1.064234       0.033764      -0.017826       0.000769       0.038189      -0.039464       0.028165      -0.030817      -0.022595      -0.007192      -0.040735      -0.026406       0.067141             11.403428      12.990089       3.858174      -2.206705      12.481776       3.216555       8.738419          -0.000219
          444              C      15.501932      23.686076      29.907501       0.539529      22.870910 0.28439539E+03  0.60798444E+04                                 7.430348                            6.014243      -0.341617       1.931603                    0.998277      23.489492      66.760157       0.600711       0.476948      -1.017399      -0.031128      -0.025339       0.003569       0.040296       0.013471      -0.006621       0.012304       0.030044       0.324607      -0.075325      -0.033946       0.109271              8.242402       9.937853       2.152861       0.186272      10.442323       0.246877       4.347029          -0.006930
          445              C       5.785186      23.986470       2.270832       0.563695      22.001936 0.26288680E+03  0.55309991E+04                                 7.271537                            5.785365      -0.195550       1.980434                    0.999273      23.219257      66.261572       0.609744       0.477446      -1.013385       0.006096      -0.026144      -0.019822       0.033370       0.054770      -0.039707      -0.069404      -0.036377      -0.012185      -0.063864      -0.049784       0.113648              8.115357       8.472464      -2.572689      -0.026033       8.905454       2.761265       6.968153          -0.004761
          446              C       5.066623      25.121886       2.919641      -0.073429      36.872102 0.48316885E+03  0.11658063E+05                                 9.749109                            7.437831      -0.230853       1.930347                    0.998496      28.507351      82.906963       0.591226       0.429363      -1.056548      -0.016040       0.029841      -0.017385       0.038079       0.016847       0.047430       0.010005       0.035580      -0.044681      -0.046357      -0.015611       0.061968             11.386706       7.743566      -2.858886      -2.900827      15.923655      -0.325039      10.492896           0.014389
          447              C       5.095499      26.348135       2.225415      -0.086298      30.186700 0.40873589E+03  0.94920607E+04                                 8.488347                            6.788436       0.299538       2.077738                    0.999585      28.709633      82.876989       0.623822       0.422793      -1.056840      -0.021665      -0.013315       0.024560       0.035353       0.015435       0.010432      -0.000485       0.046865       0.047073      -0.036144       0.008009       0.028135              9.572384       6.533334      -2.537707      -1.546046      13.833828      -0.889857       8.349989           0.008267
          448              C      15.722927      27.486795       2.747706      -0.132922      27.685727 0.38217113E+03  0.87824743E+04                                 8.139544                            6.662279      -0.115680       1.958525                    0.997918      28.771106      84.338424       0.611967       0.435531      -1.042435       0.015866      -0.001696       0.002651       0.016175       0.010502       0.019610       0.016872       0.010183      -0.045169      -0.029179      -0.003764       0.032943              9.039311       6.322613      -1.973494      -1.309597      12.193910      -1.217655       8.601408           0.000973
          449              C      15.133194      27.318104       3.863658       0.085820      24.770260 0.34793500E+03  0.78545841E+04                                 7.772668                            6.508731      -0.329946       1.904900                    0.998053      27.484203      81.340640       0.594231       0.456589      -1.024392       0.021140      -0.045066       0.014563       0.051864       0.002782       0.035996       0.037751       0.012395      -0.086291      -0.063042       0.011353       0.051689              8.513513       6.213530      -1.744430      -1.021342      11.191219      -1.399869       8.135789           0.013146
          450              C      15.585211      25.034297       4.142646       0.152216      36.208773 0.44485362E+03  0.10605697E+05                                10.046341                            7.387801      -0.584000       1.827688                    0.997788      27.719514      82.435740       0.558392       0.460092      -1.029483      -0.028344       0.015504       0.019648       0.037813       0.033160       0.039830      -0.001291       0.031243      -0.055692      -0.051021      -0.009672       0.060693             12.118889       6.528748      -0.807809      -1.609150      18.605892      -4.616968      11.222028           0.011647
          451              C      15.645183      23.778851       4.963389       0.164726      34.671444 0.39543720E+03  0.91765787E+04                                 9.736315                            6.974550      -0.517428       1.856529                    0.998162      27.079363      80.092387       0.572159       0.461303      -1.026285       0.009870       0.012803       0.029852       0.033949      -0.036300      -0.042408      -0.019936       0.063596      -0.067208      -0.069184      -0.001619       0.070803             11.650473       6.317699       1.975730       1.781253      16.634282      -4.153570      11.999437           0.004760
          452              C       5.287635      22.740757       6.896840       0.082662      25.480857 0.33742446E+03  0.74545996E+04                                 7.527455                            6.146355       0.112102       2.042768                    0.999733      26.240980      73.411431       0.660341       0.419846      -1.060772      -0.032833       0.018580      -0.025492       0.045531      -0.010616       0.006706      -0.002945       0.078263       0.053097      -0.049458       0.014828       0.034629              8.069685       4.897512       0.482079       1.663261      10.164584      -1.288774       9.146958           0.004071
          453              C       5.055517      21.462603       6.455650      -0.126757      28.449392 0.42247917E+03  0.98624219E+04                                 8.103891                            6.898474       0.164068       2.038974                    0.999245      28.699420      82.236577       0.621149       0.422408      -1.060323      -0.015962      -0.003265       0.007817       0.018071       0.004132       0.010485      -0.008793       0.011654       0.043926      -0.018832      -0.002121       0.020953              8.539481       6.222757      -0.334133       2.226754      10.986276      -1.113046       8.409410           0.010660
          454              C      15.408622      21.439895       5.278061      -0.057606      30.918892 0.46123728E+03  0.11074698E+05                                 8.797620                            7.349963      -0.192459       1.914545                    0.999110      29.761891      88.264215       0.580793       0.439215      -1.043524      -0.013552       0.036118       0.012166       0.040449      -0.004194      -0.027360       0.012095      -0.005464      -0.014661      -0.031125       0.001028       0.030097              9.519775       6.842929       0.693562       2.575317      11.601744      -2.320527      10.114653          -0.001351
          455              C      15.095430      22.636947       4.528687      -0.106667      38.447030 0.51327270E+03  0.12547035E+05                                10.000944                            7.658902      -0.021180       1.993971                    0.998117      28.985201      84.277890       0.584651       0.428564      -1.059225      -0.012356      -0.030481       0.031774       0.045731      -0.022432      -0.028272       0.008549       0.009274      -0.004860      -0.030461      -0.011287       0.041748             11.425530       8.135593       2.314489       3.687417      14.538765      -1.464040      11.602232           0.020818
          456              C      14.200278      22.487721       3.237557       0.609880      20.374419 0.24065268E+03  0.49602669E+04                                 6.932176                            5.576785      -0.214819       1.986783                    0.998762      22.576461      64.093033       0.613173       0.484628      -1.008044      -0.020966      -0.001689      -0.024354       0.032179       0.028830      -0.077673      -0.030544       0.061101       0.005569      -0.064270      -0.042932       0.107202              7.610218       6.288795      -0.367942       2.613129       9.124641       0.652760       7.417219           0.002898
          457              C      14.041472      28.758462      13.686626       0.568235      23.148709 0.26934506E+03  0.56868119E+04                                 7.465195                            5.818067      -0.176832       1.982470                    0.999204      23.248049      65.907767       0.615554       0.471281      -1.019285      -0.007166      -0.024782       0.027329       0.037581       0.005287       0.076777       0.004342       0.100187       0.023194      -0.054265      -0.052160       0.106425              8.462889       6.242764       1.060127      -2.905809      10.520359      -1.076587       8.625542          -0.000185
          458              C      14.693400      29.516919      12.571972      -0.068648      37.445598 0.48982267E+03  0.11827611E+05                                 9.798865                            7.463557      -0.095796       1.974550                    0.998580      28.292842      81.602881       0.594790       0.426466      -1.061155       0.012304      -0.021144      -0.026836       0.036313      -0.037556       0.008552       0.012559       0.015288      -0.070280      -0.040249      -0.009816       0.050064             11.336268       7.410830       3.781873      -2.242863      12.505344      -0.950974      14.092629          -0.000413
          459              C      14.618988      28.985545      11.266569      -0.026370      27.599438 0.39506966E+03  0.90931263E+04                                 8.053789                            6.743932       0.050809       2.018660                    0.999524      27.634000      79.305569       0.616428       0.431702      -1.051795       0.021995      -0.005693       0.008775       0.024356      -0.025753       0.004824       0.013958       0.037413      -0.046554      -0.035054      -0.004616       0.039669              8.687175       5.658429       1.891794      -1.296967       8.635397      -0.139661      11.767698           0.000280
          460              C      15.018807      29.728431      10.186302      -0.087202      27.745446 0.40977594E+03  0.95263753E+04                                 8.121438                            6.895443       0.012813       2.011867                    0.997897      28.055735      81.146988       0.605502       0.435120      -1.048821       0.019523      -0.015029       0.005447       0.025233       0.003294       0.008919       0.002623       0.003100      -0.050357      -0.019582       0.004952       0.014630              8.759448       5.607441       1.242076      -1.192919       8.872173       0.507188      11.798730          -0.000114
          461              C      15.496371      31.018912      10.418575       0.087844      25.606946 0.36092701E+03  0.81871458E+04                                 7.866591                            6.592242      -0.226686       1.947189                    0.997617      27.016806      79.017167       0.598019       0.451521      -1.031740       0.013840      -0.006793       0.042947       0.045630      -0.018844      -0.014183      -0.004100       0.053119       0.022568      -0.037890       0.003319       0.034571              8.687596       5.084911       0.718114      -0.418528       9.132824       1.269125      11.845054          -0.000274
          462              C      15.266476      30.775933      12.711142       0.130968      33.823174 0.41032277E+03  0.96025616E+04                                 9.609632                            7.163582      -0.453378       1.866442                    0.998791      27.611855      81.794064       0.558057       0.468993      -1.022885       0.023269       0.015614      -0.033271       0.043499      -0.034118      -0.005479       0.001249       0.030418       0.021178      -0.040963       0.006134       0.034829             11.541149       6.165180       2.605969       0.671334      12.623250       2.360003      15.835018          -0.000366
          463              C      15.471940      31.434475      14.019790       0.141037      33.863846 0.40940733E+03  0.95801984E+04                                 9.648634                            7.177704      -0.470406       1.862071                    0.998778      27.577642      81.811627       0.554677       0.471897      -1.020837      -0.028208       0.033101       0.010549       0.044751       0.019873      -0.033490       0.009356       0.007886      -0.025709      -0.043682       0.006233       0.037448             11.639598       6.363805      -1.218731       2.610419      12.510330       2.612703      16.044660           0.000145
          464              C       9.612341       0.992680      15.171750       0.080688      26.268941 0.35963875E+03  0.81447592E+04                                 7.979958                            6.561158      -0.157655       1.969572                    0.997822      26.958981      78.599064       0.602516       0.448875      -1.034003       0.000701      -0.038918      -0.024717       0.046108      -0.001043      -0.015004       0.018458       0.007967      -0.061062      -0.033395       0.009141       0.024253              9.007320       5.222720      -1.289850       0.095386       9.809907       1.914014      11.989332          -0.000540
          465              C      10.088793       0.422702      16.337984      -0.115809      29.434485 0.42666754E+03  0.10020895E+05                                 8.418770                            6.999961       0.063506       2.011751                    0.998763      28.871406      83.965221       0.605559       0.430658      -1.051406      -0.005633      -0.009426      -0.007345       0.013211       0.005487       0.005544       0.006689      -0.011792      -0.003402      -0.009213      -0.004206       0.013418              9.407962       6.032366      -2.297554      -0.061434      10.266700       1.737554      11.924820          -0.000193
          466              C      16.108321      31.570076      16.315925      -0.069013      29.083983 0.40974764E+03  0.95138310E+04                                 8.311798                            6.836835       0.227179       2.066274                    0.999377      28.272651      81.395319       0.616655       0.427784      -1.054586      -0.019050      -0.007322      -0.010754       0.023069       0.013063      -0.003714      -0.010680       0.029742      -0.015560      -0.022019      -0.002264       0.024284              9.316394       6.204542      -2.562612       0.457484      10.756231       2.384515      10.988407          -0.000193
          467              C      16.061674      30.824919      15.125036      -0.037939      38.154689 0.48962801E+03  0.11832839E+05                                 9.965414                            7.491593      -0.213327       1.938770                    0.998348      28.184109      81.573157       0.589617       0.429847      -1.058069      -0.018885       0.005337       0.031928       0.037477       0.039539      -0.024855      -0.012519       0.043918      -0.030558      -0.040287      -0.020850       0.061138             11.877147       8.140614      -4.506994       1.438632      14.790294       1.679354      12.700532          -0.000148
          468              C      16.754694      29.483506      15.076700       0.559449      22.805426 0.26867930E+03  0.56812829E+04                                 7.437203                            5.842337      -0.177666       1.985644                    0.998981      23.388188      66.816156       0.608028       0.476398      -1.014383       0.010419      -0.035100       0.003690       0.036799       0.021682       0.069331       0.056277       0.034998       0.155008      -0.072543      -0.046225       0.118768              8.423153       8.556353      -2.419516      -1.637361      10.923680      -0.755544       5.789427          -0.000119
          469              C       9.890014      28.434058      16.785338       0.650227      22.387232 0.23758023E+03  0.48808368E+04                                 7.408330                            5.557847      -0.230340       1.991972                    0.998442      22.043906      62.461612       0.611488       0.487567      -1.006603       0.010832      -0.044061      -0.047637       0.065787       0.007033      -0.019608      -0.073956      -0.098657       0.086353      -0.068928      -0.038985       0.107913              8.723749       9.833678      -0.254956       1.772752       8.003586       3.655434       8.333983          -0.000241
          470              C       9.705654      29.535087      17.799427      -0.069403      39.012080 0.48351961E+03  0.11624015E+05                                10.022084                            7.372191      -0.120479       1.964640                    0.998718      28.161143      80.733844       0.604441       0.421512      -1.065509      -0.032960       0.017556       0.019067       0.041929       0.020410      -0.026032      -0.028863       0.047997      -0.034700      -0.044024      -0.011900       0.055924             12.202716      10.075563      -2.149546       3.627262      13.278693       4.712487      13.253892          -0.000303
          471              C       8.763858      30.519979      17.530820      -0.043865      30.295030 0.41084656E+03  0.95604042E+04                                 8.608285                            6.889740       0.077245       2.019474                    0.999562      28.241410      81.804317       0.607508       0.433269      -1.049620       0.005220      -0.012106       0.023710       0.027129       0.023962      -0.024276      -0.022791       0.014239       0.016597      -0.028849      -0.019226       0.048075              9.684949       9.260650      -2.610890       2.696791      10.783941       2.503975       9.010255           0.001010
          472              C       8.651687      31.639175      18.358051      -0.127364      30.143707 0.41362726E+03  0.95756652E+04                                 8.353769                            6.754677       0.393293       2.112530                    0.999759      28.311202      79.989146       0.639610       0.413648      -1.069136       0.004847      -0.016637      -0.008968       0.019512      -0.008039       0.008726      -0.003666      -0.026018      -0.023865      -0.017599      -0.002974       0.020573              9.356018       9.749992      -1.947777       2.820941       9.423051       2.518361       8.895011          -0.000201
          473              C       9.579048      31.759205      19.379925       0.087048      26.877205 0.34235277E+03  0.76257101E+04                                 7.984423                            6.303923       0.064880       2.038685                    0.999276      26.354500      75.144926       0.631714       0.435291      -1.046443       0.028466      -0.048380      -0.002946       0.056210       0.003995      -0.035932      -0.003043      -0.030720       0.001057      -0.044416       0.013680       0.030737              9.064020       8.986977      -1.868462       2.556329      10.038893       2.405875       8.166189           0.000609
          474              C      10.506405      29.679447      18.930625       0.156991      36.167054 0.42312407E+03  0.99539187E+04                                 9.907565                            7.161885      -0.509752       1.849299                    0.998452      27.324725      80.503945       0.572745       0.454588      -1.033438      -0.020139       0.022217       0.029891       0.042339       0.009873      -0.040549      -0.008258       0.029367      -0.081529      -0.048731      -0.003890       0.052622             11.969086      10.424953      -2.330106       5.051836      13.548434       1.704687      11.933872           0.002771
          475              C      11.474857      28.671847      19.473030       0.142192      35.574793 0.42096744E+03  0.98809898E+04                                 9.751891                            7.108845      -0.409599       1.880285                    0.998806      27.294491      80.071608       0.579660       0.450175      -1.036963       0.039086       0.007467      -0.003170       0.039919      -0.023883      -0.012080       0.019267       0.056849       0.064223      -0.050702       0.007710       0.042992             11.519669      11.204928      -0.321793       3.945206      15.824146      -0.640169       7.529933           0.005019
          476              C      13.550587      28.440222      20.461814       0.087250      25.283139 0.32852226E+03  0.72465663E+04                                 7.643170                            6.168570       0.035039       2.032741                    0.999315      26.104921      74.203795       0.639298       0.434346      -1.046437      -0.030651       0.011780      -0.047287       0.057570      -0.008441      -0.002377       0.012651       0.078961       0.085043      -0.056345       0.024021       0.032325              8.317236       8.620612      -0.583624       2.059709      10.980394       0.017593       5.350704           0.003445
          477              C      13.379553      27.104324      20.644779      -0.091050      28.623932 0.39733477E+03  0.91371030E+04                                 8.173829                            6.696459       0.094255       2.023726                    0.999513      28.037494      79.819991       0.629345       0.423219      -1.059483       0.002771      -0.020806      -0.037159       0.042678      -0.000751       0.011113      -0.005051      -0.011266      -0.009512      -0.015136       0.003444       0.011693              8.784163       9.462255      -0.662050       1.969502      11.424274       0.004758       5.465961          -0.001717
          478              C      12.183425      26.530453      20.227270      -0.040639      28.573507 0.39787030E+03  0.91847142E+04                                 8.262992                            6.781970      -0.055699       1.977406                    0.999217      28.159338      81.248519       0.612041       0.433512      -1.049444       0.017958       0.002140      -0.029068       0.034235      -0.007468      -0.027405      -0.010077      -0.002217       0.077085      -0.033791      -0.006523       0.040314              8.784687      10.411169      -0.032434       2.691641      10.220942      -0.550430       5.721949           0.004278
          479              C      11.216084      27.321675      19.621607      -0.056581      37.823500 0.47351014E+03  0.11328873E+05                                 9.808792                            7.301472      -0.094177       1.970825                    0.999054      28.116450      80.525414       0.606353       0.422204      -1.064615       0.028335      -0.013566      -0.006723       0.032126      -0.022197      -0.040030       0.018251       0.015822       0.075722      -0.038712      -0.023593       0.062305             11.395645      12.791842       2.226146       3.905413      14.458442       0.254725       6.936652          -0.000127
          480              C       9.927775      26.669298      19.161277       0.537475      23.175376 0.28551136E+03  0.61077946E+04                                 7.491825                            6.021526      -0.336219       1.933771                    0.998343      23.465174      66.646142       0.601207       0.476235      -1.018094      -0.034418      -0.018643      -0.019786       0.043860       0.010604       0.008982      -0.082207      -0.013667       0.174783      -0.078057      -0.031498       0.109555              8.353596       9.838596       2.003341       1.144032       9.545969       2.636701       5.676222          -0.007583
          481              C      15.517472      24.747525      15.859488       0.647864      22.508310 0.23956920E+03  0.49313525E+04                                 7.438278                            5.586519      -0.240963       1.988742                    0.998409      22.076899      62.590945       0.609099       0.488521      -1.006237       0.017666       0.061845      -0.020460       0.067495       0.005561      -0.009962       0.034361      -0.028096       0.306986      -0.068169      -0.042573       0.110742              8.725024      10.094168      -1.123587       1.321088      11.328023      -1.674674       4.752882          -0.000251
          482              C      15.307566      23.264672      16.116092      -0.064685      38.704409 0.48674554E+03  0.11714972E+05                                 9.968808                            7.399946      -0.108414       1.969483                    0.998720      28.096223      80.457711       0.603227       0.421878      -1.065830      -0.034648      -0.023943       0.000326       0.042117      -0.005776      -0.032850       0.008012       0.074778       0.041289      -0.045386      -0.011537       0.056923             11.970025      10.102844      -0.197538       4.166230      17.022253      -1.754577       8.784978          -0.000540
          483              C      14.374652      22.570771      15.356012      -0.032944      29.330718 0.39354657E+03  0.90620930E+04                                 8.436193                            6.759178       0.047302       2.018762                    0.999320      27.739437      79.993341       0.611013       0.435334      -1.048116       0.008297      -0.005933       0.015254       0.018350      -0.006372      -0.034130       0.001497       0.031505       0.087633      -0.032479      -0.019881       0.052359              9.354794       9.140873       0.549409       3.637375      11.858669      -0.152415       7.064839           0.001120
          484              C      14.276918      21.212813      15.438411      -0.113838      28.666718 0.38665011E+03  0.87918368E+04                                 8.031180                            6.502080       0.431771       2.130975                    0.999821      27.624845      77.076148       0.656942       0.410032      -1.072660       0.005997       0.020752      -0.001123       0.021630      -0.002066       0.011832       0.012350      -0.004778       0.034553      -0.018045      -0.003538       0.021583              8.870789       9.328596      -0.099670       3.282610      10.817219      -0.803905       6.466552          -0.000127
          485              C      15.187618      20.538052      16.223470       0.068664      26.881466 0.34863358E+03  0.77830929E+04                                 7.917050                            6.323462       0.162819       2.063185                    0.999713      26.493558      75.061256       0.637898       0.430102      -1.051997       0.032217       0.040002       0.020566       0.055327       0.014061      -0.027691       0.013435      -0.031637       0.015778      -0.043228       0.017801       0.025427              8.833928       8.937115      -0.046793       3.099313      11.116822      -0.241550       6.447847           0.000670
          486              C      16.109426      22.526976      16.993930       0.153980      35.586388 0.42347460E+03  0.99684694E+04                                 9.805707                            7.166574      -0.514406       1.846705                    0.998438      27.417330      80.914755       0.572108       0.454807      -1.032874      -0.020557      -0.036006       0.012258       0.043235       0.017382      -0.035069       0.015627       0.039674      -0.031908      -0.047534       0.000106       0.047428             11.682038      10.330821      -0.905403       5.340555      14.128224       0.029128      10.587068           0.002514
          487              C      17.063441      23.090791      17.983364       0.140829      35.482294 0.42325531E+03  0.99502058E+04                                 9.744497                            7.134856      -0.420722       1.876678                    0.998813      27.338994      80.318648       0.577667       0.451024      -1.036262       0.039864      -0.004460      -0.006455       0.040628       0.024596      -0.001514      -0.033828       0.017828      -0.042615      -0.046149       0.003450       0.042699             11.439005      11.132400      -1.903887       3.472205      12.836140       3.904006      10.348474           0.005611
          488              C       8.037514      22.783580      18.976366       0.081508      25.642743 0.33569076E+03  0.74412579E+04                                 7.714434                            6.238587       0.055471       2.037578                    0.999289      26.244956      74.671094       0.635528       0.434775      -1.046671      -0.029088       0.015543      -0.049378       0.059379       0.009166       0.002620      -0.038182       0.046313      -0.014742      -0.052778       0.022650       0.030128              8.375500       8.496784      -0.741333       2.033679       9.752487       2.448254       6.877229           0.003987
          489              C       7.866482      23.856711      19.801002      -0.085969      28.510266 0.39379896E+03  0.90316178E+04                                 8.140237                            6.658982       0.111715       2.030059                    0.999593      27.908731      79.233707       0.632474       0.422253      -1.060554       0.003550       0.039203      -0.021437       0.044823      -0.004123       0.007787       0.008892       0.003448       0.014318      -0.014163       0.001951       0.012211              8.744225       9.374434      -0.563405       1.984971       9.904436       2.563615       6.953806          -0.002049
          490              C      17.783119      24.562291      19.713089      -0.043295      28.526889 0.39369554E+03  0.90751040E+04                                 8.277260                            6.766023      -0.093507       1.966451                    0.999024      28.201118      81.623666       0.609365       0.436051      -1.046677       0.019570       0.014670      -0.027841       0.037059       0.019390      -0.023526      -0.010824      -0.000974       0.074991      -0.033834      -0.008715       0.042548              8.805842      10.484397      -1.380172       2.365778       8.596138       2.207765       7.336990           0.004607
          491              C      16.816887      24.194416      18.804756      -0.052817      37.880676 0.47771598E+03  0.11453644E+05                                 9.830539                            7.340580      -0.106671       1.967470                    0.999006      28.127836      80.616600       0.603962       0.422982      -1.064232       0.031901       0.017013      -0.001334       0.036179       0.036955      -0.027158      -0.030111      -0.023014      -0.007242      -0.038551      -0.025803       0.064354             11.401521      12.987477      -3.857903       2.205407      12.480478       3.215829       8.736610          -0.000209
          492              C      15.501925      24.974608      18.753176       0.542454      22.821334 0.28363109E+03  0.60596603E+04                                 7.421815                            6.007631      -0.341452       1.932078                    0.998360      23.455295      66.650192       0.600797       0.477182      -1.017235      -0.035580       0.025653      -0.004783       0.044124      -0.014127       0.007652       0.011018       0.028830       0.322540      -0.074881      -0.033632       0.108513              8.232642       9.924673      -2.148146      -0.186225      10.430813       0.246693       4.342439          -0.006946
          493              C      11.338245      24.674209      13.949394       0.564310      21.951868 0.26216984E+03  0.55121401E+04                                 7.260306                            5.777326      -0.202014       1.979260                    0.999323      23.189740      66.154304       0.610192       0.477422      -1.013400       0.009066       0.026151       0.019001       0.033572      -0.052591       0.038343      -0.070169      -0.036875      -0.012719      -0.064156      -0.048085       0.112241              8.101853       8.459153       2.565828       0.024082       8.888644       2.755265       6.957763          -0.004767
          494              C      10.619679      23.538793      13.300585      -0.076027      36.985661 0.48503157E+03  0.11713804E+05                                 9.766527                            7.450840      -0.227983       1.930455                    0.998524      28.559295      83.085531       0.590890       0.429212      -1.056683      -0.015526      -0.027498       0.017631       0.036167      -0.016438      -0.046702       0.012626       0.035506      -0.053024      -0.047326      -0.014812       0.062139             11.407206       7.757316       2.864744       2.907052      15.952277      -0.324177      10.512025           0.014402
          495              C      10.648554      22.312544      13.994811      -0.080713      30.032100 0.40613706E+03  0.94157848E+04                                 8.454653                            6.762188       0.306911       2.081050                    0.999569      28.616756      82.513480       0.625733       0.422215      -1.057302      -0.023662       0.012243      -0.025995       0.037223      -0.014926      -0.010009       0.000436       0.044131       0.043966      -0.034102       0.007106       0.026996              9.532310       6.507625       2.523015       1.544411      13.764576      -0.883260       8.324728           0.008266
          496              C      10.169880      21.173884      13.472519      -0.134710      27.756506 0.38348296E+03  0.88209403E+04                                 8.157204                            6.677674      -0.118660       1.956836                    0.997995      28.820499      84.547081       0.610663       0.436049      -1.042034       0.015086      -0.001143      -0.005244       0.016013      -0.010982      -0.019340       0.014555       0.010858      -0.040218      -0.026435      -0.005402       0.031836              9.058463       6.337600       1.980190       1.312693      12.217927      -1.216258       8.619862           0.000970
          497              C       9.580146      21.342575      12.356568       0.084653      24.736703 0.34729571E+03  0.78360104E+04                                 7.763410                            6.501152      -0.333598       1.904305                    0.997884      27.460383      81.230449       0.594837       0.456365      -1.024588       0.021658       0.045529      -0.015800       0.052836      -0.003582      -0.037512       0.037441       0.009893      -0.082043      -0.062647       0.009789       0.052858              8.502836       6.206335       1.741986       1.020609      11.175855      -1.397018       8.126318           0.013144
          498              C      10.032165      23.626382      12.077580       0.155727      36.115329 0.44356579E+03  0.10567482E+05                                10.030788                            7.378118      -0.584655       1.827660                    0.997901      27.677281      82.284712       0.558635       0.460219      -1.029398      -0.029235      -0.015641      -0.020988       0.039241      -0.031232      -0.037739      -0.000078       0.032159      -0.059981      -0.048061      -0.010979       0.059039             12.097992       6.520287       0.807423       1.607218      18.568405      -4.604881      11.205284           0.011632
          499              C      10.092139      24.881828      11.256836       0.165236      34.671107 0.39548399E+03  0.91778910E+04                                 9.736834                            6.975479      -0.518085       1.856334                    0.998178      27.077511      80.086618       0.572060       0.461371      -1.026252       0.009893      -0.011737      -0.030739       0.034358       0.034601       0.041223      -0.017537       0.066288      -0.068079      -0.065935      -0.004824       0.070760             11.650450       6.318051      -1.976906      -1.781002      16.634246      -4.151491      11.999053           0.004763
          500              C      10.840689      25.919922       9.323386       0.086413      25.372305 0.33553579E+03  0.74014442E+04                                 7.501806                            6.125475       0.128404       2.048574                    0.999737      26.170531      73.124479       0.662150       0.419345      -1.061237      -0.032588      -0.018137       0.025661       0.045270       0.013075      -0.004633      -0.002828       0.075854       0.049637      -0.048454       0.015095       0.033358              8.041935       4.881822      -0.480374      -1.659239      10.124207      -1.280224       9.119777           0.004059
          501              C      10.608573      27.198076       9.764576      -0.129678      28.507351 0.42368300E+03  0.98974182E+04                                 8.113936                            6.907717       0.158948       2.036935                    0.999232      28.740577      82.379281       0.620820       0.422337      -1.060383      -0.017625       0.003948      -0.007256       0.019465      -0.001999      -0.011036      -0.008090       0.015424       0.045645      -0.018666      -0.003435       0.022101              8.549620       6.230711       0.333434      -2.229596      10.997409      -1.112678       8.420740           0.010660
          502              C       9.855580      27.220784      10.942164      -0.058663      30.984126 0.46253055E+03  0.11114032E+05                                 8.810793                            7.360888      -0.193930       1.913422                    0.999116      29.803802      88.434559       0.580261       0.439290      -1.043433      -0.012888      -0.037751      -0.012403       0.041774       0.004581       0.026642       0.013353      -0.001707      -0.013592      -0.029937      -0.000940       0.030877              9.534077       6.852935      -0.693266      -2.579437      11.617529      -2.326693      10.131766          -0.001351
          503              C       9.542388      26.023732      11.691539      -0.105329      38.345648 0.51161497E+03  0.12494616E+05                                 9.979120                            7.642976      -0.004959       1.999355                    0.998059      28.934446      84.051076       0.585752       0.428167      -1.059622      -0.013220       0.030910      -0.029084       0.044453       0.022441       0.026187       0.009341       0.012594      -0.002403      -0.028042      -0.012941       0.040983             11.399998       8.118618      -2.308540      -3.679429      14.504410      -1.459067      11.576966           0.020826
          504              C       8.647237      26.172958      12.982668       0.606957      20.398060 0.24099196E+03  0.49689963E+04                                 6.936556                            5.580111      -0.219569       1.984739                    0.998808      22.597807      64.164271       0.613092       0.484523      -1.008101      -0.021606       0.000695       0.025384       0.033341      -0.027856       0.079561      -0.030694       0.058928       0.007306      -0.066382      -0.041748       0.108130              7.615163       6.292829       0.368079      -2.615352       9.129802       0.652842       7.422860           0.002901
          505              C      11.264941      29.906852       3.681991       0.566754      23.181457 0.26979685E+03  0.56988307E+04                                 7.472080                            5.823039      -0.174388       1.982846                    0.999224      23.270532      65.989368       0.615267       0.471296      -1.019260      -0.007860       0.028670       0.024251       0.038365       0.078036      -0.006159      -0.005525       0.038495      -0.159595      -0.054255      -0.053143       0.107398              8.471159       6.248538      -2.909109      -1.062165       8.634019       1.078225      10.530919          -0.000191
          506              C      11.916868      28.792198       2.923533      -0.065493      37.339376 0.48808880E+03  0.11773533E+05                                 9.776283                            7.446896      -0.087500       1.977502                    0.998603      28.236515      81.358323       0.595957       0.426072      -1.061559       0.010902      -0.025744       0.021632       0.035349       0.008725       0.038578      -0.011589       0.042805       0.020309      -0.040195      -0.011197       0.051392             11.310082       7.394164      -2.236362      -3.772467      14.059700       0.947369      12.476381          -0.000410
          507              C      11.842456      27.486795       3.454908      -0.028578      27.631237 0.39563352E+03  0.91086041E+04                                 8.056477                            6.745350       0.060821       2.021443                    0.999520      27.652504      79.348283       0.616879       0.431268      -1.052146       0.023882       0.008281       0.003604       0.025533       0.005232       0.027218      -0.015513       0.042366      -0.039769      -0.038044      -0.003423       0.041468              8.690911       5.660034      -1.298283      -1.892525      11.774921       0.140368       8.637779           0.000281
          508              C      12.242275      26.406528       2.712022      -0.088876      27.812558 0.41105140E+03  0.95635394E+04                                 8.133400                            6.904906       0.013663       2.011645                    0.997977      28.103423      81.319231       0.605247       0.434961      -1.048907       0.018310       0.005037       0.015617       0.024586       0.007839      -0.002672      -0.004480       0.025704       0.015799      -0.018247       0.004130       0.014117              8.773069       5.615368      -1.195120      -1.244472      11.817306      -0.508074       8.886532          -0.000117
          509              C      12.719836      26.638801       1.421541       0.093154      25.480555 0.35853029E+03  0.81190213E+04                                 7.839298                            6.567949      -0.217567       1.950684                    0.997664      26.929594      78.688386       0.599464       0.451196      -1.031955       0.014313       0.042311       0.006483       0.045135      -0.013873       0.019030       0.003865       0.013666      -0.087611      -0.037081       0.003553       0.033528              8.657442       5.067298      -0.418437      -0.718506      11.804908      -1.256004       9.100120          -0.000273
          510              C      12.489942      28.931368       1.664520       0.130268      33.862559 0.41081405E+03  0.96172723E+04                                 9.618277                            7.168892      -0.448301       1.867943                    0.998746      27.635449      81.887013       0.557711       0.469127      -1.022776       0.024871      -0.034038      -0.017567       0.045670      -0.006829       0.037496       0.000043       0.000762      -0.057838      -0.045165       0.008385       0.036780             11.552879       6.170132       0.672518      -2.608307      15.853565      -2.362588      12.634938          -0.000366
          511              C      12.695405      30.240015       1.005978       0.139928      33.898500 0.40982973E+03  0.95923316E+04                                 9.653650                            7.180351      -0.466432       1.862827                    0.998782      27.594328      81.864486       0.554710       0.471758      -1.020936      -0.027896       0.009935      -0.032108       0.043678      -0.035116      -0.021018      -0.009688       0.017702       0.001254      -0.045842       0.006457       0.039385             11.646956       6.366693       2.612267       1.219509      16.058388      -2.613939      12.515788           0.000146
          512              C      17.941949      31.391980      31.447773       0.078749      26.328715 0.36068779E+03  0.81744213E+04                                 7.993122                            6.572265      -0.160996       1.968254                    0.997806      26.994203      78.728751       0.601798       0.449086      -1.033887       0.000472      -0.025123       0.038219       0.045740      -0.015241      -0.000081      -0.017849       0.034969       0.020033      -0.033616       0.010289       0.023326              9.022957       5.230842       0.095208       1.290230      12.017302      -1.918385       9.820725          -0.000540
          513              C      12.865329       0.117764      32.017752      -0.111489      29.336178 0.42466467E+03  0.99624473E+04                                 8.400587                            6.982871       0.065676       2.012977                    0.998769      28.810083      83.747701       0.606363       0.430579      -1.051421      -0.005391      -0.007022       0.010231       0.013529       0.005227      -0.003859      -0.006927      -0.006362       0.022660      -0.009896      -0.003398       0.013294              9.388810       6.017635      -0.061575       2.291444      11.903574      -1.739748      10.245219          -0.000195
          514              C       7.778713       0.095699       0.870377      -0.070643      29.144500 0.41080187E+03  0.95444725E+04                                 8.322386                            6.844593       0.230953       2.066699                    0.999336      28.310999      81.533005       0.616442       0.427656      -1.054662      -0.017124      -0.009367       0.009435       0.021680      -0.003588      -0.012000       0.011727       0.023706      -0.035092      -0.022366      -0.001559       0.023924              9.329537       6.211871       0.456628       2.567050      11.003534      -2.391410      10.773204          -0.000192
          515              C      13.285140      31.345262       1.615534      -0.038020      38.161159 0.48962881E+03  0.11833356E+05                                 9.967595                            7.492142      -0.215410       1.938169                    0.998277      28.189272      81.600914       0.589507       0.429909      -1.057986      -0.019382       0.032485      -0.007114       0.038491      -0.026686      -0.041082       0.012512       0.037678      -0.053160      -0.042285      -0.021352       0.063637             11.880794       8.141922       1.439053       4.507997      12.705886      -1.680689      14.794575          -0.000147
          516              C      13.978162      31.296926       2.956947       0.557385      22.838178 0.26912891E+03  0.56936015E+04                                 7.446034                            5.848489      -0.183813       1.983300                    0.999081      23.413445      66.921417       0.607465       0.476605      -1.014196       0.007958       0.004116       0.032071       0.033299       0.070338      -0.021157      -0.055858      -0.062067      -0.128001      -0.072346      -0.047003       0.119349              8.433904       8.566529      -1.639074       2.424588       5.795531       0.755965      10.939651          -0.000118
          517              C       1.560410       0.565113       4.006396       0.644565      22.449313 0.23838650E+03  0.49011788E+04                                 7.419010                            5.565434      -0.231976       1.991209                    0.998447      22.082107      62.578480       0.611420       0.487245      -1.006846       0.012605      -0.047212       0.044296       0.065954      -0.020885      -0.007986       0.075055      -0.094069       0.108093      -0.070625      -0.039375       0.110000              8.736556       9.847731       1.775954       0.255153       8.346712      -3.662016       8.015225          -0.000241
          518              C       1.376049       1.579202       2.905367      -0.066783      38.948902 0.48264337E+03  0.11597847E+05                                10.012593                            7.366432      -0.121909       1.964399                    0.998721      28.133504      80.640440       0.604555       0.421618      -1.065428      -0.033653       0.018342      -0.016952       0.041908      -0.024722      -0.020342       0.027808       0.040903      -0.053553      -0.042707      -0.011625       0.054332             12.189605      10.065114       3.621824       2.148873      13.238967      -4.705368      13.264734          -0.000303
          519              C      11.540351       1.310595       1.920475      -0.043148      30.270307 0.41035864E+03  0.95470080E+04                                 8.608791                            6.890503       0.062458       2.015381                    0.999504      28.222755      81.763754       0.606782       0.433880      -1.049163       0.004336       0.022419       0.011764       0.025686      -0.021576      -0.025575       0.021392      -0.002047      -0.032102      -0.030708      -0.015580       0.046288              9.685303       9.261677       2.696969       2.611467       9.010119      -2.503346      10.784114           0.001009
          520              C      11.428179       2.137826       0.801279      -0.124630      30.082297 0.41256007E+03  0.95450629E+04                                 8.344244                            6.747267       0.400196       2.114938                    0.999769      28.271190      79.858820       0.639756       0.413809      -1.069002       0.005125      -0.007828       0.016855       0.019278       0.010507       0.008053       0.001801      -0.002647       0.048165      -0.019323      -0.000010       0.019333              9.344967       9.739267       2.817668       1.945869       8.884171      -2.513929       9.411465          -0.000201
          521              C       1.249439       3.159700       0.681249       0.083316      26.935749 0.34331504E+03  0.76525804E+04                                 7.996308                            6.313667       0.071441       2.040512                    0.999281      26.391231      75.278596       0.631087       0.435413      -1.046360       0.028921      -0.002848       0.048103       0.056200      -0.037227      -0.005280       0.003959      -0.016026       0.047324      -0.046010       0.013384       0.032626              9.077416       9.003012       2.561374       1.872221       8.177558      -2.407407      10.051679           0.000609
          522              C       2.176799       2.710400       2.761007       0.154497      36.210409 0.42377413E+03  0.99717408E+04                                 9.909238                            7.163244      -0.503044       1.851297                    0.998419      27.342093      80.531107       0.573262       0.454063      -1.033871      -0.019555       0.030230      -0.020062       0.041216      -0.041629      -0.009279       0.008035       0.056578      -0.005742      -0.049539      -0.004318       0.053857             11.970762      10.425540       5.051747       2.331009      11.934938      -1.704922      13.551808           0.002770
          523              C       3.145252       3.252805       3.768607       0.144311      35.518745 0.42014086E+03  0.98587519E+04                                 9.751524                            7.108916      -0.424091       1.876335                    0.998855      27.271904      80.047088       0.578677       0.451069      -1.036237       0.039828      -0.001226      -0.006354       0.040350      -0.011212       0.023823      -0.020883      -0.001221      -0.116177      -0.051058       0.008229       0.042829             11.518933      11.204446       3.944824       0.321436       7.529619       0.640004      15.822732           0.005013
          524              C       5.220983       4.241590       4.000232       0.085780      25.307535 0.32896147E+03  0.72584102E+04                                 7.646924                            6.172017       0.034512       2.032655                    0.999234      26.119962      74.248607       0.639248       0.434251      -1.046533      -0.031801      -0.046994      -0.012287       0.058058      -0.001935       0.007627      -0.012572      -0.007055      -0.162183      -0.056550       0.023185       0.033365              8.321171       8.623238       2.059976       0.586140       5.353399      -0.017224      10.986876           0.003440
          525              C       5.049951       4.424554       5.336130      -0.089329      28.612894 0.39713450E+03  0.91317020E+04                                 8.173574                            6.696505       0.093151       2.023612                    0.999548      28.027400      79.797928       0.629074       0.423438      -1.059305       0.004950      -0.036335       0.019878       0.041712       0.011383       0.000770       0.007293       0.001167       0.020909      -0.015931       0.002508       0.013423              8.783765       9.461909       1.969269       0.662878       5.465879      -0.004690      11.423508          -0.001723
          526              C       3.853824       4.007045       5.910001      -0.038207      28.520233 0.39689094E+03  0.91566933E+04                                 8.254535                            6.775273      -0.057560       1.977044                    0.999228      28.124851      81.131712       0.612104       0.433724      -1.049289       0.017587      -0.028467      -0.000891       0.033473      -0.028151       0.006858       0.008844      -0.038370      -0.032098      -0.033364      -0.006487       0.039850              8.775494      10.398376       2.687659       0.032099       5.715840       0.550221      10.212266           0.004276
          527              C       2.886481       3.401382       5.118779      -0.060017      37.895799 0.47469338E+03  0.11363059E+05                                 9.815202                            7.306296      -0.095884       1.970135                    0.999035      28.152934      80.622665       0.606752       0.421709      -1.065041       0.028612      -0.006949       0.014000       0.032603      -0.042360       0.021688      -0.018684      -0.029933      -0.058138      -0.039318      -0.024613       0.063932             11.402878      12.800074       3.907878      -2.227498       6.940709      -0.254943      14.467851          -0.000124
          528              C       1.598174       2.941052       5.771156       0.540970      23.122362 0.28472439E+03  0.60872457E+04                                 7.484065                            6.015779      -0.331544       1.935190                    0.998347      23.430748      66.545493       0.601062       0.476640      -1.017796      -0.035497      -0.017390       0.016724       0.042920       0.007687      -0.011022       0.082082      -0.092028      -0.057769      -0.076522      -0.031895       0.108416              8.344437       9.827309       1.141815      -1.999544       5.670578      -2.633565       9.535423          -0.007593
          529              C      12.740946      32.079714       7.692929       0.644426      22.558718 0.24023270E+03  0.49482156E+04                                 7.447772                            5.593518      -0.239262       1.988950                    0.998455      22.106363      62.685900       0.608864       0.488393      -1.006346       0.017814      -0.020453      -0.060714       0.066498      -0.010291      -0.006174      -0.032548      -0.167559      -0.108637      -0.068803      -0.040802       0.109605              8.736032      10.106759       1.323242       1.125170       4.758280       1.677312      11.343058          -0.000245
          530              C      12.531042      32.336319       9.175782      -0.066070      38.702139 0.48677358E+03  0.11714908E+05                                 9.966212                            7.398864      -0.115019       1.967569                    0.998694      28.093839      80.427992       0.603476       0.421730      -1.066006      -0.034117       0.000591       0.022376       0.040804      -0.033963       0.006442      -0.006812       0.015846      -0.129647      -0.044129      -0.013210       0.057340             11.965759      10.099285       4.165197       0.197060       8.783120       1.753094      17.014872          -0.000534
          531              C      11.598130      31.576239       9.869683      -0.028824      29.250351 0.39212678E+03  0.90212348E+04                                 8.421255                            6.747199       0.045932       2.018992                    0.999312      27.691206      79.817843       0.611526       0.435363      -1.048099       0.006660       0.014382       0.003118       0.016153      -0.032225       0.007595      -0.000339      -0.026371      -0.090278      -0.033138      -0.016983       0.050121              9.337871       9.124234       3.631122      -0.545704       7.053833       0.154318      11.835545           0.001121
          532              C      11.500397      31.658638      11.227640      -0.114102      28.683710 0.38697984E+03  0.88010983E+04                                 8.034606                            6.505214       0.430280       2.130360                    0.999812      27.632971      77.103362       0.656737       0.410078      -1.072643       0.004126      -0.003253      -0.020148       0.020822       0.010586      -0.001947      -0.014465      -0.018631      -0.005991      -0.015545      -0.007512       0.023057              8.874416       9.331361       3.283463       0.102754       6.468902       0.806470      10.822985          -0.000123
          533              C       6.858025       0.003246      11.902401       0.072011      26.829614 0.34772235E+03  0.77574924E+04                                 7.905163                            6.313352       0.169353       2.065536                    0.999713      26.462828      74.943109       0.638703       0.429852      -1.052175       0.032603       0.021527      -0.039935       0.055868      -0.026773      -0.013307      -0.013821      -0.023767       0.039159      -0.042177       0.016644       0.025533              8.820713       8.920161       3.092856       0.046908       6.437533       0.241229      11.104447           0.000674
          534              C       7.779831       0.773706       9.913477       0.153919      35.547860 0.42300677E+03  0.99524394E+04                                 9.789583                            7.156140      -0.508362       1.848721                    0.998465      27.395384      80.769523       0.573432       0.453985      -1.033576      -0.019696       0.012138       0.035103       0.042041      -0.035103      -0.014641      -0.013896       0.036153      -0.046422      -0.044820      -0.002875       0.047696             11.661399      10.311714       5.329572       0.903206      10.569205      -0.029614      14.103278           0.002517
          535              C       8.733845       1.763140       9.349662       0.140208      35.494017 0.42340323E+03  0.99551523E+04                                 9.748974                            7.137875      -0.428953       1.874607                    0.998706      27.347326      80.364864       0.577294       0.451248      -1.036071       0.038765      -0.005141       0.005124       0.039438       0.001738      -0.024181       0.035094       0.030112      -0.009735      -0.048586       0.007456       0.041130             11.444625      11.137234       3.472783       1.906135      10.352051      -3.906229      12.844590           0.005614
          536              C      10.814018       2.756142       9.656873       0.080973      25.614385 0.33519408E+03  0.74271257E+04                                 7.706704                            6.232173       0.059601       2.039240                    0.999238      26.228572      74.596571       0.636162       0.434524      -1.046874      -0.029494      -0.050235      -0.014489       0.060028       0.002244      -0.008262       0.037931       0.029403      -0.063577      -0.052327       0.022772       0.029554              8.367043       8.489438       2.031643       0.740922       6.870487      -2.445513       9.741204           0.003987
          537              C      10.642984       3.580778       8.583743      -0.087394      28.565607 0.39480185E+03  0.90606893E+04                                 8.151808                            6.668422       0.105096       2.027659                    0.999600      27.943998      79.369325       0.631867       0.422375      -1.060441       0.005699      -0.022179      -0.037691       0.044102       0.007646       0.004229      -0.008596      -0.008372      -0.012241      -0.013988       0.001206       0.012782              8.756715       9.386939       1.987562       0.563728       6.963094      -2.568032       9.920114          -0.002046
          538              C       9.453520       3.492865       7.878164      -0.041266      28.444959 0.39223663E+03  0.90319014E+04                                 8.256111                            6.748723      -0.084551       1.969204                    0.999044      28.152668      81.405384       0.610870       0.435438      -1.047183       0.019601      -0.027857      -0.011702       0.036016      -0.022947      -0.019907       0.010808      -0.036555      -0.034386      -0.033715      -0.008037       0.041752              8.783321      10.453993       2.357152       1.376851       7.319489      -2.204447       8.576480           0.004609
          539              C       8.487289       2.584532       8.246038      -0.053122      37.898014 0.47795881E+03  0.11460658E+05                                 9.832688                            7.341879      -0.103346       1.968511                    0.998975      28.134117      80.632717       0.603993       0.422917      -1.064297       0.032290      -0.001995      -0.018124       0.037082      -0.028694      -0.038994       0.028567      -0.008073       0.035148      -0.041107      -0.024300       0.065407             11.404411      12.990768       2.205136       3.860434       8.737613      -3.216620      12.484853          -0.000211
          540              C       7.172326       2.532952       7.465845       0.538820      22.868169 0.28434814E+03  0.60787849E+04                                 7.430863                            6.014577      -0.346453       1.930030                    0.998333      23.489243      66.766467       0.600549       0.477080      -1.017295      -0.033345      -0.003985      -0.024019       0.041288       0.005643       0.011940      -0.010777      -0.147855      -0.204958      -0.073456      -0.035451       0.108906              8.243009       9.937131      -0.186848       2.152918       4.347234      -0.247410      10.444663          -0.006937
          541              C       8.561719      30.169621       7.766244       0.564191      21.993801 0.26274342E+03  0.55267464E+04                                 7.266188                            5.781089      -0.194108       1.981243                    0.999291      23.212989      66.217408       0.610449       0.477000      -1.013710       0.006949       0.020326      -0.024055       0.032251       0.039932       0.053974       0.069697      -0.013588       0.062637      -0.063311      -0.050395       0.113706              8.109242       8.465833       0.024850      -2.569457       6.963212      -2.758725       8.898682          -0.004738
[truncated: 167,204 more chars]
